# Supplementary material for: ATP-Triggered Fe(CN)2CO Synthon Transfer from the Maturase HypCD to the Active Site of Apo-[NiFe]-Hydrogenase
Source: J Am Chem Soc. 2024 Nov 4;146(45):30976–89. doi: 10.1021/jacs.4c09791 (PMC11565642; doi:10.1021/jacs.4c09791)
Supplement: Supplementary file 2 — ja4c09791_si_002.zip [file ja4c09791_si_002.zip]

Archive with 76 entries (62 files):
- Supplementary Data I/AlphaFold2/
- Supplementary Data I/AlphaFold2/EcHybG-HypD/
- Supplementary Data I/AlphaFold2/EcHybG-HypD/EcHybG_HypD.pdb
- Supplementary Data I/AlphaFold2/EcHypC_CnHoxC/
- Supplementary Data I/AlphaFold2/EcHypC_CnHoxC/EcHypC_CnHoxC.pdb
- Supplementary Data I/AlphaFold2/EcHypCD/
- Supplementary Data I/AlphaFold2/EcHypCD/EcHypCD.pdb
- Supplementary Data I/AlphaFold2/EcHypCD_CnHoxC/
- Supplementary Data I/AlphaFold2/EcHypCD_CnHoxC/EcHypCD_CnHoxC.pdb
- Supplementary Data I/AlphaFold2/EcHypCD_flex/
- Supplementary Data I/AlphaFold2/EcHypCD_flex/EcHypCD-flex.pse
- Supplementary Data I/AlphaFold2/EcHypCDE_CnHoxC/
- Supplementary Data I/AlphaFold2/EcHypCDE_CnHoxC/EcHypCDE_CnHoxC.pdb
- Supplementary Data I/AlphaFold2/EcHypCstrepD_closed/
- Supplementary Data I/AlphaFold2/EcHypCstrepD_closed/EcHypCstrepD_closed.pdb
- Supplementary Data I/AlphaFold2/EcHypCstrepD_open/
- Supplementary Data I/AlphaFold2/EcHypCstrepD_open/EcHypCstrepD_flex.pse
- Supplementary Data I/AlphaFold2/EcHypCstrepD_open/EcHypCstrepD_open_Fig6c.pdb
- Supplementary Data I/AlphaFold2/TkHypCD/
- Supplementary Data I/AlphaFold2/TkHypCD/TkHypCD.pdb
- Supplementary Data I/AlphaFold2/TkHypCD_flex/
- Supplementary Data I/AlphaFold2/TkHypCD_flex/TkHypCD_flex.pse
- Supplementary Data I/AlphaFold3/
- Supplementary Data I/AlphaFold3/EcHypC_CnHoxC_wihtout_Fe/
- Supplementary Data I/AlphaFold3/EcHypC_CnHoxC_wihtout_Fe/EcHypC_CnHoxC_without_Fe.cif
- Supplementary Data I/AlphaFold3/EcHypC_CnHoxC_with_Fe/
- Supplementary Data I/AlphaFold3/EcHypC_CnHoxC_with_Fe/EcHypC_CnHoxC_with_Fe.cif
- Supplementary Data II/CB-Dock2/EcHypCD_native_HypC_CBDock2_with_ATP/EcHypCD_native_HypC_CBDock2_ATP_cavityA.pdb
- Supplementary Data II/CB-Dock2/EcHypCD_native_HypC_CBDock2_with_ATP/EcHypCD_native_HypC_CBDock2_ATP_cavityB.pdb
- Supplementary Data II/CB-Dock2/EcHypCD_native_HypC_CBDock2_with_ATP/EcHypCD_native_HypC_CBDock2_ATP_cavityC.pdb
- Supplementary Data II/CB-Dock2/EcHypCD_native_HypC_CBDock2_with_ATP/EcHypCD_native_HypC_CBDock2_ATP_cavityD.pdb
- Supplementary Data II/CB-Dock2/EcHypCD_native_HypC_CBDock2_with_ATP/EcHypCD_native_HypC_CBDock2_ATP_cavityE.pdb
- Supplementary Data II/CB-Dock2/EcHypCD_truncated_HypC_CBDock2_with_ATP/EcHypCD_truncated_HypC_CBDock2_ATP_cavityA.pdb
- Supplementary Data II/CB-Dock2/EcHypCD_truncated_HypC_CBDock2_with_ATP/EcHypCD_truncated_HypC_CBDock2_ATP_cavityB.pdb
- Supplementary Data II/CB-Dock2/EcHypCD_truncated_HypC_CBDock2_with_ATP/EcHypCD_truncated_HypC_CBDock2_ATP_cavityC.pdb
- Supplementary Data II/CB-Dock2/EcHypCD_truncated_HypC_CBDock2_with_ATP/EcHypCD_truncated_HypC_CBDock2_ATP_cavityD.pdb
- Supplementary Data II/CB-Dock2/EcHypCD_truncated_HypC_CBDock2_with_ATP/EcHypCD_truncated_HypC_CBDock2_ATP_cavityE.pdb
- Supplementary Data II/CB-Dock2/TkHypCD_native_HypC_CBDock2_with_ATP/TkHypCD_native_HypC_CBDock2_ATP_cavityA.pdb
- Supplementary Data II/CB-Dock2/TkHypCD_native_HypC_CBDock2_with_ATP/TkHypCD_native_HypC_CBDock2_ATP_cavityB.pdb
- Supplementary Data II/CB-Dock2/TkHypCD_native_HypC_CBDock2_with_ATP/TkHypCD_native_HypC_CBDock2_ATP_cavityC.pdb
- Supplementary Data II/CB-Dock2/TkHypCD_native_HypC_CBDock2_with_ATP/TkHypCD_native_HypC_CBDock2_ATP_cavityD.pdb
- Supplementary Data II/CB-Dock2/TkHypCD_native_HypC_CBDock2_with_ATP/TkHypCD_native_HypC_CBDock2_ATP_cavityE.pdb
- Supplementary Data II/CB-Dock2/TkHypCD_truncated_HypC_CBDock2_with_ATP/TkHypCD_truncated_HypC_CBDock2_ATP_cavityA.pdb
- Supplementary Data II/CB-Dock2/TkHypCD_truncated_HypC_CBDock2_with_ATP/TkHypCD_truncated_HypC_CBDock2_ATP_cavityB.pdb
- Supplementary Data II/CB-Dock2/TkHypCD_truncated_HypC_CBDock2_with_ATP/TkHypCD_truncated_HypC_CBDock2_ATP_cavityC.pdb
- Supplementary Data II/CB-Dock2/TkHypCD_truncated_HypC_CBDock2_with_ATP/TkHypCD_truncated_HypC_CBDock2_ATP_cavityD.pdb
- Supplementary Data II/CB-Dock2/TkHypCD_truncated_HypC_CBDock2_with_ATP/TkHypCD_truncated_HypC_CBDock2_ATP_cavityE.pdb
- Supplementary Data II/CB-Dock2/TkHypCD_xtal_CBDock2_with_ATP/TkHypCD_xtal_CBDock2_ATP_cavityA.pdb
- Supplementary Data II/CB-Dock2/TkHypCD_xtal_CBDock2_with_ATP/TkHypCD_xtal_CBDock2_ATP_cavityB.pdb
- Supplementary Data II/CB-Dock2/TkHypCD_xtal_CBDock2_with_ATP/TkHypCD_xtal_CBDock2_ATP_cavityC.pdb
- Supplementary Data II/CB-Dock2/TkHypCD_xtal_CBDock2_with_ATP/TkHypCD_xtal_CBDock2_ATP_cavityD.pdb
- Supplementary Data II/CB-Dock2/TkHypCD_xtal_CBDock2_with_ATP/TkHypCD_xtal_CBDock2_ATP_cavityE.pdb
- Supplementary Data II/CB-Dock2/TkHypE_xtal_CBDock2_with_ATP/TkHypE_xtal_CBDock2_ATP_cavityA.pdb
- Supplementary Data II/CB-Dock2/TkHypE_xtal_CBDock2_with_ATP/TkHypE_xtal_CBDock2_ATP_cavityB.pdb
- Supplementary Data II/CB-Dock2/TkHypE_xtal_CBDock2_with_ATP/TkHypE_xtal_CBDock2_ATP_cavityC.pdb
- Supplementary Data II/CB-Dock2/TkHypE_xtal_CBDock2_with_ATP/TkHypE_xtal_CBDock2_ATP_cavityD.pdb
- Supplementary Data II/CB-Dock2/TkHypE_xtal_CBDock2_with_ATP/TkHypE_xtal_CBDock2_ATP_cavityE.pdb
- Supplementary Data III/FeCN2CO-EcHypCD_0022_cm-1.gif
- Supplementary Data III/FeCN2CO-EcHypCD_0050_cm-1.gif
- Supplementary Data III/FeCN2CO-EcHypCD_0080_cm-1.gif
- Supplementary Data III/FeCN2CO-EcHypCD_0132_cm-1.gif
- Supplementary Data III/FeCN2CO-EcHypCD_0199_cm-1.gif
- Supplementary Data III/FeCN2CO-EcHypCD_0256_cm-1.gif
- Supplementary Data III/FeCN2CO-EcHypCD_0366_cm-1.gif
- Supplementary Data III/FeCN2CO-EcHypCD_0390_cm-1.gif
- Supplementary Data III/FeCN2CO-EcHypCD_0451_cm-1.gif
- Supplementary Data III/FeCN2CO-EcHypCD_0462_cm-1.gif
- Supplementary Data III/FeCN2CO-EcHypCD_0485_cm-1.gif
- Supplementary Data III/FeCN2CO-EcHypCD_0489_cm-1.gif
- Supplementary Data III/FeCN2CO-EcHypCD_0509_cm-1.gif
- Supplementary Data III/FeCN2CO-EcHypCD_0561_cm-1.gif
- Supplementary Data III/FeCN2CO-EcHypCD_0591_cm-1.gif
- Supplementary Data III/FeCN2CO-EcHypCD_0594_cm-1.gif
- Supplementary Data III/FeCN2CO-EcHypCD_0625_cm-1.gif
- Supplementary Data III/FeCN2CO-EcHypCD_DFT-Structure_Supplementary.pdb
- Supplementary_Data_READ_ME.txt
