# Supplementary material for: ATP-Triggered Fe(CN)2CO Synthon Transfer from the Maturase HypCD to the Active Site of Apo-[NiFe]-Hydrogenase
Source: J Am Chem Soc. 2024 Nov 4;146(45):30976–89. doi: 10.1021/jacs.4c09791 (PMC11565642; doi:10.1021/jacs.4c09791)
Supplement: Supplementary file 2 — ja4c09791_si_002.zip [file ja4c09791_si_002.zip › Supplementary Data I/AlphaFold2/EcHybG-HypD/EcHybG_HypD.pdb]

MODEL     1                                                                     
ATOM      1  N   CYS A   1       3.088  -1.676   3.326  1.00 66.06           N  
ATOM      2  CA  CYS A   1       3.244  -1.100   1.996  1.00 66.06           C  
ATOM      3  C   CYS A   1       4.590  -0.396   1.859  1.00 66.06           C  
ATOM      4  CB  CYS A   1       2.111  -0.116   1.702  1.00 66.06           C  
ATOM      5  O   CYS A   1       4.859   0.242   0.840  1.00 66.06           O  
ATOM      6  SG  CYS A   1       0.483  -0.892   1.597  1.00 66.06           S  
ATOM      7  N   ILE A   2       5.473  -0.618   2.918  1.00 75.81           N  
ATOM      8  CA  ILE A   2       6.680   0.202   2.869  1.00 75.81           C  
ATOM      9  C   ILE A   2       7.844  -0.626   2.336  1.00 75.81           C  
ATOM     10  CB  ILE A   2       7.027   0.783   4.258  1.00 75.81           C  
ATOM     11  O   ILE A   2       8.023  -1.780   2.730  1.00 75.81           O  
ATOM     12  CG1 ILE A   2       5.914   1.724   4.738  1.00 75.81           C  
ATOM     13  CG2 ILE A   2       8.375   1.505   4.219  1.00 75.81           C  
ATOM     14  CD1 ILE A   2       6.117   2.256   6.148  1.00 75.81           C  
ATOM     15  N   GLY A   3       8.500  -0.129   1.394  1.00 85.38           N  
ATOM     16  CA  GLY A   3       9.719  -0.733   0.875  1.00 85.38           C  
ATOM     17  C   GLY A   3      10.938  -0.449   1.732  1.00 85.38           C  
ATOM     18  O   GLY A   3      10.992   0.568   2.426  1.00 85.38           O  
ATOM     19  N   VAL A   4      11.914  -1.410   1.725  1.00 88.56           N  
ATOM     20  CA  VAL A   4      13.141  -1.288   2.508  1.00 88.56           C  
ATOM     21  C   VAL A   4      14.344  -1.181   1.571  1.00 88.56           C  
ATOM     22  CB  VAL A   4      13.320  -2.482   3.471  1.00 88.56           C  
ATOM     23  O   VAL A   4      14.477  -1.969   0.632  1.00 88.56           O  
ATOM     24  CG1 VAL A   4      14.523  -2.264   4.383  1.00 88.56           C  
ATOM     25  CG2 VAL A   4      12.055  -2.697   4.297  1.00 88.56           C  
ATOM     26  N   PRO A   5      15.219  -0.243   1.877  1.00 91.56           N  
ATOM     27  CA  PRO A   5      16.406  -0.103   1.026  1.00 91.56           C  
ATOM     28  C   PRO A   5      17.406  -1.233   1.226  1.00 91.56           C  
ATOM     29  CB  PRO A   5      17.000   1.238   1.466  1.00 91.56           C  
ATOM     30  O   PRO A   5      17.578  -1.721   2.346  1.00 91.56           O  
ATOM     31  CG  PRO A   5      15.867   1.960   2.121  1.00 91.56           C  
ATOM     32  CD  PRO A   5      14.992   0.951   2.816  1.00 91.56           C  
ATOM     33  N   GLY A   6      18.016  -1.590   0.166  1.00 92.56           N  
ATOM     34  CA  GLY A   6      19.094  -2.564   0.153  1.00 92.56           C  
ATOM     35  C   GLY A   6      20.094  -2.336  -0.968  1.00 92.56           C  
ATOM     36  O   GLY A   6      19.766  -1.677  -1.961  1.00 92.56           O  
ATOM     37  N   GLN A   7      21.328  -2.869  -0.704  1.00 95.44           N  
ATOM     38  CA  GLN A   7      22.391  -2.742  -1.708  1.00 95.44           C  
ATOM     39  C   GLN A   7      22.562  -4.039  -2.494  1.00 95.44           C  
ATOM     40  CB  GLN A   7      23.703  -2.348  -1.052  1.00 95.44           C  
ATOM     41  O   GLN A   7      22.609  -5.121  -1.908  1.00 95.44           O  
ATOM     42  CG  GLN A   7      24.781  -1.897  -2.041  1.00 95.44           C  
ATOM     43  CD  GLN A   7      26.062  -1.459  -1.360  1.00 95.44           C  
ATOM     44  NE2 GLN A   7      26.891  -0.726  -2.088  1.00 95.44           N  
ATOM     45  OE1 GLN A   7      26.297  -1.776  -0.191  1.00 95.44           O  
ATOM     46  N   VAL A   8      22.609  -3.881  -3.838  1.00 96.19           N  
ATOM     47  CA  VAL A   8      22.797  -5.039  -4.707  1.00 96.19           C  
ATOM     48  C   VAL A   8      24.234  -5.535  -4.617  1.00 96.19           C  
ATOM     49  CB  VAL A   8      22.438  -4.711  -6.172  1.00 96.19           C  
ATOM     50  O   VAL A   8      25.172  -4.797  -4.941  1.00 96.19           O  
ATOM     51  CG1 VAL A   8      22.625  -5.941  -7.062  1.00 96.19           C  
ATOM     52  CG2 VAL A   8      21.000  -4.191  -6.266  1.00 96.19           C  
ATOM     53  N   LEU A   9      24.406  -6.797  -4.246  1.00 96.31           N  
ATOM     54  CA  LEU A   9      25.734  -7.375  -4.051  1.00 96.31           C  
ATOM     55  C   LEU A   9      26.109  -8.281  -5.219  1.00 96.31           C  
ATOM     56  CB  LEU A   9      25.797  -8.164  -2.738  1.00 96.31           C  
ATOM     57  O   LEU A   9      27.297  -8.422  -5.551  1.00 96.31           O  
ATOM     58  CG  LEU A   9      25.531  -7.363  -1.460  1.00 96.31           C  
ATOM     59  CD1 LEU A   9      25.609  -8.273  -0.240  1.00 96.31           C  
ATOM     60  CD2 LEU A   9      26.516  -6.211  -1.338  1.00 96.31           C  
ATOM     61  N   ALA A  10      25.094  -8.984  -5.672  1.00 95.50           N  
ATOM     62  CA  ALA A  10      25.312  -9.930  -6.766  1.00 95.50           C  
ATOM     63  C   ALA A  10      24.094 -10.000  -7.680  1.00 95.50           C  
ATOM     64  CB  ALA A  10      25.641 -11.312  -6.215  1.00 95.50           C  
ATOM     65  O   ALA A  10      22.953  -9.773  -7.234  1.00 95.50           O  
ATOM     66  N   VAL A  11      24.422 -10.273  -8.906  1.00 93.12           N  
ATOM     67  CA  VAL A  11      23.375 -10.422  -9.906  1.00 93.12           C  
ATOM     68  C   VAL A  11      23.625 -11.672 -10.734  1.00 93.12           C  
ATOM     69  CB  VAL A  11      23.297  -9.180 -10.820  1.00 93.12           C  
ATOM     70  O   VAL A  11      24.734 -12.203 -10.766  1.00 93.12           O  
ATOM     71  CG1 VAL A  11      22.859  -7.949 -10.031  1.00 93.12           C  
ATOM     72  CG2 VAL A  11      24.641  -8.930 -11.500  1.00 93.12           C  
ATOM     73  N   GLY A  12      22.547 -12.203 -11.281  1.00 87.00           N  
ATOM     74  CA  GLY A  12      22.672 -13.336 -12.180  1.00 87.00           C  
ATOM     75  C   GLY A  12      23.031 -12.938 -13.594  1.00 87.00           C  
ATOM     76  O   GLY A  12      23.375 -11.781 -13.852  1.00 87.00           O  
ATOM     77  N   GLU A  13      22.938 -14.008 -14.492  1.00 83.50           N  
ATOM     78  CA  GLU A  13      23.297 -13.805 -15.898  1.00 83.50           C  
ATOM     79  C   GLU A  13      22.219 -13.008 -16.625  1.00 83.50           C  
ATOM     80  CB  GLU A  13      23.516 -15.148 -16.594  1.00 83.50           C  
ATOM     81  O   GLU A  13      22.531 -12.211 -17.516  1.00 83.50           O  
ATOM     82  CG  GLU A  13      24.781 -15.883 -16.125  1.00 83.50           C  
ATOM     83  CD  GLU A  13      25.062 -17.141 -16.922  1.00 83.50           C  
ATOM     84  OE1 GLU A  13      26.125 -17.766 -16.719  1.00 83.50           O  
ATOM     85  OE2 GLU A  13      24.203 -17.516 -17.766  1.00 83.50           O  
ATOM     86  N   ASP A  14      20.953 -13.242 -16.188  1.00 80.69           N  
ATOM     87  CA  ASP A  14      19.859 -12.531 -16.844  1.00 80.69           C  
ATOM     88  C   ASP A  14      18.828 -12.062 -15.812  1.00 80.69           C  
ATOM     89  CB  ASP A  14      19.188 -13.422 -17.891  1.00 80.69           C  
ATOM     90  O   ASP A  14      18.984 -12.320 -14.617  1.00 80.69           O  
ATOM     91  CG  ASP A  14      18.516 -14.641 -17.281  1.00 80.69           C  
ATOM     92  OD1 ASP A  14      17.781 -14.508 -16.281  1.00 80.69           O  
ATOM     93  OD2 ASP A  14      18.719 -15.758 -17.812  1.00 80.69           O  
ATOM     94  N   ILE A  15      17.828 -11.266 -16.250  1.00 75.81           N  
ATOM     95  CA  ILE A  15      16.844 -10.594 -15.398  1.00 75.81           C  
ATOM     96  C   ILE A  15      15.953 -11.633 -14.727  1.00 75.81           C  
ATOM     97  CB  ILE A  15      15.992  -9.594 -16.203  1.00 75.81           C  
ATOM     98  O   ILE A  15      15.211 -11.312 -13.797  1.00 75.81           O  
ATOM     99  CG1 ILE A  15      15.195 -10.320 -17.297  1.00 75.81           C  
ATOM    100  CG2 ILE A  15      16.875  -8.492 -16.812  1.00 75.81           C  
ATOM    101  CD1 ILE A  15      14.078  -9.484 -17.906  1.00 75.81           C  
ATOM    102  N   HIS A  16      15.969 -12.859 -15.141  1.00 76.56           N  
ATOM    103  CA  HIS A  16      15.109 -13.898 -14.578  1.00 76.56           C  
ATOM    104  C   HIS A  16      15.727 -14.508 -13.328  1.00 76.56           C  
ATOM    105  CB  HIS A  16      14.844 -14.992 -15.617  1.00 76.56           C  
ATOM    106  O   HIS A  16      15.031 -15.172 -12.547  1.00 76.56           O  
ATOM    107  CG  HIS A  16      14.133 -14.500 -16.844  1.00 76.56           C  
ATOM    108  CD2 HIS A  16      14.531 -14.422 -18.125  1.00 76.56           C  
ATOM    109  ND1 HIS A  16      12.844 -14.016 -16.797  1.00 76.56           N  
ATOM    110  CE1 HIS A  16      12.477 -13.656 -18.016  1.00 76.56           C  
ATOM    111  NE2 HIS A  16      13.484 -13.891 -18.844  1.00 76.56           N  
ATOM    112  N   GLN A  17      17.062 -14.211 -13.203  1.00 82.12           N  
ATOM    113  CA  GLN A  17      17.750 -14.664 -11.992  1.00 82.12           C  
ATOM    114  C   GLN A  17      17.641 -13.625 -10.883  1.00 82.12           C  
ATOM    115  CB  GLN A  17      19.219 -14.984 -12.281  1.00 82.12           C  
ATOM    116  O   GLN A  17      17.609 -12.422 -11.148  1.00 82.12           O  
ATOM    117  CG  GLN A  17      19.406 -16.188 -13.195  1.00 82.12           C  
ATOM    118  CD  GLN A  17      20.875 -16.453 -13.492  1.00 82.12           C  
ATOM    119  NE2 GLN A  17      21.141 -17.203 -14.555  1.00 82.12           N  
ATOM    120  OE1 GLN A  17      21.766 -15.992 -12.773  1.00 82.12           O  
ATOM    121  N   LEU A  18      17.547 -14.133  -9.719  1.00 89.88           N  
ATOM    122  CA  LEU A  18      17.422 -13.258  -8.562  1.00 89.88           C  
ATOM    123  C   LEU A  18      18.766 -12.609  -8.227  1.00 89.88           C  
ATOM    124  CB  LEU A  18      16.906 -14.039  -7.352  1.00 89.88           C  
ATOM    125  O   LEU A  18      19.812 -13.219  -8.398  1.00 89.88           O  
ATOM    126  CG  LEU A  18      15.516 -14.656  -7.492  1.00 89.88           C  
ATOM    127  CD1 LEU A  18      15.203 -15.539  -6.285  1.00 89.88           C  
ATOM    128  CD2 LEU A  18      14.461 -13.570  -7.652  1.00 89.88           C  
ATOM    129  N   ALA A  19      18.703 -11.398  -7.848  1.00 94.44           N  
ATOM    130  CA  ALA A  19      19.875 -10.695  -7.320  1.00 94.44           C  
ATOM    131  C   ALA A  19      20.000 -10.891  -5.812  1.00 94.44           C  
ATOM    132  CB  ALA A  19      19.797  -9.211  -7.652  1.00 94.44           C  
ATOM    133  O   ALA A  19      19.000 -11.148  -5.129  1.00 94.44           O  
ATOM    134  N   GLN A  20      21.203 -10.867  -5.379  1.00 95.81           N  
ATOM    135  CA  GLN A  20      21.453 -10.844  -3.939  1.00 95.81           C  
ATOM    136  C   GLN A  20      21.562  -9.414  -3.424  1.00 95.81           C  
ATOM    137  CB  GLN A  20      22.719 -11.633  -3.592  1.00 95.81           C  
ATOM    138  O   GLN A  20      22.422  -8.656  -3.871  1.00 95.81           O  
ATOM    139  CG  GLN A  20      22.516 -13.141  -3.582  1.00 95.81           C  
ATOM    140  CD  GLN A  20      23.688 -13.875  -2.947  1.00 95.81           C  
ATOM    141  NE2 GLN A  20      23.750 -15.180  -3.186  1.00 95.81           N  
ATOM    142  OE1 GLN A  20      24.500 -13.281  -2.250  1.00 95.81           O  
ATOM    143  N   VAL A  21      20.656  -9.039  -2.514  1.00 94.62           N  
ATOM    144  CA  VAL A  21      20.594  -7.684  -1.973  1.00 94.62           C  
ATOM    145  C   VAL A  21      20.812  -7.719  -0.461  1.00 94.62           C  
ATOM    146  CB  VAL A  21      19.250  -7.008  -2.303  1.00 94.62           C  
ATOM    147  O   VAL A  21      20.234  -8.570   0.232  1.00 94.62           O  
ATOM    148  CG1 VAL A  21      19.156  -5.625  -1.659  1.00 94.62           C  
ATOM    149  CG2 VAL A  21      19.062  -6.906  -3.816  1.00 94.62           C  
ATOM    150  N   GLU A  22      21.656  -6.914   0.003  1.00 93.06           N  
ATOM    151  CA  GLU A  22      21.875  -6.793   1.441  1.00 93.06           C  
ATOM    152  C   GLU A  22      20.953  -5.738   2.057  1.00 93.06           C  
ATOM    153  CB  GLU A  22      23.344  -6.449   1.731  1.00 93.06           C  
ATOM    154  O   GLU A  22      21.031  -4.562   1.690  1.00 93.06           O  
ATOM    155  CG  GLU A  22      23.688  -6.434   3.213  1.00 93.06           C  
ATOM    156  CD  GLU A  22      25.125  -6.031   3.488  1.00 93.06           C  
ATOM    157  OE1 GLU A  22      25.406  -4.812   3.582  1.00 93.06           O  
ATOM    158  OE2 GLU A  22      25.984  -6.938   3.611  1.00 93.06           O  
ATOM    159  N   VAL A  23      20.125  -6.164   2.920  1.00 87.31           N  
ATOM    160  CA  VAL A  23      19.203  -5.305   3.656  1.00 87.31           C  
ATOM    161  C   VAL A  23      19.531  -5.367   5.148  1.00 87.31           C  
ATOM    162  CB  VAL A  23      17.734  -5.703   3.404  1.00 87.31           C  
ATOM    163  O   VAL A  23      19.297  -6.391   5.793  1.00 87.31           O  
ATOM    164  CG1 VAL A  23      16.797  -4.762   4.141  1.00 87.31           C  
ATOM    165  CG2 VAL A  23      17.438  -5.707   1.906  1.00 87.31           C  
ATOM    166  N   CYS A  24      20.000  -4.363   5.715  1.00 83.56           N  
ATOM    167  CA  CYS A  24      20.344  -4.285   7.133  1.00 83.56           C  
ATOM    168  C   CYS A  24      21.203  -5.480   7.555  1.00 83.56           C  
ATOM    169  CB  CYS A  24      19.094  -4.211   7.988  1.00 83.56           C  
ATOM    170  O   CYS A  24      20.906  -6.121   8.562  1.00 83.56           O  
ATOM    171  SG  CYS A  24      18.141  -2.689   7.762  1.00 83.56           S  
ATOM    172  N   GLY A  25      22.156  -5.836   6.777  1.00 84.81           N  
ATOM    173  CA  GLY A  25      23.125  -6.875   7.121  1.00 84.81           C  
ATOM    174  C   GLY A  25      22.672  -8.266   6.703  1.00 84.81           C  
ATOM    175  O   GLY A  25      23.422  -9.234   6.863  1.00 84.81           O  
ATOM    176  N   ILE A  26      21.469  -8.414   6.199  1.00 89.94           N  
ATOM    177  CA  ILE A  26      20.938  -9.719   5.801  1.00 89.94           C  
ATOM    178  C   ILE A  26      20.859  -9.797   4.277  1.00 89.94           C  
ATOM    179  CB  ILE A  26      19.562  -9.984   6.422  1.00 89.94           C  
ATOM    180  O   ILE A  26      20.312  -8.898   3.629  1.00 89.94           O  
ATOM    181  CG1 ILE A  26      19.641  -9.930   7.953  1.00 89.94           C  
ATOM    182  CG2 ILE A  26      19.016 -11.336   5.953  1.00 89.94           C  
ATOM    183  CD1 ILE A  26      18.281  -9.984   8.648  1.00 89.94           C  
ATOM    184  N   LYS A  27      21.422 -10.898   3.727  1.00 92.38           N  
ATOM    185  CA  LYS A  27      21.375 -11.125   2.285  1.00 92.38           C  
ATOM    186  C   LYS A  27      20.062 -11.789   1.882  1.00 92.38           C  
ATOM    187  CB  LYS A  27      22.562 -11.977   1.831  1.00 92.38           C  
ATOM    188  O   LYS A  27      19.641 -12.773   2.496  1.00 92.38           O  
ATOM    189  CG  LYS A  27      23.906 -11.305   1.999  1.00 92.38           C  
ATOM    190  CD  LYS A  27      25.047 -12.180   1.480  1.00 92.38           C  
ATOM    191  CE  LYS A  27      26.391 -11.523   1.687  1.00 92.38           C  
ATOM    192  NZ  LYS A  27      27.516 -12.375   1.157  1.00 92.38           N  
ATOM    193  N   ARG A  28      19.453 -11.227   0.877  1.00 91.50           N  
ATOM    194  CA  ARG A  28      18.172 -11.750   0.398  1.00 91.50           C  
ATOM    195  C   ARG A  28      18.156 -11.859  -1.123  1.00 91.50           C  
ATOM    196  CB  ARG A  28      17.016 -10.867   0.869  1.00 91.50           C  
ATOM    197  O   ARG A  28      18.766 -11.039  -1.813  1.00 91.50           O  
ATOM    198  CG  ARG A  28      16.859 -10.805   2.381  1.00 91.50           C  
ATOM    199  CD  ARG A  28      15.523 -10.203   2.787  1.00 91.50           C  
ATOM    200  NE  ARG A  28      15.328 -10.258   4.234  1.00 91.50           N  
ATOM    201  NH1 ARG A  28      13.039 -10.000   4.141  1.00 91.50           N  
ATOM    202  NH2 ARG A  28      14.094 -10.219   6.168  1.00 91.50           N  
ATOM    203  CZ  ARG A  28      14.156 -10.156   4.844  1.00 91.50           C  
ATOM    204  N   ASP A  29      17.500 -12.883  -1.563  1.00 93.00           N  
ATOM    205  CA  ASP A  29      17.234 -13.008  -2.994  1.00 93.00           C  
ATOM    206  C   ASP A  29      16.109 -12.070  -3.428  1.00 93.00           C  
ATOM    207  CB  ASP A  29      16.875 -14.453  -3.350  1.00 93.00           C  
ATOM    208  O   ASP A  29      15.000 -12.125  -2.887  1.00 93.00           O  
ATOM    209  CG  ASP A  29      18.047 -15.406  -3.168  1.00 93.00           C  
ATOM    210  OD1 ASP A  29      19.219 -14.969  -3.258  1.00 93.00           O  
ATOM    211  OD2 ASP A  29      17.797 -16.609  -2.939  1.00 93.00           O  
ATOM    212  N   VAL A  30      16.406 -11.219  -4.402  1.00 94.69           N  
ATOM    213  CA  VAL A  30      15.453 -10.188  -4.812  1.00 94.69           C  
ATOM    214  C   VAL A  30      15.266 -10.234  -6.328  1.00 94.69           C  
ATOM    215  CB  VAL A  30      15.914  -8.781  -4.375  1.00 94.69           C  
ATOM    216  O   VAL A  30      16.234 -10.367  -7.078  1.00 94.69           O  
ATOM    217  CG1 VAL A  30      15.000  -7.703  -4.957  1.00 94.69           C  
ATOM    218  CG2 VAL A  30      15.953  -8.688  -2.850  1.00 94.69           C  
ATOM    219  N   ASN A  31      14.023 -10.211  -6.738  1.00 95.56           N  
ATOM    220  CA  ASN A  31      13.719 -10.125  -8.164  1.00 95.56           C  
ATOM    221  C   ASN A  31      13.969  -8.719  -8.703  1.00 95.56           C  
ATOM    222  CB  ASN A  31      12.266 -10.539  -8.422  1.00 95.56           C  
ATOM    223  O   ASN A  31      13.492  -7.734  -8.141  1.00 95.56           O  
ATOM    224  CG  ASN A  31      11.961 -10.695  -9.898  1.00 95.56           C  
ATOM    225  ND2 ASN A  31      11.539 -11.891 -10.289  1.00 95.56           N  
ATOM    226  OD1 ASN A  31      12.094  -9.750 -10.680  1.00 95.56           O  
ATOM    227  N   ILE A  32      14.688  -8.555  -9.852  1.00 95.81           N  
ATOM    228  CA  ILE A  32      15.102  -7.242 -10.328  1.00 95.81           C  
ATOM    229  C   ILE A  32      14.414  -6.938 -11.656  1.00 95.81           C  
ATOM    230  CB  ILE A  32      16.641  -7.160 -10.484  1.00 95.81           C  
ATOM    231  O   ILE A  32      14.812  -6.016 -12.375  1.00 95.81           O  
ATOM    232  CG1 ILE A  32      17.141  -8.312 -11.359  1.00 95.81           C  
ATOM    233  CG2 ILE A  32      17.328  -7.168  -9.117  1.00 95.81           C  
ATOM    234  CD1 ILE A  32      18.609  -8.188 -11.758  1.00 95.81           C  
ATOM    235  N   ALA A  33      13.352  -7.641 -11.953  1.00 95.00           N  
ATOM    236  CA  ALA A  33      12.664  -7.504 -13.234  1.00 95.00           C  
ATOM    237  C   ALA A  33      12.016  -6.133 -13.367  1.00 95.00           C  
ATOM    238  CB  ALA A  33      11.625  -8.609 -13.398  1.00 95.00           C  
ATOM    239  O   ALA A  33      11.719  -5.680 -14.469  1.00 95.00           O  
ATOM    240  N   LEU A  34      11.805  -5.453 -12.273  1.00 96.00           N  
ATOM    241  CA  LEU A  34      11.062  -4.195 -12.312  1.00 96.00           C  
ATOM    242  C   LEU A  34      12.016  -3.010 -12.438  1.00 96.00           C  
ATOM    243  CB  LEU A  34      10.195  -4.039 -11.055  1.00 96.00           C  
ATOM    244  O   LEU A  34      11.578  -1.870 -12.602  1.00 96.00           O  
ATOM    245  CG  LEU A  34       9.047  -5.035 -10.898  1.00 96.00           C  
ATOM    246  CD1 LEU A  34       8.430  -4.914  -9.516  1.00 96.00           C  
ATOM    247  CD2 LEU A  34       7.996  -4.809 -11.984  1.00 96.00           C  
ATOM    248  N   ILE A  35      13.344  -3.291 -12.375  1.00 94.94           N  
ATOM    249  CA  ILE A  35      14.266  -2.164 -12.438  1.00 94.94           C  
ATOM    250  C   ILE A  35      15.359  -2.447 -13.461  1.00 94.94           C  
ATOM    251  CB  ILE A  35      14.898  -1.872 -11.055  1.00 94.94           C  
ATOM    252  O   ILE A  35      16.172  -1.572 -13.773  1.00 94.94           O  
ATOM    253  CG1 ILE A  35      15.617  -3.117 -10.516  1.00 94.94           C  
ATOM    254  CG2 ILE A  35      13.828  -1.391 -10.070  1.00 94.94           C  
ATOM    255  CD1 ILE A  35      16.609  -2.824  -9.406  1.00 94.94           C  
ATOM    256  N   CYS A  36      15.383  -3.648 -13.984  1.00 93.31           N  
ATOM    257  CA  CYS A  36      16.469  -4.023 -14.883  1.00 93.31           C  
ATOM    258  C   CYS A  36      16.016  -3.947 -16.344  1.00 93.31           C  
ATOM    259  CB  CYS A  36      16.969  -5.430 -14.570  1.00 93.31           C  
ATOM    260  O   CYS A  36      15.227  -4.770 -16.797  1.00 93.31           O  
ATOM    261  SG  CYS A  36      18.469  -5.895 -15.469  1.00 93.31           S  
ATOM    262  N   GLU A  37      16.438  -3.029 -17.172  1.00 86.69           N  
ATOM    263  CA  GLU A  37      16.125  -2.855 -18.578  1.00 86.69           C  
ATOM    264  C   GLU A  37      17.297  -3.295 -19.469  1.00 86.69           C  
ATOM    265  CB  GLU A  37      15.766  -1.398 -18.875  1.00 86.69           C  
ATOM    266  O   GLU A  37      17.109  -3.596 -20.641  1.00 86.69           O  
ATOM    267  CG  GLU A  37      14.461  -0.947 -18.250  1.00 86.69           C  
ATOM    268  CD  GLU A  37      14.109   0.498 -18.562  1.00 86.69           C  
ATOM    269  OE1 GLU A  37      13.234   0.736 -19.438  1.00 86.69           O  
ATOM    270  OE2 GLU A  37      14.703   1.400 -17.938  1.00 86.69           O  
ATOM    271  N   GLY A  38      18.422  -3.504 -18.938  1.00 86.88           N  
ATOM    272  CA  GLY A  38      19.609  -3.865 -19.672  1.00 86.88           C  
ATOM    273  C   GLY A  38      20.422  -4.965 -19.000  1.00 86.88           C  
ATOM    274  O   GLY A  38      19.875  -6.020 -18.672  1.00 86.88           O  
ATOM    275  N   ASN A  39      21.656  -4.672 -18.844  1.00 91.00           N  
ATOM    276  CA  ASN A  39      22.578  -5.621 -18.234  1.00 91.00           C  
ATOM    277  C   ASN A  39      22.453  -5.605 -16.719  1.00 91.00           C  
ATOM    278  CB  ASN A  39      24.016  -5.328 -18.656  1.00 91.00           C  
ATOM    279  O   ASN A  39      22.672  -4.574 -16.078  1.00 91.00           O  
ATOM    280  CG  ASN A  39      24.984  -6.418 -18.234  1.00 91.00           C  
ATOM    281  ND2 ASN A  39      26.188  -6.371 -18.766  1.00 91.00           N  
ATOM    282  OD1 ASN A  39      24.641  -7.293 -17.438  1.00 91.00           O  
ATOM    283  N   PRO A  40      22.109  -6.715 -16.141  1.00 93.12           N  
ATOM    284  CA  PRO A  40      21.984  -6.785 -14.680  1.00 93.12           C  
ATOM    285  C   PRO A  40      23.250  -6.320 -13.961  1.00 93.12           C  
ATOM    286  CB  PRO A  40      21.734  -8.273 -14.414  1.00 93.12           C  
ATOM    287  O   PRO A  40      23.188  -5.820 -12.836  1.00 93.12           O  
ATOM    288  CG  PRO A  40      21.109  -8.773 -15.672  1.00 93.12           C  
ATOM    289  CD  PRO A  40      21.672  -8.016 -16.828  1.00 93.12           C  
ATOM    290  N   ALA A  41      24.359  -6.469 -14.625  1.00 92.94           N  
ATOM    291  CA  ALA A  41      25.625  -6.102 -14.000  1.00 92.94           C  
ATOM    292  C   ALA A  41      25.656  -4.609 -13.680  1.00 92.94           C  
ATOM    293  CB  ALA A  41      26.781  -6.473 -14.914  1.00 92.94           C  
ATOM    294  O   ALA A  41      26.391  -4.188 -12.773  1.00 92.94           O  
ATOM    295  N   ASP A  42      24.875  -3.873 -14.359  1.00 93.56           N  
ATOM    296  CA  ASP A  42      24.844  -2.430 -14.141  1.00 93.56           C  
ATOM    297  C   ASP A  42      24.203  -2.092 -12.797  1.00 93.56           C  
ATOM    298  CB  ASP A  42      24.094  -1.730 -15.273  1.00 93.56           C  
ATOM    299  O   ASP A  42      24.344  -0.973 -12.297  1.00 93.56           O  
ATOM    300  CG  ASP A  42      24.828  -1.789 -16.594  1.00 93.56           C  
ATOM    301  OD1 ASP A  42      26.062  -2.031 -16.609  1.00 93.56           O  
ATOM    302  OD2 ASP A  42      24.172  -1.589 -17.641  1.00 93.56           O  
ATOM    303  N   LEU A  43      23.547  -3.033 -12.164  1.00 94.88           N  
ATOM    304  CA  LEU A  43      22.844  -2.805 -10.906  1.00 94.88           C  
ATOM    305  C   LEU A  43      23.750  -3.092  -9.719  1.00 94.88           C  
ATOM    306  CB  LEU A  43      21.578  -3.680 -10.828  1.00 94.88           C  
ATOM    307  O   LEU A  43      23.406  -2.775  -8.578  1.00 94.88           O  
ATOM    308  CG  LEU A  43      20.469  -3.344 -11.812  1.00 94.88           C  
ATOM    309  CD1 LEU A  43      19.359  -4.391 -11.719  1.00 94.88           C  
ATOM    310  CD2 LEU A  43      19.906  -1.949 -11.539  1.00 94.88           C  
ATOM    311  N   LEU A  44      24.969  -3.676 -10.031  1.00 94.88           N  
ATOM    312  CA  LEU A  44      25.875  -4.035  -8.945  1.00 94.88           C  
ATOM    313  C   LEU A  44      26.297  -2.799  -8.164  1.00 94.88           C  
ATOM    314  CB  LEU A  44      27.109  -4.750  -9.500  1.00 94.88           C  
ATOM    315  O   LEU A  44      26.719  -1.794  -8.750  1.00 94.88           O  
ATOM    316  CG  LEU A  44      26.922  -6.215  -9.898  1.00 94.88           C  
ATOM    317  CD1 LEU A  44      28.141  -6.715 -10.664  1.00 94.88           C  
ATOM    318  CD2 LEU A  44      26.672  -7.078  -8.672  1.00 94.88           C  
ATOM    319  N   GLY A  45      26.094  -2.838  -6.859  1.00 94.94           N  
ATOM    320  CA  GLY A  45      26.500  -1.747  -5.980  1.00 94.94           C  
ATOM    321  C   GLY A  45      25.422  -0.692  -5.816  1.00 94.94           C  
ATOM    322  O   GLY A  45      25.516   0.163  -4.934  1.00 94.94           O  
ATOM    323  N   GLN A  46      24.422  -0.735  -6.660  1.00 95.12           N  
ATOM    324  CA  GLN A  46      23.344   0.245  -6.578  1.00 95.12           C  
ATOM    325  C   GLN A  46      22.422  -0.052  -5.402  1.00 95.12           C  
ATOM    326  CB  GLN A  46      22.547   0.274  -7.883  1.00 95.12           C  
ATOM    327  O   GLN A  46      22.312  -1.198  -4.961  1.00 95.12           O  
ATOM    328  CG  GLN A  46      23.359   0.691  -9.094  1.00 95.12           C  
ATOM    329  CD  GLN A  46      22.500   1.008 -10.305  1.00 95.12           C  
ATOM    330  NE2 GLN A  46      23.109   0.989 -11.484  1.00 95.12           N  
ATOM    331  OE1 GLN A  46      21.297   1.267 -10.180  1.00 95.12           O  
ATOM    332  N   TRP A  47      21.859   0.932  -4.895  1.00 95.31           N  
ATOM    333  CA  TRP A  47      20.844   0.810  -3.859  1.00 95.31           C  
ATOM    334  C   TRP A  47      19.453   0.747  -4.473  1.00 95.31           C  
ATOM    335  CB  TRP A  47      20.938   1.982  -2.879  1.00 95.31           C  
ATOM    336  O   TRP A  47      19.156   1.463  -5.434  1.00 95.31           O  
ATOM    337  CG  TRP A  47      22.109   1.913  -1.949  1.00 95.31           C  
ATOM    338  CD1 TRP A  47      23.391   2.307  -2.213  1.00 95.31           C  
ATOM    339  CD2 TRP A  47      22.109   1.416  -0.608  1.00 95.31           C  
ATOM    340  CE2 TRP A  47      23.422   1.538  -0.117  1.00 95.31           C  
ATOM    341  CE3 TRP A  47      21.125   0.879   0.228  1.00 95.31           C  
ATOM    342  NE1 TRP A  47      24.188   2.084  -1.114  1.00 95.31           N  
ATOM    343  CH2 TRP A  47      22.797   0.620   1.972  1.00 95.31           C  
ATOM    344  CZ2 TRP A  47      23.781   1.143   1.175  1.00 95.31           C  
ATOM    345  CZ3 TRP A  47      21.469   0.486   1.513  1.00 95.31           C  
ATOM    346  N   VAL A  48      18.688  -0.161  -3.945  1.00 94.62           N  
ATOM    347  CA  VAL A  48      17.344  -0.343  -4.465  1.00 94.62           C  
ATOM    348  C   VAL A  48      16.344  -0.367  -3.311  1.00 94.62           C  
ATOM    349  CB  VAL A  48      17.219  -1.639  -5.301  1.00 94.62           C  
ATOM    350  O   VAL A  48      16.719  -0.627  -2.164  1.00 94.62           O  
ATOM    351  CG1 VAL A  48      18.125  -1.576  -6.523  1.00 94.62           C  
ATOM    352  CG2 VAL A  48      17.562  -2.857  -4.441  1.00 94.62           C  
ATOM    353  N   LEU A  49      15.125  -0.010  -3.572  1.00 93.50           N  
ATOM    354  CA  LEU A  49      14.008  -0.182  -2.646  1.00 93.50           C  
ATOM    355  C   LEU A  49      13.328  -1.529  -2.857  1.00 93.50           C  
ATOM    356  CB  LEU A  49      12.992   0.950  -2.814  1.00 93.50           C  
ATOM    357  O   LEU A  49      12.781  -1.788  -3.930  1.00 93.50           O  
ATOM    358  CG  LEU A  49      11.953   1.101  -1.700  1.00 93.50           C  
ATOM    359  CD1 LEU A  49      12.609   1.645  -0.436  1.00 93.50           C  
ATOM    360  CD2 LEU A  49      10.820   2.008  -2.150  1.00 93.50           C  
ATOM    361  N   VAL A  50      13.391  -2.350  -1.831  1.00 93.38           N  
ATOM    362  CA  VAL A  50      12.875  -3.713  -1.926  1.00 93.38           C  
ATOM    363  C   VAL A  50      11.492  -3.789  -1.283  1.00 93.38           C  
ATOM    364  CB  VAL A  50      13.836  -4.727  -1.259  1.00 93.38           C  
ATOM    365  O   VAL A  50      11.297  -3.316  -0.162  1.00 93.38           O  
ATOM    366  CG1 VAL A  50      13.273  -6.145  -1.364  1.00 93.38           C  
ATOM    367  CG2 VAL A  50      15.219  -4.648  -1.891  1.00 93.38           C  
ATOM    368  N   HIS A  51      10.531  -4.332  -2.006  1.00 91.81           N  
ATOM    369  CA  HIS A  51       9.172  -4.547  -1.529  1.00 91.81           C  
ATOM    370  C   HIS A  51       8.688  -5.949  -1.877  1.00 91.81           C  
ATOM    371  CB  HIS A  51       8.227  -3.500  -2.121  1.00 91.81           C  
ATOM    372  O   HIS A  51       8.680  -6.336  -3.047  1.00 91.81           O  
ATOM    373  CG  HIS A  51       6.805  -3.660  -1.680  1.00 91.81           C  
ATOM    374  CD2 HIS A  51       5.691  -3.984  -2.375  1.00 91.81           C  
ATOM    375  ND1 HIS A  51       6.406  -3.475  -0.374  1.00 91.81           N  
ATOM    376  CE1 HIS A  51       5.102  -3.682  -0.285  1.00 91.81           C  
ATOM    377  NE2 HIS A  51       4.645  -3.990  -1.486  1.00 91.81           N  
ATOM    378  N   VAL A  52       8.391  -6.711  -0.910  1.00 92.62           N  
ATOM    379  CA  VAL A  52       7.848  -8.062  -0.988  1.00 92.62           C  
ATOM    380  C   VAL A  52       8.664  -8.891  -1.977  1.00 92.62           C  
ATOM    381  CB  VAL A  52       6.359  -8.055  -1.403  1.00 92.62           C  
ATOM    382  O   VAL A  52       8.102  -9.570  -2.838  1.00 92.62           O  
ATOM    383  CG1 VAL A  52       5.484  -7.535  -0.263  1.00 92.62           C  
ATOM    384  CG2 VAL A  52       6.160  -7.203  -2.660  1.00 92.62           C  
ATOM    385  N   GLY A  53      10.047  -8.719  -1.891  1.00 93.06           N  
ATOM    386  CA  GLY A  53      10.945  -9.578  -2.637  1.00 93.06           C  
ATOM    387  C   GLY A  53      11.320  -9.016  -3.996  1.00 93.06           C  
ATOM    388  O   GLY A  53      12.016  -9.672  -4.777  1.00 93.06           O  
ATOM    389  N   PHE A  54      10.938  -7.801  -4.273  1.00 95.50           N  
ATOM    390  CA  PHE A  54      11.227  -7.188  -5.566  1.00 95.50           C  
ATOM    391  C   PHE A  54      11.906  -5.840  -5.383  1.00 95.50           C  
ATOM    392  CB  PHE A  54       9.938  -7.020  -6.383  1.00 95.50           C  
ATOM    393  O   PHE A  54      11.555  -5.074  -4.484  1.00 95.50           O  
ATOM    394  CG  PHE A  54       9.375  -8.312  -6.906  1.00 95.50           C  
ATOM    395  CD1 PHE A  54       9.492  -8.641  -8.250  1.00 95.50           C  
ATOM    396  CD2 PHE A  54       8.742  -9.203  -6.051  1.00 95.50           C  
ATOM    397  CE1 PHE A  54       8.969  -9.844  -8.734  1.00 95.50           C  
ATOM    398  CE2 PHE A  54       8.219 -10.398  -6.527  1.00 95.50           C  
ATOM    399  CZ  PHE A  54       8.336 -10.719  -7.871  1.00 95.50           C  
ATOM    400  N   ALA A  55      12.891  -5.602  -6.242  1.00 95.62           N  
ATOM    401  CA  ALA A  55      13.414  -4.242  -6.344  1.00 95.62           C  
ATOM    402  C   ALA A  55      12.484  -3.359  -7.168  1.00 95.62           C  
ATOM    403  CB  ALA A  55      14.812  -4.258  -6.953  1.00 95.62           C  
ATOM    404  O   ALA A  55      12.289  -3.600  -8.359  1.00 95.62           O  
ATOM    405  N   MET A  56      12.008  -2.346  -6.535  1.00 94.81           N  
ATOM    406  CA  MET A  56      10.945  -1.552  -7.156  1.00 94.81           C  
ATOM    407  C   MET A  56      11.523  -0.291  -7.797  1.00 94.81           C  
ATOM    408  CB  MET A  56       9.883  -1.177  -6.125  1.00 94.81           C  
ATOM    409  O   MET A  56      10.930   0.259  -8.727  1.00 94.81           O  
ATOM    410  CG  MET A  56       9.180  -2.375  -5.508  1.00 94.81           C  
ATOM    411  SD  MET A  56       8.219  -3.340  -6.738  1.00 94.81           S  
ATOM    412  CE  MET A  56       6.906  -2.148  -7.125  1.00 94.81           C  
ATOM    413  N   SER A  57      12.609   0.191  -7.227  1.00 93.62           N  
ATOM    414  CA  SER A  57      13.250   1.408  -7.711  1.00 93.62           C  
ATOM    415  C   SER A  57      14.719   1.457  -7.309  1.00 93.62           C  
ATOM    416  CB  SER A  57      12.523   2.645  -7.176  1.00 93.62           C  
ATOM    417  O   SER A  57      15.102   0.897  -6.281  1.00 93.62           O  
ATOM    418  OG  SER A  57      13.094   3.830  -7.707  1.00 93.62           O  
ATOM    419  N   ILE A  58      15.477   2.080  -8.156  1.00 93.88           N  
ATOM    420  CA  ILE A  58      16.844   2.418  -7.797  1.00 93.88           C  
ATOM    421  C   ILE A  58      16.875   3.750  -7.051  1.00 93.88           C  
ATOM    422  CB  ILE A  58      17.766   2.486  -9.047  1.00 93.88           C  
ATOM    423  O   ILE A  58      16.234   4.719  -7.477  1.00 93.88           O  
ATOM    424  CG1 ILE A  58      17.750   1.146  -9.789  1.00 93.88           C  
ATOM    425  CG2 ILE A  58      19.188   2.877  -8.648  1.00 93.88           C  
ATOM    426  CD1 ILE A  58      18.422   1.188 -11.156  1.00 93.88           C  
ATOM    427  N   ILE A  59      17.547   3.738  -5.922  1.00 92.38           N  
ATOM    428  CA  ILE A  59      17.609   4.957  -5.121  1.00 92.38           C  
ATOM    429  C   ILE A  59      19.062   5.305  -4.816  1.00 92.38           C  
ATOM    430  CB  ILE A  59      16.812   4.809  -3.811  1.00 92.38           C  
ATOM    431  O   ILE A  59      19.953   4.457  -4.938  1.00 92.38           O  
ATOM    432  CG1 ILE A  59      17.344   3.635  -2.984  1.00 92.38           C  
ATOM    433  CG2 ILE A  59      15.320   4.633  -4.109  1.00 92.38           C  
ATOM    434  CD1 ILE A  59      16.719   3.514  -1.602  1.00 92.38           C  
ATOM    435  N   ASP A  60      19.281   6.590  -4.434  1.00 90.75           N  
ATOM    436  CA  ASP A  60      20.641   6.980  -4.082  1.00 90.75           C  
ATOM    437  C   ASP A  60      20.984   6.551  -2.656  1.00 90.75           C  
ATOM    438  CB  ASP A  60      20.828   8.492  -4.234  1.00 90.75           C  
ATOM    439  O   ASP A  60      20.094   6.219  -1.872  1.00 90.75           O  
ATOM    440  CG  ASP A  60      19.984   9.289  -3.250  1.00 90.75           C  
ATOM    441  OD1 ASP A  60      20.047   9.016  -2.031  1.00 90.75           O  
ATOM    442  OD2 ASP A  60      19.266  10.203  -3.695  1.00 90.75           O  
ATOM    443  N   GLU A  61      22.266   6.504  -2.404  1.00 89.69           N  
ATOM    444  CA  GLU A  61      22.766   6.027  -1.120  1.00 89.69           C  
ATOM    445  C   GLU A  61      22.266   6.898   0.028  1.00 89.69           C  
ATOM    446  CB  GLU A  61      24.297   5.988  -1.119  1.00 89.69           C  
ATOM    447  O   GLU A  61      21.922   6.387   1.095  1.00 89.69           O  
ATOM    448  CG  GLU A  61      24.906   5.414   0.155  1.00 89.69           C  
ATOM    449  CD  GLU A  61      26.406   5.199   0.068  1.00 89.69           C  
ATOM    450  OE1 GLU A  61      26.984   4.629   1.013  1.00 89.69           O  
ATOM    451  OE2 GLU A  61      27.000   5.609  -0.954  1.00 89.69           O  
ATOM    452  N   ASP A  62      22.219   8.172  -0.161  1.00 86.50           N  
ATOM    453  CA  ASP A  62      21.766   9.078   0.888  1.00 86.50           C  
ATOM    454  C   ASP A  62      20.297   8.820   1.238  1.00 86.50           C  
ATOM    455  CB  ASP A  62      21.953  10.531   0.459  1.00 86.50           C  
ATOM    456  O   ASP A  62      19.938   8.789   2.416  1.00 86.50           O  
ATOM    457  CG  ASP A  62      23.406  10.969   0.474  1.00 86.50           C  
ATOM    458  OD1 ASP A  62      24.234  10.320   1.152  1.00 86.50           O  
ATOM    459  OD2 ASP A  62      23.734  11.977  -0.196  1.00 86.50           O  
ATOM    460  N   GLU A  63      19.484   8.625   0.227  1.00 84.50           N  
ATOM    461  CA  GLU A  63      18.078   8.289   0.438  1.00 84.50           C  
ATOM    462  C   GLU A  63      17.922   6.934   1.125  1.00 84.50           C  
ATOM    463  CB  GLU A  63      17.312   8.289  -0.892  1.00 84.50           C  
ATOM    464  O   GLU A  63      17.078   6.766   2.004  1.00 84.50           O  
ATOM    465  CG  GLU A  63      15.836   7.949  -0.757  1.00 84.50           C  
ATOM    466  CD  GLU A  63      15.070   8.938   0.111  1.00 84.50           C  
ATOM    467  OE1 GLU A  63      14.047   8.547   0.709  1.00 84.50           O  
ATOM    468  OE2 GLU A  63      15.508  10.109   0.191  1.00 84.50           O  
ATOM    469  N   ALA A  64      18.734   6.000   0.744  1.00 87.62           N  
ATOM    470  CA  ALA A  64      18.703   4.668   1.347  1.00 87.62           C  
ATOM    471  C   ALA A  64      18.984   4.738   2.844  1.00 87.62           C  
ATOM    472  CB  ALA A  64      19.703   3.748   0.660  1.00 87.62           C  
ATOM    473  O   ALA A  64      18.266   4.148   3.648  1.00 87.62           O  
ATOM    474  N   LYS A  65      19.938   5.484   3.184  1.00 84.31           N  
ATOM    475  CA  LYS A  65      20.328   5.609   4.590  1.00 84.31           C  
ATOM    476  C   LYS A  65      19.250   6.336   5.387  1.00 84.31           C  
ATOM    477  CB  LYS A  65      21.656   6.344   4.723  1.00 84.31           C  
ATOM    478  O   LYS A  65      18.906   5.926   6.496  1.00 84.31           O  
ATOM    479  CG  LYS A  65      22.859   5.527   4.277  1.00 84.31           C  
ATOM    480  CD  LYS A  65      24.156   6.312   4.430  1.00 84.31           C  
ATOM    481  CE  LYS A  65      25.359   5.520   3.934  1.00 84.31           C  
ATOM    482  NZ  LYS A  65      26.609   6.336   3.943  1.00 84.31           N  
ATOM    483  N   ALA A  66      18.688   7.375   4.805  1.00 81.00           N  
ATOM    484  CA  ALA A  66      17.641   8.133   5.465  1.00 81.00           C  
ATOM    485  C   ALA A  66      16.406   7.266   5.715  1.00 81.00           C  
ATOM    486  CB  ALA A  66      17.250   9.359   4.629  1.00 81.00           C  
ATOM    487  O   ALA A  66      15.828   7.293   6.805  1.00 81.00           O  
ATOM    488  N   THR A  67      16.078   6.504   4.723  1.00 79.62           N  
ATOM    489  CA  THR A  67      14.906   5.633   4.832  1.00 79.62           C  
ATOM    490  C   THR A  67      15.141   4.543   5.871  1.00 79.62           C  
ATOM    491  CB  THR A  67      14.570   4.984   3.475  1.00 79.62           C  
ATOM    492  O   THR A  67      14.258   4.250   6.680  1.00 79.62           O  
ATOM    493  CG2 THR A  67      13.336   4.098   3.584  1.00 79.62           C  
ATOM    494  OG1 THR A  67      14.320   6.016   2.510  1.00 79.62           O  
ATOM    495  N   LEU A  68      16.297   3.939   5.922  1.00 80.44           N  
ATOM    496  CA  LEU A  68      16.625   2.900   6.891  1.00 80.44           C  
ATOM    497  C   LEU A  68      16.562   3.445   8.312  1.00 80.44           C  
ATOM    498  CB  LEU A  68      18.031   2.330   6.617  1.00 80.44           C  
ATOM    499  O   LEU A  68      16.047   2.781   9.211  1.00 80.44           O  
ATOM    500  CG  LEU A  68      18.141   1.338   5.461  1.00 80.44           C  
ATOM    501  CD1 LEU A  68      19.594   1.018   5.176  1.00 80.44           C  
ATOM    502  CD2 LEU A  68      17.359   0.065   5.770  1.00 80.44           C  
ATOM    503  N   ASP A  69      17.016   4.594   8.477  1.00 78.25           N  
ATOM    504  CA  ASP A  69      16.984   5.223   9.789  1.00 78.25           C  
ATOM    505  C   ASP A  69      15.547   5.488  10.234  1.00 78.25           C  
ATOM    506  CB  ASP A  69      17.781   6.531   9.789  1.00 78.25           C  
ATOM    507  O   ASP A  69      15.195   5.246  11.391  1.00 78.25           O  
ATOM    508  CG  ASP A  69      19.281   6.309   9.797  1.00 78.25           C  
ATOM    509  OD1 ASP A  69      19.734   5.180  10.086  1.00 78.25           O  
ATOM    510  OD2 ASP A  69      20.031   7.273   9.516  1.00 78.25           O  
ATOM    511  N   ALA A  70      14.750   5.918   9.297  1.00 74.12           N  
ATOM    512  CA  ALA A  70      13.344   6.184   9.602  1.00 74.12           C  
ATOM    513  C   ALA A  70      12.609   4.898   9.969  1.00 74.12           C  
ATOM    514  CB  ALA A  70      12.664   6.855   8.414  1.00 74.12           C  
ATOM    515  O   ALA A  70      11.844   4.871  10.938  1.00 74.12           O  
ATOM    516  N   LEU A  71      12.859   3.873   9.250  1.00 76.12           N  
ATOM    517  CA  LEU A  71      12.195   2.600   9.508  1.00 76.12           C  
ATOM    518  C   LEU A  71      12.625   2.021  10.852  1.00 76.12           C  
ATOM    519  CB  LEU A  71      12.500   1.600   8.391  1.00 76.12           C  
ATOM    520  O   LEU A  71      11.805   1.454  11.578  1.00 76.12           O  
ATOM    521  CG  LEU A  71      11.852   1.877   7.031  1.00 76.12           C  
ATOM    522  CD1 LEU A  71      12.391   0.915   5.980  1.00 76.12           C  
ATOM    523  CD2 LEU A  71      10.336   1.770   7.137  1.00 76.12           C  
ATOM    524  N   ARG A  72      13.852   2.150  11.234  1.00 75.75           N  
ATOM    525  CA  ARG A  72      14.336   1.691  12.531  1.00 75.75           C  
ATOM    526  C   ARG A  72      13.633   2.428  13.672  1.00 75.75           C  
ATOM    527  CB  ARG A  72      15.852   1.885  12.641  1.00 75.75           C  
ATOM    528  O   ARG A  72      13.273   1.818  14.680  1.00 75.75           O  
ATOM    529  CG  ARG A  72      16.656   0.871  11.844  1.00 75.75           C  
ATOM    530  CD  ARG A  72      18.156   1.137  11.945  1.00 75.75           C  
ATOM    531  NE  ARG A  72      18.922   0.182  11.148  1.00 75.75           N  
ATOM    532  NH1 ARG A  72      20.719   1.595  10.820  1.00 75.75           N  
ATOM    533  NH2 ARG A  72      20.734  -0.519   9.930  1.00 75.75           N  
ATOM    534  CZ  ARG A  72      20.125   0.421  10.633  1.00 75.75           C  
ATOM    535  N   GLN A  73      13.352   3.600  13.414  1.00 73.12           N  
ATOM    536  CA  GLN A  73      12.711   4.414  14.445  1.00 73.12           C  
ATOM    537  C   GLN A  73      11.227   4.082  14.562  1.00 73.12           C  
ATOM    538  CB  GLN A  73      12.891   5.902  14.141  1.00 73.12           C  
ATOM    539  O   GLN A  73      10.617   4.305  15.609  1.00 73.12           O  
ATOM    540  CG  GLN A  73      14.320   6.395  14.297  1.00 73.12           C  
ATOM    541  CD  GLN A  73      14.492   7.848  13.891  1.00 73.12           C  
ATOM    542  NE2 GLN A  73      15.742   8.273  13.727  1.00 73.12           N  
ATOM    543  OE1 GLN A  73      13.516   8.578  13.734  1.00 73.12           O  
ATOM    544  N   MET A  74      10.594   3.588  13.438  1.00 68.50           N  
ATOM    545  CA  MET A  74       9.172   3.240  13.438  1.00 68.50           C  
ATOM    546  C   MET A  74       8.969   1.812  13.938  1.00 68.50           C  
ATOM    547  CB  MET A  74       8.570   3.404  12.047  1.00 68.50           C  
ATOM    548  O   MET A  74       7.840   1.322  13.969  1.00 68.50           O  
ATOM    549  CG  MET A  74       8.453   4.852  11.594  1.00 68.50           C  
ATOM    550  SD  MET A  74       7.828   5.004   9.875  1.00 68.50           S  
ATOM    551  CE  MET A  74       6.105   4.484  10.117  1.00 68.50           C  
ATOM    552  N   ASP A  75      10.031   1.200  14.352  1.00 65.94           N  
ATOM    553  CA  ASP A  75       9.969  -0.197  14.773  1.00 65.94           C  
ATOM    554  C   ASP A  75       9.344  -1.069  13.680  1.00 65.94           C  
ATOM    555  CB  ASP A  75       9.164  -0.333  16.078  1.00 65.94           C  
ATOM    556  O   ASP A  75       8.547  -1.962  13.977  1.00 65.94           O  
ATOM    557  CG  ASP A  75       9.852   0.313  17.266  1.00 65.94           C  
ATOM    558  OD1 ASP A  75      11.102   0.307  17.328  1.00 65.94           O  
ATOM    559  OD2 ASP A  75       9.141   0.831  18.141  1.00 65.94           O  
ATOM    560  N   TYR A  76       9.523  -0.594  12.492  1.00 63.31           N  
ATOM    561  CA  TYR A  76       9.086  -1.398  11.359  1.00 63.31           C  
ATOM    562  C   TYR A  76       9.938  -2.652  11.219  1.00 63.31           C  
ATOM    563  CB  TYR A  76       9.141  -0.579  10.070  1.00 63.31           C  
ATOM    564  O   TYR A  76      11.148  -2.621  11.461  1.00 63.31           O  
ATOM    565  CG  TYR A  76       8.062  -0.939   9.070  1.00 63.31           C  
ATOM    566  CD1 TYR A  76       8.320  -1.829   8.031  1.00 63.31           C  
ATOM    567  CD2 TYR A  76       6.789  -0.390   9.172  1.00 63.31           C  
ATOM    568  CE1 TYR A  76       7.332  -2.162   7.109  1.00 63.31           C  
ATOM    569  CE2 TYR A  76       5.793  -0.717   8.258  1.00 63.31           C  
ATOM    570  OH  TYR A  76       5.094  -1.930   6.324  1.00 63.31           O  
ATOM    571  CZ  TYR A  76       6.074  -1.603   7.230  1.00 63.31           C  
ATOM    572  N   ASP A  77       9.148  -3.789  11.133  1.00 59.03           N  
ATOM    573  CA  ASP A  77       9.891  -5.027  10.914  1.00 59.03           C  
ATOM    574  C   ASP A  77      10.570  -5.027   9.547  1.00 59.03           C  
ATOM    575  CB  ASP A  77       8.961  -6.238  11.039  1.00 59.03           C  
ATOM    576  O   ASP A  77       9.938  -5.344   8.539  1.00 59.03           O  
ATOM    577  CG  ASP A  77       9.719  -7.555  11.109  1.00 59.03           C  
ATOM    578  OD1 ASP A  77      10.953  -7.559  10.953  1.00 59.03           O  
ATOM    579  OD2 ASP A  77       9.062  -8.602  11.312  1.00 59.03           O  
ATOM    580  N   ILE A  78      11.852  -4.508   9.555  1.00 55.78           N  
ATOM    581  CA  ILE A  78      12.633  -4.355   8.328  1.00 55.78           C  
ATOM    582  C   ILE A  78      13.078  -5.727   7.832  1.00 55.78           C  
ATOM    583  CB  ILE A  78      13.852  -3.438   8.547  1.00 55.78           C  
ATOM    584  O   ILE A  78      13.430  -5.883   6.660  1.00 55.78           O  
ATOM    585  CG1 ILE A  78      13.414  -2.098   9.148  1.00 55.78           C  
ATOM    586  CG2 ILE A  78      14.609  -3.225   7.234  1.00 55.78           C  
ATOM    587  CD1 ILE A  78      14.562  -1.247   9.672  1.00 55.78           C  
ATOM    588  N   THR A  79      12.875  -6.676   8.766  1.00 53.44           N  
ATOM    589  CA  THR A  79      13.328  -8.008   8.375  1.00 53.44           C  
ATOM    590  C   THR A  79      12.266  -8.711   7.535  1.00 53.44           C  
ATOM    591  CB  THR A  79      13.672  -8.867   9.602  1.00 53.44           C  
ATOM    592  O   THR A  79      12.523  -9.773   6.961  1.00 53.44           O  
ATOM    593  CG2 THR A  79      14.781  -8.219  10.430  1.00 53.44           C  
ATOM    594  OG1 THR A  79      12.500  -9.008  10.422  1.00 53.44           O  
ATOM    595  N   SER A  80      11.039  -8.094   7.582  1.00 49.84           N  
ATOM    596  CA  SER A  80       9.969  -8.711   6.809  1.00 49.84           C  
ATOM    597  C   SER A  80       9.961  -8.195   5.371  1.00 49.84           C  
ATOM    598  CB  SER A  80       8.609  -8.438   7.461  1.00 49.84           C  
ATOM    599  O   SER A  80       9.016  -8.461   4.617  1.00 49.84           O  
ATOM    600  OG  SER A  80       8.422  -7.051   7.672  1.00 49.84           O  
ATOM    601  N   ALA A  81      10.828  -7.312   5.102  1.00 42.81           N  
ATOM    602  CA  ALA A  81      10.906  -6.852   3.717  1.00 42.81           C  
ATOM    603  C   ALA A  81      11.453  -7.949   2.805  1.00 42.81           C  
ATOM    604  CB  ALA A  81      11.781  -5.602   3.621  1.00 42.81           C  
ATOM    605  O   ALA A  81      12.328  -8.719   3.205  1.00 42.81           O  
TER     606      ALA A  81                                                      
ATOM    607  N   ARG B   1       8.945  14.539  24.250  1.00 41.59           N  
ATOM    608  CA  ARG B   1       9.086  13.086  24.266  1.00 41.59           C  
ATOM    609  C   ARG B   1       9.500  12.570  22.891  1.00 41.59           C  
ATOM    610  CB  ARG B   1       7.777  12.430  24.703  1.00 41.59           C  
ATOM    611  O   ARG B   1      10.266  11.609  22.781  1.00 41.59           O  
ATOM    612  CG  ARG B   1       7.887  11.641  26.000  1.00 41.59           C  
ATOM    613  CD  ARG B   1       6.562  11.000  26.375  1.00 41.59           C  
ATOM    614  NE  ARG B   1       6.664  10.273  27.641  1.00 41.59           N  
ATOM    615  NH1 ARG B   1       4.441   9.641  27.688  1.00 41.59           N  
ATOM    616  NH2 ARG B   1       5.855   9.016  29.391  1.00 41.59           N  
ATOM    617  CZ  ARG B   1       5.652   9.641  28.234  1.00 41.59           C  
ATOM    618  N   PHE B   2       8.938  13.125  21.750  1.00 41.78           N  
ATOM    619  CA  PHE B   2       9.156  12.570  20.422  1.00 41.78           C  
ATOM    620  C   PHE B   2      10.492  13.031  19.859  1.00 41.78           C  
ATOM    621  CB  PHE B   2       8.023  12.969  19.484  1.00 41.78           C  
ATOM    622  O   PHE B   2      10.953  12.508  18.844  1.00 41.78           O  
ATOM    623  CG  PHE B   2       6.707  12.297  19.797  1.00 41.78           C  
ATOM    624  CD1 PHE B   2       6.461  10.992  19.391  1.00 41.78           C  
ATOM    625  CD2 PHE B   2       5.723  12.977  20.500  1.00 41.78           C  
ATOM    626  CE1 PHE B   2       5.246  10.375  19.688  1.00 41.78           C  
ATOM    627  CE2 PHE B   2       4.508  12.367  20.797  1.00 41.78           C  
ATOM    628  CZ  PHE B   2       4.270  11.062  20.375  1.00 41.78           C  
ATOM    629  N   VAL B   3      11.125  13.984  20.391  1.00 44.31           N  
ATOM    630  CA  VAL B   3      12.234  14.695  19.766  1.00 44.31           C  
ATOM    631  C   VAL B   3      13.438  13.766  19.625  1.00 44.31           C  
ATOM    632  CB  VAL B   3      12.633  15.953  20.578  1.00 44.31           C  
ATOM    633  O   VAL B   3      14.117  13.773  18.594  1.00 44.31           O  
ATOM    634  CG1 VAL B   3      13.844  16.641  19.953  1.00 44.31           C  
ATOM    635  CG2 VAL B   3      11.453  16.922  20.688  1.00 44.31           C  
ATOM    636  N   ASP B   4      13.688  12.977  20.656  1.00 48.22           N  
ATOM    637  CA  ASP B   4      14.906  12.164  20.641  1.00 48.22           C  
ATOM    638  C   ASP B   4      14.820  11.070  19.578  1.00 48.22           C  
ATOM    639  CB  ASP B   4      15.156  11.547  22.016  1.00 48.22           C  
ATOM    640  O   ASP B   4      15.836  10.469  19.219  1.00 48.22           O  
ATOM    641  CG  ASP B   4      15.672  12.547  23.031  1.00 48.22           C  
ATOM    642  OD1 ASP B   4      16.281  13.562  22.625  1.00 48.22           O  
ATOM    643  OD2 ASP B   4      15.453  12.328  24.234  1.00 48.22           O  
ATOM    644  N   GLU B   5      13.641  10.969  19.062  1.00 54.50           N  
ATOM    645  CA  GLU B   5      13.430   9.859  18.125  1.00 54.50           C  
ATOM    646  C   GLU B   5      13.664  10.289  16.688  1.00 54.50           C  
ATOM    647  CB  GLU B   5      12.023   9.281  18.297  1.00 54.50           C  
ATOM    648  O   GLU B   5      13.711   9.453  15.781  1.00 54.50           O  
ATOM    649  CG  GLU B   5      11.789   8.578  19.625  1.00 54.50           C  
ATOM    650  CD  GLU B   5      10.398   7.977  19.750  1.00 54.50           C  
ATOM    651  OE1 GLU B   5      10.117   7.312  20.766  1.00 54.50           O  
ATOM    652  OE2 GLU B   5       9.586   8.164  18.812  1.00 54.50           O  
ATOM    653  N   TYR B   6      13.977  11.648  16.609  1.00 62.81           N  
ATOM    654  CA  TYR B   6      14.148  12.133  15.242  1.00 62.81           C  
ATOM    655  C   TYR B   6      15.602  12.008  14.805  1.00 62.81           C  
ATOM    656  CB  TYR B   6      13.688  13.586  15.125  1.00 62.81           C  
ATOM    657  O   TYR B   6      16.516  12.180  15.609  1.00 62.81           O  
ATOM    658  CG  TYR B   6      12.234  13.797  15.461  1.00 62.81           C  
ATOM    659  CD1 TYR B   6      11.234  13.164  14.734  1.00 62.81           C  
ATOM    660  CD2 TYR B   6      11.859  14.625  16.516  1.00 62.81           C  
ATOM    661  CE1 TYR B   6       9.891  13.359  15.039  1.00 62.81           C  
ATOM    662  CE2 TYR B   6      10.516  14.828  16.828  1.00 62.81           C  
ATOM    663  OH  TYR B   6       8.211  14.383  16.406  1.00 62.81           O  
ATOM    664  CZ  TYR B   6       9.539  14.188  16.094  1.00 62.81           C  
ATOM    665  N   ARG B   7      15.805  11.547  13.625  1.00 63.53           N  
ATOM    666  CA  ARG B   7      17.156  11.531  13.055  1.00 63.53           C  
ATOM    667  C   ARG B   7      17.781  12.922  13.086  1.00 63.53           C  
ATOM    668  CB  ARG B   7      17.125  11.000  11.625  1.00 63.53           C  
ATOM    669  O   ARG B   7      18.969  13.070  13.375  1.00 63.53           O  
ATOM    670  CG  ARG B   7      18.500  10.727  11.039  1.00 63.53           C  
ATOM    671  CD  ARG B   7      18.406  10.203   9.609  1.00 63.53           C  
ATOM    672  NE  ARG B   7      19.734  10.094   9.000  1.00 63.53           N  
ATOM    673  NH1 ARG B   7      18.938   9.367   6.949  1.00 63.53           N  
ATOM    674  NH2 ARG B   7      21.188   9.633   7.289  1.00 63.53           N  
ATOM    675  CZ  ARG B   7      19.953   9.695   7.746  1.00 63.53           C  
ATOM    676  N   ALA B   8      16.938  13.969  12.867  1.00 74.69           N  
ATOM    677  CA  ALA B   8      17.375  15.367  12.859  1.00 74.69           C  
ATOM    678  C   ALA B   8      16.391  16.250  13.633  1.00 74.69           C  
ATOM    679  CB  ALA B   8      17.516  15.867  11.422  1.00 74.69           C  
ATOM    680  O   ALA B   8      15.719  17.094  13.047  1.00 74.69           O  
ATOM    681  N   PRO B   9      16.438  16.094  14.930  1.00 79.94           N  
ATOM    682  CA  PRO B   9      15.422  16.781  15.742  1.00 79.94           C  
ATOM    683  C   PRO B   9      15.445  18.297  15.555  1.00 79.94           C  
ATOM    684  CB  PRO B   9      15.812  16.391  17.172  1.00 79.94           C  
ATOM    685  O   PRO B   9      14.383  18.922  15.531  1.00 79.94           O  
ATOM    686  CG  PRO B   9      17.219  15.914  17.078  1.00 79.94           C  
ATOM    687  CD  PRO B   9      17.469  15.461  15.664  1.00 79.94           C  
ATOM    688  N   GLU B  10      16.609  18.828  15.422  1.00 83.44           N  
ATOM    689  CA  GLU B  10      16.703  20.281  15.250  1.00 83.44           C  
ATOM    690  C   GLU B  10      16.047  20.719  13.953  1.00 83.44           C  
ATOM    691  CB  GLU B  10      18.172  20.719  15.281  1.00 83.44           C  
ATOM    692  O   GLU B  10      15.336  21.734  13.930  1.00 83.44           O  
ATOM    693  CG  GLU B  10      18.812  20.656  16.656  1.00 83.44           C  
ATOM    694  CD  GLU B  10      20.250  21.125  16.672  1.00 83.44           C  
ATOM    695  OE1 GLU B  10      20.875  21.141  17.766  1.00 83.44           O  
ATOM    696  OE2 GLU B  10      20.766  21.469  15.586  1.00 83.44           O  
ATOM    697  N   GLN B  11      16.234  19.969  12.906  1.00 85.69           N  
ATOM    698  CA  GLN B  11      15.633  20.297  11.617  1.00 85.69           C  
ATOM    699  C   GLN B  11      14.117  20.172  11.672  1.00 85.69           C  
ATOM    700  CB  GLN B  11      16.203  19.406  10.508  1.00 85.69           C  
ATOM    701  O   GLN B  11      13.398  20.984  11.086  1.00 85.69           O  
ATOM    702  CG  GLN B  11      17.656  19.703  10.180  1.00 85.69           C  
ATOM    703  CD  GLN B  11      18.203  18.781   9.094  1.00 85.69           C  
ATOM    704  NE2 GLN B  11      19.516  18.828   8.891  1.00 85.69           N  
ATOM    705  OE1 GLN B  11      17.453  18.062   8.445  1.00 85.69           O  
ATOM    706  N   VAL B  12      13.656  19.172  12.375  1.00 86.94           N  
ATOM    707  CA  VAL B  12      12.219  18.953  12.523  1.00 86.94           C  
ATOM    708  C   VAL B  12      11.594  20.141  13.250  1.00 86.94           C  
ATOM    709  CB  VAL B  12      11.914  17.641  13.273  1.00 86.94           C  
ATOM    710  O   VAL B  12      10.578  20.688  12.805  1.00 86.94           O  
ATOM    711  CG1 VAL B  12      10.438  17.578  13.664  1.00 86.94           C  
ATOM    712  CG2 VAL B  12      12.297  16.438  12.414  1.00 86.94           C  
ATOM    713  N   MET B  13      12.242  20.625  14.312  1.00 89.25           N  
ATOM    714  CA  MET B  13      11.695  21.734  15.094  1.00 89.25           C  
ATOM    715  C   MET B  13      11.742  23.031  14.297  1.00 89.25           C  
ATOM    716  CB  MET B  13      12.469  21.891  16.406  1.00 89.25           C  
ATOM    717  O   MET B  13      10.820  23.844  14.375  1.00 89.25           O  
ATOM    718  CG  MET B  13      12.273  20.750  17.375  1.00 89.25           C  
ATOM    719  SD  MET B  13      10.508  20.438  17.766  1.00 89.25           S  
ATOM    720  CE  MET B  13      10.094  21.969  18.641  1.00 89.25           C  
ATOM    721  N   GLN B  14      12.758  23.188  13.531  1.00 90.50           N  
ATOM    722  CA  GLN B  14      12.844  24.359  12.664  1.00 90.50           C  
ATOM    723  C   GLN B  14      11.727  24.359  11.633  1.00 90.50           C  
ATOM    724  CB  GLN B  14      14.203  24.406  11.961  1.00 90.50           C  
ATOM    725  O   GLN B  14      11.117  25.391  11.359  1.00 90.50           O  
ATOM    726  CG  GLN B  14      15.344  24.844  12.875  1.00 90.50           C  
ATOM    727  CD  GLN B  14      16.688  24.812  12.172  1.00 90.50           C  
ATOM    728  NE2 GLN B  14      17.750  25.172  12.898  1.00 90.50           N  
ATOM    729  OE1 GLN B  14      16.797  24.453  10.992  1.00 90.50           O  
ATOM    730  N   LEU B  15      11.484  23.203  11.109  1.00 92.06           N  
ATOM    731  CA  LEU B  15      10.438  23.094  10.102  1.00 92.06           C  
ATOM    732  C   LEU B  15       9.062  23.328  10.727  1.00 92.06           C  
ATOM    733  CB  LEU B  15      10.484  21.719   9.430  1.00 92.06           C  
ATOM    734  O   LEU B  15       8.188  23.922  10.102  1.00 92.06           O  
ATOM    735  CG  LEU B  15       9.711  21.578   8.117  1.00 92.06           C  
ATOM    736  CD1 LEU B  15      10.172  22.641   7.117  1.00 92.06           C  
ATOM    737  CD2 LEU B  15       9.875  20.188   7.543  1.00 92.06           C  
ATOM    738  N   ILE B  16       8.891  22.891  11.922  1.00 92.88           N  
ATOM    739  CA  ILE B  16       7.637  23.109  12.633  1.00 92.88           C  
ATOM    740  C   ILE B  16       7.434  24.594  12.891  1.00 92.88           C  
ATOM    741  CB  ILE B  16       7.602  22.328  13.969  1.00 92.88           C  
ATOM    742  O   ILE B  16       6.336  25.125  12.711  1.00 92.88           O  
ATOM    743  CG1 ILE B  16       7.461  20.828  13.703  1.00 92.88           C  
ATOM    744  CG2 ILE B  16       6.469  22.828  14.867  1.00 92.88           C  
ATOM    745  CD1 ILE B  16       7.660  19.953  14.938  1.00 92.88           C  
ATOM    746  N   GLU B  17       8.477  25.281  13.266  1.00 94.06           N  
ATOM    747  CA  GLU B  17       8.398  26.719  13.469  1.00 94.06           C  
ATOM    748  C   GLU B  17       8.078  27.438  12.164  1.00 94.06           C  
ATOM    749  CB  GLU B  17       9.711  27.250  14.055  1.00 94.06           C  
ATOM    750  O   GLU B  17       7.238  28.344  12.148  1.00 94.06           O  
ATOM    751  CG  GLU B  17       9.883  26.953  15.539  1.00 94.06           C  
ATOM    752  CD  GLU B  17      11.180  27.500  16.109  1.00 94.06           C  
ATOM    753  OE1 GLU B  17      11.422  27.344  17.328  1.00 94.06           O  
ATOM    754  OE2 GLU B  17      11.961  28.109  15.336  1.00 94.06           O  
ATOM    755  N   HIS B  18       8.727  27.016  11.148  1.00 95.56           N  
ATOM    756  CA  HIS B  18       8.453  27.594   9.836  1.00 95.56           C  
ATOM    757  C   HIS B  18       7.004  27.344   9.422  1.00 95.56           C  
ATOM    758  CB  HIS B  18       9.398  27.000   8.789  1.00 95.56           C  
ATOM    759  O   HIS B  18       6.344  28.234   8.898  1.00 95.56           O  
ATOM    760  CG  HIS B  18       9.203  27.562   7.418  1.00 95.56           C  
ATOM    761  CD2 HIS B  18       8.781  26.984   6.270  1.00 95.56           C  
ATOM    762  ND1 HIS B  18       9.438  28.891   7.109  1.00 95.56           N  
ATOM    763  CE1 HIS B  18       9.180  29.094   5.832  1.00 95.56           C  
ATOM    764  NE2 HIS B  18       8.781  27.953   5.297  1.00 95.56           N  
ATOM    765  N   LEU B  19       6.504  26.188   9.648  1.00 96.31           N  
ATOM    766  CA  LEU B  19       5.121  25.844   9.344  1.00 96.31           C  
ATOM    767  C   LEU B  19       4.152  26.703  10.141  1.00 96.31           C  
ATOM    768  CB  LEU B  19       4.863  24.359   9.641  1.00 96.31           C  
ATOM    769  O   LEU B  19       3.158  27.203   9.594  1.00 96.31           O  
ATOM    770  CG  LEU B  19       3.434  23.859   9.414  1.00 96.31           C  
ATOM    771  CD1 LEU B  19       3.021  24.062   7.961  1.00 96.31           C  
ATOM    772  CD2 LEU B  19       3.309  22.391   9.812  1.00 96.31           C  
ATOM    773  N   ARG B  20       4.438  26.906  11.383  1.00 96.31           N  
ATOM    774  CA  ARG B  20       3.594  27.750  12.227  1.00 96.31           C  
ATOM    775  C   ARG B  20       3.541  29.188  11.695  1.00 96.31           C  
ATOM    776  CB  ARG B  20       4.102  27.750  13.672  1.00 96.31           C  
ATOM    777  O   ARG B  20       2.469  29.781  11.641  1.00 96.31           O  
ATOM    778  CG  ARG B  20       3.824  26.453  14.422  1.00 96.31           C  
ATOM    779  CD  ARG B  20       4.352  26.500  15.852  1.00 96.31           C  
ATOM    780  NE  ARG B  20       4.062  25.266  16.578  1.00 96.31           N  
ATOM    781  NH1 ARG B  20       5.977  25.344  17.859  1.00 96.31           N  
ATOM    782  NH2 ARG B  20       4.484  23.609  18.109  1.00 96.31           N  
ATOM    783  CZ  ARG B  20       4.844  24.750  17.516  1.00 96.31           C  
ATOM    784  N   GLU B  21       4.652  29.656  11.320  1.00 96.69           N  
ATOM    785  CA  GLU B  21       4.723  31.000  10.734  1.00 96.69           C  
ATOM    786  C   GLU B  21       3.893  31.094   9.461  1.00 96.69           C  
ATOM    787  CB  GLU B  21       6.176  31.391  10.453  1.00 96.69           C  
ATOM    788  O   GLU B  21       3.076  32.000   9.305  1.00 96.69           O  
ATOM    789  CG  GLU B  21       6.344  32.812   9.969  1.00 96.69           C  
ATOM    790  CD  GLU B  21       7.660  33.062   9.242  1.00 96.69           C  
ATOM    791  OE1 GLU B  21       7.773  34.062   8.500  1.00 96.69           O  
ATOM    792  OE2 GLU B  21       8.586  32.219   9.422  1.00 96.69           O  
ATOM    793  N   ARG B  22       4.055  30.156   8.602  1.00 97.19           N  
ATOM    794  CA  ARG B  22       3.350  30.188   7.320  1.00 97.19           C  
ATOM    795  C   ARG B  22       1.854  29.953   7.516  1.00 97.19           C  
ATOM    796  CB  ARG B  22       3.924  29.141   6.367  1.00 97.19           C  
ATOM    797  O   ARG B  22       1.032  30.578   6.840  1.00 97.19           O  
ATOM    798  CG  ARG B  22       5.379  29.375   6.000  1.00 97.19           C  
ATOM    799  CD  ARG B  22       5.590  30.734   5.348  1.00 97.19           C  
ATOM    800  NE  ARG B  22       4.832  30.844   4.105  1.00 97.19           N  
ATOM    801  NH1 ARG B  22       5.477  33.031   3.686  1.00 97.19           N  
ATOM    802  NH2 ARG B  22       4.070  31.938   2.234  1.00 97.19           N  
ATOM    803  CZ  ARG B  22       4.793  31.938   3.346  1.00 97.19           C  
ATOM    804  N   ALA B  23       1.547  29.047   8.414  1.00 97.31           N  
ATOM    805  CA  ALA B  23       0.151  28.688   8.656  1.00 97.31           C  
ATOM    806  C   ALA B  23      -0.638  29.891   9.164  1.00 97.31           C  
ATOM    807  CB  ALA B  23       0.059  27.547   9.656  1.00 97.31           C  
ATOM    808  O   ALA B  23      -1.858  29.953   9.000  1.00 97.31           O  
ATOM    809  N   SER B  24       0.042  30.875   9.742  1.00 96.81           N  
ATOM    810  CA  SER B  24      -0.616  32.062  10.242  1.00 96.81           C  
ATOM    811  C   SER B  24      -1.175  32.906   9.102  1.00 96.81           C  
ATOM    812  CB  SER B  24       0.358  32.906  11.070  1.00 96.81           C  
ATOM    813  O   SER B  24      -2.031  33.781   9.312  1.00 96.81           O  
ATOM    814  OG  SER B  24       1.334  33.531  10.242  1.00 96.81           O  
ATOM    815  N   HIS B  25      -0.721  32.656   7.922  1.00 97.44           N  
ATOM    816  CA  HIS B  25      -1.177  33.406   6.754  1.00 97.44           C  
ATOM    817  C   HIS B  25      -2.371  32.719   6.098  1.00 97.44           C  
ATOM    818  CB  HIS B  25      -0.041  33.562   5.742  1.00 97.44           C  
ATOM    819  O   HIS B  25      -2.934  33.250   5.129  1.00 97.44           O  
ATOM    820  CG  HIS B  25       1.113  34.375   6.258  1.00 97.44           C  
ATOM    821  CD2 HIS B  25       2.346  34.000   6.664  1.00 97.44           C  
ATOM    822  ND1 HIS B  25       1.065  35.750   6.398  1.00 97.44           N  
ATOM    823  CE1 HIS B  25       2.223  36.156   6.875  1.00 97.44           C  
ATOM    824  NE2 HIS B  25       3.018  35.125   7.043  1.00 97.44           N  
ATOM    825  N   LEU B  26      -2.740  31.594   6.613  1.00 97.31           N  
ATOM    826  CA  LEU B  26      -3.904  30.891   6.094  1.00 97.31           C  
ATOM    827  C   LEU B  26      -5.195  31.516   6.609  1.00 97.31           C  
ATOM    828  CB  LEU B  26      -3.848  29.406   6.484  1.00 97.31           C  
ATOM    829  O   LEU B  26      -5.227  32.062   7.711  1.00 97.31           O  
ATOM    830  CG  LEU B  26      -2.732  28.578   5.844  1.00 97.31           C  
ATOM    831  CD1 LEU B  26      -2.627  27.219   6.523  1.00 97.31           C  
ATOM    832  CD2 LEU B  26      -2.979  28.422   4.348  1.00 97.31           C  
ATOM    833  N   SER B  27      -6.266  31.406   5.816  1.00 96.38           N  
ATOM    834  CA  SER B  27      -7.586  31.844   6.242  1.00 96.38           C  
ATOM    835  C   SER B  27      -8.250  30.812   7.152  1.00 96.38           C  
ATOM    836  CB  SER B  27      -8.477  32.125   5.031  1.00 96.38           C  
ATOM    837  O   SER B  27      -9.320  31.062   7.703  1.00 96.38           O  
ATOM    838  OG  SER B  27      -8.602  30.953   4.230  1.00 96.38           O  
ATOM    839  N   TYR B  28      -7.637  29.688   7.320  1.00 96.88           N  
ATOM    840  CA  TYR B  28      -8.148  28.609   8.164  1.00 96.88           C  
ATOM    841  C   TYR B  28      -7.930  28.922   9.641  1.00 96.88           C  
ATOM    842  CB  TYR B  28      -7.465  27.281   7.812  1.00 96.88           C  
ATOM    843  O   TYR B  28      -6.988  29.641  10.000  1.00 96.88           O  
ATOM    844  CG  TYR B  28      -7.789  26.797   6.422  1.00 96.88           C  
ATOM    845  CD1 TYR B  28      -8.883  25.953   6.195  1.00 96.88           C  
ATOM    846  CD2 TYR B  28      -7.000  27.156   5.336  1.00 96.88           C  
ATOM    847  CE1 TYR B  28      -9.180  25.500   4.918  1.00 96.88           C  
ATOM    848  CE2 TYR B  28      -7.289  26.688   4.055  1.00 96.88           C  
ATOM    849  OH  TYR B  28      -8.672  25.422   2.588  1.00 96.88           O  
ATOM    850  CZ  TYR B  28      -8.383  25.875   3.855  1.00 96.88           C  
ATOM    851  N   THR B  29      -8.859  28.359  10.516  1.00 96.44           N  
ATOM    852  CA  THR B  29      -8.844  28.562  11.961  1.00 96.44           C  
ATOM    853  C   THR B  29      -8.891  27.234  12.703  1.00 96.44           C  
ATOM    854  CB  THR B  29     -10.031  29.453  12.406  1.00 96.44           C  
ATOM    855  O   THR B  29      -8.984  26.172  12.078  1.00 96.44           O  
ATOM    856  CG2 THR B  29     -10.055  30.766  11.641  1.00 96.44           C  
ATOM    857  OG1 THR B  29     -11.258  28.750  12.164  1.00 96.44           O  
ATOM    858  N   ALA B  30      -8.789  27.328  13.984  1.00 95.25           N  
ATOM    859  CA  ALA B  30      -8.891  26.141  14.820  1.00 95.25           C  
ATOM    860  C   ALA B  30     -10.266  25.484  14.680  1.00 95.25           C  
ATOM    861  CB  ALA B  30      -8.617  26.484  16.281  1.00 95.25           C  
ATOM    862  O   ALA B  30     -10.383  24.250  14.766  1.00 95.25           O  
ATOM    863  N   GLU B  31     -11.336  26.250  14.445  1.00 94.75           N  
ATOM    864  CA  GLU B  31     -12.695  25.750  14.289  1.00 94.75           C  
ATOM    865  C   GLU B  31     -12.891  25.094  12.922  1.00 94.75           C  
ATOM    866  CB  GLU B  31     -13.711  26.859  14.492  1.00 94.75           C  
ATOM    867  O   GLU B  31     -13.688  24.156  12.781  1.00 94.75           O  
ATOM    868  CG  GLU B  31     -13.734  27.422  15.906  1.00 94.75           C  
ATOM    869  CD  GLU B  31     -12.594  28.391  16.188  1.00 94.75           C  
ATOM    870  OE1 GLU B  31     -12.305  28.656  17.375  1.00 94.75           O  
ATOM    871  OE2 GLU B  31     -11.992  28.891  15.211  1.00 94.75           O  
ATOM    872  N   ARG B  32     -12.203  25.672  11.922  1.00 94.94           N  
ATOM    873  CA  ARG B  32     -12.211  25.125  10.570  1.00 94.94           C  
ATOM    874  C   ARG B  32     -10.797  25.000  10.016  1.00 94.94           C  
ATOM    875  CB  ARG B  32     -13.070  25.984   9.641  1.00 94.94           C  
ATOM    876  O   ARG B  32     -10.398  25.781   9.156  1.00 94.94           O  
ATOM    877  CG  ARG B  32     -13.211  25.422   8.234  1.00 94.94           C  
ATOM    878  CD  ARG B  32     -14.023  24.125   8.227  1.00 94.94           C  
ATOM    879  NE  ARG B  32     -14.164  23.594   6.871  1.00 94.94           N  
ATOM    880  NH1 ARG B  32     -12.836  21.750   7.234  1.00 94.94           N  
ATOM    881  NH2 ARG B  32     -13.797  22.094   5.184  1.00 94.94           N  
ATOM    882  CZ  ARG B  32     -13.602  22.484   6.434  1.00 94.94           C  
ATOM    883  N   PRO B  33     -10.133  24.031  10.438  1.00 97.38           N  
ATOM    884  CA  PRO B  33      -8.734  23.891  10.047  1.00 97.38           C  
ATOM    885  C   PRO B  33      -8.570  23.406   8.602  1.00 97.38           C  
ATOM    886  CB  PRO B  33      -8.195  22.844  11.031  1.00 97.38           C  
ATOM    887  O   PRO B  33      -9.516  22.875   8.016  1.00 97.38           O  
ATOM    888  CG  PRO B  33      -9.383  22.016  11.391  1.00 97.38           C  
ATOM    889  CD  PRO B  33     -10.602  22.891  11.383  1.00 97.38           C  
ATOM    890  N   LEU B  34      -7.391  23.703   8.008  1.00 98.00           N  
ATOM    891  CA  LEU B  34      -6.977  23.078   6.762  1.00 98.00           C  
ATOM    892  C   LEU B  34      -6.840  21.562   6.930  1.00 98.00           C  
ATOM    893  CB  LEU B  34      -5.648  23.672   6.277  1.00 98.00           C  
ATOM    894  O   LEU B  34      -5.965  21.094   7.656  1.00 98.00           O  
ATOM    895  CG  LEU B  34      -5.031  23.016   5.035  1.00 98.00           C  
ATOM    896  CD1 LEU B  34      -5.910  23.266   3.814  1.00 98.00           C  
ATOM    897  CD2 LEU B  34      -3.619  23.547   4.801  1.00 98.00           C  
ATOM    898  N   ARG B  35      -7.699  20.844   6.301  1.00 97.50           N  
ATOM    899  CA  ARG B  35      -7.750  19.406   6.453  1.00 97.50           C  
ATOM    900  C   ARG B  35      -6.965  18.703   5.344  1.00 97.50           C  
ATOM    901  CB  ARG B  35      -9.195  18.906   6.453  1.00 97.50           C  
ATOM    902  O   ARG B  35      -7.398  18.672   4.191  1.00 97.50           O  
ATOM    903  CG  ARG B  35     -10.016  19.406   7.637  1.00 97.50           C  
ATOM    904  CD  ARG B  35     -11.461  18.922   7.570  1.00 97.50           C  
ATOM    905  NE  ARG B  35     -11.562  17.484   7.816  1.00 97.50           N  
ATOM    906  NH1 ARG B  35     -13.516  17.203   6.617  1.00 97.50           N  
ATOM    907  NH2 ARG B  35     -12.531  15.414   7.645  1.00 97.50           N  
ATOM    908  CZ  ARG B  35     -12.531  16.703   7.359  1.00 97.50           C  
ATOM    909  N   ILE B  36      -5.852  18.125   5.703  1.00 98.12           N  
ATOM    910  CA  ILE B  36      -4.961  17.422   4.789  1.00 98.12           C  
ATOM    911  C   ILE B  36      -5.164  15.906   4.930  1.00 98.12           C  
ATOM    912  CB  ILE B  36      -3.482  17.781   5.043  1.00 98.12           C  
ATOM    913  O   ILE B  36      -4.871  15.336   5.980  1.00 98.12           O  
ATOM    914  CG1 ILE B  36      -3.273  19.297   4.887  1.00 98.12           C  
ATOM    915  CG2 ILE B  36      -2.562  17.000   4.102  1.00 98.12           C  
ATOM    916  CD1 ILE B  36      -1.889  19.781   5.293  1.00 98.12           C  
ATOM    917  N   MET B  37      -5.613  15.328   3.928  1.00 97.38           N  
ATOM    918  CA  MET B  37      -5.762  13.875   3.965  1.00 97.38           C  
ATOM    919  C   MET B  37      -4.453  13.188   3.590  1.00 97.38           C  
ATOM    920  CB  MET B  37      -6.879  13.430   3.025  1.00 97.38           C  
ATOM    921  O   MET B  37      -3.959  13.352   2.473  1.00 97.38           O  
ATOM    922  CG  MET B  37      -7.066  11.922   2.977  1.00 97.38           C  
ATOM    923  SD  MET B  37      -8.578  11.430   2.057  1.00 97.38           S  
ATOM    924  CE  MET B  37      -9.844  11.820   3.293  1.00 97.38           C  
ATOM    925  N   GLU B  38      -3.896  12.539   4.492  1.00 96.69           N  
ATOM    926  CA  GLU B  38      -2.834  11.594   4.168  1.00 96.69           C  
ATOM    927  C   GLU B  38      -3.410  10.242   3.764  1.00 96.69           C  
ATOM    928  CB  GLU B  38      -1.881  11.430   5.355  1.00 96.69           C  
ATOM    929  O   GLU B  38      -3.990   9.531   4.590  1.00 96.69           O  
ATOM    930  CG  GLU B  38      -2.580  11.078   6.660  1.00 96.69           C  
ATOM    931  CD  GLU B  38      -2.873   9.594   6.812  1.00 96.69           C  
ATOM    932  OE1 GLU B  38      -3.637   9.219   7.727  1.00 96.69           O  
ATOM    933  OE2 GLU B  38      -2.332   8.805   6.004  1.00 96.69           O  
ATOM    934  N   VAL B  39      -3.127   9.781   2.609  1.00 95.00           N  
ATOM    935  CA  VAL B  39      -3.801   8.633   2.006  1.00 95.00           C  
ATOM    936  C   VAL B  39      -3.105   7.340   2.426  1.00 95.00           C  
ATOM    937  CB  VAL B  39      -3.836   8.742   0.464  1.00 95.00           C  
ATOM    938  O   VAL B  39      -3.762   6.332   2.691  1.00 95.00           O  
ATOM    939  CG1 VAL B  39      -4.508   7.516  -0.149  1.00 95.00           C  
ATOM    940  CG2 VAL B  39      -4.559  10.023   0.037  1.00 95.00           C  
ATOM    941  N   CYS B  40      -1.867   7.344   2.668  1.00 93.94           N  
ATOM    942  CA  CYS B  40      -1.002   6.184   2.854  1.00 93.94           C  
ATOM    943  C   CYS B  40      -1.065   5.684   4.293  1.00 93.94           C  
ATOM    944  CB  CYS B  40       0.441   6.527   2.488  1.00 93.94           C  
ATOM    945  O   CYS B  40      -0.859   6.453   5.230  1.00 93.94           O  
ATOM    946  SG  CYS B  40       1.608   5.184   2.785  1.00 93.94           S  
ATOM    947  N   GLY B  41      -1.299   4.391   4.441  1.00 90.44           N  
ATOM    948  CA  GLY B  41      -1.245   3.814   5.773  1.00 90.44           C  
ATOM    949  C   GLY B  41       0.104   3.988   6.445  1.00 90.44           C  
ATOM    950  O   GLY B  41       0.178   4.188   7.660  1.00 90.44           O  
ATOM    951  N   GLY B  42       1.173   3.857   5.680  1.00 89.44           N  
ATOM    952  CA  GLY B  42       2.498   4.117   6.219  1.00 89.44           C  
ATOM    953  C   GLY B  42       2.664   5.531   6.738  1.00 89.44           C  
ATOM    954  O   GLY B  42       3.340   5.754   7.746  1.00 89.44           O  
ATOM    955  N   HIS B  43       2.066   6.488   6.074  1.00 93.69           N  
ATOM    956  CA  HIS B  43       2.066   7.859   6.570  1.00 93.69           C  
ATOM    957  C   HIS B  43       1.335   7.961   7.906  1.00 93.69           C  
ATOM    958  CB  HIS B  43       1.425   8.797   5.547  1.00 93.69           C  
ATOM    959  O   HIS B  43       1.835   8.586   8.844  1.00 93.69           O  
ATOM    960  CG  HIS B  43       2.291   9.070   4.359  1.00 93.69           C  
ATOM    961  CD2 HIS B  43       3.590   8.773   4.117  1.00 93.69           C  
ATOM    962  ND1 HIS B  43       1.832   9.727   3.238  1.00 93.69           N  
ATOM    963  CE1 HIS B  43       2.814   9.828   2.357  1.00 93.69           C  
ATOM    964  NE2 HIS B  43       3.891   9.258   2.867  1.00 93.69           N  
ATOM    965  N   THR B  44       0.169   7.316   7.953  1.00 92.25           N  
ATOM    966  CA  THR B  44      -0.608   7.316   9.188  1.00 92.25           C  
ATOM    967  C   THR B  44       0.235   6.820  10.359  1.00 92.25           C  
ATOM    968  CB  THR B  44      -1.870   6.441   9.055  1.00 92.25           C  
ATOM    969  O   THR B  44       0.282   7.457  11.414  1.00 92.25           O  
ATOM    970  CG2 THR B  44      -2.693   6.465  10.336  1.00 92.25           C  
ATOM    971  OG1 THR B  44      -2.674   6.938   7.977  1.00 92.25           O  
ATOM    972  N   HIS B  45       0.858   5.730  10.117  1.00 88.38           N  
ATOM    973  CA  HIS B  45       1.692   5.133  11.156  1.00 88.38           C  
ATOM    974  C   HIS B  45       2.812   6.082  11.570  1.00 88.38           C  
ATOM    975  CB  HIS B  45       2.277   3.805  10.672  1.00 88.38           C  
ATOM    976  O   HIS B  45       3.049   6.281  12.766  1.00 88.38           O  
ATOM    977  CG  HIS B  45       2.969   3.029  11.750  1.00 88.38           C  
ATOM    978  CD2 HIS B  45       4.090   3.301  12.461  1.00 88.38           C  
ATOM    979  ND1 HIS B  45       2.510   1.812  12.203  1.00 88.38           N  
ATOM    980  CE1 HIS B  45       3.318   1.367  13.148  1.00 88.38           C  
ATOM    981  NE2 HIS B  45       4.285   2.252  13.328  1.00 88.38           N  
ATOM    982  N   ALA B  46       3.510   6.652  10.641  1.00 88.62           N  
ATOM    983  CA  ALA B  46       4.609   7.566  10.922  1.00 88.62           C  
ATOM    984  C   ALA B  46       4.117   8.797  11.680  1.00 88.62           C  
ATOM    985  CB  ALA B  46       5.305   7.984   9.633  1.00 88.62           C  
ATOM    986  O   ALA B  46       4.742   9.227  12.656  1.00 88.62           O  
ATOM    987  N   ILE B  47       3.018   9.328  11.250  1.00 92.56           N  
ATOM    988  CA  ILE B  47       2.457  10.539  11.844  1.00 92.56           C  
ATOM    989  C   ILE B  47       2.162  10.289  13.328  1.00 92.56           C  
ATOM    990  CB  ILE B  47       1.175  10.992  11.109  1.00 92.56           C  
ATOM    991  O   ILE B  47       2.518  11.102  14.180  1.00 92.56           O  
ATOM    992  CG1 ILE B  47       1.528  11.625   9.766  1.00 92.56           C  
ATOM    993  CG2 ILE B  47       0.369  11.961  11.977  1.00 92.56           C  
ATOM    994  CD1 ILE B  47       0.349  11.742   8.805  1.00 92.56           C  
ATOM    995  N   PHE B  48       1.569   9.141  13.625  1.00 89.94           N  
ATOM    996  CA  PHE B  48       1.208   8.844  15.008  1.00 89.94           C  
ATOM    997  C   PHE B  48       2.441   8.469  15.820  1.00 89.94           C  
ATOM    998  CB  PHE B  48       0.178   7.715  15.062  1.00 89.94           C  
ATOM    999  O   PHE B  48       2.600   8.914  16.953  1.00 89.94           O  
ATOM   1000  CG  PHE B  48      -1.239   8.172  14.852  1.00 89.94           C  
ATOM   1001  CD1 PHE B  48      -1.928   8.836  15.859  1.00 89.94           C  
ATOM   1002  CD2 PHE B  48      -1.885   7.934  13.648  1.00 89.94           C  
ATOM   1003  CE1 PHE B  48      -3.240   9.266  15.664  1.00 89.94           C  
ATOM   1004  CE2 PHE B  48      -3.195   8.359  13.445  1.00 89.94           C  
ATOM   1005  CZ  PHE B  48      -3.871   9.023  14.453  1.00 89.94           C  
ATOM   1006  N   LYS B  49       3.277   7.676  15.250  1.00 86.62           N  
ATOM   1007  CA  LYS B  49       4.477   7.215  15.938  1.00 86.62           C  
ATOM   1008  C   LYS B  49       5.352   8.391  16.359  1.00 86.62           C  
ATOM   1009  CB  LYS B  49       5.277   6.262  15.055  1.00 86.62           C  
ATOM   1010  O   LYS B  49       5.871   8.414  17.484  1.00 86.62           O  
ATOM   1011  CG  LYS B  49       6.629   5.863  15.633  1.00 86.62           C  
ATOM   1012  CD  LYS B  49       6.473   5.020  16.891  1.00 86.62           C  
ATOM   1013  CE  LYS B  49       7.820   4.598  17.453  1.00 86.62           C  
ATOM   1014  NZ  LYS B  49       7.676   3.824  18.719  1.00 86.62           N  
ATOM   1015  N   PHE B  50       5.480   9.391  15.531  1.00 87.88           N  
ATOM   1016  CA  PHE B  50       6.383  10.508  15.797  1.00 87.88           C  
ATOM   1017  C   PHE B  50       5.617  11.703  16.359  1.00 87.88           C  
ATOM   1018  CB  PHE B  50       7.121  10.914  14.516  1.00 87.88           C  
ATOM   1019  O   PHE B  50       6.199  12.766  16.594  1.00 87.88           O  
ATOM   1020  CG  PHE B  50       8.070   9.867  14.000  1.00 87.88           C  
ATOM   1021  CD1 PHE B  50       9.195   9.508  14.734  1.00 87.88           C  
ATOM   1022  CD2 PHE B  50       7.836   9.242  12.789  1.00 87.88           C  
ATOM   1023  CE1 PHE B  50      10.070   8.539  14.258  1.00 87.88           C  
ATOM   1024  CE2 PHE B  50       8.711   8.273  12.305  1.00 87.88           C  
ATOM   1025  CZ  PHE B  50       9.828   7.922  13.047  1.00 87.88           C  
ATOM   1026  N   GLY B  51       4.305  11.531  16.484  1.00 89.81           N  
ATOM   1027  CA  GLY B  51       3.480  12.562  17.109  1.00 89.81           C  
ATOM   1028  C   GLY B  51       3.359  13.812  16.266  1.00 89.81           C  
ATOM   1029  O   GLY B  51       3.236  14.922  16.797  1.00 89.81           O  
ATOM   1030  N   LEU B  52       3.482  13.672  14.977  1.00 91.94           N  
ATOM   1031  CA  LEU B  52       3.455  14.836  14.094  1.00 91.94           C  
ATOM   1032  C   LEU B  52       2.088  15.516  14.133  1.00 91.94           C  
ATOM   1033  CB  LEU B  52       3.795  14.430  12.656  1.00 91.94           C  
ATOM   1034  O   LEU B  52       1.988  16.734  13.938  1.00 91.94           O  
ATOM   1035  CG  LEU B  52       5.195  13.859  12.430  1.00 91.94           C  
ATOM   1036  CD1 LEU B  52       5.391  13.508  10.961  1.00 91.94           C  
ATOM   1037  CD2 LEU B  52       6.258  14.844  12.898  1.00 91.94           C  
ATOM   1038  N   ASP B  53       0.997  14.758  14.336  1.00 91.31           N  
ATOM   1039  CA  ASP B  53      -0.354  15.305  14.414  1.00 91.31           C  
ATOM   1040  C   ASP B  53      -0.500  16.250  15.602  1.00 91.31           C  
ATOM   1041  CB  ASP B  53      -1.386  14.180  14.508  1.00 91.31           C  
ATOM   1042  O   ASP B  53      -1.327  17.172  15.570  1.00 91.31           O  
ATOM   1043  CG  ASP B  53      -1.197  13.305  15.734  1.00 91.31           C  
ATOM   1044  OD1 ASP B  53      -0.067  12.828  15.977  1.00 91.31           O  
ATOM   1045  OD2 ASP B  53      -2.189  13.086  16.469  1.00 91.31           O  
ATOM   1046  N   GLN B  54       0.324  16.141  16.594  1.00 90.81           N  
ATOM   1047  CA  GLN B  54       0.255  16.953  17.797  1.00 90.81           C  
ATOM   1048  C   GLN B  54       1.134  18.203  17.672  1.00 90.81           C  
ATOM   1049  CB  GLN B  54       0.669  16.141  19.031  1.00 90.81           C  
ATOM   1050  O   GLN B  54       1.002  19.141  18.453  1.00 90.81           O  
ATOM   1051  CG  GLN B  54      -0.241  14.953  19.312  1.00 90.81           C  
ATOM   1052  CD  GLN B  54       0.224  14.133  20.500  1.00 90.81           C  
ATOM   1053  NE2 GLN B  54      -0.346  12.945  20.656  1.00 90.81           N  
ATOM   1054  OE1 GLN B  54       1.088  14.562  21.266  1.00 90.81           O  
ATOM   1055  N   LEU B  55       1.968  18.203  16.719  1.00 91.56           N  
ATOM   1056  CA  LEU B  55       2.932  19.281  16.578  1.00 91.56           C  
ATOM   1057  C   LEU B  55       2.445  20.312  15.578  1.00 91.56           C  
ATOM   1058  CB  LEU B  55       4.297  18.734  16.156  1.00 91.56           C  
ATOM   1059  O   LEU B  55       3.004  21.422  15.484  1.00 91.56           O  
ATOM   1060  CG  LEU B  55       5.027  17.859  17.172  1.00 91.56           C  
ATOM   1061  CD1 LEU B  55       6.305  17.297  16.562  1.00 91.56           C  
ATOM   1062  CD2 LEU B  55       5.344  18.656  18.438  1.00 91.56           C  
ATOM   1063  N   LEU B  56       1.436  19.969  14.859  1.00 94.31           N  
ATOM   1064  CA  LEU B  56       0.908  20.891  13.859  1.00 94.31           C  
ATOM   1065  C   LEU B  56       0.209  22.078  14.523  1.00 94.31           C  
ATOM   1066  CB  LEU B  56      -0.065  20.172  12.930  1.00 94.31           C  
ATOM   1067  O   LEU B  56      -0.305  21.953  15.633  1.00 94.31           O  
ATOM   1068  CG  LEU B  56       0.542  19.109  12.000  1.00 94.31           C  
ATOM   1069  CD1 LEU B  56      -0.534  18.500  11.109  1.00 94.31           C  
ATOM   1070  CD2 LEU B  56       1.666  19.703  11.164  1.00 94.31           C  
ATOM   1071  N   PRO B  57       0.262  23.266  13.797  1.00 96.00           N  
ATOM   1072  CA  PRO B  57      -0.562  24.375  14.281  1.00 96.00           C  
ATOM   1073  C   PRO B  57      -2.047  24.031  14.336  1.00 96.00           C  
ATOM   1074  CB  PRO B  57      -0.295  25.484  13.258  1.00 96.00           C  
ATOM   1075  O   PRO B  57      -2.508  23.156  13.594  1.00 96.00           O  
ATOM   1076  CG  PRO B  57       0.907  25.016  12.500  1.00 96.00           C  
ATOM   1077  CD  PRO B  57       1.029  23.531  12.664  1.00 96.00           C  
ATOM   1078  N   GLU B  58      -2.850  24.719  15.102  1.00 96.00           N  
ATOM   1079  CA  GLU B  58      -4.242  24.391  15.398  1.00 96.00           C  
ATOM   1080  C   GLU B  58      -5.121  24.531  14.156  1.00 96.00           C  
ATOM   1081  CB  GLU B  58      -4.773  25.266  16.531  1.00 96.00           C  
ATOM   1082  O   GLU B  58      -6.207  23.953  14.094  1.00 96.00           O  
ATOM   1083  CG  GLU B  58      -4.148  24.984  17.891  1.00 96.00           C  
ATOM   1084  CD  GLU B  58      -4.699  25.844  19.000  1.00 96.00           C  
ATOM   1085  OE1 GLU B  58      -4.379  25.594  20.188  1.00 96.00           O  
ATOM   1086  OE2 GLU B  58      -5.465  26.797  18.688  1.00 96.00           O  
ATOM   1087  N   ASN B  59      -4.672  25.344  13.203  1.00 97.56           N  
ATOM   1088  CA  ASN B  59      -5.477  25.562  12.008  1.00 97.56           C  
ATOM   1089  C   ASN B  59      -5.082  24.625  10.875  1.00 97.56           C  
ATOM   1090  CB  ASN B  59      -5.363  27.031  11.555  1.00 97.56           C  
ATOM   1091  O   ASN B  59      -5.398  24.875   9.711  1.00 97.56           O  
ATOM   1092  CG  ASN B  59      -3.943  27.406  11.180  1.00 97.56           C  
ATOM   1093  ND2 ASN B  59      -3.811  28.391  10.289  1.00 97.56           N  
ATOM   1094  OD1 ASN B  59      -2.977  26.828  11.680  1.00 97.56           O  
ATOM   1095  N   VAL B  60      -4.270  23.594  11.148  1.00 97.81           N  
ATOM   1096  CA  VAL B  60      -3.916  22.516  10.219  1.00 97.81           C  
ATOM   1097  C   VAL B  60      -4.168  21.156  10.875  1.00 97.81           C  
ATOM   1098  CB  VAL B  60      -2.443  22.625   9.766  1.00 97.81           C  
ATOM   1099  O   VAL B  60      -3.783  20.938  12.023  1.00 97.81           O  
ATOM   1100  CG1 VAL B  60      -2.098  21.500   8.789  1.00 97.81           C  
ATOM   1101  CG2 VAL B  60      -2.182  24.000   9.133  1.00 97.81           C  
ATOM   1102  N   GLU B  61      -4.773  20.266  10.148  1.00 95.81           N  
ATOM   1103  CA  GLU B  61      -5.113  18.953  10.711  1.00 95.81           C  
ATOM   1104  C   GLU B  61      -4.965  17.859   9.664  1.00 95.81           C  
ATOM   1105  CB  GLU B  61      -6.539  18.969  11.266  1.00 95.81           C  
ATOM   1106  O   GLU B  61      -5.281  18.047   8.492  1.00 95.81           O  
ATOM   1107  CG  GLU B  61      -7.000  17.625  11.797  1.00 95.81           C  
ATOM   1108  CD  GLU B  61      -8.453  17.625  12.250  1.00 95.81           C  
ATOM   1109  OE1 GLU B  61      -8.953  16.562  12.672  1.00 95.81           O  
ATOM   1110  OE2 GLU B  61      -9.094  18.688  12.172  1.00 95.81           O  
ATOM   1111  N   PHE B  62      -4.488  16.703  10.156  1.00 95.75           N  
ATOM   1112  CA  PHE B  62      -4.449  15.516   9.312  1.00 95.75           C  
ATOM   1113  C   PHE B  62      -5.785  14.781   9.352  1.00 95.75           C  
ATOM   1114  CB  PHE B  62      -3.322  14.570   9.758  1.00 95.75           C  
ATOM   1115  O   PHE B  62      -6.418  14.688  10.398  1.00 95.75           O  
ATOM   1116  CG  PHE B  62      -1.946  15.062   9.391  1.00 95.75           C  
ATOM   1117  CD1 PHE B  62      -1.590  15.242   8.062  1.00 95.75           C  
ATOM   1118  CD2 PHE B  62      -1.010  15.336  10.375  1.00 95.75           C  
ATOM   1119  CE1 PHE B  62      -0.317  15.695   7.719  1.00 95.75           C  
ATOM   1120  CE2 PHE B  62       0.264  15.789  10.047  1.00 95.75           C  
ATOM   1121  CZ  PHE B  62       0.608  15.969   8.711  1.00 95.75           C  
ATOM   1122  N   ILE B  63      -6.168  14.289   8.203  1.00 94.00           N  
ATOM   1123  CA  ILE B  63      -7.242  13.305   8.062  1.00 94.00           C  
ATOM   1124  C   ILE B  63      -6.691  12.023   7.434  1.00 94.00           C  
ATOM   1125  CB  ILE B  63      -8.406  13.859   7.211  1.00 94.00           C  
ATOM   1126  O   ILE B  63      -5.945  12.078   6.453  1.00 94.00           O  
ATOM   1127  CG1 ILE B  63      -8.922  15.180   7.805  1.00 94.00           C  
ATOM   1128  CG2 ILE B  63      -9.531  12.828   7.102  1.00 94.00           C  
ATOM   1129  CD1 ILE B  63      -9.883  15.930   6.898  1.00 94.00           C  
ATOM   1130  N   HIS B  64      -7.117  10.938   8.008  1.00 91.31           N  
ATOM   1131  CA  HIS B  64      -6.559   9.656   7.578  1.00 91.31           C  
ATOM   1132  C   HIS B  64      -7.402   9.023   6.477  1.00 91.31           C  
ATOM   1133  CB  HIS B  64      -6.441   8.695   8.766  1.00 91.31           C  
ATOM   1134  O   HIS B  64      -8.602   8.797   6.660  1.00 91.31           O  
ATOM   1135  CG  HIS B  64      -5.770   9.297   9.953  1.00 91.31           C  
ATOM   1136  CD2 HIS B  64      -6.262   9.656  11.172  1.00 91.31           C  
ATOM   1137  ND1 HIS B  64      -4.426   9.609   9.977  1.00 91.31           N  
ATOM   1138  CE1 HIS B  64      -4.121  10.125  11.156  1.00 91.31           C  
ATOM   1139  NE2 HIS B  64      -5.215  10.164  11.898  1.00 91.31           N  
ATOM   1140  N   GLY B  65      -6.754   8.625   5.375  1.00 90.81           N  
ATOM   1141  CA  GLY B  65      -7.449   8.141   4.195  1.00 90.81           C  
ATOM   1142  C   GLY B  65      -7.418   6.629   4.066  1.00 90.81           C  
ATOM   1143  O   GLY B  65      -6.941   5.934   4.969  1.00 90.81           O  
ATOM   1144  N   PRO B  66      -7.965   6.211   2.992  1.00 90.44           N  
ATOM   1145  CA  PRO B  66      -8.188   4.777   2.775  1.00 90.44           C  
ATOM   1146  C   PRO B  66      -7.012   4.102   2.070  1.00 90.44           C  
ATOM   1147  CB  PRO B  66      -9.438   4.742   1.899  1.00 90.44           C  
ATOM   1148  O   PRO B  66      -7.215   3.307   1.151  1.00 90.44           O  
ATOM   1149  CG  PRO B  66      -9.367   5.988   1.075  1.00 90.44           C  
ATOM   1150  CD  PRO B  66      -8.758   7.078   1.910  1.00 90.44           C  
ATOM   1151  N   GLY B  67      -5.738   4.371   2.500  1.00 87.94           N  
ATOM   1152  CA  GLY B  67      -4.562   3.895   1.792  1.00 87.94           C  
ATOM   1153  C   GLY B  67      -4.066   2.551   2.295  1.00 87.94           C  
ATOM   1154  O   GLY B  67      -3.074   2.021   1.790  1.00 87.94           O  
ATOM   1155  N   CYS B  68      -4.691   1.995   3.223  1.00 90.56           N  
ATOM   1156  CA  CYS B  68      -4.363   0.651   3.688  1.00 90.56           C  
ATOM   1157  C   CYS B  68      -5.266  -0.387   3.029  1.00 90.56           C  
ATOM   1158  CB  CYS B  68      -4.500   0.565   5.207  1.00 90.56           C  
ATOM   1159  O   CYS B  68      -6.469  -0.431   3.297  1.00 90.56           O  
ATOM   1160  SG  CYS B  68      -4.312  -1.108   5.863  1.00 90.56           S  
ATOM   1161  N   PRO B  69      -4.637  -1.252   2.219  1.00 91.75           N  
ATOM   1162  CA  PRO B  69      -5.480  -2.191   1.478  1.00 91.75           C  
ATOM   1163  C   PRO B  69      -6.168  -3.211   2.385  1.00 91.75           C  
ATOM   1164  CB  PRO B  69      -4.496  -2.879   0.531  1.00 91.75           C  
ATOM   1165  O   PRO B  69      -7.266  -3.678   2.072  1.00 91.75           O  
ATOM   1166  CG  PRO B  69      -3.160  -2.703   1.177  1.00 91.75           C  
ATOM   1167  CD  PRO B  69      -3.150  -1.387   1.900  1.00 91.75           C  
ATOM   1168  N   VAL B  70      -5.562  -3.520   3.479  1.00 91.69           N  
ATOM   1169  CA  VAL B  70      -6.129  -4.469   4.430  1.00 91.69           C  
ATOM   1170  C   VAL B  70      -7.316  -3.832   5.152  1.00 91.69           C  
ATOM   1171  CB  VAL B  70      -5.074  -4.945   5.457  1.00 91.69           C  
ATOM   1172  O   VAL B  70      -8.312  -4.504   5.434  1.00 91.69           O  
ATOM   1173  CG1 VAL B  70      -5.707  -5.871   6.492  1.00 91.69           C  
ATOM   1174  CG2 VAL B  70      -3.918  -5.645   4.746  1.00 91.69           C  
ATOM   1175  N   CYS B  71      -7.262  -2.527   5.336  1.00 91.12           N  
ATOM   1176  CA  CYS B  71      -8.281  -1.809   6.090  1.00 91.12           C  
ATOM   1177  C   CYS B  71      -9.586  -1.723   5.301  1.00 91.12           C  
ATOM   1178  CB  CYS B  71      -7.797  -0.403   6.441  1.00 91.12           C  
ATOM   1179  O   CYS B  71     -10.664  -1.672   5.887  1.00 91.12           O  
ATOM   1180  SG  CYS B  71      -6.441  -0.381   7.637  1.00 91.12           S  
ATOM   1181  N   VAL B  72      -9.453  -1.796   3.986  1.00 91.44           N  
ATOM   1182  CA  VAL B  72     -10.648  -1.618   3.170  1.00 91.44           C  
ATOM   1183  C   VAL B  72     -11.078  -2.963   2.586  1.00 91.44           C  
ATOM   1184  CB  VAL B  72     -10.414  -0.595   2.037  1.00 91.44           C  
ATOM   1185  O   VAL B  72     -11.914  -3.014   1.679  1.00 91.44           O  
ATOM   1186  CG1 VAL B  72     -10.164   0.798   2.609  1.00 91.44           C  
ATOM   1187  CG2 VAL B  72      -9.242  -1.032   1.155  1.00 91.44           C  
ATOM   1188  N   LEU B  73     -10.484  -4.012   3.092  1.00 92.38           N  
ATOM   1189  CA  LEU B  73     -10.805  -5.363   2.643  1.00 92.38           C  
ATOM   1190  C   LEU B  73     -12.203  -5.770   3.098  1.00 92.38           C  
ATOM   1191  CB  LEU B  73      -9.773  -6.363   3.172  1.00 92.38           C  
ATOM   1192  O   LEU B  73     -12.461  -5.879   4.297  1.00 92.38           O  
ATOM   1193  CG  LEU B  73      -9.992  -7.828   2.801  1.00 92.38           C  
ATOM   1194  CD1 LEU B  73     -10.055  -7.988   1.284  1.00 92.38           C  
ATOM   1195  CD2 LEU B  73      -8.891  -8.703   3.391  1.00 92.38           C  
ATOM   1196  N   PRO B  74     -13.125  -6.074   2.168  1.00 91.00           N  
ATOM   1197  CA  PRO B  74     -14.484  -6.477   2.547  1.00 91.00           C  
ATOM   1198  C   PRO B  74     -14.516  -7.801   3.305  1.00 91.00           C  
ATOM   1199  CB  PRO B  74     -15.203  -6.594   1.202  1.00 91.00           C  
ATOM   1200  O   PRO B  74     -13.750  -8.711   2.992  1.00 91.00           O  
ATOM   1201  CG  PRO B  74     -14.391  -5.773   0.257  1.00 91.00           C  
ATOM   1202  CD  PRO B  74     -12.945  -5.871   0.661  1.00 91.00           C  
ATOM   1203  N   MET B  75     -15.445  -7.902   4.234  1.00 90.75           N  
ATOM   1204  CA  MET B  75     -15.602  -9.125   5.023  1.00 90.75           C  
ATOM   1205  C   MET B  75     -15.938 -10.312   4.133  1.00 90.75           C  
ATOM   1206  CB  MET B  75     -16.688  -8.938   6.082  1.00 90.75           C  
ATOM   1207  O   MET B  75     -15.453 -11.422   4.367  1.00 90.75           O  
ATOM   1208  CG  MET B  75     -16.297  -7.996   7.207  1.00 90.75           C  
ATOM   1209  SD  MET B  75     -17.625  -7.820   8.469  1.00 90.75           S  
ATOM   1210  CE  MET B  75     -17.516  -9.438   9.273  1.00 90.75           C  
ATOM   1211  N   GLY B  76     -16.734 -10.078   3.146  1.00 92.12           N  
ATOM   1212  CA  GLY B  76     -17.109 -11.148   2.229  1.00 92.12           C  
ATOM   1213  C   GLY B  76     -15.914 -11.766   1.525  1.00 92.12           C  
ATOM   1214  O   GLY B  76     -15.898 -12.977   1.270  1.00 92.12           O  
ATOM   1215  N   ARG B  77     -14.938 -10.953   1.167  1.00 93.94           N  
ATOM   1216  CA  ARG B  77     -13.734 -11.461   0.516  1.00 93.94           C  
ATOM   1217  C   ARG B  77     -12.930 -12.352   1.459  1.00 93.94           C  
ATOM   1218  CB  ARG B  77     -12.859 -10.297   0.026  1.00 93.94           C  
ATOM   1219  O   ARG B  77     -12.359 -13.352   1.033  1.00 93.94           O  
ATOM   1220  CG  ARG B  77     -13.555  -9.383  -0.967  1.00 93.94           C  
ATOM   1221  CD  ARG B  77     -13.883 -10.102  -2.266  1.00 93.94           C  
ATOM   1222  NE  ARG B  77     -12.680 -10.562  -2.951  1.00 93.94           N  
ATOM   1223  NH1 ARG B  77     -13.805 -11.594  -4.684  1.00 93.94           N  
ATOM   1224  NH2 ARG B  77     -11.516 -11.617  -4.621  1.00 93.94           N  
ATOM   1225  CZ  ARG B  77     -12.672 -11.258  -4.082  1.00 93.94           C  
ATOM   1226  N   ILE B  78     -12.938 -12.031   2.715  1.00 93.62           N  
ATOM   1227  CA  ILE B  78     -12.281 -12.875   3.709  1.00 93.62           C  
ATOM   1228  C   ILE B  78     -13.008 -14.211   3.816  1.00 93.62           C  
ATOM   1229  CB  ILE B  78     -12.219 -12.180   5.090  1.00 93.62           C  
ATOM   1230  O   ILE B  78     -12.375 -15.266   3.859  1.00 93.62           O  
ATOM   1231  CG1 ILE B  78     -11.336 -10.930   5.023  1.00 93.62           C  
ATOM   1232  CG2 ILE B  78     -11.719 -13.148   6.160  1.00 93.62           C  
ATOM   1233  CD1 ILE B  78      -9.875 -11.227   4.695  1.00 93.62           C  
ATOM   1234  N   ASP B  79     -14.281 -14.133   3.865  1.00 95.56           N  
ATOM   1235  CA  ASP B  79     -15.062 -15.359   3.932  1.00 95.56           C  
ATOM   1236  C   ASP B  79     -14.797 -16.250   2.723  1.00 95.56           C  
ATOM   1237  CB  ASP B  79     -16.562 -15.039   4.023  1.00 95.56           C  
ATOM   1238  O   ASP B  79     -14.688 -17.469   2.857  1.00 95.56           O  
ATOM   1239  CG  ASP B  79     -16.969 -14.500   5.383  1.00 95.56           C  
ATOM   1240  OD1 ASP B  79     -16.203 -14.680   6.363  1.00 95.56           O  
ATOM   1241  OD2 ASP B  79     -18.047 -13.883   5.477  1.00 95.56           O  
ATOM   1242  N   THR B  80     -14.680 -15.633   1.582  1.00 96.31           N  
ATOM   1243  CA  THR B  80     -14.336 -16.375   0.380  1.00 96.31           C  
ATOM   1244  C   THR B  80     -12.953 -17.016   0.521  1.00 96.31           C  
ATOM   1245  CB  THR B  80     -14.359 -15.484  -0.868  1.00 96.31           C  
ATOM   1246  O   THR B  80     -12.766 -18.188   0.157  1.00 96.31           O  
ATOM   1247  CG2 THR B  80     -14.031 -16.281  -2.127  1.00 96.31           C  
ATOM   1248  OG1 THR B  80     -15.664 -14.906  -1.009  1.00 96.31           O  
ATOM   1249  N   CYS B  81     -11.992 -16.297   1.022  1.00 97.00           N  
ATOM   1250  CA  CYS B  81     -10.656 -16.844   1.264  1.00 97.00           C  
ATOM   1251  C   CYS B  81     -10.719 -18.047   2.191  1.00 97.00           C  
ATOM   1252  CB  CYS B  81      -9.742 -15.766   1.862  1.00 97.00           C  
ATOM   1253  O   CYS B  81     -10.070 -19.062   1.934  1.00 97.00           O  
ATOM   1254  SG  CYS B  81      -9.336 -14.430   0.715  1.00 97.00           S  
ATOM   1255  N   VAL B  82     -11.508 -17.922   3.242  1.00 96.81           N  
ATOM   1256  CA  VAL B  82     -11.633 -19.000   4.223  1.00 96.81           C  
ATOM   1257  C   VAL B  82     -12.258 -20.219   3.564  1.00 96.81           C  
ATOM   1258  CB  VAL B  82     -12.477 -18.547   5.441  1.00 96.81           C  
ATOM   1259  O   VAL B  82     -11.820 -21.344   3.795  1.00 96.81           O  
ATOM   1260  CG1 VAL B  82     -12.844 -19.750   6.309  1.00 96.81           C  
ATOM   1261  CG2 VAL B  82     -11.719 -17.516   6.262  1.00 96.81           C  
ATOM   1262  N   GLU B  83     -13.234 -20.031   2.771  1.00 97.31           N  
ATOM   1263  CA  GLU B  83     -13.875 -21.125   2.055  1.00 97.31           C  
ATOM   1264  C   GLU B  83     -12.875 -21.859   1.168  1.00 97.31           C  
ATOM   1265  CB  GLU B  83     -15.047 -20.609   1.214  1.00 97.31           C  
ATOM   1266  O   GLU B  83     -12.781 -23.094   1.220  1.00 97.31           O  
ATOM   1267  CG  GLU B  83     -15.797 -21.703   0.464  1.00 97.31           C  
ATOM   1268  CD  GLU B  83     -16.906 -21.172  -0.432  1.00 97.31           C  
ATOM   1269  OE1 GLU B  83     -17.328 -21.891  -1.363  1.00 97.31           O  
ATOM   1270  OE2 GLU B  83     -17.344 -20.016  -0.200  1.00 97.31           O  
ATOM   1271  N   ILE B  84     -12.109 -21.141   0.396  1.00 98.12           N  
ATOM   1272  CA  ILE B  84     -11.133 -21.734  -0.504  1.00 98.12           C  
ATOM   1273  C   ILE B  84     -10.055 -22.453   0.308  1.00 98.12           C  
ATOM   1274  CB  ILE B  84     -10.500 -20.672  -1.432  1.00 98.12           C  
ATOM   1275  O   ILE B  84      -9.664 -23.578  -0.017  1.00 98.12           O  
ATOM   1276  CG1 ILE B  84     -11.547 -20.109  -2.400  1.00 98.12           C  
ATOM   1277  CG2 ILE B  84      -9.312 -21.266  -2.195  1.00 98.12           C  
ATOM   1278  CD1 ILE B  84     -11.047 -18.938  -3.236  1.00 98.12           C  
ATOM   1279  N   ALA B  85      -9.609 -21.859   1.366  1.00 98.06           N  
ATOM   1280  CA  ALA B  85      -8.555 -22.422   2.201  1.00 98.06           C  
ATOM   1281  C   ALA B  85      -9.000 -23.719   2.865  1.00 98.06           C  
ATOM   1282  CB  ALA B  85      -8.117 -21.406   3.256  1.00 98.06           C  
ATOM   1283  O   ALA B  85      -8.172 -24.547   3.232  1.00 98.06           O  
ATOM   1284  N   SER B  86     -10.250 -23.906   3.006  1.00 96.94           N  
ATOM   1285  CA  SER B  86     -10.789 -25.047   3.730  1.00 96.94           C  
ATOM   1286  C   SER B  86     -10.805 -26.312   2.861  1.00 96.94           C  
ATOM   1287  CB  SER B  86     -12.211 -24.750   4.223  1.00 96.94           C  
ATOM   1288  O   SER B  86     -11.086 -27.406   3.344  1.00 96.94           O  
ATOM   1289  OG  SER B  86     -12.195 -23.703   5.184  1.00 96.94           O  
ATOM   1290  N   HIS B  87     -10.539 -26.188   1.615  1.00 97.56           N  
ATOM   1291  CA  HIS B  87     -10.383 -27.359   0.772  1.00 97.56           C  
ATOM   1292  C   HIS B  87      -9.148 -28.156   1.167  1.00 97.56           C  
ATOM   1293  CB  HIS B  87     -10.297 -26.969  -0.702  1.00 97.56           C  
ATOM   1294  O   HIS B  87      -8.062 -27.594   1.309  1.00 97.56           O  
ATOM   1295  CG  HIS B  87     -11.609 -26.531  -1.279  1.00 97.56           C  
ATOM   1296  CD2 HIS B  87     -12.266 -25.344  -1.205  1.00 97.56           C  
ATOM   1297  ND1 HIS B  87     -12.398 -27.359  -2.041  1.00 97.56           N  
ATOM   1298  CE1 HIS B  87     -13.492 -26.703  -2.410  1.00 97.56           C  
ATOM   1299  NE2 HIS B  87     -13.430 -25.484  -1.915  1.00 97.56           N  
ATOM   1300  N   PRO B  88      -9.258 -29.422   1.305  1.00 96.94           N  
ATOM   1301  CA  PRO B  88      -8.148 -30.234   1.801  1.00 96.94           C  
ATOM   1302  C   PRO B  88      -6.953 -30.234   0.849  1.00 96.94           C  
ATOM   1303  CB  PRO B  88      -8.758 -31.625   1.922  1.00 96.94           C  
ATOM   1304  O   PRO B  88      -5.816 -30.438   1.282  1.00 96.94           O  
ATOM   1305  CG  PRO B  88     -10.047 -31.547   1.172  1.00 96.94           C  
ATOM   1306  CD  PRO B  88     -10.500 -30.109   1.147  1.00 96.94           C  
ATOM   1307  N   GLU B  89      -7.164 -30.047  -0.380  1.00 98.12           N  
ATOM   1308  CA  GLU B  89      -6.090 -30.109  -1.368  1.00 98.12           C  
ATOM   1309  C   GLU B  89      -5.391 -28.766  -1.507  1.00 98.12           C  
ATOM   1310  CB  GLU B  89      -6.633 -30.562  -2.725  1.00 98.12           C  
ATOM   1311  O   GLU B  89      -4.414 -28.641  -2.250  1.00 98.12           O  
ATOM   1312  CG  GLU B  89      -7.484 -29.516  -3.428  1.00 98.12           C  
ATOM   1313  CD  GLU B  89      -8.945 -29.547  -3.006  1.00 98.12           C  
ATOM   1314  OE1 GLU B  89      -9.805 -29.047  -3.766  1.00 98.12           O  
ATOM   1315  OE2 GLU B  89      -9.227 -30.078  -1.908  1.00 98.12           O  
ATOM   1316  N   VAL B  90      -5.801 -27.734  -0.770  1.00 98.75           N  
ATOM   1317  CA  VAL B  90      -5.344 -26.359  -0.999  1.00 98.75           C  
ATOM   1318  C   VAL B  90      -4.254 -26.016   0.012  1.00 98.75           C  
ATOM   1319  CB  VAL B  90      -6.508 -25.359  -0.907  1.00 98.75           C  
ATOM   1320  O   VAL B  90      -4.363 -26.344   1.194  1.00 98.75           O  
ATOM   1321  CG1 VAL B  90      -5.977 -23.922  -0.804  1.00 98.75           C  
ATOM   1322  CG2 VAL B  90      -7.434 -25.500  -2.113  1.00 98.75           C  
ATOM   1323  N   ILE B  91      -3.160 -25.406  -0.450  1.00 98.81           N  
ATOM   1324  CA  ILE B  91      -2.246 -24.562   0.313  1.00 98.81           C  
ATOM   1325  C   ILE B  91      -2.559 -23.094   0.045  1.00 98.81           C  
ATOM   1326  CB  ILE B  91      -0.772 -24.875  -0.031  1.00 98.81           C  
ATOM   1327  O   ILE B  91      -2.312 -22.594  -1.054  1.00 98.81           O  
ATOM   1328  CG1 ILE B  91      -0.463 -26.359   0.217  1.00 98.81           C  
ATOM   1329  CG2 ILE B  91       0.169 -23.984   0.776  1.00 98.81           C  
ATOM   1330  CD1 ILE B  91       0.903 -26.797  -0.290  1.00 98.81           C  
ATOM   1331  N   PHE B  92      -3.088 -22.453   1.041  1.00 98.81           N  
ATOM   1332  CA  PHE B  92      -3.500 -21.062   0.886  1.00 98.81           C  
ATOM   1333  C   PHE B  92      -2.420 -20.109   1.400  1.00 98.81           C  
ATOM   1334  CB  PHE B  92      -4.816 -20.797   1.624  1.00 98.81           C  
ATOM   1335  O   PHE B  92      -2.086 -20.125   2.586  1.00 98.81           O  
ATOM   1336  CG  PHE B  92      -5.520 -19.547   1.190  1.00 98.81           C  
ATOM   1337  CD1 PHE B  92      -5.254 -18.328   1.816  1.00 98.81           C  
ATOM   1338  CD2 PHE B  92      -6.445 -19.562   0.157  1.00 98.81           C  
ATOM   1339  CE1 PHE B  92      -5.902 -17.156   1.418  1.00 98.81           C  
ATOM   1340  CE2 PHE B  92      -7.098 -18.406  -0.248  1.00 98.81           C  
ATOM   1341  CZ  PHE B  92      -6.828 -17.203   0.385  1.00 98.81           C  
ATOM   1342  N   CYS B  93      -1.886 -19.281   0.506  1.00 98.69           N  
ATOM   1343  CA  CYS B  93      -0.790 -18.375   0.831  1.00 98.69           C  
ATOM   1344  C   CYS B  93      -1.279 -16.938   0.909  1.00 98.69           C  
ATOM   1345  CB  CYS B  93       0.326 -18.484  -0.207  1.00 98.69           C  
ATOM   1346  O   CYS B  93      -2.047 -16.484   0.054  1.00 98.69           O  
ATOM   1347  SG  CYS B  93       1.055 -20.141  -0.314  1.00 98.69           S  
ATOM   1348  N   THR B  94      -0.794 -16.219   1.929  1.00 96.81           N  
ATOM   1349  CA  THR B  94      -1.177 -14.820   2.105  1.00 96.81           C  
ATOM   1350  C   THR B  94      -0.065 -14.039   2.799  1.00 96.81           C  
ATOM   1351  CB  THR B  94      -2.479 -14.695   2.918  1.00 96.81           C  
ATOM   1352  O   THR B  94       0.821 -14.625   3.422  1.00 96.81           O  
ATOM   1353  CG2 THR B  94      -2.305 -15.258   4.324  1.00 96.81           C  
ATOM   1354  OG1 THR B  94      -2.848 -13.312   3.010  1.00 96.81           O  
ATOM   1355  N   PHE B  95      -0.116 -12.758   2.604  1.00 92.81           N  
ATOM   1356  CA  PHE B  95       0.728 -11.891   3.418  1.00 92.81           C  
ATOM   1357  C   PHE B  95       0.270 -11.898   4.871  1.00 92.81           C  
ATOM   1358  CB  PHE B  95       0.714 -10.461   2.873  1.00 92.81           C  
ATOM   1359  O   PHE B  95      -0.888 -12.211   5.160  1.00 92.81           O  
ATOM   1360  CG  PHE B  95       1.219 -10.344   1.459  1.00 92.81           C  
ATOM   1361  CD1 PHE B  95       2.482 -10.805   1.117  1.00 92.81           C  
ATOM   1362  CD2 PHE B  95       0.427  -9.766   0.473  1.00 92.81           C  
ATOM   1363  CE1 PHE B  95       2.951 -10.695  -0.190  1.00 92.81           C  
ATOM   1364  CE2 PHE B  95       0.889  -9.656  -0.836  1.00 92.81           C  
ATOM   1365  CZ  PHE B  95       2.152 -10.125  -1.165  1.00 92.81           C  
ATOM   1366  N   GLY B  96       1.125 -11.562   5.781  1.00 90.75           N  
ATOM   1367  CA  GLY B  96       0.879 -11.656   7.211  1.00 90.75           C  
ATOM   1368  C   GLY B  96      -0.227 -10.742   7.691  1.00 90.75           C  
ATOM   1369  O   GLY B  96      -0.949 -11.070   8.633  1.00 90.75           O  
ATOM   1370  N   ASP B  97      -0.393  -9.625   7.043  1.00 86.56           N  
ATOM   1371  CA  ASP B  97      -1.306  -8.602   7.539  1.00 86.56           C  
ATOM   1372  C   ASP B  97      -2.762  -9.023   7.359  1.00 86.56           C  
ATOM   1373  CB  ASP B  97      -1.054  -7.270   6.828  1.00 86.56           C  
ATOM   1374  O   ASP B  97      -3.646  -8.547   8.070  1.00 86.56           O  
ATOM   1375  CG  ASP B  97      -0.984  -7.410   5.316  1.00 86.56           C  
ATOM   1376  OD1 ASP B  97      -1.045  -8.547   4.805  1.00 86.56           O  
ATOM   1377  OD2 ASP B  97      -0.865  -6.371   4.629  1.00 86.56           O  
ATOM   1378  N   ALA B  98      -3.010  -9.922   6.488  1.00 91.25           N  
ATOM   1379  CA  ALA B  98      -4.387 -10.320   6.203  1.00 91.25           C  
ATOM   1380  C   ALA B  98      -4.848 -11.414   7.168  1.00 91.25           C  
ATOM   1381  CB  ALA B  98      -4.508 -10.805   4.762  1.00 91.25           C  
ATOM   1382  O   ALA B  98      -6.043 -11.695   7.266  1.00 91.25           O  
ATOM   1383  N   MET B  99      -3.949 -11.984   7.938  1.00 92.69           N  
ATOM   1384  CA  MET B  99      -4.203 -13.180   8.734  1.00 92.69           C  
ATOM   1385  C   MET B  99      -5.270 -12.914   9.789  1.00 92.69           C  
ATOM   1386  CB  MET B  99      -2.914 -13.664   9.398  1.00 92.69           C  
ATOM   1387  O   MET B  99      -6.062 -13.797  10.109  1.00 92.69           O  
ATOM   1388  CG  MET B  99      -1.956 -14.359   8.453  1.00 92.69           C  
ATOM   1389  SD  MET B  99      -2.652 -15.914   7.766  1.00 92.69           S  
ATOM   1390  CE  MET B  99      -2.664 -16.953   9.258  1.00 92.69           C  
ATOM   1391  N   ARG B 100      -5.312 -11.641  10.266  1.00 92.12           N  
ATOM   1392  CA  ARG B 100      -6.160 -11.367  11.430  1.00 92.12           C  
ATOM   1393  C   ARG B 100      -7.406 -10.586  11.023  1.00 92.12           C  
ATOM   1394  CB  ARG B 100      -5.383 -10.594  12.492  1.00 92.12           C  
ATOM   1395  O   ARG B 100      -8.219 -10.219  11.875  1.00 92.12           O  
ATOM   1396  CG  ARG B 100      -4.305 -11.422  13.180  1.00 92.12           C  
ATOM   1397  CD  ARG B 100      -3.596 -10.625  14.273  1.00 92.12           C  
ATOM   1398  NE  ARG B 100      -2.549 -11.406  14.922  1.00 92.12           N  
ATOM   1399  NH1 ARG B 100      -2.416 -10.070  16.797  1.00 92.12           N  
ATOM   1400  NH2 ARG B 100      -1.065 -11.906  16.594  1.00 92.12           N  
ATOM   1401  CZ  ARG B 100      -2.012 -11.125  16.109  1.00 92.12           C  
ATOM   1402  N   VAL B 101      -7.539 -10.266   9.812  1.00 90.25           N  
ATOM   1403  CA  VAL B 101      -8.695  -9.508   9.352  1.00 90.25           C  
ATOM   1404  C   VAL B 101      -9.961 -10.352   9.492  1.00 90.25           C  
ATOM   1405  CB  VAL B 101      -8.523  -9.047   7.883  1.00 90.25           C  
ATOM   1406  O   VAL B 101     -10.031 -11.461   8.969  1.00 90.25           O  
ATOM   1407  CG1 VAL B 101      -9.758  -8.281   7.410  1.00 90.25           C  
ATOM   1408  CG2 VAL B 101      -7.273  -8.180   7.738  1.00 90.25           C  
ATOM   1409  N   PRO B 102     -10.914  -9.836  10.148  1.00 88.12           N  
ATOM   1410  CA  PRO B 102     -12.102 -10.641  10.438  1.00 88.12           C  
ATOM   1411  C   PRO B 102     -13.078 -10.695   9.266  1.00 88.12           C  
ATOM   1412  CB  PRO B 102     -12.734  -9.922  11.641  1.00 88.12           C  
ATOM   1413  O   PRO B 102     -13.328  -9.680   8.617  1.00 88.12           O  
ATOM   1414  CG  PRO B 102     -12.273  -8.508  11.523  1.00 88.12           C  
ATOM   1415  CD  PRO B 102     -10.930  -8.492  10.852  1.00 88.12           C  
ATOM   1416  N   GLY B 103     -13.555 -11.898   8.992  1.00 89.38           N  
ATOM   1417  CA  GLY B 103     -14.742 -12.133   8.195  1.00 89.38           C  
ATOM   1418  C   GLY B 103     -15.953 -12.531   9.023  1.00 89.38           C  
ATOM   1419  O   GLY B 103     -15.906 -12.492  10.258  1.00 89.38           O  
ATOM   1420  N   LYS B 104     -17.062 -12.844   8.414  1.00 88.00           N  
ATOM   1421  CA  LYS B 104     -18.250 -13.320   9.117  1.00 88.00           C  
ATOM   1422  C   LYS B 104     -18.000 -14.703   9.727  1.00 88.00           C  
ATOM   1423  CB  LYS B 104     -19.453 -13.367   8.172  1.00 88.00           C  
ATOM   1424  O   LYS B 104     -18.453 -14.984  10.836  1.00 88.00           O  
ATOM   1425  CG  LYS B 104     -20.766 -13.695   8.867  1.00 88.00           C  
ATOM   1426  CD  LYS B 104     -21.922 -13.711   7.879  1.00 88.00           C  
ATOM   1427  CE  LYS B 104     -23.234 -14.109   8.555  1.00 88.00           C  
ATOM   1428  NZ  LYS B 104     -24.359 -14.172   7.582  1.00 88.00           N  
ATOM   1429  N   GLN B 105     -17.281 -15.516   9.016  1.00 88.06           N  
ATOM   1430  CA  GLN B 105     -17.016 -16.891   9.445  1.00 88.06           C  
ATOM   1431  C   GLN B 105     -15.688 -17.000  10.180  1.00 88.06           C  
ATOM   1432  CB  GLN B 105     -17.031 -17.844   8.250  1.00 88.06           C  
ATOM   1433  O   GLN B 105     -15.234 -18.094  10.500  1.00 88.06           O  
ATOM   1434  CG  GLN B 105     -18.359 -17.844   7.480  1.00 88.06           C  
ATOM   1435  CD  GLN B 105     -19.500 -18.438   8.281  1.00 88.06           C  
ATOM   1436  NE2 GLN B 105     -20.719 -18.141   7.879  1.00 88.06           N  
ATOM   1437  OE1 GLN B 105     -19.281 -19.156   9.266  1.00 88.06           O  
ATOM   1438  N   GLY B 106     -15.062 -15.844  10.438  1.00 89.12           N  
ATOM   1439  CA  GLY B 106     -13.773 -15.836  11.109  1.00 89.12           C  
ATOM   1440  C   GLY B 106     -12.648 -15.312  10.227  1.00 89.12           C  
ATOM   1441  O   GLY B 106     -12.883 -14.906   9.086  1.00 89.12           O  
ATOM   1442  N   SER B 107     -11.477 -15.398  10.742  1.00 93.50           N  
ATOM   1443  CA  SER B 107     -10.281 -14.930  10.039  1.00 93.50           C  
ATOM   1444  C   SER B 107      -9.484 -16.094   9.461  1.00 93.50           C  
ATOM   1445  CB  SER B 107      -9.391 -14.117  10.977  1.00 93.50           C  
ATOM   1446  O   SER B 107      -9.781 -17.250   9.750  1.00 93.50           O  
ATOM   1447  OG  SER B 107      -8.820 -14.945  11.977  1.00 93.50           O  
ATOM   1448  N   LEU B 108      -8.547 -15.781   8.633  1.00 96.00           N  
ATOM   1449  CA  LEU B 108      -7.648 -16.812   8.102  1.00 96.00           C  
ATOM   1450  C   LEU B 108      -6.863 -17.484   9.227  1.00 96.00           C  
ATOM   1451  CB  LEU B 108      -6.684 -16.188   7.082  1.00 96.00           C  
ATOM   1452  O   LEU B 108      -6.574 -18.672   9.156  1.00 96.00           O  
ATOM   1453  CG  LEU B 108      -7.262 -15.875   5.703  1.00 96.00           C  
ATOM   1454  CD1 LEU B 108      -6.309 -14.984   4.922  1.00 96.00           C  
ATOM   1455  CD2 LEU B 108      -7.551 -17.156   4.938  1.00 96.00           C  
ATOM   1456  N   LEU B 109      -6.551 -16.703  10.234  1.00 95.50           N  
ATOM   1457  CA  LEU B 109      -5.879 -17.250  11.398  1.00 95.50           C  
ATOM   1458  C   LEU B 109      -6.742 -18.312  12.070  1.00 95.50           C  
ATOM   1459  CB  LEU B 109      -5.535 -16.156  12.398  1.00 95.50           C  
ATOM   1460  O   LEU B 109      -6.246 -19.375  12.453  1.00 95.50           O  
ATOM   1461  CG  LEU B 109      -4.754 -16.578  13.641  1.00 95.50           C  
ATOM   1462  CD1 LEU B 109      -3.402 -17.156  13.250  1.00 95.50           C  
ATOM   1463  CD2 LEU B 109      -4.578 -15.398  14.594  1.00 95.50           C  
ATOM   1464  N   GLN B 110      -7.969 -18.062  12.227  1.00 95.25           N  
ATOM   1465  CA  GLN B 110      -8.906 -19.016  12.820  1.00 95.25           C  
ATOM   1466  C   GLN B 110      -9.109 -20.234  11.914  1.00 95.25           C  
ATOM   1467  CB  GLN B 110     -10.250 -18.344  13.102  1.00 95.25           C  
ATOM   1468  O   GLN B 110      -9.250 -21.359  12.398  1.00 95.25           O  
ATOM   1469  CG  GLN B 110     -10.203 -17.344  14.258  1.00 95.25           C  
ATOM   1470  CD  GLN B 110     -11.461 -16.500  14.352  1.00 95.25           C  
ATOM   1471  NE2 GLN B 110     -11.883 -16.203  15.578  1.00 95.25           N  
ATOM   1472  OE1 GLN B 110     -12.055 -16.141  13.336  1.00 95.25           O  
ATOM   1473  N   ALA B 111      -9.164 -20.016  10.617  1.00 97.25           N  
ATOM   1474  CA  ALA B 111      -9.234 -21.141   9.680  1.00 97.25           C  
ATOM   1475  C   ALA B 111      -8.039 -22.078   9.836  1.00 97.25           C  
ATOM   1476  CB  ALA B 111      -9.328 -20.625   8.242  1.00 97.25           C  
ATOM   1477  O   ALA B 111      -8.188 -23.297   9.828  1.00 97.25           O  
ATOM   1478  N   LYS B 112      -6.863 -21.453   9.945  1.00 97.50           N  
ATOM   1479  CA  LYS B 112      -5.645 -22.219  10.180  1.00 97.50           C  
ATOM   1480  C   LYS B 112      -5.750 -23.031  11.461  1.00 97.50           C  
ATOM   1481  CB  LYS B 112      -4.430 -21.281  10.250  1.00 97.50           C  
ATOM   1482  O   LYS B 112      -5.363 -24.203  11.484  1.00 97.50           O  
ATOM   1483  CG  LYS B 112      -3.100 -22.016  10.336  1.00 97.50           C  
ATOM   1484  CD  LYS B 112      -1.926 -21.047  10.305  1.00 97.50           C  
ATOM   1485  CE  LYS B 112      -0.592 -21.781  10.352  1.00 97.50           C  
ATOM   1486  NZ  LYS B 112       0.527 -20.922   9.859  1.00 97.50           N  
ATOM   1487  N   ALA B 113      -6.285 -22.484  12.453  1.00 96.62           N  
ATOM   1488  CA  ALA B 113      -6.469 -23.172  13.742  1.00 96.62           C  
ATOM   1489  C   ALA B 113      -7.430 -24.344  13.609  1.00 96.62           C  
ATOM   1490  CB  ALA B 113      -6.977 -22.188  14.789  1.00 96.62           C  
ATOM   1491  O   ALA B 113      -7.316 -25.328  14.344  1.00 96.62           O  
ATOM   1492  N   ARG B 114      -8.305 -24.297  12.711  1.00 96.50           N  
ATOM   1493  CA  ARG B 114      -9.297 -25.344  12.492  1.00 96.50           C  
ATOM   1494  C   ARG B 114      -8.758 -26.422  11.539  1.00 96.50           C  
ATOM   1495  CB  ARG B 114     -10.594 -24.750  11.930  1.00 96.50           C  
ATOM   1496  O   ARG B 114      -9.492 -27.328  11.148  1.00 96.50           O  
ATOM   1497  CG  ARG B 114     -11.336 -23.859  12.914  1.00 96.50           C  
ATOM   1498  CD  ARG B 114     -12.742 -23.531  12.430  1.00 96.50           C  
ATOM   1499  NE  ARG B 114     -12.719 -22.750  11.195  1.00 96.50           N  
ATOM   1500  NH1 ARG B 114     -12.750 -20.703  12.258  1.00 96.50           N  
ATOM   1501  NH2 ARG B 114     -12.703 -20.812   9.969  1.00 96.50           N  
ATOM   1502  CZ  ARG B 114     -12.727 -21.422  11.148  1.00 96.50           C  
ATOM   1503  N   GLY B 115      -7.527 -26.172  11.008  1.00 97.31           N  
ATOM   1504  CA  GLY B 115      -6.914 -27.266  10.258  1.00 97.31           C  
ATOM   1505  C   GLY B 115      -6.594 -26.891   8.820  1.00 97.31           C  
ATOM   1506  O   GLY B 115      -5.984 -27.672   8.086  1.00 97.31           O  
ATOM   1507  N   ALA B 116      -7.098 -25.719   8.328  1.00 98.25           N  
ATOM   1508  CA  ALA B 116      -6.754 -25.281   6.977  1.00 98.25           C  
ATOM   1509  C   ALA B 116      -5.254 -25.047   6.840  1.00 98.25           C  
ATOM   1510  CB  ALA B 116      -7.527 -24.016   6.613  1.00 98.25           C  
ATOM   1511  O   ALA B 116      -4.605 -24.578   7.773  1.00 98.25           O  
ATOM   1512  N   ASP B 117      -4.660 -25.375   5.703  1.00 98.56           N  
ATOM   1513  CA  ASP B 117      -3.248 -25.125   5.430  1.00 98.56           C  
ATOM   1514  C   ASP B 117      -3.027 -23.703   4.914  1.00 98.56           C  
ATOM   1515  CB  ASP B 117      -2.713 -26.141   4.422  1.00 98.56           C  
ATOM   1516  O   ASP B 117      -2.902 -23.500   3.707  1.00 98.56           O  
ATOM   1517  CG  ASP B 117      -1.199 -26.125   4.309  1.00 98.56           C  
ATOM   1518  OD1 ASP B 117      -0.559 -25.188   4.832  1.00 98.56           O  
ATOM   1519  OD2 ASP B 117      -0.641 -27.062   3.691  1.00 98.56           O  
ATOM   1520  N   VAL B 118      -2.963 -22.797   5.820  1.00 98.50           N  
ATOM   1521  CA  VAL B 118      -2.713 -21.391   5.520  1.00 98.50           C  
ATOM   1522  C   VAL B 118      -1.260 -21.047   5.844  1.00 98.50           C  
ATOM   1523  CB  VAL B 118      -3.668 -20.469   6.305  1.00 98.50           C  
ATOM   1524  O   VAL B 118      -0.792 -21.281   6.957  1.00 98.50           O  
ATOM   1525  CG1 VAL B 118      -3.430 -19.000   5.930  1.00 98.50           C  
ATOM   1526  CG2 VAL B 118      -5.121 -20.859   6.051  1.00 98.50           C  
ATOM   1527  N   ARG B 119      -0.591 -20.453   4.871  1.00 98.06           N  
ATOM   1528  CA  ARG B 119       0.823 -20.125   5.027  1.00 98.06           C  
ATOM   1529  C   ARG B 119       1.079 -18.656   4.766  1.00 98.06           C  
ATOM   1530  CB  ARG B 119       1.678 -20.984   4.086  1.00 98.06           C  
ATOM   1531  O   ARG B 119       0.575 -18.094   3.791  1.00 98.06           O  
ATOM   1532  CG  ARG B 119       1.474 -22.484   4.254  1.00 98.06           C  
ATOM   1533  CD  ARG B 119       2.514 -23.281   3.484  1.00 98.06           C  
ATOM   1534  NE  ARG B 119       2.215 -24.703   3.504  1.00 98.06           N  
ATOM   1535  NH1 ARG B 119       4.238 -25.359   2.592  1.00 98.06           N  
ATOM   1536  NH2 ARG B 119       2.668 -26.938   3.141  1.00 98.06           N  
ATOM   1537  CZ  ARG B 119       3.041 -25.656   3.078  1.00 98.06           C  
ATOM   1538  N   ILE B 120       1.841 -18.141   5.645  1.00 96.38           N  
ATOM   1539  CA  ILE B 120       2.283 -16.766   5.453  1.00 96.38           C  
ATOM   1540  C   ILE B 120       3.504 -16.734   4.535  1.00 96.38           C  
ATOM   1541  CB  ILE B 120       2.611 -16.078   6.801  1.00 96.38           C  
ATOM   1542  O   ILE B 120       4.457 -17.484   4.738  1.00 96.38           O  
ATOM   1543  CG1 ILE B 120       1.366 -16.031   7.695  1.00 96.38           C  
ATOM   1544  CG2 ILE B 120       3.172 -14.672   6.574  1.00 96.38           C  
ATOM   1545  CD1 ILE B 120       1.651 -15.633   9.133  1.00 96.38           C  
ATOM   1546  N   VAL B 121       3.400 -15.875   3.539  1.00 95.25           N  
ATOM   1547  CA  VAL B 121       4.527 -15.711   2.629  1.00 95.25           C  
ATOM   1548  C   VAL B 121       4.977 -14.250   2.627  1.00 95.25           C  
ATOM   1549  CB  VAL B 121       4.172 -16.156   1.195  1.00 95.25           C  
ATOM   1550  O   VAL B 121       4.199 -13.352   2.965  1.00 95.25           O  
ATOM   1551  CG1 VAL B 121       3.924 -17.672   1.149  1.00 95.25           C  
ATOM   1552  CG2 VAL B 121       2.953 -15.398   0.683  1.00 95.25           C  
ATOM   1553  N   TYR B 122       6.223 -14.039   2.293  1.00 91.00           N  
ATOM   1554  CA  TYR B 122       6.789 -12.695   2.199  1.00 91.00           C  
ATOM   1555  C   TYR B 122       6.625 -12.133   0.792  1.00 91.00           C  
ATOM   1556  CB  TYR B 122       8.273 -12.711   2.588  1.00 91.00           C  
ATOM   1557  O   TYR B 122       6.379 -10.938   0.622  1.00 91.00           O  
ATOM   1558  CG  TYR B 122       8.961 -11.383   2.395  1.00 91.00           C  
ATOM   1559  CD1 TYR B 122       9.812 -11.172   1.309  1.00 91.00           C  
ATOM   1560  CD2 TYR B 122       8.773 -10.344   3.295  1.00 91.00           C  
ATOM   1561  CE1 TYR B 122      10.453  -9.945   1.127  1.00 91.00           C  
ATOM   1562  CE2 TYR B 122       9.406  -9.117   3.125  1.00 91.00           C  
ATOM   1563  OH  TYR B 122      10.875  -7.719   1.864  1.00 91.00           O  
ATOM   1564  CZ  TYR B 122      10.242  -8.930   2.039  1.00 91.00           C  
ATOM   1565  N   SER B 123       6.715 -13.023  -0.121  1.00 93.94           N  
ATOM   1566  CA  SER B 123       6.672 -12.672  -1.536  1.00 93.94           C  
ATOM   1567  C   SER B 123       5.715 -13.578  -2.305  1.00 93.94           C  
ATOM   1568  CB  SER B 123       8.070 -12.758  -2.152  1.00 93.94           C  
ATOM   1569  O   SER B 123       5.570 -14.758  -1.977  1.00 93.94           O  
ATOM   1570  OG  SER B 123       8.008 -12.641  -3.562  1.00 93.94           O  
ATOM   1571  N   PRO B 124       5.082 -12.984  -3.352  1.00 96.38           N  
ATOM   1572  CA  PRO B 124       4.309 -13.875  -4.223  1.00 96.38           C  
ATOM   1573  C   PRO B 124       5.156 -14.984  -4.832  1.00 96.38           C  
ATOM   1574  CB  PRO B 124       3.775 -12.930  -5.305  1.00 96.38           C  
ATOM   1575  O   PRO B 124       4.652 -16.078  -5.098  1.00 96.38           O  
ATOM   1576  CG  PRO B 124       3.875 -11.562  -4.707  1.00 96.38           C  
ATOM   1577  CD  PRO B 124       4.996 -11.562  -3.709  1.00 96.38           C  
ATOM   1578  N   MET B 125       6.402 -14.758  -4.961  1.00 95.75           N  
ATOM   1579  CA  MET B 125       7.309 -15.758  -5.523  1.00 95.75           C  
ATOM   1580  C   MET B 125       7.438 -16.969  -4.598  1.00 95.75           C  
ATOM   1581  CB  MET B 125       8.688 -15.141  -5.777  1.00 95.75           C  
ATOM   1582  O   MET B 125       7.660 -18.078  -5.062  1.00 95.75           O  
ATOM   1583  CG  MET B 125       8.711 -14.133  -6.910  1.00 95.75           C  
ATOM   1584  SD  MET B 125       8.242 -14.867  -8.523  1.00 95.75           S  
ATOM   1585  CE  MET B 125       9.695 -15.906  -8.836  1.00 95.75           C  
ATOM   1586  N   ASP B 126       7.309 -16.719  -3.320  1.00 96.75           N  
ATOM   1587  CA  ASP B 126       7.324 -17.828  -2.375  1.00 96.75           C  
ATOM   1588  C   ASP B 126       6.156 -18.781  -2.629  1.00 96.75           C  
ATOM   1589  CB  ASP B 126       7.281 -17.312  -0.936  1.00 96.75           C  
ATOM   1590  O   ASP B 126       6.309 -20.000  -2.535  1.00 96.75           O  
ATOM   1591  CG  ASP B 126       8.492 -16.484  -0.569  1.00 96.75           C  
ATOM   1592  OD1 ASP B 126       9.586 -16.703  -1.134  1.00 96.75           O  
ATOM   1593  OD2 ASP B 126       8.359 -15.586   0.295  1.00 96.75           O  
ATOM   1594  N   ALA B 127       5.035 -18.219  -2.914  1.00 98.12           N  
ATOM   1595  CA  ALA B 127       3.867 -19.047  -3.225  1.00 98.12           C  
ATOM   1596  C   ALA B 127       4.090 -19.859  -4.500  1.00 98.12           C  
ATOM   1597  CB  ALA B 127       2.625 -18.172  -3.363  1.00 98.12           C  
ATOM   1598  O   ALA B 127       3.711 -21.031  -4.570  1.00 98.12           O  
ATOM   1599  N   LEU B 128       4.660 -19.203  -5.508  1.00 98.00           N  
ATOM   1600  CA  LEU B 128       4.961 -19.922  -6.750  1.00 98.00           C  
ATOM   1601  C   LEU B 128       5.934 -21.062  -6.500  1.00 98.00           C  
ATOM   1602  CB  LEU B 128       5.543 -18.953  -7.789  1.00 98.00           C  
ATOM   1603  O   LEU B 128       5.750 -22.172  -7.023  1.00 98.00           O  
ATOM   1604  CG  LEU B 128       5.914 -19.562  -9.141  1.00 98.00           C  
ATOM   1605  CD1 LEU B 128       4.703 -20.250  -9.758  1.00 98.00           C  
ATOM   1606  CD2 LEU B 128       6.457 -18.484 -10.078  1.00 98.00           C  
ATOM   1607  N   LYS B 129       6.922 -20.828  -5.727  1.00 97.00           N  
ATOM   1608  CA  LYS B 129       7.871 -21.875  -5.355  1.00 97.00           C  
ATOM   1609  C   LYS B 129       7.168 -23.031  -4.648  1.00 97.00           C  
ATOM   1610  CB  LYS B 129       8.977 -21.312  -4.465  1.00 97.00           C  
ATOM   1611  O   LYS B 129       7.449 -24.203  -4.926  1.00 97.00           O  
ATOM   1612  CG  LYS B 129      10.062 -22.312  -4.109  1.00 97.00           C  
ATOM   1613  CD  LYS B 129      11.141 -21.688  -3.234  1.00 97.00           C  
ATOM   1614  CE  LYS B 129      12.188 -22.703  -2.818  1.00 97.00           C  
ATOM   1615  NZ  LYS B 129      13.219 -22.109  -1.914  1.00 97.00           N  
ATOM   1616  N   LEU B 130       6.273 -22.719  -3.787  1.00 98.44           N  
ATOM   1617  CA  LEU B 130       5.500 -23.734  -3.086  1.00 98.44           C  
ATOM   1618  C   LEU B 130       4.695 -24.578  -4.070  1.00 98.44           C  
ATOM   1619  CB  LEU B 130       4.562 -23.094  -2.062  1.00 98.44           C  
ATOM   1620  O   LEU B 130       4.582 -25.797  -3.902  1.00 98.44           O  
ATOM   1621  CG  LEU B 130       5.199 -22.641  -0.751  1.00 98.44           C  
ATOM   1622  CD1 LEU B 130       4.227 -21.766   0.036  1.00 98.44           C  
ATOM   1623  CD2 LEU B 130       5.641 -23.844   0.077  1.00 98.44           C  
ATOM   1624  N   ALA B 131       4.148 -23.938  -5.027  1.00 98.62           N  
ATOM   1625  CA  ALA B 131       3.393 -24.672  -6.047  1.00 98.62           C  
ATOM   1626  C   ALA B 131       4.285 -25.656  -6.789  1.00 98.62           C  
ATOM   1627  CB  ALA B 131       2.746 -23.703  -7.027  1.00 98.62           C  
ATOM   1628  O   ALA B 131       3.889 -26.797  -7.039  1.00 98.62           O  
ATOM   1629  N   GLN B 132       5.484 -25.250  -7.070  1.00 98.06           N  
ATOM   1630  CA  GLN B 132       6.430 -26.094  -7.777  1.00 98.06           C  
ATOM   1631  C   GLN B 132       6.895 -27.250  -6.895  1.00 98.06           C  
ATOM   1632  CB  GLN B 132       7.633 -25.281  -8.258  1.00 98.06           C  
ATOM   1633  O   GLN B 132       7.105 -28.375  -7.383  1.00 98.06           O  
ATOM   1634  CG  GLN B 132       7.301 -24.266  -9.336  1.00 98.06           C  
ATOM   1635  CD  GLN B 132       8.484 -23.391  -9.703  1.00 98.06           C  
ATOM   1636  NE2 GLN B 132       8.844 -23.375 -10.977  1.00 98.06           N  
ATOM   1637  OE1 GLN B 132       9.062 -22.719  -8.844  1.00 98.06           O  
ATOM   1638  N   GLU B 133       6.930 -27.047  -5.648  1.00 98.06           N  
ATOM   1639  CA  GLU B 133       7.410 -28.047  -4.703  1.00 98.06           C  
ATOM   1640  C   GLU B 133       6.289 -29.000  -4.293  1.00 98.06           C  
ATOM   1641  CB  GLU B 133       8.008 -27.375  -3.463  1.00 98.06           C  
ATOM   1642  O   GLU B 133       6.547 -30.078  -3.754  1.00 98.06           O  
ATOM   1643  CG  GLU B 133       9.328 -26.672  -3.725  1.00 98.06           C  
ATOM   1644  CD  GLU B 133       9.820 -25.859  -2.533  1.00 98.06           C  
ATOM   1645  OE1 GLU B 133      10.984 -25.391  -2.559  1.00 98.06           O  
ATOM   1646  OE2 GLU B 133       9.047 -25.703  -1.568  1.00 98.06           O  
ATOM   1647  N   ASN B 134       5.078 -28.578  -4.559  1.00 98.19           N  
ATOM   1648  CA  ASN B 134       3.922 -29.375  -4.176  1.00 98.19           C  
ATOM   1649  C   ASN B 134       2.980 -29.609  -5.355  1.00 98.19           C  
ATOM   1650  CB  ASN B 134       3.170 -28.719  -3.016  1.00 98.19           C  
ATOM   1651  O   ASN B 134       1.823 -29.188  -5.320  1.00 98.19           O  
ATOM   1652  CG  ASN B 134       4.020 -28.594  -1.768  1.00 98.19           C  
ATOM   1653  ND2 ASN B 134       4.715 -27.469  -1.636  1.00 98.19           N  
ATOM   1654  OD1 ASN B 134       4.055 -29.500  -0.929  1.00 98.19           O  
ATOM   1655  N   PRO B 135       3.398 -30.406  -6.332  1.00 96.88           N  
ATOM   1656  CA  PRO B 135       2.639 -30.531  -7.578  1.00 96.88           C  
ATOM   1657  C   PRO B 135       1.283 -31.203  -7.387  1.00 96.88           C  
ATOM   1658  CB  PRO B 135       3.551 -31.375  -8.469  1.00 96.88           C  
ATOM   1659  O   PRO B 135       0.402 -31.078  -8.242  1.00 96.88           O  
ATOM   1660  CG  PRO B 135       4.457 -32.094  -7.520  1.00 96.88           C  
ATOM   1661  CD  PRO B 135       4.703 -31.203  -6.332  1.00 96.88           C  
ATOM   1662  N   THR B 136       1.067 -31.875  -6.301  1.00 97.19           N  
ATOM   1663  CA  THR B 136      -0.187 -32.594  -6.070  1.00 97.19           C  
ATOM   1664  C   THR B 136      -1.180 -31.703  -5.324  1.00 97.19           C  
ATOM   1665  CB  THR B 136       0.042 -33.875  -5.277  1.00 97.19           C  
ATOM   1666  O   THR B 136      -2.340 -32.062  -5.141  1.00 97.19           O  
ATOM   1667  CG2 THR B 136       0.977 -34.844  -6.027  1.00 97.19           C  
ATOM   1668  OG1 THR B 136       0.621 -33.562  -4.004  1.00 97.19           O  
ATOM   1669  N   ARG B 137      -0.736 -30.578  -4.879  1.00 98.25           N  
ATOM   1670  CA  ARG B 137      -1.576 -29.609  -4.168  1.00 98.25           C  
ATOM   1671  C   ARG B 137      -1.946 -28.438  -5.066  1.00 98.25           C  
ATOM   1672  CB  ARG B 137      -0.869 -29.109  -2.908  1.00 98.25           C  
ATOM   1673  O   ARG B 137      -1.328 -28.234  -6.113  1.00 98.25           O  
ATOM   1674  CG  ARG B 137      -0.428 -30.219  -1.965  1.00 98.25           C  
ATOM   1675  CD  ARG B 137      -1.616 -30.891  -1.288  1.00 98.25           C  
ATOM   1676  NE  ARG B 137      -2.387 -29.938  -0.488  1.00 98.25           N  
ATOM   1677  NH1 ARG B 137      -1.008 -30.062   1.362  1.00 98.25           N  
ATOM   1678  NH2 ARG B 137      -2.850 -28.703   1.389  1.00 98.25           N  
ATOM   1679  CZ  ARG B 137      -2.080 -29.578   0.752  1.00 98.25           C  
ATOM   1680  N   LYS B 138      -3.018 -27.766  -4.723  1.00 98.75           N  
ATOM   1681  CA  LYS B 138      -3.381 -26.484  -5.348  1.00 98.75           C  
ATOM   1682  C   LYS B 138      -2.947 -25.312  -4.484  1.00 98.75           C  
ATOM   1683  CB  LYS B 138      -4.887 -26.438  -5.598  1.00 98.75           C  
ATOM   1684  O   LYS B 138      -3.465 -25.109  -3.383  1.00 98.75           O  
ATOM   1685  CG  LYS B 138      -5.402 -27.500  -6.547  1.00 98.75           C  
ATOM   1686  CD  LYS B 138      -6.887 -27.328  -6.844  1.00 98.75           C  
ATOM   1687  CE  LYS B 138      -7.406 -28.406  -7.773  1.00 98.75           C  
ATOM   1688  NZ  LYS B 138      -6.422 -28.734  -8.852  1.00 98.75           N  
ATOM   1689  N   VAL B 139      -1.995 -24.562  -4.984  1.00 98.88           N  
ATOM   1690  CA  VAL B 139      -1.478 -23.438  -4.227  1.00 98.88           C  
ATOM   1691  C   VAL B 139      -2.199 -22.156  -4.648  1.00 98.88           C  
ATOM   1692  CB  VAL B 139       0.047 -23.281  -4.414  1.00 98.88           C  
ATOM   1693  O   VAL B 139      -2.176 -21.781  -5.824  1.00 98.88           O  
ATOM   1694  CG1 VAL B 139       0.564 -22.062  -3.633  1.00 98.88           C  
ATOM   1695  CG2 VAL B 139       0.775 -24.547  -3.984  1.00 98.88           C  
ATOM   1696  N   VAL B 140      -2.873 -21.516  -3.721  1.00 98.94           N  
ATOM   1697  CA  VAL B 140      -3.621 -20.297  -3.963  1.00 98.94           C  
ATOM   1698  C   VAL B 140      -2.922 -19.125  -3.277  1.00 98.94           C  
ATOM   1699  CB  VAL B 140      -5.078 -20.406  -3.465  1.00 98.94           C  
ATOM   1700  O   VAL B 140      -2.666 -19.156  -2.072  1.00 98.94           O  
ATOM   1701  CG1 VAL B 140      -5.844 -19.109  -3.730  1.00 98.94           C  
ATOM   1702  CG2 VAL B 140      -5.777 -21.594  -4.129  1.00 98.94           C  
ATOM   1703  N   PHE B 141      -2.535 -18.141  -4.027  1.00 98.81           N  
ATOM   1704  CA  PHE B 141      -1.973 -16.906  -3.469  1.00 98.81           C  
ATOM   1705  C   PHE B 141      -3.031 -15.812  -3.389  1.00 98.81           C  
ATOM   1706  CB  PHE B 141      -0.785 -16.438  -4.309  1.00 98.81           C  
ATOM   1707  O   PHE B 141      -3.646 -15.469  -4.395  1.00 98.81           O  
ATOM   1708  CG  PHE B 141      -0.233 -15.102  -3.875  1.00 98.81           C  
ATOM   1709  CD1 PHE B 141      -0.309 -13.992  -4.715  1.00 98.81           C  
ATOM   1710  CD2 PHE B 141       0.363 -14.953  -2.629  1.00 98.81           C  
ATOM   1711  CE1 PHE B 141       0.202 -12.758  -4.316  1.00 98.81           C  
ATOM   1712  CE2 PHE B 141       0.875 -13.727  -2.225  1.00 98.81           C  
ATOM   1713  CZ  PHE B 141       0.794 -12.633  -3.068  1.00 98.81           C  
ATOM   1714  N   PHE B 142      -3.277 -15.328  -2.197  1.00 98.19           N  
ATOM   1715  CA  PHE B 142      -4.148 -14.180  -1.953  1.00 98.19           C  
ATOM   1716  C   PHE B 142      -3.389 -12.875  -2.139  1.00 98.19           C  
ATOM   1717  CB  PHE B 142      -4.742 -14.250  -0.542  1.00 98.19           C  
ATOM   1718  O   PHE B 142      -2.629 -12.461  -1.261  1.00 98.19           O  
ATOM   1719  CG  PHE B 142      -5.621 -13.078  -0.198  1.00 98.19           C  
ATOM   1720  CD1 PHE B 142      -5.660 -12.578   1.098  1.00 98.19           C  
ATOM   1721  CD2 PHE B 142      -6.410 -12.477  -1.171  1.00 98.19           C  
ATOM   1722  CE1 PHE B 142      -6.477 -11.492   1.419  1.00 98.19           C  
ATOM   1723  CE2 PHE B 142      -7.227 -11.398  -0.857  1.00 98.19           C  
ATOM   1724  CZ  PHE B 142      -7.258 -10.906   0.439  1.00 98.19           C  
ATOM   1725  N   GLY B 143      -3.604 -12.312  -3.359  1.00 95.69           N  
ATOM   1726  CA  GLY B 143      -2.941 -11.055  -3.664  1.00 95.69           C  
ATOM   1727  C   GLY B 143      -3.779  -9.844  -3.318  1.00 95.69           C  
ATOM   1728  O   GLY B 143      -4.879  -9.664  -3.850  1.00 95.69           O  
ATOM   1729  N   LEU B 144      -3.277  -9.062  -2.441  1.00 94.25           N  
ATOM   1730  CA  LEU B 144      -3.963  -7.852  -2.012  1.00 94.25           C  
ATOM   1731  C   LEU B 144      -3.006  -6.664  -1.986  1.00 94.25           C  
ATOM   1732  CB  LEU B 144      -4.586  -8.047  -0.625  1.00 94.25           C  
ATOM   1733  O   LEU B 144      -1.812  -6.832  -1.723  1.00 94.25           O  
ATOM   1734  CG  LEU B 144      -3.605  -8.211   0.540  1.00 94.25           C  
ATOM   1735  CD1 LEU B 144      -3.834  -7.113   1.575  1.00 94.25           C  
ATOM   1736  CD2 LEU B 144      -3.748  -9.586   1.173  1.00 94.25           C  
ATOM   1737  N   GLY B 145      -3.543  -5.512  -2.363  1.00 93.50           N  
ATOM   1738  CA  GLY B 145      -2.723  -4.312  -2.334  1.00 93.50           C  
ATOM   1739  C   GLY B 145      -3.025  -3.357  -3.475  1.00 93.50           C  
ATOM   1740  O   GLY B 145      -3.730  -3.713  -4.418  1.00 93.50           O  
ATOM   1741  N   PHE B 146      -2.461  -2.221  -3.395  1.00 94.94           N  
ATOM   1742  CA  PHE B 146      -2.568  -1.206  -4.434  1.00 94.94           C  
ATOM   1743  C   PHE B 146      -1.479  -1.389  -5.484  1.00 94.94           C  
ATOM   1744  CB  PHE B 146      -2.482   0.198  -3.830  1.00 94.94           C  
ATOM   1745  O   PHE B 146      -0.934  -2.484  -5.637  1.00 94.94           O  
ATOM   1746  CG  PHE B 146      -3.697   0.589  -3.029  1.00 94.94           C  
ATOM   1747  CD1 PHE B 146      -4.836   1.078  -3.662  1.00 94.94           C  
ATOM   1748  CD2 PHE B 146      -3.701   0.468  -1.646  1.00 94.94           C  
ATOM   1749  CE1 PHE B 146      -5.961   1.440  -2.924  1.00 94.94           C  
ATOM   1750  CE2 PHE B 146      -4.820   0.829  -0.903  1.00 94.94           C  
ATOM   1751  CZ  PHE B 146      -5.949   1.315  -1.544  1.00 94.94           C  
ATOM   1752  N   GLU B 147      -1.266  -0.394  -6.199  1.00 95.75           N  
ATOM   1753  CA  GLU B 147      -0.345  -0.409  -7.332  1.00 95.75           C  
ATOM   1754  C   GLU B 147       1.087  -0.678  -6.879  1.00 95.75           C  
ATOM   1755  CB  GLU B 147      -0.414   0.915  -8.102  1.00 95.75           C  
ATOM   1756  O   GLU B 147       1.944  -1.033  -7.691  1.00 95.75           O  
ATOM   1757  CG  GLU B 147      -1.723   1.126  -8.844  1.00 95.75           C  
ATOM   1758  CD  GLU B 147      -2.738   1.938  -8.062  1.00 95.75           C  
ATOM   1759  OE1 GLU B 147      -3.562   2.646  -8.680  1.00 95.75           O  
ATOM   1760  OE2 GLU B 147      -2.709   1.867  -6.812  1.00 95.75           O  
ATOM   1761  N   THR B 148       1.349  -0.591  -5.605  1.00 94.62           N  
ATOM   1762  CA  THR B 148       2.682  -0.917  -5.113  1.00 94.62           C  
ATOM   1763  C   THR B 148       2.924  -2.422  -5.160  1.00 94.62           C  
ATOM   1764  CB  THR B 148       2.887  -0.407  -3.674  1.00 94.62           C  
ATOM   1765  O   THR B 148       4.043  -2.869  -5.426  1.00 94.62           O  
ATOM   1766  CG2 THR B 148       4.355  -0.476  -3.268  1.00 94.62           C  
ATOM   1767  OG1 THR B 148       2.441   0.953  -3.588  1.00 94.62           O  
ATOM   1768  N   THR B 149       1.916  -3.203  -4.961  1.00 95.88           N  
ATOM   1769  CA  THR B 149       2.053  -4.652  -4.852  1.00 95.88           C  
ATOM   1770  C   THR B 149       1.680  -5.328  -6.168  1.00 95.88           C  
ATOM   1771  CB  THR B 149       1.176  -5.211  -3.717  1.00 95.88           C  
ATOM   1772  O   THR B 149       2.158  -6.426  -6.465  1.00 95.88           O  
ATOM   1773  CG2 THR B 149       1.472  -6.688  -3.471  1.00 95.88           C  
ATOM   1774  OG1 THR B 149       1.435  -4.477  -2.514  1.00 95.88           O  
ATOM   1775  N   MET B 150       0.933  -4.707  -6.996  1.00 97.44           N  
ATOM   1776  CA  MET B 150       0.388  -5.285  -8.219  1.00 97.44           C  
ATOM   1777  C   MET B 150       1.507  -5.754  -9.148  1.00 97.44           C  
ATOM   1778  CB  MET B 150      -0.505  -4.277  -8.945  1.00 97.44           C  
ATOM   1779  O   MET B 150       1.428  -6.836  -9.727  1.00 97.44           O  
ATOM   1780  CG  MET B 150      -1.877  -4.109  -8.312  1.00 97.44           C  
ATOM   1781  SD  MET B 150      -2.912  -2.881  -9.195  1.00 97.44           S  
ATOM   1782  CE  MET B 150      -3.340  -3.832 -10.680  1.00 97.44           C  
ATOM   1783  N   PRO B 151       2.590  -4.957  -9.273  1.00 97.62           N  
ATOM   1784  CA  PRO B 151       3.623  -5.410 -10.211  1.00 97.62           C  
ATOM   1785  C   PRO B 151       4.293  -6.707  -9.766  1.00 97.62           C  
ATOM   1786  CB  PRO B 151       4.625  -4.254 -10.219  1.00 97.62           C  
ATOM   1787  O   PRO B 151       4.672  -7.531 -10.602  1.00 97.62           O  
ATOM   1788  CG  PRO B 151       3.852  -3.076  -9.711  1.00 97.62           C  
ATOM   1789  CD  PRO B 151       2.803  -3.566  -8.758  1.00 97.62           C  
ATOM   1790  N   THR B 152       4.438  -6.902  -8.461  1.00 96.81           N  
ATOM   1791  CA  THR B 152       5.070  -8.117  -7.969  1.00 96.81           C  
ATOM   1792  C   THR B 152       4.199  -9.336  -8.266  1.00 96.81           C  
ATOM   1793  CB  THR B 152       5.348  -8.039  -6.457  1.00 96.81           C  
ATOM   1794  O   THR B 152       4.707 -10.391  -8.656  1.00 96.81           O  
ATOM   1795  CG2 THR B 152       6.039  -6.727  -6.098  1.00 96.81           C  
ATOM   1796  OG1 THR B 152       4.105  -8.117  -5.746  1.00 96.81           O  
ATOM   1797  N   THR B 153       2.951  -9.164  -8.109  1.00 98.12           N  
ATOM   1798  CA  THR B 153       2.014 -10.219  -8.461  1.00 98.12           C  
ATOM   1799  C   THR B 153       2.031 -10.477  -9.969  1.00 98.12           C  
ATOM   1800  CB  THR B 153       0.582  -9.867  -8.016  1.00 98.12           C  
ATOM   1801  O   THR B 153       2.045 -11.625 -10.406  1.00 98.12           O  
ATOM   1802  CG2 THR B 153      -0.378 -11.023  -8.297  1.00 98.12           C  
ATOM   1803  OG1 THR B 153       0.580  -9.602  -6.609  1.00 98.12           O  
ATOM   1804  N   ALA B 154       2.080  -9.383 -10.719  1.00 98.38           N  
ATOM   1805  CA  ALA B 154       2.086  -9.500 -12.180  1.00 98.38           C  
ATOM   1806  C   ALA B 154       3.297 -10.297 -12.656  1.00 98.38           C  
ATOM   1807  CB  ALA B 154       2.074  -8.109 -12.812  1.00 98.38           C  
ATOM   1808  O   ALA B 154       3.152 -11.250 -13.430  1.00 98.38           O  
ATOM   1809  N   ILE B 155       4.445  -9.961 -12.180  1.00 97.44           N  
ATOM   1810  CA  ILE B 155       5.668 -10.648 -12.570  1.00 97.44           C  
ATOM   1811  C   ILE B 155       5.586 -12.117 -12.172  1.00 97.44           C  
ATOM   1812  CB  ILE B 155       6.918  -9.992 -11.945  1.00 97.44           C  
ATOM   1813  O   ILE B 155       6.012 -13.000 -12.922  1.00 97.44           O  
ATOM   1814  CG1 ILE B 155       7.109  -8.570 -12.500  1.00 97.44           C  
ATOM   1815  CG2 ILE B 155       8.164 -10.844 -12.195  1.00 97.44           C  
ATOM   1816  CD1 ILE B 155       7.371  -8.523 -14.000  1.00 97.44           C  
ATOM   1817  N   THR B 156       5.059 -12.398 -11.023  1.00 98.00           N  
ATOM   1818  CA  THR B 156       4.930 -13.773 -10.555  1.00 98.00           C  
ATOM   1819  C   THR B 156       4.031 -14.578 -11.492  1.00 98.00           C  
ATOM   1820  CB  THR B 156       4.367 -13.820  -9.125  1.00 98.00           C  
ATOM   1821  O   THR B 156       4.352 -15.719 -11.836  1.00 98.00           O  
ATOM   1822  CG2 THR B 156       4.219 -15.266  -8.641  1.00 98.00           C  
ATOM   1823  OG1 THR B 156       5.254 -13.125  -8.242  1.00 98.00           O  
ATOM   1824  N   LEU B 157       2.932 -13.992 -11.883  1.00 98.50           N  
ATOM   1825  CA  LEU B 157       2.020 -14.680 -12.789  1.00 98.50           C  
ATOM   1826  C   LEU B 157       2.656 -14.859 -14.164  1.00 98.50           C  
ATOM   1827  CB  LEU B 157       0.708 -13.898 -12.922  1.00 98.50           C  
ATOM   1828  O   LEU B 157       2.457 -15.891 -14.812  1.00 98.50           O  
ATOM   1829  CG  LEU B 157      -0.215 -13.914 -11.703  1.00 98.50           C  
ATOM   1830  CD1 LEU B 157      -1.339 -12.898 -11.875  1.00 98.50           C  
ATOM   1831  CD2 LEU B 157      -0.780 -15.312 -11.477  1.00 98.50           C  
ATOM   1832  N   GLN B 158       3.404 -13.844 -14.594  1.00 97.88           N  
ATOM   1833  CA  GLN B 158       4.148 -13.984 -15.844  1.00 97.88           C  
ATOM   1834  C   GLN B 158       5.113 -15.164 -15.773  1.00 97.88           C  
ATOM   1835  CB  GLN B 158       4.910 -12.703 -16.172  1.00 97.88           C  
ATOM   1836  O   GLN B 158       5.211 -15.953 -16.719  1.00 97.88           O  
ATOM   1837  CG  GLN B 158       4.008 -11.539 -16.562  1.00 97.88           C  
ATOM   1838  CD  GLN B 158       4.777 -10.250 -16.766  1.00 97.88           C  
ATOM   1839  NE2 GLN B 158       4.176  -9.305 -17.500  1.00 97.88           N  
ATOM   1840  OE1 GLN B 158       5.898 -10.094 -16.281  1.00 97.88           O  
ATOM   1841  N   GLN B 159       5.750 -15.281 -14.672  1.00 96.56           N  
ATOM   1842  CA  GLN B 159       6.695 -16.375 -14.492  1.00 96.56           C  
ATOM   1843  C   GLN B 159       5.969 -17.719 -14.398  1.00 96.56           C  
ATOM   1844  CB  GLN B 159       7.547 -16.156 -13.242  1.00 96.56           C  
ATOM   1845  O   GLN B 159       6.438 -18.719 -14.938  1.00 96.56           O  
ATOM   1846  CG  GLN B 159       8.555 -15.031 -13.375  1.00 96.56           C  
ATOM   1847  CD  GLN B 159       9.523 -14.953 -12.211  1.00 96.56           C  
ATOM   1848  NE2 GLN B 159      10.172 -13.812 -12.047  1.00 96.56           N  
ATOM   1849  OE1 GLN B 159       9.680 -15.922 -11.453  1.00 96.56           O  
ATOM   1850  N   ALA B 160       4.902 -17.734 -13.680  1.00 97.94           N  
ATOM   1851  CA  ALA B 160       4.109 -18.953 -13.602  1.00 97.94           C  
ATOM   1852  C   ALA B 160       3.680 -19.422 -14.992  1.00 97.94           C  
ATOM   1853  CB  ALA B 160       2.885 -18.734 -12.719  1.00 97.94           C  
ATOM   1854  O   ALA B 160       3.729 -20.609 -15.297  1.00 97.94           O  
ATOM   1855  N   LYS B 161       3.254 -18.469 -15.773  1.00 98.00           N  
ATOM   1856  CA  LYS B 161       2.867 -18.766 -17.141  1.00 98.00           C  
ATOM   1857  C   LYS B 161       4.059 -19.281 -17.953  1.00 98.00           C  
ATOM   1858  CB  LYS B 161       2.266 -17.531 -17.812  1.00 98.00           C  
ATOM   1859  O   LYS B 161       3.959 -20.297 -18.641  1.00 98.00           O  
ATOM   1860  CG  LYS B 161       1.799 -17.781 -19.250  1.00 98.00           C  
ATOM   1861  CD  LYS B 161       1.200 -16.516 -19.859  1.00 98.00           C  
ATOM   1862  CE  LYS B 161       0.829 -16.719 -21.328  1.00 98.00           C  
ATOM   1863  NZ  LYS B 161       0.304 -15.477 -21.953  1.00 98.00           N  
ATOM   1864  N   ALA B 162       5.180 -18.594 -17.875  1.00 96.00           N  
ATOM   1865  CA  ALA B 162       6.387 -18.938 -18.625  1.00 96.00           C  
ATOM   1866  C   ALA B 162       6.875 -20.344 -18.250  1.00 96.00           C  
ATOM   1867  CB  ALA B 162       7.484 -17.922 -18.375  1.00 96.00           C  
ATOM   1868  O   ALA B 162       7.367 -21.078 -19.109  1.00 96.00           O  
ATOM   1869  N   ARG B 163       6.641 -20.719 -17.047  1.00 95.81           N  
ATOM   1870  CA  ARG B 163       7.121 -22.016 -16.562  1.00 95.81           C  
ATOM   1871  C   ARG B 163       6.023 -23.062 -16.641  1.00 95.81           C  
ATOM   1872  CB  ARG B 163       7.625 -21.891 -15.125  1.00 95.81           C  
ATOM   1873  O   ARG B 163       6.211 -24.203 -16.203  1.00 95.81           O  
ATOM   1874  CG  ARG B 163       8.852 -21.000 -14.977  1.00 95.81           C  
ATOM   1875  CD  ARG B 163       9.242 -20.828 -13.516  1.00 95.81           C  
ATOM   1876  NE  ARG B 163      10.320 -19.859 -13.359  1.00 95.81           N  
ATOM   1877  NH1 ARG B 163      10.383 -19.984 -11.047  1.00 95.81           N  
ATOM   1878  NH2 ARG B 163      11.820 -18.594 -12.164  1.00 95.81           N  
ATOM   1879  CZ  ARG B 163      10.836 -19.484 -12.188  1.00 95.81           C  
ATOM   1880  N   ASP B 164       4.922 -22.703 -17.062  1.00 97.38           N  
ATOM   1881  CA  ASP B 164       3.764 -23.562 -17.266  1.00 97.38           C  
ATOM   1882  C   ASP B 164       3.396 -24.297 -15.969  1.00 97.38           C  
ATOM   1883  CB  ASP B 164       4.035 -24.578 -18.375  1.00 97.38           C  
ATOM   1884  O   ASP B 164       3.197 -25.500 -15.961  1.00 97.38           O  
ATOM   1885  CG  ASP B 164       2.773 -25.266 -18.859  1.00 97.38           C  
ATOM   1886  OD1 ASP B 164       1.687 -24.656 -18.828  1.00 97.38           O  
ATOM   1887  OD2 ASP B 164       2.867 -26.438 -19.297  1.00 97.38           O  
ATOM   1888  N   VAL B 165       3.381 -23.562 -14.859  1.00 98.00           N  
ATOM   1889  CA  VAL B 165       2.949 -24.109 -13.578  1.00 98.00           C  
ATOM   1890  C   VAL B 165       1.434 -24.297 -13.578  1.00 98.00           C  
ATOM   1891  CB  VAL B 165       3.381 -23.219 -12.398  1.00 98.00           C  
ATOM   1892  O   VAL B 165       0.687 -23.312 -13.711  1.00 98.00           O  
ATOM   1893  CG1 VAL B 165       2.938 -23.812 -11.070  1.00 98.00           C  
ATOM   1894  CG2 VAL B 165       4.895 -23.000 -12.414  1.00 98.00           C  
ATOM   1895  N   GLN B 166       0.964 -25.484 -13.273  1.00 97.56           N  
ATOM   1896  CA  GLN B 166      -0.434 -25.812 -13.523  1.00 97.56           C  
ATOM   1897  C   GLN B 166      -1.247 -25.781 -12.234  1.00 97.56           C  
ATOM   1898  CB  GLN B 166      -0.545 -27.203 -14.172  1.00 97.56           C  
ATOM   1899  O   GLN B 166      -2.479 -25.766 -12.266  1.00 97.56           O  
ATOM   1900  CG  GLN B 166       0.092 -27.281 -15.555  1.00 97.56           C  
ATOM   1901  CD  GLN B 166      -0.635 -26.438 -16.578  1.00 97.56           C  
ATOM   1902  NE2 GLN B 166       0.124 -25.797 -17.469  1.00 97.56           N  
ATOM   1903  OE1 GLN B 166      -1.868 -26.375 -16.594  1.00 97.56           O  
ATOM   1904  N   ASN B 167      -0.629 -25.844 -11.109  1.00 98.62           N  
ATOM   1905  CA  ASN B 167      -1.340 -25.953  -9.844  1.00 98.62           C  
ATOM   1906  C   ASN B 167      -1.246 -24.656  -9.031  1.00 98.62           C  
ATOM   1907  CB  ASN B 167      -0.802 -27.125  -9.023  1.00 98.62           C  
ATOM   1908  O   ASN B 167      -1.318 -24.688  -7.805  1.00 98.62           O  
ATOM   1909  CG  ASN B 167       0.628 -26.922  -8.562  1.00 98.62           C  
ATOM   1910  ND2 ASN B 167       0.934 -27.359  -7.352  1.00 98.62           N  
ATOM   1911  OD1 ASN B 167       1.450 -26.359  -9.297  1.00 98.62           O  
ATOM   1912  N   PHE B 168      -0.920 -23.516  -9.695  1.00 98.81           N  
ATOM   1913  CA  PHE B 168      -0.844 -22.203  -9.070  1.00 98.81           C  
ATOM   1914  C   PHE B 168      -2.080 -21.375  -9.398  1.00 98.81           C  
ATOM   1915  CB  PHE B 168       0.419 -21.469  -9.516  1.00 98.81           C  
ATOM   1916  O   PHE B 168      -2.447 -21.234 -10.562  1.00 98.81           O  
ATOM   1917  CG  PHE B 168       0.640 -20.156  -8.812  1.00 98.81           C  
ATOM   1918  CD1 PHE B 168       0.565 -18.953  -9.508  1.00 98.81           C  
ATOM   1919  CD2 PHE B 168       0.922 -20.125  -7.453  1.00 98.81           C  
ATOM   1920  CE1 PHE B 168       0.769 -17.734  -8.852  1.00 98.81           C  
ATOM   1921  CE2 PHE B 168       1.127 -18.922  -6.793  1.00 98.81           C  
ATOM   1922  CZ  PHE B 168       1.052 -17.719  -7.496  1.00 98.81           C  
ATOM   1923  N   TYR B 169      -2.729 -20.828  -8.352  1.00 98.88           N  
ATOM   1924  CA  TYR B 169      -3.939 -20.031  -8.477  1.00 98.88           C  
ATOM   1925  C   TYR B 169      -3.797 -18.703  -7.734  1.00 98.88           C  
ATOM   1926  CB  TYR B 169      -5.152 -20.797  -7.953  1.00 98.88           C  
ATOM   1927  O   TYR B 169      -3.025 -18.609  -6.777  1.00 98.88           O  
ATOM   1928  CG  TYR B 169      -5.414 -22.094  -8.680  1.00 98.88           C  
ATOM   1929  CD1 TYR B 169      -6.207 -22.125  -9.828  1.00 98.88           C  
ATOM   1930  CD2 TYR B 169      -4.871 -23.297  -8.227  1.00 98.88           C  
ATOM   1931  CE1 TYR B 169      -6.453 -23.312 -10.500  1.00 98.88           C  
ATOM   1932  CE2 TYR B 169      -5.109 -24.484  -8.891  1.00 98.88           C  
ATOM   1933  OH  TYR B 169      -6.137 -25.672 -10.688  1.00 98.88           O  
ATOM   1934  CZ  TYR B 169      -5.898 -24.484 -10.023  1.00 98.88           C  
ATOM   1935  N   PHE B 170      -4.492 -17.766  -8.273  1.00 98.75           N  
ATOM   1936  CA  PHE B 170      -4.406 -16.406  -7.766  1.00 98.75           C  
ATOM   1937  C   PHE B 170      -5.789 -15.883  -7.391  1.00 98.75           C  
ATOM   1938  CB  PHE B 170      -3.758 -15.484  -8.805  1.00 98.75           C  
ATOM   1939  O   PHE B 170      -6.695 -15.852  -8.227  1.00 98.75           O  
ATOM   1940  CG  PHE B 170      -3.799 -14.023  -8.430  1.00 98.75           C  
ATOM   1941  CD1 PHE B 170      -4.480 -13.109  -9.219  1.00 98.75           C  
ATOM   1942  CD2 PHE B 170      -3.154 -13.570  -7.285  1.00 98.75           C  
ATOM   1943  CE1 PHE B 170      -4.520 -11.766  -8.883  1.00 98.75           C  
ATOM   1944  CE2 PHE B 170      -3.188 -12.227  -6.938  1.00 98.75           C  
ATOM   1945  CZ  PHE B 170      -3.871 -11.320  -7.738  1.00 98.75           C  
ATOM   1946  N   PHE B 171      -5.988 -15.539  -6.109  1.00 98.38           N  
ATOM   1947  CA  PHE B 171      -7.176 -14.828  -5.648  1.00 98.38           C  
ATOM   1948  C   PHE B 171      -6.934 -13.328  -5.629  1.00 98.38           C  
ATOM   1949  CB  PHE B 171      -7.582 -15.312  -4.250  1.00 98.38           C  
ATOM   1950  O   PHE B 171      -6.188 -12.820  -4.785  1.00 98.38           O  
ATOM   1951  CG  PHE B 171      -8.898 -14.758  -3.775  1.00 98.38           C  
ATOM   1952  CD1 PHE B 171      -8.953 -13.562  -3.074  1.00 98.38           C  
ATOM   1953  CD2 PHE B 171     -10.086 -15.438  -4.031  1.00 98.38           C  
ATOM   1954  CE1 PHE B 171     -10.164 -13.047  -2.633  1.00 98.38           C  
ATOM   1955  CE2 PHE B 171     -11.305 -14.930  -3.592  1.00 98.38           C  
ATOM   1956  CZ  PHE B 171     -11.344 -13.734  -2.893  1.00 98.38           C  
ATOM   1957  N   CYS B 172      -7.621 -12.656  -6.457  1.00 97.38           N  
ATOM   1958  CA  CYS B 172      -7.324 -11.250  -6.727  1.00 97.38           C  
ATOM   1959  C   CYS B 172      -8.125 -10.336  -5.809  1.00 97.38           C  
ATOM   1960  CB  CYS B 172      -7.617 -10.914  -8.188  1.00 97.38           C  
ATOM   1961  O   CYS B 172      -9.359 -10.328  -5.859  1.00 97.38           O  
ATOM   1962  SG  CYS B 172      -7.148  -9.234  -8.656  1.00 97.38           S  
ATOM   1963  N   GLN B 173      -7.434  -9.562  -5.023  1.00 95.88           N  
ATOM   1964  CA  GLN B 173      -8.000  -8.461  -4.258  1.00 95.88           C  
ATOM   1965  C   GLN B 173      -7.129  -7.211  -4.363  1.00 95.88           C  
ATOM   1966  CB  GLN B 173      -8.180  -8.859  -2.793  1.00 95.88           C  
ATOM   1967  O   GLN B 173      -6.867  -6.547  -3.359  1.00 95.88           O  
ATOM   1968  CG  GLN B 173      -8.930  -7.824  -1.963  1.00 95.88           C  
ATOM   1969  CD  GLN B 173     -10.352  -7.602  -2.445  1.00 95.88           C  
ATOM   1970  NE2 GLN B 173     -10.797  -6.352  -2.414  1.00 95.88           N  
ATOM   1971  OE1 GLN B 173     -11.039  -8.547  -2.842  1.00 95.88           O  
ATOM   1972  N   HIS B 174      -6.531  -7.105  -5.559  1.00 96.38           N  
ATOM   1973  CA  HIS B 174      -5.863  -5.844  -5.855  1.00 96.38           C  
ATOM   1974  C   HIS B 174      -6.875  -4.730  -6.109  1.00 96.38           C  
ATOM   1975  CB  HIS B 174      -4.938  -6.000  -7.062  1.00 96.38           C  
ATOM   1976  O   HIS B 174      -7.926  -4.969  -6.707  1.00 96.38           O  
ATOM   1977  CG  HIS B 174      -3.682  -6.758  -6.762  1.00 96.38           C  
ATOM   1978  CD2 HIS B 174      -3.176  -7.891  -7.301  1.00 96.38           C  
ATOM   1979  ND1 HIS B 174      -2.785  -6.355  -5.793  1.00 96.38           N  
ATOM   1980  CE1 HIS B 174      -1.779  -7.211  -5.750  1.00 96.38           C  
ATOM   1981  NE2 HIS B 174      -1.991  -8.156  -6.656  1.00 96.38           N  
ATOM   1982  N   ILE B 175      -6.559  -3.574  -5.621  1.00 94.75           N  
ATOM   1983  CA  ILE B 175      -7.383  -2.381  -5.797  1.00 94.75           C  
ATOM   1984  C   ILE B 175      -6.520  -1.229  -6.305  1.00 94.75           C  
ATOM   1985  CB  ILE B 175      -8.086  -1.984  -4.480  1.00 94.75           C  
ATOM   1986  O   ILE B 175      -5.293  -1.271  -6.199  1.00 94.75           O  
ATOM   1987  CG1 ILE B 175      -7.066  -1.849  -3.348  1.00 94.75           C  
ATOM   1988  CG2 ILE B 175      -9.172  -3.004  -4.121  1.00 94.75           C  
ATOM   1989  CD1 ILE B 175      -7.672  -1.433  -2.014  1.00 94.75           C  
ATOM   1990  N   THR B 176      -7.172  -0.230  -6.883  1.00 94.94           N  
ATOM   1991  CA  THR B 176      -6.449   0.883  -7.484  1.00 94.94           C  
ATOM   1992  C   THR B 176      -6.758   2.188  -6.758  1.00 94.94           C  
ATOM   1993  CB  THR B 176      -6.793   1.032  -8.977  1.00 94.94           C  
ATOM   1994  O   THR B 176      -7.883   2.398  -6.301  1.00 94.94           O  
ATOM   1995  CG2 THR B 176      -6.363  -0.201  -9.766  1.00 94.94           C  
ATOM   1996  OG1 THR B 176      -8.203   1.210  -9.125  1.00 94.94           O  
ATOM   1997  N   LEU B 177      -5.801   3.039  -6.656  1.00 94.19           N  
ATOM   1998  CA  LEU B 177      -5.863   4.234  -5.820  1.00 94.19           C  
ATOM   1999  C   LEU B 177      -6.699   5.320  -6.488  1.00 94.19           C  
ATOM   2000  CB  LEU B 177      -4.453   4.758  -5.531  1.00 94.19           C  
ATOM   2001  O   LEU B 177      -7.535   5.953  -5.840  1.00 94.19           O  
ATOM   2002  CG  LEU B 177      -4.363   6.004  -4.648  1.00 94.19           C  
ATOM   2003  CD1 LEU B 177      -4.941   5.719  -3.268  1.00 94.19           C  
ATOM   2004  CD2 LEU B 177      -2.918   6.477  -4.543  1.00 94.19           C  
ATOM   2005  N   ILE B 178      -6.566   5.543  -7.762  1.00 94.94           N  
ATOM   2006  CA  ILE B 178      -7.086   6.723  -8.445  1.00 94.94           C  
ATOM   2007  C   ILE B 178      -8.617   6.703  -8.422  1.00 94.94           C  
ATOM   2008  CB  ILE B 178      -6.574   6.805  -9.898  1.00 94.94           C  
ATOM   2009  O   ILE B 178      -9.250   7.680  -8.016  1.00 94.94           O  
ATOM   2010  CG1 ILE B 178      -5.062   7.074  -9.922  1.00 94.94           C  
ATOM   2011  CG2 ILE B 178      -7.332   7.879 -10.680  1.00 94.94           C  
ATOM   2012  CD1 ILE B 178      -4.641   8.289  -9.109  1.00 94.94           C  
ATOM   2013  N   PRO B 179      -9.289   5.598  -8.727  1.00 93.56           N  
ATOM   2014  CA  PRO B 179     -10.750   5.590  -8.609  1.00 93.56           C  
ATOM   2015  C   PRO B 179     -11.234   5.859  -7.184  1.00 93.56           C  
ATOM   2016  CB  PRO B 179     -11.133   4.180  -9.055  1.00 93.56           C  
ATOM   2017  O   PRO B 179     -12.281   6.477  -6.992  1.00 93.56           O  
ATOM   2018  CG  PRO B 179     -10.039   3.764  -9.984  1.00 93.56           C  
ATOM   2019  CD  PRO B 179      -8.742   4.332  -9.484  1.00 93.56           C  
ATOM   2020  N   THR B 180     -10.477   5.418  -6.238  1.00 91.31           N  
ATOM   2021  CA  THR B 180     -10.828   5.621  -4.840  1.00 91.31           C  
ATOM   2022  C   THR B 180     -10.781   7.105  -4.484  1.00 91.31           C  
ATOM   2023  CB  THR B 180      -9.883   4.840  -3.904  1.00 91.31           C  
ATOM   2024  O   THR B 180     -11.719   7.629  -3.873  1.00 91.31           O  
ATOM   2025  CG2 THR B 180     -10.289   5.016  -2.445  1.00 91.31           C  
ATOM   2026  OG1 THR B 180      -9.938   3.449  -4.238  1.00 91.31           O  
ATOM   2027  N   LEU B 181      -9.727   7.738  -4.926  1.00 94.19           N  
ATOM   2028  CA  LEU B 181      -9.594   9.164  -4.633  1.00 94.19           C  
ATOM   2029  C   LEU B 181     -10.672   9.969  -5.355  1.00 94.19           C  
ATOM   2030  CB  LEU B 181      -8.211   9.664  -5.039  1.00 94.19           C  
ATOM   2031  O   LEU B 181     -11.234  10.914  -4.789  1.00 94.19           O  
ATOM   2032  CG  LEU B 181      -7.027   9.109  -4.246  1.00 94.19           C  
ATOM   2033  CD1 LEU B 181      -5.723   9.742  -4.727  1.00 94.19           C  
ATOM   2034  CD2 LEU B 181      -7.223   9.352  -2.754  1.00 94.19           C  
ATOM   2035  N   ARG B 182     -10.977   9.594  -6.539  1.00 94.12           N  
ATOM   2036  CA  ARG B 182     -12.031  10.273  -7.285  1.00 94.12           C  
ATOM   2037  C   ARG B 182     -13.375  10.141  -6.582  1.00 94.12           C  
ATOM   2038  CB  ARG B 182     -12.125   9.719  -8.711  1.00 94.12           C  
ATOM   2039  O   ARG B 182     -14.102  11.117  -6.422  1.00 94.12           O  
ATOM   2040  CG  ARG B 182     -13.094  10.477  -9.602  1.00 94.12           C  
ATOM   2041  CD  ARG B 182     -13.055   9.969 -11.039  1.00 94.12           C  
ATOM   2042  NE  ARG B 182     -11.766  10.219 -11.664  1.00 94.12           N  
ATOM   2043  NH1 ARG B 182     -12.234  12.406 -12.227  1.00 94.12           N  
ATOM   2044  NH2 ARG B 182     -10.195  11.492 -12.758  1.00 94.12           N  
ATOM   2045  CZ  ARG B 182     -11.398  11.375 -12.219  1.00 94.12           C  
ATOM   2046  N   SER B 183     -13.688   8.953  -6.164  1.00 91.31           N  
ATOM   2047  CA  SER B 183     -14.938   8.695  -5.465  1.00 91.31           C  
ATOM   2048  C   SER B 183     -15.055   9.539  -4.203  1.00 91.31           C  
ATOM   2049  CB  SER B 183     -15.062   7.211  -5.113  1.00 91.31           C  
ATOM   2050  O   SER B 183     -16.125  10.062  -3.891  1.00 91.31           O  
ATOM   2051  OG  SER B 183     -16.250   6.969  -4.375  1.00 91.31           O  
ATOM   2052  N   LEU B 184     -13.984   9.695  -3.482  1.00 91.69           N  
ATOM   2053  CA  LEU B 184     -13.969  10.500  -2.266  1.00 91.69           C  
ATOM   2054  C   LEU B 184     -14.234  11.969  -2.580  1.00 91.69           C  
ATOM   2055  CB  LEU B 184     -12.617  10.359  -1.550  1.00 91.69           C  
ATOM   2056  O   LEU B 184     -15.016  12.625  -1.884  1.00 91.69           O  
ATOM   2057  CG  LEU B 184     -12.367   9.031  -0.831  1.00 91.69           C  
ATOM   2058  CD1 LEU B 184     -10.969   9.008  -0.237  1.00 91.69           C  
ATOM   2059  CD2 LEU B 184     -13.422   8.805   0.252  1.00 91.69           C  
ATOM   2060  N   LEU B 185     -13.625  12.422  -3.650  1.00 94.25           N  
ATOM   2061  CA  LEU B 185     -13.711  13.836  -4.004  1.00 94.25           C  
ATOM   2062  C   LEU B 185     -15.070  14.164  -4.609  1.00 94.25           C  
ATOM   2063  CB  LEU B 185     -12.602  14.211  -4.988  1.00 94.25           C  
ATOM   2064  O   LEU B 185     -15.516  15.312  -4.570  1.00 94.25           O  
ATOM   2065  CG  LEU B 185     -11.203  14.391  -4.391  1.00 94.25           C  
ATOM   2066  CD1 LEU B 185     -10.156  14.461  -5.500  1.00 94.25           C  
ATOM   2067  CD2 LEU B 185     -11.148  15.648  -3.521  1.00 94.25           C  
ATOM   2068  N   GLU B 186     -15.781  13.219  -5.145  1.00 93.00           N  
ATOM   2069  CA  GLU B 186     -17.094  13.422  -5.758  1.00 93.00           C  
ATOM   2070  C   GLU B 186     -18.188  13.438  -4.703  1.00 93.00           C  
ATOM   2071  CB  GLU B 186     -17.375  12.344  -6.801  1.00 93.00           C  
ATOM   2072  O   GLU B 186     -19.312  13.883  -4.977  1.00 93.00           O  
ATOM   2073  CG  GLU B 186     -16.609  12.531  -8.102  1.00 93.00           C  
ATOM   2074  CD  GLU B 186     -16.734  11.344  -9.047  1.00 93.00           C  
ATOM   2075  OE1 GLU B 186     -16.281  11.445 -10.211  1.00 93.00           O  
ATOM   2076  OE2 GLU B 186     -17.297  10.312  -8.625  1.00 93.00           O  
ATOM   2077  N   GLN B 187     -17.891  12.953  -3.523  1.00 88.44           N  
ATOM   2078  CA  GLN B 187     -18.875  13.023  -2.443  1.00 88.44           C  
ATOM   2079  C   GLN B 187     -19.109  14.469  -2.012  1.00 88.44           C  
ATOM   2080  CB  GLN B 187     -18.422  12.188  -1.247  1.00 88.44           C  
ATOM   2081  O   GLN B 187     -18.156  15.242  -1.866  1.00 88.44           O  
ATOM   2082  CG  GLN B 187     -18.375  10.688  -1.524  1.00 88.44           C  
ATOM   2083  CD  GLN B 187     -17.969   9.875  -0.305  1.00 88.44           C  
ATOM   2084  NE2 GLN B 187     -17.906   8.562  -0.464  1.00 88.44           N  
ATOM   2085  OE1 GLN B 187     -17.719  10.430   0.770  1.00 88.44           O  
ATOM   2086  N   PRO B 188     -20.391  14.680  -1.800  1.00 86.12           N  
ATOM   2087  CA  PRO B 188     -20.672  16.031  -1.304  1.00 86.12           C  
ATOM   2088  C   PRO B 188     -20.109  16.266   0.096  1.00 86.12           C  
ATOM   2089  CB  PRO B 188     -22.203  16.094  -1.298  1.00 86.12           C  
ATOM   2090  O   PRO B 188     -20.094  15.352   0.926  1.00 86.12           O  
ATOM   2091  CG  PRO B 188     -22.641  14.664  -1.371  1.00 86.12           C  
ATOM   2092  CD  PRO B 188     -21.500  13.836  -1.887  1.00 86.12           C  
ATOM   2093  N   ASP B 189     -19.500  17.312   0.414  1.00 85.00           N  
ATOM   2094  CA  ASP B 189     -19.047  17.766   1.719  1.00 85.00           C  
ATOM   2095  C   ASP B 189     -17.906  16.875   2.238  1.00 85.00           C  
ATOM   2096  CB  ASP B 189     -20.188  17.797   2.723  1.00 85.00           C  
ATOM   2097  O   ASP B 189     -17.875  16.531   3.420  1.00 85.00           O  
ATOM   2098  CG  ASP B 189     -21.297  18.766   2.342  1.00 85.00           C  
ATOM   2099  OD1 ASP B 189     -20.984  19.828   1.770  1.00 85.00           O  
ATOM   2100  OD2 ASP B 189     -22.469  18.469   2.619  1.00 85.00           O  
ATOM   2101  N   ASN B 190     -17.016  16.312   1.449  1.00 87.44           N  
ATOM   2102  CA  ASN B 190     -15.914  15.469   1.886  1.00 87.44           C  
ATOM   2103  C   ASN B 190     -14.984  16.219   2.836  1.00 87.44           C  
ATOM   2104  CB  ASN B 190     -15.141  14.938   0.681  1.00 87.44           C  
ATOM   2105  O   ASN B 190     -14.266  15.594   3.623  1.00 87.44           O  
ATOM   2106  CG  ASN B 190     -14.516  16.047  -0.147  1.00 87.44           C  
ATOM   2107  ND2 ASN B 190     -15.055  16.266  -1.339  1.00 87.44           N  
ATOM   2108  OD1 ASN B 190     -13.555  16.703   0.281  1.00 87.44           O  
ATOM   2109  N   GLY B 191     -14.992  17.500   2.912  1.00 91.56           N  
ATOM   2110  CA  GLY B 191     -14.227  18.312   3.842  1.00 91.56           C  
ATOM   2111  C   GLY B 191     -12.727  18.188   3.652  1.00 91.56           C  
ATOM   2112  O   GLY B 191     -11.953  18.484   4.562  1.00 91.56           O  
ATOM   2113  N   ILE B 192     -12.227  17.703   2.490  1.00 95.69           N  
ATOM   2114  CA  ILE B 192     -10.805  17.531   2.195  1.00 95.69           C  
ATOM   2115  C   ILE B 192     -10.281  18.781   1.468  1.00 95.69           C  
ATOM   2116  CB  ILE B 192     -10.547  16.266   1.351  1.00 95.69           C  
ATOM   2117  O   ILE B 192     -10.773  19.125   0.391  1.00 95.69           O  
ATOM   2118  CG1 ILE B 192     -11.102  15.031   2.064  1.00 95.69           C  
ATOM   2119  CG2 ILE B 192      -9.055  16.109   1.056  1.00 95.69           C  
ATOM   2120  CD1 ILE B 192     -11.242  13.812   1.167  1.00 95.69           C  
ATOM   2121  N   ASP B 193      -9.234  19.391   2.045  1.00 97.31           N  
ATOM   2122  CA  ASP B 193      -8.734  20.625   1.471  1.00 97.31           C  
ATOM   2123  C   ASP B 193      -7.445  20.391   0.685  1.00 97.31           C  
ATOM   2124  CB  ASP B 193      -8.492  21.672   2.566  1.00 97.31           C  
ATOM   2125  O   ASP B 193      -7.059  21.203  -0.152  1.00 97.31           O  
ATOM   2126  CG  ASP B 193      -9.773  22.109   3.250  1.00 97.31           C  
ATOM   2127  OD1 ASP B 193     -10.672  22.641   2.568  1.00 97.31           O  
ATOM   2128  OD2 ASP B 193      -9.875  21.938   4.484  1.00 97.31           O  
ATOM   2129  N   ALA B 194      -6.762  19.312   0.958  1.00 98.12           N  
ATOM   2130  CA  ALA B 194      -5.488  18.984   0.330  1.00 98.12           C  
ATOM   2131  C   ALA B 194      -5.145  17.516   0.542  1.00 98.12           C  
ATOM   2132  CB  ALA B 194      -4.371  19.875   0.878  1.00 98.12           C  
ATOM   2133  O   ALA B 194      -5.754  16.844   1.380  1.00 98.12           O  
ATOM   2134  N   PHE B 195      -4.129  17.047  -0.229  1.00 98.38           N  
ATOM   2135  CA  PHE B 195      -3.742  15.641  -0.126  1.00 98.38           C  
ATOM   2136  C   PHE B 195      -2.238  15.508   0.085  1.00 98.38           C  
ATOM   2137  CB  PHE B 195      -4.168  14.875  -1.381  1.00 98.38           C  
ATOM   2138  O   PHE B 195      -1.454  16.234  -0.539  1.00 98.38           O  
ATOM   2139  CG  PHE B 195      -5.641  14.586  -1.446  1.00 98.38           C  
ATOM   2140  CD1 PHE B 195      -6.164  13.422  -0.891  1.00 98.38           C  
ATOM   2141  CD2 PHE B 195      -6.508  15.477  -2.064  1.00 98.38           C  
ATOM   2142  CE1 PHE B 195      -7.527  13.156  -0.950  1.00 98.38           C  
ATOM   2143  CE2 PHE B 195      -7.875  15.219  -2.129  1.00 98.38           C  
ATOM   2144  CZ  PHE B 195      -8.383  14.055  -1.570  1.00 98.38           C  
ATOM   2145  N   LEU B 196      -1.919  14.703   0.976  1.00 98.06           N  
ATOM   2146  CA  LEU B 196      -0.594  14.094   1.031  1.00 98.06           C  
ATOM   2147  C   LEU B 196      -0.610  12.695   0.422  1.00 98.06           C  
ATOM   2148  CB  LEU B 196      -0.094  14.031   2.477  1.00 98.06           C  
ATOM   2149  O   LEU B 196      -1.126  11.758   1.030  1.00 98.06           O  
ATOM   2150  CG  LEU B 196       1.419  13.914   2.666  1.00 98.06           C  
ATOM   2151  CD1 LEU B 196       2.107  15.203   2.244  1.00 98.06           C  
ATOM   2152  CD2 LEU B 196       1.752  13.570   4.117  1.00 98.06           C  
ATOM   2153  N   ALA B 197      -0.064  12.562  -0.753  1.00 97.19           N  
ATOM   2154  CA  ALA B 197      -0.156  11.328  -1.537  1.00 97.19           C  
ATOM   2155  C   ALA B 197       0.943  10.352  -1.146  1.00 97.19           C  
ATOM   2156  CB  ALA B 197      -0.079  11.648  -3.029  1.00 97.19           C  
ATOM   2157  O   ALA B 197       2.025  10.758  -0.717  1.00 97.19           O  
ATOM   2158  N   PRO B 198       0.684   9.055  -1.337  1.00 95.88           N  
ATOM   2159  CA  PRO B 198       1.633   8.016  -0.929  1.00 95.88           C  
ATOM   2160  C   PRO B 198       2.879   7.977  -1.810  1.00 95.88           C  
ATOM   2161  CB  PRO B 198       0.824   6.723  -1.069  1.00 95.88           C  
ATOM   2162  O   PRO B 198       2.773   8.031  -3.037  1.00 95.88           O  
ATOM   2163  CG  PRO B 198      -0.237   7.043  -2.072  1.00 95.88           C  
ATOM   2164  CD  PRO B 198      -0.526   8.516  -2.008  1.00 95.88           C  
ATOM   2165  N   GLY B 199       4.027   7.781  -1.203  1.00 93.62           N  
ATOM   2166  CA  GLY B 199       5.289   7.703  -1.925  1.00 93.62           C  
ATOM   2167  C   GLY B 199       5.426   6.441  -2.752  1.00 93.62           C  
ATOM   2168  O   GLY B 199       5.719   6.504  -3.947  1.00 93.62           O  
ATOM   2169  N   HIS B 200       5.082   5.312  -2.213  1.00 93.44           N  
ATOM   2170  CA  HIS B 200       5.426   4.051  -2.854  1.00 93.44           C  
ATOM   2171  C   HIS B 200       4.441   3.709  -3.965  1.00 93.44           C  
ATOM   2172  CB  HIS B 200       5.465   2.920  -1.823  1.00 93.44           C  
ATOM   2173  O   HIS B 200       4.828   3.166  -5.004  1.00 93.44           O  
ATOM   2174  CG  HIS B 200       6.688   2.936  -0.961  1.00 93.44           C  
ATOM   2175  CD2 HIS B 200       7.785   3.729  -0.989  1.00 93.44           C  
ATOM   2176  ND1 HIS B 200       6.875   2.053   0.080  1.00 93.44           N  
ATOM   2177  CE1 HIS B 200       8.039   2.303   0.657  1.00 93.44           C  
ATOM   2178  NE2 HIS B 200       8.609   3.314   0.027  1.00 93.44           N  
ATOM   2179  N   VAL B 201       3.207   4.012  -3.773  1.00 96.12           N  
ATOM   2180  CA  VAL B 201       2.264   3.850  -4.875  1.00 96.12           C  
ATOM   2181  C   VAL B 201       2.652   4.773  -6.027  1.00 96.12           C  
ATOM   2182  CB  VAL B 201       0.813   4.137  -4.426  1.00 96.12           C  
ATOM   2183  O   VAL B 201       2.641   4.367  -7.191  1.00 96.12           O  
ATOM   2184  CG1 VAL B 201      -0.113   4.250  -5.637  1.00 96.12           C  
ATOM   2185  CG2 VAL B 201       0.324   3.047  -3.475  1.00 96.12           C  
ATOM   2186  N   SER B 202       3.057   5.984  -5.695  1.00 96.94           N  
ATOM   2187  CA  SER B 202       3.422   6.988  -6.688  1.00 96.94           C  
ATOM   2188  C   SER B 202       4.691   6.590  -7.438  1.00 96.94           C  
ATOM   2189  CB  SER B 202       3.621   8.352  -6.023  1.00 96.94           C  
ATOM   2190  O   SER B 202       4.867   6.949  -8.602  1.00 96.94           O  
ATOM   2191  OG  SER B 202       2.457   8.742  -5.312  1.00 96.94           O  
ATOM   2192  N   MET B 203       5.535   5.840  -6.809  1.00 95.75           N  
ATOM   2193  CA  MET B 203       6.734   5.340  -7.480  1.00 95.75           C  
ATOM   2194  C   MET B 203       6.367   4.457  -8.664  1.00 95.75           C  
ATOM   2195  CB  MET B 203       7.613   4.559  -6.500  1.00 95.75           C  
ATOM   2196  O   MET B 203       7.117   4.383  -9.641  1.00 95.75           O  
ATOM   2197  CG  MET B 203       8.789   3.852  -7.156  1.00 95.75           C  
ATOM   2198  SD  MET B 203       9.703   2.775  -5.988  1.00 95.75           S  
ATOM   2199  CE  MET B 203       8.438   1.521  -5.648  1.00 95.75           C  
ATOM   2200  N   VAL B 204       5.188   3.883  -8.594  1.00 97.25           N  
ATOM   2201  CA  VAL B 204       4.730   2.990  -9.656  1.00 97.25           C  
ATOM   2202  C   VAL B 204       3.924   3.777 -10.680  1.00 97.25           C  
ATOM   2203  CB  VAL B 204       3.883   1.827  -9.086  1.00 97.25           C  
ATOM   2204  O   VAL B 204       4.234   3.752 -11.875  1.00 97.25           O  
ATOM   2205  CG1 VAL B 204       3.279   0.999 -10.219  1.00 97.25           C  
ATOM   2206  CG2 VAL B 204       4.730   0.947  -8.172  1.00 97.25           C  
ATOM   2207  N   ILE B 205       2.963   4.559 -10.242  1.00 97.31           N  
ATOM   2208  CA  ILE B 205       1.991   5.117 -11.180  1.00 97.31           C  
ATOM   2209  C   ILE B 205       2.438   6.508 -11.617  1.00 97.31           C  
ATOM   2210  CB  ILE B 205       0.579   5.180 -10.555  1.00 97.31           C  
ATOM   2211  O   ILE B 205       1.911   7.062 -12.586  1.00 97.31           O  
ATOM   2212  CG1 ILE B 205       0.571   6.125  -9.344  1.00 97.31           C  
ATOM   2213  CG2 ILE B 205       0.103   3.779 -10.156  1.00 97.31           C  
ATOM   2214  CD1 ILE B 205      -0.814   6.379  -8.766  1.00 97.31           C  
ATOM   2215  N   GLY B 206       3.391   7.082 -10.922  1.00 97.00           N  
ATOM   2216  CA  GLY B 206       3.828   8.430 -11.234  1.00 97.00           C  
ATOM   2217  C   GLY B 206       2.955   9.500 -10.609  1.00 97.00           C  
ATOM   2218  O   GLY B 206       1.931   9.195 -10.000  1.00 97.00           O  
ATOM   2219  N   THR B 207       3.373  10.734 -10.805  1.00 97.38           N  
ATOM   2220  CA  THR B 207       2.654  11.852 -10.203  1.00 97.38           C  
ATOM   2221  C   THR B 207       1.582  12.383 -11.148  1.00 97.38           C  
ATOM   2222  CB  THR B 207       3.615  12.992  -9.820  1.00 97.38           C  
ATOM   2223  O   THR B 207       0.617  13.016 -10.711  1.00 97.38           O  
ATOM   2224  CG2 THR B 207       4.652  12.523  -8.805  1.00 97.38           C  
ATOM   2225  OG1 THR B 207       4.289  13.453 -10.992  1.00 97.38           O  
ATOM   2226  N   ASP B 208       1.717  12.109 -12.438  1.00 95.56           N  
ATOM   2227  CA  ASP B 208       0.774  12.594 -13.438  1.00 95.56           C  
ATOM   2228  C   ASP B 208      -0.626  12.039 -13.188  1.00 95.56           C  
ATOM   2229  CB  ASP B 208       1.246  12.211 -14.844  1.00 95.56           C  
ATOM   2230  O   ASP B 208      -1.623  12.680 -13.523  1.00 95.56           O  
ATOM   2231  CG  ASP B 208       2.453  13.016 -15.305  1.00 95.56           C  
ATOM   2232  OD1 ASP B 208       2.754  14.062 -14.695  1.00 95.56           O  
ATOM   2233  OD2 ASP B 208       3.107  12.594 -16.281  1.00 95.56           O  
ATOM   2234  N   ALA B 209      -0.658  10.914 -12.609  1.00 96.06           N  
ATOM   2235  CA  ALA B 209      -1.934  10.250 -12.352  1.00 96.06           C  
ATOM   2236  C   ALA B 209      -2.818  11.094 -11.438  1.00 96.06           C  
ATOM   2237  CB  ALA B 209      -1.703   8.867 -11.750  1.00 96.06           C  
ATOM   2238  O   ALA B 209      -4.043  10.953 -11.445  1.00 96.06           O  
ATOM   2239  N   TYR B 210      -2.207  11.984 -10.641  1.00 97.62           N  
ATOM   2240  CA  TYR B 210      -2.938  12.758  -9.648  1.00 97.62           C  
ATOM   2241  C   TYR B 210      -3.424  14.078 -10.234  1.00 97.62           C  
ATOM   2242  CB  TYR B 210      -2.059  13.023  -8.422  1.00 97.62           C  
ATOM   2243  O   TYR B 210      -4.121  14.844  -9.562  1.00 97.62           O  
ATOM   2244  CG  TYR B 210      -1.607  11.766  -7.715  1.00 97.62           C  
ATOM   2245  CD1 TYR B 210      -2.527  10.922  -7.094  1.00 97.62           C  
ATOM   2246  CD2 TYR B 210      -0.261  11.422  -7.664  1.00 97.62           C  
ATOM   2247  CE1 TYR B 210      -2.115   9.766  -6.441  1.00 97.62           C  
ATOM   2248  CE2 TYR B 210       0.162  10.266  -7.016  1.00 97.62           C  
ATOM   2249  OH  TYR B 210      -0.358   8.305  -5.758  1.00 97.62           O  
ATOM   2250  CZ  TYR B 210      -0.771   9.453  -6.406  1.00 97.62           C  
ATOM   2251  N   ASN B 211      -3.145  14.422 -11.477  1.00 97.19           N  
ATOM   2252  CA  ASN B 211      -3.371  15.734 -12.055  1.00 97.19           C  
ATOM   2253  C   ASN B 211      -4.840  16.141 -11.969  1.00 97.19           C  
ATOM   2254  CB  ASN B 211      -2.895  15.773 -13.516  1.00 97.19           C  
ATOM   2255  O   ASN B 211      -5.152  17.312 -11.773  1.00 97.19           O  
ATOM   2256  CG  ASN B 211      -1.391  15.914 -13.633  1.00 97.19           C  
ATOM   2257  ND2 ASN B 211      -0.847  15.531 -14.781  1.00 97.19           N  
ATOM   2258  OD1 ASN B 211      -0.723  16.375 -12.695  1.00 97.19           O  
ATOM   2259  N   PHE B 212      -5.754  15.219 -12.070  1.00 96.88           N  
ATOM   2260  CA  PHE B 212      -7.176  15.531 -12.062  1.00 96.88           C  
ATOM   2261  C   PHE B 212      -7.586  16.172 -10.742  1.00 96.88           C  
ATOM   2262  CB  PHE B 212      -8.008  14.273 -12.320  1.00 96.88           C  
ATOM   2263  O   PHE B 212      -8.570  16.906 -10.672  1.00 96.88           O  
ATOM   2264  CG  PHE B 212      -8.125  13.367 -11.125  1.00 96.88           C  
ATOM   2265  CD1 PHE B 212      -7.133  12.438 -10.852  1.00 96.88           C  
ATOM   2266  CD2 PHE B 212      -9.227  13.445 -10.281  1.00 96.88           C  
ATOM   2267  CE1 PHE B 212      -7.238  11.594  -9.742  1.00 96.88           C  
ATOM   2268  CE2 PHE B 212      -9.336  12.609  -9.180  1.00 96.88           C  
ATOM   2269  CZ  PHE B 212      -8.344  11.688  -8.906  1.00 96.88           C  
ATOM   2270  N   ILE B 213      -6.883  15.883  -9.664  1.00 97.75           N  
ATOM   2271  CA  ILE B 213      -7.234  16.391  -8.344  1.00 97.75           C  
ATOM   2272  C   ILE B 213      -7.031  17.906  -8.312  1.00 97.75           C  
ATOM   2273  CB  ILE B 213      -6.402  15.719  -7.230  1.00 97.75           C  
ATOM   2274  O   ILE B 213      -7.875  18.641  -7.789  1.00 97.75           O  
ATOM   2275  CG1 ILE B 213      -6.707  14.219  -7.176  1.00 97.75           C  
ATOM   2276  CG2 ILE B 213      -6.672  16.375  -5.879  1.00 97.75           C  
ATOM   2277  CD1 ILE B 213      -5.879  13.453  -6.152  1.00 97.75           C  
ATOM   2278  N   ALA B 214      -5.941  18.328  -8.891  1.00 97.56           N  
ATOM   2279  CA  ALA B 214      -5.664  19.766  -8.953  1.00 97.56           C  
ATOM   2280  C   ALA B 214      -6.508  20.438 -10.031  1.00 97.56           C  
ATOM   2281  CB  ALA B 214      -4.180  20.000  -9.211  1.00 97.56           C  
ATOM   2282  O   ALA B 214      -7.047  21.516  -9.805  1.00 97.56           O  
ATOM   2283  N   SER B 215      -6.617  19.828 -11.172  1.00 96.88           N  
ATOM   2284  CA  SER B 215      -7.270  20.453 -12.320  1.00 96.88           C  
ATOM   2285  C   SER B 215      -8.789  20.438 -12.164  1.00 96.88           C  
ATOM   2286  CB  SER B 215      -6.871  19.750 -13.617  1.00 96.88           C  
ATOM   2287  O   SER B 215      -9.445  21.469 -12.336  1.00 96.88           O  
ATOM   2288  OG  SER B 215      -7.266  18.391 -13.594  1.00 96.88           O  
ATOM   2289  N   ASP B 216      -9.367  19.312 -11.797  1.00 96.44           N  
ATOM   2290  CA  ASP B 216     -10.820  19.156 -11.781  1.00 96.44           C  
ATOM   2291  C   ASP B 216     -11.398  19.547 -10.430  1.00 96.44           C  
ATOM   2292  CB  ASP B 216     -11.203  17.703 -12.117  1.00 96.44           C  
ATOM   2293  O   ASP B 216     -12.484  20.125 -10.359  1.00 96.44           O  
ATOM   2294  CG  ASP B 216     -10.711  17.266 -13.484  1.00 96.44           C  
ATOM   2295  OD1 ASP B 216     -10.359  18.125 -14.312  1.00 96.44           O  
ATOM   2296  OD2 ASP B 216     -10.672  16.031 -13.727  1.00 96.44           O  
ATOM   2297  N   PHE B 217     -10.648  19.312  -9.352  1.00 97.00           N  
ATOM   2298  CA  PHE B 217     -11.227  19.500  -8.031  1.00 97.00           C  
ATOM   2299  C   PHE B 217     -10.547  20.641  -7.289  1.00 97.00           C  
ATOM   2300  CB  PHE B 217     -11.125  18.203  -7.211  1.00 97.00           C  
ATOM   2301  O   PHE B 217     -10.938  21.000  -6.176  1.00 97.00           O  
ATOM   2302  CG  PHE B 217     -11.992  17.094  -7.719  1.00 97.00           C  
ATOM   2303  CD1 PHE B 217     -13.320  16.984  -7.309  1.00 97.00           C  
ATOM   2304  CD2 PHE B 217     -11.492  16.156  -8.602  1.00 97.00           C  
ATOM   2305  CE1 PHE B 217     -14.125  15.953  -7.777  1.00 97.00           C  
ATOM   2306  CE2 PHE B 217     -12.289  15.117  -9.070  1.00 97.00           C  
ATOM   2307  CZ  PHE B 217     -13.609  15.023  -8.664  1.00 97.00           C  
ATOM   2308  N   HIS B 218      -9.508  21.188  -7.855  1.00 96.94           N  
ATOM   2309  CA  HIS B 218      -8.805  22.344  -7.324  1.00 96.94           C  
ATOM   2310  C   HIS B 218      -8.312  22.094  -5.902  1.00 96.94           C  
ATOM   2311  CB  HIS B 218      -9.711  23.578  -7.352  1.00 96.94           C  
ATOM   2312  O   HIS B 218      -8.500  22.922  -5.016  1.00 96.94           O  
ATOM   2313  CG  HIS B 218     -10.203  23.922  -8.719  1.00 96.94           C  
ATOM   2314  CD2 HIS B 218     -11.461  23.953  -9.227  1.00 96.94           C  
ATOM   2315  ND1 HIS B 218      -9.359  24.297  -9.742  1.00 96.94           N  
ATOM   2316  CE1 HIS B 218     -10.078  24.547 -10.828  1.00 96.94           C  
ATOM   2317  NE2 HIS B 218     -11.352  24.344 -10.547  1.00 96.94           N  
ATOM   2318  N   ARG B 219      -7.781  20.922  -5.664  1.00 97.50           N  
ATOM   2319  CA  ARG B 219      -7.129  20.547  -4.410  1.00 97.50           C  
ATOM   2320  C   ARG B 219      -5.637  20.328  -4.617  1.00 97.50           C  
ATOM   2321  CB  ARG B 219      -7.773  19.297  -3.820  1.00 97.50           C  
ATOM   2322  O   ARG B 219      -5.234  19.562  -5.504  1.00 97.50           O  
ATOM   2323  CG  ARG B 219      -9.273  19.406  -3.598  1.00 97.50           C  
ATOM   2324  CD  ARG B 219      -9.602  20.406  -2.490  1.00 97.50           C  
ATOM   2325  NE  ARG B 219     -11.031  20.453  -2.211  1.00 97.50           N  
ATOM   2326  NH1 ARG B 219     -11.461  22.219  -3.629  1.00 97.50           N  
ATOM   2327  NH2 ARG B 219     -13.164  21.266  -2.434  1.00 97.50           N  
ATOM   2328  CZ  ARG B 219     -11.883  21.312  -2.758  1.00 97.50           C  
ATOM   2329  N   PRO B 220      -4.809  21.047  -3.811  1.00 98.44           N  
ATOM   2330  CA  PRO B 220      -3.375  20.766  -3.924  1.00 98.44           C  
ATOM   2331  C   PRO B 220      -3.004  19.375  -3.432  1.00 98.44           C  
ATOM   2332  CB  PRO B 220      -2.736  21.844  -3.041  1.00 98.44           C  
ATOM   2333  O   PRO B 220      -3.652  18.844  -2.527  1.00 98.44           O  
ATOM   2334  CG  PRO B 220      -3.793  22.203  -2.045  1.00 98.44           C  
ATOM   2335  CD  PRO B 220      -5.137  22.062  -2.703  1.00 98.44           C  
ATOM   2336  N   LEU B 221      -1.976  18.844  -4.008  1.00 98.62           N  
ATOM   2337  CA  LEU B 221      -1.488  17.516  -3.660  1.00 98.62           C  
ATOM   2338  C   LEU B 221       0.036  17.469  -3.684  1.00 98.62           C  
ATOM   2339  CB  LEU B 221      -2.055  16.469  -4.621  1.00 98.62           C  
ATOM   2340  O   LEU B 221       0.663  18.000  -4.598  1.00 98.62           O  
ATOM   2341  CG  LEU B 221      -1.689  15.008  -4.332  1.00 98.62           C  
ATOM   2342  CD1 LEU B 221      -2.842  14.086  -4.715  1.00 98.62           C  
ATOM   2343  CD2 LEU B 221      -0.415  14.617  -5.074  1.00 98.62           C  
ATOM   2344  N   VAL B 222       0.630  16.812  -2.648  1.00 98.62           N  
ATOM   2345  CA  VAL B 222       2.076  16.641  -2.588  1.00 98.62           C  
ATOM   2346  C   VAL B 222       2.398  15.172  -2.295  1.00 98.62           C  
ATOM   2347  CB  VAL B 222       2.721  17.547  -1.521  1.00 98.62           C  
ATOM   2348  O   VAL B 222       1.885  14.594  -1.332  1.00 98.62           O  
ATOM   2349  CG1 VAL B 222       4.207  17.234  -1.371  1.00 98.62           C  
ATOM   2350  CG2 VAL B 222       2.514  19.016  -1.880  1.00 98.62           C  
ATOM   2351  N   VAL B 223       3.186  14.602  -3.121  1.00 98.06           N  
ATOM   2352  CA  VAL B 223       3.732  13.281  -2.836  1.00 98.06           C  
ATOM   2353  C   VAL B 223       4.840  13.391  -1.792  1.00 98.06           C  
ATOM   2354  CB  VAL B 223       4.273  12.602  -4.113  1.00 98.06           C  
ATOM   2355  O   VAL B 223       5.723  14.250  -1.902  1.00 98.06           O  
ATOM   2356  CG1 VAL B 223       4.938  11.266  -3.779  1.00 98.06           C  
ATOM   2357  CG2 VAL B 223       3.146  12.398  -5.129  1.00 98.06           C  
ATOM   2358  N   ALA B 224       4.816  12.508  -0.814  1.00 95.81           N  
ATOM   2359  CA  ALA B 224       5.785  12.633   0.272  1.00 95.81           C  
ATOM   2360  C   ALA B 224       6.387  11.281   0.631  1.00 95.81           C  
ATOM   2361  CB  ALA B 224       5.129  13.266   1.498  1.00 95.81           C  
ATOM   2362  O   ALA B 224       5.793  10.234   0.348  1.00 95.81           O  
ATOM   2363  N   GLY B 225       7.598  11.352   1.271  1.00 91.62           N  
ATOM   2364  CA  GLY B 225       8.227  10.180   1.855  1.00 91.62           C  
ATOM   2365  C   GLY B 225       7.699   9.844   3.238  1.00 91.62           C  
ATOM   2366  O   GLY B 225       6.605  10.273   3.611  1.00 91.62           O  
ATOM   2367  N   PHE B 226       8.461   9.062   4.000  1.00 87.75           N  
ATOM   2368  CA  PHE B 226       7.926   8.492   5.230  1.00 87.75           C  
ATOM   2369  C   PHE B 226       8.656   9.047   6.449  1.00 87.75           C  
ATOM   2370  CB  PHE B 226       8.031   6.965   5.207  1.00 87.75           C  
ATOM   2371  O   PHE B 226       8.211   8.867   7.582  1.00 87.75           O  
ATOM   2372  CG  PHE B 226       7.164   6.312   4.160  1.00 87.75           C  
ATOM   2373  CD1 PHE B 226       5.867   5.918   4.461  1.00 87.75           C  
ATOM   2374  CD2 PHE B 226       7.652   6.098   2.879  1.00 87.75           C  
ATOM   2375  CE1 PHE B 226       5.062   5.316   3.494  1.00 87.75           C  
ATOM   2376  CE2 PHE B 226       6.855   5.496   1.908  1.00 87.75           C  
ATOM   2377  CZ  PHE B 226       5.562   5.105   2.219  1.00 87.75           C  
ATOM   2378  N   GLU B 227       9.719   9.758   6.219  1.00 87.38           N  
ATOM   2379  CA  GLU B 227      10.430  10.383   7.332  1.00 87.38           C  
ATOM   2380  C   GLU B 227       9.656  11.586   7.871  1.00 87.38           C  
ATOM   2381  CB  GLU B 227      11.836  10.812   6.902  1.00 87.38           C  
ATOM   2382  O   GLU B 227       8.969  12.281   7.113  1.00 87.38           O  
ATOM   2383  CG  GLU B 227      12.758   9.648   6.590  1.00 87.38           C  
ATOM   2384  CD  GLU B 227      14.180  10.086   6.277  1.00 87.38           C  
ATOM   2385  OE1 GLU B 227      15.000  10.203   7.215  1.00 87.38           O  
ATOM   2386  OE2 GLU B 227      14.484  10.305   5.082  1.00 87.38           O  
ATOM   2387  N   PRO B 228       9.844  11.859   9.156  1.00 89.94           N  
ATOM   2388  CA  PRO B 228       9.188  13.047   9.711  1.00 89.94           C  
ATOM   2389  C   PRO B 228       9.477  14.312   8.898  1.00 89.94           C  
ATOM   2390  CB  PRO B 228       9.781  13.148  11.117  1.00 89.94           C  
ATOM   2391  O   PRO B 228       8.562  15.102   8.648  1.00 89.94           O  
ATOM   2392  CG  PRO B 228      10.070  11.734  11.516  1.00 89.94           C  
ATOM   2393  CD  PRO B 228      10.555  10.992  10.305  1.00 89.94           C  
ATOM   2394  N   LEU B 229      10.680  14.438   8.430  1.00 89.69           N  
ATOM   2395  CA  LEU B 229      11.047  15.609   7.648  1.00 89.69           C  
ATOM   2396  C   LEU B 229      10.328  15.617   6.305  1.00 89.69           C  
ATOM   2397  CB  LEU B 229      12.562  15.656   7.430  1.00 89.69           C  
ATOM   2398  O   LEU B 229       9.930  16.672   5.812  1.00 89.69           O  
ATOM   2399  CG  LEU B 229      13.398  16.156   8.602  1.00 89.69           C  
ATOM   2400  CD1 LEU B 229      14.883  15.914   8.336  1.00 89.69           C  
ATOM   2401  CD2 LEU B 229      13.133  17.625   8.867  1.00 89.69           C  
ATOM   2402  N   ASP B 230      10.227  14.453   5.688  1.00 92.88           N  
ATOM   2403  CA  ASP B 230       9.508  14.359   4.426  1.00 92.88           C  
ATOM   2404  C   ASP B 230       8.055  14.805   4.590  1.00 92.88           C  
ATOM   2405  CB  ASP B 230       9.562  12.930   3.885  1.00 92.88           C  
ATOM   2406  O   ASP B 230       7.543  15.586   3.787  1.00 92.88           O  
ATOM   2407  CG  ASP B 230      10.945  12.531   3.406  1.00 92.88           C  
ATOM   2408  OD1 ASP B 230      11.719  13.414   2.971  1.00 92.88           O  
ATOM   2409  OD2 ASP B 230      11.266  11.320   3.461  1.00 92.88           O  
ATOM   2410  N   LEU B 231       7.395  14.305   5.602  1.00 95.00           N  
ATOM   2411  CA  LEU B 231       5.984  14.586   5.848  1.00 95.00           C  
ATOM   2412  C   LEU B 231       5.770  16.062   6.156  1.00 95.00           C  
ATOM   2413  CB  LEU B 231       5.461  13.734   7.004  1.00 95.00           C  
ATOM   2414  O   LEU B 231       4.883  16.703   5.586  1.00 95.00           O  
ATOM   2415  CG  LEU B 231       5.383  12.227   6.754  1.00 95.00           C  
ATOM   2416  CD1 LEU B 231       5.105  11.484   8.055  1.00 95.00           C  
ATOM   2417  CD2 LEU B 231       4.312  11.906   5.715  1.00 95.00           C  
ATOM   2418  N   LEU B 232       6.617  16.609   7.000  1.00 94.88           N  
ATOM   2419  CA  LEU B 232       6.484  18.016   7.375  1.00 94.88           C  
ATOM   2420  C   LEU B 232       6.766  18.922   6.188  1.00 94.88           C  
ATOM   2421  CB  LEU B 232       7.434  18.359   8.531  1.00 94.88           C  
ATOM   2422  O   LEU B 232       6.078  19.938   5.996  1.00 94.88           O  
ATOM   2423  CG  LEU B 232       7.059  17.797   9.898  1.00 94.88           C  
ATOM   2424  CD1 LEU B 232       8.180  18.047  10.906  1.00 94.88           C  
ATOM   2425  CD2 LEU B 232       5.750  18.406  10.391  1.00 94.88           C  
ATOM   2426  N   GLN B 233       7.773  18.578   5.461  1.00 96.38           N  
ATOM   2427  CA  GLN B 233       8.047  19.344   4.254  1.00 96.38           C  
ATOM   2428  C   GLN B 233       6.867  19.297   3.287  1.00 96.38           C  
ATOM   2429  CB  GLN B 233       9.312  18.844   3.566  1.00 96.38           C  
ATOM   2430  O   GLN B 233       6.527  20.297   2.660  1.00 96.38           O  
ATOM   2431  CG  GLN B 233      10.602  19.266   4.262  1.00 96.38           C  
ATOM   2432  CD  GLN B 233      11.836  18.656   3.627  1.00 96.38           C  
ATOM   2433  NE2 GLN B 233      13.008  19.031   4.129  1.00 96.38           N  
ATOM   2434  OE1 GLN B 233      11.742  17.859   2.693  1.00 96.38           O  
ATOM   2435  N   GLY B 234       6.289  18.078   3.137  1.00 97.75           N  
ATOM   2436  CA  GLY B 234       5.082  17.984   2.332  1.00 97.75           C  
ATOM   2437  C   GLY B 234       3.969  18.891   2.807  1.00 97.75           C  
ATOM   2438  O   GLY B 234       3.309  19.547   1.996  1.00 97.75           O  
ATOM   2439  N   VAL B 235       3.750  18.984   4.078  1.00 98.19           N  
ATOM   2440  CA  VAL B 235       2.717  19.844   4.656  1.00 98.19           C  
ATOM   2441  C   VAL B 235       3.041  21.312   4.375  1.00 98.19           C  
ATOM   2442  CB  VAL B 235       2.576  19.609   6.180  1.00 98.19           C  
ATOM   2443  O   VAL B 235       2.158  22.078   4.000  1.00 98.19           O  
ATOM   2444  CG1 VAL B 235       1.609  20.625   6.789  1.00 98.19           C  
ATOM   2445  CG2 VAL B 235       2.111  18.188   6.461  1.00 98.19           C  
ATOM   2446  N   VAL B 236       4.309  21.703   4.551  1.00 98.00           N  
ATOM   2447  CA  VAL B 236       4.727  23.078   4.270  1.00 98.00           C  
ATOM   2448  C   VAL B 236       4.418  23.422   2.814  1.00 98.00           C  
ATOM   2449  CB  VAL B 236       6.230  23.281   4.562  1.00 98.00           C  
ATOM   2450  O   VAL B 236       3.916  24.500   2.521  1.00 98.00           O  
ATOM   2451  CG1 VAL B 236       6.711  24.609   3.988  1.00 98.00           C  
ATOM   2452  CG2 VAL B 236       6.492  23.219   6.066  1.00 98.00           C  
ATOM   2453  N   MET B 237       4.719  22.500   1.933  1.00 98.25           N  
ATOM   2454  CA  MET B 237       4.449  22.719   0.513  1.00 98.25           C  
ATOM   2455  C   MET B 237       2.957  22.906   0.264  1.00 98.25           C  
ATOM   2456  CB  MET B 237       4.961  21.531  -0.312  1.00 98.25           C  
ATOM   2457  O   MET B 237       2.564  23.781  -0.509  1.00 98.25           O  
ATOM   2458  CG  MET B 237       6.480  21.438  -0.378  1.00 98.25           C  
ATOM   2459  SD  MET B 237       7.059  19.875  -1.143  1.00 98.25           S  
ATOM   2460  CE  MET B 237       6.602  20.188  -2.873  1.00 98.25           C  
ATOM   2461  N   LEU B 238       2.115  22.156   0.883  1.00 98.56           N  
ATOM   2462  CA  LEU B 238       0.669  22.281   0.742  1.00 98.56           C  
ATOM   2463  C   LEU B 238       0.184  23.609   1.298  1.00 98.56           C  
ATOM   2464  CB  LEU B 238      -0.043  21.125   1.457  1.00 98.56           C  
ATOM   2465  O   LEU B 238      -0.657  24.281   0.687  1.00 98.56           O  
ATOM   2466  CG  LEU B 238       0.084  19.750   0.810  1.00 98.56           C  
ATOM   2467  CD1 LEU B 238      -0.447  18.672   1.751  1.00 98.56           C  
ATOM   2468  CD2 LEU B 238      -0.655  19.719  -0.523  1.00 98.56           C  
ATOM   2469  N   VAL B 239       0.708  24.031   2.449  1.00 98.25           N  
ATOM   2470  CA  VAL B 239       0.350  25.297   3.072  1.00 98.25           C  
ATOM   2471  C   VAL B 239       0.732  26.453   2.150  1.00 98.25           C  
ATOM   2472  CB  VAL B 239       1.031  25.469   4.449  1.00 98.25           C  
ATOM   2473  O   VAL B 239      -0.050  27.391   1.957  1.00 98.25           O  
ATOM   2474  CG1 VAL B 239       0.941  26.922   4.922  1.00 98.25           C  
ATOM   2475  CG2 VAL B 239       0.402  24.531   5.473  1.00 98.25           C  
ATOM   2476  N   GLN B 240       1.868  26.344   1.569  1.00 97.94           N  
ATOM   2477  CA  GLN B 240       2.320  27.375   0.644  1.00 97.94           C  
ATOM   2478  C   GLN B 240       1.394  27.484  -0.564  1.00 97.94           C  
ATOM   2479  CB  GLN B 240       3.752  27.094   0.185  1.00 97.94           C  
ATOM   2480  O   GLN B 240       1.075  28.578  -1.019  1.00 97.94           O  
ATOM   2481  CG  GLN B 240       4.805  27.359   1.254  1.00 97.94           C  
ATOM   2482  CD  GLN B 240       6.211  27.031   0.792  1.00 97.94           C  
ATOM   2483  NE2 GLN B 240       7.203  27.438   1.573  1.00 97.94           N  
ATOM   2484  OE1 GLN B 240       6.398  26.406  -0.259  1.00 97.94           O  
ATOM   2485  N   GLN B 241       0.966  26.375  -1.072  1.00 98.25           N  
ATOM   2486  CA  GLN B 241       0.023  26.375  -2.186  1.00 98.25           C  
ATOM   2487  C   GLN B 241      -1.298  27.031  -1.784  1.00 98.25           C  
ATOM   2488  CB  GLN B 241      -0.223  24.953  -2.693  1.00 98.25           C  
ATOM   2489  O   GLN B 241      -1.862  27.812  -2.541  1.00 98.25           O  
ATOM   2490  CG  GLN B 241       0.966  24.344  -3.426  1.00 98.25           C  
ATOM   2491  CD  GLN B 241       0.638  23.016  -4.074  1.00 98.25           C  
ATOM   2492  NE2 GLN B 241       1.590  22.094  -4.043  1.00 98.25           N  
ATOM   2493  OE1 GLN B 241      -0.463  22.828  -4.602  1.00 98.25           O  
ATOM   2494  N   LYS B 242      -1.745  26.703  -0.618  1.00 97.94           N  
ATOM   2495  CA  LYS B 242      -3.012  27.250  -0.148  1.00 97.94           C  
ATOM   2496  C   LYS B 242      -2.908  28.766   0.066  1.00 97.94           C  
ATOM   2497  CB  LYS B 242      -3.447  26.578   1.148  1.00 97.94           C  
ATOM   2498  O   LYS B 242      -3.830  29.516  -0.275  1.00 97.94           O  
ATOM   2499  CG  LYS B 242      -4.066  25.203   0.946  1.00 97.94           C  
ATOM   2500  CD  LYS B 242      -5.379  25.281   0.179  1.00 97.94           C  
ATOM   2501  CE  LYS B 242      -6.094  23.938   0.142  1.00 97.94           C  
ATOM   2502  NZ  LYS B 242      -7.398  24.016  -0.583  1.00 97.94           N  
ATOM   2503  N   ILE B 243      -1.801  29.234   0.561  1.00 97.56           N  
ATOM   2504  CA  ILE B 243      -1.569  30.656   0.748  1.00 97.56           C  
ATOM   2505  C   ILE B 243      -1.575  31.359  -0.606  1.00 97.56           C  
ATOM   2506  CB  ILE B 243      -0.237  30.922   1.484  1.00 97.56           C  
ATOM   2507  O   ILE B 243      -2.154  32.438  -0.748  1.00 97.56           O  
ATOM   2508  CG1 ILE B 243      -0.319  30.422   2.932  1.00 97.56           C  
ATOM   2509  CG2 ILE B 243       0.120  32.406   1.437  1.00 97.56           C  
ATOM   2510  CD1 ILE B 243       1.023  30.391   3.650  1.00 97.56           C  
ATOM   2511  N   ALA B 244      -1.016  30.750  -1.547  1.00 97.12           N  
ATOM   2512  CA  ALA B 244      -0.895  31.328  -2.883  1.00 97.12           C  
ATOM   2513  C   ALA B 244      -2.164  31.109  -3.697  1.00 97.12           C  
ATOM   2514  CB  ALA B 244       0.314  30.750  -3.607  1.00 97.12           C  
ATOM   2515  O   ALA B 244      -2.273  31.578  -4.832  1.00 97.12           O  
ATOM   2516  N   ALA B 245      -3.107  30.391  -3.188  1.00 96.19           N  
ATOM   2517  CA  ALA B 245      -4.352  30.031  -3.869  1.00 96.19           C  
ATOM   2518  C   ALA B 245      -4.074  29.297  -5.168  1.00 96.19           C  
ATOM   2519  CB  ALA B 245      -5.176  31.297  -4.145  1.00 96.19           C  
ATOM   2520  O   ALA B 245      -4.695  29.562  -6.199  1.00 96.19           O  
ATOM   2521  N   HIS B 246      -3.084  28.375  -5.055  1.00 95.44           N  
ATOM   2522  CA  HIS B 246      -2.719  27.484  -6.160  1.00 95.44           C  
ATOM   2523  C   HIS B 246      -3.029  26.031  -5.828  1.00 95.44           C  
ATOM   2524  CB  HIS B 246      -1.235  27.641  -6.500  1.00 95.44           C  
ATOM   2525  O   HIS B 246      -3.000  25.641  -4.660  1.00 95.44           O  
ATOM   2526  CG  HIS B 246      -0.890  28.984  -7.078  1.00 95.44           C  
ATOM   2527  CD2 HIS B 246      -1.673  29.953  -7.602  1.00 95.44           C  
ATOM   2528  ND1 HIS B 246       0.406  29.453  -7.156  1.00 95.44           N  
ATOM   2529  CE1 HIS B 246       0.405  30.641  -7.711  1.00 95.44           C  
ATOM   2530  NE2 HIS B 246      -0.844  30.984  -7.988  1.00 95.44           N  
ATOM   2531  N   SER B 247      -3.498  25.344  -6.809  1.00 97.50           N  
ATOM   2532  CA  SER B 247      -3.668  23.891  -6.703  1.00 97.50           C  
ATOM   2533  C   SER B 247      -2.826  23.156  -7.746  1.00 97.50           C  
ATOM   2534  CB  SER B 247      -5.141  23.516  -6.867  1.00 97.50           C  
ATOM   2535  O   SER B 247      -3.150  23.172  -8.938  1.00 97.50           O  
ATOM   2536  OG  SER B 247      -5.926  24.094  -5.848  1.00 97.50           O  
ATOM   2537  N   LYS B 248      -1.732  22.531  -7.250  1.00 97.94           N  
ATOM   2538  CA  LYS B 248      -0.811  21.797  -8.117  1.00 97.94           C  
ATOM   2539  C   LYS B 248      -0.447  20.438  -7.516  1.00 97.94           C  
ATOM   2540  CB  LYS B 248       0.456  22.625  -8.367  1.00 97.94           C  
ATOM   2541  O   LYS B 248      -0.615  20.234  -6.312  1.00 97.94           O  
ATOM   2542  CG  LYS B 248       0.211  23.922  -9.102  1.00 97.94           C  
ATOM   2543  CD  LYS B 248       1.503  24.719  -9.289  1.00 97.94           C  
ATOM   2544  CE  LYS B 248       1.256  26.031 -10.000  1.00 97.94           C  
ATOM   2545  NZ  LYS B 248       2.516  26.828 -10.164  1.00 97.94           N  
ATOM   2546  N   VAL B 249      -0.014  19.609  -8.391  1.00 98.25           N  
ATOM   2547  CA  VAL B 249       0.618  18.359  -7.965  1.00 98.25           C  
ATOM   2548  C   VAL B 249       2.127  18.562  -7.844  1.00 98.25           C  
ATOM   2549  CB  VAL B 249       0.308  17.203  -8.938  1.00 98.25           C  
ATOM   2550  O   VAL B 249       2.799  18.859  -8.836  1.00 98.25           O  
ATOM   2551  CG1 VAL B 249       1.032  15.930  -8.508  1.00 98.25           C  
ATOM   2552  CG2 VAL B 249      -1.199  16.969  -9.016  1.00 98.25           C  
ATOM   2553  N   GLU B 250       2.611  18.453  -6.590  1.00 98.06           N  
ATOM   2554  CA  GLU B 250       4.047  18.594  -6.355  1.00 98.06           C  
ATOM   2555  C   GLU B 250       4.633  17.297  -5.770  1.00 98.06           C  
ATOM   2556  CB  GLU B 250       4.332  19.766  -5.422  1.00 98.06           C  
ATOM   2557  O   GLU B 250       3.895  16.438  -5.305  1.00 98.06           O  
ATOM   2558  CG  GLU B 250       3.998  21.125  -6.027  1.00 98.06           C  
ATOM   2559  CD  GLU B 250       4.414  22.297  -5.148  1.00 98.06           C  
ATOM   2560  OE1 GLU B 250       4.707  23.375  -5.688  1.00 98.06           O  
ATOM   2561  OE2 GLU B 250       4.445  22.109  -3.912  1.00 98.06           O  
ATOM   2562  N   ASN B 251       5.949  17.281  -5.934  1.00 97.62           N  
ATOM   2563  CA  ASN B 251       6.641  16.062  -5.551  1.00 97.62           C  
ATOM   2564  C   ASN B 251       7.773  16.344  -4.566  1.00 97.62           C  
ATOM   2565  CB  ASN B 251       7.176  15.336  -6.789  1.00 97.62           C  
ATOM   2566  O   ASN B 251       8.891  16.656  -4.977  1.00 97.62           O  
ATOM   2567  CG  ASN B 251       7.703  13.953  -6.473  1.00 97.62           C  
ATOM   2568  ND2 ASN B 251       8.016  13.188  -7.512  1.00 97.62           N  
ATOM   2569  OD1 ASN B 251       7.832  13.578  -5.309  1.00 97.62           O  
ATOM   2570  N   GLN B 252       7.441  16.125  -3.309  1.00 95.75           N  
ATOM   2571  CA  GLN B 252       8.453  16.250  -2.268  1.00 95.75           C  
ATOM   2572  C   GLN B 252       9.406  15.055  -2.285  1.00 95.75           C  
ATOM   2573  CB  GLN B 252       7.801  16.375  -0.892  1.00 95.75           C  
ATOM   2574  O   GLN B 252      10.562  15.172  -1.871  1.00 95.75           O  
ATOM   2575  CG  GLN B 252       8.789  16.594   0.244  1.00 95.75           C  
ATOM   2576  CD  GLN B 252       9.430  15.305   0.719  1.00 95.75           C  
ATOM   2577  NE2 GLN B 252      10.641  15.398   1.252  1.00 95.75           N  
ATOM   2578  OE1 GLN B 252       8.836  14.227   0.608  1.00 95.75           O  
ATOM   2579  N   TYR B 253       9.094  13.938  -2.859  1.00 93.81           N  
ATOM   2580  CA  TYR B 253       9.805  12.664  -2.799  1.00 93.81           C  
ATOM   2581  C   TYR B 253      10.461  12.352  -4.137  1.00 93.81           C  
ATOM   2582  CB  TYR B 253       8.859  11.531  -2.396  1.00 93.81           C  
ATOM   2583  O   TYR B 253      10.477  11.195  -4.566  1.00 93.81           O  
ATOM   2584  CG  TYR B 253       9.555  10.383  -1.711  1.00 93.81           C  
ATOM   2585  CD1 TYR B 253       8.961   9.117  -1.662  1.00 93.81           C  
ATOM   2586  CD2 TYR B 253      10.797  10.547  -1.109  1.00 93.81           C  
ATOM   2587  CE1 TYR B 253       9.594   8.055  -1.029  1.00 93.81           C  
ATOM   2588  CE2 TYR B 253      11.438   9.492  -0.474  1.00 93.81           C  
ATOM   2589  OH  TYR B 253      11.461   7.199   0.188  1.00 93.81           O  
ATOM   2590  CZ  TYR B 253      10.828   8.250  -0.440  1.00 93.81           C  
ATOM   2591  N   ARG B 254      10.992  13.242  -4.812  1.00 90.31           N  
ATOM   2592  CA  ARG B 254      11.562  13.125  -6.152  1.00 90.31           C  
ATOM   2593  C   ARG B 254      12.727  12.141  -6.176  1.00 90.31           C  
ATOM   2594  CB  ARG B 254      12.031  14.500  -6.656  1.00 90.31           C  
ATOM   2595  O   ARG B 254      13.008  11.531  -7.207  1.00 90.31           O  
ATOM   2596  CG  ARG B 254      10.906  15.375  -7.176  1.00 90.31           C  
ATOM   2597  CD  ARG B 254      11.430  16.672  -7.766  1.00 90.31           C  
ATOM   2598  NE  ARG B 254      10.367  17.453  -8.391  1.00 90.31           N  
ATOM   2599  NH1 ARG B 254      10.711  19.344  -7.113  1.00 90.31           N  
ATOM   2600  NH2 ARG B 254       9.070  19.328  -8.703  1.00 90.31           N  
ATOM   2601  CZ  ARG B 254      10.055  18.703  -8.070  1.00 90.31           C  
ATOM   2602  N   ARG B 255      13.359  11.977  -5.105  1.00 85.69           N  
ATOM   2603  CA  ARG B 255      14.508  11.086  -5.027  1.00 85.69           C  
ATOM   2604  C   ARG B 255      14.086   9.633  -5.242  1.00 85.69           C  
ATOM   2605  CB  ARG B 255      15.211  11.234  -3.678  1.00 85.69           C  
ATOM   2606  O   ARG B 255      14.914   8.789  -5.582  1.00 85.69           O  
ATOM   2607  CG  ARG B 255      14.320  10.945  -2.480  1.00 85.69           C  
ATOM   2608  CD  ARG B 255      15.008  11.289  -1.168  1.00 85.69           C  
ATOM   2609  NE  ARG B 255      14.164  10.984  -0.018  1.00 85.69           N  
ATOM   2610  NH1 ARG B 255      13.102  13.031   0.001  1.00 85.69           N  
ATOM   2611  NH2 ARG B 255      12.555  11.438   1.558  1.00 85.69           N  
ATOM   2612  CZ  ARG B 255      13.273  11.820   0.511  1.00 85.69           C  
ATOM   2613  N   VAL B 256      12.812   9.328  -5.117  1.00 89.69           N  
ATOM   2614  CA  VAL B 256      12.336   7.957  -5.254  1.00 89.69           C  
ATOM   2615  C   VAL B 256      11.242   7.895  -6.324  1.00 89.69           C  
ATOM   2616  CB  VAL B 256      11.797   7.410  -3.912  1.00 89.69           C  
ATOM   2617  O   VAL B 256      11.125   6.895  -7.031  1.00 89.69           O  
ATOM   2618  CG1 VAL B 256      11.164   6.031  -4.105  1.00 89.69           C  
ATOM   2619  CG2 VAL B 256      12.914   7.352  -2.873  1.00 89.69           C  
ATOM   2620  N   VAL B 257      10.484   9.008  -6.438  1.00 94.06           N  
ATOM   2621  CA  VAL B 257       9.297   8.992  -7.285  1.00 94.06           C  
ATOM   2622  C   VAL B 257       9.547   9.828  -8.539  1.00 94.06           C  
ATOM   2623  CB  VAL B 257       8.055   9.516  -6.535  1.00 94.06           C  
ATOM   2624  O   VAL B 257       9.500  11.062  -8.492  1.00 94.06           O  
ATOM   2625  CG1 VAL B 257       6.836   9.547  -7.461  1.00 94.06           C  
ATOM   2626  CG2 VAL B 257       7.773   8.656  -5.305  1.00 94.06           C  
ATOM   2627  N   PRO B 258       9.750   9.156  -9.625  1.00 92.06           N  
ATOM   2628  CA  PRO B 258       9.766   9.898 -10.891  1.00 92.06           C  
ATOM   2629  C   PRO B 258       8.375  10.352 -11.336  1.00 92.06           C  
ATOM   2630  CB  PRO B 258      10.359   8.891 -11.883  1.00 92.06           C  
ATOM   2631  O   PRO B 258       7.375   9.742 -10.945  1.00 92.06           O  
ATOM   2632  CG  PRO B 258      10.023   7.551 -11.305  1.00 92.06           C  
ATOM   2633  CD  PRO B 258       9.891   7.691  -9.820  1.00 92.06           C  
ATOM   2634  N   ASP B 259       8.328  11.344 -12.227  1.00 92.62           N  
ATOM   2635  CA  ASP B 259       7.051  11.883 -12.688  1.00 92.62           C  
ATOM   2636  C   ASP B 259       6.250  10.828 -13.445  1.00 92.62           C  
ATOM   2637  CB  ASP B 259       7.277  13.109 -13.570  1.00 92.62           C  
ATOM   2638  O   ASP B 259       5.035  10.719 -13.266  1.00 92.62           O  
ATOM   2639  CG  ASP B 259       7.805  14.312 -12.797  1.00 92.62           C  
ATOM   2640  OD1 ASP B 259       7.711  14.320 -11.547  1.00 92.62           O  
ATOM   2641  OD2 ASP B 259       8.320  15.250 -13.438  1.00 92.62           O  
ATOM   2642  N   ALA B 260       6.938  10.008 -14.227  1.00 94.88           N  
ATOM   2643  CA  ALA B 260       6.266   9.031 -15.070  1.00 94.88           C  
ATOM   2644  C   ALA B 260       6.043   7.719 -14.320  1.00 94.88           C  
ATOM   2645  CB  ALA B 260       7.070   8.781 -16.344  1.00 94.88           C  
ATOM   2646  O   ALA B 260       5.363   6.816 -14.820  1.00 94.88           O  
ATOM   2647  N   GLY B 261       6.598   7.586 -13.133  1.00 96.44           N  
ATOM   2648  CA  GLY B 261       6.520   6.332 -12.406  1.00 96.44           C  
ATOM   2649  C   GLY B 261       7.434   5.258 -12.961  1.00 96.44           C  
ATOM   2650  O   GLY B 261       8.406   5.562 -13.656  1.00 96.44           O  
ATOM   2651  N   ASN B 262       7.211   4.035 -12.625  1.00 96.94           N  
ATOM   2652  CA  ASN B 262       7.988   2.881 -13.055  1.00 96.94           C  
ATOM   2653  C   ASN B 262       7.367   2.213 -14.281  1.00 96.94           C  
ATOM   2654  CB  ASN B 262       8.133   1.871 -11.914  1.00 96.94           C  
ATOM   2655  O   ASN B 262       6.410   1.447 -14.156  1.00 96.94           O  
ATOM   2656  CG  ASN B 262       9.055   0.720 -12.266  1.00 96.94           C  
ATOM   2657  ND2 ASN B 262       9.711   0.159 -11.258  1.00 96.94           N  
ATOM   2658  OD1 ASN B 262       9.180   0.340 -13.430  1.00 96.94           O  
ATOM   2659  N   LEU B 263       7.977   2.449 -15.422  1.00 96.56           N  
ATOM   2660  CA  LEU B 263       7.395   2.018 -16.688  1.00 96.56           C  
ATOM   2661  C   LEU B 263       7.348   0.496 -16.766  1.00 96.56           C  
ATOM   2662  CB  LEU B 263       8.188   2.586 -17.859  1.00 96.56           C  
ATOM   2663  O   LEU B 263       6.391  -0.072 -17.297  1.00 96.56           O  
ATOM   2664  CG  LEU B 263       8.094   4.098 -18.078  1.00 96.56           C  
ATOM   2665  CD1 LEU B 263       9.008   4.527 -19.219  1.00 96.56           C  
ATOM   2666  CD2 LEU B 263       6.652   4.512 -18.359  1.00 96.56           C  
ATOM   2667  N   LEU B 264       8.344  -0.225 -16.281  1.00 96.75           N  
ATOM   2668  CA  LEU B 264       8.352  -1.684 -16.281  1.00 96.75           C  
ATOM   2669  C   LEU B 264       7.219  -2.234 -15.422  1.00 96.75           C  
ATOM   2670  CB  LEU B 264       9.695  -2.211 -15.773  1.00 96.75           C  
ATOM   2671  O   LEU B 264       6.551  -3.193 -15.812  1.00 96.75           O  
ATOM   2672  CG  LEU B 264      10.906  -1.957 -16.672  1.00 96.75           C  
ATOM   2673  CD1 LEU B 264      12.188  -2.428 -15.977  1.00 96.75           C  
ATOM   2674  CD2 LEU B 264      10.734  -2.650 -18.016  1.00 96.75           C  
ATOM   2675  N   ALA B 265       7.039  -1.602 -14.305  1.00 97.56           N  
ATOM   2676  CA  ALA B 265       5.949  -2.004 -13.422  1.00 97.56           C  
ATOM   2677  C   ALA B 265       4.594  -1.771 -14.086  1.00 97.56           C  
ATOM   2678  CB  ALA B 265       6.027  -1.248 -12.102  1.00 97.56           C  
ATOM   2679  O   ALA B 265       3.717  -2.635 -14.039  1.00 97.56           O  
ATOM   2680  N   GLN B 266       4.445  -0.626 -14.711  1.00 97.88           N  
ATOM   2681  CA  GLN B 266       3.193  -0.292 -15.383  1.00 97.88           C  
ATOM   2682  C   GLN B 266       2.910  -1.255 -16.531  1.00 97.88           C  
ATOM   2683  CB  GLN B 266       3.229   1.147 -15.898  1.00 97.88           C  
ATOM   2684  O   GLN B 266       1.766  -1.664 -16.734  1.00 97.88           O  
ATOM   2685  CG  GLN B 266       3.197   2.197 -14.797  1.00 97.88           C  
ATOM   2686  CD  GLN B 266       3.348   3.611 -15.328  1.00 97.88           C  
ATOM   2687  NE2 GLN B 266       3.848   4.512 -14.492  1.00 97.88           N  
ATOM   2688  OE1 GLN B 266       3.020   3.891 -16.484  1.00 97.88           O  
ATOM   2689  N   GLN B 267       3.912  -1.646 -17.234  1.00 97.81           N  
ATOM   2690  CA  GLN B 267       3.762  -2.600 -18.328  1.00 97.81           C  
ATOM   2691  C   GLN B 267       3.355  -3.977 -17.812  1.00 97.81           C  
ATOM   2692  CB  GLN B 267       5.059  -2.705 -19.125  1.00 97.81           C  
ATOM   2693  O   GLN B 267       2.473  -4.625 -18.375  1.00 97.81           O  
ATOM   2694  CG  GLN B 267       5.355  -1.479 -19.984  1.00 97.81           C  
ATOM   2695  CD  GLN B 267       6.773  -1.471 -20.531  1.00 97.81           C  
ATOM   2696  NE2 GLN B 267       7.086  -0.479 -21.359  1.00 97.81           N  
ATOM   2697  OE1 GLN B 267       7.582  -2.348 -20.203  1.00 97.81           O  
ATOM   2698  N   ALA B 268       4.031  -4.395 -16.734  1.00 97.75           N  
ATOM   2699  CA  ALA B 268       3.688  -5.684 -16.141  1.00 97.75           C  
ATOM   2700  C   ALA B 268       2.232  -5.703 -15.680  1.00 97.75           C  
ATOM   2701  CB  ALA B 268       4.617  -5.996 -14.977  1.00 97.75           C  
ATOM   2702  O   ALA B 268       1.516  -6.680 -15.906  1.00 97.75           O  
ATOM   2703  N   ILE B 269       1.811  -4.637 -15.055  1.00 98.25           N  
ATOM   2704  CA  ILE B 269       0.435  -4.527 -14.578  1.00 98.25           C  
ATOM   2705  C   ILE B 269      -0.526  -4.590 -15.766  1.00 98.25           C  
ATOM   2706  CB  ILE B 269       0.217  -3.221 -13.781  1.00 98.25           C  
ATOM   2707  O   ILE B 269      -1.518  -5.320 -15.734  1.00 98.25           O  
ATOM   2708  CG1 ILE B 269       0.989  -3.270 -12.461  1.00 98.25           C  
ATOM   2709  CG2 ILE B 269      -1.275  -2.980 -13.539  1.00 98.25           C  
ATOM   2710  CD1 ILE B 269       1.021  -1.942 -11.711  1.00 98.25           C  
ATOM   2711  N   ALA B 270      -0.224  -3.902 -16.844  1.00 97.94           N  
ATOM   2712  CA  ALA B 270      -1.104  -3.824 -18.000  1.00 97.94           C  
ATOM   2713  C   ALA B 270      -1.198  -5.172 -18.719  1.00 97.94           C  
ATOM   2714  CB  ALA B 270      -0.612  -2.750 -18.969  1.00 97.94           C  
ATOM   2715  O   ALA B 270      -2.223  -5.492 -19.312  1.00 97.94           O  
ATOM   2716  N   ASP B 271      -0.200  -5.902 -18.641  1.00 98.38           N  
ATOM   2717  CA  ASP B 271      -0.182  -7.219 -19.266  1.00 98.38           C  
ATOM   2718  C   ASP B 271      -1.097  -8.195 -18.531  1.00 98.38           C  
ATOM   2719  CB  ASP B 271       1.244  -7.770 -19.312  1.00 98.38           C  
ATOM   2720  O   ASP B 271      -1.817  -8.969 -19.156  1.00 98.38           O  
ATOM   2721  CG  ASP B 271       1.331  -9.133 -19.984  1.00 98.38           C  
ATOM   2722  OD1 ASP B 271       0.803  -9.297 -21.109  1.00 98.38           O  
ATOM   2723  OD2 ASP B 271       1.930 -10.047 -19.375  1.00 98.38           O  
ATOM   2724  N   VAL B 272      -1.152  -8.117 -17.219  1.00 98.62           N  
ATOM   2725  CA  VAL B 272      -1.725  -9.180 -16.391  1.00 98.62           C  
ATOM   2726  C   VAL B 272      -3.105  -8.758 -15.898  1.00 98.62           C  
ATOM   2727  CB  VAL B 272      -0.809  -9.531 -15.203  1.00 98.62           C  
ATOM   2728  O   VAL B 272      -3.992  -9.602 -15.727  1.00 98.62           O  
ATOM   2729  CG1 VAL B 272      -1.530 -10.461 -14.227  1.00 98.62           C  
ATOM   2730  CG2 VAL B 272       0.487 -10.172 -15.695  1.00 98.62           C  
ATOM   2731  N   PHE B 273      -3.277  -7.402 -15.680  1.00 98.25           N  
ATOM   2732  CA  PHE B 273      -4.504  -6.949 -15.031  1.00 98.25           C  
ATOM   2733  C   PHE B 273      -5.270  -5.992 -15.938  1.00 98.25           C  
ATOM   2734  CB  PHE B 273      -4.188  -6.270 -13.695  1.00 98.25           C  
ATOM   2735  O   PHE B 273      -4.676  -5.309 -16.766  1.00 98.25           O  
ATOM   2736  CG  PHE B 273      -3.465  -7.156 -12.719  1.00 98.25           C  
ATOM   2737  CD1 PHE B 273      -4.121  -8.219 -12.109  1.00 98.25           C  
ATOM   2738  CD2 PHE B 273      -2.131  -6.926 -12.406  1.00 98.25           C  
ATOM   2739  CE1 PHE B 273      -3.453  -9.039 -11.203  1.00 98.25           C  
ATOM   2740  CE2 PHE B 273      -1.459  -7.746 -11.508  1.00 98.25           C  
ATOM   2741  CZ  PHE B 273      -2.123  -8.805 -10.906  1.00 98.25           C  
ATOM   2742  N   CYS B 274      -6.543  -5.953 -15.734  1.00 96.69           N  
ATOM   2743  CA  CYS B 274      -7.434  -4.969 -16.344  1.00 96.69           C  
ATOM   2744  C   CYS B 274      -8.438  -4.445 -15.312  1.00 96.69           C  
ATOM   2745  CB  CYS B 274      -8.180  -5.578 -17.531  1.00 96.69           C  
ATOM   2746  O   CYS B 274      -8.773  -5.145 -14.352  1.00 96.69           O  
ATOM   2747  SG  CYS B 274      -9.273  -6.941 -17.078  1.00 96.69           S  
ATOM   2748  N   VAL B 275      -8.734  -3.230 -15.547  1.00 93.12           N  
ATOM   2749  CA  VAL B 275      -9.711  -2.592 -14.680  1.00 93.12           C  
ATOM   2750  C   VAL B 275     -11.070  -2.547 -15.375  1.00 93.12           C  
ATOM   2751  CB  VAL B 275      -9.273  -1.166 -14.273  1.00 93.12           C  
ATOM   2752  O   VAL B 275     -11.227  -1.880 -16.406  1.00 93.12           O  
ATOM   2753  CG1 VAL B 275     -10.328  -0.498 -13.406  1.00 93.12           C  
ATOM   2754  CG2 VAL B 275      -7.926  -1.207 -13.555  1.00 93.12           C  
ATOM   2755  N   ASN B 276     -11.969  -3.357 -14.750  1.00 90.31           N  
ATOM   2756  CA  ASN B 276     -13.320  -3.436 -15.281  1.00 90.31           C  
ATOM   2757  C   ASN B 276     -14.336  -3.719 -14.180  1.00 90.31           C  
ATOM   2758  CB  ASN B 276     -13.414  -4.504 -16.375  1.00 90.31           C  
ATOM   2759  O   ASN B 276     -14.062  -4.488 -13.258  1.00 90.31           O  
ATOM   2760  CG  ASN B 276     -14.742  -4.496 -17.094  1.00 90.31           C  
ATOM   2761  ND2 ASN B 276     -14.906  -5.398 -18.047  1.00 90.31           N  
ATOM   2762  OD1 ASN B 276     -15.625  -3.682 -16.781  1.00 90.31           O  
ATOM   2763  N   GLY B 277     -15.414  -2.906 -14.234  1.00 90.75           N  
ATOM   2764  CA  GLY B 277     -16.469  -3.121 -13.258  1.00 90.75           C  
ATOM   2765  C   GLY B 277     -16.219  -2.414 -11.938  1.00 90.75           C  
ATOM   2766  O   GLY B 277     -15.312  -1.586 -11.836  1.00 90.75           O  
ATOM   2767  N   ASP B 278     -17.172  -2.795 -10.953  1.00 91.69           N  
ATOM   2768  CA  ASP B 278     -17.141  -2.160  -9.641  1.00 91.69           C  
ATOM   2769  C   ASP B 278     -16.547  -3.096  -8.594  1.00 91.69           C  
ATOM   2770  CB  ASP B 278     -18.562  -1.735  -9.219  1.00 91.69           C  
ATOM   2771  O   ASP B 278     -16.391  -4.293  -8.836  1.00 91.69           O  
ATOM   2772  CG  ASP B 278     -19.250  -0.866 -10.258  1.00 91.69           C  
ATOM   2773  OD1 ASP B 278     -18.547  -0.220 -11.070  1.00 91.69           O  
ATOM   2774  OD2 ASP B 278     -20.500  -0.824 -10.258  1.00 91.69           O  
ATOM   2775  N   SER B 279     -16.094  -2.496  -7.578  1.00 90.19           N  
ATOM   2776  CA  SER B 279     -15.586  -3.275  -6.461  1.00 90.19           C  
ATOM   2777  C   SER B 279     -16.062  -2.711  -5.125  1.00 90.19           C  
ATOM   2778  CB  SER B 279     -14.055  -3.309  -6.488  1.00 90.19           C  
ATOM   2779  O   SER B 279     -16.203  -1.495  -4.977  1.00 90.19           O  
ATOM   2780  OG  SER B 279     -13.547  -4.027  -5.379  1.00 90.19           O  
ATOM   2781  N   GLU B 280     -16.297  -3.615  -4.250  1.00 88.69           N  
ATOM   2782  CA  GLU B 280     -16.688  -3.225  -2.898  1.00 88.69           C  
ATOM   2783  C   GLU B 280     -15.461  -2.910  -2.039  1.00 88.69           C  
ATOM   2784  CB  GLU B 280     -17.516  -4.328  -2.240  1.00 88.69           C  
ATOM   2785  O   GLU B 280     -14.469  -3.645  -2.066  1.00 88.69           O  
ATOM   2786  CG  GLU B 280     -18.078  -3.943  -0.880  1.00 88.69           C  
ATOM   2787  CD  GLU B 280     -18.797  -5.090  -0.182  1.00 88.69           C  
ATOM   2788  OE1 GLU B 280     -19.266  -4.902   0.963  1.00 88.69           O  
ATOM   2789  OE2 GLU B 280     -18.891  -6.180  -0.786  1.00 88.69           O  
ATOM   2790  N   TRP B 281     -15.586  -1.837  -1.362  1.00 87.50           N  
ATOM   2791  CA  TRP B 281     -14.570  -1.425  -0.400  1.00 87.50           C  
ATOM   2792  C   TRP B 281     -15.164  -1.303   1.000  1.00 87.50           C  
ATOM   2793  CB  TRP B 281     -13.938  -0.093  -0.819  1.00 87.50           C  
ATOM   2794  O   TRP B 281     -16.172  -0.624   1.195  1.00 87.50           O  
ATOM   2795  CG  TRP B 281     -13.164  -0.162  -2.102  1.00 87.50           C  
ATOM   2796  CD1 TRP B 281     -13.648  -0.474  -3.342  1.00 87.50           C  
ATOM   2797  CD2 TRP B 281     -11.766   0.082  -2.268  1.00 87.50           C  
ATOM   2798  CE2 TRP B 281     -11.469  -0.099  -3.637  1.00 87.50           C  
ATOM   2799  CE3 TRP B 281     -10.727   0.437  -1.391  1.00 87.50           C  
ATOM   2800  NE1 TRP B 281     -12.633  -0.438  -4.270  1.00 87.50           N  
ATOM   2801  CH2 TRP B 281      -9.188   0.411  -3.270  1.00 87.50           C  
ATOM   2802  CZ2 TRP B 281     -10.180   0.063  -4.148  1.00 87.50           C  
ATOM   2803  CZ3 TRP B 281      -9.445   0.599  -1.903  1.00 87.50           C  
ATOM   2804  N   ARG B 282     -14.547  -1.947   1.886  1.00 85.25           N  
ATOM   2805  CA  ARG B 282     -15.039  -1.883   3.258  1.00 85.25           C  
ATOM   2806  C   ARG B 282     -15.047  -0.447   3.771  1.00 85.25           C  
ATOM   2807  CB  ARG B 282     -14.195  -2.766   4.176  1.00 85.25           C  
ATOM   2808  O   ARG B 282     -14.031   0.250   3.688  1.00 85.25           O  
ATOM   2809  CG  ARG B 282     -14.766  -2.930   5.574  1.00 85.25           C  
ATOM   2810  CD  ARG B 282     -14.016  -3.986   6.371  1.00 85.25           C  
ATOM   2811  NE  ARG B 282     -14.648  -4.234   7.664  1.00 85.25           N  
ATOM   2812  NH1 ARG B 282     -13.336  -6.066   8.180  1.00 85.25           N  
ATOM   2813  NH2 ARG B 282     -14.945  -5.355   9.648  1.00 85.25           N  
ATOM   2814  CZ  ARG B 282     -14.312  -5.219   8.492  1.00 85.25           C  
ATOM   2815  N   GLY B 283     -16.188  -0.060   4.230  1.00 82.50           N  
ATOM   2816  CA  GLY B 283     -16.297   1.281   4.785  1.00 82.50           C  
ATOM   2817  C   GLY B 283     -16.609   2.334   3.738  1.00 82.50           C  
ATOM   2818  O   GLY B 283     -17.094   3.420   4.066  1.00 82.50           O  
ATOM   2819  N   LEU B 284     -16.375   2.072   2.441  1.00 85.75           N  
ATOM   2820  CA  LEU B 284     -16.547   3.084   1.403  1.00 85.75           C  
ATOM   2821  C   LEU B 284     -17.672   2.695   0.441  1.00 85.75           C  
ATOM   2822  CB  LEU B 284     -15.242   3.281   0.632  1.00 85.75           C  
ATOM   2823  O   LEU B 284     -18.109   3.514  -0.369  1.00 85.75           O  
ATOM   2824  CG  LEU B 284     -14.047   3.803   1.438  1.00 85.75           C  
ATOM   2825  CD1 LEU B 284     -12.812   3.908   0.551  1.00 85.75           C  
ATOM   2826  CD2 LEU B 284     -14.383   5.152   2.068  1.00 85.75           C  
ATOM   2827  N   GLY B 285     -18.094   1.397   0.579  1.00 87.06           N  
ATOM   2828  CA  GLY B 285     -19.125   0.928  -0.335  1.00 87.06           C  
ATOM   2829  C   GLY B 285     -18.578   0.498  -1.682  1.00 87.06           C  
ATOM   2830  O   GLY B 285     -17.422   0.079  -1.782  1.00 87.06           O  
ATOM   2831  N   VAL B 286     -19.484   0.582  -2.656  1.00 90.31           N  
ATOM   2832  CA  VAL B 286     -19.094   0.147  -3.996  1.00 90.31           C  
ATOM   2833  C   VAL B 286     -18.516   1.323  -4.777  1.00 90.31           C  
ATOM   2834  CB  VAL B 286     -20.297  -0.456  -4.758  1.00 90.31           C  
ATOM   2835  O   VAL B 286     -19.125   2.400  -4.828  1.00 90.31           O  
ATOM   2836  CG1 VAL B 286     -19.906  -0.818  -6.188  1.00 90.31           C  
ATOM   2837  CG2 VAL B 286     -20.844  -1.682  -4.020  1.00 90.31           C  
ATOM   2838  N   ILE B 287     -17.359   1.140  -5.312  1.00 91.81           N  
ATOM   2839  CA  ILE B 287     -16.688   2.160  -6.113  1.00 91.81           C  
ATOM   2840  C   ILE B 287     -16.688   1.746  -7.582  1.00 91.81           C  
ATOM   2841  CB  ILE B 287     -15.242   2.408  -5.621  1.00 91.81           C  
ATOM   2842  O   ILE B 287     -16.172   0.679  -7.930  1.00 91.81           O  
ATOM   2843  CG1 ILE B 287     -15.250   2.896  -4.168  1.00 91.81           C  
ATOM   2844  CG2 ILE B 287     -14.523   3.408  -6.535  1.00 91.81           C  
ATOM   2845  CD1 ILE B 287     -13.859   3.111  -3.582  1.00 91.81           C  
ATOM   2846  N   GLU B 288     -17.188   2.629  -8.367  1.00 90.62           N  
ATOM   2847  CA  GLU B 288     -17.281   2.367  -9.805  1.00 90.62           C  
ATOM   2848  C   GLU B 288     -15.898   2.338 -10.453  1.00 90.62           C  
ATOM   2849  CB  GLU B 288     -18.156   3.416 -10.484  1.00 90.62           C  
ATOM   2850  O   GLU B 288     -15.000   3.082 -10.055  1.00 90.62           O  
ATOM   2851  CG  GLU B 288     -19.625   3.367 -10.055  1.00 90.62           C  
ATOM   2852  CD  GLU B 288     -20.469   4.438 -10.711  1.00 90.62           C  
ATOM   2853  OE1 GLU B 288     -21.703   4.488 -10.445  1.00 90.62           O  
ATOM   2854  OE2 GLU B 288     -19.922   5.234 -11.500  1.00 90.62           O  
ATOM   2855  N   SER B 289     -15.742   1.477 -11.453  1.00 90.88           N  
ATOM   2856  CA  SER B 289     -14.539   1.392 -12.281  1.00 90.88           C  
ATOM   2857  C   SER B 289     -13.305   1.125 -11.430  1.00 90.88           C  
ATOM   2858  CB  SER B 289     -14.352   2.680 -13.078  1.00 90.88           C  
ATOM   2859  O   SER B 289     -12.258   1.740 -11.641  1.00 90.88           O  
ATOM   2860  OG  SER B 289     -15.461   2.912 -13.930  1.00 90.88           O  
ATOM   2861  N   SER B 290     -13.484   0.291 -10.383  1.00 91.88           N  
ATOM   2862  CA  SER B 290     -12.359   0.012  -9.500  1.00 91.88           C  
ATOM   2863  C   SER B 290     -12.055  -1.482  -9.438  1.00 91.88           C  
ATOM   2864  CB  SER B 290     -12.641   0.538  -8.094  1.00 91.88           C  
ATOM   2865  O   SER B 290     -11.141  -1.909  -8.734  1.00 91.88           O  
ATOM   2866  OG  SER B 290     -13.734  -0.154  -7.508  1.00 91.88           O  
ATOM   2867  N   GLY B 291     -12.844  -2.213 -10.188  1.00 92.38           N  
ATOM   2868  CA  GLY B 291     -12.633  -3.652 -10.180  1.00 92.38           C  
ATOM   2869  C   GLY B 291     -11.406  -4.086 -10.945  1.00 92.38           C  
ATOM   2870  O   GLY B 291     -11.203  -3.670 -12.094  1.00 92.38           O  
ATOM   2871  N   VAL B 292     -10.523  -4.863 -10.344  1.00 96.88           N  
ATOM   2872  CA  VAL B 292      -9.312  -5.379 -10.969  1.00 96.88           C  
ATOM   2873  C   VAL B 292      -9.477  -6.867 -11.266  1.00 96.88           C  
ATOM   2874  CB  VAL B 292      -8.070  -5.152 -10.078  1.00 96.88           C  
ATOM   2875  O   VAL B 292      -9.828  -7.648 -10.383  1.00 96.88           O  
ATOM   2876  CG1 VAL B 292      -6.812  -5.703 -10.758  1.00 96.88           C  
ATOM   2877  CG2 VAL B 292      -7.902  -3.664  -9.773  1.00 96.88           C  
ATOM   2878  N   HIS B 293      -9.203  -7.227 -12.484  1.00 96.88           N  
ATOM   2879  CA  HIS B 293      -9.328  -8.602 -12.945  1.00 96.88           C  
ATOM   2880  C   HIS B 293      -8.117  -9.023 -13.766  1.00 96.88           C  
ATOM   2881  CB  HIS B 293     -10.609  -8.781 -13.766  1.00 96.88           C  
ATOM   2882  O   HIS B 293      -7.340  -8.180 -14.211  1.00 96.88           O  
ATOM   2883  CG  HIS B 293     -11.844  -8.312 -13.055  1.00 96.88           C  
ATOM   2884  CD2 HIS B 293     -12.547  -7.164 -13.156  1.00 96.88           C  
ATOM   2885  ND1 HIS B 293     -12.492  -9.078 -12.109  1.00 96.88           N  
ATOM   2886  CE1 HIS B 293     -13.547  -8.414 -11.664  1.00 96.88           C  
ATOM   2887  NE2 HIS B 293     -13.602  -7.250 -12.281  1.00 96.88           N  
ATOM   2888  N   LEU B 294      -8.039 -10.312 -13.914  1.00 98.25           N  
ATOM   2889  CA  LEU B 294      -6.996 -10.844 -14.781  1.00 98.25           C  
ATOM   2890  C   LEU B 294      -7.367 -10.672 -16.250  1.00 98.25           C  
ATOM   2891  CB  LEU B 294      -6.742 -12.320 -14.469  1.00 98.25           C  
ATOM   2892  O   LEU B 294      -8.531 -10.828 -16.625  1.00 98.25           O  
ATOM   2893  CG  LEU B 294      -6.102 -12.633 -13.117  1.00 98.25           C  
ATOM   2894  CD1 LEU B 294      -6.121 -14.133 -12.859  1.00 98.25           C  
ATOM   2895  CD2 LEU B 294      -4.680 -12.094 -13.062  1.00 98.25           C  
ATOM   2896  N   THR B 295      -6.395 -10.406 -17.078  1.00 98.19           N  
ATOM   2897  CA  THR B 295      -6.590 -10.414 -18.531  1.00 98.19           C  
ATOM   2898  C   THR B 295      -6.832 -11.828 -19.031  1.00 98.19           C  
ATOM   2899  CB  THR B 295      -5.375  -9.805 -19.250  1.00 98.19           C  
ATOM   2900  O   THR B 295      -6.582 -12.805 -18.328  1.00 98.19           O  
ATOM   2901  CG2 THR B 295      -5.133  -8.367 -18.812  1.00 98.19           C  
ATOM   2902  OG1 THR B 295      -4.211 -10.586 -18.969  1.00 98.19           O  
ATOM   2903  N   PRO B 296      -7.344 -11.992 -20.250  1.00 97.75           N  
ATOM   2904  CA  PRO B 296      -7.672 -13.312 -20.781  1.00 97.75           C  
ATOM   2905  C   PRO B 296      -6.484 -14.266 -20.766  1.00 97.75           C  
ATOM   2906  CB  PRO B 296      -8.117 -13.008 -22.219  1.00 97.75           C  
ATOM   2907  O   PRO B 296      -6.641 -15.453 -20.453  1.00 97.75           O  
ATOM   2908  CG  PRO B 296      -8.766 -11.664 -22.141  1.00 97.75           C  
ATOM   2909  CD  PRO B 296      -7.984 -10.812 -21.172  1.00 97.75           C  
ATOM   2910  N   ASP B 297      -5.293 -13.758 -20.984  1.00 97.81           N  
ATOM   2911  CA  ASP B 297      -4.102 -14.594 -21.094  1.00 97.81           C  
ATOM   2912  C   ASP B 297      -3.725 -15.188 -19.734  1.00 97.81           C  
ATOM   2913  CB  ASP B 297      -2.930 -13.781 -21.656  1.00 97.81           C  
ATOM   2914  O   ASP B 297      -2.959 -16.156 -19.672  1.00 97.81           O  
ATOM   2915  CG  ASP B 297      -3.016 -13.578 -23.156  1.00 97.81           C  
ATOM   2916  OD1 ASP B 297      -3.895 -14.180 -23.797  1.00 97.81           O  
ATOM   2917  OD2 ASP B 297      -2.195 -12.805 -23.688  1.00 97.81           O  
ATOM   2918  N   TYR B 298      -4.320 -14.656 -18.703  1.00 98.50           N  
ATOM   2919  CA  TYR B 298      -3.918 -15.109 -17.375  1.00 98.50           C  
ATOM   2920  C   TYR B 298      -5.109 -15.672 -16.609  1.00 98.50           C  
ATOM   2921  CB  TYR B 298      -3.287 -13.953 -16.594  1.00 98.50           C  
ATOM   2922  O   TYR B 298      -5.000 -15.977 -15.422  1.00 98.50           O  
ATOM   2923  CG  TYR B 298      -1.939 -13.531 -17.109  1.00 98.50           C  
ATOM   2924  CD1 TYR B 298      -0.765 -14.086 -16.609  1.00 98.50           C  
ATOM   2925  CD2 TYR B 298      -1.837 -12.562 -18.109  1.00 98.50           C  
ATOM   2926  CE1 TYR B 298       0.480 -13.695 -17.094  1.00 98.50           C  
ATOM   2927  CE2 TYR B 298      -0.597 -12.164 -18.594  1.00 98.50           C  
ATOM   2928  OH  TYR B 298       1.783 -12.344 -18.562  1.00 98.50           O  
ATOM   2929  CZ  TYR B 298       0.553 -12.734 -18.078  1.00 98.50           C  
ATOM   2930  N   GLN B 299      -6.199 -15.906 -17.234  1.00 98.00           N  
ATOM   2931  CA  GLN B 299      -7.438 -16.375 -16.609  1.00 98.00           C  
ATOM   2932  C   GLN B 299      -7.266 -17.781 -16.047  1.00 98.00           C  
ATOM   2933  CB  GLN B 299      -8.578 -16.359 -17.625  1.00 98.00           C  
ATOM   2934  O   GLN B 299      -7.965 -18.156 -15.094  1.00 98.00           O  
ATOM   2935  CG  GLN B 299      -9.219 -14.992 -17.828  1.00 98.00           C  
ATOM   2936  CD  GLN B 299      -9.969 -14.516 -16.594  1.00 98.00           C  
ATOM   2937  NE2 GLN B 299     -10.242 -13.219 -16.531  1.00 98.00           N  
ATOM   2938  OE1 GLN B 299     -10.305 -15.312 -15.703  1.00 98.00           O  
ATOM   2939  N   ARG B 300      -6.391 -18.547 -16.516  1.00 97.94           N  
ATOM   2940  CA  ARG B 300      -6.164 -19.906 -16.047  1.00 97.94           C  
ATOM   2941  C   ARG B 300      -5.738 -19.906 -14.578  1.00 97.94           C  
ATOM   2942  CB  ARG B 300      -5.105 -20.609 -16.891  1.00 97.94           C  
ATOM   2943  O   ARG B 300      -5.836 -20.922 -13.891  1.00 97.94           O  
ATOM   2944  CG  ARG B 300      -3.715 -20.016 -16.766  1.00 97.94           C  
ATOM   2945  CD  ARG B 300      -2.693 -20.781 -17.594  1.00 97.94           C  
ATOM   2946  NE  ARG B 300      -2.350 -22.062 -16.969  1.00 97.94           N  
ATOM   2947  NH1 ARG B 300      -0.911 -22.734 -18.656  1.00 97.94           N  
ATOM   2948  NH2 ARG B 300      -1.271 -24.078 -16.844  1.00 97.94           N  
ATOM   2949  CZ  ARG B 300      -1.512 -22.953 -17.484  1.00 97.94           C  
ATOM   2950  N   PHE B 301      -5.207 -18.766 -14.094  1.00 98.69           N  
ATOM   2951  CA  PHE B 301      -4.719 -18.688 -12.727  1.00 98.69           C  
ATOM   2952  C   PHE B 301      -5.816 -18.203 -11.789  1.00 98.69           C  
ATOM   2953  CB  PHE B 301      -3.506 -17.750 -12.641  1.00 98.69           C  
ATOM   2954  O   PHE B 301      -5.605 -18.109 -10.570  1.00 98.69           O  
ATOM   2955  CG  PHE B 301      -2.328 -18.219 -13.461  1.00 98.69           C  
ATOM   2956  CD1 PHE B 301      -1.627 -19.359 -13.109  1.00 98.69           C  
ATOM   2957  CD2 PHE B 301      -1.923 -17.500 -14.578  1.00 98.69           C  
ATOM   2958  CE1 PHE B 301      -0.536 -19.781 -13.859  1.00 98.69           C  
ATOM   2959  CE2 PHE B 301      -0.834 -17.922 -15.336  1.00 98.69           C  
ATOM   2960  CZ  PHE B 301      -0.141 -19.062 -14.977  1.00 98.69           C  
ATOM   2961  N   ASP B 302      -6.984 -17.906 -12.258  1.00 98.44           N  
ATOM   2962  CA  ASP B 302      -8.062 -17.312 -11.477  1.00 98.44           C  
ATOM   2963  C   ASP B 302      -8.641 -18.312 -10.484  1.00 98.44           C  
ATOM   2964  CB  ASP B 302      -9.164 -16.766 -12.391  1.00 98.44           C  
ATOM   2965  O   ASP B 302      -9.328 -19.250 -10.883  1.00 98.44           O  
ATOM   2966  CG  ASP B 302     -10.203 -15.953 -11.648  1.00 98.44           C  
ATOM   2967  OD1 ASP B 302     -10.438 -16.203 -10.445  1.00 98.44           O  
ATOM   2968  OD2 ASP B 302     -10.805 -15.047 -12.273  1.00 98.44           O  
ATOM   2969  N   ALA B 303      -8.414 -18.016  -9.211  1.00 98.44           N  
ATOM   2970  CA  ALA B 303      -8.883 -18.906  -8.156  1.00 98.44           C  
ATOM   2971  C   ALA B 303     -10.406 -18.906  -8.062  1.00 98.44           C  
ATOM   2972  CB  ALA B 303      -8.273 -18.516  -6.816  1.00 98.44           C  
ATOM   2973  O   ALA B 303     -11.023 -19.938  -7.801  1.00 98.44           O  
ATOM   2974  N   GLU B 304     -11.031 -17.766  -8.227  1.00 96.62           N  
ATOM   2975  CA  GLU B 304     -12.484 -17.672  -8.125  1.00 96.62           C  
ATOM   2976  C   GLU B 304     -13.172 -18.438  -9.258  1.00 96.62           C  
ATOM   2977  CB  GLU B 304     -12.938 -16.203  -8.133  1.00 96.62           C  
ATOM   2978  O   GLU B 304     -14.188 -19.094  -9.039  1.00 96.62           O  
ATOM   2979  CG  GLU B 304     -12.578 -15.445  -6.863  1.00 96.62           C  
ATOM   2980  CD  GLU B 304     -13.047 -14.000  -6.875  1.00 96.62           C  
ATOM   2981  OE1 GLU B 304     -14.125 -13.711  -6.305  1.00 96.62           O  
ATOM   2982  OE2 GLU B 304     -12.344 -13.148  -7.461  1.00 96.62           O  
ATOM   2983  N   ALA B 305     -12.625 -18.359 -10.422  1.00 97.12           N  
ATOM   2984  CA  ALA B 305     -13.156 -19.125 -11.547  1.00 97.12           C  
ATOM   2985  C   ALA B 305     -12.992 -20.625 -11.320  1.00 97.12           C  
ATOM   2986  CB  ALA B 305     -12.469 -18.703 -12.844  1.00 97.12           C  
ATOM   2987  O   ALA B 305     -13.859 -21.406 -11.703  1.00 97.12           O  
ATOM   2988  N   HIS B 306     -11.930 -20.984 -10.664  1.00 98.00           N  
ATOM   2989  CA  HIS B 306     -11.633 -22.406 -10.461  1.00 98.00           C  
ATOM   2990  C   HIS B 306     -12.484 -22.984  -9.344  1.00 98.00           C  
ATOM   2991  CB  HIS B 306     -10.148 -22.594 -10.141  1.00 98.00           C  
ATOM   2992  O   HIS B 306     -13.117 -24.031  -9.523  1.00 98.00           O  
ATOM   2993  CG  HIS B 306      -9.758 -24.031  -9.945  1.00 98.00           C  
ATOM   2994  CD2 HIS B 306      -9.602 -24.750  -8.812  1.00 98.00           C  
ATOM   2995  ND1 HIS B 306      -9.469 -24.875 -10.992  1.00 98.00           N  
ATOM   2996  CE1 HIS B 306      -9.156 -26.062 -10.516  1.00 98.00           C  
ATOM   2997  NE2 HIS B 306      -9.227 -26.016  -9.195  1.00 98.00           N  
ATOM   2998  N   PHE B 307     -12.492 -22.328  -8.234  1.00 97.81           N  
ATOM   2999  CA  PHE B 307     -13.109 -22.906  -7.039  1.00 97.81           C  
ATOM   3000  C   PHE B 307     -14.586 -22.531  -6.961  1.00 97.81           C  
ATOM   3001  CB  PHE B 307     -12.383 -22.422  -5.781  1.00 97.81           C  
ATOM   3002  O   PHE B 307     -15.352 -23.172  -6.234  1.00 97.81           O  
ATOM   3003  CG  PHE B 307     -11.016 -23.031  -5.594  1.00 97.81           C  
ATOM   3004  CD1 PHE B 307     -10.875 -24.297  -5.039  1.00 97.81           C  
ATOM   3005  CD2 PHE B 307      -9.875 -22.328  -5.977  1.00 97.81           C  
ATOM   3006  CE1 PHE B 307      -9.617 -24.859  -4.863  1.00 97.81           C  
ATOM   3007  CE2 PHE B 307      -8.617 -22.891  -5.805  1.00 97.81           C  
ATOM   3008  CZ  PHE B 307      -8.484 -24.156  -5.246  1.00 97.81           C  
ATOM   3009  N   ARG B 308     -15.047 -21.453  -7.598  1.00 96.69           N  
ATOM   3010  CA  ARG B 308     -16.438 -21.000  -7.652  1.00 96.69           C  
ATOM   3011  C   ARG B 308     -17.031 -20.922  -6.258  1.00 96.69           C  
ATOM   3012  CB  ARG B 308     -17.266 -21.938  -8.531  1.00 96.69           C  
ATOM   3013  O   ARG B 308     -18.047 -21.562  -5.977  1.00 96.69           O  
ATOM   3014  CG  ARG B 308     -16.828 -21.969  -9.984  1.00 96.69           C  
ATOM   3015  CD  ARG B 308     -17.719 -22.875 -10.828  1.00 96.69           C  
ATOM   3016  NE  ARG B 308     -17.188 -23.047 -12.180  1.00 96.69           N  
ATOM   3017  NH1 ARG B 308     -18.922 -24.406 -12.898  1.00 96.69           N  
ATOM   3018  NH2 ARG B 308     -17.203 -23.859 -14.328  1.00 96.69           N  
ATOM   3019  CZ  ARG B 308     -17.766 -23.766 -13.133  1.00 96.69           C  
ATOM   3020  N   PRO B 309     -16.406 -20.062  -5.441  1.00 94.44           N  
ATOM   3021  CA  PRO B 309     -16.938 -19.938  -4.078  1.00 94.44           C  
ATOM   3022  C   PRO B 309     -18.344 -19.359  -4.039  1.00 94.44           C  
ATOM   3023  CB  PRO B 309     -15.938 -18.984  -3.412  1.00 94.44           C  
ATOM   3024  O   PRO B 309     -18.797 -18.734  -5.000  1.00 94.44           O  
ATOM   3025  CG  PRO B 309     -15.383 -18.156  -4.535  1.00 94.44           C  
ATOM   3026  CD  PRO B 309     -15.375 -19.000  -5.777  1.00 94.44           C  
ATOM   3027  N   ALA B 310     -19.047 -19.594  -2.922  1.00 90.56           N  
ATOM   3028  CA  ALA B 310     -20.391 -19.062  -2.721  1.00 90.56           C  
ATOM   3029  C   ALA B 310     -20.375 -17.547  -2.562  1.00 90.56           C  
ATOM   3030  CB  ALA B 310     -21.031 -19.719  -1.503  1.00 90.56           C  
ATOM   3031  O   ALA B 310     -19.438 -17.000  -1.971  1.00 90.56           O  
ATOM   3032  N   PRO B 311     -21.344 -16.969  -3.154  1.00 81.75           N  
ATOM   3033  CA  PRO B 311     -21.438 -15.531  -2.932  1.00 81.75           C  
ATOM   3034  C   PRO B 311     -21.562 -15.164  -1.455  1.00 81.75           C  
ATOM   3035  CB  PRO B 311     -22.688 -15.133  -3.705  1.00 81.75           C  
ATOM   3036  O   PRO B 311     -22.250 -15.859  -0.704  1.00 81.75           O  
ATOM   3037  CG  PRO B 311     -22.938 -16.266  -4.641  1.00 81.75           C  
ATOM   3038  CD  PRO B 311     -22.328 -17.516  -4.051  1.00 81.75           C  
ATOM   3039  N   GLN B 312     -20.672 -14.211  -1.094  1.00 79.44           N  
ATOM   3040  CA  GLN B 312     -20.703 -13.758   0.293  1.00 79.44           C  
ATOM   3041  C   GLN B 312     -21.328 -12.375   0.409  1.00 79.44           C  
ATOM   3042  CB  GLN B 312     -19.281 -13.742   0.873  1.00 79.44           C  
ATOM   3043  O   GLN B 312     -20.953 -11.453  -0.334  1.00 79.44           O  
ATOM   3044  CG  GLN B 312     -18.547 -15.078   0.744  1.00 79.44           C  
ATOM   3045  CD  GLN B 312     -19.062 -16.125   1.714  1.00 79.44           C  
ATOM   3046  NE2 GLN B 312     -18.797 -17.391   1.419  1.00 79.44           N  
ATOM   3047  OE1 GLN B 312     -19.703 -15.797   2.719  1.00 79.44           O  
ATOM   3048  N   GLN B 313     -22.500 -12.180   1.003  1.00 70.12           N  
ATOM   3049  CA  GLN B 313     -23.078 -10.867   1.283  1.00 70.12           C  
ATOM   3050  C   GLN B 313     -22.938 -10.508   2.760  1.00 70.12           C  
ATOM   3051  CB  GLN B 313     -24.547 -10.820   0.873  1.00 70.12           C  
ATOM   3052  O   GLN B 313     -23.625 -11.070   3.609  1.00 70.12           O  
ATOM   3053  CG  GLN B 313     -24.766 -10.539  -0.608  1.00 70.12           C  
ATOM   3054  CD  GLN B 313     -26.234 -10.500  -0.989  1.00 70.12           C  
ATOM   3055  NE2 GLN B 313     -26.516 -10.195  -2.252  1.00 70.12           N  
ATOM   3056  OE1 GLN B 313     -27.109 -10.742  -0.155  1.00 70.12           O  
ATOM   3057  N   VAL B 314     -21.797  -9.812   3.014  1.00 71.06           N  
ATOM   3058  CA  VAL B 314     -21.578  -9.484   4.418  1.00 71.06           C  
ATOM   3059  C   VAL B 314     -21.562  -7.969   4.602  1.00 71.06           C  
ATOM   3060  CB  VAL B 314     -20.266 -10.102   4.945  1.00 71.06           C  
ATOM   3061  O   VAL B 314     -20.969  -7.250   3.791  1.00 71.06           O  
ATOM   3062  CG1 VAL B 314     -20.125  -9.883   6.449  1.00 71.06           C  
ATOM   3063  CG2 VAL B 314     -20.203 -11.594   4.613  1.00 71.06           C  
ATOM   3064  N   CYS B 315     -22.422  -7.535   5.480  1.00 68.00           N  
ATOM   3065  CA  CYS B 315     -22.438  -6.113   5.801  1.00 68.00           C  
ATOM   3066  C   CYS B 315     -21.656  -5.832   7.086  1.00 68.00           C  
ATOM   3067  CB  CYS B 315     -23.875  -5.609   5.941  1.00 68.00           C  
ATOM   3068  O   CYS B 315     -21.594  -6.688   7.969  1.00 68.00           O  
ATOM   3069  SG  CYS B 315     -24.828  -5.711   4.414  1.00 68.00           S  
ATOM   3070  N   ASP B 316     -20.969  -4.668   7.059  1.00 73.00           N  
ATOM   3071  CA  ASP B 316     -20.312  -4.219   8.281  1.00 73.00           C  
ATOM   3072  C   ASP B 316     -21.328  -3.908   9.375  1.00 73.00           C  
ATOM   3073  CB  ASP B 316     -19.453  -2.984   8.008  1.00 73.00           C  
ATOM   3074  O   ASP B 316     -22.516  -3.684   9.086  1.00 73.00           O  
ATOM   3075  CG  ASP B 316     -18.188  -3.311   7.234  1.00 73.00           C  
ATOM   3076  OD1 ASP B 316     -17.703  -4.465   7.301  1.00 73.00           O  
ATOM   3077  OD2 ASP B 316     -17.656  -2.402   6.562  1.00 73.00           O  
ATOM   3078  N   ASP B 317     -20.969  -4.055  10.602  1.00 73.69           N  
ATOM   3079  CA  ASP B 317     -21.797  -3.664  11.742  1.00 73.69           C  
ATOM   3080  C   ASP B 317     -22.156  -2.182  11.680  1.00 73.69           C  
ATOM   3081  CB  ASP B 317     -21.078  -3.971  13.055  1.00 73.69           C  
ATOM   3082  O   ASP B 317     -21.281  -1.327  11.555  1.00 73.69           O  
ATOM   3083  CG  ASP B 317     -22.000  -3.916  14.266  1.00 73.69           C  
ATOM   3084  OD1 ASP B 317     -22.734  -2.916  14.430  1.00 73.69           O  
ATOM   3085  OD2 ASP B 317     -21.984  -4.875  15.062  1.00 73.69           O  
ATOM   3086  N   PRO B 318     -23.422  -1.866  11.758  1.00 77.75           N  
ATOM   3087  CA  PRO B 318     -23.859  -0.474  11.625  1.00 77.75           C  
ATOM   3088  C   PRO B 318     -23.312   0.423  12.727  1.00 77.75           C  
ATOM   3089  CB  PRO B 318     -25.375  -0.572  11.711  1.00 77.75           C  
ATOM   3090  O   PRO B 318     -23.297   1.648  12.594  1.00 77.75           O  
ATOM   3091  CG  PRO B 318     -25.641  -1.892  12.359  1.00 77.75           C  
ATOM   3092  CD  PRO B 318     -24.484  -2.803  12.070  1.00 77.75           C  
ATOM   3093  N   ARG B 319     -22.906  -0.169  13.828  1.00 83.25           N  
ATOM   3094  CA  ARG B 319     -22.375   0.623  14.930  1.00 83.25           C  
ATOM   3095  C   ARG B 319     -20.938   1.063  14.648  1.00 83.25           C  
ATOM   3096  CB  ARG B 319     -22.438  -0.171  16.234  1.00 83.25           C  
ATOM   3097  O   ARG B 319     -20.438   2.000  15.273  1.00 83.25           O  
ATOM   3098  CG  ARG B 319     -23.844  -0.487  16.703  1.00 83.25           C  
ATOM   3099  CD  ARG B 319     -23.844  -1.427  17.906  1.00 83.25           C  
ATOM   3100  NE  ARG B 319     -23.328  -2.746  17.547  1.00 83.25           N  
ATOM   3101  NH1 ARG B 319     -23.203  -3.502  19.734  1.00 83.25           N  
ATOM   3102  NH2 ARG B 319     -22.562  -4.863  18.000  1.00 83.25           N  
ATOM   3103  CZ  ARG B 319     -23.031  -3.701  18.438  1.00 83.25           C  
ATOM   3104  N   ALA B 320     -20.328   0.322  13.797  1.00 85.62           N  
ATOM   3105  CA  ALA B 320     -18.938   0.645  13.477  1.00 85.62           C  
ATOM   3106  C   ALA B 320     -18.844   1.857  12.555  1.00 85.62           C  
ATOM   3107  CB  ALA B 320     -18.234  -0.556  12.836  1.00 85.62           C  
ATOM   3108  O   ALA B 320     -19.641   1.990  11.625  1.00 85.62           O  
ATOM   3109  N   ARG B 321     -17.969   2.758  12.859  1.00 90.50           N  
ATOM   3110  CA  ARG B 321     -17.781   3.965  12.055  1.00 90.50           C  
ATOM   3111  C   ARG B 321     -16.516   3.889  11.227  1.00 90.50           C  
ATOM   3112  CB  ARG B 321     -17.766   5.207  12.953  1.00 90.50           C  
ATOM   3113  O   ARG B 321     -15.820   4.895  11.055  1.00 90.50           O  
ATOM   3114  CG  ARG B 321     -19.047   5.441  13.719  1.00 90.50           C  
ATOM   3115  CD  ARG B 321     -19.047   6.797  14.414  1.00 90.50           C  
ATOM   3116  NE  ARG B 321     -19.078   7.895  13.453  1.00 90.50           N  
ATOM   3117  NH1 ARG B 321     -18.906   9.562  15.047  1.00 90.50           N  
ATOM   3118  NH2 ARG B 321     -19.031  10.102  12.820  1.00 90.50           N  
ATOM   3119  CZ  ARG B 321     -19.000   9.188  13.781  1.00 90.50           C  
ATOM   3120  N   CYS B 322     -16.172   2.654  10.844  1.00 89.50           N  
ATOM   3121  CA  CYS B 322     -14.953   2.451  10.086  1.00 89.50           C  
ATOM   3122  C   CYS B 322     -14.945   3.311   8.820  1.00 89.50           C  
ATOM   3123  CB  CYS B 322     -14.797   0.978   9.703  1.00 89.50           C  
ATOM   3124  O   CYS B 322     -13.945   3.951   8.508  1.00 89.50           O  
ATOM   3125  SG  CYS B 322     -14.766  -0.137  11.125  1.00 89.50           S  
ATOM   3126  N   GLY B 323     -16.047   3.338   8.117  1.00 88.38           N  
ATOM   3127  CA  GLY B 323     -16.156   4.141   6.910  1.00 88.38           C  
ATOM   3128  C   GLY B 323     -15.945   5.625   7.160  1.00 88.38           C  
ATOM   3129  O   GLY B 323     -15.305   6.309   6.363  1.00 88.38           O  
ATOM   3130  N   GLU B 324     -16.500   6.129   8.273  1.00 90.50           N  
ATOM   3131  CA  GLU B 324     -16.344   7.543   8.609  1.00 90.50           C  
ATOM   3132  C   GLU B 324     -14.898   7.883   8.945  1.00 90.50           C  
ATOM   3133  CB  GLU B 324     -17.266   7.910   9.781  1.00 90.50           C  
ATOM   3134  O   GLU B 324     -14.430   8.977   8.633  1.00 90.50           O  
ATOM   3135  CG  GLU B 324     -18.750   7.855   9.453  1.00 90.50           C  
ATOM   3136  CD  GLU B 324     -19.641   8.242  10.617  1.00 90.50           C  
ATOM   3137  OE1 GLU B 324     -20.328   7.359  11.180  1.00 90.50           O  
ATOM   3138  OE2 GLU B 324     -19.656   9.445  10.977  1.00 90.50           O  
ATOM   3139  N   VAL B 325     -14.219   6.953   9.555  1.00 91.00           N  
ATOM   3140  CA  VAL B 325     -12.805   7.156   9.859  1.00 91.00           C  
ATOM   3141  C   VAL B 325     -12.000   7.230   8.562  1.00 91.00           C  
ATOM   3142  CB  VAL B 325     -12.258   6.035  10.766  1.00 91.00           C  
ATOM   3143  O   VAL B 325     -11.188   8.133   8.383  1.00 91.00           O  
ATOM   3144  CG1 VAL B 325     -10.734   6.145  10.891  1.00 91.00           C  
ATOM   3145  CG2 VAL B 325     -12.914   6.090  12.141  1.00 91.00           C  
ATOM   3146  N   LEU B 326     -12.344   6.355   7.609  1.00 89.69           N  
ATOM   3147  CA  LEU B 326     -11.602   6.234   6.359  1.00 89.69           C  
ATOM   3148  C   LEU B 326     -11.875   7.430   5.453  1.00 89.69           C  
ATOM   3149  CB  LEU B 326     -11.969   4.938   5.641  1.00 89.69           C  
ATOM   3150  O   LEU B 326     -11.125   7.676   4.504  1.00 89.69           O  
ATOM   3151  CG  LEU B 326     -11.406   3.646   6.230  1.00 89.69           C  
ATOM   3152  CD1 LEU B 326     -12.055   2.430   5.578  1.00 89.69           C  
ATOM   3153  CD2 LEU B 326      -9.891   3.602   6.066  1.00 89.69           C  
ATOM   3154  N   THR B 327     -12.938   8.195   5.727  1.00 88.44           N  
ATOM   3155  CA  THR B 327     -13.281   9.328   4.883  1.00 88.44           C  
ATOM   3156  C   THR B 327     -13.008  10.648   5.609  1.00 88.44           C  
ATOM   3157  CB  THR B 327     -14.766   9.281   4.453  1.00 88.44           C  
ATOM   3158  O   THR B 327     -13.344  11.719   5.105  1.00 88.44           O  
ATOM   3159  CG2 THR B 327     -15.047   8.047   3.607  1.00 88.44           C  
ATOM   3160  OG1 THR B 327     -15.594   9.250   5.621  1.00 88.44           O  
ATOM   3161  N   GLY B 328     -12.484  10.531   6.785  1.00 87.06           N  
ATOM   3162  CA  GLY B 328     -12.109  11.719   7.527  1.00 87.06           C  
ATOM   3163  C   GLY B 328     -13.289  12.383   8.227  1.00 87.06           C  
ATOM   3164  O   GLY B 328     -13.164  13.500   8.727  1.00 87.06           O  
ATOM   3165  N   LYS B 329     -14.438  11.750   8.312  1.00 88.88           N  
ATOM   3166  CA  LYS B 329     -15.633  12.320   8.930  1.00 88.88           C  
ATOM   3167  C   LYS B 329     -15.562  12.219  10.453  1.00 88.88           C  
ATOM   3168  CB  LYS B 329     -16.891  11.633   8.406  1.00 88.88           C  
ATOM   3169  O   LYS B 329     -16.234  12.977  11.164  1.00 88.88           O  
ATOM   3170  CG  LYS B 329     -17.219  11.953   6.957  1.00 88.88           C  
ATOM   3171  CD  LYS B 329     -18.500  11.266   6.512  1.00 88.88           C  
ATOM   3172  CE  LYS B 329     -18.812  11.562   5.051  1.00 88.88           C  
ATOM   3173  NZ  LYS B 329     -19.984  10.781   4.562  1.00 88.88           N  
ATOM   3174  N   CYS B 330     -14.734  11.227  10.891  1.00 89.50           N  
ATOM   3175  CA  CYS B 330     -14.516  11.156  12.328  1.00 89.50           C  
ATOM   3176  C   CYS B 330     -13.141  10.602  12.648  1.00 89.50           C  
ATOM   3177  CB  CYS B 330     -15.594  10.297  12.992  1.00 89.50           C  
ATOM   3178  O   CYS B 330     -12.508   9.969  11.797  1.00 89.50           O  
ATOM   3179  SG  CYS B 330     -15.375   8.523  12.719  1.00 89.50           S  
ATOM   3180  N   LYS B 331     -12.648  10.883  13.820  1.00 90.81           N  
ATOM   3181  CA  LYS B 331     -11.406  10.312  14.328  1.00 90.81           C  
ATOM   3182  C   LYS B 331     -11.656   8.961  14.992  1.00 90.81           C  
ATOM   3183  CB  LYS B 331     -10.742  11.266  15.320  1.00 90.81           C  
ATOM   3184  O   LYS B 331     -12.781   8.664  15.406  1.00 90.81           O  
ATOM   3185  CG  LYS B 331     -10.289  12.578  14.703  1.00 90.81           C  
ATOM   3186  CD  LYS B 331      -9.609  13.477  15.734  1.00 90.81           C  
ATOM   3187  CE  LYS B 331      -9.156  14.789  15.117  1.00 90.81           C  
ATOM   3188  NZ  LYS B 331      -8.547  15.695  16.141  1.00 90.81           N  
ATOM   3189  N   PRO B 332     -10.656   8.141  15.094  1.00 91.75           N  
ATOM   3190  CA  PRO B 332     -10.812   6.789  15.641  1.00 91.75           C  
ATOM   3191  C   PRO B 332     -11.477   6.781  17.016  1.00 91.75           C  
ATOM   3192  CB  PRO B 332      -9.375   6.273  15.727  1.00 91.75           C  
ATOM   3193  O   PRO B 332     -12.422   6.023  17.250  1.00 91.75           O  
ATOM   3194  CG  PRO B 332      -8.680   6.879  14.547  1.00 91.75           C  
ATOM   3195  CD  PRO B 332      -9.172   8.289  14.383  1.00 91.75           C  
ATOM   3196  N   HIS B 333     -11.102   7.750  17.844  1.00 90.88           N  
ATOM   3197  CA  HIS B 333     -11.602   7.727  19.219  1.00 90.88           C  
ATOM   3198  C   HIS B 333     -13.055   8.188  19.297  1.00 90.88           C  
ATOM   3199  CB  HIS B 333     -10.727   8.609  20.109  1.00 90.88           C  
ATOM   3200  O   HIS B 333     -13.711   8.008  20.312  1.00 90.88           O  
ATOM   3201  CG  HIS B 333     -10.812  10.070  19.797  1.00 90.88           C  
ATOM   3202  CD2 HIS B 333     -11.508  11.070  20.375  1.00 90.88           C  
ATOM   3203  ND1 HIS B 333     -10.133  10.641  18.734  1.00 90.88           N  
ATOM   3204  CE1 HIS B 333     -10.398  11.930  18.703  1.00 90.88           C  
ATOM   3205  NE2 HIS B 333     -11.234  12.219  19.688  1.00 90.88           N  
ATOM   3206  N   GLN B 334     -13.570   8.695  18.234  1.00 92.00           N  
ATOM   3207  CA  GLN B 334     -14.961   9.148  18.203  1.00 92.00           C  
ATOM   3208  C   GLN B 334     -15.906   8.000  17.875  1.00 92.00           C  
ATOM   3209  CB  GLN B 334     -15.125  10.273  17.172  1.00 92.00           C  
ATOM   3210  O   GLN B 334     -17.125   8.148  17.969  1.00 92.00           O  
ATOM   3211  CG  GLN B 334     -14.359  11.547  17.531  1.00 92.00           C  
ATOM   3212  CD  GLN B 334     -14.445  12.602  16.438  1.00 92.00           C  
ATOM   3213  NE2 GLN B 334     -14.648  13.852  16.844  1.00 92.00           N  
ATOM   3214  OE1 GLN B 334     -14.320  12.297  15.250  1.00 92.00           O  
ATOM   3215  N   CYS B 335     -15.398   6.855  17.453  1.00 91.94           N  
ATOM   3216  CA  CYS B 335     -16.203   5.648  17.250  1.00 91.94           C  
ATOM   3217  C   CYS B 335     -16.594   5.043  18.594  1.00 91.94           C  
ATOM   3218  CB  CYS B 335     -15.422   4.621  16.438  1.00 91.94           C  
ATOM   3219  O   CYS B 335     -15.742   4.762  19.438  1.00 91.94           O  
ATOM   3220  SG  CYS B 335     -16.281   3.043  16.250  1.00 91.94           S  
ATOM   3221  N   PRO B 336     -17.875   4.758  18.766  1.00 91.06           N  
ATOM   3222  CA  PRO B 336     -18.344   4.234  20.047  1.00 91.06           C  
ATOM   3223  C   PRO B 336     -17.734   2.873  20.391  1.00 91.06           C  
ATOM   3224  CB  PRO B 336     -19.859   4.133  19.875  1.00 91.06           C  
ATOM   3225  O   PRO B 336     -17.672   2.492  21.562  1.00 91.06           O  
ATOM   3226  CG  PRO B 336     -20.062   4.133  18.391  1.00 91.06           C  
ATOM   3227  CD  PRO B 336     -18.922   4.883  17.750  1.00 91.06           C  
ATOM   3228  N   LEU B 337     -17.234   2.168  19.422  1.00 92.62           N  
ATOM   3229  CA  LEU B 337     -16.703   0.828  19.641  1.00 92.62           C  
ATOM   3230  C   LEU B 337     -15.211   0.879  19.953  1.00 92.62           C  
ATOM   3231  CB  LEU B 337     -16.953  -0.054  18.422  1.00 92.62           C  
ATOM   3232  O   LEU B 337     -14.633  -0.103  20.438  1.00 92.62           O  
ATOM   3233  CG  LEU B 337     -18.406  -0.237  18.000  1.00 92.62           C  
ATOM   3234  CD1 LEU B 337     -18.500  -1.116  16.766  1.00 92.62           C  
ATOM   3235  CD2 LEU B 337     -19.219  -0.833  19.141  1.00 92.62           C  
ATOM   3236  N   PHE B 338     -14.641   1.999  19.719  1.00 92.56           N  
ATOM   3237  CA  PHE B 338     -13.188   2.119  19.797  1.00 92.56           C  
ATOM   3238  C   PHE B 338     -12.711   1.929  21.234  1.00 92.56           C  
ATOM   3239  CB  PHE B 338     -12.734   3.482  19.266  1.00 92.56           C  
ATOM   3240  O   PHE B 338     -13.211   2.572  22.156  1.00 92.56           O  
ATOM   3241  CG  PHE B 338     -11.242   3.688  19.328  1.00 92.56           C  
ATOM   3242  CD1 PHE B 338     -10.656   4.324  20.406  1.00 92.56           C  
ATOM   3243  CD2 PHE B 338     -10.430   3.244  18.297  1.00 92.56           C  
ATOM   3244  CE1 PHE B 338      -9.281   4.520  20.469  1.00 92.56           C  
ATOM   3245  CE2 PHE B 338      -9.047   3.432  18.344  1.00 92.56           C  
ATOM   3246  CZ  PHE B 338      -8.477   4.070  19.438  1.00 92.56           C  
ATOM   3247  N   GLY B 339     -11.742   1.035  21.406  1.00 89.50           N  
ATOM   3248  CA  GLY B 339     -11.078   0.846  22.688  1.00 89.50           C  
ATOM   3249  C   GLY B 339     -11.859  -0.052  23.625  1.00 89.50           C  
ATOM   3250  O   GLY B 339     -11.328  -0.495  24.641  1.00 89.50           O  
ATOM   3251  N   ASN B 340     -13.102  -0.375  23.391  1.00 89.06           N  
ATOM   3252  CA  ASN B 340     -13.953  -1.230  24.219  1.00 89.06           C  
ATOM   3253  C   ASN B 340     -14.281  -2.541  23.516  1.00 89.06           C  
ATOM   3254  CB  ASN B 340     -15.234  -0.498  24.609  1.00 89.06           C  
ATOM   3255  O   ASN B 340     -13.539  -3.516  23.625  1.00 89.06           O  
ATOM   3256  CG  ASN B 340     -14.969   0.731  25.453  1.00 89.06           C  
ATOM   3257  ND2 ASN B 340     -15.844   1.728  25.344  1.00 89.06           N  
ATOM   3258  OD1 ASN B 340     -13.992   0.786  26.203  1.00 89.06           O  
ATOM   3259  N   THR B 341     -15.344  -2.404  22.688  1.00 88.94           N  
ATOM   3260  CA  THR B 341     -15.766  -3.594  21.953  1.00 88.94           C  
ATOM   3261  C   THR B 341     -14.789  -3.900  20.828  1.00 88.94           C  
ATOM   3262  CB  THR B 341     -17.188  -3.432  21.391  1.00 88.94           C  
ATOM   3263  O   THR B 341     -14.539  -5.066  20.500  1.00 88.94           O  
ATOM   3264  CG2 THR B 341     -17.750  -4.770  20.922  1.00 88.94           C  
ATOM   3265  OG1 THR B 341     -18.047  -2.891  22.406  1.00 88.94           O  
ATOM   3266  N   CYS B 342     -14.219  -2.828  20.297  1.00 90.75           N  
ATOM   3267  CA  CYS B 342     -13.234  -2.988  19.219  1.00 90.75           C  
ATOM   3268  C   CYS B 342     -11.828  -2.686  19.719  1.00 90.75           C  
ATOM   3269  CB  CYS B 342     -13.570  -2.078  18.047  1.00 90.75           C  
ATOM   3270  O   CYS B 342     -11.484  -1.525  19.969  1.00 90.75           O  
ATOM   3271  SG  CYS B 342     -12.531  -2.348  16.594  1.00 90.75           S  
ATOM   3272  N   ASN B 343     -11.047  -3.727  19.859  1.00 91.19           N  
ATOM   3273  CA  ASN B 343      -9.656  -3.646  20.312  1.00 91.19           C  
ATOM   3274  C   ASN B 343      -8.789  -4.699  19.625  1.00 91.19           C  
ATOM   3275  CB  ASN B 343      -9.570  -3.793  21.828  1.00 91.19           C  
ATOM   3276  O   ASN B 343      -9.297  -5.520  18.859  1.00 91.19           O  
ATOM   3277  CG  ASN B 343     -10.109  -5.121  22.312  1.00 91.19           C  
ATOM   3278  ND2 ASN B 343     -11.117  -5.062  23.188  1.00 91.19           N  
ATOM   3279  OD1 ASN B 343      -9.633  -6.188  21.922  1.00 91.19           O  
ATOM   3280  N   PRO B 344      -7.520  -4.664  19.812  1.00 87.00           N  
ATOM   3281  CA  PRO B 344      -6.645  -5.574  19.078  1.00 87.00           C  
ATOM   3282  C   PRO B 344      -6.973  -7.043  19.328  1.00 87.00           C  
ATOM   3283  CB  PRO B 344      -5.250  -5.230  19.594  1.00 87.00           C  
ATOM   3284  O   PRO B 344      -6.719  -7.891  18.453  1.00 87.00           O  
ATOM   3285  CG  PRO B 344      -5.309  -3.770  19.922  1.00 87.00           C  
ATOM   3286  CD  PRO B 344      -6.660  -3.467  20.500  1.00 87.00           C  
ATOM   3287  N   GLN B 345      -7.582  -7.406  20.406  1.00 86.12           N  
ATOM   3288  CA  GLN B 345      -7.910  -8.789  20.734  1.00 86.12           C  
ATOM   3289  C   GLN B 345      -9.258  -9.188  20.141  1.00 86.12           C  
ATOM   3290  CB  GLN B 345      -7.914  -9.008  22.250  1.00 86.12           C  
ATOM   3291  O   GLN B 345      -9.453 -10.336  19.734  1.00 86.12           O  
ATOM   3292  CG  GLN B 345      -6.547  -8.836  22.891  1.00 86.12           C  
ATOM   3293  CD  GLN B 345      -6.613  -8.812  24.406  1.00 86.12           C  
ATOM   3294  NE2 GLN B 345      -5.461  -8.680  25.047  1.00 86.12           N  
ATOM   3295  OE1 GLN B 345      -7.695  -8.914  25.000  1.00 86.12           O  
ATOM   3296  N   THR B 346     -10.133  -8.250  20.156  1.00 84.81           N  
ATOM   3297  CA  THR B 346     -11.484  -8.469  19.641  1.00 84.81           C  
ATOM   3298  C   THR B 346     -11.859  -7.402  18.625  1.00 84.81           C  
ATOM   3299  CB  THR B 346     -12.516  -8.484  20.781  1.00 84.81           C  
ATOM   3300  O   THR B 346     -12.766  -6.605  18.859  1.00 84.81           O  
ATOM   3301  CG2 THR B 346     -12.289  -9.656  21.734  1.00 84.81           C  
ATOM   3302  OG1 THR B 346     -12.414  -7.262  21.531  1.00 84.81           O  
ATOM   3303  N   ALA B 347     -11.211  -7.500  17.516  1.00 85.94           N  
ATOM   3304  CA  ALA B 347     -11.367  -6.434  16.516  1.00 85.94           C  
ATOM   3305  C   ALA B 347     -12.641  -6.621  15.703  1.00 85.94           C  
ATOM   3306  CB  ALA B 347     -10.148  -6.387  15.602  1.00 85.94           C  
ATOM   3307  O   ALA B 347     -12.953  -7.730  15.266  1.00 85.94           O  
ATOM   3308  N   PHE B 348     -13.391  -5.520  15.617  1.00 83.06           N  
ATOM   3309  CA  PHE B 348     -14.562  -5.477  14.750  1.00 83.06           C  
ATOM   3310  C   PHE B 348     -14.164  -5.105  13.328  1.00 83.06           C  
ATOM   3311  CB  PHE B 348     -15.586  -4.473  15.289  1.00 83.06           C  
ATOM   3312  O   PHE B 348     -14.688  -5.672  12.367  1.00 83.06           O  
ATOM   3313  CG  PHE B 348     -16.969  -4.656  14.711  1.00 83.06           C  
ATOM   3314  CD1 PHE B 348     -17.391  -3.889  13.641  1.00 83.06           C  
ATOM   3315  CD2 PHE B 348     -17.828  -5.598  15.250  1.00 83.06           C  
ATOM   3316  CE1 PHE B 348     -18.672  -4.055  13.102  1.00 83.06           C  
ATOM   3317  CE2 PHE B 348     -19.109  -5.773  14.719  1.00 83.06           C  
ATOM   3318  CZ  PHE B 348     -19.531  -5.000  13.648  1.00 83.06           C  
ATOM   3319  N   GLY B 349     -13.297  -4.199  13.195  1.00 83.31           N  
ATOM   3320  CA  GLY B 349     -12.852  -3.725  11.898  1.00 83.31           C  
ATOM   3321  C   GLY B 349     -11.375  -3.975  11.641  1.00 83.31           C  
ATOM   3322  O   GLY B 349     -10.602  -4.184  12.586  1.00 83.31           O  
ATOM   3323  N   ALA B 350     -11.023  -3.947  10.406  1.00 87.31           N  
ATOM   3324  CA  ALA B 350      -9.648  -4.191   9.984  1.00 87.31           C  
ATOM   3325  C   ALA B 350      -8.734  -3.043  10.398  1.00 87.31           C  
ATOM   3326  CB  ALA B 350      -9.586  -4.395   8.469  1.00 87.31           C  
ATOM   3327  O   ALA B 350      -7.531  -3.232  10.578  1.00 87.31           O  
ATOM   3328  N   LEU B 351      -9.359  -1.828  10.641  1.00 91.38           N  
ATOM   3329  CA  LEU B 351      -8.578  -0.658  11.023  1.00 91.38           C  
ATOM   3330  C   LEU B 351      -7.863  -0.892  12.352  1.00 91.38           C  
ATOM   3331  CB  LEU B 351      -9.477   0.577  11.125  1.00 91.38           C  
ATOM   3332  O   LEU B 351      -6.820  -0.289  12.617  1.00 91.38           O  
ATOM   3333  CG  LEU B 351     -10.000   1.144   9.805  1.00 91.38           C  
ATOM   3334  CD1 LEU B 351     -11.195   2.062  10.062  1.00 91.38           C  
ATOM   3335  CD2 LEU B 351      -8.898   1.888   9.070  1.00 91.38           C  
ATOM   3336  N   MET B 352      -8.414  -1.827  13.172  1.00 90.69           N  
ATOM   3337  CA  MET B 352      -7.898  -2.070  14.516  1.00 90.69           C  
ATOM   3338  C   MET B 352      -6.785  -3.113  14.484  1.00 90.69           C  
ATOM   3339  CB  MET B 352      -9.016  -2.525  15.453  1.00 90.69           C  
ATOM   3340  O   MET B 352      -5.973  -3.182  15.406  1.00 90.69           O  
ATOM   3341  CG  MET B 352      -8.578  -2.699  16.891  1.00 90.69           C  
ATOM   3342  SD  MET B 352      -7.902  -1.153  17.609  1.00 90.69           S  
ATOM   3343  CE  MET B 352      -9.445  -0.253  17.953  1.00 90.69           C  
ATOM   3344  N   VAL B 353      -6.688  -3.891  13.438  1.00 88.25           N  
ATOM   3345  CA  VAL B 353      -5.773  -5.027  13.492  1.00 88.25           C  
ATOM   3346  C   VAL B 353      -4.641  -4.828  12.484  1.00 88.25           C  
ATOM   3347  CB  VAL B 353      -6.508  -6.359  13.211  1.00 88.25           C  
ATOM   3348  O   VAL B 353      -3.582  -5.449  12.609  1.00 88.25           O  
ATOM   3349  CG1 VAL B 353      -7.418  -6.730  14.375  1.00 88.25           C  
ATOM   3350  CG2 VAL B 353      -7.309  -6.266  11.914  1.00 88.25           C  
ATOM   3351  N   SER B 354      -4.836  -3.953  11.586  1.00 86.62           N  
ATOM   3352  CA  SER B 354      -3.746  -3.645  10.664  1.00 86.62           C  
ATOM   3353  C   SER B 354      -2.760  -2.662  11.281  1.00 86.62           C  
ATOM   3354  CB  SER B 354      -4.297  -3.072   9.352  1.00 86.62           C  
ATOM   3355  O   SER B 354      -3.162  -1.683  11.914  1.00 86.62           O  
ATOM   3356  OG  SER B 354      -3.242  -2.645   8.508  1.00 86.62           O  
ATOM   3357  N   SER B 355      -1.505  -2.879  11.109  1.00 82.56           N  
ATOM   3358  CA  SER B 355      -0.474  -1.979  11.617  1.00 82.56           C  
ATOM   3359  C   SER B 355      -0.551  -0.613  10.945  1.00 82.56           C  
ATOM   3360  CB  SER B 355       0.916  -2.584  11.406  1.00 82.56           C  
ATOM   3361  O   SER B 355      -0.088   0.385  11.508  1.00 82.56           O  
ATOM   3362  OG  SER B 355       1.147  -2.846  10.039  1.00 82.56           O  
ATOM   3363  N   GLU B 356      -1.166  -0.567   9.797  1.00 86.31           N  
ATOM   3364  CA  GLU B 356      -1.288   0.677   9.039  1.00 86.31           C  
ATOM   3365  C   GLU B 356      -2.674   1.294   9.211  1.00 86.31           C  
ATOM   3366  CB  GLU B 356      -1.000   0.438   7.559  1.00 86.31           C  
ATOM   3367  O   GLU B 356      -3.004   2.285   8.562  1.00 86.31           O  
ATOM   3368  CG  GLU B 356       0.435   0.024   7.270  1.00 86.31           C  
ATOM   3369  CD  GLU B 356       0.756  -0.034   5.785  1.00 86.31           C  
ATOM   3370  OE1 GLU B 356       1.921   0.222   5.402  1.00 86.31           O  
ATOM   3371  OE2 GLU B 356      -0.166  -0.337   4.992  1.00 86.31           O  
ATOM   3372  N   GLY B 357      -3.408   0.672  10.070  1.00 89.38           N  
ATOM   3373  CA  GLY B 357      -4.758   1.167  10.297  1.00 89.38           C  
ATOM   3374  C   GLY B 357      -4.809   2.328  11.273  1.00 89.38           C  
ATOM   3375  O   GLY B 357      -4.133   2.312  12.305  1.00 89.38           O  
ATOM   3376  N   ALA B 358      -5.605   3.262  10.969  1.00 91.62           N  
ATOM   3377  CA  ALA B 358      -5.727   4.469  11.789  1.00 91.62           C  
ATOM   3378  C   ALA B 358      -6.145   4.125  13.211  1.00 91.62           C  
ATOM   3379  CB  ALA B 358      -6.727   5.438  11.164  1.00 91.62           C  
ATOM   3380  O   ALA B 358      -5.648   4.719  14.172  1.00 91.62           O  
ATOM   3381  N   CYS B 359      -7.070   3.156  13.391  1.00 93.06           N  
ATOM   3382  CA  CYS B 359      -7.543   2.785  14.719  1.00 93.06           C  
ATOM   3383  C   CYS B 359      -6.438   2.096  15.516  1.00 93.06           C  
ATOM   3384  CB  CYS B 359      -8.758   1.868  14.625  1.00 93.06           C  
ATOM   3385  O   CYS B 359      -6.293   2.330  16.719  1.00 93.06           O  
ATOM   3386  SG  CYS B 359     -10.227   2.676  13.938  1.00 93.06           S  
ATOM   3387  N   ALA B 360      -5.707   1.283  14.844  1.00 91.50           N  
ATOM   3388  CA  ALA B 360      -4.574   0.623  15.492  1.00 91.50           C  
ATOM   3389  C   ALA B 360      -3.531   1.639  15.938  1.00 91.50           C  
ATOM   3390  CB  ALA B 360      -3.945  -0.401  14.547  1.00 91.50           C  
ATOM   3391  O   ALA B 360      -3.031   1.568  17.062  1.00 91.50           O  
ATOM   3392  N   ALA B 361      -3.205   2.537  15.062  1.00 90.12           N  
ATOM   3393  CA  ALA B 361      -2.223   3.572  15.367  1.00 90.12           C  
ATOM   3394  C   ALA B 361      -2.688   4.438  16.531  1.00 90.12           C  
ATOM   3395  CB  ALA B 361      -1.957   4.438  14.141  1.00 90.12           C  
ATOM   3396  O   ALA B 361      -1.917   4.715  17.453  1.00 90.12           O  
ATOM   3397  N   TRP B 362      -3.924   4.816  16.438  1.00 91.06           N  
ATOM   3398  CA  TRP B 362      -4.484   5.629  17.516  1.00 91.06           C  
ATOM   3399  C   TRP B 362      -4.449   4.879  18.844  1.00 91.06           C  
ATOM   3400  CB  TRP B 362      -5.918   6.043  17.188  1.00 91.06           C  
ATOM   3401  O   TRP B 362      -4.070   5.441  19.875  1.00 91.06           O  
ATOM   3402  CG  TRP B 362      -6.453   7.137  18.062  1.00 91.06           C  
ATOM   3403  CD1 TRP B 362      -6.875   7.023  19.359  1.00 91.06           C  
ATOM   3404  CD2 TRP B 362      -6.629   8.508  17.703  1.00 91.06           C  
ATOM   3405  CE2 TRP B 362      -7.160   9.172  18.828  1.00 91.06           C  
ATOM   3406  CE3 TRP B 362      -6.383   9.242  16.531  1.00 91.06           C  
ATOM   3407  NE1 TRP B 362      -7.301   8.242  19.828  1.00 91.06           N  
ATOM   3408  CH2 TRP B 362      -7.207  11.234  17.672  1.00 91.06           C  
ATOM   3409  CZ2 TRP B 362      -7.453  10.539  18.828  1.00 91.06           C  
ATOM   3410  CZ3 TRP B 362      -6.676  10.602  16.531  1.00 91.06           C  
ATOM   3411  N   TYR B 363      -4.832   3.682  18.859  1.00 91.50           N  
ATOM   3412  CA  TYR B 363      -4.863   2.844  20.047  1.00 91.50           C  
ATOM   3413  C   TYR B 363      -3.471   2.701  20.656  1.00 91.50           C  
ATOM   3414  CB  TYR B 363      -5.434   1.460  19.719  1.00 91.50           C  
ATOM   3415  O   TYR B 363      -3.307   2.750  21.875  1.00 91.50           O  
ATOM   3416  CG  TYR B 363      -5.695   0.607  20.938  1.00 91.50           C  
ATOM   3417  CD1 TYR B 363      -4.711  -0.232  21.453  1.00 91.50           C  
ATOM   3418  CD2 TYR B 363      -6.934   0.638  21.578  1.00 91.50           C  
ATOM   3419  CE1 TYR B 363      -4.949  -1.021  22.578  1.00 91.50           C  
ATOM   3420  CE2 TYR B 363      -7.184  -0.148  22.703  1.00 91.50           C  
ATOM   3421  OH  TYR B 363      -6.426  -1.751  24.297  1.00 91.50           O  
ATOM   3422  CZ  TYR B 363      -6.188  -0.972  23.188  1.00 91.50           C  
ATOM   3423  N   GLN B 364      -2.512   2.555  19.875  1.00 88.38           N  
ATOM   3424  CA  GLN B 364      -1.145   2.291  20.312  1.00 88.38           C  
ATOM   3425  C   GLN B 364      -0.467   3.566  20.812  1.00 88.38           C  
ATOM   3426  CB  GLN B 364      -0.332   1.671  19.172  1.00 88.38           C  
ATOM   3427  O   GLN B 364       0.248   3.547  21.812  1.00 88.38           O  
ATOM   3428  CG  GLN B 364       1.082   1.271  19.578  1.00 88.38           C  
ATOM   3429  CD  GLN B 364       1.787   0.457  18.516  1.00 88.38           C  
ATOM   3430  NE2 GLN B 364       3.070   0.182  18.719  1.00 88.38           N  
ATOM   3431  OE1 GLN B 364       1.185   0.078  17.500  1.00 88.38           O  
ATOM   3432  N   TYR B 365      -0.789   4.664  20.156  1.00 87.31           N  
ATOM   3433  CA  TYR B 365       0.067   5.820  20.391  1.00 87.31           C  
ATOM   3434  C   TYR B 365      -0.700   6.930  21.094  1.00 87.31           C  
ATOM   3435  CB  TYR B 365       0.641   6.344  19.062  1.00 87.31           C  
ATOM   3436  O   TYR B 365      -0.103   7.898  21.578  1.00 87.31           O  
ATOM   3437  CG  TYR B 365       1.549   5.359  18.375  1.00 87.31           C  
ATOM   3438  CD1 TYR B 365       2.809   5.059  18.891  1.00 87.31           C  
ATOM   3439  CD2 TYR B 365       1.150   4.734  17.188  1.00 87.31           C  
ATOM   3440  CE1 TYR B 365       3.650   4.156  18.250  1.00 87.31           C  
ATOM   3441  CE2 TYR B 365       1.983   3.828  16.547  1.00 87.31           C  
ATOM   3442  OH  TYR B 365       4.059   2.652  16.438  1.00 87.31           O  
ATOM   3443  CZ  TYR B 365       3.229   3.547  17.078  1.00 87.31           C  
ATOM   3444  N   ARG B 366      -2.021   6.910  21.172  1.00 81.06           N  
ATOM   3445  CA  ARG B 366      -2.811   7.980  21.766  1.00 81.06           C  
ATOM   3446  C   ARG B 366      -3.625   7.465  22.953  1.00 81.06           C  
ATOM   3447  CB  ARG B 366      -3.738   8.609  20.719  1.00 81.06           C  
ATOM   3448  O   ARG B 366      -4.605   8.094  23.359  1.00 81.06           O  
ATOM   3449  CG  ARG B 366      -3.008   9.305  19.594  1.00 81.06           C  
ATOM   3450  CD  ARG B 366      -2.285  10.555  20.062  1.00 81.06           C  
ATOM   3451  NE  ARG B 366      -1.625  11.250  18.953  1.00 81.06           N  
ATOM   3452  NH1 ARG B 366       0.366  10.094  19.156  1.00 81.06           N  
ATOM   3453  NH2 ARG B 366       0.121  11.703  17.531  1.00 81.06           N  
ATOM   3454  CZ  ARG B 366      -0.380  11.016  18.547  1.00 81.06           C  
ATOM   3455  N   GLN B 367      -3.439   6.273  23.469  1.00 67.31           N  
ATOM   3456  CA  GLN B 367      -4.207   5.684  24.562  1.00 67.31           C  
ATOM   3457  C   GLN B 367      -4.344   6.656  25.734  1.00 67.31           C  
ATOM   3458  CB  GLN B 367      -3.557   4.383  25.031  1.00 67.31           C  
ATOM   3459  O   GLN B 367      -5.391   6.711  26.375  1.00 67.31           O  
ATOM   3460  CG  GLN B 367      -4.207   3.127  24.469  1.00 67.31           C  
ATOM   3461  CD  GLN B 367      -3.566   1.852  24.984  1.00 67.31           C  
ATOM   3462  NE2 GLN B 367      -4.133   0.709  24.609  1.00 67.31           N  
ATOM   3463  OE1 GLN B 367      -2.570   1.893  25.719  1.00 67.31           O  
ATOM   3464  N   GLN B 368      -3.293   7.406  26.031  1.00 58.41           N  
ATOM   3465  CA  GLN B 368      -3.367   8.242  27.219  1.00 58.41           C  
ATOM   3466  C   GLN B 368      -4.391   9.359  27.047  1.00 58.41           C  
ATOM   3467  CB  GLN B 368      -1.994   8.828  27.547  1.00 58.41           C  
ATOM   3468  O   GLN B 368      -4.840   9.961  28.031  1.00 58.41           O  
ATOM   3469  CG  GLN B 368      -1.021   7.828  28.156  1.00 58.41           C  
ATOM   3470  CD  GLN B 368       0.278   8.469  28.594  1.00 58.41           C  
ATOM   3471  NE2 GLN B 368       1.137   7.676  29.234  1.00 58.41           N  
ATOM   3472  OE1 GLN B 368       0.509   9.656  28.375  1.00 58.41           O  
ATOM   3473  N   GLU B 369      -4.715   9.703  25.844  1.00 57.66           N  
ATOM   3474  CA  GLU B 369      -5.672  10.789  25.656  1.00 57.66           C  
ATOM   3475  C   GLU B 369      -7.098  10.328  25.922  1.00 57.66           C  
ATOM   3476  CB  GLU B 369      -5.562  11.359  24.234  1.00 57.66           C  
ATOM   3477  O   GLU B 369      -7.996  11.148  26.125  1.00 57.66           O  
ATOM   3478  CG  GLU B 369      -4.301  12.172  23.984  1.00 57.66           C  
ATOM   3479  CD  GLU B 369      -4.203  12.719  22.578  1.00 57.66           C  
ATOM   3480  OE1 GLU B 369      -3.182  13.359  22.250  1.00 57.66           O  
ATOM   3481  OE2 GLU B 369      -5.156  12.500  21.797  1.00 57.66           O  
ATOM   3482  N   SER B 370      -7.418   9.078  25.703  1.00 49.91           N  
ATOM   3483  CA  SER B 370      -8.781   8.602  25.938  1.00 49.91           C  
ATOM   3484  C   SER B 370      -9.102   8.531  27.422  1.00 49.91           C  
ATOM   3485  CB  SER B 370      -8.984   7.230  25.297  1.00 49.91           C  
ATOM   3486  O   SER B 370     -10.250   8.320  27.812  1.00 49.91           O  
ATOM   3487  OG  SER B 370      -8.664   7.270  23.906  1.00 49.91           O  
ATOM   3488  N   GLU B 371      -8.180   8.297  28.297  1.00 44.03           N  
ATOM   3489  CA  GLU B 371      -8.516   8.242  29.719  1.00 44.03           C  
ATOM   3490  C   GLU B 371      -8.766   9.641  30.281  1.00 44.03           C  
ATOM   3491  CB  GLU B 371      -7.410   7.543  30.500  1.00 44.03           C  
ATOM   3492  O   GLU B 371      -9.422   9.797  31.297  1.00 44.03           O  
ATOM   3493  CG  GLU B 371      -7.457   6.023  30.422  1.00 44.03           C  
ATOM   3494  CD  GLU B 371      -6.367   5.340  31.219  1.00 44.03           C  
ATOM   3495  OE1 GLU B 371      -6.402   4.098  31.359  1.00 44.03           O  
ATOM   3496  OE2 GLU B 371      -5.469   6.055  31.719  1.00 44.03           O  
ATOM   3497  N   ALA B 372      -8.406  10.766  29.531  1.00 36.34           N  
ATOM   3498  CA  ALA B 372      -8.703  12.008  30.250  1.00 36.34           C  
ATOM   3499  C   ALA B 372     -10.109  12.508  29.922  1.00 36.34           C  
ATOM   3500  CB  ALA B 372      -7.668  13.078  29.906  1.00 36.34           C  
ATOM   3501  O   ALA B 372     -10.547  12.414  28.766  1.00 36.34           O  
TER    3502      ALA B 372                                                      
ENDMDL                                                                          
END                                                                             
