# Supplementary material for: ATP-Triggered Fe(CN)2CO Synthon Transfer from the Maturase HypCD to the Active Site of Apo-[NiFe]-Hydrogenase
Source: J Am Chem Soc. 2024 Nov 4;146(45):30976–89. doi: 10.1021/jacs.4c09791 (PMC11565642; doi:10.1021/jacs.4c09791)
Supplement: Supplementary file 2 — ja4c09791_si_002.zip [file ja4c09791_si_002.zip › Supplementary Data I/AlphaFold2/EcHypC_CnHoxC/EcHypC_CnHoxC.pdb]

MODEL     1                                                                     
ATOM      1  N   GLU A   1     -22.016  22.250   8.812  1.00 86.88           N  
ATOM      2  CA  GLU A   1     -21.906  22.328   7.359  1.00 86.88           C  
ATOM      3  C   GLU A   1     -21.328  21.031   6.793  1.00 86.88           C  
ATOM      4  CB  GLU A   1     -21.031  23.516   6.941  1.00 86.88           C  
ATOM      5  O   GLU A   1     -20.547  20.344   7.457  1.00 86.88           O  
ATOM      6  CG  GLU A   1     -21.062  23.797   5.449  1.00 86.88           C  
ATOM      7  CD  GLU A   1     -20.203  24.984   5.047  1.00 86.88           C  
ATOM      8  OE1 GLU A   1     -20.109  25.281   3.836  1.00 86.88           O  
ATOM      9  OE2 GLU A   1     -19.609  25.609   5.953  1.00 86.88           O  
ATOM     10  N   ARG A   2     -21.875  20.625   5.645  1.00 84.31           N  
ATOM     11  CA  ARG A   2     -21.391  19.422   4.961  1.00 84.31           C  
ATOM     12  C   ARG A   2     -20.438  19.797   3.818  1.00 84.31           C  
ATOM     13  CB  ARG A   2     -22.562  18.594   4.426  1.00 84.31           C  
ATOM     14  O   ARG A   2     -20.703  20.750   3.076  1.00 84.31           O  
ATOM     15  CG  ARG A   2     -23.328  17.859   5.508  1.00 84.31           C  
ATOM     16  CD  ARG A   2     -24.453  17.016   4.918  1.00 84.31           C  
ATOM     17  NE  ARG A   2     -25.219  16.328   5.957  1.00 84.31           N  
ATOM     18  NH1 ARG A   2     -26.750  15.391   4.508  1.00 84.31           N  
ATOM     19  NH2 ARG A   2     -26.891  14.984   6.762  1.00 84.31           N  
ATOM     20  CZ  ARG A   2     -26.281  15.570   5.742  1.00 84.31           C  
ATOM     21  N   LEU A   3     -19.328  19.078   3.852  1.00 82.94           N  
ATOM     22  CA  LEU A   3     -18.297  19.297   2.836  1.00 82.94           C  
ATOM     23  C   LEU A   3     -17.906  17.984   2.158  1.00 82.94           C  
ATOM     24  CB  LEU A   3     -17.062  19.953   3.459  1.00 82.94           C  
ATOM     25  O   LEU A   3     -17.656  16.984   2.832  1.00 82.94           O  
ATOM     26  CG  LEU A   3     -15.969  20.391   2.486  1.00 82.94           C  
ATOM     27  CD1 LEU A   3     -16.453  21.562   1.641  1.00 82.94           C  
ATOM     28  CD2 LEU A   3     -14.703  20.766   3.244  1.00 82.94           C  
ATOM     29  N   VAL A   4     -18.000  17.969   0.899  1.00 79.19           N  
ATOM     30  CA  VAL A   4     -17.484  16.844   0.139  1.00 79.19           C  
ATOM     31  C   VAL A   4     -16.094  17.156  -0.396  1.00 79.19           C  
ATOM     32  CB  VAL A   4     -18.438  16.469  -1.025  1.00 79.19           C  
ATOM     33  O   VAL A   4     -15.922  18.109  -1.157  1.00 79.19           O  
ATOM     34  CG1 VAL A   4     -17.875  15.281  -1.812  1.00 79.19           C  
ATOM     35  CG2 VAL A   4     -19.828  16.156  -0.498  1.00 79.19           C  
ATOM     36  N   VAL A   5     -15.188  16.375   0.119  1.00 78.25           N  
ATOM     37  CA  VAL A   5     -13.805  16.562  -0.300  1.00 78.25           C  
ATOM     38  C   VAL A   5     -13.414  15.461  -1.286  1.00 78.25           C  
ATOM     39  CB  VAL A   5     -12.836  16.562   0.908  1.00 78.25           C  
ATOM     40  O   VAL A   5     -13.492  14.266  -0.966  1.00 78.25           O  
ATOM     41  CG1 VAL A   5     -11.414  16.875   0.461  1.00 78.25           C  
ATOM     42  CG2 VAL A   5     -13.305  17.562   1.961  1.00 78.25           C  
ATOM     43  N   GLY A   6     -12.930  15.844  -2.527  1.00 72.94           N  
ATOM     44  CA  GLY A   6     -12.516  14.891  -3.545  1.00 72.94           C  
ATOM     45  C   GLY A   6     -13.172  15.141  -4.891  1.00 72.94           C  
ATOM     46  O   GLY A   6     -13.984  16.047  -5.035  1.00 72.94           O  
ATOM     47  N   PRO A   7     -12.727  14.406  -5.777  1.00 67.00           N  
ATOM     48  CA  PRO A   7     -11.750  13.312  -5.734  1.00 67.00           C  
ATOM     49  C   PRO A   7     -10.352  13.781  -5.352  1.00 67.00           C  
ATOM     50  CB  PRO A   7     -11.773  12.766  -7.168  1.00 67.00           C  
ATOM     51  O   PRO A   7      -9.953  14.891  -5.707  1.00 67.00           O  
ATOM     52  CG  PRO A   7     -12.234  13.914  -8.008  1.00 67.00           C  
ATOM     53  CD  PRO A   7     -13.078  14.820  -7.152  1.00 67.00           C  
ATOM     54  N   PHE A   8      -9.789  12.930  -4.488  1.00 69.81           N  
ATOM     55  CA  PHE A   8      -8.438  13.219  -4.016  1.00 69.81           C  
ATOM     56  C   PHE A   8      -7.418  12.984  -5.125  1.00 69.81           C  
ATOM     57  CB  PHE A   8      -8.094  12.359  -2.799  1.00 69.81           C  
ATOM     58  O   PHE A   8      -7.480  11.977  -5.832  1.00 69.81           O  
ATOM     59  CG  PHE A   8      -8.680  12.867  -1.509  1.00 69.81           C  
ATOM     60  CD1 PHE A   8      -7.859  13.438  -0.538  1.00 69.81           C  
ATOM     61  CD2 PHE A   8     -10.039  12.789  -1.267  1.00 69.81           C  
ATOM     62  CE1 PHE A   8      -8.391  13.914   0.657  1.00 69.81           C  
ATOM     63  CE2 PHE A   8     -10.586  13.266  -0.076  1.00 69.81           C  
ATOM     64  CZ  PHE A   8      -9.758  13.828   0.885  1.00 69.81           C  
ATOM     65  N   ASN A   9      -6.582  14.008  -5.379  1.00 66.62           N  
ATOM     66  CA  ASN A   9      -5.418  13.781  -6.227  1.00 66.62           C  
ATOM     67  C   ASN A   9      -4.281  13.117  -5.453  1.00 66.62           C  
ATOM     68  CB  ASN A   9      -4.941  15.102  -6.840  1.00 66.62           C  
ATOM     69  O   ASN A   9      -4.293  13.094  -4.223  1.00 66.62           O  
ATOM     70  CG  ASN A   9      -4.570  16.141  -5.793  1.00 66.62           C  
ATOM     71  ND2 ASN A   9      -4.199  17.328  -6.242  1.00 66.62           N  
ATOM     72  OD1 ASN A   9      -4.617  15.859  -4.590  1.00 66.62           O  
ATOM     73  N   ARG A  10      -3.486  12.453  -6.156  1.00 65.75           N  
ATOM     74  CA  ARG A  10      -2.291  11.820  -5.609  1.00 65.75           C  
ATOM     75  C   ARG A  10      -2.660  10.719  -4.617  1.00 65.75           C  
ATOM     76  CB  ARG A  10      -1.396  12.852  -4.926  1.00 65.75           C  
ATOM     77  O   ARG A  10      -2.076  10.625  -3.537  1.00 65.75           O  
ATOM     78  CG  ARG A  10      -0.762  13.844  -5.891  1.00 65.75           C  
ATOM     79  CD  ARG A  10       0.093  14.875  -5.160  1.00 65.75           C  
ATOM     80  NE  ARG A  10      -0.722  15.773  -4.352  1.00 65.75           N  
ATOM     81  NH1 ARG A  10       0.914  16.172  -2.770  1.00 65.75           N  
ATOM     82  NH2 ARG A  10      -1.138  17.172  -2.582  1.00 65.75           N  
ATOM     83  CZ  ARG A  10      -0.314  16.375  -3.236  1.00 65.75           C  
ATOM     84  N   VAL A  11      -3.773  10.164  -4.812  1.00 67.19           N  
ATOM     85  CA  VAL A  11      -4.199   8.898  -4.230  1.00 67.19           C  
ATOM     86  C   VAL A  11      -4.469   7.883  -5.336  1.00 67.19           C  
ATOM     87  CB  VAL A  11      -5.457   9.070  -3.350  1.00 67.19           C  
ATOM     88  O   VAL A  11      -4.770   8.258  -6.473  1.00 67.19           O  
ATOM     89  CG1 VAL A  11      -5.973   7.719  -2.871  1.00 67.19           C  
ATOM     90  CG2 VAL A  11      -5.156   9.984  -2.162  1.00 67.19           C  
ATOM     91  N   GLU A  12      -4.207   6.656  -4.965  1.00 70.38           N  
ATOM     92  CA  GLU A  12      -4.496   5.605  -5.934  1.00 70.38           C  
ATOM     93  C   GLU A  12      -5.984   5.277  -5.969  1.00 70.38           C  
ATOM     94  CB  GLU A  12      -3.688   4.344  -5.617  1.00 70.38           C  
ATOM     95  O   GLU A  12      -6.559   4.863  -4.957  1.00 70.38           O  
ATOM     96  CG  GLU A  12      -2.188   4.512  -5.805  1.00 70.38           C  
ATOM     97  CD  GLU A  12      -1.767   4.555  -7.266  1.00 70.38           C  
ATOM     98  OE1 GLU A  12      -0.591   4.875  -7.551  1.00 70.38           O  
ATOM     99  OE2 GLU A  12      -2.621   4.262  -8.133  1.00 70.38           O  
ATOM    100  N   GLY A  13      -6.582   5.586  -7.145  1.00 66.75           N  
ATOM    101  CA  GLY A  13      -8.008   5.352  -7.270  1.00 66.75           C  
ATOM    102  C   GLY A  13      -8.844   6.574  -6.938  1.00 66.75           C  
ATOM    103  O   GLY A  13      -8.305   7.645  -6.648  1.00 66.75           O  
ATOM    104  N   ASP A  14     -10.164   6.414  -6.980  1.00 70.31           N  
ATOM    105  CA  ASP A  14     -11.117   7.496  -6.758  1.00 70.31           C  
ATOM    106  C   ASP A  14     -11.609   7.500  -5.312  1.00 70.31           C  
ATOM    107  CB  ASP A  14     -12.297   7.379  -7.719  1.00 70.31           C  
ATOM    108  O   ASP A  14     -12.234   6.535  -4.863  1.00 70.31           O  
ATOM    109  CG  ASP A  14     -11.930   7.699  -9.156  1.00 70.31           C  
ATOM    110  OD1 ASP A  14     -11.234   8.711  -9.398  1.00 70.31           O  
ATOM    111  OD2 ASP A  14     -12.336   6.934 -10.055  1.00 70.31           O  
ATOM    112  N   LEU A  15     -11.273   8.555  -4.559  1.00 80.12           N  
ATOM    113  CA  LEU A  15     -11.625   8.672  -3.148  1.00 80.12           C  
ATOM    114  C   LEU A  15     -12.344   9.984  -2.877  1.00 80.12           C  
ATOM    115  CB  LEU A  15     -10.367   8.578  -2.275  1.00 80.12           C  
ATOM    116  O   LEU A  15     -11.883  11.055  -3.291  1.00 80.12           O  
ATOM    117  CG  LEU A  15     -10.555   8.875  -0.787  1.00 80.12           C  
ATOM    118  CD1 LEU A  15     -11.438   7.820  -0.138  1.00 80.12           C  
ATOM    119  CD2 LEU A  15      -9.203   8.961  -0.085  1.00 80.12           C  
ATOM    120  N   GLU A  16     -13.453   9.812  -2.285  1.00 83.94           N  
ATOM    121  CA  GLU A  16     -14.195  10.961  -1.764  1.00 83.94           C  
ATOM    122  C   GLU A  16     -14.422  10.836  -0.260  1.00 83.94           C  
ATOM    123  CB  GLU A  16     -15.539  11.109  -2.488  1.00 83.94           C  
ATOM    124  O   GLU A  16     -14.617   9.727   0.252  1.00 83.94           O  
ATOM    125  CG  GLU A  16     -15.398  11.445  -3.967  1.00 83.94           C  
ATOM    126  CD  GLU A  16     -16.734  11.469  -4.699  1.00 83.94           C  
ATOM    127  OE1 GLU A  16     -16.750  11.797  -5.906  1.00 83.94           O  
ATOM    128  OE2 GLU A  16     -17.766  11.156  -4.062  1.00 83.94           O  
ATOM    129  N   VAL A  17     -14.391  11.992   0.368  1.00 90.81           N  
ATOM    130  CA  VAL A  17     -14.641  12.016   1.805  1.00 90.81           C  
ATOM    131  C   VAL A  17     -15.727  13.047   2.125  1.00 90.81           C  
ATOM    132  CB  VAL A  17     -13.359  12.328   2.602  1.00 90.81           C  
ATOM    133  O   VAL A  17     -15.578  14.227   1.795  1.00 90.81           O  
ATOM    134  CG1 VAL A  17     -13.633  12.289   4.105  1.00 90.81           C  
ATOM    135  CG2 VAL A  17     -12.250  11.344   2.232  1.00 90.81           C  
ATOM    136  N   ASN A  18     -16.812  12.547   2.709  1.00 92.94           N  
ATOM    137  CA  ASN A  18     -17.859  13.430   3.221  1.00 92.94           C  
ATOM    138  C   ASN A  18     -17.594  13.852   4.660  1.00 92.94           C  
ATOM    139  CB  ASN A  18     -19.234  12.742   3.121  1.00 92.94           C  
ATOM    140  O   ASN A  18     -17.469  13.008   5.547  1.00 92.94           O  
ATOM    141  CG  ASN A  18     -19.625  12.445   1.689  1.00 92.94           C  
ATOM    142  ND2 ASN A  18     -20.047  11.211   1.437  1.00 92.94           N  
ATOM    143  OD1 ASN A  18     -19.562  13.320   0.818  1.00 92.94           O  
ATOM    144  N   LEU A  19     -17.578  15.164   4.762  1.00 94.75           N  
ATOM    145  CA  LEU A  19     -17.250  15.703   6.074  1.00 94.75           C  
ATOM    146  C   LEU A  19     -18.422  16.484   6.648  1.00 94.75           C  
ATOM    147  CB  LEU A  19     -16.016  16.609   5.992  1.00 94.75           C  
ATOM    148  O   LEU A  19     -19.125  17.188   5.918  1.00 94.75           O  
ATOM    149  CG  LEU A  19     -14.758  16.000   5.371  1.00 94.75           C  
ATOM    150  CD1 LEU A  19     -13.672  17.047   5.223  1.00 94.75           C  
ATOM    151  CD2 LEU A  19     -14.266  14.828   6.211  1.00 94.75           C  
ATOM    152  N   GLU A  20     -18.625  16.266   7.926  1.00 95.75           N  
ATOM    153  CA  GLU A  20     -19.422  17.188   8.734  1.00 95.75           C  
ATOM    154  C   GLU A  20     -18.531  18.109   9.570  1.00 95.75           C  
ATOM    155  CB  GLU A  20     -20.375  16.422   9.641  1.00 95.75           C  
ATOM    156  O   GLU A  20     -17.719  17.625  10.375  1.00 95.75           O  
ATOM    157  CG  GLU A  20     -21.422  15.602   8.891  1.00 95.75           C  
ATOM    158  CD  GLU A  20     -22.344  14.820   9.805  1.00 95.75           C  
ATOM    159  OE1 GLU A  20     -23.156  14.016   9.297  1.00 95.75           O  
ATOM    160  OE2 GLU A  20     -22.250  15.008  11.039  1.00 95.75           O  
ATOM    161  N   VAL A  21     -18.734  19.422   9.281  1.00 95.44           N  
ATOM    162  CA  VAL A  21     -17.844  20.391   9.914  1.00 95.44           C  
ATOM    163  C   VAL A  21     -18.641  21.297  10.852  1.00 95.44           C  
ATOM    164  CB  VAL A  21     -17.094  21.234   8.867  1.00 95.44           C  
ATOM    165  O   VAL A  21     -19.734  21.750  10.500  1.00 95.44           O  
ATOM    166  CG1 VAL A  21     -16.188  22.266   9.555  1.00 95.44           C  
ATOM    167  CG2 VAL A  21     -16.266  20.344   7.941  1.00 95.44           C  
ATOM    168  N   ALA A  22     -18.109  21.438  12.062  1.00 94.25           N  
ATOM    169  CA  ALA A  22     -18.672  22.344  13.055  1.00 94.25           C  
ATOM    170  C   ALA A  22     -17.562  23.078  13.820  1.00 94.25           C  
ATOM    171  CB  ALA A  22     -19.578  21.578  14.031  1.00 94.25           C  
ATOM    172  O   ALA A  22     -16.594  22.453  14.258  1.00 94.25           O  
ATOM    173  N   SER A  23     -17.703  24.438  13.945  1.00 93.69           N  
ATOM    174  CA  SER A  23     -16.781  25.266  14.711  1.00 93.69           C  
ATOM    175  C   SER A  23     -15.352  25.094  14.219  1.00 93.69           C  
ATOM    176  CB  SER A  23     -16.875  24.922  16.203  1.00 93.69           C  
ATOM    177  O   SER A  23     -14.430  24.938  15.023  1.00 93.69           O  
ATOM    178  OG  SER A  23     -18.188  25.078  16.672  1.00 93.69           O  
ATOM    179  N   GLY A  24     -15.164  24.938  12.898  1.00 93.69           N  
ATOM    180  CA  GLY A  24     -13.844  24.938  12.297  1.00 93.69           C  
ATOM    181  C   GLY A  24     -13.133  23.594  12.438  1.00 93.69           C  
ATOM    182  O   GLY A  24     -11.906  23.531  12.289  1.00 93.69           O  
ATOM    183  N   ARG A  25     -13.961  22.516  12.742  1.00 96.81           N  
ATOM    184  CA  ARG A  25     -13.367  21.188  12.891  1.00 96.81           C  
ATOM    185  C   ARG A  25     -14.273  20.125  12.305  1.00 96.81           C  
ATOM    186  CB  ARG A  25     -13.086  20.891  14.367  1.00 96.81           C  
ATOM    187  O   ARG A  25     -15.492  20.297  12.242  1.00 96.81           O  
ATOM    188  CG  ARG A  25     -12.008  21.781  14.977  1.00 96.81           C  
ATOM    189  CD  ARG A  25     -11.773  21.438  16.438  1.00 96.81           C  
ATOM    190  NE  ARG A  25     -10.633  22.172  16.984  1.00 96.81           N  
ATOM    191  NH1 ARG A  25      -9.172  20.391  16.875  1.00 96.81           N  
ATOM    192  NH2 ARG A  25      -8.461  22.422  17.688  1.00 96.81           N  
ATOM    193  CZ  ARG A  25      -9.422  21.656  17.188  1.00 96.81           C  
ATOM    194  N   VAL A  26     -13.648  19.078  11.914  1.00 97.38           N  
ATOM    195  CA  VAL A  26     -14.398  17.922  11.414  1.00 97.38           C  
ATOM    196  C   VAL A  26     -15.086  17.219  12.578  1.00 97.38           C  
ATOM    197  CB  VAL A  26     -13.492  16.938  10.641  1.00 97.38           C  
ATOM    198  O   VAL A  26     -14.430  16.812  13.539  1.00 97.38           O  
ATOM    199  CG1 VAL A  26     -14.289  15.719  10.188  1.00 97.38           C  
ATOM    200  CG2 VAL A  26     -12.844  17.641   9.445  1.00 97.38           C  
ATOM    201  N   CYS A  27     -16.375  17.016  12.469  1.00 97.38           N  
ATOM    202  CA  CYS A  27     -17.125  16.297  13.492  1.00 97.38           C  
ATOM    203  C   CYS A  27     -17.312  14.828  13.102  1.00 97.38           C  
ATOM    204  CB  CYS A  27     -18.500  16.938  13.711  1.00 97.38           C  
ATOM    205  O   CYS A  27     -17.344  13.953  13.969  1.00 97.38           O  
ATOM    206  SG  CYS A  27     -18.406  18.625  14.352  1.00 97.38           S  
ATOM    207  N   SER A  28     -17.469  14.625  11.875  1.00 97.25           N  
ATOM    208  CA  SER A  28     -17.641  13.273  11.352  1.00 97.25           C  
ATOM    209  C   SER A  28     -17.172  13.180   9.906  1.00 97.25           C  
ATOM    210  CB  SER A  28     -19.109  12.836  11.453  1.00 97.25           C  
ATOM    211  O   SER A  28     -17.172  14.180   9.180  1.00 97.25           O  
ATOM    212  OG  SER A  28     -19.359  11.742  10.594  1.00 97.25           O  
ATOM    213  N   ALA A  29     -16.750  12.023   9.555  1.00 97.50           N  
ATOM    214  CA  ALA A  29     -16.281  11.766   8.195  1.00 97.50           C  
ATOM    215  C   ALA A  29     -16.781  10.422   7.688  1.00 97.50           C  
ATOM    216  CB  ALA A  29     -14.750  11.805   8.141  1.00 97.50           C  
ATOM    217  O   ALA A  29     -16.922   9.469   8.453  1.00 97.50           O  
ATOM    218  N   ARG A  30     -17.094  10.375   6.445  1.00 96.56           N  
ATOM    219  CA  ARG A  30     -17.469   9.156   5.742  1.00 96.56           C  
ATOM    220  C   ARG A  30     -16.688   9.008   4.445  1.00 96.56           C  
ATOM    221  CB  ARG A  30     -18.969   9.141   5.449  1.00 96.56           C  
ATOM    222  O   ARG A  30     -16.734   9.883   3.580  1.00 96.56           O  
ATOM    223  CG  ARG A  30     -19.844   9.070   6.695  1.00 96.56           C  
ATOM    224  CD  ARG A  30     -21.328   9.047   6.348  1.00 96.56           C  
ATOM    225  NE  ARG A  30     -22.156   9.133   7.543  1.00 96.56           N  
ATOM    226  NH1 ARG A  30     -23.391   7.238   7.070  1.00 96.56           N  
ATOM    227  NH2 ARG A  30     -23.812   8.445   8.969  1.00 96.56           N  
ATOM    228  CZ  ARG A  30     -23.125   8.273   7.859  1.00 96.56           C  
ATOM    229  N   VAL A  31     -16.000   7.934   4.363  1.00 94.62           N  
ATOM    230  CA  VAL A  31     -15.141   7.676   3.211  1.00 94.62           C  
ATOM    231  C   VAL A  31     -15.914   6.895   2.150  1.00 94.62           C  
ATOM    232  CB  VAL A  31     -13.867   6.898   3.617  1.00 94.62           C  
ATOM    233  O   VAL A  31     -16.531   5.867   2.449  1.00 94.62           O  
ATOM    234  CG1 VAL A  31     -13.039   6.543   2.385  1.00 94.62           C  
ATOM    235  CG2 VAL A  31     -13.039   7.719   4.605  1.00 94.62           C  
ATOM    236  N   ASN A  32     -15.898   7.453   0.950  1.00 90.12           N  
ATOM    237  CA  ASN A  32     -16.594   6.848  -0.184  1.00 90.12           C  
ATOM    238  C   ASN A  32     -15.602   6.367  -1.248  1.00 90.12           C  
ATOM    239  CB  ASN A  32     -17.594   7.836  -0.791  1.00 90.12           C  
ATOM    240  O   ASN A  32     -14.914   7.176  -1.870  1.00 90.12           O  
ATOM    241  CG  ASN A  32     -18.375   7.238  -1.946  1.00 90.12           C  
ATOM    242  ND2 ASN A  32     -19.250   8.031  -2.537  1.00 90.12           N  
ATOM    243  OD1 ASN A  32     -18.172   6.074  -2.305  1.00 90.12           O  
ATOM    244  N   ALA A  33     -15.539   5.031  -1.356  1.00 84.25           N  
ATOM    245  CA  ALA A  33     -14.875   4.410  -2.500  1.00 84.25           C  
ATOM    246  C   ALA A  33     -15.867   4.105  -3.615  1.00 84.25           C  
ATOM    247  CB  ALA A  33     -14.156   3.131  -2.068  1.00 84.25           C  
ATOM    248  O   ALA A  33     -16.641   3.154  -3.520  1.00 84.25           O  
ATOM    249  N   THR A  34     -15.797   4.711  -4.734  1.00 75.75           N  
ATOM    250  CA  THR A  34     -16.969   4.891  -5.594  1.00 75.75           C  
ATOM    251  C   THR A  34     -16.953   3.875  -6.730  1.00 75.75           C  
ATOM    252  CB  THR A  34     -17.016   6.316  -6.172  1.00 75.75           C  
ATOM    253  O   THR A  34     -18.000   3.596  -7.328  1.00 75.75           O  
ATOM    254  CG2 THR A  34     -17.172   7.355  -5.066  1.00 75.75           C  
ATOM    255  OG1 THR A  34     -15.805   6.582  -6.887  1.00 75.75           O  
ATOM    256  N   MET A  35     -15.844   3.189  -7.078  1.00 78.38           N  
ATOM    257  CA  MET A  35     -15.758   2.475  -8.344  1.00 78.38           C  
ATOM    258  C   MET A  35     -15.656   0.970  -8.117  1.00 78.38           C  
ATOM    259  CB  MET A  35     -14.555   2.961  -9.156  1.00 78.38           C  
ATOM    260  O   MET A  35     -14.562   0.408  -8.117  1.00 78.38           O  
ATOM    261  CG  MET A  35     -14.680   4.395  -9.648  1.00 78.38           C  
ATOM    262  SD  MET A  35     -13.586   4.750 -11.078  1.00 78.38           S  
ATOM    263  CE  MET A  35     -11.969   4.664 -10.266  1.00 78.38           C  
ATOM    264  N   TYR A  36     -16.859   0.336  -8.078  1.00 82.56           N  
ATOM    265  CA  TYR A  36     -16.922  -1.108  -7.887  1.00 82.56           C  
ATOM    266  C   TYR A  36     -16.266  -1.845  -9.047  1.00 82.56           C  
ATOM    267  CB  TYR A  36     -18.375  -1.564  -7.734  1.00 82.56           C  
ATOM    268  O   TYR A  36     -16.484  -1.503 -10.211  1.00 82.56           O  
ATOM    269  CG  TYR A  36     -18.531  -3.062  -7.637  1.00 82.56           C  
ATOM    270  CD1 TYR A  36     -19.094  -3.793  -8.680  1.00 82.56           C  
ATOM    271  CD2 TYR A  36     -18.125  -3.750  -6.496  1.00 82.56           C  
ATOM    272  CE1 TYR A  36     -19.250  -5.172  -8.594  1.00 82.56           C  
ATOM    273  CE2 TYR A  36     -18.281  -5.129  -6.398  1.00 82.56           C  
ATOM    274  OH  TYR A  36     -18.984  -7.199  -7.359  1.00 82.56           O  
ATOM    275  CZ  TYR A  36     -18.828  -5.832  -7.453  1.00 82.56           C  
ATOM    276  N   ARG A  37     -15.414  -2.924  -8.797  1.00 82.81           N  
ATOM    277  CA  ARG A  37     -14.703  -3.621  -9.859  1.00 82.81           C  
ATOM    278  C   ARG A  37     -15.180  -5.062  -9.992  1.00 82.81           C  
ATOM    279  CB  ARG A  37     -13.195  -3.590  -9.602  1.00 82.81           C  
ATOM    280  O   ARG A  37     -15.180  -5.629 -11.086  1.00 82.81           O  
ATOM    281  CG  ARG A  37     -12.578  -2.203  -9.695  1.00 82.81           C  
ATOM    282  CD  ARG A  37     -11.062  -2.244  -9.562  1.00 82.81           C  
ATOM    283  NE  ARG A  37     -10.438  -2.807 -10.758  1.00 82.81           N  
ATOM    284  NH1 ARG A  37      -8.281  -2.703  -9.922  1.00 82.81           N  
ATOM    285  NH2 ARG A  37      -8.664  -3.529 -12.031  1.00 82.81           N  
ATOM    286  CZ  ARG A  37      -9.133  -3.012 -10.898  1.00 82.81           C  
ATOM    287  N   GLY A  38     -15.516  -5.758  -8.875  1.00 88.56           N  
ATOM    288  CA  GLY A  38     -16.203  -7.039  -8.922  1.00 88.56           C  
ATOM    289  C   GLY A  38     -15.266  -8.211  -9.117  1.00 88.56           C  
ATOM    290  O   GLY A  38     -15.656  -9.234  -9.688  1.00 88.56           O  
ATOM    291  N   LEU A  39     -13.992  -8.172  -8.727  1.00 92.06           N  
ATOM    292  CA  LEU A  39     -13.000  -9.219  -8.953  1.00 92.06           C  
ATOM    293  C   LEU A  39     -13.352 -10.484  -8.188  1.00 92.06           C  
ATOM    294  CB  LEU A  39     -11.602  -8.734  -8.555  1.00 92.06           C  
ATOM    295  O   LEU A  39     -13.133 -11.594  -8.672  1.00 92.06           O  
ATOM    296  CG  LEU A  39     -10.820  -7.969  -9.617  1.00 92.06           C  
ATOM    297  CD1 LEU A  39     -10.109  -8.938 -10.555  1.00 92.06           C  
ATOM    298  CD2 LEU A  39     -11.742  -7.039 -10.398  1.00 92.06           C  
ATOM    299  N   GLU A  40     -13.898 -10.359  -7.004  1.00 95.81           N  
ATOM    300  CA  GLU A  40     -14.305 -11.531  -6.234  1.00 95.81           C  
ATOM    301  C   GLU A  40     -15.367 -12.344  -6.977  1.00 95.81           C  
ATOM    302  CB  GLU A  40     -14.836 -11.117  -4.859  1.00 95.81           C  
ATOM    303  O   GLU A  40     -15.328 -13.578  -6.977  1.00 95.81           O  
ATOM    304  CG  GLU A  40     -13.758 -10.570  -3.930  1.00 95.81           C  
ATOM    305  CD  GLU A  40     -14.297 -10.148  -2.572  1.00 95.81           C  
ATOM    306  OE1 GLU A  40     -13.516 -10.094  -1.599  1.00 95.81           O  
ATOM    307  OE2 GLU A  40     -15.516  -9.875  -2.482  1.00 95.81           O  
ATOM    308  N   GLN A  41     -16.234 -11.688  -7.688  1.00 93.50           N  
ATOM    309  CA  GLN A  41     -17.266 -12.359  -8.477  1.00 93.50           C  
ATOM    310  C   GLN A  41     -16.688 -12.961  -9.750  1.00 93.50           C  
ATOM    311  CB  GLN A  41     -18.391 -11.383  -8.828  1.00 93.50           C  
ATOM    312  O   GLN A  41     -17.078 -14.055 -10.164  1.00 93.50           O  
ATOM    313  CG  GLN A  41     -19.219 -10.938  -7.625  1.00 93.50           C  
ATOM    314  CD  GLN A  41     -20.547 -10.312  -8.023  1.00 93.50           C  
ATOM    315  NE2 GLN A  41     -21.578 -10.570  -7.238  1.00 93.50           N  
ATOM    316  OE1 GLN A  41     -20.625  -9.594  -9.023  1.00 93.50           O  
ATOM    317  N   ILE A  42     -15.766 -12.289 -10.344  1.00 93.06           N  
ATOM    318  CA  ILE A  42     -15.156 -12.742 -11.594  1.00 93.06           C  
ATOM    319  C   ILE A  42     -14.414 -14.055 -11.367  1.00 93.06           C  
ATOM    320  CB  ILE A  42     -14.195 -11.672 -12.164  1.00 93.06           C  
ATOM    321  O   ILE A  42     -14.367 -14.906 -12.250  1.00 93.06           O  
ATOM    322  CG1 ILE A  42     -14.992 -10.484 -12.719  1.00 93.06           C  
ATOM    323  CG2 ILE A  42     -13.297 -12.281 -13.250  1.00 93.06           C  
ATOM    324  CD1 ILE A  42     -14.133  -9.273 -13.055  1.00 93.06           C  
ATOM    325  N   LEU A  43     -13.922 -14.273 -10.172  1.00 96.19           N  
ATOM    326  CA  LEU A  43     -13.102 -15.438  -9.852  1.00 96.19           C  
ATOM    327  C   LEU A  43     -13.977 -16.672  -9.633  1.00 96.19           C  
ATOM    328  CB  LEU A  43     -12.250 -15.172  -8.609  1.00 96.19           C  
ATOM    329  O   LEU A  43     -13.492 -17.797  -9.711  1.00 96.19           O  
ATOM    330  CG  LEU A  43     -10.969 -14.359  -8.828  1.00 96.19           C  
ATOM    331  CD1 LEU A  43     -10.430 -13.859  -7.496  1.00 96.19           C  
ATOM    332  CD2 LEU A  43      -9.922 -15.188  -9.562  1.00 96.19           C  
ATOM    333  N   LEU A  44     -15.266 -16.484  -9.430  1.00 95.31           N  
ATOM    334  CA  LEU A  44     -16.141 -17.609  -9.109  1.00 95.31           C  
ATOM    335  C   LEU A  44     -16.250 -18.562 -10.297  1.00 95.31           C  
ATOM    336  CB  LEU A  44     -17.531 -17.109  -8.719  1.00 95.31           C  
ATOM    337  O   LEU A  44     -16.312 -18.125 -11.453  1.00 95.31           O  
ATOM    338  CG  LEU A  44     -17.609 -16.250  -7.457  1.00 95.31           C  
ATOM    339  CD1 LEU A  44     -19.062 -15.828  -7.188  1.00 95.31           C  
ATOM    340  CD2 LEU A  44     -17.031 -17.000  -6.262  1.00 95.31           C  
ATOM    341  N   HIS A  45     -16.203 -19.844  -9.961  1.00 95.81           N  
ATOM    342  CA  HIS A  45     -16.438 -20.938 -10.891  1.00 95.81           C  
ATOM    343  C   HIS A  45     -15.281 -21.094 -11.867  1.00 95.81           C  
ATOM    344  CB  HIS A  45     -17.750 -20.734 -11.648  1.00 95.81           C  
ATOM    345  O   HIS A  45     -15.406 -21.781 -12.891  1.00 95.81           O  
ATOM    346  CG  HIS A  45     -18.938 -20.531 -10.758  1.00 95.81           C  
ATOM    347  CD2 HIS A  45     -19.844 -19.531 -10.703  1.00 95.81           C  
ATOM    348  ND1 HIS A  45     -19.297 -21.438  -9.773  1.00 95.81           N  
ATOM    349  CE1 HIS A  45     -20.375 -20.984  -9.156  1.00 95.81           C  
ATOM    350  NE2 HIS A  45     -20.719 -19.844  -9.695  1.00 95.81           N  
ATOM    351  N   ARG A  46     -14.148 -20.453 -11.609  1.00 95.06           N  
ATOM    352  CA  ARG A  46     -12.945 -20.609 -12.422  1.00 95.06           C  
ATOM    353  C   ARG A  46     -12.023 -21.688 -11.852  1.00 95.06           C  
ATOM    354  CB  ARG A  46     -12.195 -19.266 -12.516  1.00 95.06           C  
ATOM    355  O   ARG A  46     -12.227 -22.141 -10.727  1.00 95.06           O  
ATOM    356  CG  ARG A  46     -12.984 -18.172 -13.188  1.00 95.06           C  
ATOM    357  CD  ARG A  46     -12.109 -16.969 -13.516  1.00 95.06           C  
ATOM    358  NE  ARG A  46     -12.867 -15.906 -14.172  1.00 95.06           N  
ATOM    359  NH1 ARG A  46     -12.469 -16.656 -16.328  1.00 95.06           N  
ATOM    360  NH2 ARG A  46     -13.734 -14.781 -15.977  1.00 95.06           N  
ATOM    361  CZ  ARG A  46     -13.023 -15.781 -15.492  1.00 95.06           C  
ATOM    362  N   HIS A  47     -11.141 -22.141 -12.789  1.00 94.56           N  
ATOM    363  CA  HIS A  47     -10.062 -22.984 -12.273  1.00 94.56           C  
ATOM    364  C   HIS A  47      -9.258 -22.250 -11.203  1.00 94.56           C  
ATOM    365  CB  HIS A  47      -9.141 -23.422 -13.406  1.00 94.56           C  
ATOM    366  O   HIS A  47      -8.961 -21.062 -11.352  1.00 94.56           O  
ATOM    367  CG  HIS A  47      -8.188 -24.516 -13.016  1.00 94.56           C  
ATOM    368  CD2 HIS A  47      -8.289 -25.859 -13.117  1.00 94.56           C  
ATOM    369  ND1 HIS A  47      -6.961 -24.266 -12.438  1.00 94.56           N  
ATOM    370  CE1 HIS A  47      -6.348 -25.406 -12.203  1.00 94.56           C  
ATOM    371  NE2 HIS A  47      -7.129 -26.391 -12.602  1.00 94.56           N  
ATOM    372  N   PRO A  48      -8.891 -22.906 -10.062  1.00 97.06           N  
ATOM    373  CA  PRO A  48      -8.203 -22.219  -8.969  1.00 97.06           C  
ATOM    374  C   PRO A  48      -6.941 -21.500  -9.430  1.00 97.06           C  
ATOM    375  CB  PRO A  48      -7.863 -23.344  -7.992  1.00 97.06           C  
ATOM    376  O   PRO A  48      -6.629 -20.406  -8.938  1.00 97.06           O  
ATOM    377  CG  PRO A  48      -8.938 -24.359  -8.195  1.00 97.06           C  
ATOM    378  CD  PRO A  48      -9.312 -24.375  -9.648  1.00 97.06           C  
ATOM    379  N   LEU A  49      -6.250 -22.000 -10.445  1.00 94.88           N  
ATOM    380  CA  LEU A  49      -5.016 -21.391 -10.914  1.00 94.88           C  
ATOM    381  C   LEU A  49      -5.305 -20.094 -11.672  1.00 94.88           C  
ATOM    382  CB  LEU A  49      -4.246 -22.359 -11.820  1.00 94.88           C  
ATOM    383  O   LEU A  49      -4.406 -19.266 -11.875  1.00 94.88           O  
ATOM    384  CG  LEU A  49      -3.549 -23.516 -11.125  1.00 94.88           C  
ATOM    385  CD1 LEU A  49      -2.945 -24.469 -12.156  1.00 94.88           C  
ATOM    386  CD2 LEU A  49      -2.475 -23.016 -10.164  1.00 94.88           C  
ATOM    387  N   ASP A  50      -6.496 -19.875 -12.078  1.00 95.19           N  
ATOM    388  CA  ASP A  50      -6.863 -18.625 -12.727  1.00 95.19           C  
ATOM    389  C   ASP A  50      -6.727 -17.438 -11.773  1.00 95.19           C  
ATOM    390  CB  ASP A  50      -8.289 -18.703 -13.273  1.00 95.19           C  
ATOM    391  O   ASP A  50      -6.586 -16.297 -12.203  1.00 95.19           O  
ATOM    392  CG  ASP A  50      -8.391 -19.469 -14.570  1.00 95.19           C  
ATOM    393  OD1 ASP A  50      -7.352 -19.938 -15.086  1.00 95.19           O  
ATOM    394  OD2 ASP A  50      -9.523 -19.625 -15.086  1.00 95.19           O  
ATOM    395  N   ALA A  51      -6.785 -17.703 -10.461  1.00 96.44           N  
ATOM    396  CA  ALA A  51      -6.582 -16.656  -9.469  1.00 96.44           C  
ATOM    397  C   ALA A  51      -5.230 -15.969  -9.664  1.00 96.44           C  
ATOM    398  CB  ALA A  51      -6.688 -17.219  -8.055  1.00 96.44           C  
ATOM    399  O   ALA A  51      -5.090 -14.766  -9.422  1.00 96.44           O  
ATOM    400  N   LEU A  52      -4.191 -16.719 -10.195  1.00 94.38           N  
ATOM    401  CA  LEU A  52      -2.859 -16.156 -10.398  1.00 94.38           C  
ATOM    402  C   LEU A  52      -2.859 -15.164 -11.555  1.00 94.38           C  
ATOM    403  CB  LEU A  52      -1.850 -17.281 -10.672  1.00 94.38           C  
ATOM    404  O   LEU A  52      -1.962 -14.320 -11.656  1.00 94.38           O  
ATOM    405  CG  LEU A  52      -1.626 -18.281  -9.539  1.00 94.38           C  
ATOM    406  CD1 LEU A  52      -0.667 -19.375  -9.984  1.00 94.38           C  
ATOM    407  CD2 LEU A  52      -1.098 -17.562  -8.297  1.00 94.38           C  
ATOM    408  N   VAL A  53      -3.846 -15.234 -12.375  1.00 92.00           N  
ATOM    409  CA  VAL A  53      -3.963 -14.352 -13.523  1.00 92.00           C  
ATOM    410  C   VAL A  53      -4.859 -13.164 -13.172  1.00 92.00           C  
ATOM    411  CB  VAL A  53      -4.523 -15.094 -14.758  1.00 92.00           C  
ATOM    412  O   VAL A  53      -4.547 -12.016 -13.508  1.00 92.00           O  
ATOM    413  CG1 VAL A  53      -4.746 -14.117 -15.914  1.00 92.00           C  
ATOM    414  CG2 VAL A  53      -3.578 -16.219 -15.180  1.00 92.00           C  
ATOM    415  N   TYR A  54      -5.914 -13.367 -12.422  1.00 92.44           N  
ATOM    416  CA  TYR A  54      -6.934 -12.352 -12.188  1.00 92.44           C  
ATOM    417  C   TYR A  54      -6.605 -11.523 -10.945  1.00 92.44           C  
ATOM    418  CB  TYR A  54      -8.312 -12.992 -12.031  1.00 92.44           C  
ATOM    419  O   TYR A  54      -6.773 -10.305 -10.945  1.00 92.44           O  
ATOM    420  CG  TYR A  54      -8.898 -13.484 -13.336  1.00 92.44           C  
ATOM    421  CD1 TYR A  54      -9.445 -12.586 -14.258  1.00 92.44           C  
ATOM    422  CD2 TYR A  54      -8.922 -14.836 -13.648  1.00 92.44           C  
ATOM    423  CE1 TYR A  54      -9.984 -13.031 -15.453  1.00 92.44           C  
ATOM    424  CE2 TYR A  54      -9.461 -15.297 -14.844  1.00 92.44           C  
ATOM    425  OH  TYR A  54     -10.531 -14.828 -16.922  1.00 92.44           O  
ATOM    426  CZ  TYR A  54      -9.992 -14.383 -15.742  1.00 92.44           C  
ATOM    427  N   ALA A  55      -6.102 -12.156  -9.820  1.00 93.19           N  
ATOM    428  CA  ALA A  55      -5.879 -11.469  -8.547  1.00 93.19           C  
ATOM    429  C   ALA A  55      -4.895 -10.320  -8.711  1.00 93.19           C  
ATOM    430  CB  ALA A  55      -5.375 -12.453  -7.492  1.00 93.19           C  
ATOM    431  O   ALA A  55      -5.098  -9.234  -8.156  1.00 93.19           O  
ATOM    432  N   PRO A  56      -3.803 -10.492  -9.547  1.00 92.19           N  
ATOM    433  CA  PRO A  56      -2.879  -9.367  -9.703  1.00 92.19           C  
ATOM    434  C   PRO A  56      -3.527  -8.156 -10.367  1.00 92.19           C  
ATOM    435  CB  PRO A  56      -1.767  -9.945 -10.586  1.00 92.19           C  
ATOM    436  O   PRO A  56      -2.996  -7.047 -10.297  1.00 92.19           O  
ATOM    437  CG  PRO A  56      -1.833 -11.422 -10.359  1.00 92.19           C  
ATOM    438  CD  PRO A  56      -3.262 -11.797 -10.094  1.00 92.19           C  
ATOM    439  N   ARG A  57      -4.637  -8.273 -10.953  1.00 88.44           N  
ATOM    440  CA  ARG A  57      -5.332  -7.188 -11.625  1.00 88.44           C  
ATOM    441  C   ARG A  57      -6.211  -6.410 -10.656  1.00 88.44           C  
ATOM    442  CB  ARG A  57      -6.176  -7.723 -12.781  1.00 88.44           C  
ATOM    443  O   ARG A  57      -6.793  -5.387 -11.016  1.00 88.44           O  
ATOM    444  CG  ARG A  57      -5.367  -8.125 -14.008  1.00 88.44           C  
ATOM    445  CD  ARG A  57      -6.133  -9.094 -14.898  1.00 88.44           C  
ATOM    446  NE  ARG A  57      -5.449  -9.312 -16.172  1.00 88.44           N  
ATOM    447  NH1 ARG A  57      -4.422 -11.273 -15.516  1.00 88.44           N  
ATOM    448  NH2 ARG A  57      -4.078 -10.438 -17.625  1.00 88.44           N  
ATOM    449  CZ  ARG A  57      -4.652 -10.344 -16.438  1.00 88.44           C  
ATOM    450  N   VAL A  58      -6.332  -6.938  -9.445  1.00 90.19           N  
ATOM    451  CA  VAL A  58      -7.016  -6.191  -8.391  1.00 90.19           C  
ATOM    452  C   VAL A  58      -6.422  -4.793  -8.281  1.00 90.19           C  
ATOM    453  CB  VAL A  58      -6.930  -6.918  -7.035  1.00 90.19           C  
ATOM    454  O   VAL A  58      -7.152  -3.811  -8.133  1.00 90.19           O  
ATOM    455  CG1 VAL A  58      -7.297  -5.973  -5.891  1.00 90.19           C  
ATOM    456  CG2 VAL A  58      -7.836  -8.148  -7.027  1.00 90.19           C  
ATOM    457  N   CYS A  59      -5.086  -4.766  -8.430  1.00 84.75           N  
ATOM    458  CA  CYS A  59      -4.410  -3.480  -8.312  1.00 84.75           C  
ATOM    459  C   CYS A  59      -3.178  -3.424  -9.203  1.00 84.75           C  
ATOM    460  CB  CYS A  59      -4.008  -3.223  -6.855  1.00 84.75           C  
ATOM    461  O   CYS A  59      -2.389  -4.371  -9.242  1.00 84.75           O  
ATOM    462  SG  CYS A  59      -3.258  -1.602  -6.586  1.00 84.75           S  
ATOM    463  N   GLY A  60      -3.016  -2.318  -9.945  1.00 78.56           N  
ATOM    464  CA  GLY A  60      -1.827  -2.129 -10.758  1.00 78.56           C  
ATOM    465  C   GLY A  60      -0.592  -1.788  -9.953  1.00 78.56           C  
ATOM    466  O   GLY A  60       0.534  -2.029 -10.391  1.00 78.56           O  
ATOM    467  N   ILE A  61      -0.750  -1.244  -8.797  1.00 82.56           N  
ATOM    468  CA  ILE A  61       0.361  -0.783  -7.973  1.00 82.56           C  
ATOM    469  C   ILE A  61       0.832  -1.915  -7.062  1.00 82.56           C  
ATOM    470  CB  ILE A  61      -0.033   0.452  -7.133  1.00 82.56           C  
ATOM    471  O   ILE A  61       2.027  -2.211  -6.996  1.00 82.56           O  
ATOM    472  CG1 ILE A  61      -0.382   1.632  -8.047  1.00 82.56           C  
ATOM    473  CG2 ILE A  61       1.090   0.826  -6.164  1.00 82.56           C  
ATOM    474  CD1 ILE A  61      -0.519   2.961  -7.320  1.00 82.56           C  
ATOM    475  N   CYS A  62      -0.081  -2.656  -6.445  1.00 88.94           N  
ATOM    476  CA  CYS A  62       0.271  -3.766  -5.562  1.00 88.94           C  
ATOM    477  C   CYS A  62       0.018  -5.105  -6.242  1.00 88.94           C  
ATOM    478  CB  CYS A  62      -0.524  -3.688  -4.262  1.00 88.94           C  
ATOM    479  O   CYS A  62      -0.462  -6.047  -5.609  1.00 88.94           O  
ATOM    480  SG  CYS A  62      -0.316  -2.127  -3.371  1.00 88.94           S  
ATOM    481  N   SER A  63       0.361  -5.195  -7.469  1.00 91.88           N  
ATOM    482  CA  SER A  63       0.061  -6.398  -8.242  1.00 91.88           C  
ATOM    483  C   SER A  63       0.863  -7.594  -7.730  1.00 91.88           C  
ATOM    484  CB  SER A  63       0.351  -6.176  -9.727  1.00 91.88           C  
ATOM    485  O   SER A  63       0.368  -8.719  -7.723  1.00 91.88           O  
ATOM    486  OG  SER A  63       1.738  -5.992  -9.945  1.00 91.88           O  
ATOM    487  N   VAL A  64       2.066  -7.363  -7.301  1.00 95.81           N  
ATOM    488  CA  VAL A  64       2.887  -8.453  -6.777  1.00 95.81           C  
ATOM    489  C   VAL A  64       2.309  -8.945  -5.453  1.00 95.81           C  
ATOM    490  CB  VAL A  64       4.355  -8.016  -6.590  1.00 95.81           C  
ATOM    491  O   VAL A  64       2.203 -10.156  -5.230  1.00 95.81           O  
ATOM    492  CG1 VAL A  64       5.156  -9.102  -5.875  1.00 95.81           C  
ATOM    493  CG2 VAL A  64       4.992  -7.676  -7.938  1.00 95.81           C  
ATOM    494  N   SER A  65       1.958  -8.023  -4.617  1.00 96.81           N  
ATOM    495  CA  SER A  65       1.362  -8.406  -3.342  1.00 96.81           C  
ATOM    496  C   SER A  65       0.114  -9.258  -3.547  1.00 96.81           C  
ATOM    497  CB  SER A  65       1.012  -7.168  -2.520  1.00 96.81           C  
ATOM    498  O   SER A  65      -0.087 -10.258  -2.848  1.00 96.81           O  
ATOM    499  OG  SER A  65       2.170  -6.391  -2.260  1.00 96.81           O  
ATOM    500  N   GLN A  66      -0.686  -8.844  -4.504  1.00 96.75           N  
ATOM    501  CA  GLN A  66      -1.878  -9.617  -4.824  1.00 96.75           C  
ATOM    502  C   GLN A  66      -1.509 -11.000  -5.348  1.00 96.75           C  
ATOM    503  CB  GLN A  66      -2.740  -8.883  -5.852  1.00 96.75           C  
ATOM    504  O   GLN A  66      -2.143 -12.000  -4.992  1.00 96.75           O  
ATOM    505  CG  GLN A  66      -3.279  -7.543  -5.355  1.00 96.75           C  
ATOM    506  CD  GLN A  66      -4.359  -7.703  -4.301  1.00 96.75           C  
ATOM    507  NE2 GLN A  66      -4.844  -6.582  -3.779  1.00 96.75           N  
ATOM    508  OE1 GLN A  66      -4.758  -8.820  -3.961  1.00 96.75           O  
ATOM    509  N   SER A  67      -0.521 -11.055  -6.180  1.00 96.94           N  
ATOM    510  CA  SER A  67      -0.039 -12.336  -6.695  1.00 96.94           C  
ATOM    511  C   SER A  67       0.457 -13.234  -5.570  1.00 96.94           C  
ATOM    512  CB  SER A  67       1.081 -12.109  -7.715  1.00 96.94           C  
ATOM    513  O   SER A  67       0.158 -14.430  -5.547  1.00 96.94           O  
ATOM    514  OG  SER A  67       0.582 -11.484  -8.883  1.00 96.94           O  
ATOM    515  N   VAL A  68       1.176 -12.641  -4.688  1.00 97.94           N  
ATOM    516  CA  VAL A  68       1.749 -13.406  -3.588  1.00 97.94           C  
ATOM    517  C   VAL A  68       0.634 -13.922  -2.682  1.00 97.94           C  
ATOM    518  CB  VAL A  68       2.752 -12.562  -2.770  1.00 97.94           C  
ATOM    519  O   VAL A  68       0.651 -15.078  -2.264  1.00 97.94           O  
ATOM    520  CG1 VAL A  68       3.115 -13.266  -1.465  1.00 97.94           C  
ATOM    521  CG2 VAL A  68       4.008 -12.273  -3.594  1.00 97.94           C  
ATOM    522  N   ALA A  69      -0.310 -13.094  -2.385  1.00 98.31           N  
ATOM    523  CA  ALA A  69      -1.426 -13.531  -1.547  1.00 98.31           C  
ATOM    524  C   ALA A  69      -2.195 -14.672  -2.205  1.00 98.31           C  
ATOM    525  CB  ALA A  69      -2.361 -12.359  -1.259  1.00 98.31           C  
ATOM    526  O   ALA A  69      -2.514 -15.672  -1.556  1.00 98.31           O  
ATOM    527  N   ALA A  70      -2.484 -14.516  -3.469  1.00 98.12           N  
ATOM    528  CA  ALA A  70      -3.180 -15.562  -4.203  1.00 98.12           C  
ATOM    529  C   ALA A  70      -2.359 -16.859  -4.227  1.00 98.12           C  
ATOM    530  CB  ALA A  70      -3.486 -15.109  -5.629  1.00 98.12           C  
ATOM    531  O   ALA A  70      -2.895 -17.938  -4.008  1.00 98.12           O  
ATOM    532  N   SER A  71      -1.116 -16.703  -4.512  1.00 98.06           N  
ATOM    533  CA  SER A  71      -0.226 -17.859  -4.555  1.00 98.06           C  
ATOM    534  C   SER A  71      -0.181 -18.562  -3.207  1.00 98.06           C  
ATOM    535  CB  SER A  71       1.186 -17.422  -4.961  1.00 98.06           C  
ATOM    536  O   SER A  71      -0.201 -19.797  -3.150  1.00 98.06           O  
ATOM    537  OG  SER A  71       2.102 -18.500  -4.789  1.00 98.06           O  
ATOM    538  N   ARG A  72      -0.146 -17.812  -2.197  1.00 98.31           N  
ATOM    539  CA  ARG A  72      -0.079 -18.406  -0.864  1.00 98.31           C  
ATOM    540  C   ARG A  72      -1.394 -19.094  -0.500  1.00 98.31           C  
ATOM    541  CB  ARG A  72       0.263 -17.344   0.179  1.00 98.31           C  
ATOM    542  O   ARG A  72      -1.397 -20.109   0.189  1.00 98.31           O  
ATOM    543  CG  ARG A  72       1.723 -16.906   0.169  1.00 98.31           C  
ATOM    544  CD  ARG A  72       1.995 -15.805   1.180  1.00 98.31           C  
ATOM    545  NE  ARG A  72       3.418 -15.492   1.261  1.00 98.31           N  
ATOM    546  NH1 ARG A  72       3.145 -13.680   2.674  1.00 98.31           N  
ATOM    547  NH2 ARG A  72       5.242 -14.289   1.972  1.00 98.31           N  
ATOM    548  CZ  ARG A  72       3.932 -14.484   1.969  1.00 98.31           C  
ATOM    549  N   ALA A  73      -2.490 -18.516  -0.897  1.00 98.62           N  
ATOM    550  CA  ALA A  73      -3.777 -19.172  -0.674  1.00 98.62           C  
ATOM    551  C   ALA A  73      -3.834 -20.531  -1.373  1.00 98.62           C  
ATOM    552  CB  ALA A  73      -4.918 -18.281  -1.159  1.00 98.62           C  
ATOM    553  O   ALA A  73      -4.293 -21.516  -0.793  1.00 98.62           O  
ATOM    554  N   LEU A  74      -3.344 -20.562  -2.568  1.00 98.38           N  
ATOM    555  CA  LEU A  74      -3.332 -21.797  -3.332  1.00 98.38           C  
ATOM    556  C   LEU A  74      -2.303 -22.781  -2.771  1.00 98.38           C  
ATOM    557  CB  LEU A  74      -3.035 -21.516  -4.809  1.00 98.38           C  
ATOM    558  O   LEU A  74      -2.512 -24.000  -2.801  1.00 98.38           O  
ATOM    559  CG  LEU A  74      -4.078 -20.703  -5.566  1.00 98.38           C  
ATOM    560  CD1 LEU A  74      -3.605 -20.422  -6.988  1.00 98.38           C  
ATOM    561  CD2 LEU A  74      -5.422 -21.422  -5.570  1.00 98.38           C  
ATOM    562  N   ALA A  75      -1.178 -22.266  -2.344  1.00 98.38           N  
ATOM    563  CA  ALA A  75      -0.185 -23.109  -1.698  1.00 98.38           C  
ATOM    564  C   ALA A  75      -0.759 -23.766  -0.445  1.00 98.38           C  
ATOM    565  CB  ALA A  75       1.064 -22.312  -1.351  1.00 98.38           C  
ATOM    566  O   ALA A  75      -0.506 -24.953  -0.181  1.00 98.38           O  
ATOM    567  N   ASP A  76      -1.460 -22.969   0.323  1.00 98.25           N  
ATOM    568  CA  ASP A  76      -2.135 -23.500   1.509  1.00 98.25           C  
ATOM    569  C   ASP A  76      -3.139 -24.578   1.136  1.00 98.25           C  
ATOM    570  CB  ASP A  76      -2.838 -22.359   2.266  1.00 98.25           C  
ATOM    571  O   ASP A  76      -3.166 -25.656   1.753  1.00 98.25           O  
ATOM    572  CG  ASP A  76      -3.385 -22.812   3.611  1.00 98.25           C  
ATOM    573  OD1 ASP A  76      -2.781 -23.688   4.258  1.00 98.25           O  
ATOM    574  OD2 ASP A  76      -4.430 -22.266   4.031  1.00 98.25           O  
ATOM    575  N   LEU A  77      -3.916 -24.359   0.157  1.00 98.19           N  
ATOM    576  CA  LEU A  77      -4.883 -25.328  -0.350  1.00 98.19           C  
ATOM    577  C   LEU A  77      -4.191 -26.625  -0.767  1.00 98.19           C  
ATOM    578  CB  LEU A  77      -5.656 -24.750  -1.536  1.00 98.19           C  
ATOM    579  O   LEU A  77      -4.676 -27.719  -0.458  1.00 98.19           O  
ATOM    580  CG  LEU A  77      -6.621 -25.688  -2.250  1.00 98.19           C  
ATOM    581  CD1 LEU A  77      -7.746 -26.109  -1.310  1.00 98.19           C  
ATOM    582  CD2 LEU A  77      -7.184 -25.031  -3.506  1.00 98.19           C  
ATOM    583  N   ALA A  78      -3.078 -26.469  -1.396  1.00 97.62           N  
ATOM    584  CA  ALA A  78      -2.371 -27.609  -1.966  1.00 97.62           C  
ATOM    585  C   ALA A  78      -1.483 -28.281  -0.922  1.00 97.62           C  
ATOM    586  CB  ALA A  78      -1.539 -27.172  -3.168  1.00 97.62           C  
ATOM    587  O   ALA A  78      -1.047 -29.422  -1.109  1.00 97.62           O  
ATOM    588  N   GLY A  79      -1.117 -27.562   0.146  1.00 97.19           N  
ATOM    589  CA  GLY A  79      -0.186 -28.078   1.136  1.00 97.19           C  
ATOM    590  C   GLY A  79       1.242 -28.156   0.628  1.00 97.19           C  
ATOM    591  O   GLY A  79       1.969 -29.094   0.943  1.00 97.19           O  
ATOM    592  N   VAL A  80       1.602 -27.188  -0.183  1.00 96.50           N  
ATOM    593  CA  VAL A  80       2.938 -27.219  -0.767  1.00 96.50           C  
ATOM    594  C   VAL A  80       3.869 -26.297   0.016  1.00 96.50           C  
ATOM    595  CB  VAL A  80       2.916 -26.812  -2.258  1.00 96.50           C  
ATOM    596  O   VAL A  80       3.457 -25.219   0.464  1.00 96.50           O  
ATOM    597  CG1 VAL A  80       2.562 -25.328  -2.412  1.00 96.50           C  
ATOM    598  CG2 VAL A  80       4.266 -27.109  -2.912  1.00 96.50           C  
ATOM    599  N   THR A  81       5.105 -26.734   0.150  1.00 94.94           N  
ATOM    600  CA  THR A  81       6.145 -25.922   0.777  1.00 94.94           C  
ATOM    601  C   THR A  81       7.059 -25.297  -0.277  1.00 94.94           C  
ATOM    602  CB  THR A  81       6.980 -26.750   1.765  1.00 94.94           C  
ATOM    603  O   THR A  81       7.602 -26.016  -1.126  1.00 94.94           O  
ATOM    604  CG2 THR A  81       8.031 -25.891   2.459  1.00 94.94           C  
ATOM    605  OG1 THR A  81       6.117 -27.328   2.754  1.00 94.94           O  
ATOM    606  N   VAL A  82       7.234 -24.078  -0.179  1.00 96.75           N  
ATOM    607  CA  VAL A  82       8.055 -23.328  -1.129  1.00 96.75           C  
ATOM    608  C   VAL A  82       9.539 -23.516  -0.785  1.00 96.75           C  
ATOM    609  CB  VAL A  82       7.695 -21.828  -1.142  1.00 96.75           C  
ATOM    610  O   VAL A  82       9.930 -23.375   0.374  1.00 96.75           O  
ATOM    611  CG1 VAL A  82       8.625 -21.062  -2.076  1.00 96.75           C  
ATOM    612  CG2 VAL A  82       6.234 -21.641  -1.554  1.00 96.75           C  
ATOM    613  N   PRO A  83      10.367 -23.859  -1.772  1.00 97.31           N  
ATOM    614  CA  PRO A  83      11.805 -23.938  -1.513  1.00 97.31           C  
ATOM    615  C   PRO A  83      12.391 -22.594  -1.067  1.00 97.31           C  
ATOM    616  CB  PRO A  83      12.391 -24.359  -2.863  1.00 97.31           C  
ATOM    617  O   PRO A  83      11.828 -21.547  -1.377  1.00 97.31           O  
ATOM    618  CG  PRO A  83      11.250 -25.000  -3.588  1.00 97.31           C  
ATOM    619  CD  PRO A  83       9.969 -24.344  -3.131  1.00 97.31           C  
ATOM    620  N   ALA A  84      13.531 -22.688  -0.444  1.00 97.88           N  
ATOM    621  CA  ALA A  84      14.156 -21.500   0.142  1.00 97.88           C  
ATOM    622  C   ALA A  84      14.414 -20.438  -0.917  1.00 97.88           C  
ATOM    623  CB  ALA A  84      15.461 -21.891   0.836  1.00 97.88           C  
ATOM    624  O   ALA A  84      14.062 -19.266  -0.726  1.00 97.88           O  
ATOM    625  N   ASN A  85      15.016 -20.844  -2.037  1.00 97.81           N  
ATOM    626  CA  ASN A  85      15.281 -19.875  -3.098  1.00 97.81           C  
ATOM    627  C   ASN A  85      13.984 -19.234  -3.604  1.00 97.81           C  
ATOM    628  CB  ASN A  85      16.031 -20.531  -4.254  1.00 97.81           C  
ATOM    629  O   ASN A  85      13.953 -18.031  -3.898  1.00 97.81           O  
ATOM    630  CG  ASN A  85      17.516 -20.641  -3.996  1.00 97.81           C  
ATOM    631  ND2 ASN A  85      18.250 -21.234  -4.941  1.00 97.81           N  
ATOM    632  OD1 ASN A  85      18.016 -20.203  -2.957  1.00 97.81           O  
ATOM    633  N   GLY A  86      12.953 -20.047  -3.730  1.00 97.50           N  
ATOM    634  CA  GLY A  86      11.672 -19.516  -4.160  1.00 97.50           C  
ATOM    635  C   GLY A  86      11.094 -18.500  -3.197  1.00 97.50           C  
ATOM    636  O   GLY A  86      10.555 -17.469  -3.621  1.00 97.50           O  
ATOM    637  N   MET A  87      11.195 -18.781  -1.916  1.00 97.81           N  
ATOM    638  CA  MET A  87      10.711 -17.859  -0.881  1.00 97.81           C  
ATOM    639  C   MET A  87      11.469 -16.547  -0.929  1.00 97.81           C  
ATOM    640  CB  MET A  87      10.859 -18.500   0.503  1.00 97.81           C  
ATOM    641  O   MET A  87      10.852 -15.469  -0.896  1.00 97.81           O  
ATOM    642  CG  MET A  87      10.188 -17.703   1.614  1.00 97.81           C  
ATOM    643  SD  MET A  87      10.281 -18.562   3.238  1.00 97.81           S  
ATOM    644  CE  MET A  87       9.297 -20.031   2.879  1.00 97.81           C  
ATOM    645  N   LEU A  88      12.773 -16.594  -1.072  1.00 98.00           N  
ATOM    646  CA  LEU A  88      13.602 -15.391  -1.124  1.00 98.00           C  
ATOM    647  C   LEU A  88      13.297 -14.578  -2.377  1.00 98.00           C  
ATOM    648  CB  LEU A  88      15.086 -15.758  -1.086  1.00 98.00           C  
ATOM    649  O   LEU A  88      13.242 -13.352  -2.324  1.00 98.00           O  
ATOM    650  CG  LEU A  88      15.602 -16.375   0.218  1.00 98.00           C  
ATOM    651  CD1 LEU A  88      17.062 -16.781   0.071  1.00 98.00           C  
ATOM    652  CD2 LEU A  88      15.422 -15.391   1.374  1.00 98.00           C  
ATOM    653  N   ALA A  89      13.109 -15.266  -3.492  1.00 97.56           N  
ATOM    654  CA  ALA A  89      12.750 -14.570  -4.727  1.00 97.56           C  
ATOM    655  C   ALA A  89      11.422 -13.828  -4.570  1.00 97.56           C  
ATOM    656  CB  ALA A  89      12.672 -15.555  -5.887  1.00 97.56           C  
ATOM    657  O   ALA A  89      11.289 -12.688  -5.016  1.00 97.56           O  
ATOM    658  N   MET A  90      10.461 -14.500  -3.967  1.00 97.50           N  
ATOM    659  CA  MET A  90       9.180 -13.859  -3.719  1.00 97.50           C  
ATOM    660  C   MET A  90       9.328 -12.688  -2.760  1.00 97.50           C  
ATOM    661  CB  MET A  90       8.172 -14.867  -3.154  1.00 97.50           C  
ATOM    662  O   MET A  90       8.703 -11.641  -2.945  1.00 97.50           O  
ATOM    663  CG  MET A  90       7.703 -15.898  -4.168  1.00 97.50           C  
ATOM    664  SD  MET A  90       6.578 -17.141  -3.434  1.00 97.50           S  
ATOM    665  CE  MET A  90       5.203 -16.078  -2.926  1.00 97.50           C  
ATOM    666  N   ASN A  91      10.133 -12.836  -1.721  1.00 98.44           N  
ATOM    667  CA  ASN A  91      10.422 -11.734  -0.814  1.00 98.44           C  
ATOM    668  C   ASN A  91      11.031 -10.547  -1.555  1.00 98.44           C  
ATOM    669  CB  ASN A  91      11.352 -12.188   0.312  1.00 98.44           C  
ATOM    670  O   ASN A  91      10.656  -9.398  -1.312  1.00 98.44           O  
ATOM    671  CG  ASN A  91      10.648 -13.047   1.343  1.00 98.44           C  
ATOM    672  ND2 ASN A  91      11.406 -13.617   2.268  1.00 98.44           N  
ATOM    673  OD1 ASN A  91       9.422 -13.195   1.308  1.00 98.44           O  
ATOM    674  N   LEU A  92      11.977 -10.852  -2.449  1.00 98.25           N  
ATOM    675  CA  LEU A  92      12.641  -9.805  -3.215  1.00 98.25           C  
ATOM    676  C   LEU A  92      11.641  -9.047  -4.086  1.00 98.25           C  
ATOM    677  CB  LEU A  92      13.750 -10.391  -4.090  1.00 98.25           C  
ATOM    678  O   LEU A  92      11.688  -7.820  -4.176  1.00 98.25           O  
ATOM    679  CG  LEU A  92      15.016 -10.844  -3.361  1.00 98.25           C  
ATOM    680  CD1 LEU A  92      15.820 -11.797  -4.242  1.00 98.25           C  
ATOM    681  CD2 LEU A  92      15.859  -9.641  -2.955  1.00 98.25           C  
ATOM    682  N   MET A  93      10.758  -9.750  -4.715  1.00 97.56           N  
ATOM    683  CA  MET A  93       9.750  -9.102  -5.539  1.00 97.56           C  
ATOM    684  C   MET A  93       8.797  -8.266  -4.684  1.00 97.56           C  
ATOM    685  CB  MET A  93       8.953 -10.141  -6.336  1.00 97.56           C  
ATOM    686  O   MET A  93       8.477  -7.129  -5.039  1.00 97.56           O  
ATOM    687  CG  MET A  93       9.734 -10.750  -7.488  1.00 97.56           C  
ATOM    688  SD  MET A  93       8.695 -11.859  -8.523  1.00 97.56           S  
ATOM    689  CE  MET A  93       8.703 -13.352  -7.504  1.00 97.56           C  
ATOM    690  N   LEU A  94       8.344  -8.812  -3.559  1.00 97.69           N  
ATOM    691  CA  LEU A  94       7.457  -8.102  -2.643  1.00 97.69           C  
ATOM    692  C   LEU A  94       8.133  -6.848  -2.100  1.00 97.69           C  
ATOM    693  CB  LEU A  94       7.039  -9.016  -1.486  1.00 97.69           C  
ATOM    694  O   LEU A  94       7.520  -5.773  -2.068  1.00 97.69           O  
ATOM    695  CG  LEU A  94       5.902  -8.500  -0.597  1.00 97.69           C  
ATOM    696  CD1 LEU A  94       4.609  -8.398  -1.397  1.00 97.69           C  
ATOM    697  CD2 LEU A  94       5.715  -9.422   0.609  1.00 97.69           C  
ATOM    698  N   ALA A  95       9.359  -6.992  -1.659  1.00 98.44           N  
ATOM    699  CA  ALA A  95      10.102  -5.852  -1.128  1.00 98.44           C  
ATOM    700  C   ALA A  95      10.289  -4.773  -2.191  1.00 98.44           C  
ATOM    701  CB  ALA A  95      11.461  -6.309  -0.594  1.00 98.44           C  
ATOM    702  O   ALA A  95      10.211  -3.580  -1.895  1.00 98.44           O  
ATOM    703  N   THR A  96      10.570  -5.211  -3.447  1.00 97.62           N  
ATOM    704  CA  THR A  96      10.727  -4.258  -4.539  1.00 97.62           C  
ATOM    705  C   THR A  96       9.469  -3.414  -4.707  1.00 97.62           C  
ATOM    706  CB  THR A  96      11.047  -4.977  -5.863  1.00 97.62           C  
ATOM    707  O   THR A  96       9.547  -2.191  -4.832  1.00 97.62           O  
ATOM    708  CG2 THR A  96      11.188  -3.980  -7.008  1.00 97.62           C  
ATOM    709  OG1 THR A  96      12.281  -5.699  -5.723  1.00 97.62           O  
ATOM    710  N   GLU A  97       8.383  -4.047  -4.695  1.00 96.56           N  
ATOM    711  CA  GLU A  97       7.121  -3.332  -4.840  1.00 96.56           C  
ATOM    712  C   GLU A  97       6.828  -2.473  -3.615  1.00 96.56           C  
ATOM    713  CB  GLU A  97       5.973  -4.312  -5.082  1.00 96.56           C  
ATOM    714  O   GLU A  97       6.484  -1.296  -3.740  1.00 96.56           O  
ATOM    715  CG  GLU A  97       4.637  -3.637  -5.375  1.00 96.56           C  
ATOM    716  CD  GLU A  97       3.516  -4.625  -5.656  1.00 96.56           C  
ATOM    717  OE1 GLU A  97       2.916  -5.152  -4.695  1.00 96.56           O  
ATOM    718  OE2 GLU A  97       3.236  -4.871  -6.852  1.00 96.56           O  
ATOM    719  N   ASN A  98       6.930  -3.008  -2.441  1.00 97.50           N  
ATOM    720  CA  ASN A  98       6.633  -2.277  -1.214  1.00 97.50           C  
ATOM    721  C   ASN A  98       7.500  -1.025  -1.084  1.00 97.50           C  
ATOM    722  CB  ASN A  98       6.820  -3.180   0.007  1.00 97.50           C  
ATOM    723  O   ASN A  98       6.996   0.047  -0.741  1.00 97.50           O  
ATOM    724  CG  ASN A  98       5.660  -4.137   0.208  1.00 97.50           C  
ATOM    725  ND2 ASN A  98       5.801  -5.043   1.168  1.00 97.50           N  
ATOM    726  OD1 ASN A  98       4.648  -4.062  -0.493  1.00 97.50           O  
ATOM    727  N   LEU A  99       8.797  -1.141  -1.359  1.00 98.25           N  
ATOM    728  CA  LEU A  99       9.695  -0.008  -1.182  1.00 98.25           C  
ATOM    729  C   LEU A  99       9.453   1.052  -2.252  1.00 98.25           C  
ATOM    730  CB  LEU A  99      11.156  -0.472  -1.225  1.00 98.25           C  
ATOM    731  O   LEU A  99       9.609   2.248  -1.994  1.00 98.25           O  
ATOM    732  CG  LEU A  99      11.594  -1.429  -0.115  1.00 98.25           C  
ATOM    733  CD1 LEU A  99      13.102  -1.633  -0.159  1.00 98.25           C  
ATOM    734  CD2 LEU A  99      11.156  -0.903   1.249  1.00 98.25           C  
ATOM    735  N   ALA A 100       9.125   0.611  -3.467  1.00 96.00           N  
ATOM    736  CA  ALA A 100       8.742   1.574  -4.496  1.00 96.00           C  
ATOM    737  C   ALA A 100       7.531   2.389  -4.059  1.00 96.00           C  
ATOM    738  CB  ALA A 100       8.461   0.860  -5.812  1.00 96.00           C  
ATOM    739  O   ALA A 100       7.465   3.596  -4.301  1.00 96.00           O  
ATOM    740  N   ASP A 101       6.605   1.724  -3.443  1.00 94.88           N  
ATOM    741  CA  ASP A 101       5.398   2.398  -2.979  1.00 94.88           C  
ATOM    742  C   ASP A 101       5.715   3.371  -1.846  1.00 94.88           C  
ATOM    743  CB  ASP A 101       4.355   1.377  -2.521  1.00 94.88           C  
ATOM    744  O   ASP A 101       5.203   4.492  -1.822  1.00 94.88           O  
ATOM    745  CG  ASP A 101       3.568   0.776  -3.672  1.00 94.88           C  
ATOM    746  OD1 ASP A 101       3.725   1.235  -4.824  1.00 94.88           O  
ATOM    747  OD2 ASP A 101       2.781  -0.163  -3.424  1.00 94.88           O  
ATOM    748  N   HIS A 102       6.539   2.953  -0.883  1.00 97.62           N  
ATOM    749  CA  HIS A 102       6.941   3.852   0.194  1.00 97.62           C  
ATOM    750  C   HIS A 102       7.633   5.094  -0.355  1.00 97.62           C  
ATOM    751  CB  HIS A 102       7.863   3.129   1.179  1.00 97.62           C  
ATOM    752  O   HIS A 102       7.363   6.211   0.096  1.00 97.62           O  
ATOM    753  CG  HIS A 102       7.160   2.111   2.020  1.00 97.62           C  
ATOM    754  CD2 HIS A 102       7.629   1.013   2.660  1.00 97.62           C  
ATOM    755  ND1 HIS A 102       5.809   2.160   2.275  1.00 97.62           N  
ATOM    756  CE1 HIS A 102       5.473   1.136   3.041  1.00 97.62           C  
ATOM    757  NE2 HIS A 102       6.559   0.423   3.287  1.00 97.62           N  
ATOM    758  N   LEU A 103       8.500   4.891  -1.339  1.00 96.50           N  
ATOM    759  CA  LEU A 103       9.203   6.000  -1.968  1.00 96.50           C  
ATOM    760  C   LEU A 103       8.227   6.934  -2.674  1.00 96.50           C  
ATOM    761  CB  LEU A 103      10.242   5.480  -2.965  1.00 96.50           C  
ATOM    762  O   LEU A 103       8.305   8.156  -2.512  1.00 96.50           O  
ATOM    763  CG  LEU A 103      11.203   6.523  -3.553  1.00 96.50           C  
ATOM    764  CD1 LEU A 103      12.188   7.000  -2.490  1.00 96.50           C  
ATOM    765  CD2 LEU A 103      11.945   5.949  -4.754  1.00 96.50           C  
ATOM    766  N   THR A 104       7.375   6.355  -3.471  1.00 93.56           N  
ATOM    767  CA  THR A 104       6.379   7.117  -4.211  1.00 93.56           C  
ATOM    768  C   THR A 104       5.480   7.902  -3.262  1.00 93.56           C  
ATOM    769  CB  THR A 104       5.516   6.199  -5.098  1.00 93.56           C  
ATOM    770  O   THR A 104       5.188   9.078  -3.500  1.00 93.56           O  
ATOM    771  CG2 THR A 104       4.465   6.996  -5.859  1.00 93.56           C  
ATOM    772  OG1 THR A 104       6.359   5.520  -6.039  1.00 93.56           O  
ATOM    773  N   HIS A 105       5.086   7.238  -2.232  1.00 95.31           N  
ATOM    774  CA  HIS A 105       4.246   7.914  -1.249  1.00 95.31           C  
ATOM    775  C   HIS A 105       4.926   9.164  -0.708  1.00 95.31           C  
ATOM    776  CB  HIS A 105       3.898   6.969  -0.099  1.00 95.31           C  
ATOM    777  O   HIS A 105       4.328  10.242  -0.688  1.00 95.31           O  
ATOM    778  CG  HIS A 105       3.311   7.656   1.091  1.00 95.31           C  
ATOM    779  CD2 HIS A 105       2.037   8.023   1.365  1.00 95.31           C  
ATOM    780  ND1 HIS A 105       4.066   8.055   2.172  1.00 95.31           N  
ATOM    781  CE1 HIS A 105       3.281   8.633   3.064  1.00 95.31           C  
ATOM    782  NE2 HIS A 105       2.045   8.633   2.598  1.00 95.31           N  
ATOM    783  N   PHE A 106       6.125   9.039  -0.281  1.00 97.94           N  
ATOM    784  CA  PHE A 106       6.812  10.141   0.380  1.00 97.94           C  
ATOM    785  C   PHE A 106       7.055  11.289  -0.592  1.00 97.94           C  
ATOM    786  CB  PHE A 106       8.148   9.672   0.972  1.00 97.94           C  
ATOM    787  O   PHE A 106       6.668  12.430  -0.323  1.00 97.94           O  
ATOM    788  CG  PHE A 106       8.883  10.734   1.733  1.00 97.94           C  
ATOM    789  CD1 PHE A 106      10.031  11.320   1.204  1.00 97.94           C  
ATOM    790  CD2 PHE A 106       8.438  11.148   2.980  1.00 97.94           C  
ATOM    791  CE1 PHE A 106      10.711  12.312   1.907  1.00 97.94           C  
ATOM    792  CE2 PHE A 106       9.117  12.141   3.689  1.00 97.94           C  
ATOM    793  CZ  PHE A 106      10.258  12.719   3.150  1.00 97.94           C  
ATOM    794  N   TYR A 107       7.504  11.031  -1.788  1.00 94.56           N  
ATOM    795  CA  TYR A 107       8.008  12.078  -2.672  1.00 94.56           C  
ATOM    796  C   TYR A 107       6.910  12.578  -3.604  1.00 94.56           C  
ATOM    797  CB  TYR A 107       9.195  11.562  -3.492  1.00 94.56           C  
ATOM    798  O   TYR A 107       6.934  13.734  -4.031  1.00 94.56           O  
ATOM    799  CG  TYR A 107      10.508  11.586  -2.744  1.00 94.56           C  
ATOM    800  CD1 TYR A 107      11.180  12.781  -2.521  1.00 94.56           C  
ATOM    801  CD2 TYR A 107      11.070  10.406  -2.258  1.00 94.56           C  
ATOM    802  CE1 TYR A 107      12.391  12.805  -1.833  1.00 94.56           C  
ATOM    803  CE2 TYR A 107      12.273  10.422  -1.568  1.00 94.56           C  
ATOM    804  OH  TYR A 107      14.125  11.641  -0.680  1.00 94.56           O  
ATOM    805  CZ  TYR A 107      12.930  11.625  -1.361  1.00 94.56           C  
ATOM    806  N   LEU A 108       5.977  11.680  -3.953  1.00 90.69           N  
ATOM    807  CA  LEU A 108       5.023  12.055  -4.992  1.00 90.69           C  
ATOM    808  C   LEU A 108       3.656  12.359  -4.391  1.00 90.69           C  
ATOM    809  CB  LEU A 108       4.902  10.945  -6.039  1.00 90.69           C  
ATOM    810  O   LEU A 108       2.898  13.164  -4.938  1.00 90.69           O  
ATOM    811  CG  LEU A 108       6.094  10.766  -6.980  1.00 90.69           C  
ATOM    812  CD1 LEU A 108       7.211  10.008  -6.281  1.00 90.69           C  
ATOM    813  CD2 LEU A 108       5.660  10.055  -8.258  1.00 90.69           C  
ATOM    814  N   PHE A 109       3.375  11.773  -3.295  1.00 91.06           N  
ATOM    815  CA  PHE A 109       2.012  11.914  -2.793  1.00 91.06           C  
ATOM    816  C   PHE A 109       1.981  12.805  -1.556  1.00 91.06           C  
ATOM    817  CB  PHE A 109       1.412  10.539  -2.467  1.00 91.06           C  
ATOM    818  O   PHE A 109       1.130  13.688  -1.441  1.00 91.06           O  
ATOM    819  CG  PHE A 109       1.296   9.633  -3.660  1.00 91.06           C  
ATOM    820  CD1 PHE A 109       1.263  10.156  -4.949  1.00 91.06           C  
ATOM    821  CD2 PHE A 109       1.221   8.258  -3.494  1.00 91.06           C  
ATOM    822  CE1 PHE A 109       1.156   9.312  -6.055  1.00 91.06           C  
ATOM    823  CE2 PHE A 109       1.113   7.410  -4.594  1.00 91.06           C  
ATOM    824  CZ  PHE A 109       1.080   7.941  -5.875  1.00 91.06           C  
ATOM    825  N   PHE A 110       2.939  12.688  -0.642  1.00 95.88           N  
ATOM    826  CA  PHE A 110       2.795  13.258   0.692  1.00 95.88           C  
ATOM    827  C   PHE A 110       3.539  14.586   0.797  1.00 95.88           C  
ATOM    828  CB  PHE A 110       3.311  12.281   1.754  1.00 95.88           C  
ATOM    829  O   PHE A 110       2.939  15.617   1.104  1.00 95.88           O  
ATOM    830  CG  PHE A 110       3.131  12.773   3.166  1.00 95.88           C  
ATOM    831  CD1 PHE A 110       4.227  13.172   3.924  1.00 95.88           C  
ATOM    832  CD2 PHE A 110       1.865  12.836   3.736  1.00 95.88           C  
ATOM    833  CE1 PHE A 110       4.062  13.625   5.230  1.00 95.88           C  
ATOM    834  CE2 PHE A 110       1.694  13.289   5.043  1.00 95.88           C  
ATOM    835  CZ  PHE A 110       2.793  13.680   5.789  1.00 95.88           C  
ATOM    836  N   MET A 111       4.789  14.617   0.456  1.00 97.19           N  
ATOM    837  CA  MET A 111       5.617  15.797   0.707  1.00 97.19           C  
ATOM    838  C   MET A 111       5.188  16.969  -0.172  1.00 97.19           C  
ATOM    839  CB  MET A 111       7.094  15.477   0.463  1.00 97.19           C  
ATOM    840  O   MET A 111       5.297  18.125   0.231  1.00 97.19           O  
ATOM    841  CG  MET A 111       7.715  14.594   1.533  1.00 97.19           C  
ATOM    842  SD  MET A 111       7.523  15.289   3.219  1.00 97.19           S  
ATOM    843  CE  MET A 111       8.578  16.766   3.080  1.00 97.19           C  
ATOM    844  N   PRO A 112       4.684  16.734  -1.392  1.00 92.31           N  
ATOM    845  CA  PRO A 112       4.246  17.859  -2.213  1.00 92.31           C  
ATOM    846  C   PRO A 112       3.180  18.719  -1.526  1.00 92.31           C  
ATOM    847  CB  PRO A 112       3.686  17.188  -3.469  1.00 92.31           C  
ATOM    848  O   PRO A 112       3.016  19.891  -1.857  1.00 92.31           O  
ATOM    849  CG  PRO A 112       4.504  15.953  -3.637  1.00 92.31           C  
ATOM    850  CD  PRO A 112       4.758  15.359  -2.279  1.00 92.31           C  
ATOM    851  N   ASP A 113       2.430  18.141  -0.596  1.00 93.06           N  
ATOM    852  CA  ASP A 113       1.411  18.906   0.119  1.00 93.06           C  
ATOM    853  C   ASP A 113       2.029  20.094   0.855  1.00 93.06           C  
ATOM    854  CB  ASP A 113       0.661  18.000   1.104  1.00 93.06           C  
ATOM    855  O   ASP A 113       1.384  21.125   1.025  1.00 93.06           O  
ATOM    856  CG  ASP A 113      -0.480  17.234   0.458  1.00 93.06           C  
ATOM    857  OD1 ASP A 113      -0.823  17.516  -0.709  1.00 93.06           O  
ATOM    858  OD2 ASP A 113      -1.042  16.344   1.123  1.00 93.06           O  
ATOM    859  N   PHE A 114       3.262  19.969   1.216  1.00 97.12           N  
ATOM    860  CA  PHE A 114       3.902  21.000   2.031  1.00 97.12           C  
ATOM    861  C   PHE A 114       4.516  22.078   1.151  1.00 97.12           C  
ATOM    862  CB  PHE A 114       4.977  20.375   2.932  1.00 97.12           C  
ATOM    863  O   PHE A 114       5.164  23.000   1.653  1.00 97.12           O  
ATOM    864  CG  PHE A 114       4.430  19.422   3.961  1.00 97.12           C  
ATOM    865  CD1 PHE A 114       3.781  19.906   5.094  1.00 97.12           C  
ATOM    866  CD2 PHE A 114       4.562  18.047   3.797  1.00 97.12           C  
ATOM    867  CE1 PHE A 114       3.273  19.016   6.047  1.00 97.12           C  
ATOM    868  CE2 PHE A 114       4.059  17.172   4.746  1.00 97.12           C  
ATOM    869  CZ  PHE A 114       3.416  17.656   5.871  1.00 97.12           C  
ATOM    870  N   THR A 115       4.328  21.969  -0.103  1.00 94.69           N  
ATOM    871  CA  THR A 115       4.770  23.000  -1.035  1.00 94.69           C  
ATOM    872  C   THR A 115       3.623  23.953  -1.371  1.00 94.69           C  
ATOM    873  CB  THR A 115       5.324  22.391  -2.332  1.00 94.69           C  
ATOM    874  O   THR A 115       3.816  24.938  -2.092  1.00 94.69           O  
ATOM    875  CG2 THR A 115       6.312  21.266  -2.027  1.00 94.69           C  
ATOM    876  OG1 THR A 115       4.238  21.859  -3.104  1.00 94.69           O  
ATOM    877  N   ARG A 116       2.484  23.688  -0.840  1.00 91.12           N  
ATOM    878  CA  ARG A 116       1.297  24.500  -1.122  1.00 91.12           C  
ATOM    879  C   ARG A 116       1.436  25.906  -0.549  1.00 91.12           C  
ATOM    880  CB  ARG A 116       0.046  23.812  -0.556  1.00 91.12           C  
ATOM    881  O   ARG A 116       2.139  26.109   0.443  1.00 91.12           O  
ATOM    882  CG  ARG A 116      -0.325  22.516  -1.256  1.00 91.12           C  
ATOM    883  CD  ARG A 116      -1.475  21.812  -0.555  1.00 91.12           C  
ATOM    884  NE  ARG A 116      -2.727  22.547  -0.690  1.00 91.12           N  
ATOM    885  NH1 ARG A 116      -3.984  21.047   0.537  1.00 91.12           N  
ATOM    886  NH2 ARG A 116      -4.969  22.922  -0.354  1.00 91.12           N  
ATOM    887  CZ  ARG A 116      -3.891  22.172  -0.169  1.00 91.12           C  
ATOM    888  N   GLU A 117       0.660  26.844  -1.125  1.00 91.69           N  
ATOM    889  CA  GLU A 117       0.742  28.266  -0.805  1.00 91.69           C  
ATOM    890  C   GLU A 117       0.300  28.531   0.631  1.00 91.69           C  
ATOM    891  CB  GLU A 117      -0.107  29.094  -1.779  1.00 91.69           C  
ATOM    892  O   GLU A 117       0.777  29.484   1.267  1.00 91.69           O  
ATOM    893  CG  GLU A 117       0.168  30.578  -1.725  1.00 91.69           C  
ATOM    894  CD  GLU A 117      -0.398  31.344  -2.916  1.00 91.69           C  
ATOM    895  OE1 GLU A 117      -0.056  32.531  -3.096  1.00 91.69           O  
ATOM    896  OE2 GLU A 117      -1.190  30.734  -3.674  1.00 91.69           O  
ATOM    897  N   ILE A 118      -0.481  27.688   1.177  1.00 92.56           N  
ATOM    898  CA  ILE A 118      -0.985  27.875   2.533  1.00 92.56           C  
ATOM    899  C   ILE A 118       0.178  27.875   3.521  1.00 92.56           C  
ATOM    900  CB  ILE A 118      -2.018  26.797   2.908  1.00 92.56           C  
ATOM    901  O   ILE A 118       0.077  28.438   4.613  1.00 92.56           O  
ATOM    902  CG1 ILE A 118      -2.738  27.172   4.207  1.00 92.56           C  
ATOM    903  CG2 ILE A 118      -1.339  25.422   3.033  1.00 92.56           C  
ATOM    904  CD1 ILE A 118      -4.020  26.375   4.453  1.00 92.56           C  
ATOM    905  N   TYR A 119       1.324  27.266   3.102  1.00 95.75           N  
ATOM    906  CA  TYR A 119       2.480  27.172   3.986  1.00 95.75           C  
ATOM    907  C   TYR A 119       3.557  28.172   3.600  1.00 95.75           C  
ATOM    908  CB  TYR A 119       3.053  25.750   3.951  1.00 95.75           C  
ATOM    909  O   TYR A 119       4.676  28.125   4.109  1.00 95.75           O  
ATOM    910  CG  TYR A 119       2.152  24.703   4.578  1.00 95.75           C  
ATOM    911  CD1 TYR A 119       1.821  24.766   5.930  1.00 95.75           C  
ATOM    912  CD2 TYR A 119       1.629  23.672   3.820  1.00 95.75           C  
ATOM    913  CE1 TYR A 119       0.992  23.812   6.512  1.00 95.75           C  
ATOM    914  CE2 TYR A 119       0.798  22.703   4.395  1.00 95.75           C  
ATOM    915  OH  TYR A 119      -0.335  21.844   6.309  1.00 95.75           O  
ATOM    916  CZ  TYR A 119       0.486  22.797   5.738  1.00 95.75           C  
ATOM    917  N   ALA A 120       3.307  29.078   2.715  1.00 95.56           N  
ATOM    918  CA  ALA A 120       4.285  30.000   2.152  1.00 95.56           C  
ATOM    919  C   ALA A 120       4.957  30.812   3.250  1.00 95.56           C  
ATOM    920  CB  ALA A 120       3.617  30.922   1.138  1.00 95.56           C  
ATOM    921  O   ALA A 120       6.129  31.188   3.129  1.00 95.56           O  
ATOM    922  N   GLY A 121       4.355  31.094   4.363  1.00 95.81           N  
ATOM    923  CA  GLY A 121       4.914  31.906   5.438  1.00 95.81           C  
ATOM    924  C   GLY A 121       5.793  31.109   6.387  1.00 95.81           C  
ATOM    925  O   GLY A 121       6.453  31.672   7.254  1.00 95.81           O  
ATOM    926  N   ARG A 122       5.852  29.812   6.191  1.00 97.31           N  
ATOM    927  CA  ARG A 122       6.645  28.969   7.082  1.00 97.31           C  
ATOM    928  C   ARG A 122       8.117  28.984   6.680  1.00 97.31           C  
ATOM    929  CB  ARG A 122       6.109  27.531   7.082  1.00 97.31           C  
ATOM    930  O   ARG A 122       8.438  29.016   5.492  1.00 97.31           O  
ATOM    931  CG  ARG A 122       4.656  27.422   7.512  1.00 97.31           C  
ATOM    932  CD  ARG A 122       4.488  27.672   9.000  1.00 97.31           C  
ATOM    933  NE  ARG A 122       3.123  27.406   9.445  1.00 97.31           N  
ATOM    934  NH1 ARG A 122       3.674  27.172  11.680  1.00 97.31           N  
ATOM    935  NH2 ARG A 122       1.497  26.938  11.000  1.00 97.31           N  
ATOM    936  CZ  ARG A 122       2.768  27.172  10.711  1.00 97.31           C  
ATOM    937  N   PRO A 123       9.094  28.875   7.598  1.00 97.00           N  
ATOM    938  CA  PRO A 123      10.523  28.969   7.312  1.00 97.00           C  
ATOM    939  C   PRO A 123      11.031  27.844   6.414  1.00 97.00           C  
ATOM    940  CB  PRO A 123      11.172  28.906   8.695  1.00 97.00           C  
ATOM    941  O   PRO A 123      12.023  28.016   5.695  1.00 97.00           O  
ATOM    942  CG  PRO A 123      10.086  29.312   9.648  1.00 97.00           C  
ATOM    943  CD  PRO A 123       8.758  29.031   9.000  1.00 97.00           C  
ATOM    944  N   TRP A 124      10.383  26.766   6.441  1.00 97.38           N  
ATOM    945  CA  TRP A 124      10.844  25.594   5.715  1.00 97.38           C  
ATOM    946  C   TRP A 124      10.219  25.531   4.328  1.00 97.38           C  
ATOM    947  CB  TRP A 124      10.531  24.312   6.496  1.00 97.38           C  
ATOM    948  O   TRP A 124      10.555  24.641   3.531  1.00 97.38           O  
ATOM    949  CG  TRP A 124       9.133  24.281   7.051  1.00 97.38           C  
ATOM    950  CD1 TRP A 124       8.758  24.531   8.344  1.00 97.38           C  
ATOM    951  CD2 TRP A 124       7.941  23.953   6.336  1.00 97.38           C  
ATOM    952  CE2 TRP A 124       6.867  24.031   7.254  1.00 97.38           C  
ATOM    953  CE3 TRP A 124       7.668  23.609   5.004  1.00 97.38           C  
ATOM    954  NE1 TRP A 124       7.395  24.391   8.469  1.00 97.38           N  
ATOM    955  CH2 TRP A 124       5.309  23.453   5.574  1.00 97.38           C  
ATOM    956  CZ2 TRP A 124       5.547  23.781   6.883  1.00 97.38           C  
ATOM    957  CZ3 TRP A 124       6.352  23.359   4.637  1.00 97.38           C  
ATOM    958  N   HIS A 125       9.320  26.438   3.953  1.00 97.94           N  
ATOM    959  CA  HIS A 125       8.508  26.312   2.746  1.00 97.94           C  
ATOM    960  C   HIS A 125       9.375  26.422   1.492  1.00 97.94           C  
ATOM    961  CB  HIS A 125       7.422  27.391   2.725  1.00 97.94           C  
ATOM    962  O   HIS A 125       9.180  25.656   0.539  1.00 97.94           O  
ATOM    963  CG  HIS A 125       6.531  27.312   1.524  1.00 97.94           C  
ATOM    964  CD2 HIS A 125       5.480  26.516   1.242  1.00 97.94           C  
ATOM    965  ND1 HIS A 125       6.691  28.141   0.434  1.00 97.94           N  
ATOM    966  CE1 HIS A 125       5.770  27.859  -0.469  1.00 97.94           C  
ATOM    967  NE2 HIS A 125       5.020  26.875  -0.003  1.00 97.94           N  
ATOM    968  N   THR A 126      10.305  27.312   1.453  1.00 97.25           N  
ATOM    969  CA  THR A 126      11.172  27.500   0.293  1.00 97.25           C  
ATOM    970  C   THR A 126      11.984  26.234   0.024  1.00 97.25           C  
ATOM    971  CB  THR A 126      12.125  28.688   0.487  1.00 97.25           C  
ATOM    972  O   THR A 126      12.055  25.766  -1.115  1.00 97.25           O  
ATOM    973  CG2 THR A 126      13.062  28.844  -0.705  1.00 97.25           C  
ATOM    974  OG1 THR A 126      11.352  29.891   0.630  1.00 97.25           O  
ATOM    975  N   ASP A 127      12.562  25.734   1.025  1.00 97.31           N  
ATOM    976  CA  ASP A 127      13.344  24.500   0.893  1.00 97.31           C  
ATOM    977  C   ASP A 127      12.461  23.328   0.475  1.00 97.31           C  
ATOM    978  CB  ASP A 127      14.062  24.172   2.205  1.00 97.31           C  
ATOM    979  O   ASP A 127      12.828  22.547  -0.410  1.00 97.31           O  
ATOM    980  CG  ASP A 127      15.086  23.062   2.061  1.00 97.31           C  
ATOM    981  OD1 ASP A 127      15.867  23.078   1.080  1.00 97.31           O  
ATOM    982  OD2 ASP A 127      15.117  22.172   2.936  1.00 97.31           O  
ATOM    983  N   ALA A 128      11.305  23.188   1.070  1.00 97.94           N  
ATOM    984  CA  ALA A 128      10.359  22.141   0.704  1.00 97.94           C  
ATOM    985  C   ALA A 128       9.969  22.250  -0.769  1.00 97.94           C  
ATOM    986  CB  ALA A 128       9.117  22.203   1.587  1.00 97.94           C  
ATOM    987  O   ALA A 128       9.930  21.234  -1.477  1.00 97.94           O  
ATOM    988  N   THR A 129       9.711  23.422  -1.206  1.00 96.88           N  
ATOM    989  CA  THR A 129       9.328  23.641  -2.600  1.00 96.88           C  
ATOM    990  C   THR A 129      10.469  23.234  -3.535  1.00 96.88           C  
ATOM    991  CB  THR A 129       8.938  25.094  -2.855  1.00 96.88           C  
ATOM    992  O   THR A 129      10.242  22.578  -4.551  1.00 96.88           O  
ATOM    993  CG2 THR A 129       8.555  25.312  -4.316  1.00 96.88           C  
ATOM    994  OG1 THR A 129       7.820  25.438  -2.025  1.00 96.88           O  
ATOM    995  N   ALA A 130      11.656  23.562  -3.189  1.00 97.25           N  
ATOM    996  CA  ALA A 130      12.820  23.219  -4.008  1.00 97.25           C  
ATOM    997  C   ALA A 130      13.016  21.719  -4.090  1.00 97.25           C  
ATOM    998  CB  ALA A 130      14.078  23.891  -3.447  1.00 97.25           C  
ATOM    999  O   ALA A 130      13.430  21.188  -5.125  1.00 97.25           O  
ATOM   1000  N   ARG A 131      12.656  21.031  -3.082  1.00 97.31           N  
ATOM   1001  CA  ARG A 131      12.914  19.594  -2.990  1.00 97.31           C  
ATOM   1002  C   ARG A 131      11.750  18.797  -3.574  1.00 97.31           C  
ATOM   1003  CB  ARG A 131      13.148  19.188  -1.536  1.00 97.31           C  
ATOM   1004  O   ARG A 131      11.961  17.844  -4.336  1.00 97.31           O  
ATOM   1005  CG  ARG A 131      14.461  19.688  -0.960  1.00 97.31           C  
ATOM   1006  CD  ARG A 131      14.594  19.359   0.520  1.00 97.31           C  
ATOM   1007  NE  ARG A 131      15.750  20.016   1.118  1.00 97.31           N  
ATOM   1008  NH1 ARG A 131      16.234  18.297   2.578  1.00 97.31           N  
ATOM   1009  NH2 ARG A 131      17.531  20.188   2.555  1.00 97.31           N  
ATOM   1010  CZ  ARG A 131      16.500  19.500   2.082  1.00 97.31           C  
ATOM   1011  N   PHE A 132      10.461  19.250  -3.268  1.00 95.94           N  
ATOM   1012  CA  PHE A 132       9.359  18.297  -3.365  1.00 95.94           C  
ATOM   1013  C   PHE A 132       8.297  18.797  -4.344  1.00 95.94           C  
ATOM   1014  CB  PHE A 132       8.734  18.062  -1.990  1.00 95.94           C  
ATOM   1015  O   PHE A 132       7.336  18.078  -4.637  1.00 95.94           O  
ATOM   1016  CG  PHE A 132       9.711  17.594  -0.949  1.00 95.94           C  
ATOM   1017  CD1 PHE A 132      10.406  16.391  -1.113  1.00 95.94           C  
ATOM   1018  CD2 PHE A 132       9.945  18.344   0.195  1.00 95.94           C  
ATOM   1019  CE1 PHE A 132      11.312  15.953  -0.152  1.00 95.94           C  
ATOM   1020  CE2 PHE A 132      10.844  17.906   1.160  1.00 95.94           C  
ATOM   1021  CZ  PHE A 132      11.531  16.719   0.985  1.00 95.94           C  
ATOM   1022  N   SER A 133       8.477  19.953  -4.918  1.00 89.06           N  
ATOM   1023  CA  SER A 133       7.496  20.438  -5.883  1.00 89.06           C  
ATOM   1024  C   SER A 133       7.285  19.438  -7.012  1.00 89.06           C  
ATOM   1025  CB  SER A 133       7.930  21.781  -6.461  1.00 89.06           C  
ATOM   1026  O   SER A 133       8.250  18.906  -7.562  1.00 89.06           O  
ATOM   1027  OG  SER A 133       7.113  22.156  -7.559  1.00 89.06           O  
ATOM   1028  N   PRO A 134       5.973  19.203  -7.320  1.00 79.62           N  
ATOM   1029  CA  PRO A 134       5.703  18.250  -8.398  1.00 79.62           C  
ATOM   1030  C   PRO A 134       6.223  18.734  -9.750  1.00 79.62           C  
ATOM   1031  CB  PRO A 134       4.176  18.156  -8.406  1.00 79.62           C  
ATOM   1032  O   PRO A 134       6.484  17.922 -10.648  1.00 79.62           O  
ATOM   1033  CG  PRO A 134       3.758  18.562  -7.035  1.00 79.62           C  
ATOM   1034  CD  PRO A 134       4.754  19.562  -6.516  1.00 79.62           C  
ATOM   1035  N   THR A 135       6.445  19.984  -9.914  1.00 76.81           N  
ATOM   1036  CA  THR A 135       6.797  20.547 -11.219  1.00 76.81           C  
ATOM   1037  C   THR A 135       8.297  20.812 -11.305  1.00 76.81           C  
ATOM   1038  CB  THR A 135       6.020  21.844 -11.500  1.00 76.81           C  
ATOM   1039  O   THR A 135       8.922  20.578 -12.336  1.00 76.81           O  
ATOM   1040  CG2 THR A 135       4.523  21.578 -11.609  1.00 76.81           C  
ATOM   1041  OG1 THR A 135       6.254  22.781 -10.438  1.00 76.81           O  
ATOM   1042  N   HIS A 136       8.898  21.203 -10.234  1.00 81.75           N  
ATOM   1043  CA  HIS A 136      10.289  21.641 -10.359  1.00 81.75           C  
ATOM   1044  C   HIS A 136      11.133  21.109  -9.203  1.00 81.75           C  
ATOM   1045  CB  HIS A 136      10.367  23.172 -10.406  1.00 81.75           C  
ATOM   1046  O   HIS A 136      12.312  21.453  -9.086  1.00 81.75           O  
ATOM   1047  CG  HIS A 136       9.672  23.844  -9.273  1.00 81.75           C  
ATOM   1048  CD2 HIS A 136       8.703  24.781  -9.258  1.00 81.75           C  
ATOM   1049  ND1 HIS A 136       9.969  23.578  -7.953  1.00 81.75           N  
ATOM   1050  CE1 HIS A 136       9.203  24.328  -7.172  1.00 81.75           C  
ATOM   1051  NE2 HIS A 136       8.422  25.062  -7.938  1.00 81.75           N  
ATOM   1052  N   GLY A 137      10.594  20.297  -8.352  1.00 87.31           N  
ATOM   1053  CA  GLY A 137      11.344  19.781  -7.211  1.00 87.31           C  
ATOM   1054  C   GLY A 137      12.500  18.891  -7.613  1.00 87.31           C  
ATOM   1055  O   GLY A 137      12.328  17.969  -8.398  1.00 87.31           O  
ATOM   1056  N   LYS A 138      13.625  19.141  -7.141  1.00 92.75           N  
ATOM   1057  CA  LYS A 138      14.820  18.359  -7.457  1.00 92.75           C  
ATOM   1058  C   LYS A 138      14.688  16.922  -6.969  1.00 92.75           C  
ATOM   1059  CB  LYS A 138      16.062  19.016  -6.844  1.00 92.75           C  
ATOM   1060  O   LYS A 138      14.938  15.984  -7.723  1.00 92.75           O  
ATOM   1061  CG  LYS A 138      17.359  18.266  -7.129  1.00 92.75           C  
ATOM   1062  CD  LYS A 138      18.547  18.906  -6.426  1.00 92.75           C  
ATOM   1063  CE  LYS A 138      19.812  18.109  -6.629  1.00 92.75           C  
ATOM   1064  NZ  LYS A 138      20.969  18.688  -5.883  1.00 92.75           N  
ATOM   1065  N   HIS A 139      14.328  16.781  -5.742  1.00 95.06           N  
ATOM   1066  CA  HIS A 139      14.281  15.445  -5.160  1.00 95.06           C  
ATOM   1067  C   HIS A 139      13.047  14.680  -5.637  1.00 95.06           C  
ATOM   1068  CB  HIS A 139      14.289  15.523  -3.633  1.00 95.06           C  
ATOM   1069  O   HIS A 139      13.078  13.453  -5.738  1.00 95.06           O  
ATOM   1070  CG  HIS A 139      15.570  16.047  -3.064  1.00 95.06           C  
ATOM   1071  CD2 HIS A 139      16.672  16.531  -3.672  1.00 95.06           C  
ATOM   1072  ND1 HIS A 139      15.820  16.094  -1.711  1.00 95.06           N  
ATOM   1073  CE1 HIS A 139      17.031  16.594  -1.509  1.00 95.06           C  
ATOM   1074  NE2 HIS A 139      17.562  16.859  -2.684  1.00 95.06           N  
ATOM   1075  N   HIS A 140      11.969  15.430  -5.996  1.00 88.19           N  
ATOM   1076  CA  HIS A 140      10.836  14.836  -6.688  1.00 88.19           C  
ATOM   1077  C   HIS A 140      11.273  14.125  -7.965  1.00 88.19           C  
ATOM   1078  CB  HIS A 140       9.781  15.898  -7.008  1.00 88.19           C  
ATOM   1079  O   HIS A 140      10.938  12.961  -8.180  1.00 88.19           O  
ATOM   1080  CG  HIS A 140       8.547  15.344  -7.652  1.00 88.19           C  
ATOM   1081  CD2 HIS A 140       8.211  15.219  -8.953  1.00 88.19           C  
ATOM   1082  ND1 HIS A 140       7.488  14.852  -6.926  1.00 88.19           N  
ATOM   1083  CE1 HIS A 140       6.547  14.438  -7.758  1.00 88.19           C  
ATOM   1084  NE2 HIS A 140       6.961  14.648  -9.000  1.00 88.19           N  
ATOM   1085  N   ARG A 141      12.109  14.719  -8.727  1.00 86.44           N  
ATOM   1086  CA  ARG A 141      12.609  14.172  -9.984  1.00 86.44           C  
ATOM   1087  C   ARG A 141      13.586  13.023  -9.734  1.00 86.44           C  
ATOM   1088  CB  ARG A 141      13.281  15.258 -10.820  1.00 86.44           C  
ATOM   1089  O   ARG A 141      13.539  12.000 -10.422  1.00 86.44           O  
ATOM   1090  CG  ARG A 141      12.312  16.266 -11.422  1.00 86.44           C  
ATOM   1091  CD  ARG A 141      13.016  17.219 -12.375  1.00 86.44           C  
ATOM   1092  NE  ARG A 141      13.930  18.109 -11.664  1.00 86.44           N  
ATOM   1093  NH1 ARG A 141      15.203  18.609 -13.523  1.00 86.44           N  
ATOM   1094  NH2 ARG A 141      15.727  19.531 -11.492  1.00 86.44           N  
ATOM   1095  CZ  ARG A 141      14.953  18.750 -12.227  1.00 86.44           C  
ATOM   1096  N   LEU A 142      14.453  13.188  -8.773  1.00 90.25           N  
ATOM   1097  CA  LEU A 142      15.414  12.141  -8.445  1.00 90.25           C  
ATOM   1098  C   LEU A 142      14.703  10.867  -7.992  1.00 90.25           C  
ATOM   1099  CB  LEU A 142      16.375  12.617  -7.355  1.00 90.25           C  
ATOM   1100  O   LEU A 142      15.109   9.766  -8.352  1.00 90.25           O  
ATOM   1101  CG  LEU A 142      17.406  13.672  -7.770  1.00 90.25           C  
ATOM   1102  CD1 LEU A 142      18.234  14.117  -6.562  1.00 90.25           C  
ATOM   1103  CD2 LEU A 142      18.312  13.133  -8.875  1.00 90.25           C  
ATOM   1104  N   ALA A 143      13.641  11.062  -7.250  1.00 91.81           N  
ATOM   1105  CA  ALA A 143      12.891   9.922  -6.746  1.00 91.81           C  
ATOM   1106  C   ALA A 143      12.211   9.164  -7.887  1.00 91.81           C  
ATOM   1107  CB  ALA A 143      11.852  10.375  -5.727  1.00 91.81           C  
ATOM   1108  O   ALA A 143      12.172   7.934  -7.887  1.00 91.81           O  
ATOM   1109  N   ILE A 144      11.688   9.883  -8.859  1.00 87.31           N  
ATOM   1110  CA  ILE A 144      11.047   9.250 -10.016  1.00 87.31           C  
ATOM   1111  C   ILE A 144      12.078   8.430 -10.789  1.00 87.31           C  
ATOM   1112  CB  ILE A 144      10.398  10.305 -10.938  1.00 87.31           C  
ATOM   1113  O   ILE A 144      11.797   7.289 -11.180  1.00 87.31           O  
ATOM   1114  CG1 ILE A 144       9.180  10.938 -10.258  1.00 87.31           C  
ATOM   1115  CG2 ILE A 144      10.008   9.672 -12.281  1.00 87.31           C  
ATOM   1116  CD1 ILE A 144       8.594  12.125 -11.008  1.00 87.31           C  
ATOM   1117  N   ALA A 145      13.227   8.969 -10.922  1.00 85.62           N  
ATOM   1118  CA  ALA A 145      14.297   8.258 -11.617  1.00 85.62           C  
ATOM   1119  C   ALA A 145      14.734   7.023 -10.836  1.00 85.62           C  
ATOM   1120  CB  ALA A 145      15.484   9.180 -11.859  1.00 85.62           C  
ATOM   1121  O   ALA A 145      14.945   5.953 -11.406  1.00 85.62           O  
ATOM   1122  N   ALA A 146      14.906   7.211  -9.555  1.00 90.69           N  
ATOM   1123  CA  ALA A 146      15.289   6.086  -8.711  1.00 90.69           C  
ATOM   1124  C   ALA A 146      14.250   4.973  -8.766  1.00 90.69           C  
ATOM   1125  CB  ALA A 146      15.484   6.551  -7.270  1.00 90.69           C  
ATOM   1126  O   ALA A 146      14.602   3.793  -8.867  1.00 90.69           O  
ATOM   1127  N   ARG A 147      12.992   5.332  -8.758  1.00 91.00           N  
ATOM   1128  CA  ARG A 147      11.898   4.367  -8.820  1.00 91.00           C  
ATOM   1129  C   ARG A 147      11.930   3.592 -10.133  1.00 91.00           C  
ATOM   1130  CB  ARG A 147      10.547   5.070  -8.664  1.00 91.00           C  
ATOM   1131  O   ARG A 147      11.750   2.373 -10.148  1.00 91.00           O  
ATOM   1132  CG  ARG A 147       9.359   4.129  -8.688  1.00 91.00           C  
ATOM   1133  CD  ARG A 147       8.039   4.887  -8.586  1.00 91.00           C  
ATOM   1134  NE  ARG A 147       6.895   3.984  -8.664  1.00 91.00           N  
ATOM   1135  NH1 ARG A 147       6.504   4.340 -10.906  1.00 91.00           N  
ATOM   1136  NH2 ARG A 147       5.164   2.906  -9.719  1.00 91.00           N  
ATOM   1137  CZ  ARG A 147       6.191   3.746  -9.766  1.00 91.00           C  
ATOM   1138  N   GLN A 148      12.109   4.301 -11.188  1.00 85.94           N  
ATOM   1139  CA  GLN A 148      12.156   3.656 -12.500  1.00 85.94           C  
ATOM   1140  C   GLN A 148      13.258   2.605 -12.555  1.00 85.94           C  
ATOM   1141  CB  GLN A 148      12.359   4.695 -13.602  1.00 85.94           C  
ATOM   1142  O   GLN A 148      13.023   1.479 -13.000  1.00 85.94           O  
ATOM   1143  CG  GLN A 148      12.352   4.113 -15.008  1.00 85.94           C  
ATOM   1144  CD  GLN A 148      12.852   5.094 -16.047  1.00 85.94           C  
ATOM   1145  NE2 GLN A 148      13.102   4.594 -17.250  1.00 85.94           N  
ATOM   1146  OE1 GLN A 148      13.000   6.285 -15.781  1.00 85.94           O  
ATOM   1147  N   ARG A 149      14.398   2.939 -12.117  1.00 87.31           N  
ATOM   1148  CA  ARG A 149      15.531   2.014 -12.125  1.00 87.31           C  
ATOM   1149  C   ARG A 149      15.305   0.865 -11.148  1.00 87.31           C  
ATOM   1150  CB  ARG A 149      16.828   2.744 -11.781  1.00 87.31           C  
ATOM   1151  O   ARG A 149      15.664  -0.280 -11.430  1.00 87.31           O  
ATOM   1152  CG  ARG A 149      17.281   3.719 -12.859  1.00 87.31           C  
ATOM   1153  CD  ARG A 149      18.703   4.219 -12.594  1.00 87.31           C  
ATOM   1154  NE  ARG A 149      18.781   4.980 -11.352  1.00 87.31           N  
ATOM   1155  NH1 ARG A 149      18.375   7.027 -12.336  1.00 87.31           N  
ATOM   1156  NH2 ARG A 149      18.719   6.887 -10.070  1.00 87.31           N  
ATOM   1157  CZ  ARG A 149      18.625   6.297 -11.258  1.00 87.31           C  
ATOM   1158  N   TRP A 150      14.703   1.188 -10.047  1.00 93.44           N  
ATOM   1159  CA  TRP A 150      14.375   0.202  -9.023  1.00 93.44           C  
ATOM   1160  C   TRP A 150      13.469  -0.887  -9.586  1.00 93.44           C  
ATOM   1161  CB  TRP A 150      13.695   0.875  -7.828  1.00 93.44           C  
ATOM   1162  O   TRP A 150      13.719  -2.078  -9.383  1.00 93.44           O  
ATOM   1163  CG  TRP A 150      13.336  -0.071  -6.723  1.00 93.44           C  
ATOM   1164  CD1 TRP A 150      12.078  -0.357  -6.266  1.00 93.44           C  
ATOM   1165  CD2 TRP A 150      14.234  -0.852  -5.934  1.00 93.44           C  
ATOM   1166  CE2 TRP A 150      13.461  -1.590  -5.016  1.00 93.44           C  
ATOM   1167  CE3 TRP A 150      15.633  -1.000  -5.914  1.00 93.44           C  
ATOM   1168  NE1 TRP A 150      12.148  -1.271  -5.238  1.00 93.44           N  
ATOM   1169  CH2 TRP A 150      15.391  -2.590  -4.090  1.00 93.44           C  
ATOM   1170  CZ2 TRP A 150      14.023  -2.465  -4.086  1.00 93.44           C  
ATOM   1171  CZ3 TRP A 150      16.188  -1.870  -4.988  1.00 93.44           C  
ATOM   1172  N   PHE A 151      12.547  -0.553 -10.445  1.00 90.19           N  
ATOM   1173  CA  PHE A 151      11.555  -1.500 -10.945  1.00 90.19           C  
ATOM   1174  C   PHE A 151      12.164  -2.402 -12.008  1.00 90.19           C  
ATOM   1175  CB  PHE A 151      10.344  -0.760 -11.516  1.00 90.19           C  
ATOM   1176  O   PHE A 151      11.562  -3.404 -12.406  1.00 90.19           O  
ATOM   1177  CG  PHE A 151       9.195  -0.640 -10.547  1.00 90.19           C  
ATOM   1178  CD1 PHE A 151       8.633  -1.771  -9.969  1.00 90.19           C  
ATOM   1179  CD2 PHE A 151       8.680   0.607 -10.211  1.00 90.19           C  
ATOM   1180  CE1 PHE A 151       7.570  -1.663  -9.078  1.00 90.19           C  
ATOM   1181  CE2 PHE A 151       7.621   0.723  -9.320  1.00 90.19           C  
ATOM   1182  CZ  PHE A 151       7.066  -0.413  -8.750  1.00 90.19           C  
ATOM   1183  N   THR A 152      13.352  -2.078 -12.430  1.00 89.88           N  
ATOM   1184  CA  THR A 152      13.992  -2.992 -13.359  1.00 89.88           C  
ATOM   1185  C   THR A 152      14.328  -4.316 -12.680  1.00 89.88           C  
ATOM   1186  CB  THR A 152      15.281  -2.377 -13.945  1.00 89.88           C  
ATOM   1187  O   THR A 152      14.516  -5.336 -13.352  1.00 89.88           O  
ATOM   1188  CG2 THR A 152      15.000  -1.014 -14.570  1.00 89.88           C  
ATOM   1189  OG1 THR A 152      16.250  -2.221 -12.898  1.00 89.88           O  
ATOM   1190  N   LEU A 153      14.398  -4.301 -11.336  1.00 93.94           N  
ATOM   1191  CA  LEU A 153      14.562  -5.547 -10.594  1.00 93.94           C  
ATOM   1192  C   LEU A 153      13.484  -6.551 -10.977  1.00 93.94           C  
ATOM   1193  CB  LEU A 153      14.531  -5.285  -9.086  1.00 93.94           C  
ATOM   1194  O   LEU A 153      13.758  -7.746 -11.117  1.00 93.94           O  
ATOM   1195  CG  LEU A 153      15.789  -4.664  -8.477  1.00 93.94           C  
ATOM   1196  CD1 LEU A 153      15.492  -4.137  -7.082  1.00 93.94           C  
ATOM   1197  CD2 LEU A 153      16.922  -5.684  -8.445  1.00 93.94           C  
ATOM   1198  N   MET A 154      12.250  -6.008 -11.156  1.00 92.56           N  
ATOM   1199  CA  MET A 154      11.102  -6.871 -11.414  1.00 92.56           C  
ATOM   1200  C   MET A 154      11.250  -7.594 -12.750  1.00 92.56           C  
ATOM   1201  CB  MET A 154       9.805  -6.062 -11.398  1.00 92.56           C  
ATOM   1202  O   MET A 154      10.789  -8.727 -12.906  1.00 92.56           O  
ATOM   1203  CG  MET A 154       9.375  -5.617 -10.008  1.00 92.56           C  
ATOM   1204  SD  MET A 154       9.109  -7.031  -8.867  1.00 92.56           S  
ATOM   1205  CE  MET A 154       7.578  -7.715  -9.562  1.00 92.56           C  
ATOM   1206  N   GLY A 155      11.938  -6.965 -13.711  1.00 90.94           N  
ATOM   1207  CA  GLY A 155      12.211  -7.641 -14.969  1.00 90.94           C  
ATOM   1208  C   GLY A 155      13.023  -8.906 -14.812  1.00 90.94           C  
ATOM   1209  O   GLY A 155      12.734  -9.922 -15.438  1.00 90.94           O  
ATOM   1210  N   THR A 156      13.992  -8.867 -14.000  1.00 89.00           N  
ATOM   1211  CA  THR A 156      14.859 -10.016 -13.766  1.00 89.00           C  
ATOM   1212  C   THR A 156      14.188 -11.016 -12.828  1.00 89.00           C  
ATOM   1213  CB  THR A 156      16.203  -9.578 -13.172  1.00 89.00           C  
ATOM   1214  O   THR A 156      14.234 -12.227 -13.070  1.00 89.00           O  
ATOM   1215  CG2 THR A 156      17.156 -10.766 -13.023  1.00 89.00           C  
ATOM   1216  OG1 THR A 156      16.812  -8.609 -14.031  1.00 89.00           O  
ATOM   1217  N   LEU A 157      13.492 -10.547 -11.805  1.00 93.75           N  
ATOM   1218  CA  LEU A 157      12.922 -11.406 -10.766  1.00 93.75           C  
ATOM   1219  C   LEU A 157      11.633 -12.062 -11.242  1.00 93.75           C  
ATOM   1220  CB  LEU A 157      12.664 -10.602  -9.492  1.00 93.75           C  
ATOM   1221  O   LEU A 157      11.391 -13.234 -10.977  1.00 93.75           O  
ATOM   1222  CG  LEU A 157      13.898 -10.102  -8.734  1.00 93.75           C  
ATOM   1223  CD1 LEU A 157      13.492  -9.078  -7.680  1.00 93.75           C  
ATOM   1224  CD2 LEU A 157      14.641 -11.273  -8.102  1.00 93.75           C  
ATOM   1225  N   GLY A 158      10.797 -11.250 -11.953  1.00 90.69           N  
ATOM   1226  CA  GLY A 158       9.453 -11.719 -12.242  1.00 90.69           C  
ATOM   1227  C   GLY A 158       9.117 -11.688 -13.719  1.00 90.69           C  
ATOM   1228  O   GLY A 158       8.008 -12.047 -14.117  1.00 90.69           O  
ATOM   1229  N   GLY A 159      10.000 -11.195 -14.586  1.00 86.94           N  
ATOM   1230  CA  GLY A 159       9.781 -11.125 -16.016  1.00 86.94           C  
ATOM   1231  C   GLY A 159       9.094  -9.852 -16.453  1.00 86.94           C  
ATOM   1232  O   GLY A 159       9.477  -9.234 -17.453  1.00 86.94           O  
ATOM   1233  N   LYS A 160       8.031  -9.531 -15.672  1.00 79.75           N  
ATOM   1234  CA  LYS A 160       7.305  -8.305 -16.000  1.00 79.75           C  
ATOM   1235  C   LYS A 160       6.664  -7.695 -14.758  1.00 79.75           C  
ATOM   1236  CB  LYS A 160       6.234  -8.578 -17.062  1.00 79.75           C  
ATOM   1237  O   LYS A 160       6.504  -8.367 -13.742  1.00 79.75           O  
ATOM   1238  CG  LYS A 160       5.098  -9.469 -16.578  1.00 79.75           C  
ATOM   1239  CD  LYS A 160       4.066  -9.703 -17.672  1.00 79.75           C  
ATOM   1240  CE  LYS A 160       2.912 -10.570 -17.172  1.00 79.75           C  
ATOM   1241  NZ  LYS A 160       1.876 -10.766 -18.234  1.00 79.75           N  
ATOM   1242  N   TRP A 161       6.395  -6.398 -14.898  1.00 77.00           N  
ATOM   1243  CA  TRP A 161       5.559  -5.613 -13.992  1.00 77.00           C  
ATOM   1244  C   TRP A 161       4.699  -4.621 -14.773  1.00 77.00           C  
ATOM   1245  CB  TRP A 161       6.426  -4.871 -12.969  1.00 77.00           C  
ATOM   1246  O   TRP A 161       5.184  -3.967 -15.703  1.00 77.00           O  
ATOM   1247  CG  TRP A 161       5.637  -4.152 -11.914  1.00 77.00           C  
ATOM   1248  CD1 TRP A 161       5.215  -4.656 -10.719  1.00 77.00           C  
ATOM   1249  CD2 TRP A 161       5.176  -2.799 -11.969  1.00 77.00           C  
ATOM   1250  CE2 TRP A 161       4.480  -2.549 -10.766  1.00 77.00           C  
ATOM   1251  CE3 TRP A 161       5.285  -1.772 -12.914  1.00 77.00           C  
ATOM   1252  NE1 TRP A 161       4.520  -3.697 -10.023  1.00 77.00           N  
ATOM   1253  CH2 TRP A 161       4.016  -0.326 -11.430  1.00 77.00           C  
ATOM   1254  CZ2 TRP A 161       3.895  -1.312 -10.484  1.00 77.00           C  
ATOM   1255  CZ3 TRP A 161       4.699  -0.543 -12.633  1.00 77.00           C  
ATOM   1256  N   PRO A 162       3.422  -4.527 -14.484  1.00 76.19           N  
ATOM   1257  CA  PRO A 162       2.680  -5.238 -13.438  1.00 76.19           C  
ATOM   1258  C   PRO A 162       2.230  -6.629 -13.875  1.00 76.19           C  
ATOM   1259  CB  PRO A 162       1.473  -4.328 -13.188  1.00 76.19           C  
ATOM   1260  O   PRO A 162       2.459  -7.023 -15.023  1.00 76.19           O  
ATOM   1261  CG  PRO A 162       1.196  -3.684 -14.508  1.00 76.19           C  
ATOM   1262  CD  PRO A 162       2.500  -3.494 -15.227  1.00 76.19           C  
ATOM   1263  N   HIS A 163       1.773  -7.480 -12.992  1.00 81.06           N  
ATOM   1264  CA  HIS A 163       1.074  -8.742 -13.219  1.00 81.06           C  
ATOM   1265  C   HIS A 163       2.039  -9.836 -13.656  1.00 81.06           C  
ATOM   1266  CB  HIS A 163      -0.030  -8.562 -14.258  1.00 81.06           C  
ATOM   1267  O   HIS A 163       1.811 -10.500 -14.672  1.00 81.06           O  
ATOM   1268  CG  HIS A 163      -0.909  -7.379 -14.008  1.00 81.06           C  
ATOM   1269  CD2 HIS A 163      -1.329  -6.816 -12.852  1.00 81.06           C  
ATOM   1270  ND1 HIS A 163      -1.464  -6.637 -15.023  1.00 81.06           N  
ATOM   1271  CE1 HIS A 163      -2.189  -5.660 -14.500  1.00 81.06           C  
ATOM   1272  NE2 HIS A 163      -2.125  -5.746 -13.188  1.00 81.06           N  
ATOM   1273  N   THR A 164       3.064  -9.984 -12.836  1.00 81.50           N  
ATOM   1274  CA  THR A 164       3.992 -11.086 -13.078  1.00 81.50           C  
ATOM   1275  C   THR A 164       3.293 -12.430 -12.898  1.00 81.50           C  
ATOM   1276  CB  THR A 164       5.211 -11.008 -12.141  1.00 81.50           C  
ATOM   1277  O   THR A 164       2.428 -12.578 -12.039  1.00 81.50           O  
ATOM   1278  CG2 THR A 164       4.785 -11.070 -10.680  1.00 81.50           C  
ATOM   1279  OG1 THR A 164       6.090 -12.102 -12.422  1.00 81.50           O  
ATOM   1280  N   GLU A 165       3.701 -13.367 -13.703  1.00 85.62           N  
ATOM   1281  CA  GLU A 165       3.191 -14.727 -13.570  1.00 85.62           C  
ATOM   1282  C   GLU A 165       4.266 -15.672 -13.023  1.00 85.62           C  
ATOM   1283  CB  GLU A 165       2.674 -15.242 -14.914  1.00 85.62           C  
ATOM   1284  O   GLU A 165       4.082 -16.891 -13.016  1.00 85.62           O  
ATOM   1285  CG  GLU A 165       1.418 -14.531 -15.398  1.00 85.62           C  
ATOM   1286  CD  GLU A 165       0.912 -15.055 -16.734  1.00 85.62           C  
ATOM   1287  OE1 GLU A 165      -0.151 -14.594 -17.203  1.00 85.62           O  
ATOM   1288  OE2 GLU A 165       1.585 -15.938 -17.312  1.00 85.62           O  
ATOM   1289  N   SER A 166       5.332 -15.062 -12.523  1.00 91.69           N  
ATOM   1290  CA  SER A 166       6.426 -15.875 -11.992  1.00 91.69           C  
ATOM   1291  C   SER A 166       6.105 -16.391 -10.594  1.00 91.69           C  
ATOM   1292  CB  SER A 166       7.727 -15.070 -11.969  1.00 91.69           C  
ATOM   1293  O   SER A 166       6.699 -17.359 -10.133  1.00 91.69           O  
ATOM   1294  OG  SER A 166       7.676 -14.062 -10.969  1.00 91.69           O  
ATOM   1295  N   VAL A 167       5.230 -15.711  -9.930  1.00 95.38           N  
ATOM   1296  CA  VAL A 167       4.820 -16.125  -8.594  1.00 95.38           C  
ATOM   1297  C   VAL A 167       3.801 -17.250  -8.688  1.00 95.38           C  
ATOM   1298  CB  VAL A 167       4.227 -14.938  -7.793  1.00 95.38           C  
ATOM   1299  O   VAL A 167       2.719 -17.078  -9.250  1.00 95.38           O  
ATOM   1300  CG1 VAL A 167       3.748 -15.406  -6.418  1.00 95.38           C  
ATOM   1301  CG2 VAL A 167       5.258 -13.820  -7.656  1.00 95.38           C  
ATOM   1302  N   GLN A 168       4.242 -18.391  -8.141  1.00 95.62           N  
ATOM   1303  CA  GLN A 168       3.438 -19.594  -8.164  1.00 95.62           C  
ATOM   1304  C   GLN A 168       3.246 -20.156  -6.758  1.00 95.62           C  
ATOM   1305  CB  GLN A 168       4.086 -20.656  -9.062  1.00 95.62           C  
ATOM   1306  O   GLN A 168       3.986 -19.812  -5.836  1.00 95.62           O  
ATOM   1307  CG  GLN A 168       4.238 -20.219 -10.516  1.00 95.62           C  
ATOM   1308  CD  GLN A 168       2.912 -20.109 -11.242  1.00 95.62           C  
ATOM   1309  NE2 GLN A 168       2.773 -19.094 -12.078  1.00 95.62           N  
ATOM   1310  OE1 GLN A 168       2.020 -20.938 -11.055  1.00 95.62           O  
ATOM   1311  N   PRO A 169       2.203 -21.016  -6.574  1.00 96.75           N  
ATOM   1312  CA  PRO A 169       2.016 -21.609  -5.246  1.00 96.75           C  
ATOM   1313  C   PRO A 169       3.266 -22.328  -4.738  1.00 96.75           C  
ATOM   1314  CB  PRO A 169       0.872 -22.609  -5.465  1.00 96.75           C  
ATOM   1315  O   PRO A 169       3.572 -22.266  -3.543  1.00 96.75           O  
ATOM   1316  CG  PRO A 169       0.098 -22.047  -6.617  1.00 96.75           C  
ATOM   1317  CD  PRO A 169       1.056 -21.375  -7.551  1.00 96.75           C  
ATOM   1318  N   GLY A 170       4.008 -22.859  -5.609  1.00 95.62           N  
ATOM   1319  CA  GLY A 170       5.203 -23.594  -5.230  1.00 95.62           C  
ATOM   1320  C   GLY A 170       6.449 -22.719  -5.195  1.00 95.62           C  
ATOM   1321  O   GLY A 170       7.562 -23.234  -5.039  1.00 95.62           O  
ATOM   1322  N   GLY A 171       6.301 -21.453  -5.391  1.00 96.44           N  
ATOM   1323  CA  GLY A 171       7.457 -20.578  -5.363  1.00 96.44           C  
ATOM   1324  C   GLY A 171       7.578 -19.719  -6.602  1.00 96.44           C  
ATOM   1325  O   GLY A 171       6.590 -19.141  -7.070  1.00 96.44           O  
ATOM   1326  N   SER A 172       8.781 -19.516  -6.984  1.00 95.88           N  
ATOM   1327  CA  SER A 172       9.047 -18.703  -8.172  1.00 95.88           C  
ATOM   1328  C   SER A 172       9.438 -19.562  -9.359  1.00 95.88           C  
ATOM   1329  CB  SER A 172      10.148 -17.688  -7.887  1.00 95.88           C  
ATOM   1330  O   SER A 172      10.328 -20.422  -9.250  1.00 95.88           O  
ATOM   1331  OG  SER A 172      10.453 -16.938  -9.055  1.00 95.88           O  
ATOM   1332  N   SER A 173       8.805 -19.312 -10.484  1.00 91.94           N  
ATOM   1333  CA  SER A 173       9.078 -20.094 -11.688  1.00 91.94           C  
ATOM   1334  C   SER A 173      10.352 -19.609 -12.383  1.00 91.94           C  
ATOM   1335  CB  SER A 173       7.902 -20.016 -12.656  1.00 91.94           C  
ATOM   1336  O   SER A 173      10.797 -20.203 -13.359  1.00 91.94           O  
ATOM   1337  OG  SER A 173       7.684 -18.688 -13.086  1.00 91.94           O  
ATOM   1338  N   ARG A 174      10.844 -18.531 -11.859  1.00 89.44           N  
ATOM   1339  CA  ARG A 174      12.031 -17.953 -12.477  1.00 89.44           C  
ATOM   1340  C   ARG A 174      13.242 -18.078 -11.555  1.00 89.44           C  
ATOM   1341  CB  ARG A 174      11.789 -16.484 -12.820  1.00 89.44           C  
ATOM   1342  O   ARG A 174      13.281 -17.453 -10.492  1.00 89.44           O  
ATOM   1343  CG  ARG A 174      12.953 -15.820 -13.547  1.00 89.44           C  
ATOM   1344  CD  ARG A 174      12.711 -14.336 -13.773  1.00 89.44           C  
ATOM   1345  NE  ARG A 174      13.898 -13.664 -14.289  1.00 89.44           N  
ATOM   1346  NH1 ARG A 174      12.898 -12.953 -16.250  1.00 89.44           N  
ATOM   1347  NH2 ARG A 174      15.094 -12.445 -15.828  1.00 89.44           N  
ATOM   1348  CZ  ARG A 174      13.961 -13.023 -15.453  1.00 89.44           C  
ATOM   1349  N   ALA A 175      14.188 -18.828 -11.984  1.00 90.75           N  
ATOM   1350  CA  ALA A 175      15.438 -18.969 -11.242  1.00 90.75           C  
ATOM   1351  C   ALA A 175      16.391 -17.812 -11.531  1.00 90.75           C  
ATOM   1352  CB  ALA A 175      16.109 -20.297 -11.586  1.00 90.75           C  
ATOM   1353  O   ALA A 175      16.297 -17.172 -12.586  1.00 90.75           O  
ATOM   1354  N   ILE A 176      17.203 -17.531 -10.562  1.00 90.12           N  
ATOM   1355  CA  ILE A 176      18.219 -16.469 -10.664  1.00 90.12           C  
ATOM   1356  C   ILE A 176      19.609 -17.094 -10.727  1.00 90.12           C  
ATOM   1357  CB  ILE A 176      18.109 -15.484  -9.477  1.00 90.12           C  
ATOM   1358  O   ILE A 176      19.984 -17.859  -9.844  1.00 90.12           O  
ATOM   1359  CG1 ILE A 176      16.719 -14.852  -9.422  1.00 90.12           C  
ATOM   1360  CG2 ILE A 176      19.203 -14.406  -9.578  1.00 90.12           C  
ATOM   1361  CD1 ILE A 176      16.391 -14.211  -8.078  1.00 90.12           C  
ATOM   1362  N   ASP A 177      20.375 -16.797 -11.750  1.00 86.81           N  
ATOM   1363  CA  ASP A 177      21.719 -17.344 -11.859  1.00 86.81           C  
ATOM   1364  C   ASP A 177      22.734 -16.422 -11.180  1.00 86.81           C  
ATOM   1365  CB  ASP A 177      22.094 -17.547 -13.328  1.00 86.81           C  
ATOM   1366  O   ASP A 177      22.375 -15.383 -10.633  1.00 86.81           O  
ATOM   1367  CG  ASP A 177      22.188 -16.250 -14.109  1.00 86.81           C  
ATOM   1368  OD1 ASP A 177      22.594 -15.219 -13.539  1.00 86.81           O  
ATOM   1369  OD2 ASP A 177      21.844 -16.266 -15.312  1.00 86.81           O  
ATOM   1370  N   ALA A 178      24.016 -16.812 -11.266  1.00 85.88           N  
ATOM   1371  CA  ALA A 178      25.078 -16.109 -10.531  1.00 85.88           C  
ATOM   1372  C   ALA A 178      25.266 -14.695 -11.078  1.00 85.88           C  
ATOM   1373  CB  ALA A 178      26.375 -16.891 -10.609  1.00 85.88           C  
ATOM   1374  O   ALA A 178      25.438 -13.750 -10.305  1.00 85.88           O  
ATOM   1375  N   ALA A 179      25.219 -14.555 -12.352  1.00 85.69           N  
ATOM   1376  CA  ALA A 179      25.422 -13.242 -12.969  1.00 85.69           C  
ATOM   1377  C   ALA A 179      24.250 -12.312 -12.656  1.00 85.69           C  
ATOM   1378  CB  ALA A 179      25.594 -13.383 -14.477  1.00 85.69           C  
ATOM   1379  O   ALA A 179      24.438 -11.125 -12.398  1.00 85.69           O  
ATOM   1380  N   GLU A 180      23.078 -12.867 -12.695  1.00 87.56           N  
ATOM   1381  CA  GLU A 180      21.891 -12.094 -12.383  1.00 87.56           C  
ATOM   1382  C   GLU A 180      21.891 -11.641 -10.922  1.00 87.56           C  
ATOM   1383  CB  GLU A 180      20.625 -12.898 -12.672  1.00 87.56           C  
ATOM   1384  O   GLU A 180      21.484 -10.523 -10.609  1.00 87.56           O  
ATOM   1385  CG  GLU A 180      20.328 -13.062 -14.156  1.00 87.56           C  
ATOM   1386  CD  GLU A 180      19.125 -13.961 -14.438  1.00 87.56           C  
ATOM   1387  OE1 GLU A 180      18.359 -13.672 -15.391  1.00 87.56           O  
ATOM   1388  OE2 GLU A 180      18.953 -14.961 -13.703  1.00 87.56           O  
ATOM   1389  N   ARG A 181      22.344 -12.516 -10.031  1.00 89.56           N  
ATOM   1390  CA  ARG A 181      22.438 -12.156  -8.617  1.00 89.56           C  
ATOM   1391  C   ARG A 181      23.312 -10.922  -8.430  1.00 89.56           C  
ATOM   1392  CB  ARG A 181      23.016 -13.328  -7.812  1.00 89.56           C  
ATOM   1393  O   ARG A 181      22.953 -10.000  -7.695  1.00 89.56           O  
ATOM   1394  CG  ARG A 181      23.109 -13.055  -6.320  1.00 89.56           C  
ATOM   1395  CD  ARG A 181      23.672 -14.250  -5.562  1.00 89.56           C  
ATOM   1396  NE  ARG A 181      25.094 -14.445  -5.836  1.00 89.56           N  
ATOM   1397  NH1 ARG A 181      25.312 -16.312  -4.504  1.00 89.56           N  
ATOM   1398  NH2 ARG A 181      27.125 -15.508  -5.641  1.00 89.56           N  
ATOM   1399  CZ  ARG A 181      25.844 -15.422  -5.328  1.00 89.56           C  
ATOM   1400  N   VAL A 182      24.438 -10.852  -9.102  1.00 89.38           N  
ATOM   1401  CA  VAL A 182      25.375  -9.727  -9.000  1.00 89.38           C  
ATOM   1402  C   VAL A 182      24.703  -8.461  -9.555  1.00 89.38           C  
ATOM   1403  CB  VAL A 182      26.688 -10.008  -9.750  1.00 89.38           C  
ATOM   1404  O   VAL A 182      24.812  -7.391  -8.961  1.00 89.38           O  
ATOM   1405  CG1 VAL A 182      27.531  -8.742  -9.852  1.00 89.38           C  
ATOM   1406  CG2 VAL A 182      27.469 -11.125  -9.062  1.00 89.38           C  
ATOM   1407  N   ARG A 183      24.000  -8.586 -10.664  1.00 88.38           N  
ATOM   1408  CA  ARG A 183      23.328  -7.449 -11.273  1.00 88.38           C  
ATOM   1409  C   ARG A 183      22.234  -6.914 -10.352  1.00 88.38           C  
ATOM   1410  CB  ARG A 183      22.734  -7.832 -12.625  1.00 88.38           C  
ATOM   1411  O   ARG A 183      22.078  -5.699 -10.203  1.00 88.38           O  
ATOM   1412  CG  ARG A 183      23.750  -7.953 -13.742  1.00 88.38           C  
ATOM   1413  CD  ARG A 183      23.094  -8.023 -15.109  1.00 88.38           C  
ATOM   1414  NE  ARG A 183      22.203  -9.172 -15.219  1.00 88.38           N  
ATOM   1415  NH1 ARG A 183      23.797 -10.586 -16.109  1.00 88.38           N  
ATOM   1416  NH2 ARG A 183      21.656 -11.344 -15.750  1.00 88.38           N  
ATOM   1417  CZ  ARG A 183      22.547 -10.367 -15.695  1.00 88.38           C  
ATOM   1418  N   LEU A 184      21.500  -7.859  -9.797  1.00 92.88           N  
ATOM   1419  CA  LEU A 184      20.453  -7.461  -8.867  1.00 92.88           C  
ATOM   1420  C   LEU A 184      21.047  -6.746  -7.660  1.00 92.88           C  
ATOM   1421  CB  LEU A 184      19.656  -8.680  -8.414  1.00 92.88           C  
ATOM   1422  O   LEU A 184      20.516  -5.715  -7.227  1.00 92.88           O  
ATOM   1423  CG  LEU A 184      18.719  -9.312  -9.453  1.00 92.88           C  
ATOM   1424  CD1 LEU A 184      18.250 -10.688  -8.992  1.00 92.88           C  
ATOM   1425  CD2 LEU A 184      17.531  -8.398  -9.727  1.00 92.88           C  
ATOM   1426  N   LEU A 185      22.125  -7.258  -7.102  1.00 93.12           N  
ATOM   1427  CA  LEU A 185      22.797  -6.617  -5.977  1.00 93.12           C  
ATOM   1428  C   LEU A 185      23.234  -5.203  -6.340  1.00 93.12           C  
ATOM   1429  CB  LEU A 185      24.000  -7.445  -5.531  1.00 93.12           C  
ATOM   1430  O   LEU A 185      23.094  -4.277  -5.535  1.00 93.12           O  
ATOM   1431  CG  LEU A 185      24.672  -7.012  -4.230  1.00 93.12           C  
ATOM   1432  CD1 LEU A 185      23.703  -7.141  -3.062  1.00 93.12           C  
ATOM   1433  CD2 LEU A 185      25.938  -7.836  -3.982  1.00 93.12           C  
ATOM   1434  N   GLY A 186      23.734  -5.027  -7.527  1.00 92.19           N  
ATOM   1435  CA  GLY A 186      24.109  -3.699  -7.992  1.00 92.19           C  
ATOM   1436  C   GLY A 186      22.953  -2.725  -8.008  1.00 92.19           C  
ATOM   1437  O   GLY A 186      23.094  -1.567  -7.605  1.00 92.19           O  
ATOM   1438  N   ARG A 187      21.797  -3.219  -8.477  1.00 93.12           N  
ATOM   1439  CA  ARG A 187      20.609  -2.369  -8.539  1.00 93.12           C  
ATOM   1440  C   ARG A 187      20.125  -2.002  -7.141  1.00 93.12           C  
ATOM   1441  CB  ARG A 187      19.484  -3.062  -9.320  1.00 93.12           C  
ATOM   1442  O   ARG A 187      19.703  -0.866  -6.898  1.00 93.12           O  
ATOM   1443  CG  ARG A 187      19.766  -3.201 -10.805  1.00 93.12           C  
ATOM   1444  CD  ARG A 187      19.859  -1.847 -11.492  1.00 93.12           C  
ATOM   1445  NE  ARG A 187      20.609  -1.921 -12.742  1.00 93.12           N  
ATOM   1446  NH1 ARG A 187      20.750   0.366 -13.031  1.00 93.12           N  
ATOM   1447  NH2 ARG A 187      21.688  -1.051 -14.570  1.00 93.12           N  
ATOM   1448  CZ  ARG A 187      21.016  -0.868 -13.445  1.00 93.12           C  
ATOM   1449  N   VAL A 188      20.156  -2.982  -6.223  1.00 96.56           N  
ATOM   1450  CA  VAL A 188      19.750  -2.723  -4.840  1.00 96.56           C  
ATOM   1451  C   VAL A 188      20.688  -1.687  -4.223  1.00 96.56           C  
ATOM   1452  CB  VAL A 188      19.766  -4.020  -3.998  1.00 96.56           C  
ATOM   1453  O   VAL A 188      20.234  -0.746  -3.566  1.00 96.56           O  
ATOM   1454  CG1 VAL A 188      19.578  -3.697  -2.516  1.00 96.56           C  
ATOM   1455  CG2 VAL A 188      18.672  -4.973  -4.477  1.00 96.56           C  
ATOM   1456  N   ARG A 189      21.938  -1.746  -4.500  1.00 94.06           N  
ATOM   1457  CA  ARG A 189      22.906  -0.832  -3.918  1.00 94.06           C  
ATOM   1458  C   ARG A 189      22.812   0.552  -4.551  1.00 94.06           C  
ATOM   1459  CB  ARG A 189      24.328  -1.383  -4.090  1.00 94.06           C  
ATOM   1460  O   ARG A 189      23.078   1.562  -3.893  1.00 94.06           O  
ATOM   1461  CG  ARG A 189      24.672  -2.518  -3.135  1.00 94.06           C  
ATOM   1462  CD  ARG A 189      26.047  -3.084  -3.402  1.00 94.06           C  
ATOM   1463  NE  ARG A 189      26.438  -4.070  -2.396  1.00 94.06           N  
ATOM   1464  NH1 ARG A 189      28.359  -4.746  -3.490  1.00 94.06           N  
ATOM   1465  NH2 ARG A 189      27.781  -5.699  -1.488  1.00 94.06           N  
ATOM   1466  CZ  ARG A 189      27.516  -4.836  -2.461  1.00 94.06           C  
ATOM   1467  N   GLU A 190      22.422   0.599  -5.812  1.00 94.38           N  
ATOM   1468  CA  GLU A 190      22.125   1.896  -6.414  1.00 94.38           C  
ATOM   1469  C   GLU A 190      21.000   2.609  -5.676  1.00 94.38           C  
ATOM   1470  CB  GLU A 190      21.781   1.735  -7.895  1.00 94.38           C  
ATOM   1471  O   GLU A 190      21.078   3.816  -5.438  1.00 94.38           O  
ATOM   1472  CG  GLU A 190      21.547   3.055  -8.617  1.00 94.38           C  
ATOM   1473  CD  GLU A 190      21.078   2.877 -10.055  1.00 94.38           C  
ATOM   1474  OE1 GLU A 190      20.625   3.869 -10.672  1.00 94.38           O  
ATOM   1475  OE2 GLU A 190      21.156   1.736 -10.562  1.00 94.38           O  
ATOM   1476  N   PHE A 191      20.000   1.840  -5.375  1.00 97.38           N  
ATOM   1477  CA  PHE A 191      18.891   2.396  -4.613  1.00 97.38           C  
ATOM   1478  C   PHE A 191      19.328   2.789  -3.211  1.00 97.38           C  
ATOM   1479  CB  PHE A 191      17.734   1.393  -4.531  1.00 97.38           C  
ATOM   1480  O   PHE A 191      18.969   3.855  -2.713  1.00 97.38           O  
ATOM   1481  CG  PHE A 191      16.484   1.954  -3.912  1.00 97.38           C  
ATOM   1482  CD1 PHE A 191      16.062   1.538  -2.654  1.00 97.38           C  
ATOM   1483  CD2 PHE A 191      15.719   2.900  -4.590  1.00 97.38           C  
ATOM   1484  CE1 PHE A 191      14.906   2.057  -2.078  1.00 97.38           C  
ATOM   1485  CE2 PHE A 191      14.562   3.424  -4.020  1.00 97.38           C  
ATOM   1486  CZ  PHE A 191      14.156   3.000  -2.766  1.00 97.38           C  
ATOM   1487  N   ARG A 192      20.141   1.928  -2.549  1.00 97.44           N  
ATOM   1488  CA  ARG A 192      20.734   2.264  -1.261  1.00 97.44           C  
ATOM   1489  C   ARG A 192      21.453   3.607  -1.322  1.00 97.44           C  
ATOM   1490  CB  ARG A 192      21.703   1.169  -0.820  1.00 97.44           C  
ATOM   1491  O   ARG A 192      21.266   4.457  -0.447  1.00 97.44           O  
ATOM   1492  CG  ARG A 192      22.438   1.476   0.482  1.00 97.44           C  
ATOM   1493  CD  ARG A 192      23.344   0.333   0.903  1.00 97.44           C  
ATOM   1494  NE  ARG A 192      23.953   0.584   2.205  1.00 97.44           N  
ATOM   1495  NH1 ARG A 192      23.438  -1.492   3.078  1.00 97.44           N  
ATOM   1496  NH2 ARG A 192      24.578   0.045   4.352  1.00 97.44           N  
ATOM   1497  CZ  ARG A 192      23.984  -0.288   3.207  1.00 97.44           C  
ATOM   1498  N   CYS A 193      22.172   3.812  -2.355  1.00 96.38           N  
ATOM   1499  CA  CYS A 193      22.922   5.055  -2.523  1.00 96.38           C  
ATOM   1500  C   CYS A 193      21.969   6.250  -2.598  1.00 96.38           C  
ATOM   1501  CB  CYS A 193      23.781   4.996  -3.785  1.00 96.38           C  
ATOM   1502  O   CYS A 193      22.234   7.289  -1.986  1.00 96.38           O  
ATOM   1503  SG  CYS A 193      24.859   6.422  -3.992  1.00 96.38           S  
ATOM   1504  N   PHE A 194      20.938   6.121  -3.363  1.00 96.75           N  
ATOM   1505  CA  PHE A 194      19.953   7.191  -3.428  1.00 96.75           C  
ATOM   1506  C   PHE A 194      19.406   7.512  -2.041  1.00 96.75           C  
ATOM   1507  CB  PHE A 194      18.797   6.809  -4.367  1.00 96.75           C  
ATOM   1508  O   PHE A 194      19.328   8.680  -1.655  1.00 96.75           O  
ATOM   1509  CG  PHE A 194      17.594   7.695  -4.238  1.00 96.75           C  
ATOM   1510  CD1 PHE A 194      16.516   7.309  -3.457  1.00 96.75           C  
ATOM   1511  CD2 PHE A 194      17.531   8.914  -4.898  1.00 96.75           C  
ATOM   1512  CE1 PHE A 194      15.391   8.125  -3.336  1.00 96.75           C  
ATOM   1513  CE2 PHE A 194      16.422   9.734  -4.785  1.00 96.75           C  
ATOM   1514  CZ  PHE A 194      15.344   9.344  -4.004  1.00 96.75           C  
ATOM   1515  N   LEU A 195      19.016   6.469  -1.304  1.00 98.75           N  
ATOM   1516  CA  LEU A 195      18.469   6.676   0.029  1.00 98.75           C  
ATOM   1517  C   LEU A 195      19.484   7.359   0.941  1.00 98.75           C  
ATOM   1518  CB  LEU A 195      18.031   5.340   0.640  1.00 98.75           C  
ATOM   1519  O   LEU A 195      19.141   8.328   1.626  1.00 98.75           O  
ATOM   1520  CG  LEU A 195      16.859   4.633  -0.042  1.00 98.75           C  
ATOM   1521  CD1 LEU A 195      16.531   3.326   0.676  1.00 98.75           C  
ATOM   1522  CD2 LEU A 195      15.633   5.539  -0.082  1.00 98.75           C  
ATOM   1523  N   GLU A 196      20.672   6.918   0.933  1.00 98.50           N  
ATOM   1524  CA  GLU A 196      21.703   7.422   1.833  1.00 98.50           C  
ATOM   1525  C   GLU A 196      22.109   8.844   1.462  1.00 98.50           C  
ATOM   1526  CB  GLU A 196      22.922   6.496   1.816  1.00 98.50           C  
ATOM   1527  O   GLU A 196      22.438   9.648   2.336  1.00 98.50           O  
ATOM   1528  CG  GLU A 196      22.672   5.145   2.473  1.00 98.50           C  
ATOM   1529  CD  GLU A 196      23.906   4.254   2.480  1.00 98.50           C  
ATOM   1530  OE1 GLU A 196      23.969   3.311   3.301  1.00 98.50           O  
ATOM   1531  OE2 GLU A 196      24.828   4.504   1.661  1.00 98.50           O  
ATOM   1532  N   GLN A 197      22.031   9.195   0.205  1.00 97.75           N  
ATOM   1533  CA  GLN A 197      22.484  10.500  -0.244  1.00 97.75           C  
ATOM   1534  C   GLN A 197      21.359  11.531  -0.199  1.00 97.75           C  
ATOM   1535  CB  GLN A 197      23.062  10.414  -1.659  1.00 97.75           C  
ATOM   1536  O   GLN A 197      21.594  12.695   0.135  1.00 97.75           O  
ATOM   1537  CG  GLN A 197      24.391   9.688  -1.737  1.00 97.75           C  
ATOM   1538  CD  GLN A 197      24.938   9.609  -3.152  1.00 97.75           C  
ATOM   1539  NE2 GLN A 197      26.109   8.984  -3.307  1.00 97.75           N  
ATOM   1540  OE1 GLN A 197      24.328  10.109  -4.098  1.00 97.75           O  
ATOM   1541  N   THR A 198      20.172  11.094  -0.541  1.00 98.38           N  
ATOM   1542  CA  THR A 198      19.094  12.047  -0.755  1.00 98.38           C  
ATOM   1543  C   THR A 198      18.094  12.008   0.398  1.00 98.38           C  
ATOM   1544  CB  THR A 198      18.359  11.781  -2.082  1.00 98.38           C  
ATOM   1545  O   THR A 198      17.781  13.039   1.002  1.00 98.38           O  
ATOM   1546  CG2 THR A 198      17.266  12.812  -2.334  1.00 98.38           C  
ATOM   1547  OG1 THR A 198      19.297  11.820  -3.160  1.00 98.38           O  
ATOM   1548  N   LEU A 199      17.594  10.852   0.770  1.00 98.75           N  
ATOM   1549  CA  LEU A 199      16.531  10.734   1.771  1.00 98.75           C  
ATOM   1550  C   LEU A 199      17.094  10.930   3.176  1.00 98.75           C  
ATOM   1551  CB  LEU A 199      15.852   9.375   1.669  1.00 98.75           C  
ATOM   1552  O   LEU A 199      16.609  11.773   3.932  1.00 98.75           O  
ATOM   1553  CG  LEU A 199      14.742   9.094   2.686  1.00 98.75           C  
ATOM   1554  CD1 LEU A 199      13.703  10.211   2.650  1.00 98.75           C  
ATOM   1555  CD2 LEU A 199      14.094   7.742   2.412  1.00 98.75           C  
ATOM   1556  N   TYR A 200      18.234  10.266   3.426  1.00 98.75           N  
ATOM   1557  CA  TYR A 200      18.641  10.227   4.824  1.00 98.75           C  
ATOM   1558  C   TYR A 200      19.875  11.102   5.043  1.00 98.75           C  
ATOM   1559  CB  TYR A 200      18.938   8.789   5.258  1.00 98.75           C  
ATOM   1560  O   TYR A 200      20.062  11.648   6.129  1.00 98.75           O  
ATOM   1561  CG  TYR A 200      17.734   7.883   5.215  1.00 98.75           C  
ATOM   1562  CD1 TYR A 200      16.625   8.133   6.016  1.00 98.75           C  
ATOM   1563  CD2 TYR A 200      17.703   6.777   4.375  1.00 98.75           C  
ATOM   1564  CE1 TYR A 200      15.508   7.301   5.980  1.00 98.75           C  
ATOM   1565  CE2 TYR A 200      16.594   5.938   4.328  1.00 98.75           C  
ATOM   1566  OH  TYR A 200      14.406   5.379   5.094  1.00 98.75           O  
ATOM   1567  CZ  TYR A 200      15.508   6.207   5.133  1.00 98.75           C  
ATOM   1568  N   ALA A 201      20.750  11.234   3.982  1.00 98.44           N  
ATOM   1569  CA  ALA A 201      22.062  11.844   4.152  1.00 98.44           C  
ATOM   1570  C   ALA A 201      22.844  11.195   5.297  1.00 98.44           C  
ATOM   1571  CB  ALA A 201      21.938  13.344   4.398  1.00 98.44           C  
ATOM   1572  O   ALA A 201      23.422  11.883   6.129  1.00 98.44           O  
ATOM   1573  N   ALA A 202      22.781   9.914   5.371  1.00 98.50           N  
ATOM   1574  CA  ALA A 202      23.406   9.031   6.348  1.00 98.50           C  
ATOM   1575  C   ALA A 202      23.359   7.578   5.887  1.00 98.50           C  
ATOM   1576  CB  ALA A 202      22.750   9.180   7.711  1.00 98.50           C  
ATOM   1577  O   ALA A 202      22.500   7.207   5.078  1.00 98.50           O  
ATOM   1578  N   PRO A 203      24.297   6.742   6.406  1.00 98.19           N  
ATOM   1579  CA  PRO A 203      24.156   5.309   6.148  1.00 98.19           C  
ATOM   1580  C   PRO A 203      22.844   4.742   6.684  1.00 98.19           C  
ATOM   1581  CB  PRO A 203      25.359   4.695   6.879  1.00 98.19           C  
ATOM   1582  O   PRO A 203      22.344   5.207   7.711  1.00 98.19           O  
ATOM   1583  CG  PRO A 203      26.328   5.820   7.020  1.00 98.19           C  
ATOM   1584  CD  PRO A 203      25.562   7.098   7.195  1.00 98.19           C  
ATOM   1585  N   LEU A 204      22.297   3.750   5.961  1.00 98.62           N  
ATOM   1586  CA  LEU A 204      21.047   3.133   6.375  1.00 98.62           C  
ATOM   1587  C   LEU A 204      21.156   2.562   7.785  1.00 98.62           C  
ATOM   1588  CB  LEU A 204      20.641   2.027   5.398  1.00 98.62           C  
ATOM   1589  O   LEU A 204      20.219   2.662   8.578  1.00 98.62           O  
ATOM   1590  CG  LEU A 204      20.359   2.465   3.961  1.00 98.62           C  
ATOM   1591  CD1 LEU A 204      19.844   1.284   3.137  1.00 98.62           C  
ATOM   1592  CD2 LEU A 204      19.344   3.607   3.941  1.00 98.62           C  
ATOM   1593  N   GLU A 205      22.281   1.998   8.094  1.00 98.06           N  
ATOM   1594  CA  GLU A 205      22.516   1.380   9.398  1.00 98.06           C  
ATOM   1595  C   GLU A 205      22.406   2.406  10.523  1.00 98.06           C  
ATOM   1596  CB  GLU A 205      23.875   0.694   9.430  1.00 98.06           C  
ATOM   1597  O   GLU A 205      21.953   2.088  11.625  1.00 98.06           O  
ATOM   1598  CG  GLU A 205      23.938  -0.604   8.633  1.00 98.06           C  
ATOM   1599  CD  GLU A 205      23.906  -0.391   7.129  1.00 98.06           C  
ATOM   1600  OE1 GLU A 205      23.578  -1.344   6.387  1.00 98.06           O  
ATOM   1601  OE2 GLU A 205      24.219   0.737   6.688  1.00 98.06           O  
ATOM   1602  N   ASP A 206      22.844   3.619  10.289  1.00 98.00           N  
ATOM   1603  CA  ASP A 206      22.734   4.684  11.281  1.00 98.00           C  
ATOM   1604  C   ASP A 206      21.281   5.027  11.562  1.00 98.00           C  
ATOM   1605  CB  ASP A 206      23.484   5.934  10.820  1.00 98.00           C  
ATOM   1606  O   ASP A 206      20.906   5.309  12.703  1.00 98.00           O  
ATOM   1607  CG  ASP A 206      25.000   5.770  10.875  1.00 98.00           C  
ATOM   1608  OD1 ASP A 206      25.484   4.738  11.391  1.00 98.00           O  
ATOM   1609  OD2 ASP A 206      25.719   6.684  10.398  1.00 98.00           O  
ATOM   1610  N   VAL A 207      20.453   5.023  10.500  1.00 98.25           N  
ATOM   1611  CA  VAL A 207      19.047   5.344  10.633  1.00 98.25           C  
ATOM   1612  C   VAL A 207      18.328   4.234  11.406  1.00 98.25           C  
ATOM   1613  CB  VAL A 207      18.375   5.543   9.250  1.00 98.25           C  
ATOM   1614  O   VAL A 207      17.531   4.508  12.297  1.00 98.25           O  
ATOM   1615  CG1 VAL A 207      16.875   5.801   9.406  1.00 98.25           C  
ATOM   1616  CG2 VAL A 207      19.047   6.695   8.500  1.00 98.25           C  
ATOM   1617  N   VAL A 208      18.641   2.980  11.086  1.00 97.75           N  
ATOM   1618  CA  VAL A 208      18.016   1.828  11.727  1.00 97.75           C  
ATOM   1619  C   VAL A 208      18.422   1.780  13.203  1.00 97.75           C  
ATOM   1620  CB  VAL A 208      18.406   0.507  11.023  1.00 97.75           C  
ATOM   1621  O   VAL A 208      17.656   1.337  14.047  1.00 97.75           O  
ATOM   1622  CG1 VAL A 208      17.922  -0.696  11.836  1.00 97.75           C  
ATOM   1623  CG2 VAL A 208      17.844   0.467   9.609  1.00 97.75           C  
ATOM   1624  N   ALA A 209      19.547   2.363  13.547  1.00 98.12           N  
ATOM   1625  CA  ALA A 209      20.078   2.301  14.898  1.00 98.12           C  
ATOM   1626  C   ALA A 209      19.438   3.350  15.797  1.00 98.12           C  
ATOM   1627  CB  ALA A 209      21.594   2.492  14.883  1.00 98.12           C  
ATOM   1628  O   ALA A 209      19.594   3.311  17.016  1.00 98.12           O  
ATOM   1629  N   LEU A 210      18.703   4.277  15.195  1.00 98.44           N  
ATOM   1630  CA  LEU A 210      17.969   5.223  16.031  1.00 98.44           C  
ATOM   1631  C   LEU A 210      16.906   4.500  16.844  1.00 98.44           C  
ATOM   1632  CB  LEU A 210      17.312   6.301  15.156  1.00 98.44           C  
ATOM   1633  O   LEU A 210      15.922   4.004  16.297  1.00 98.44           O  
ATOM   1634  CG  LEU A 210      18.266   7.164  14.328  1.00 98.44           C  
ATOM   1635  CD1 LEU A 210      17.469   7.988  13.312  1.00 98.44           C  
ATOM   1636  CD2 LEU A 210      19.094   8.070  15.227  1.00 98.44           C  
ATOM   1637  N   ASP A 211      17.047   4.570  18.188  1.00 98.00           N  
ATOM   1638  CA  ASP A 211      16.266   3.666  19.016  1.00 98.00           C  
ATOM   1639  C   ASP A 211      15.219   4.430  19.828  1.00 98.00           C  
ATOM   1640  CB  ASP A 211      17.172   2.857  19.938  1.00 98.00           C  
ATOM   1641  O   ASP A 211      14.484   3.836  20.609  1.00 98.00           O  
ATOM   1642  CG  ASP A 211      18.000   3.730  20.875  1.00 98.00           C  
ATOM   1643  OD1 ASP A 211      17.844   4.973  20.828  1.00 98.00           O  
ATOM   1644  OD2 ASP A 211      18.797   3.174  21.641  1.00 98.00           O  
ATOM   1645  N   SER A 212      15.188   5.758  19.672  1.00 98.56           N  
ATOM   1646  CA  SER A 212      14.227   6.574  20.406  1.00 98.56           C  
ATOM   1647  C   SER A 212      14.008   7.918  19.719  1.00 98.56           C  
ATOM   1648  CB  SER A 212      14.703   6.797  21.844  1.00 98.56           C  
ATOM   1649  O   SER A 212      14.812   8.336  18.891  1.00 98.56           O  
ATOM   1650  OG  SER A 212      15.852   7.625  21.875  1.00 98.56           O  
ATOM   1651  N   GLU A 213      12.992   8.570  20.125  1.00 97.94           N  
ATOM   1652  CA  GLU A 213      12.750   9.914  19.609  1.00 97.94           C  
ATOM   1653  C   GLU A 213      13.852  10.875  20.047  1.00 97.94           C  
ATOM   1654  CB  GLU A 213      11.383  10.430  20.062  1.00 97.94           C  
ATOM   1655  O   GLU A 213      14.242  11.766  19.297  1.00 97.94           O  
ATOM   1656  CG  GLU A 213      10.227   9.961  19.203  1.00 97.94           C  
ATOM   1657  CD  GLU A 213       8.953  10.766  19.406  1.00 97.94           C  
ATOM   1658  OE1 GLU A 213       8.562  11.523  18.500  1.00 97.94           O  
ATOM   1659  OE2 GLU A 213       8.344  10.625  20.500  1.00 97.94           O  
ATOM   1660  N   VAL A 214      14.273  10.672  21.312  1.00 98.38           N  
ATOM   1661  CA  VAL A 214      15.367  11.508  21.797  1.00 98.38           C  
ATOM   1662  C   VAL A 214      16.578  11.367  20.875  1.00 98.38           C  
ATOM   1663  CB  VAL A 214      15.758  11.141  23.250  1.00 98.38           C  
ATOM   1664  O   VAL A 214      17.203  12.367  20.500  1.00 98.38           O  
ATOM   1665  CG1 VAL A 214      17.078  11.805  23.641  1.00 98.38           C  
ATOM   1666  CG2 VAL A 214      14.648  11.547  24.219  1.00 98.38           C  
ATOM   1667  N   ALA A 215      16.906  10.148  20.531  1.00 98.69           N  
ATOM   1668  CA  ALA A 215      18.000   9.906  19.609  1.00 98.69           C  
ATOM   1669  C   ALA A 215      17.719  10.516  18.234  1.00 98.69           C  
ATOM   1670  CB  ALA A 215      18.266   8.406  19.469  1.00 98.69           C  
ATOM   1671  O   ALA A 215      18.609  11.086  17.609  1.00 98.69           O  
ATOM   1672  N   LEU A 216      16.484  10.406  17.766  1.00 98.75           N  
ATOM   1673  CA  LEU A 216      16.062  10.953  16.469  1.00 98.75           C  
ATOM   1674  C   LEU A 216      16.234  12.469  16.453  1.00 98.75           C  
ATOM   1675  CB  LEU A 216      14.602  10.602  16.188  1.00 98.75           C  
ATOM   1676  O   LEU A 216      16.828  13.016  15.508  1.00 98.75           O  
ATOM   1677  CG  LEU A 216      14.023  11.109  14.867  1.00 98.75           C  
ATOM   1678  CD1 LEU A 216      14.688  10.406  13.688  1.00 98.75           C  
ATOM   1679  CD2 LEU A 216      12.516  10.922  14.828  1.00 98.75           C  
ATOM   1680  N   TRP A 217      15.820  13.102  17.469  1.00 98.50           N  
ATOM   1681  CA  TRP A 217      15.867  14.562  17.516  1.00 98.50           C  
ATOM   1682  C   TRP A 217      17.297  15.047  17.703  1.00 98.50           C  
ATOM   1683  CB  TRP A 217      14.969  15.102  18.625  1.00 98.50           C  
ATOM   1684  O   TRP A 217      17.672  16.094  17.188  1.00 98.50           O  
ATOM   1685  CG  TRP A 217      13.500  14.922  18.359  1.00 98.50           C  
ATOM   1686  CD1 TRP A 217      12.609  14.211  19.109  1.00 98.50           C  
ATOM   1687  CD2 TRP A 217      12.758  15.461  17.266  1.00 98.50           C  
ATOM   1688  CE2 TRP A 217      11.422  15.039  17.422  1.00 98.50           C  
ATOM   1689  CE3 TRP A 217      13.086  16.266  16.172  1.00 98.50           C  
ATOM   1690  NE1 TRP A 217      11.359  14.273  18.547  1.00 98.50           N  
ATOM   1691  CH2 TRP A 217      10.766  16.188  15.453  1.00 98.50           C  
ATOM   1692  CZ2 TRP A 217      10.414  15.391  16.516  1.00 98.50           C  
ATOM   1693  CZ3 TRP A 217      12.086  16.625  15.273  1.00 98.50           C  
ATOM   1694  N   ARG A 218      18.094  14.328  18.469  1.00 98.44           N  
ATOM   1695  CA  ARG A 218      19.516  14.641  18.547  1.00 98.44           C  
ATOM   1696  C   ARG A 218      20.188  14.516  17.188  1.00 98.44           C  
ATOM   1697  CB  ARG A 218      20.219  13.719  19.547  1.00 98.44           C  
ATOM   1698  O   ARG A 218      20.984  15.375  16.797  1.00 98.44           O  
ATOM   1699  CG  ARG A 218      21.656  14.102  19.844  1.00 98.44           C  
ATOM   1700  CD  ARG A 218      22.312  13.141  20.828  1.00 98.44           C  
ATOM   1701  NE  ARG A 218      21.734  13.258  22.156  1.00 98.44           N  
ATOM   1702  NH1 ARG A 218      22.094  11.055  22.750  1.00 98.44           N  
ATOM   1703  NH2 ARG A 218      21.094  12.484  24.234  1.00 98.44           N  
ATOM   1704  CZ  ARG A 218      21.641  12.266  23.047  1.00 98.44           C  
ATOM   1705  N   TRP A 219      19.828  13.398  16.516  1.00 98.19           N  
ATOM   1706  CA  TRP A 219      20.344  13.172  15.172  1.00 98.19           C  
ATOM   1707  C   TRP A 219      19.906  14.289  14.227  1.00 98.19           C  
ATOM   1708  CB  TRP A 219      19.875  11.820  14.633  1.00 98.19           C  
ATOM   1709  O   TRP A 219      20.719  14.828  13.469  1.00 98.19           O  
ATOM   1710  CG  TRP A 219      20.328  11.523  13.234  1.00 98.19           C  
ATOM   1711  CD1 TRP A 219      21.594  11.211  12.828  1.00 98.19           C  
ATOM   1712  CD2 TRP A 219      19.516  11.531  12.055  1.00 98.19           C  
ATOM   1713  CE2 TRP A 219      20.359  11.203  10.969  1.00 98.19           C  
ATOM   1714  CE3 TRP A 219      18.156  11.781  11.812  1.00 98.19           C  
ATOM   1715  NE1 TRP A 219      21.625  11.016  11.469  1.00 98.19           N  
ATOM   1716  CH2 TRP A 219      18.547  11.367   9.445  1.00 98.19           C  
ATOM   1717  CZ2 TRP A 219      19.891  11.117   9.656  1.00 98.19           C  
ATOM   1718  CZ3 TRP A 219      17.688  11.695  10.500  1.00 98.19           C  
ATOM   1719  N   HIS A 220      18.688  14.750  14.289  1.00 98.38           N  
ATOM   1720  CA  HIS A 220      18.141  15.859  13.516  1.00 98.38           C  
ATOM   1721  C   HIS A 220      18.906  17.156  13.789  1.00 98.38           C  
ATOM   1722  CB  HIS A 220      16.656  16.047  13.812  1.00 98.38           C  
ATOM   1723  O   HIS A 220      19.297  17.859  12.859  1.00 98.38           O  
ATOM   1724  CG  HIS A 220      16.078  17.297  13.234  1.00 98.38           C  
ATOM   1725  CD2 HIS A 220      15.484  17.531  12.039  1.00 98.38           C  
ATOM   1726  ND1 HIS A 220      16.094  18.500  13.898  1.00 98.38           N  
ATOM   1727  CE1 HIS A 220      15.523  19.422  13.148  1.00 98.38           C  
ATOM   1728  NE2 HIS A 220      15.141  18.859  12.008  1.00 98.38           N  
ATOM   1729  N   ALA A 221      19.219  17.453  14.992  1.00 98.00           N  
ATOM   1730  CA  ALA A 221      19.844  18.703  15.422  1.00 98.00           C  
ATOM   1731  C   ALA A 221      21.266  18.812  14.898  1.00 98.00           C  
ATOM   1732  CB  ALA A 221      19.828  18.797  16.953  1.00 98.00           C  
ATOM   1733  O   ALA A 221      21.781  19.922  14.719  1.00 98.00           O  
ATOM   1734  N   GLN A 222      21.859  17.734  14.633  1.00 97.38           N  
ATOM   1735  CA  GLN A 222      23.234  17.750  14.164  1.00 97.38           C  
ATOM   1736  C   GLN A 222      23.328  18.359  12.766  1.00 97.38           C  
ATOM   1737  CB  GLN A 222      23.812  16.328  14.148  1.00 97.38           C  
ATOM   1738  O   GLN A 222      24.312  19.047  12.453  1.00 97.38           O  
ATOM   1739  CG  GLN A 222      24.078  15.758  15.531  1.00 97.38           C  
ATOM   1740  CD  GLN A 222      24.438  14.289  15.508  1.00 97.38           C  
ATOM   1741  NE2 GLN A 222      24.562  13.680  16.688  1.00 97.38           N  
ATOM   1742  OE1 GLN A 222      24.609  13.703  14.438  1.00 97.38           O  
ATOM   1743  N   ALA A 223      22.359  18.109  11.906  1.00 97.19           N  
ATOM   1744  CA  ALA A 223      22.328  18.625  10.539  1.00 97.19           C  
ATOM   1745  C   ALA A 223      20.906  18.734  10.016  1.00 97.19           C  
ATOM   1746  CB  ALA A 223      23.172  17.734   9.625  1.00 97.19           C  
ATOM   1747  O   ALA A 223      20.516  18.000   9.109  1.00 97.19           O  
ATOM   1748  N   PRO A 224      20.125  19.656  10.445  1.00 95.12           N  
ATOM   1749  CA  PRO A 224      18.672  19.719  10.188  1.00 95.12           C  
ATOM   1750  C   PRO A 224      18.344  19.891   8.703  1.00 95.12           C  
ATOM   1751  CB  PRO A 224      18.234  20.969  10.977  1.00 95.12           C  
ATOM   1752  O   PRO A 224      17.250  19.562   8.273  1.00 95.12           O  
ATOM   1753  CG  PRO A 224      19.500  21.672  11.312  1.00 95.12           C  
ATOM   1754  CD  PRO A 224      20.625  20.672  11.320  1.00 95.12           C  
ATOM   1755  N   GLN A 225      19.297  20.328   7.941  1.00 94.31           N  
ATOM   1756  CA  GLN A 225      19.016  20.578   6.531  1.00 94.31           C  
ATOM   1757  C   GLN A 225      19.516  19.422   5.660  1.00 94.31           C  
ATOM   1758  CB  GLN A 225      19.656  21.891   6.082  1.00 94.31           C  
ATOM   1759  O   GLN A 225      19.359  19.438   4.438  1.00 94.31           O  
ATOM   1760  CG  GLN A 225      19.109  23.109   6.797  1.00 94.31           C  
ATOM   1761  CD  GLN A 225      17.656  23.391   6.449  1.00 94.31           C  
ATOM   1762  NE2 GLN A 225      16.984  24.172   7.289  1.00 94.31           N  
ATOM   1763  OE1 GLN A 225      17.141  22.906   5.438  1.00 94.31           O  
ATOM   1764  N   ALA A 226      20.125  18.453   6.363  1.00 96.62           N  
ATOM   1765  CA  ALA A 226      20.688  17.344   5.613  1.00 96.62           C  
ATOM   1766  C   ALA A 226      19.641  16.234   5.414  1.00 96.62           C  
ATOM   1767  CB  ALA A 226      21.922  16.781   6.324  1.00 96.62           C  
ATOM   1768  O   ALA A 226      19.062  15.742   6.383  1.00 96.62           O  
ATOM   1769  N   GLY A 227      19.375  15.836   4.117  1.00 97.94           N  
ATOM   1770  CA  GLY A 227      18.469  14.727   3.836  1.00 97.94           C  
ATOM   1771  C   GLY A 227      17.000  15.117   3.932  1.00 97.94           C  
ATOM   1772  O   GLY A 227      16.656  16.094   4.602  1.00 97.94           O  
ATOM   1773  N   ASP A 228      16.219  14.391   3.340  1.00 98.75           N  
ATOM   1774  CA  ASP A 228      14.805  14.719   3.232  1.00 98.75           C  
ATOM   1775  C   ASP A 228      14.039  14.242   4.469  1.00 98.75           C  
ATOM   1776  CB  ASP A 228      14.203  14.094   1.972  1.00 98.75           C  
ATOM   1777  O   ASP A 228      13.008  14.820   4.820  1.00 98.75           O  
ATOM   1778  CG  ASP A 228      14.688  14.758   0.694  1.00 98.75           C  
ATOM   1779  OD1 ASP A 228      15.039  15.961   0.727  1.00 98.75           O  
ATOM   1780  OD2 ASP A 228      14.711  14.078  -0.355  1.00 98.75           O  
ATOM   1781  N   LEU A 229      14.562  13.227   5.168  1.00 98.75           N  
ATOM   1782  CA  LEU A 229      13.922  12.828   6.422  1.00 98.75           C  
ATOM   1783  C   LEU A 229      13.992  13.961   7.441  1.00 98.75           C  
ATOM   1784  CB  LEU A 229      14.586  11.570   6.988  1.00 98.75           C  
ATOM   1785  O   LEU A 229      12.992  14.273   8.094  1.00 98.75           O  
ATOM   1786  CG  LEU A 229      14.148  11.148   8.391  1.00 98.75           C  
ATOM   1787  CD1 LEU A 229      12.625  10.992   8.438  1.00 98.75           C  
ATOM   1788  CD2 LEU A 229      14.828   9.844   8.789  1.00 98.75           C  
ATOM   1789  N   ARG A 230      15.148  14.594   7.590  1.00 98.56           N  
ATOM   1790  CA  ARG A 230      15.281  15.695   8.531  1.00 98.56           C  
ATOM   1791  C   ARG A 230      14.398  16.875   8.125  1.00 98.56           C  
ATOM   1792  CB  ARG A 230      16.734  16.141   8.641  1.00 98.56           C  
ATOM   1793  O   ARG A 230      13.844  17.578   8.977  1.00 98.56           O  
ATOM   1794  CG  ARG A 230      17.625  15.164   9.391  1.00 98.56           C  
ATOM   1795  CD  ARG A 230      19.047  15.680   9.523  1.00 98.56           C  
ATOM   1796  NE  ARG A 230      19.922  14.695  10.148  1.00 98.56           N  
ATOM   1797  NH1 ARG A 230      20.656  13.773   8.156  1.00 98.56           N  
ATOM   1798  NH2 ARG A 230      21.438  12.961  10.148  1.00 98.56           N  
ATOM   1799  CZ  ARG A 230      20.672  13.812   9.484  1.00 98.56           C  
ATOM   1800  N   CYS A 231      14.320  17.109   6.801  1.00 98.56           N  
ATOM   1801  CA  CYS A 231      13.391  18.125   6.328  1.00 98.56           C  
ATOM   1802  C   CYS A 231      11.969  17.812   6.770  1.00 98.56           C  
ATOM   1803  CB  CYS A 231      13.453  18.250   4.805  1.00 98.56           C  
ATOM   1804  O   CYS A 231      11.266  18.688   7.289  1.00 98.56           O  
ATOM   1805  SG  CYS A 231      12.359  19.516   4.129  1.00 98.56           S  
ATOM   1806  N   PHE A 232      11.547  16.578   6.598  1.00 98.75           N  
ATOM   1807  CA  PHE A 232      10.227  16.141   7.039  1.00 98.75           C  
ATOM   1808  C   PHE A 232      10.070  16.344   8.539  1.00 98.75           C  
ATOM   1809  CB  PHE A 232       9.992  14.672   6.680  1.00 98.75           C  
ATOM   1810  O   PHE A 232       9.031  16.844   9.000  1.00 98.75           O  
ATOM   1811  CG  PHE A 232       8.844  14.039   7.426  1.00 98.75           C  
ATOM   1812  CD1 PHE A 232       9.078  13.070   8.398  1.00 98.75           C  
ATOM   1813  CD2 PHE A 232       7.539  14.414   7.152  1.00 98.75           C  
ATOM   1814  CE1 PHE A 232       8.023  12.484   9.086  1.00 98.75           C  
ATOM   1815  CE2 PHE A 232       6.473  13.828   7.836  1.00 98.75           C  
ATOM   1816  CZ  PHE A 232       6.719  12.867   8.805  1.00 98.75           C  
ATOM   1817  N   LEU A 233      11.078  16.016   9.289  1.00 98.75           N  
ATOM   1818  CA  LEU A 233      11.000  16.141  10.742  1.00 98.75           C  
ATOM   1819  C   LEU A 233      10.820  17.609  11.148  1.00 98.75           C  
ATOM   1820  CB  LEU A 233      12.258  15.570  11.398  1.00 98.75           C  
ATOM   1821  O   LEU A 233      10.023  17.906  12.039  1.00 98.75           O  
ATOM   1822  CG  LEU A 233      12.438  14.055  11.305  1.00 98.75           C  
ATOM   1823  CD1 LEU A 233      13.812  13.648  11.828  1.00 98.75           C  
ATOM   1824  CD2 LEU A 233      11.336  13.336  12.070  1.00 98.75           C  
ATOM   1825  N   THR A 234      11.562  18.500  10.523  1.00 98.62           N  
ATOM   1826  CA  THR A 234      11.398  19.922  10.766  1.00 98.62           C  
ATOM   1827  C   THR A 234       9.961  20.359  10.492  1.00 98.62           C  
ATOM   1828  CB  THR A 234      12.367  20.750   9.898  1.00 98.62           C  
ATOM   1829  O   THR A 234       9.359  21.062  11.305  1.00 98.62           O  
ATOM   1830  CG2 THR A 234      12.164  22.250  10.133  1.00 98.62           C  
ATOM   1831  OG1 THR A 234      13.719  20.406  10.234  1.00 98.62           O  
ATOM   1832  N   ILE A 235       9.438  19.906   9.414  1.00 98.62           N  
ATOM   1833  CA  ILE A 235       8.078  20.266   9.016  1.00 98.62           C  
ATOM   1834  C   ILE A 235       7.082  19.656  10.000  1.00 98.62           C  
ATOM   1835  CB  ILE A 235       7.766  19.781   7.578  1.00 98.62           C  
ATOM   1836  O   ILE A 235       6.133  20.312  10.430  1.00 98.62           O  
ATOM   1837  CG1 ILE A 235       8.594  20.594   6.562  1.00 98.62           C  
ATOM   1838  CG2 ILE A 235       6.270  19.906   7.281  1.00 98.62           C  
ATOM   1839  CD1 ILE A 235       8.523  20.047   5.145  1.00 98.62           C  
ATOM   1840  N   ALA A 236       7.309  18.406  10.352  1.00 98.56           N  
ATOM   1841  CA  ALA A 236       6.406  17.703  11.250  1.00 98.56           C  
ATOM   1842  C   ALA A 236       6.301  18.406  12.594  1.00 98.56           C  
ATOM   1843  CB  ALA A 236       6.871  16.250  11.445  1.00 98.56           C  
ATOM   1844  O   ALA A 236       5.207  18.531  13.156  1.00 98.56           O  
ATOM   1845  N   GLN A 237       7.398  18.859  13.078  1.00 97.69           N  
ATOM   1846  CA  GLN A 237       7.410  19.578  14.352  1.00 97.69           C  
ATOM   1847  C   GLN A 237       6.676  20.906  14.242  1.00 97.69           C  
ATOM   1848  CB  GLN A 237       8.844  19.812  14.836  1.00 97.69           C  
ATOM   1849  O   GLN A 237       5.824  21.234  15.078  1.00 97.69           O  
ATOM   1850  CG  GLN A 237       8.938  20.328  16.266  1.00 97.69           C  
ATOM   1851  CD  GLN A 237      10.375  20.469  16.734  1.00 97.69           C  
ATOM   1852  NE2 GLN A 237      10.578  20.344  18.047  1.00 97.69           N  
ATOM   1853  OE1 GLN A 237      11.289  20.703  15.938  1.00 97.69           O  
ATOM   1854  N   ASP A 238       6.992  21.625  13.250  1.00 97.94           N  
ATOM   1855  CA  ASP A 238       6.402  22.953  13.070  1.00 97.94           C  
ATOM   1856  C   ASP A 238       4.902  22.859  12.812  1.00 97.94           C  
ATOM   1857  CB  ASP A 238       7.094  23.703  11.930  1.00 97.94           C  
ATOM   1858  O   ASP A 238       4.121  23.656  13.328  1.00 97.94           O  
ATOM   1859  CG  ASP A 238       6.488  25.062  11.656  1.00 97.94           C  
ATOM   1860  OD1 ASP A 238       6.703  26.000  12.469  1.00 97.94           O  
ATOM   1861  OD2 ASP A 238       5.785  25.219  10.633  1.00 97.94           O  
ATOM   1862  N   ALA A 239       4.484  21.875  12.031  1.00 97.25           N  
ATOM   1863  CA  ALA A 239       3.088  21.734  11.625  1.00 97.25           C  
ATOM   1864  C   ALA A 239       2.316  20.859  12.609  1.00 97.25           C  
ATOM   1865  CB  ALA A 239       3.004  21.141  10.219  1.00 97.25           C  
ATOM   1866  O   ALA A 239       1.142  20.547  12.391  1.00 97.25           O  
ATOM   1867  N   ALA A 240       2.930  20.375  13.648  1.00 97.69           N  
ATOM   1868  CA  ALA A 240       2.318  19.562  14.703  1.00 97.69           C  
ATOM   1869  C   ALA A 240       1.657  18.328  14.117  1.00 97.69           C  
ATOM   1870  CB  ALA A 240       1.300  20.391  15.484  1.00 97.69           C  
ATOM   1871  O   ALA A 240       0.498  18.031  14.414  1.00 97.69           O  
ATOM   1872  N   LEU A 241       2.375  17.641  13.281  1.00 98.50           N  
ATOM   1873  CA  LEU A 241       1.841  16.453  12.633  1.00 98.50           C  
ATOM   1874  C   LEU A 241       1.692  15.312  13.633  1.00 98.50           C  
ATOM   1875  CB  LEU A 241       2.746  16.016  11.477  1.00 98.50           C  
ATOM   1876  O   LEU A 241       0.986  14.336  13.367  1.00 98.50           O  
ATOM   1877  CG  LEU A 241       2.887  17.016  10.312  1.00 98.50           C  
ATOM   1878  CD1 LEU A 241       3.719  16.391   9.195  1.00 98.50           C  
ATOM   1879  CD2 LEU A 241       1.514  17.438   9.805  1.00 98.50           C  
ATOM   1880  N   ASP A 242       2.344  15.438  14.797  1.00 98.50           N  
ATOM   1881  CA  ASP A 242       2.262  14.422  15.844  1.00 98.50           C  
ATOM   1882  C   ASP A 242       0.953  14.539  16.625  1.00 98.50           C  
ATOM   1883  CB  ASP A 242       3.453  14.539  16.797  1.00 98.50           C  
ATOM   1884  O   ASP A 242       0.653  13.695  17.469  1.00 98.50           O  
ATOM   1885  CG  ASP A 242       3.545  15.898  17.469  1.00 98.50           C  
ATOM   1886  OD1 ASP A 242       2.900  16.859  16.984  1.00 98.50           O  
ATOM   1887  OD2 ASP A 242       4.273  16.016  18.469  1.00 98.50           O  
ATOM   1888  N   GLN A 243       0.137  15.500  16.234  1.00 97.81           N  
ATOM   1889  CA  GLN A 243      -1.155  15.703  16.891  1.00 97.81           C  
ATOM   1890  C   GLN A 243      -2.303  15.484  15.906  1.00 97.81           C  
ATOM   1891  CB  GLN A 243      -1.241  17.109  17.484  1.00 97.81           C  
ATOM   1892  O   GLN A 243      -3.469  15.680  16.250  1.00 97.81           O  
ATOM   1893  CG  GLN A 243      -0.178  17.391  18.547  1.00 97.81           C  
ATOM   1894  CD  GLN A 243      -0.239  18.797  19.078  1.00 97.81           C  
ATOM   1895  NE2 GLN A 243       0.904  19.328  19.500  1.00 97.81           N  
ATOM   1896  OE1 GLN A 243      -1.306  19.422  19.094  1.00 97.81           O  
ATOM   1897  N   MET A 244      -1.966  15.016  14.727  1.00 97.69           N  
ATOM   1898  CA  MET A 244      -2.965  14.961  13.664  1.00 97.69           C  
ATOM   1899  C   MET A 244      -3.277  13.523  13.273  1.00 97.69           C  
ATOM   1900  CB  MET A 244      -2.484  15.742  12.430  1.00 97.69           C  
ATOM   1901  O   MET A 244      -2.369  12.742  12.977  1.00 97.69           O  
ATOM   1902  CG  MET A 244      -3.582  16.031  11.422  1.00 97.69           C  
ATOM   1903  SD  MET A 244      -2.979  17.000   9.984  1.00 97.69           S  
ATOM   1904  CE  MET A 244      -2.717  18.609  10.781  1.00 97.69           C  
ATOM   1905  N   GLY A 245      -4.582  13.242  13.273  1.00 98.19           N  
ATOM   1906  CA  GLY A 245      -5.043  11.977  12.727  1.00 98.19           C  
ATOM   1907  C   GLY A 245      -4.695  10.789  13.602  1.00 98.19           C  
ATOM   1908  O   GLY A 245      -4.094   9.820  13.133  1.00 98.19           O  
ATOM   1909  N   PRO A 246      -5.109  10.750  14.820  1.00 98.00           N  
ATOM   1910  CA  PRO A 246      -4.797   9.633  15.711  1.00 98.00           C  
ATOM   1911  C   PRO A 246      -5.387   8.305  15.227  1.00 98.00           C  
ATOM   1912  CB  PRO A 246      -5.422  10.055  17.047  1.00 98.00           C  
ATOM   1913  O   PRO A 246      -6.500   8.281  14.695  1.00 98.00           O  
ATOM   1914  CG  PRO A 246      -6.527  10.992  16.656  1.00 98.00           C  
ATOM   1915  CD  PRO A 246      -6.109  11.750  15.438  1.00 98.00           C  
ATOM   1916  N   GLY A 247      -4.609   7.250  15.398  1.00 96.88           N  
ATOM   1917  CA  GLY A 247      -5.047   5.910  15.047  1.00 96.88           C  
ATOM   1918  C   GLY A 247      -5.836   5.230  16.156  1.00 96.88           C  
ATOM   1919  O   GLY A 247      -5.992   5.789  17.250  1.00 96.88           O  
ATOM   1920  N   PRO A 248      -6.273   4.031  15.938  1.00 97.50           N  
ATOM   1921  CA  PRO A 248      -7.176   3.336  16.859  1.00 97.50           C  
ATOM   1922  C   PRO A 248      -6.441   2.711  18.047  1.00 97.50           C  
ATOM   1923  CB  PRO A 248      -7.812   2.256  15.977  1.00 97.50           C  
ATOM   1924  O   PRO A 248      -7.078   2.273  19.000  1.00 97.50           O  
ATOM   1925  CG  PRO A 248      -6.805   1.991  14.906  1.00 97.50           C  
ATOM   1926  CD  PRO A 248      -6.086   3.273  14.602  1.00 97.50           C  
ATOM   1927  N   GLY A 249      -5.121   2.588  17.938  1.00 97.94           N  
ATOM   1928  CA  GLY A 249      -4.363   2.010  19.047  1.00 97.94           C  
ATOM   1929  C   GLY A 249      -4.191   0.507  18.922  1.00 97.94           C  
ATOM   1930  O   GLY A 249      -3.545  -0.119  19.766  1.00 97.94           O  
ATOM   1931  N   THR A 250      -4.812  -0.077  18.000  1.00 98.25           N  
ATOM   1932  CA  THR A 250      -4.656  -1.485  17.656  1.00 98.25           C  
ATOM   1933  C   THR A 250      -4.160  -1.637  16.219  1.00 98.25           C  
ATOM   1934  CB  THR A 250      -5.977  -2.254  17.828  1.00 98.25           C  
ATOM   1935  O   THR A 250      -4.691  -1.005  15.297  1.00 98.25           O  
ATOM   1936  CG2 THR A 250      -5.762  -3.758  17.703  1.00 98.25           C  
ATOM   1937  OG1 THR A 250      -6.527  -1.962  19.109  1.00 98.25           O  
ATOM   1938  N   TYR A 251      -3.137  -2.471  16.047  1.00 98.69           N  
ATOM   1939  CA  TYR A 251      -2.457  -2.566  14.766  1.00 98.69           C  
ATOM   1940  C   TYR A 251      -2.258  -4.023  14.359  1.00 98.69           C  
ATOM   1941  CB  TYR A 251      -1.104  -1.852  14.812  1.00 98.69           C  
ATOM   1942  O   TYR A 251      -1.923  -4.867  15.195  1.00 98.69           O  
ATOM   1943  CG  TYR A 251      -1.182  -0.446  15.359  1.00 98.69           C  
ATOM   1944  CD1 TYR A 251      -1.366   0.643  14.508  1.00 98.69           C  
ATOM   1945  CD2 TYR A 251      -1.069  -0.203  16.719  1.00 98.69           C  
ATOM   1946  CE1 TYR A 251      -1.437   1.939  15.008  1.00 98.69           C  
ATOM   1947  CE2 TYR A 251      -1.138   1.090  17.234  1.00 98.69           C  
ATOM   1948  OH  TYR A 251      -1.391   3.436  16.859  1.00 98.69           O  
ATOM   1949  CZ  TYR A 251      -1.321   2.152  16.375  1.00 98.69           C  
ATOM   1950  N   LEU A 252      -2.488  -4.312  13.125  1.00 98.75           N  
ATOM   1951  CA  LEU A 252      -2.432  -5.680  12.617  1.00 98.75           C  
ATOM   1952  C   LEU A 252      -1.304  -5.836  11.602  1.00 98.75           C  
ATOM   1953  CB  LEU A 252      -3.766  -6.070  11.977  1.00 98.75           C  
ATOM   1954  O   LEU A 252      -1.162  -5.020  10.695  1.00 98.75           O  
ATOM   1955  CG  LEU A 252      -3.779  -7.379  11.188  1.00 98.75           C  
ATOM   1956  CD1 LEU A 252      -3.559  -8.562  12.117  1.00 98.75           C  
ATOM   1957  CD2 LEU A 252      -5.094  -7.527  10.422  1.00 98.75           C  
ATOM   1958  N   SER A 253      -0.495  -6.852  11.766  1.00 98.75           N  
ATOM   1959  CA  SER A 253       0.482  -7.320  10.789  1.00 98.75           C  
ATOM   1960  C   SER A 253       0.339  -8.820  10.547  1.00 98.75           C  
ATOM   1961  CB  SER A 253       1.903  -7.008  11.258  1.00 98.75           C  
ATOM   1962  O   SER A 253       0.336  -9.609  11.492  1.00 98.75           O  
ATOM   1963  OG  SER A 253       2.859  -7.559  10.375  1.00 98.75           O  
ATOM   1964  N   TYR A 254       0.205  -9.141   9.320  1.00 98.69           N  
ATOM   1965  CA  TYR A 254       0.149 -10.555   8.953  1.00 98.69           C  
ATOM   1966  C   TYR A 254       1.544 -11.164   8.922  1.00 98.69           C  
ATOM   1967  CB  TYR A 254      -0.526 -10.727   7.590  1.00 98.69           C  
ATOM   1968  O   TYR A 254       1.702 -12.352   8.625  1.00 98.69           O  
ATOM   1969  CG  TYR A 254      -2.029 -10.594   7.633  1.00 98.69           C  
ATOM   1970  CD1 TYR A 254      -2.734 -10.844   8.805  1.00 98.69           C  
ATOM   1971  CD2 TYR A 254      -2.746 -10.219   6.504  1.00 98.69           C  
ATOM   1972  CE1 TYR A 254      -4.121 -10.727   8.852  1.00 98.69           C  
ATOM   1973  CE2 TYR A 254      -4.133 -10.094   6.539  1.00 98.69           C  
ATOM   1974  OH  TYR A 254      -6.180 -10.234   7.758  1.00 98.69           O  
ATOM   1975  CZ  TYR A 254      -4.809 -10.352   7.715  1.00 98.69           C  
ATOM   1976  N   GLY A 255       2.555 -10.406   9.227  1.00 98.44           N  
ATOM   1977  CA  GLY A 255       3.930 -10.844   9.070  1.00 98.44           C  
ATOM   1978  C   GLY A 255       4.473 -10.617   7.676  1.00 98.44           C  
ATOM   1979  O   GLY A 255       3.811 -10.945   6.688  1.00 98.44           O  
ATOM   1980  N   ALA A 256       5.672 -10.008   7.648  1.00 98.38           N  
ATOM   1981  CA  ALA A 256       6.242  -9.680   6.344  1.00 98.38           C  
ATOM   1982  C   ALA A 256       7.562 -10.414   6.125  1.00 98.38           C  
ATOM   1983  CB  ALA A 256       6.445  -8.172   6.211  1.00 98.38           C  
ATOM   1984  O   ALA A 256       8.359 -10.562   7.055  1.00 98.38           O  
ATOM   1985  N   TYR A 257       7.738 -10.922   4.910  1.00 98.44           N  
ATOM   1986  CA  TYR A 257       8.977 -11.531   4.430  1.00 98.44           C  
ATOM   1987  C   TYR A 257       9.312 -12.789   5.227  1.00 98.44           C  
ATOM   1988  CB  TYR A 257      10.133 -10.531   4.520  1.00 98.44           C  
ATOM   1989  O   TYR A 257      10.250 -12.789   6.023  1.00 98.44           O  
ATOM   1990  CG  TYR A 257       9.812  -9.180   3.926  1.00 98.44           C  
ATOM   1991  CD1 TYR A 257       9.469  -9.055   2.582  1.00 98.44           C  
ATOM   1992  CD2 TYR A 257       9.859  -8.031   4.703  1.00 98.44           C  
ATOM   1993  CE1 TYR A 257       9.180  -7.809   2.029  1.00 98.44           C  
ATOM   1994  CE2 TYR A 257       9.570  -6.781   4.164  1.00 98.44           C  
ATOM   1995  OH  TYR A 257       8.945  -5.449   2.287  1.00 98.44           O  
ATOM   1996  CZ  TYR A 257       9.234  -6.684   2.828  1.00 98.44           C  
ATOM   1997  N   PRO A 258       8.570 -13.828   4.961  1.00 97.81           N  
ATOM   1998  CA  PRO A 258       8.852 -15.102   5.621  1.00 97.81           C  
ATOM   1999  C   PRO A 258      10.273 -15.602   5.359  1.00 97.81           C  
ATOM   2000  CB  PRO A 258       7.816 -16.047   5.012  1.00 97.81           C  
ATOM   2001  O   PRO A 258      10.828 -15.359   4.285  1.00 97.81           O  
ATOM   2002  CG  PRO A 258       7.480 -15.453   3.686  1.00 97.81           C  
ATOM   2003  CD  PRO A 258       7.598 -13.961   3.795  1.00 97.81           C  
ATOM   2004  N   GLN A 259      10.773 -16.359   6.320  1.00 96.62           N  
ATOM   2005  CA  GLN A 259      12.133 -16.875   6.250  1.00 96.62           C  
ATOM   2006  C   GLN A 259      12.133 -18.391   6.094  1.00 96.62           C  
ATOM   2007  CB  GLN A 259      12.930 -16.484   7.496  1.00 96.62           C  
ATOM   2008  O   GLN A 259      11.234 -19.078   6.590  1.00 96.62           O  
ATOM   2009  CG  GLN A 259      13.008 -14.977   7.719  1.00 96.62           C  
ATOM   2010  CD  GLN A 259      13.789 -14.258   6.633  1.00 96.62           C  
ATOM   2011  NE2 GLN A 259      13.117 -13.383   5.898  1.00 96.62           N  
ATOM   2012  OE1 GLN A 259      14.984 -14.492   6.457  1.00 96.62           O  
ATOM   2013  N   PRO A 260      13.125 -18.906   5.371  1.00 93.19           N  
ATOM   2014  CA  PRO A 260      13.188 -20.344   5.141  1.00 93.19           C  
ATOM   2015  C   PRO A 260      13.234 -21.141   6.438  1.00 93.19           C  
ATOM   2016  CB  PRO A 260      14.484 -20.516   4.348  1.00 93.19           C  
ATOM   2017  O   PRO A 260      12.703 -22.266   6.496  1.00 93.19           O  
ATOM   2018  CG  PRO A 260      14.664 -19.219   3.619  1.00 93.19           C  
ATOM   2019  CD  PRO A 260      14.156 -18.109   4.492  1.00 93.19           C  
ATOM   2020  N   GLU A 261      13.820 -20.641   7.461  1.00 92.88           N  
ATOM   2021  CA  GLU A 261      13.938 -21.328   8.742  1.00 92.88           C  
ATOM   2022  C   GLU A 261      12.672 -21.156   9.578  1.00 92.88           C  
ATOM   2023  CB  GLU A 261      15.148 -20.812   9.523  1.00 92.88           C  
ATOM   2024  O   GLU A 261      12.570 -21.703  10.680  1.00 92.88           O  
ATOM   2025  CG  GLU A 261      15.070 -19.328   9.875  1.00 92.88           C  
ATOM   2026  CD  GLU A 261      15.469 -18.422   8.727  1.00 92.88           C  
ATOM   2027  OE1 GLU A 261      15.656 -17.203   8.961  1.00 92.88           O  
ATOM   2028  OE2 GLU A 261      15.602 -18.922   7.594  1.00 92.88           O  
ATOM   2029  N   GLY A 262      11.758 -20.406   9.078  1.00 93.44           N  
ATOM   2030  CA  GLY A 262      10.523 -20.141   9.805  1.00 93.44           C  
ATOM   2031  C   GLY A 262      10.422 -18.719  10.312  1.00 93.44           C  
ATOM   2032  O   GLY A 262      11.438 -18.031  10.453  1.00 93.44           O  
ATOM   2033  N   GLY A 263       9.273 -18.297  10.508  1.00 95.25           N  
ATOM   2034  CA  GLY A 263       9.047 -16.953  11.008  1.00 95.25           C  
ATOM   2035  C   GLY A 263       9.070 -15.891   9.922  1.00 95.25           C  
ATOM   2036  O   GLY A 263       9.000 -16.219   8.734  1.00 95.25           O  
ATOM   2037  N   PHE A 264       9.070 -14.625  10.367  1.00 97.81           N  
ATOM   2038  CA  PHE A 264       9.031 -13.469   9.484  1.00 97.81           C  
ATOM   2039  C   PHE A 264      10.117 -12.469   9.859  1.00 97.81           C  
ATOM   2040  CB  PHE A 264       7.656 -12.789   9.547  1.00 97.81           C  
ATOM   2041  O   PHE A 264      10.578 -12.438  11.000  1.00 97.81           O  
ATOM   2042  CG  PHE A 264       6.527 -13.672   9.086  1.00 97.81           C  
ATOM   2043  CD1 PHE A 264       6.156 -13.703   7.742  1.00 97.81           C  
ATOM   2044  CD2 PHE A 264       5.832 -14.461   9.984  1.00 97.81           C  
ATOM   2045  CE1 PHE A 264       5.109 -14.516   7.312  1.00 97.81           C  
ATOM   2046  CE2 PHE A 264       4.785 -15.273   9.562  1.00 97.81           C  
ATOM   2047  CZ  PHE A 264       4.426 -15.297   8.227  1.00 97.81           C  
ATOM   2048  N   CYS A 265      10.586 -11.695   8.891  1.00 97.88           N  
ATOM   2049  CA  CYS A 265      11.445 -10.562   9.211  1.00 97.88           C  
ATOM   2050  C   CYS A 265      10.711  -9.547  10.078  1.00 97.88           C  
ATOM   2051  CB  CYS A 265      11.945  -9.891   7.938  1.00 97.88           C  
ATOM   2052  O   CYS A 265      11.281  -9.016  11.031  1.00 97.88           O  
ATOM   2053  SG  CYS A 265      13.117 -10.891   6.996  1.00 97.88           S  
ATOM   2054  N   PHE A 266       9.508  -9.234   9.703  1.00 98.06           N  
ATOM   2055  CA  PHE A 266       8.594  -8.445  10.523  1.00 98.06           C  
ATOM   2056  C   PHE A 266       7.465  -9.312  11.062  1.00 98.06           C  
ATOM   2057  CB  PHE A 266       8.016  -7.281   9.711  1.00 98.06           C  
ATOM   2058  O   PHE A 266       6.699  -9.898  10.297  1.00 98.06           O  
ATOM   2059  CG  PHE A 266       9.062  -6.363   9.133  1.00 98.06           C  
ATOM   2060  CD1 PHE A 266      10.266  -6.160   9.797  1.00 98.06           C  
ATOM   2061  CD2 PHE A 266       8.844  -5.707   7.934  1.00 98.06           C  
ATOM   2062  CE1 PHE A 266      11.242  -5.312   9.273  1.00 98.06           C  
ATOM   2063  CE2 PHE A 266       9.812  -4.859   7.398  1.00 98.06           C  
ATOM   2064  CZ  PHE A 266      11.008  -4.660   8.070  1.00 98.06           C  
ATOM   2065  N   ALA A 267       7.293  -9.320  12.258  1.00 98.12           N  
ATOM   2066  CA  ALA A 267       6.496 -10.305  12.977  1.00 98.12           C  
ATOM   2067  C   ALA A 267       5.020 -10.180  12.625  1.00 98.12           C  
ATOM   2068  CB  ALA A 267       6.695 -10.156  14.484  1.00 98.12           C  
ATOM   2069  O   ALA A 267       4.555  -9.109  12.234  1.00 98.12           O  
ATOM   2070  N   GLN A 268       4.406 -11.375  12.820  1.00 98.38           N  
ATOM   2071  CA  GLN A 268       2.951 -11.469  12.750  1.00 98.38           C  
ATOM   2072  C   GLN A 268       2.318 -11.211  14.117  1.00 98.38           C  
ATOM   2073  CB  GLN A 268       2.527 -12.844  12.227  1.00 98.38           C  
ATOM   2074  O   GLN A 268       2.834 -11.656  15.141  1.00 98.38           O  
ATOM   2075  CG  GLN A 268       1.021 -13.000  12.070  1.00 98.38           C  
ATOM   2076  CD  GLN A 268       0.626 -14.375  11.562  1.00 98.38           C  
ATOM   2077  NE2 GLN A 268      -0.103 -14.406  10.453  1.00 98.38           N  
ATOM   2078  OE1 GLN A 268       0.975 -15.398  12.156  1.00 98.38           O  
ATOM   2079  N   GLY A 269       1.152 -10.359  14.047  1.00 98.56           N  
ATOM   2080  CA  GLY A 269       0.436 -10.195  15.297  1.00 98.56           C  
ATOM   2081  C   GLY A 269      -0.382  -8.914  15.352  1.00 98.56           C  
ATOM   2082  O   GLY A 269      -0.479  -8.195  14.359  1.00 98.56           O  
ATOM   2083  N   VAL A 270      -0.995  -8.781  16.516  1.00 98.69           N  
ATOM   2084  CA  VAL A 270      -1.826  -7.617  16.797  1.00 98.69           C  
ATOM   2085  C   VAL A 270      -1.197  -6.793  17.922  1.00 98.69           C  
ATOM   2086  CB  VAL A 270      -3.266  -8.031  17.188  1.00 98.69           C  
ATOM   2087  O   VAL A 270      -1.181  -7.215  19.078  1.00 98.69           O  
ATOM   2088  CG1 VAL A 270      -4.145  -6.793  17.375  1.00 98.69           C  
ATOM   2089  CG2 VAL A 270      -3.863  -8.945  16.109  1.00 98.69           C  
ATOM   2090  N   TRP A 271      -0.689  -5.668  17.578  1.00 98.56           N  
ATOM   2091  CA  TRP A 271      -0.094  -4.773  18.562  1.00 98.56           C  
ATOM   2092  C   TRP A 271      -1.169  -3.969  19.297  1.00 98.56           C  
ATOM   2093  CB  TRP A 271       0.907  -3.824  17.891  1.00 98.56           C  
ATOM   2094  O   TRP A 271      -1.987  -3.301  18.656  1.00 98.56           O  
ATOM   2095  CG  TRP A 271       1.530  -2.838  18.844  1.00 98.56           C  
ATOM   2096  CD1 TRP A 271       1.199  -1.520  18.984  1.00 98.56           C  
ATOM   2097  CD2 TRP A 271       2.598  -3.090  19.750  1.00 98.56           C  
ATOM   2098  CE2 TRP A 271       2.863  -1.877  20.438  1.00 98.56           C  
ATOM   2099  CE3 TRP A 271       3.357  -4.223  20.078  1.00 98.56           C  
ATOM   2100  NE1 TRP A 271       1.997  -0.936  19.938  1.00 98.56           N  
ATOM   2101  CH2 TRP A 271       4.582  -2.893  21.703  1.00 98.56           C  
ATOM   2102  CZ2 TRP A 271       3.857  -1.769  21.406  1.00 98.56           C  
ATOM   2103  CZ3 TRP A 271       4.344  -4.113  21.047  1.00 98.56           C  
ATOM   2104  N   ARG A 272      -1.158  -4.055  20.547  1.00 97.81           N  
ATOM   2105  CA  ARG A 272      -2.033  -3.287  21.422  1.00 97.81           C  
ATOM   2106  C   ARG A 272      -1.266  -2.164  22.125  1.00 97.81           C  
ATOM   2107  CB  ARG A 272      -2.678  -4.199  22.469  1.00 97.81           C  
ATOM   2108  O   ARG A 272      -0.579  -2.395  23.109  1.00 97.81           O  
ATOM   2109  CG  ARG A 272      -3.344  -5.434  21.891  1.00 97.81           C  
ATOM   2110  CD  ARG A 272      -4.703  -5.109  21.281  1.00 97.81           C  
ATOM   2111  NE  ARG A 272      -5.410  -6.320  20.859  1.00 97.81           N  
ATOM   2112  NH1 ARG A 272      -7.199  -5.199  19.938  1.00 97.81           N  
ATOM   2113  NH2 ARG A 272      -7.133  -7.488  19.906  1.00 97.81           N  
ATOM   2114  CZ  ARG A 272      -6.578  -6.332  20.234  1.00 97.81           C  
ATOM   2115  N   SER A 273      -1.478  -0.996  21.656  1.00 96.44           N  
ATOM   2116  CA  SER A 273      -0.681   0.132  22.125  1.00 96.44           C  
ATOM   2117  C   SER A 273      -0.948   0.416  23.609  1.00 96.44           C  
ATOM   2118  CB  SER A 273      -0.973   1.382  21.297  1.00 96.44           C  
ATOM   2119  O   SER A 273      -0.023   0.713  24.359  1.00 96.44           O  
ATOM   2120  OG  SER A 273      -0.407   1.270  20.000  1.00 96.44           O  
ATOM   2121  N   ALA A 274      -2.195   0.351  24.062  1.00 95.12           N  
ATOM   2122  CA  ALA A 274      -2.551   0.644  25.453  1.00 95.12           C  
ATOM   2123  C   ALA A 274      -1.830  -0.299  26.406  1.00 95.12           C  
ATOM   2124  CB  ALA A 274      -4.062   0.545  25.641  1.00 95.12           C  
ATOM   2125  O   ALA A 274      -1.473   0.094  27.531  1.00 95.12           O  
ATOM   2126  N   GLN A 275      -1.565  -1.505  25.953  1.00 95.56           N  
ATOM   2127  CA  GLN A 275      -0.944  -2.508  26.812  1.00 95.56           C  
ATOM   2128  C   GLN A 275       0.541  -2.662  26.500  1.00 95.56           C  
ATOM   2129  CB  GLN A 275      -1.654  -3.855  26.672  1.00 95.56           C  
ATOM   2130  O   GLN A 275       1.287  -3.270  27.266  1.00 95.56           O  
ATOM   2131  CG  GLN A 275      -3.084  -3.855  27.188  1.00 95.56           C  
ATOM   2132  CD  GLN A 275      -4.074  -3.283  26.188  1.00 95.56           C  
ATOM   2133  NE2 GLN A 275      -5.266  -2.939  26.672  1.00 95.56           N  
ATOM   2134  OE1 GLN A 275      -3.770  -3.150  25.000  1.00 95.56           O  
ATOM   2135  N   GLY A 276       0.977  -2.170  25.391  1.00 95.69           N  
ATOM   2136  CA  GLY A 276       2.365  -2.307  24.984  1.00 95.69           C  
ATOM   2137  C   GLY A 276       2.771  -3.744  24.719  1.00 95.69           C  
ATOM   2138  O   GLY A 276       3.850  -4.176  25.125  1.00 95.69           O  
ATOM   2139  N   ARG A 277       1.860  -4.473  23.984  1.00 96.75           N  
ATOM   2140  CA  ARG A 277       2.174  -5.883  23.750  1.00 96.75           C  
ATOM   2141  C   ARG A 277       1.687  -6.340  22.391  1.00 96.75           C  
ATOM   2142  CB  ARG A 277       1.552  -6.750  24.844  1.00 96.75           C  
ATOM   2143  O   ARG A 277       0.756  -5.758  21.828  1.00 96.75           O  
ATOM   2144  CG  ARG A 277       0.038  -6.867  24.766  1.00 96.75           C  
ATOM   2145  CD  ARG A 277      -0.525  -7.758  25.859  1.00 96.75           C  
ATOM   2146  NE  ARG A 277      -1.983  -7.820  25.812  1.00 96.75           N  
ATOM   2147  NH1 ARG A 277      -2.148  -9.789  27.000  1.00 96.75           N  
ATOM   2148  NH2 ARG A 277      -4.043  -8.742  26.250  1.00 96.75           N  
ATOM   2149  CZ  ARG A 277      -2.721  -8.781  26.344  1.00 96.75           C  
ATOM   2150  N   LEU A 278       2.289  -7.371  21.953  1.00 98.25           N  
ATOM   2151  CA  LEU A 278       1.933  -8.039  20.703  1.00 98.25           C  
ATOM   2152  C   LEU A 278       1.177  -9.336  20.969  1.00 98.25           C  
ATOM   2153  CB  LEU A 278       3.186  -8.328  19.875  1.00 98.25           C  
ATOM   2154  O   LEU A 278       1.736 -10.273  21.547  1.00 98.25           O  
ATOM   2155  CG  LEU A 278       2.955  -8.891  18.469  1.00 98.25           C  
ATOM   2156  CD1 LEU A 278       2.346  -7.820  17.562  1.00 98.25           C  
ATOM   2157  CD2 LEU A 278       4.262  -9.414  17.875  1.00 98.25           C  
ATOM   2158  N   ASP A 279      -0.080  -9.344  20.578  1.00 98.31           N  
ATOM   2159  CA  ASP A 279      -0.904 -10.539  20.719  1.00 98.31           C  
ATOM   2160  C   ASP A 279      -0.828 -11.422  19.484  1.00 98.31           C  
ATOM   2161  CB  ASP A 279      -2.357 -10.156  21.016  1.00 98.31           C  
ATOM   2162  O   ASP A 279      -0.562 -10.930  18.375  1.00 98.31           O  
ATOM   2163  CG  ASP A 279      -2.539  -9.484  22.359  1.00 98.31           C  
ATOM   2164  OD1 ASP A 279      -1.618  -9.555  23.203  1.00 98.31           O  
ATOM   2165  OD2 ASP A 279      -3.615  -8.891  22.578  1.00 98.31           O  
ATOM   2166  N   ALA A 280      -1.070 -12.680  19.703  1.00 98.06           N  
ATOM   2167  CA  ALA A 280      -1.183 -13.602  18.578  1.00 98.06           C  
ATOM   2168  C   ALA A 280      -2.408 -13.281  17.719  1.00 98.06           C  
ATOM   2169  CB  ALA A 280      -1.244 -15.039  19.062  1.00 98.06           C  
ATOM   2170  O   ALA A 280      -3.451 -12.883  18.250  1.00 98.06           O  
ATOM   2171  N   LEU A 281      -2.260 -13.438  16.438  1.00 97.69           N  
ATOM   2172  CA  LEU A 281      -3.359 -13.195  15.508  1.00 97.69           C  
ATOM   2173  C   LEU A 281      -4.297 -14.391  15.445  1.00 97.69           C  
ATOM   2174  CB  LEU A 281      -2.822 -12.883  14.109  1.00 97.69           C  
ATOM   2175  O   LEU A 281      -3.855 -15.523  15.234  1.00 97.69           O  
ATOM   2176  CG  LEU A 281      -3.857 -12.812  12.984  1.00 97.69           C  
ATOM   2177  CD1 LEU A 281      -4.855 -11.688  13.250  1.00 97.69           C  
ATOM   2178  CD2 LEU A 281      -3.172 -12.609  11.633  1.00 97.69           C  
ATOM   2179  N   ASP A 282      -5.527 -14.133  15.703  1.00 97.94           N  
ATOM   2180  CA  ASP A 282      -6.590 -15.117  15.508  1.00 97.94           C  
ATOM   2181  C   ASP A 282      -7.355 -14.844  14.211  1.00 97.94           C  
ATOM   2182  CB  ASP A 282      -7.551 -15.109  16.703  1.00 97.94           C  
ATOM   2183  O   ASP A 282      -8.242 -13.984  14.180  1.00 97.94           O  
ATOM   2184  CG  ASP A 282      -8.633 -16.172  16.594  1.00 97.94           C  
ATOM   2185  OD1 ASP A 282      -8.586 -17.000  15.656  1.00 97.94           O  
ATOM   2186  OD2 ASP A 282      -9.539 -16.172  17.453  1.00 97.94           O  
ATOM   2187  N   LEU A 283      -7.035 -15.609  13.258  1.00 97.50           N  
ATOM   2188  CA  LEU A 283      -7.637 -15.406  11.938  1.00 97.50           C  
ATOM   2189  C   LEU A 283      -9.141 -15.664  11.984  1.00 97.50           C  
ATOM   2190  CB  LEU A 283      -6.984 -16.328  10.906  1.00 97.50           C  
ATOM   2191  O   LEU A 283      -9.891 -15.109  11.180  1.00 97.50           O  
ATOM   2192  CG  LEU A 283      -5.551 -15.969  10.492  1.00 97.50           C  
ATOM   2193  CD1 LEU A 283      -5.031 -16.969   9.469  1.00 97.50           C  
ATOM   2194  CD2 LEU A 283      -5.492 -14.555   9.938  1.00 97.50           C  
ATOM   2195  N   ALA A 284      -9.547 -16.484  12.836  1.00 98.06           N  
ATOM   2196  CA  ALA A 284     -10.969 -16.828  12.930  1.00 98.06           C  
ATOM   2197  C   ALA A 284     -11.789 -15.648  13.430  1.00 98.06           C  
ATOM   2198  CB  ALA A 284     -11.156 -18.031  13.852  1.00 98.06           C  
ATOM   2199  O   ALA A 284     -13.008 -15.617  13.266  1.00 98.06           O  
ATOM   2200  N   ALA A 285     -11.148 -14.672  14.000  1.00 98.19           N  
ATOM   2201  CA  ALA A 285     -11.844 -13.531  14.586  1.00 98.19           C  
ATOM   2202  C   ALA A 285     -12.062 -12.430  13.555  1.00 98.19           C  
ATOM   2203  CB  ALA A 285     -11.055 -12.984  15.781  1.00 98.19           C  
ATOM   2204  O   ALA A 285     -12.703 -11.414  13.844  1.00 98.19           O  
ATOM   2205  N   ILE A 286     -11.570 -12.609  12.359  1.00 98.56           N  
ATOM   2206  CA  ILE A 286     -11.758 -11.617  11.312  1.00 98.56           C  
ATOM   2207  C   ILE A 286     -13.172 -11.719  10.758  1.00 98.56           C  
ATOM   2208  CB  ILE A 286     -10.719 -11.789  10.180  1.00 98.56           C  
ATOM   2209  O   ILE A 286     -13.688 -12.812  10.531  1.00 98.56           O  
ATOM   2210  CG1 ILE A 286      -9.297 -11.586  10.711  1.00 98.56           C  
ATOM   2211  CG2 ILE A 286     -11.016 -10.828   9.023  1.00 98.56           C  
ATOM   2212  CD1 ILE A 286      -8.203 -11.859   9.688  1.00 98.56           C  
ATOM   2213  N   SER A 287     -13.781 -10.570  10.570  1.00 98.31           N  
ATOM   2214  CA  SER A 287     -15.086 -10.477   9.914  1.00 98.31           C  
ATOM   2215  C   SER A 287     -15.164  -9.242   9.023  1.00 98.31           C  
ATOM   2216  CB  SER A 287     -16.203 -10.438  10.953  1.00 98.31           C  
ATOM   2217  O   SER A 287     -14.406  -8.289   9.211  1.00 98.31           O  
ATOM   2218  OG  SER A 287     -16.094  -9.289  11.781  1.00 98.31           O  
ATOM   2219  N   GLU A 288     -16.000  -9.305   8.055  1.00 98.19           N  
ATOM   2220  CA  GLU A 288     -16.312  -8.164   7.195  1.00 98.19           C  
ATOM   2221  C   GLU A 288     -17.781  -7.777   7.312  1.00 98.19           C  
ATOM   2222  CB  GLU A 288     -15.969  -8.477   5.738  1.00 98.19           C  
ATOM   2223  O   GLU A 288     -18.672  -8.594   7.043  1.00 98.19           O  
ATOM   2224  CG  GLU A 288     -14.477  -8.672   5.492  1.00 98.19           C  
ATOM   2225  CD  GLU A 288     -14.133  -8.828   4.020  1.00 98.19           C  
ATOM   2226  OE1 GLU A 288     -13.688  -7.840   3.389  1.00 98.19           O  
ATOM   2227  OE2 GLU A 288     -14.305  -9.953   3.492  1.00 98.19           O  
ATOM   2228  N   ASP A 289     -18.000  -6.582   7.703  1.00 98.06           N  
ATOM   2229  CA  ASP A 289     -19.328  -6.012   7.812  1.00 98.06           C  
ATOM   2230  C   ASP A 289     -19.688  -5.219   6.559  1.00 98.06           C  
ATOM   2231  CB  ASP A 289     -19.438  -5.113   9.047  1.00 98.06           C  
ATOM   2232  O   ASP A 289     -18.906  -4.391   6.090  1.00 98.06           O  
ATOM   2233  CG  ASP A 289     -20.844  -4.637   9.320  1.00 98.06           C  
ATOM   2234  OD1 ASP A 289     -21.375  -3.814   8.539  1.00 98.06           O  
ATOM   2235  OD2 ASP A 289     -21.438  -5.082  10.328  1.00 98.06           O  
ATOM   2236  N   ALA A 290     -20.875  -5.488   6.004  1.00 97.44           N  
ATOM   2237  CA  ALA A 290     -21.281  -4.828   4.766  1.00 97.44           C  
ATOM   2238  C   ALA A 290     -22.453  -3.873   5.012  1.00 97.44           C  
ATOM   2239  CB  ALA A 290     -21.672  -5.867   3.713  1.00 97.44           C  
ATOM   2240  O   ALA A 290     -23.125  -3.451   4.070  1.00 97.44           O  
ATOM   2241  N   THR A 291     -22.672  -3.486   6.238  1.00 97.31           N  
ATOM   2242  CA  THR A 291     -23.797  -2.639   6.613  1.00 97.31           C  
ATOM   2243  C   THR A 291     -23.781  -1.332   5.828  1.00 97.31           C  
ATOM   2244  CB  THR A 291     -23.797  -2.334   8.125  1.00 97.31           C  
ATOM   2245  O   THR A 291     -24.812  -0.902   5.301  1.00 97.31           O  
ATOM   2246  CG2 THR A 291     -24.906  -1.372   8.500  1.00 97.31           C  
ATOM   2247  OG1 THR A 291     -23.953  -3.555   8.852  1.00 97.31           O  
ATOM   2248  N   SER A 292     -22.641  -0.732   5.699  1.00 97.69           N  
ATOM   2249  CA  SER A 292     -22.531   0.573   5.055  1.00 97.69           C  
ATOM   2250  C   SER A 292     -22.031   0.444   3.623  1.00 97.69           C  
ATOM   2251  CB  SER A 292     -21.609   1.492   5.852  1.00 97.69           C  
ATOM   2252  O   SER A 292     -21.688   1.444   2.988  1.00 97.69           O  
ATOM   2253  OG  SER A 292     -22.141   1.758   7.137  1.00 97.69           O  
ATOM   2254  N   ALA A 293     -21.875  -0.759   3.141  1.00 97.06           N  
ATOM   2255  CA  ALA A 293     -21.406  -1.012   1.781  1.00 97.06           C  
ATOM   2256  C   ALA A 293     -22.578  -1.293   0.839  1.00 97.06           C  
ATOM   2257  CB  ALA A 293     -20.422  -2.180   1.769  1.00 97.06           C  
ATOM   2258  O   ALA A 293     -23.578  -1.902   1.238  1.00 97.06           O  
ATOM   2259  N   TRP A 294     -22.438  -0.811  -0.421  1.00 96.31           N  
ATOM   2260  CA  TRP A 294     -23.422  -1.150  -1.443  1.00 96.31           C  
ATOM   2261  C   TRP A 294     -23.344  -2.627  -1.813  1.00 96.31           C  
ATOM   2262  CB  TRP A 294     -23.219  -0.286  -2.691  1.00 96.31           C  
ATOM   2263  O   TRP A 294     -23.172  -2.973  -2.986  1.00 96.31           O  
ATOM   2264  CG  TRP A 294     -23.562   1.161  -2.490  1.00 96.31           C  
ATOM   2265  CD1 TRP A 294     -24.750   1.680  -2.057  1.00 96.31           C  
ATOM   2266  CD2 TRP A 294     -22.688   2.277  -2.719  1.00 96.31           C  
ATOM   2267  CE2 TRP A 294     -23.422   3.443  -2.402  1.00 96.31           C  
ATOM   2268  CE3 TRP A 294     -21.375   2.404  -3.158  1.00 96.31           C  
ATOM   2269  NE1 TRP A 294     -24.672   3.053  -2.002  1.00 96.31           N  
ATOM   2270  CH2 TRP A 294     -21.578   4.820  -2.947  1.00 96.31           C  
ATOM   2271  CZ2 TRP A 294     -22.875   4.723  -2.514  1.00 96.31           C  
ATOM   2272  CZ3 TRP A 294     -20.828   3.678  -3.270  1.00 96.31           C  
ATOM   2273  N   LEU A 295     -23.406  -3.479  -0.871  1.00 96.75           N  
ATOM   2274  CA  LEU A 295     -23.406  -4.938  -0.919  1.00 96.75           C  
ATOM   2275  C   LEU A 295     -24.484  -5.512  -0.011  1.00 96.75           C  
ATOM   2276  CB  LEU A 295     -22.031  -5.488  -0.511  1.00 96.75           C  
ATOM   2277  O   LEU A 295     -24.859  -4.891   0.987  1.00 96.75           O  
ATOM   2278  CG  LEU A 295     -20.844  -5.023  -1.349  1.00 96.75           C  
ATOM   2279  CD1 LEU A 295     -19.531  -5.402  -0.660  1.00 96.75           C  
ATOM   2280  CD2 LEU A 295     -20.906  -5.625  -2.748  1.00 96.75           C  
ATOM   2281  N   VAL A 296     -24.953  -6.660  -0.396  1.00 95.81           N  
ATOM   2282  CA  VAL A 296     -25.938  -7.344   0.433  1.00 95.81           C  
ATOM   2283  C   VAL A 296     -25.328  -7.668   1.797  1.00 95.81           C  
ATOM   2284  CB  VAL A 296     -26.453  -8.641  -0.242  1.00 95.81           C  
ATOM   2285  O   VAL A 296     -24.172  -8.078   1.887  1.00 95.81           O  
ATOM   2286  CG1 VAL A 296     -27.312  -9.453   0.728  1.00 95.81           C  
ATOM   2287  CG2 VAL A 296     -27.250  -8.305  -1.505  1.00 95.81           C  
ATOM   2288  N   ASP A 297     -26.109  -7.391   2.781  1.00 93.44           N  
ATOM   2289  CA  ASP A 297     -25.578  -7.598   4.129  1.00 93.44           C  
ATOM   2290  C   ASP A 297     -26.484  -8.523   4.934  1.00 93.44           C  
ATOM   2291  CB  ASP A 297     -25.422  -6.262   4.852  1.00 93.44           C  
ATOM   2292  O   ASP A 297     -26.391  -8.578   6.160  1.00 93.44           O  
ATOM   2293  CG  ASP A 297     -26.734  -5.520   5.027  1.00 93.44           C  
ATOM   2294  OD1 ASP A 297     -27.734  -5.883   4.371  1.00 93.44           O  
ATOM   2295  OD2 ASP A 297     -26.766  -4.559   5.828  1.00 93.44           O  
ATOM   2296  N   GLN A 298     -27.359  -9.172   4.227  1.00 89.44           N  
ATOM   2297  CA  GLN A 298     -28.234 -10.094   4.938  1.00 89.44           C  
ATOM   2298  C   GLN A 298     -27.438 -11.164   5.676  1.00 89.44           C  
ATOM   2299  CB  GLN A 298     -29.219 -10.750   3.969  1.00 89.44           C  
ATOM   2300  O   GLN A 298     -26.562 -11.797   5.094  1.00 89.44           O  
ATOM   2301  CG  GLN A 298     -30.266  -9.797   3.410  1.00 89.44           C  
ATOM   2302  CD  GLN A 298     -31.203 -10.461   2.412  1.00 89.44           C  
ATOM   2303  NE2 GLN A 298     -32.125  -9.688   1.859  1.00 89.44           N  
ATOM   2304  OE1 GLN A 298     -31.078 -11.656   2.137  1.00 89.44           O  
ATOM   2305  N   GLY A 299     -27.594 -11.406   6.973  1.00 89.75           N  
ATOM   2306  CA  GLY A 299     -26.891 -12.367   7.801  1.00 89.75           C  
ATOM   2307  C   GLY A 299     -25.812 -11.734   8.664  1.00 89.75           C  
ATOM   2308  O   GLY A 299     -25.203 -12.406   9.500  1.00 89.75           O  
ATOM   2309  N   GLY A 300     -25.531 -10.414   8.508  1.00 93.31           N  
ATOM   2310  CA  GLY A 300     -24.562  -9.719   9.336  1.00 93.31           C  
ATOM   2311  C   GLY A 300     -23.125  -9.891   8.852  1.00 93.31           C  
ATOM   2312  O   GLY A 300     -22.906 -10.336   7.730  1.00 93.31           O  
ATOM   2313  N   ALA A 301     -22.250  -9.484   9.672  1.00 97.00           N  
ATOM   2314  CA  ALA A 301     -20.812  -9.578   9.367  1.00 97.00           C  
ATOM   2315  C   ALA A 301     -20.406 -11.039   9.172  1.00 97.00           C  
ATOM   2316  CB  ALA A 301     -19.984  -8.938  10.477  1.00 97.00           C  
ATOM   2317  O   ALA A 301     -20.859 -11.922   9.891  1.00 97.00           O  
ATOM   2318  N   ARG A 302     -19.500 -11.281   8.219  1.00 97.44           N  
ATOM   2319  CA  ARG A 302     -19.078 -12.633   7.867  1.00 97.44           C  
ATOM   2320  C   ARG A 302     -17.562 -12.750   7.859  1.00 97.44           C  
ATOM   2321  CB  ARG A 302     -19.641 -13.031   6.496  1.00 97.44           C  
ATOM   2322  O   ARG A 302     -16.859 -11.805   7.480  1.00 97.44           O  
ATOM   2323  CG  ARG A 302     -21.156 -13.102   6.453  1.00 97.44           C  
ATOM   2324  CD  ARG A 302     -21.656 -13.406   5.051  1.00 97.44           C  
ATOM   2325  NE  ARG A 302     -23.125 -13.453   5.004  1.00 97.44           N  
ATOM   2326  NH1 ARG A 302     -23.250 -15.758   4.848  1.00 97.44           N  
ATOM   2327  NH2 ARG A 302     -25.156 -14.500   4.875  1.00 97.44           N  
ATOM   2328  CZ  ARG A 302     -23.844 -14.570   4.910  1.00 97.44           C  
ATOM   2329  N   HIS A 303     -17.172 -13.922   8.297  1.00 98.31           N  
ATOM   2330  CA  HIS A 303     -15.773 -14.250   8.047  1.00 98.31           C  
ATOM   2331  C   HIS A 303     -15.500 -14.352   6.551  1.00 98.31           C  
ATOM   2332  CB  HIS A 303     -15.398 -15.555   8.742  1.00 98.31           C  
ATOM   2333  O   HIS A 303     -16.328 -14.867   5.793  1.00 98.31           O  
ATOM   2334  CG  HIS A 303     -13.930 -15.844   8.719  1.00 98.31           C  
ATOM   2335  CD2 HIS A 303     -12.945 -15.523   9.586  1.00 98.31           C  
ATOM   2336  ND1 HIS A 303     -13.328 -16.547   7.699  1.00 98.31           N  
ATOM   2337  CE1 HIS A 303     -12.031 -16.656   7.945  1.00 98.31           C  
ATOM   2338  NE2 HIS A 303     -11.773 -16.031   9.086  1.00 98.31           N  
ATOM   2339  N   PRO A 304     -14.305 -13.867   6.086  1.00 97.94           N  
ATOM   2340  CA  PRO A 304     -14.016 -13.922   4.652  1.00 97.94           C  
ATOM   2341  C   PRO A 304     -14.125 -15.336   4.082  1.00 97.94           C  
ATOM   2342  CB  PRO A 304     -12.586 -13.398   4.555  1.00 97.94           C  
ATOM   2343  O   PRO A 304     -14.469 -15.508   2.912  1.00 97.94           O  
ATOM   2344  CG  PRO A 304     -12.414 -12.523   5.754  1.00 97.94           C  
ATOM   2345  CD  PRO A 304     -13.242 -13.086   6.875  1.00 97.94           C  
ATOM   2346  N   ALA A 305     -13.883 -16.344   4.848  1.00 97.50           N  
ATOM   2347  CA  ALA A 305     -13.977 -17.719   4.379  1.00 97.50           C  
ATOM   2348  C   ALA A 305     -15.398 -18.031   3.910  1.00 97.50           C  
ATOM   2349  CB  ALA A 305     -13.555 -18.688   5.477  1.00 97.50           C  
ATOM   2350  O   ALA A 305     -15.602 -18.938   3.090  1.00 97.50           O  
ATOM   2351  N   ASN A 306     -16.328 -17.344   4.438  1.00 95.69           N  
ATOM   2352  CA  ASN A 306     -17.734 -17.516   4.070  1.00 95.69           C  
ATOM   2353  C   ASN A 306     -18.344 -16.188   3.604  1.00 95.69           C  
ATOM   2354  CB  ASN A 306     -18.531 -18.078   5.242  1.00 95.69           C  
ATOM   2355  O   ASN A 306     -19.547 -15.953   3.803  1.00 95.69           O  
ATOM   2356  CG  ASN A 306     -17.969 -19.391   5.750  1.00 95.69           C  
ATOM   2357  ND2 ASN A 306     -17.781 -19.500   7.059  1.00 95.69           N  
ATOM   2358  OD1 ASN A 306     -17.703 -20.312   4.969  1.00 95.69           O  
ATOM   2359  N   GLY A 307     -17.453 -15.375   3.125  1.00 95.94           N  
ATOM   2360  CA  GLY A 307     -17.875 -14.047   2.713  1.00 95.94           C  
ATOM   2361  C   GLY A 307     -18.828 -14.070   1.529  1.00 95.94           C  
ATOM   2362  O   GLY A 307     -18.922 -15.070   0.816  1.00 95.94           O  
ATOM   2363  N   LEU A 308     -19.562 -12.977   1.361  1.00 94.12           N  
ATOM   2364  CA  LEU A 308     -20.516 -12.781   0.263  1.00 94.12           C  
ATOM   2365  C   LEU A 308     -20.312 -11.422  -0.391  1.00 94.12           C  
ATOM   2366  CB  LEU A 308     -21.953 -12.922   0.762  1.00 94.12           C  
ATOM   2367  O   LEU A 308     -20.297 -10.398   0.294  1.00 94.12           O  
ATOM   2368  CG  LEU A 308     -23.047 -12.688  -0.274  1.00 94.12           C  
ATOM   2369  CD1 LEU A 308     -23.031 -13.789  -1.332  1.00 94.12           C  
ATOM   2370  CD2 LEU A 308     -24.422 -12.617   0.402  1.00 94.12           C  
ATOM   2371  N   THR A 309     -20.047 -11.469  -1.654  1.00 95.06           N  
ATOM   2372  CA  THR A 309     -19.984 -10.242  -2.451  1.00 95.06           C  
ATOM   2373  C   THR A 309     -21.141 -10.195  -3.447  1.00 95.06           C  
ATOM   2374  CB  THR A 309     -18.656 -10.133  -3.205  1.00 95.06           C  
ATOM   2375  O   THR A 309     -21.078 -10.812  -4.512  1.00 95.06           O  
ATOM   2376  CG2 THR A 309     -18.531  -8.789  -3.922  1.00 95.06           C  
ATOM   2377  OG1 THR A 309     -17.562 -10.258  -2.271  1.00 95.06           O  
ATOM   2378  N   ALA A 310     -22.156  -9.531  -3.092  1.00 94.94           N  
ATOM   2379  CA  ALA A 310     -23.344  -9.336  -3.916  1.00 94.94           C  
ATOM   2380  C   ALA A 310     -23.750  -7.863  -3.961  1.00 94.94           C  
ATOM   2381  CB  ALA A 310     -24.500 -10.180  -3.395  1.00 94.94           C  
ATOM   2382  O   ALA A 310     -24.250  -7.320  -2.975  1.00 94.94           O  
ATOM   2383  N   PRO A 311     -23.516  -7.203  -5.121  1.00 92.50           N  
ATOM   2384  CA  PRO A 311     -23.781  -5.770  -5.238  1.00 92.50           C  
ATOM   2385  C   PRO A 311     -25.250  -5.422  -5.004  1.00 92.50           C  
ATOM   2386  CB  PRO A 311     -23.359  -5.449  -6.676  1.00 92.50           C  
ATOM   2387  O   PRO A 311     -26.141  -6.145  -5.453  1.00 92.50           O  
ATOM   2388  CG  PRO A 311     -22.328  -6.477  -7.016  1.00 92.50           C  
ATOM   2389  CD  PRO A 311     -22.703  -7.766  -6.344  1.00 92.50           C  
ATOM   2390  N   ALA A 312     -25.469  -4.410  -4.234  1.00 94.12           N  
ATOM   2391  CA  ALA A 312     -26.750  -3.773  -3.969  1.00 94.12           C  
ATOM   2392  C   ALA A 312     -26.641  -2.254  -4.062  1.00 94.12           C  
ATOM   2393  CB  ALA A 312     -27.281  -4.180  -2.594  1.00 94.12           C  
ATOM   2394  O   ALA A 312     -26.609  -1.563  -3.043  1.00 94.12           O  
ATOM   2395  N   PRO A 313     -26.656  -1.672  -5.270  1.00 87.69           N  
ATOM   2396  CA  PRO A 313     -26.328  -0.259  -5.488  1.00 87.69           C  
ATOM   2397  C   PRO A 313     -27.359   0.681  -4.867  1.00 87.69           C  
ATOM   2398  CB  PRO A 313     -26.328  -0.132  -7.016  1.00 87.69           C  
ATOM   2399  O   PRO A 313     -27.047   1.828  -4.543  1.00 87.69           O  
ATOM   2400  CG  PRO A 313     -27.078  -1.326  -7.500  1.00 87.69           C  
ATOM   2401  CD  PRO A 313     -26.938  -2.430  -6.492  1.00 87.69           C  
ATOM   2402  N   ASP A 314     -28.578   0.171  -4.676  1.00 92.56           N  
ATOM   2403  CA  ASP A 314     -29.641   1.036  -4.160  1.00 92.56           C  
ATOM   2404  C   ASP A 314     -29.828   0.827  -2.662  1.00 92.56           C  
ATOM   2405  CB  ASP A 314     -30.953   0.783  -4.906  1.00 92.56           C  
ATOM   2406  O   ASP A 314     -30.844   1.247  -2.102  1.00 92.56           O  
ATOM   2407  CG  ASP A 314     -30.859   1.096  -6.391  1.00 92.56           C  
ATOM   2408  OD1 ASP A 314     -30.266   2.137  -6.762  1.00 92.56           O  
ATOM   2409  OD2 ASP A 314     -31.375   0.295  -7.199  1.00 92.56           O  
ATOM   2410  N   LYS A 315     -28.875   0.219  -2.037  1.00 94.12           N  
ATOM   2411  CA  LYS A 315     -28.984  -0.069  -0.609  1.00 94.12           C  
ATOM   2412  C   LYS A 315     -29.031   1.218   0.209  1.00 94.12           C  
ATOM   2413  CB  LYS A 315     -27.797  -0.932  -0.145  1.00 94.12           C  
ATOM   2414  O   LYS A 315     -28.109   2.035   0.158  1.00 94.12           O  
ATOM   2415  CG  LYS A 315     -27.875  -1.351   1.315  1.00 94.12           C  
ATOM   2416  CD  LYS A 315     -26.688  -2.211   1.717  1.00 94.12           C  
ATOM   2417  CE  LYS A 315     -26.688  -2.512   3.209  1.00 94.12           C  
ATOM   2418  NZ  LYS A 315     -25.438  -3.205   3.637  1.00 94.12           N  
ATOM   2419  N   VAL A 316     -30.047   1.348   1.033  1.00 94.38           N  
ATOM   2420  CA  VAL A 316     -30.281   2.539   1.842  1.00 94.38           C  
ATOM   2421  C   VAL A 316     -29.250   2.605   2.969  1.00 94.38           C  
ATOM   2422  CB  VAL A 316     -31.703   2.564   2.426  1.00 94.38           C  
ATOM   2423  O   VAL A 316     -28.953   1.596   3.615  1.00 94.38           O  
ATOM   2424  CG1 VAL A 316     -31.906   3.773   3.338  1.00 94.38           C  
ATOM   2425  CG2 VAL A 316     -32.750   2.570   1.302  1.00 94.38           C  
ATOM   2426  N   GLY A 317     -28.688   3.730   3.180  1.00 94.12           N  
ATOM   2427  CA  GLY A 317     -27.750   3.949   4.270  1.00 94.12           C  
ATOM   2428  C   GLY A 317     -26.312   3.650   3.887  1.00 94.12           C  
ATOM   2429  O   GLY A 317     -25.391   4.031   4.598  1.00 94.12           O  
ATOM   2430  N   ALA A 318     -26.188   2.932   2.717  1.00 96.00           N  
ATOM   2431  CA  ALA A 318     -24.828   2.639   2.242  1.00 96.00           C  
ATOM   2432  C   ALA A 318     -24.188   3.879   1.632  1.00 96.00           C  
ATOM   2433  CB  ALA A 318     -24.859   1.501   1.224  1.00 96.00           C  
ATOM   2434  O   ALA A 318     -24.875   4.766   1.128  1.00 96.00           O  
ATOM   2435  N   TYR A 319     -22.781   3.928   1.738  1.00 95.69           N  
ATOM   2436  CA  TYR A 319     -22.125   5.102   1.178  1.00 95.69           C  
ATOM   2437  C   TYR A 319     -20.797   4.730   0.543  1.00 95.69           C  
ATOM   2438  CB  TYR A 319     -21.922   6.168   2.260  1.00 95.69           C  
ATOM   2439  O   TYR A 319     -20.031   5.605   0.123  1.00 95.69           O  
ATOM   2440  CG  TYR A 319     -21.125   5.672   3.447  1.00 95.69           C  
ATOM   2441  CD1 TYR A 319     -21.766   5.227   4.598  1.00 95.69           C  
ATOM   2442  CD2 TYR A 319     -19.734   5.652   3.422  1.00 95.69           C  
ATOM   2443  CE1 TYR A 319     -21.047   4.773   5.699  1.00 95.69           C  
ATOM   2444  CE2 TYR A 319     -19.000   5.199   4.516  1.00 95.69           C  
ATOM   2445  OH  TYR A 319     -18.953   4.312   6.730  1.00 95.69           O  
ATOM   2446  CZ  TYR A 319     -19.672   4.762   5.648  1.00 95.69           C  
ATOM   2447  N   THR A 320     -20.516   3.467   0.455  1.00 95.44           N  
ATOM   2448  CA  THR A 320     -19.266   3.020  -0.128  1.00 95.44           C  
ATOM   2449  C   THR A 320     -19.391   1.596  -0.662  1.00 95.44           C  
ATOM   2450  CB  THR A 320     -18.109   3.086   0.899  1.00 95.44           C  
ATOM   2451  O   THR A 320     -20.328   0.878  -0.315  1.00 95.44           O  
ATOM   2452  CG2 THR A 320     -18.359   2.141   2.068  1.00 95.44           C  
ATOM   2453  OG1 THR A 320     -16.891   2.719   0.259  1.00 95.44           O  
ATOM   2454  N   TRP A 321     -18.391   1.194  -1.506  1.00 93.62           N  
ATOM   2455  CA  TRP A 321     -18.328  -0.180  -1.993  1.00 93.62           C  
ATOM   2456  C   TRP A 321     -17.375  -1.012  -1.147  1.00 93.62           C  
ATOM   2457  CB  TRP A 321     -17.891  -0.209  -3.461  1.00 93.62           C  
ATOM   2458  O   TRP A 321     -17.188  -2.209  -1.392  1.00 93.62           O  
ATOM   2459  CG  TRP A 321     -18.953   0.227  -4.422  1.00 93.62           C  
ATOM   2460  CD1 TRP A 321     -19.000   1.404  -5.117  1.00 93.62           C  
ATOM   2461  CD2 TRP A 321     -20.125  -0.510  -4.793  1.00 93.62           C  
ATOM   2462  CE2 TRP A 321     -20.844   0.282  -5.719  1.00 93.62           C  
ATOM   2463  CE3 TRP A 321     -20.641  -1.765  -4.434  1.00 93.62           C  
ATOM   2464  NE1 TRP A 321     -20.141   1.443  -5.895  1.00 93.62           N  
ATOM   2465  CH2 TRP A 321     -22.516  -1.372  -5.918  1.00 93.62           C  
ATOM   2466  CZ2 TRP A 321     -22.047  -0.141  -6.289  1.00 93.62           C  
ATOM   2467  CZ3 TRP A 321     -21.828  -2.184  -5.004  1.00 93.62           C  
ATOM   2468  N   ASN A 322     -16.781  -0.399  -0.212  1.00 96.12           N  
ATOM   2469  CA  ASN A 322     -15.852  -1.068   0.688  1.00 96.12           C  
ATOM   2470  C   ASN A 322     -16.578  -1.730   1.856  1.00 96.12           C  
ATOM   2471  CB  ASN A 322     -14.805  -0.082   1.205  1.00 96.12           C  
ATOM   2472  O   ASN A 322     -17.469  -1.130   2.461  1.00 96.12           O  
ATOM   2473  CG  ASN A 322     -13.664  -0.769   1.934  1.00 96.12           C  
ATOM   2474  ND2 ASN A 322     -12.953  -0.016   2.764  1.00 96.12           N  
ATOM   2475  OD1 ASN A 322     -13.430  -1.965   1.751  1.00 96.12           O  
ATOM   2476  N   LYS A 323     -16.188  -2.961   2.145  1.00 96.81           N  
ATOM   2477  CA  LYS A 323     -16.641  -3.596   3.379  1.00 96.81           C  
ATOM   2478  C   LYS A 323     -15.852  -3.092   4.582  1.00 96.81           C  
ATOM   2479  CB  LYS A 323     -16.531  -5.117   3.273  1.00 96.81           C  
ATOM   2480  O   LYS A 323     -14.867  -2.363   4.426  1.00 96.81           O  
ATOM   2481  CG  LYS A 323     -17.422  -5.738   2.213  1.00 96.81           C  
ATOM   2482  CD  LYS A 323     -17.281  -7.254   2.184  1.00 96.81           C  
ATOM   2483  CE  LYS A 323     -15.992  -7.688   1.504  1.00 96.81           C  
ATOM   2484  NZ  LYS A 323     -16.000  -9.148   1.187  1.00 96.81           N  
ATOM   2485  N   ALA A 324     -16.375  -3.436   5.789  1.00 97.94           N  
ATOM   2486  CA  ALA A 324     -15.711  -3.043   7.027  1.00 97.94           C  
ATOM   2487  C   ALA A 324     -15.109  -4.254   7.734  1.00 97.94           C  
ATOM   2488  CB  ALA A 324     -16.688  -2.322   7.953  1.00 97.94           C  
ATOM   2489  O   ALA A 324     -15.773  -4.898   8.547  1.00 97.94           O  
ATOM   2490  N   PRO A 325     -13.859  -4.551   7.426  1.00 98.38           N  
ATOM   2491  CA  PRO A 325     -13.219  -5.613   8.203  1.00 98.38           C  
ATOM   2492  C   PRO A 325     -13.008  -5.227   9.664  1.00 98.38           C  
ATOM   2493  CB  PRO A 325     -11.875  -5.809   7.492  1.00 98.38           C  
ATOM   2494  O   PRO A 325     -12.711  -4.066   9.969  1.00 98.38           O  
ATOM   2495  CG  PRO A 325     -11.586  -4.488   6.852  1.00 98.38           C  
ATOM   2496  CD  PRO A 325     -12.891  -3.820   6.531  1.00 98.38           C  
ATOM   2497  N   ARG A 326     -13.266  -6.129  10.523  1.00 98.62           N  
ATOM   2498  CA  ARG A 326     -13.039  -6.020  11.961  1.00 98.62           C  
ATOM   2499  C   ARG A 326     -12.328  -7.254  12.500  1.00 98.62           C  
ATOM   2500  CB  ARG A 326     -14.367  -5.820  12.695  1.00 98.62           C  
ATOM   2501  O   ARG A 326     -12.430  -8.336  11.914  1.00 98.62           O  
ATOM   2502  CG  ARG A 326     -15.125  -4.578  12.266  1.00 98.62           C  
ATOM   2503  CD  ARG A 326     -14.414  -3.301  12.695  1.00 98.62           C  
ATOM   2504  NE  ARG A 326     -15.172  -2.109  12.312  1.00 98.62           N  
ATOM   2505  NH1 ARG A 326     -14.062  -1.788  10.312  1.00 98.62           N  
ATOM   2506  NH2 ARG A 326     -15.734  -0.350  10.945  1.00 98.62           N  
ATOM   2507  CZ  ARG A 326     -14.984  -1.419  11.195  1.00 98.62           C  
ATOM   2508  N   LEU A 327     -11.500  -7.109  13.461  1.00 98.44           N  
ATOM   2509  CA  LEU A 327     -10.914  -8.203  14.227  1.00 98.44           C  
ATOM   2510  C   LEU A 327     -11.547  -8.297  15.609  1.00 98.44           C  
ATOM   2511  CB  LEU A 327      -9.398  -8.008  14.359  1.00 98.44           C  
ATOM   2512  O   LEU A 327     -11.289  -7.461  16.484  1.00 98.44           O  
ATOM   2513  CG  LEU A 327      -8.633  -9.141  15.055  1.00 98.44           C  
ATOM   2514  CD1 LEU A 327      -8.625 -10.391  14.180  1.00 98.44           C  
ATOM   2515  CD2 LEU A 327      -7.211  -8.695  15.383  1.00 98.44           C  
ATOM   2516  N   ALA A 328     -12.422  -9.336  15.773  1.00 97.44           N  
ATOM   2517  CA  ALA A 328     -13.195  -9.469  17.000  1.00 97.44           C  
ATOM   2518  C   ALA A 328     -13.961  -8.188  17.312  1.00 97.44           C  
ATOM   2519  CB  ALA A 328     -12.289  -9.836  18.172  1.00 97.44           C  
ATOM   2520  O   ALA A 328     -13.977  -7.727  18.453  1.00 97.44           O  
ATOM   2521  N   GLY A 329     -14.438  -7.566  16.266  1.00 97.19           N  
ATOM   2522  CA  GLY A 329     -15.266  -6.383  16.406  1.00 97.19           C  
ATOM   2523  C   GLY A 329     -14.469  -5.102  16.516  1.00 97.19           C  
ATOM   2524  O   GLY A 329     -15.031  -4.004  16.516  1.00 97.19           O  
ATOM   2525  N   ALA A 330     -13.156  -5.203  16.562  1.00 97.69           N  
ATOM   2526  CA  ALA A 330     -12.328  -4.027  16.797  1.00 97.69           C  
ATOM   2527  C   ALA A 330     -11.859  -3.408  15.477  1.00 97.69           C  
ATOM   2528  CB  ALA A 330     -11.125  -4.391  17.656  1.00 97.69           C  
ATOM   2529  O   ALA A 330     -11.562  -4.125  14.523  1.00 97.69           O  
ATOM   2530  N   VAL A 331     -11.789  -2.105  15.469  1.00 98.19           N  
ATOM   2531  CA  VAL A 331     -11.164  -1.354  14.383  1.00 98.19           C  
ATOM   2532  C   VAL A 331      -9.648  -1.343  14.570  1.00 98.19           C  
ATOM   2533  CB  VAL A 331     -11.703   0.092  14.312  1.00 98.19           C  
ATOM   2534  O   VAL A 331      -9.156  -1.124  15.680  1.00 98.19           O  
ATOM   2535  CG1 VAL A 331     -11.008   0.871  13.195  1.00 98.19           C  
ATOM   2536  CG2 VAL A 331     -13.219   0.087  14.102  1.00 98.19           C  
ATOM   2537  N   LEU A 332      -8.961  -1.620  13.477  1.00 97.50           N  
ATOM   2538  CA  LEU A 332      -7.504  -1.642  13.562  1.00 97.50           C  
ATOM   2539  C   LEU A 332      -6.879  -0.884  12.391  1.00 97.50           C  
ATOM   2540  CB  LEU A 332      -6.992  -3.082  13.578  1.00 97.50           C  
ATOM   2541  O   LEU A 332      -7.578  -0.509  11.445  1.00 97.50           O  
ATOM   2542  CG  LEU A 332      -7.570  -4.027  12.523  1.00 97.50           C  
ATOM   2543  CD1 LEU A 332      -6.797  -3.898  11.219  1.00 97.50           C  
ATOM   2544  CD2 LEU A 332      -7.551  -5.465  13.023  1.00 97.50           C  
ATOM   2545  N   GLU A 333      -5.664  -0.568  12.523  1.00 98.56           N  
ATOM   2546  CA  GLU A 333      -4.836   0.040  11.484  1.00 98.56           C  
ATOM   2547  C   GLU A 333      -3.738  -0.918  11.023  1.00 98.56           C  
ATOM   2548  CB  GLU A 333      -4.215   1.345  11.992  1.00 98.56           C  
ATOM   2549  O   GLU A 333      -3.166  -1.649  11.836  1.00 98.56           O  
ATOM   2550  CG  GLU A 333      -3.324   2.039  10.969  1.00 98.56           C  
ATOM   2551  CD  GLU A 333      -2.826   3.398  11.438  1.00 98.56           C  
ATOM   2552  OE1 GLU A 333      -1.859   3.926  10.836  1.00 98.56           O  
ATOM   2553  OE2 GLU A 333      -3.406   3.939  12.406  1.00 98.56           O  
ATOM   2554  N   THR A 334      -3.508  -0.941   9.750  1.00 98.62           N  
ATOM   2555  CA  THR A 334      -2.432  -1.724   9.156  1.00 98.62           C  
ATOM   2556  C   THR A 334      -1.450  -0.819   8.414  1.00 98.62           C  
ATOM   2557  CB  THR A 334      -2.986  -2.785   8.180  1.00 98.62           C  
ATOM   2558  O   THR A 334      -1.573   0.407   8.461  1.00 98.62           O  
ATOM   2559  CG2 THR A 334      -4.125  -3.574   8.820  1.00 98.62           C  
ATOM   2560  OG1 THR A 334      -3.473  -2.137   7.004  1.00 98.62           O  
ATOM   2561  N   GLY A 335      -0.410  -1.396   7.777  1.00 98.25           N  
ATOM   2562  CA  GLY A 335       0.587  -0.617   7.062  1.00 98.25           C  
ATOM   2563  C   GLY A 335       1.962  -0.675   7.699  1.00 98.25           C  
ATOM   2564  O   GLY A 335       2.221  -1.528   8.555  1.00 98.25           O  
ATOM   2565  N   ALA A 336       2.793   0.226   7.285  1.00 98.62           N  
ATOM   2566  CA  ALA A 336       4.176   0.228   7.750  1.00 98.62           C  
ATOM   2567  C   ALA A 336       4.246   0.398   9.266  1.00 98.62           C  
ATOM   2568  CB  ALA A 336       4.969   1.335   7.059  1.00 98.62           C  
ATOM   2569  O   ALA A 336       5.062  -0.242   9.930  1.00 98.62           O  
ATOM   2570  N   ILE A 337       3.387   1.224   9.805  1.00 98.75           N  
ATOM   2571  CA  ILE A 337       3.410   1.471  11.242  1.00 98.75           C  
ATOM   2572  C   ILE A 337       3.076   0.183  11.992  1.00 98.75           C  
ATOM   2573  CB  ILE A 337       2.426   2.594  11.641  1.00 98.75           C  
ATOM   2574  O   ILE A 337       3.699  -0.131  13.008  1.00 98.75           O  
ATOM   2575  CG1 ILE A 337       2.660   3.020  13.094  1.00 98.75           C  
ATOM   2576  CG2 ILE A 337       0.978   2.143  11.430  1.00 98.75           C  
ATOM   2577  CD1 ILE A 337       1.950   4.309  13.484  1.00 98.75           C  
ATOM   2578  N   ALA A 338       2.104  -0.583  11.516  1.00 98.75           N  
ATOM   2579  CA  ALA A 338       1.737  -1.854  12.141  1.00 98.75           C  
ATOM   2580  C   ALA A 338       2.895  -2.848  12.078  1.00 98.75           C  
ATOM   2581  CB  ALA A 338       0.502  -2.439  11.461  1.00 98.75           C  
ATOM   2582  O   ALA A 338       3.207  -3.504  13.078  1.00 98.75           O  
ATOM   2583  N   ARG A 339       3.559  -2.943  10.938  1.00 98.69           N  
ATOM   2584  CA  ARG A 339       4.680  -3.861  10.773  1.00 98.69           C  
ATOM   2585  C   ARG A 339       5.836  -3.482  11.695  1.00 98.69           C  
ATOM   2586  CB  ARG A 339       5.152  -3.877   9.320  1.00 98.69           C  
ATOM   2587  O   ARG A 339       6.461  -4.355  12.305  1.00 98.69           O  
ATOM   2588  CG  ARG A 339       4.203  -4.590   8.375  1.00 98.69           C  
ATOM   2589  CD  ARG A 339       4.852  -4.855   7.020  1.00 98.69           C  
ATOM   2590  NE  ARG A 339       5.141  -3.613   6.309  1.00 98.69           N  
ATOM   2591  NH1 ARG A 339       3.051  -3.443   5.336  1.00 98.69           N  
ATOM   2592  NH2 ARG A 339       4.645  -1.849   4.922  1.00 98.69           N  
ATOM   2593  CZ  ARG A 339       4.277  -2.973   5.523  1.00 98.69           C  
ATOM   2594  N   GLN A 340       6.090  -2.174  11.789  1.00 98.62           N  
ATOM   2595  CA  GLN A 340       7.211  -1.744  12.617  1.00 98.62           C  
ATOM   2596  C   GLN A 340       6.910  -1.950  14.102  1.00 98.62           C  
ATOM   2597  CB  GLN A 340       7.547  -0.277  12.352  1.00 98.62           C  
ATOM   2598  O   GLN A 340       7.805  -2.287  14.883  1.00 98.62           O  
ATOM   2599  CG  GLN A 340       7.926   0.013  10.906  1.00 98.62           C  
ATOM   2600  CD  GLN A 340       8.906  -1.000  10.344  1.00 98.62           C  
ATOM   2601  NE2 GLN A 340       8.594  -1.524   9.156  1.00 98.62           N  
ATOM   2602  OE1 GLN A 340       9.922  -1.309  10.961  1.00 98.62           O  
ATOM   2603  N   LEU A 341       5.688  -1.765  14.484  1.00 98.75           N  
ATOM   2604  CA  LEU A 341       5.285  -2.043  15.859  1.00 98.75           C  
ATOM   2605  C   LEU A 341       5.367  -3.537  16.156  1.00 98.75           C  
ATOM   2606  CB  LEU A 341       3.865  -1.535  16.109  1.00 98.75           C  
ATOM   2607  O   LEU A 341       5.934  -3.941  17.172  1.00 98.75           O  
ATOM   2608  CG  LEU A 341       3.680  -0.017  16.125  1.00 98.75           C  
ATOM   2609  CD1 LEU A 341       2.195   0.336  16.141  1.00 98.75           C  
ATOM   2610  CD2 LEU A 341       4.383   0.596  17.328  1.00 98.75           C  
ATOM   2611  N   ALA A 342       4.809  -4.320  15.281  1.00 98.44           N  
ATOM   2612  CA  ALA A 342       4.863  -5.770  15.445  1.00 98.44           C  
ATOM   2613  C   ALA A 342       6.309  -6.270  15.422  1.00 98.44           C  
ATOM   2614  CB  ALA A 342       4.047  -6.461  14.359  1.00 98.44           C  
ATOM   2615  O   ALA A 342       6.660  -7.203  16.141  1.00 98.44           O  
ATOM   2616  N   GLY A 343       7.086  -5.645  14.562  1.00 97.69           N  
ATOM   2617  CA  GLY A 343       8.484  -6.020  14.422  1.00 97.69           C  
ATOM   2618  C   GLY A 343       9.367  -5.441  15.516  1.00 97.69           C  
ATOM   2619  O   GLY A 343      10.594  -5.539  15.445  1.00 97.69           O  
ATOM   2620  N   ALA A 344       8.844  -4.742  16.469  1.00 97.75           N  
ATOM   2621  CA  ALA A 344       9.508  -4.215  17.656  1.00 97.75           C  
ATOM   2622  C   ALA A 344      10.586  -3.205  17.281  1.00 97.75           C  
ATOM   2623  CB  ALA A 344      10.109  -5.352  18.484  1.00 97.75           C  
ATOM   2624  O   ALA A 344      11.656  -3.170  17.891  1.00 97.75           O  
ATOM   2625  N   GLN A 345      10.383  -2.494  16.297  1.00 98.25           N  
ATOM   2626  CA  GLN A 345      11.312  -1.427  15.961  1.00 98.25           C  
ATOM   2627  C   GLN A 345      11.344  -0.354  17.047  1.00 98.25           C  
ATOM   2628  CB  GLN A 345      10.945  -0.801  14.609  1.00 98.25           C  
ATOM   2629  O   GLN A 345      10.328   0.294  17.312  1.00 98.25           O  
ATOM   2630  CG  GLN A 345      12.117  -0.146  13.898  1.00 98.25           C  
ATOM   2631  CD  GLN A 345      12.531   1.168  14.531  1.00 98.25           C  
ATOM   2632  NE2 GLN A 345      13.570   1.786  13.984  1.00 98.25           N  
ATOM   2633  OE1 GLN A 345      11.922   1.625  15.500  1.00 98.25           O  
ATOM   2634  N   PRO A 346      12.453  -0.067  17.656  1.00 98.31           N  
ATOM   2635  CA  PRO A 346      12.492   0.726  18.891  1.00 98.31           C  
ATOM   2636  C   PRO A 346      12.062   2.176  18.672  1.00 98.31           C  
ATOM   2637  CB  PRO A 346      13.969   0.650  19.312  1.00 98.31           C  
ATOM   2638  O   PRO A 346      11.305   2.725  19.484  1.00 98.31           O  
ATOM   2639  CG  PRO A 346      14.484  -0.592  18.656  1.00 98.31           C  
ATOM   2640  CD  PRO A 346      13.695  -0.835  17.406  1.00 98.31           C  
ATOM   2641  N   LEU A 347      12.508   2.863  17.672  1.00 98.75           N  
ATOM   2642  CA  LEU A 347      12.172   4.262  17.438  1.00 98.75           C  
ATOM   2643  C   LEU A 347      10.672   4.430  17.234  1.00 98.75           C  
ATOM   2644  CB  LEU A 347      12.930   4.793  16.219  1.00 98.75           C  
ATOM   2645  O   LEU A 347      10.047   5.305  17.828  1.00 98.75           O  
ATOM   2646  CG  LEU A 347      12.516   6.172  15.703  1.00 98.75           C  
ATOM   2647  CD1 LEU A 347      12.703   7.219  16.797  1.00 98.75           C  
ATOM   2648  CD2 LEU A 347      13.305   6.547  14.461  1.00 98.75           C  
ATOM   2649  N   VAL A 348      10.062   3.570  16.375  1.00 98.69           N  
ATOM   2650  CA  VAL A 348       8.641   3.684  16.062  1.00 98.69           C  
ATOM   2651  C   VAL A 348       7.820   3.381  17.312  1.00 98.69           C  
ATOM   2652  CB  VAL A 348       8.234   2.734  14.914  1.00 98.69           C  
ATOM   2653  O   VAL A 348       6.828   4.062  17.594  1.00 98.69           O  
ATOM   2654  CG1 VAL A 348       6.719   2.740  14.727  1.00 98.69           C  
ATOM   2655  CG2 VAL A 348       8.945   3.133  13.617  1.00 98.69           C  
ATOM   2656  N   ARG A 349       8.227   2.379  18.078  1.00 98.38           N  
ATOM   2657  CA  ARG A 349       7.512   2.078  19.328  1.00 98.38           C  
ATOM   2658  C   ARG A 349       7.602   3.240  20.297  1.00 98.38           C  
ATOM   2659  CB  ARG A 349       8.062   0.804  19.969  1.00 98.38           C  
ATOM   2660  O   ARG A 349       6.617   3.582  20.969  1.00 98.38           O  
ATOM   2661  CG  ARG A 349       7.578  -0.479  19.312  1.00 98.38           C  
ATOM   2662  CD  ARG A 349       7.918  -1.703  20.141  1.00 98.38           C  
ATOM   2663  NE  ARG A 349       7.324  -2.918  19.594  1.00 98.38           N  
ATOM   2664  NH1 ARG A 349       8.195  -4.324  21.203  1.00 98.38           N  
ATOM   2665  NH2 ARG A 349       6.887  -5.172  19.531  1.00 98.38           N  
ATOM   2666  CZ  ARG A 349       7.469  -4.137  20.109  1.00 98.38           C  
ATOM   2667  N   ASP A 350       8.805   3.816  20.391  1.00 98.62           N  
ATOM   2668  CA  ASP A 350       8.984   4.961  21.281  1.00 98.62           C  
ATOM   2669  C   ASP A 350       8.117   6.137  20.844  1.00 98.62           C  
ATOM   2670  CB  ASP A 350      10.453   5.379  21.328  1.00 98.62           C  
ATOM   2671  O   ASP A 350       7.398   6.727  21.656  1.00 98.62           O  
ATOM   2672  CG  ASP A 350      10.742   6.426  22.391  1.00 98.62           C  
ATOM   2673  OD1 ASP A 350      10.578   6.133  23.594  1.00 98.62           O  
ATOM   2674  OD2 ASP A 350      11.133   7.555  22.016  1.00 98.62           O  
ATOM   2675  N   ALA A 351       8.109   6.480  19.594  1.00 98.56           N  
ATOM   2676  CA  ALA A 351       7.324   7.590  19.047  1.00 98.56           C  
ATOM   2677  C   ALA A 351       5.828   7.344  19.219  1.00 98.56           C  
ATOM   2678  CB  ALA A 351       7.660   7.805  17.562  1.00 98.56           C  
ATOM   2679  O   ALA A 351       5.090   8.242  19.609  1.00 98.56           O  
ATOM   2680  N   VAL A 352       5.352   6.082  18.938  1.00 98.44           N  
ATOM   2681  CA  VAL A 352       3.936   5.754  19.047  1.00 98.44           C  
ATOM   2682  C   VAL A 352       3.510   5.762  20.516  1.00 98.44           C  
ATOM   2683  CB  VAL A 352       3.623   4.383  18.406  1.00 98.44           C  
ATOM   2684  O   VAL A 352       2.383   6.141  20.844  1.00 98.44           O  
ATOM   2685  CG1 VAL A 352       2.215   3.924  18.781  1.00 98.44           C  
ATOM   2686  CG2 VAL A 352       3.781   4.453  16.891  1.00 98.44           C  
ATOM   2687  N   ALA A 353       4.410   5.391  21.375  1.00 97.88           N  
ATOM   2688  CA  ALA A 353       4.098   5.438  22.797  1.00 97.88           C  
ATOM   2689  C   ALA A 353       3.834   6.871  23.250  1.00 97.88           C  
ATOM   2690  CB  ALA A 353       5.234   4.824  23.609  1.00 97.88           C  
ATOM   2691  O   ALA A 353       2.990   7.105  24.125  1.00 97.88           O  
ATOM   2692  N   ARG A 354       4.508   7.781  22.672  1.00 97.75           N  
ATOM   2693  CA  ARG A 354       4.359   9.180  23.062  1.00 97.75           C  
ATOM   2694  C   ARG A 354       3.111   9.797  22.453  1.00 97.75           C  
ATOM   2695  CB  ARG A 354       5.598   9.984  22.672  1.00 97.75           C  
ATOM   2696  O   ARG A 354       2.295  10.398  23.141  1.00 97.75           O  
ATOM   2697  CG  ARG A 354       5.523  11.453  23.062  1.00 97.75           C  
ATOM   2698  CD  ARG A 354       6.746  12.219  22.578  1.00 97.75           C  
ATOM   2699  NE  ARG A 354       6.898  12.141  21.125  1.00 97.75           N  
ATOM   2700  NH1 ARG A 354       5.219  13.656  20.656  1.00 97.75           N  
ATOM   2701  NH2 ARG A 354       6.395  12.672  18.953  1.00 97.75           N  
ATOM   2702  CZ  ARG A 354       6.172  12.828  20.250  1.00 97.75           C  
ATOM   2703  N   CYS A 355       2.910   9.602  21.109  1.00 98.00           N  
ATOM   2704  CA  CYS A 355       1.883  10.406  20.469  1.00 98.00           C  
ATOM   2705  C   CYS A 355       0.907   9.523  19.688  1.00 98.00           C  
ATOM   2706  CB  CYS A 355       2.520  11.422  19.516  1.00 98.00           C  
ATOM   2707  O   CYS A 355       0.003  10.031  19.031  1.00 98.00           O  
ATOM   2708  SG  CYS A 355       3.434  10.680  18.156  1.00 98.00           S  
ATOM   2709  N   GLY A 356       0.995   8.148  19.766  1.00 97.75           N  
ATOM   2710  CA  GLY A 356       0.125   7.270  19.016  1.00 97.75           C  
ATOM   2711  C   GLY A 356       0.445   7.250  17.531  1.00 97.75           C  
ATOM   2712  O   GLY A 356       1.493   7.742  17.109  1.00 97.75           O  
ATOM   2713  N   ALA A 357      -0.390   6.574  16.797  1.00 98.00           N  
ATOM   2714  CA  ALA A 357      -0.327   6.684  15.344  1.00 98.00           C  
ATOM   2715  C   ALA A 357      -0.901   8.016  14.867  1.00 98.00           C  
ATOM   2716  CB  ALA A 357      -1.073   5.520  14.688  1.00 98.00           C  
ATOM   2717  O   ALA A 357      -2.072   8.312  15.102  1.00 98.00           O  
ATOM   2718  N   THR A 358      -0.133   8.805  14.344  1.00 98.69           N  
ATOM   2719  CA  THR A 358      -0.465  10.102  13.781  1.00 98.69           C  
ATOM   2720  C   THR A 358       0.143  10.258  12.391  1.00 98.69           C  
ATOM   2721  CB  THR A 358       0.023  11.250  14.688  1.00 98.69           C  
ATOM   2722  O   THR A 358       0.813   9.352  11.898  1.00 98.69           O  
ATOM   2723  CG2 THR A 358      -0.522  11.094  16.109  1.00 98.69           C  
ATOM   2724  OG1 THR A 358       1.455  11.234  14.734  1.00 98.69           O  
ATOM   2725  N   VAL A 359      -0.149  11.391  11.766  1.00 98.75           N  
ATOM   2726  CA  VAL A 359       0.469  11.672  10.477  1.00 98.75           C  
ATOM   2727  C   VAL A 359       1.984  11.516  10.578  1.00 98.75           C  
ATOM   2728  CB  VAL A 359       0.111  13.086   9.969  1.00 98.75           C  
ATOM   2729  O   VAL A 359       2.611  10.875   9.734  1.00 98.75           O  
ATOM   2730  CG1 VAL A 359       0.920  13.438   8.719  1.00 98.75           C  
ATOM   2731  CG2 VAL A 359      -1.386  13.188   9.688  1.00 98.75           C  
ATOM   2732  N   TYR A 360       2.574  11.977  11.641  1.00 98.81           N  
ATOM   2733  CA  TYR A 360       4.012  11.938  11.891  1.00 98.81           C  
ATOM   2734  C   TYR A 360       4.508  10.500  11.977  1.00 98.81           C  
ATOM   2735  CB  TYR A 360       4.355  12.688  13.180  1.00 98.81           C  
ATOM   2736  O   TYR A 360       5.383  10.086  11.211  1.00 98.81           O  
ATOM   2737  CG  TYR A 360       5.699  12.320  13.758  1.00 98.81           C  
ATOM   2738  CD1 TYR A 360       5.801  11.742  15.023  1.00 98.81           C  
ATOM   2739  CD2 TYR A 360       6.871  12.547  13.039  1.00 98.81           C  
ATOM   2740  CE1 TYR A 360       7.035  11.398  15.562  1.00 98.81           C  
ATOM   2741  CE2 TYR A 360       8.109  12.203  13.570  1.00 98.81           C  
ATOM   2742  OH  TYR A 360       9.414  11.297  15.359  1.00 98.81           O  
ATOM   2743  CZ  TYR A 360       8.188  11.633  14.828  1.00 98.81           C  
ATOM   2744  N   THR A 361       3.959   9.672  12.789  1.00 98.88           N  
ATOM   2745  CA  THR A 361       4.500   8.344  13.055  1.00 98.88           C  
ATOM   2746  C   THR A 361       4.223   7.402  11.891  1.00 98.88           C  
ATOM   2747  CB  THR A 361       3.908   7.754  14.352  1.00 98.88           C  
ATOM   2748  O   THR A 361       5.004   6.488  11.625  1.00 98.88           O  
ATOM   2749  CG2 THR A 361       4.445   8.477  15.578  1.00 98.88           C  
ATOM   2750  OG1 THR A 361       2.482   7.879  14.320  1.00 98.88           O  
ATOM   2751  N   ARG A 362       3.104   7.602  11.172  1.00 98.69           N  
ATOM   2752  CA  ARG A 362       2.838   6.789   9.984  1.00 98.69           C  
ATOM   2753  C   ARG A 362       3.924   6.984   8.930  1.00 98.69           C  
ATOM   2754  CB  ARG A 362       1.469   7.133   9.391  1.00 98.69           C  
ATOM   2755  O   ARG A 362       4.418   6.016   8.359  1.00 98.69           O  
ATOM   2756  CG  ARG A 362       0.300   6.543  10.172  1.00 98.69           C  
ATOM   2757  CD  ARG A 362      -1.017   6.723   9.430  1.00 98.69           C  
ATOM   2758  NE  ARG A 362      -2.162   6.395  10.273  1.00 98.69           N  
ATOM   2759  NH1 ARG A 362      -2.637   8.578  10.836  1.00 98.69           N  
ATOM   2760  NH2 ARG A 362      -3.924   6.871  11.664  1.00 98.69           N  
ATOM   2761  CZ  ARG A 362      -2.904   7.281  10.922  1.00 98.69           C  
ATOM   2762  N   VAL A 363       4.305   8.281   8.711  1.00 98.81           N  
ATOM   2763  CA  VAL A 363       5.312   8.578   7.699  1.00 98.81           C  
ATOM   2764  C   VAL A 363       6.691   8.141   8.195  1.00 98.81           C  
ATOM   2765  CB  VAL A 363       5.332  10.078   7.340  1.00 98.81           C  
ATOM   2766  O   VAL A 363       7.465   7.543   7.445  1.00 98.81           O  
ATOM   2767  CG1 VAL A 363       6.473  10.391   6.371  1.00 98.81           C  
ATOM   2768  CG2 VAL A 363       3.990  10.500   6.738  1.00 98.81           C  
ATOM   2769  N   LEU A 364       6.973   8.375   9.445  1.00 98.88           N  
ATOM   2770  CA  LEU A 364       8.234   7.930  10.039  1.00 98.88           C  
ATOM   2771  C   LEU A 364       8.398   6.422   9.883  1.00 98.88           C  
ATOM   2772  CB  LEU A 364       8.297   8.320  11.516  1.00 98.88           C  
ATOM   2773  O   LEU A 364       9.477   5.949   9.500  1.00 98.88           O  
ATOM   2774  CG  LEU A 364       9.562   7.914  12.266  1.00 98.88           C  
ATOM   2775  CD1 LEU A 364      10.781   8.602  11.656  1.00 98.88           C  
ATOM   2776  CD2 LEU A 364       9.438   8.258  13.750  1.00 98.88           C  
ATOM   2777  N   ALA A 365       7.371   5.703  10.148  1.00 98.81           N  
ATOM   2778  CA  ALA A 365       7.426   4.246  10.055  1.00 98.81           C  
ATOM   2779  C   ALA A 365       7.754   3.803   8.633  1.00 98.81           C  
ATOM   2780  CB  ALA A 365       6.105   3.631  10.516  1.00 98.81           C  
ATOM   2781  O   ALA A 365       8.508   2.848   8.430  1.00 98.81           O  
ATOM   2782  N   ARG A 366       7.176   4.438   7.645  1.00 98.56           N  
ATOM   2783  CA  ARG A 366       7.457   4.113   6.246  1.00 98.56           C  
ATOM   2784  C   ARG A 366       8.922   4.363   5.910  1.00 98.56           C  
ATOM   2785  CB  ARG A 366       6.559   4.934   5.316  1.00 98.56           C  
ATOM   2786  O   ARG A 366       9.555   3.549   5.238  1.00 98.56           O  
ATOM   2787  CG  ARG A 366       5.105   4.488   5.312  1.00 98.56           C  
ATOM   2788  CD  ARG A 366       4.254   5.348   4.387  1.00 98.56           C  
ATOM   2789  NE  ARG A 366       2.836   5.020   4.496  1.00 98.56           N  
ATOM   2790  NH1 ARG A 366       2.898   3.316   2.938  1.00 98.56           N  
ATOM   2791  NH2 ARG A 366       0.930   3.846   3.986  1.00 98.56           N  
ATOM   2792  CZ  ARG A 366       2.225   4.062   3.807  1.00 98.56           C  
ATOM   2793  N   LEU A 367       9.422   5.488   6.391  1.00 98.81           N  
ATOM   2794  CA  LEU A 367      10.805   5.848   6.082  1.00 98.81           C  
ATOM   2795  C   LEU A 367      11.781   4.922   6.801  1.00 98.81           C  
ATOM   2796  CB  LEU A 367      11.078   7.301   6.473  1.00 98.81           C  
ATOM   2797  O   LEU A 367      12.820   4.559   6.250  1.00 98.81           O  
ATOM   2798  CG  LEU A 367      10.266   8.367   5.730  1.00 98.81           C  
ATOM   2799  CD1 LEU A 367      10.625   9.758   6.238  1.00 98.81           C  
ATOM   2800  CD2 LEU A 367      10.500   8.266   4.227  1.00 98.81           C  
ATOM   2801  N   VAL A 368      11.430   4.531   8.016  1.00 98.75           N  
ATOM   2802  CA  VAL A 368      12.250   3.568   8.750  1.00 98.75           C  
ATOM   2803  C   VAL A 368      12.250   2.229   8.016  1.00 98.75           C  
ATOM   2804  CB  VAL A 368      11.742   3.383  10.195  1.00 98.75           C  
ATOM   2805  O   VAL A 368      13.281   1.558   7.934  1.00 98.75           O  
ATOM   2806  CG1 VAL A 368      12.367   2.141  10.828  1.00 98.75           C  
ATOM   2807  CG2 VAL A 368      12.047   4.625  11.031  1.00 98.75           C  
ATOM   2808  N   GLU A 369      11.109   1.857   7.500  1.00 98.69           N  
ATOM   2809  CA  GLU A 369      11.016   0.581   6.797  1.00 98.69           C  
ATOM   2810  C   GLU A 369      11.898   0.570   5.555  1.00 98.69           C  
ATOM   2811  CB  GLU A 369       9.562   0.281   6.414  1.00 98.69           C  
ATOM   2812  O   GLU A 369      12.508  -0.451   5.227  1.00 98.69           O  
ATOM   2813  CG  GLU A 369       9.336  -1.145   5.934  1.00 98.69           C  
ATOM   2814  CD  GLU A 369       7.875  -1.559   5.953  1.00 98.69           C  
ATOM   2815  OE1 GLU A 369       7.355  -2.004   4.902  1.00 98.69           O  
ATOM   2816  OE2 GLU A 369       7.242  -1.436   7.023  1.00 98.69           O  
ATOM   2817  N   LEU A 370      11.984   1.685   4.852  1.00 98.62           N  
ATOM   2818  CA  LEU A 370      12.906   1.782   3.719  1.00 98.62           C  
ATOM   2819  C   LEU A 370      14.328   1.445   4.145  1.00 98.62           C  
ATOM   2820  CB  LEU A 370      12.859   3.188   3.113  1.00 98.62           C  
ATOM   2821  O   LEU A 370      15.016   0.677   3.467  1.00 98.62           O  
ATOM   2822  CG  LEU A 370      11.688   3.482   2.174  1.00 98.62           C  
ATOM   2823  CD1 LEU A 370      11.570   4.984   1.932  1.00 98.62           C  
ATOM   2824  CD2 LEU A 370      11.859   2.734   0.855  1.00 98.62           C  
ATOM   2825  N   ALA A 371      14.711   1.942   5.250  1.00 98.75           N  
ATOM   2826  CA  ALA A 371      16.078   1.744   5.738  1.00 98.75           C  
ATOM   2827  C   ALA A 371      16.297   0.308   6.207  1.00 98.75           C  
ATOM   2828  CB  ALA A 371      16.391   2.721   6.871  1.00 98.75           C  
ATOM   2829  O   ALA A 371      17.391  -0.234   6.090  1.00 98.75           O  
ATOM   2830  N   ARG A 372      15.281  -0.327   6.648  1.00 98.56           N  
ATOM   2831  CA  ARG A 372      15.406  -1.651   7.246  1.00 98.56           C  
ATOM   2832  C   ARG A 372      15.375  -2.740   6.180  1.00 98.56           C  
ATOM   2833  CB  ARG A 372      14.297  -1.888   8.273  1.00 98.56           C  
ATOM   2834  O   ARG A 372      16.000  -3.787   6.332  1.00 98.56           O  
ATOM   2835  CG  ARG A 372      14.461  -1.080   9.547  1.00 98.56           C  
ATOM   2836  CD  ARG A 372      13.383  -1.423  10.570  1.00 98.56           C  
ATOM   2837  NE  ARG A 372      13.570  -2.760  11.125  1.00 98.56           N  
ATOM   2838  NH1 ARG A 372      11.500  -2.859  12.141  1.00 98.56           N  
ATOM   2839  NH2 ARG A 372      12.953  -4.625  12.312  1.00 98.56           N  
ATOM   2840  CZ  ARG A 372      12.672  -3.412  11.859  1.00 98.56           C  
ATOM   2841  N   VAL A 373      14.672  -2.541   5.129  1.00 98.75           N  
ATOM   2842  CA  VAL A 373      14.391  -3.639   4.207  1.00 98.75           C  
ATOM   2843  C   VAL A 373      15.508  -3.738   3.170  1.00 98.75           C  
ATOM   2844  CB  VAL A 373      13.023  -3.459   3.508  1.00 98.75           C  
ATOM   2845  O   VAL A 373      15.844  -4.832   2.715  1.00 98.75           O  
ATOM   2846  CG1 VAL A 373      12.844  -4.496   2.400  1.00 98.75           C  
ATOM   2847  CG2 VAL A 373      11.891  -3.557   4.523  1.00 98.75           C  
ATOM   2848  N   VAL A 374      16.141  -2.594   2.803  1.00 98.69           N  
ATOM   2849  CA  VAL A 374      17.156  -2.609   1.757  1.00 98.69           C  
ATOM   2850  C   VAL A 374      18.312  -3.518   2.174  1.00 98.69           C  
ATOM   2851  CB  VAL A 374      17.688  -1.188   1.453  1.00 98.69           C  
ATOM   2852  O   VAL A 374      18.719  -4.398   1.415  1.00 98.69           O  
ATOM   2853  CG1 VAL A 374      18.984  -1.250   0.649  1.00 98.69           C  
ATOM   2854  CG2 VAL A 374      16.625  -0.379   0.705  1.00 98.69           C  
ATOM   2855  N   PRO A 375      18.844  -3.428   3.396  1.00 98.56           N  
ATOM   2856  CA  PRO A 375      19.891  -4.371   3.814  1.00 98.56           C  
ATOM   2857  C   PRO A 375      19.406  -5.816   3.822  1.00 98.56           C  
ATOM   2858  CB  PRO A 375      20.234  -3.902   5.230  1.00 98.56           C  
ATOM   2859  O   PRO A 375      20.172  -6.730   3.521  1.00 98.56           O  
ATOM   2860  CG  PRO A 375      19.906  -2.445   5.246  1.00 98.56           C  
ATOM   2861  CD  PRO A 375      18.672  -2.230   4.430  1.00 98.56           C  
ATOM   2862  N   LEU A 376      18.156  -6.020   4.145  1.00 98.44           N  
ATOM   2863  CA  LEU A 376      17.609  -7.367   4.090  1.00 98.44           C  
ATOM   2864  C   LEU A 376      17.656  -7.922   2.668  1.00 98.44           C  
ATOM   2865  CB  LEU A 376      16.156  -7.383   4.602  1.00 98.44           C  
ATOM   2866  O   LEU A 376      17.969  -9.094   2.465  1.00 98.44           O  
ATOM   2867  CG  LEU A 376      15.969  -7.047   6.082  1.00 98.44           C  
ATOM   2868  CD1 LEU A 376      14.477  -6.938   6.406  1.00 98.44           C  
ATOM   2869  CD2 LEU A 376      16.641  -8.094   6.961  1.00 98.44           C  
ATOM   2870  N   MET A 377      17.328  -7.066   1.747  1.00 98.62           N  
ATOM   2871  CA  MET A 377      17.344  -7.496   0.351  1.00 98.62           C  
ATOM   2872  C   MET A 377      18.766  -7.871  -0.085  1.00 98.62           C  
ATOM   2873  CB  MET A 377      16.797  -6.395  -0.557  1.00 98.62           C  
ATOM   2874  O   MET A 377      18.953  -8.820  -0.848  1.00 98.62           O  
ATOM   2875  CG  MET A 377      15.312  -6.141  -0.376  1.00 98.62           C  
ATOM   2876  SD  MET A 377      14.703  -4.762  -1.424  1.00 98.62           S  
ATOM   2877  CE  MET A 377      14.734  -5.559  -3.053  1.00 98.62           C  
ATOM   2878  N   GLU A 378      19.766  -7.105   0.376  1.00 97.38           N  
ATOM   2879  CA  GLU A 378      21.156  -7.461   0.099  1.00 97.38           C  
ATOM   2880  C   GLU A 378      21.500  -8.828   0.680  1.00 97.38           C  
ATOM   2881  CB  GLU A 378      22.109  -6.395   0.657  1.00 97.38           C  
ATOM   2882  O   GLU A 378      22.125  -9.656   0.008  1.00 97.38           O  
ATOM   2883  CG  GLU A 378      21.984  -5.047  -0.039  1.00 97.38           C  
ATOM   2884  CD  GLU A 378      22.875  -3.977   0.578  1.00 97.38           C  
ATOM   2885  OE1 GLU A 378      23.328  -3.061  -0.151  1.00 97.38           O  
ATOM   2886  OE2 GLU A 378      23.141  -4.059   1.800  1.00 97.38           O  
ATOM   2887  N   ASP A 379      21.078  -9.086   1.860  1.00 98.00           N  
ATOM   2888  CA  ASP A 379      21.312 -10.367   2.518  1.00 98.00           C  
ATOM   2889  C   ASP A 379      20.609 -11.500   1.784  1.00 98.00           C  
ATOM   2890  CB  ASP A 379      20.859 -10.312   3.977  1.00 98.00           C  
ATOM   2891  O   ASP A 379      21.172 -12.578   1.594  1.00 98.00           O  
ATOM   2892  CG  ASP A 379      21.750  -9.445   4.848  1.00 98.00           C  
ATOM   2893  OD1 ASP A 379      22.875  -9.125   4.434  1.00 98.00           O  
ATOM   2894  OD2 ASP A 379      21.312  -9.086   5.965  1.00 98.00           O  
ATOM   2895  N   TRP A 380      19.328 -11.281   1.377  1.00 98.19           N  
ATOM   2896  CA  TRP A 380      18.562 -12.305   0.669  1.00 98.19           C  
ATOM   2897  C   TRP A 380      19.250 -12.680  -0.644  1.00 98.19           C  
ATOM   2898  CB  TRP A 380      17.141 -11.820   0.400  1.00 98.19           C  
ATOM   2899  O   TRP A 380      19.328 -13.859  -0.996  1.00 98.19           O  
ATOM   2900  CG  TRP A 380      16.328 -11.602   1.641  1.00 98.19           C  
ATOM   2901  CD1 TRP A 380      16.531 -12.164   2.869  1.00 98.19           C  
ATOM   2902  CD2 TRP A 380      15.172 -10.766   1.770  1.00 98.19           C  
ATOM   2903  CE2 TRP A 380      14.727 -10.867   3.107  1.00 98.19           C  
ATOM   2904  CE3 TRP A 380      14.469  -9.938   0.884  1.00 98.19           C  
ATOM   2905  NE1 TRP A 380      15.570 -11.727   3.756  1.00 98.19           N  
ATOM   2906  CH2 TRP A 380      12.945  -9.367   2.693  1.00 98.19           C  
ATOM   2907  CZ2 TRP A 380      13.617 -10.172   3.580  1.00 98.19           C  
ATOM   2908  CZ3 TRP A 380      13.359  -9.242   1.356  1.00 98.19           C  
ATOM   2909  N   LEU A 381      19.703 -11.672  -1.325  1.00 96.44           N  
ATOM   2910  CA  LEU A 381      20.375 -11.930  -2.592  1.00 96.44           C  
ATOM   2911  C   LEU A 381      21.641 -12.742  -2.373  1.00 96.44           C  
ATOM   2912  CB  LEU A 381      20.719 -10.617  -3.301  1.00 96.44           C  
ATOM   2913  O   LEU A 381      21.953 -13.648  -3.152  1.00 96.44           O  
ATOM   2914  CG  LEU A 381      19.547  -9.898  -3.988  1.00 96.44           C  
ATOM   2915  CD1 LEU A 381      19.953  -8.477  -4.371  1.00 96.44           C  
ATOM   2916  CD2 LEU A 381      19.094 -10.680  -5.219  1.00 96.44           C  
ATOM   2917  N   GLN A 382      22.344 -12.469  -1.327  1.00 95.44           N  
ATOM   2918  CA  GLN A 382      23.578 -13.188  -1.025  1.00 95.44           C  
ATOM   2919  C   GLN A 382      23.297 -14.594  -0.522  1.00 95.44           C  
ATOM   2920  CB  GLN A 382      24.406 -12.414   0.009  1.00 95.44           C  
ATOM   2921  O   GLN A 382      24.125 -15.492  -0.666  1.00 95.44           O  
ATOM   2922  CG  GLN A 382      25.000 -11.117  -0.521  1.00 95.44           C  
ATOM   2923  CD  GLN A 382      25.688 -10.305   0.560  1.00 95.44           C  
ATOM   2924  NE2 GLN A 382      26.266  -9.172   0.172  1.00 95.44           N  
ATOM   2925  OE1 GLN A 382      25.703 -10.688   1.734  1.00 95.44           O  
ATOM   2926  N   SER A 383      22.156 -14.820  -0.045  1.00 96.44           N  
ATOM   2927  CA  SER A 383      21.781 -16.094   0.556  1.00 96.44           C  
ATOM   2928  C   SER A 383      21.219 -17.062  -0.486  1.00 96.44           C  
ATOM   2929  CB  SER A 383      20.766 -15.891   1.675  1.00 96.44           C  
ATOM   2930  O   SER A 383      20.984 -18.234  -0.192  1.00 96.44           O  
ATOM   2931  OG  SER A 383      21.328 -15.133   2.732  1.00 96.44           O  
ATOM   2932  N   LEU A 384      20.984 -16.547  -1.715  1.00 95.31           N  
ATOM   2933  CA  LEU A 384      20.500 -17.438  -2.768  1.00 95.31           C  
ATOM   2934  C   LEU A 384      21.516 -18.531  -3.078  1.00 95.31           C  
ATOM   2935  CB  LEU A 384      20.172 -16.641  -4.035  1.00 95.31           C  
ATOM   2936  O   LEU A 384      22.688 -18.234  -3.334  1.00 95.31           O  
ATOM   2937  CG  LEU A 384      18.969 -15.711  -3.967  1.00 95.31           C  
ATOM   2938  CD1 LEU A 384      18.922 -14.805  -5.195  1.00 95.31           C  
ATOM   2939  CD2 LEU A 384      17.672 -16.516  -3.846  1.00 95.31           C  
ATOM   2940  N   GLU A 385      21.062 -19.750  -3.055  1.00 95.12           N  
ATOM   2941  CA  GLU A 385      21.906 -20.891  -3.422  1.00 95.12           C  
ATOM   2942  C   GLU A 385      21.797 -21.203  -4.910  1.00 95.12           C  
ATOM   2943  CB  GLU A 385      21.547 -22.125  -2.588  1.00 95.12           C  
ATOM   2944  O   GLU A 385      20.766 -21.734  -5.355  1.00 95.12           O  
ATOM   2945  CG  GLU A 385      21.859 -21.969  -1.105  1.00 95.12           C  
ATOM   2946  CD  GLU A 385      21.609 -23.250  -0.309  1.00 95.12           C  
ATOM   2947  OE1 GLU A 385      21.719 -23.203   0.938  1.00 95.12           O  
ATOM   2948  OE2 GLU A 385      21.297 -24.281  -0.937  1.00 95.12           O  
ATOM   2949  N   ILE A 386      22.859 -20.969  -5.594  1.00 89.44           N  
ATOM   2950  CA  ILE A 386      22.875 -21.188  -7.039  1.00 89.44           C  
ATOM   2951  C   ILE A 386      22.688 -22.672  -7.340  1.00 89.44           C  
ATOM   2952  CB  ILE A 386      24.172 -20.672  -7.676  1.00 89.44           C  
ATOM   2953  O   ILE A 386      23.375 -23.516  -6.754  1.00 89.44           O  
ATOM   2954  CG1 ILE A 386      24.391 -19.188  -7.336  1.00 89.44           C  
ATOM   2955  CG2 ILE A 386      24.172 -20.891  -9.188  1.00 89.44           C  
ATOM   2956  CD1 ILE A 386      23.234 -18.281  -7.777  1.00 89.44           C  
ATOM   2957  N   GLY A 387      21.719 -23.047  -8.211  1.00 90.06           N  
ATOM   2958  CA  GLY A 387      21.469 -24.422  -8.594  1.00 90.06           C  
ATOM   2959  C   GLY A 387      20.375 -25.078  -7.766  1.00 90.06           C  
ATOM   2960  O   GLY A 387      19.812 -26.094  -8.172  1.00 90.06           O  
ATOM   2961  N   ALA A 388      20.062 -24.516  -6.609  1.00 95.31           N  
ATOM   2962  CA  ALA A 388      18.984 -25.031  -5.773  1.00 95.31           C  
ATOM   2963  C   ALA A 388      17.625 -24.688  -6.371  1.00 95.31           C  
ATOM   2964  CB  ALA A 388      19.094 -24.484  -4.355  1.00 95.31           C  
ATOM   2965  O   ALA A 388      17.516 -23.781  -7.191  1.00 95.31           O  
ATOM   2966  N   PRO A 389      16.594 -25.375  -6.004  1.00 96.44           N  
ATOM   2967  CA  PRO A 389      15.273 -25.156  -6.594  1.00 96.44           C  
ATOM   2968  C   PRO A 389      14.625 -23.859  -6.137  1.00 96.44           C  
ATOM   2969  CB  PRO A 389      14.477 -26.375  -6.105  1.00 96.44           C  
ATOM   2970  O   PRO A 389      14.820 -23.438  -5.000  1.00 96.44           O  
ATOM   2971  CG  PRO A 389      15.219 -26.859  -4.902  1.00 96.44           C  
ATOM   2972  CD  PRO A 389      16.672 -26.484  -5.051  1.00 96.44           C  
ATOM   2973  N   TYR A 390      13.828 -23.281  -7.051  1.00 95.31           N  
ATOM   2974  CA  TYR A 390      13.055 -22.078  -6.781  1.00 95.31           C  
ATOM   2975  C   TYR A 390      11.562 -22.391  -6.691  1.00 95.31           C  
ATOM   2976  CB  TYR A 390      13.297 -21.016  -7.867  1.00 95.31           C  
ATOM   2977  O   TYR A 390      10.773 -21.562  -6.215  1.00 95.31           O  
ATOM   2978  CG  TYR A 390      14.570 -20.234  -7.676  1.00 95.31           C  
ATOM   2979  CD1 TYR A 390      14.539 -18.891  -7.332  1.00 95.31           C  
ATOM   2980  CD2 TYR A 390      15.812 -20.844  -7.840  1.00 95.31           C  
ATOM   2981  CE1 TYR A 390      15.711 -18.156  -7.156  1.00 95.31           C  
ATOM   2982  CE2 TYR A 390      16.984 -20.125  -7.668  1.00 95.31           C  
ATOM   2983  OH  TYR A 390      18.094 -18.062  -7.152  1.00 95.31           O  
ATOM   2984  CZ  TYR A 390      16.938 -18.781  -7.324  1.00 95.31           C  
ATOM   2985  N   TRP A 391      11.234 -23.500  -7.207  1.00 94.88           N  
ATOM   2986  CA  TRP A 391       9.828 -23.859  -7.367  1.00 94.88           C  
ATOM   2987  C   TRP A 391       9.609 -25.344  -7.086  1.00 94.88           C  
ATOM   2988  CB  TRP A 391       9.344 -23.516  -8.781  1.00 94.88           C  
ATOM   2989  O   TRP A 391      10.461 -26.172  -7.406  1.00 94.88           O  
ATOM   2990  CG  TRP A 391       7.930 -23.938  -9.055  1.00 94.88           C  
ATOM   2991  CD1 TRP A 391       6.789 -23.281  -8.688  1.00 94.88           C  
ATOM   2992  CD2 TRP A 391       7.508 -25.109  -9.750  1.00 94.88           C  
ATOM   2993  CE2 TRP A 391       6.094 -25.109  -9.773  1.00 94.88           C  
ATOM   2994  CE3 TRP A 391       8.188 -26.172 -10.367  1.00 94.88           C  
ATOM   2995  NE1 TRP A 391       5.684 -23.969  -9.117  1.00 94.88           N  
ATOM   2996  CH2 TRP A 391       6.035 -27.141 -10.977  1.00 94.88           C  
ATOM   2997  CZ2 TRP A 391       5.348 -26.109 -10.383  1.00 94.88           C  
ATOM   2998  CZ3 TRP A 391       7.441 -27.188 -10.969  1.00 94.88           C  
ATOM   2999  N   ALA A 392       8.469 -25.672  -6.445  1.00 95.69           N  
ATOM   3000  CA  ALA A 392       7.988 -27.031  -6.230  1.00 95.69           C  
ATOM   3001  C   ALA A 392       6.621 -27.234  -6.883  1.00 95.69           C  
ATOM   3002  CB  ALA A 392       7.918 -27.344  -4.738  1.00 95.69           C  
ATOM   3003  O   ALA A 392       5.785 -26.328  -6.883  1.00 95.69           O  
ATOM   3004  N   SER A 393       6.445 -28.391  -7.395  1.00 92.81           N  
ATOM   3005  CA  SER A 393       5.160 -28.703  -8.008  1.00 92.81           C  
ATOM   3006  C   SER A 393       4.047 -28.734  -6.961  1.00 92.81           C  
ATOM   3007  CB  SER A 393       5.227 -30.047  -8.727  1.00 92.81           C  
ATOM   3008  O   SER A 393       4.242 -29.234  -5.852  1.00 92.81           O  
ATOM   3009  OG  SER A 393       4.000 -30.344  -9.375  1.00 92.81           O  
ATOM   3010  N   ALA A 394       2.971 -28.094  -7.367  1.00 91.06           N  
ATOM   3011  CA  ALA A 394       1.798 -28.047  -6.496  1.00 91.06           C  
ATOM   3012  C   ALA A 394       0.582 -28.656  -7.184  1.00 91.06           C  
ATOM   3013  CB  ALA A 394       1.498 -26.609  -6.074  1.00 91.06           C  
ATOM   3014  O   ALA A 394       0.149 -28.188  -8.234  1.00 91.06           O  
ATOM   3015  N   HIS A 395       0.063 -29.750  -6.664  1.00 92.62           N  
ATOM   3016  CA  HIS A 395      -1.190 -30.328  -7.129  1.00 92.62           C  
ATOM   3017  C   HIS A 395      -2.371 -29.828  -6.312  1.00 92.62           C  
ATOM   3018  CB  HIS A 395      -1.125 -31.859  -7.066  1.00 92.62           C  
ATOM   3019  O   HIS A 395      -2.416 -30.016  -5.094  1.00 92.62           O  
ATOM   3020  CG  HIS A 395      -2.266 -32.531  -7.754  1.00 92.62           C  
ATOM   3021  CD2 HIS A 395      -2.955 -33.656  -7.434  1.00 92.62           C  
ATOM   3022  ND1 HIS A 395      -2.820 -32.062  -8.922  1.00 92.62           N  
ATOM   3023  CE1 HIS A 395      -3.805 -32.875  -9.289  1.00 92.62           C  
ATOM   3024  NE2 HIS A 395      -3.906 -33.844  -8.406  1.00 92.62           N  
ATOM   3025  N   LEU A 396      -3.270 -29.219  -7.012  1.00 95.38           N  
ATOM   3026  CA  LEU A 396      -4.426 -28.656  -6.324  1.00 95.38           C  
ATOM   3027  C   LEU A 396      -5.523 -29.703  -6.164  1.00 95.38           C  
ATOM   3028  CB  LEU A 396      -4.965 -27.438  -7.086  1.00 95.38           C  
ATOM   3029  O   LEU A 396      -5.859 -30.406  -7.113  1.00 95.38           O  
ATOM   3030  CG  LEU A 396      -4.035 -26.234  -7.191  1.00 95.38           C  
ATOM   3031  CD1 LEU A 396      -4.656 -25.156  -8.070  1.00 95.38           C  
ATOM   3032  CD2 LEU A 396      -3.717 -25.688  -5.805  1.00 95.38           C  
ATOM   3033  N   PRO A 397      -6.070 -29.781  -5.000  1.00 96.50           N  
ATOM   3034  CA  PRO A 397      -7.203 -30.688  -4.793  1.00 96.50           C  
ATOM   3035  C   PRO A 397      -8.500 -30.172  -5.418  1.00 96.50           C  
ATOM   3036  CB  PRO A 397      -7.320 -30.766  -3.270  1.00 96.50           C  
ATOM   3037  O   PRO A 397      -8.609 -28.969  -5.707  1.00 96.50           O  
ATOM   3038  CG  PRO A 397      -6.855 -29.422  -2.787  1.00 96.50           C  
ATOM   3039  CD  PRO A 397      -5.758 -28.953  -3.693  1.00 96.50           C  
ATOM   3040  N   ASP A 398      -9.438 -31.109  -5.602  1.00 96.75           N  
ATOM   3041  CA  ASP A 398     -10.734 -30.750  -6.172  1.00 96.75           C  
ATOM   3042  C   ASP A 398     -11.648 -30.141  -5.113  1.00 96.75           C  
ATOM   3043  CB  ASP A 398     -11.406 -31.984  -6.789  1.00 96.75           C  
ATOM   3044  O   ASP A 398     -12.695 -29.578  -5.445  1.00 96.75           O  
ATOM   3045  CG  ASP A 398     -10.758 -32.406  -8.094  1.00 96.75           C  
ATOM   3046  OD1 ASP A 398     -10.141 -31.578  -8.781  1.00 96.75           O  
ATOM   3047  OD2 ASP A 398     -10.867 -33.625  -8.445  1.00 96.75           O  
ATOM   3048  N   GLN A 399     -11.227 -30.297  -3.838  1.00 97.81           N  
ATOM   3049  CA  GLN A 399     -11.977 -29.719  -2.725  1.00 97.81           C  
ATOM   3050  C   GLN A 399     -11.047 -29.219  -1.625  1.00 97.81           C  
ATOM   3051  CB  GLN A 399     -12.961 -30.750  -2.154  1.00 97.81           C  
ATOM   3052  O   GLN A 399     -10.016 -29.844  -1.353  1.00 97.81           O  
ATOM   3053  CG  GLN A 399     -13.992 -31.234  -3.162  1.00 97.81           C  
ATOM   3054  CD  GLN A 399     -15.016 -32.188  -2.549  1.00 97.81           C  
ATOM   3055  NE2 GLN A 399     -15.672 -32.969  -3.389  1.00 97.81           N  
ATOM   3056  OE1 GLN A 399     -15.203 -32.188  -1.329  1.00 97.81           O  
ATOM   3057  N   GLY A 400     -11.414 -28.047  -1.048  1.00 98.12           N  
ATOM   3058  CA  GLY A 400     -10.641 -27.531   0.066  1.00 98.12           C  
ATOM   3059  C   GLY A 400     -10.688 -26.016   0.160  1.00 98.12           C  
ATOM   3060  O   GLY A 400     -11.469 -25.359  -0.544  1.00 98.12           O  
ATOM   3061  N   ALA A 401     -10.031 -25.562   1.122  1.00 98.50           N  
ATOM   3062  CA  ALA A 401      -9.938 -24.125   1.349  1.00 98.50           C  
ATOM   3063  C   ALA A 401      -8.500 -23.703   1.653  1.00 98.50           C  
ATOM   3064  CB  ALA A 401     -10.859 -23.703   2.488  1.00 98.50           C  
ATOM   3065  O   ALA A 401      -7.699 -24.516   2.137  1.00 98.50           O  
ATOM   3066  N   GLY A 402      -8.164 -22.516   1.259  1.00 98.56           N  
ATOM   3067  CA  GLY A 402      -6.844 -21.953   1.521  1.00 98.56           C  
ATOM   3068  C   GLY A 402      -6.875 -20.469   1.849  1.00 98.56           C  
ATOM   3069  O   GLY A 402      -7.797 -19.766   1.443  1.00 98.56           O  
ATOM   3070  N   VAL A 403      -5.898 -20.062   2.602  1.00 98.75           N  
ATOM   3071  CA  VAL A 403      -5.738 -18.672   3.006  1.00 98.75           C  
ATOM   3072  C   VAL A 403      -4.344 -18.188   2.621  1.00 98.75           C  
ATOM   3073  CB  VAL A 403      -5.965 -18.500   4.523  1.00 98.75           C  
ATOM   3074  O   VAL A 403      -3.350 -18.875   2.838  1.00 98.75           O  
ATOM   3075  CG1 VAL A 403      -5.836 -17.016   4.918  1.00 98.75           C  
ATOM   3076  CG2 VAL A 403      -7.336 -19.031   4.922  1.00 98.75           C  
ATOM   3077  N   GLY A 404      -4.281 -17.062   1.992  1.00 98.62           N  
ATOM   3078  CA  GLY A 404      -3.031 -16.391   1.662  1.00 98.62           C  
ATOM   3079  C   GLY A 404      -2.906 -15.016   2.283  1.00 98.62           C  
ATOM   3080  O   GLY A 404      -3.686 -14.117   1.968  1.00 98.62           O  
ATOM   3081  N   LEU A 405      -1.956 -14.906   3.180  1.00 98.62           N  
ATOM   3082  CA  LEU A 405      -1.702 -13.648   3.871  1.00 98.62           C  
ATOM   3083  C   LEU A 405      -0.364 -13.055   3.445  1.00 98.62           C  
ATOM   3084  CB  LEU A 405      -1.723 -13.859   5.387  1.00 98.62           C  
ATOM   3085  O   LEU A 405       0.606 -13.789   3.236  1.00 98.62           O  
ATOM   3086  CG  LEU A 405      -2.943 -14.578   5.957  1.00 98.62           C  
ATOM   3087  CD1 LEU A 405      -2.758 -14.844   7.449  1.00 98.62           C  
ATOM   3088  CD2 LEU A 405      -4.211 -13.773   5.703  1.00 98.62           C  
ATOM   3089  N   THR A 406      -0.330 -11.758   3.311  1.00 98.25           N  
ATOM   3090  CA  THR A 406       0.921 -11.062   3.023  1.00 98.25           C  
ATOM   3091  C   THR A 406       0.832  -9.594   3.434  1.00 98.25           C  
ATOM   3092  CB  THR A 406       1.285 -11.164   1.530  1.00 98.25           C  
ATOM   3093  O   THR A 406      -0.224  -9.133   3.867  1.00 98.25           O  
ATOM   3094  CG2 THR A 406       0.385 -10.266   0.686  1.00 98.25           C  
ATOM   3095  OG1 THR A 406       2.648 -10.758   1.350  1.00 98.25           O  
ATOM   3096  N   GLU A 407       1.915  -8.945   3.434  1.00 98.50           N  
ATOM   3097  CA  GLU A 407       1.999  -7.516   3.727  1.00 98.50           C  
ATOM   3098  C   GLU A 407       2.316  -6.711   2.467  1.00 98.50           C  
ATOM   3099  CB  GLU A 407       3.055  -7.246   4.801  1.00 98.50           C  
ATOM   3100  O   GLU A 407       3.406  -6.836   1.904  1.00 98.50           O  
ATOM   3101  CG  GLU A 407       2.627  -7.668   6.199  1.00 98.50           C  
ATOM   3102  CD  GLU A 407       1.560  -6.770   6.801  1.00 98.50           C  
ATOM   3103  OE1 GLU A 407       0.479  -7.277   7.176  1.00 98.50           O  
ATOM   3104  OE2 GLU A 407       1.806  -5.543   6.895  1.00 98.50           O  
ATOM   3105  N   ALA A 408       1.378  -5.941   2.098  1.00 97.38           N  
ATOM   3106  CA  ALA A 408       1.610  -4.930   1.071  1.00 97.38           C  
ATOM   3107  C   ALA A 408       2.080  -3.615   1.693  1.00 97.38           C  
ATOM   3108  CB  ALA A 408       0.343  -4.699   0.251  1.00 97.38           C  
ATOM   3109  O   ALA A 408       2.090  -3.471   2.918  1.00 97.38           O  
ATOM   3110  N   ALA A 409       2.449  -2.678   0.871  1.00 96.38           N  
ATOM   3111  CA  ALA A 409       2.936  -1.396   1.376  1.00 96.38           C  
ATOM   3112  C   ALA A 409       1.906  -0.743   2.295  1.00 96.38           C  
ATOM   3113  CB  ALA A 409       3.277  -0.462   0.218  1.00 96.38           C  
ATOM   3114  O   ALA A 409       2.258  -0.208   3.350  1.00 96.38           O  
ATOM   3115  N   ARG A 410       0.664  -0.872   1.984  1.00 95.38           N  
ATOM   3116  CA  ARG A 410      -0.392  -0.178   2.715  1.00 95.38           C  
ATOM   3117  C   ARG A 410      -0.931  -1.043   3.850  1.00 95.38           C  
ATOM   3118  CB  ARG A 410      -1.529   0.217   1.771  1.00 95.38           C  
ATOM   3119  O   ARG A 410      -1.774  -0.596   4.633  1.00 95.38           O  
ATOM   3120  CG  ARG A 410      -1.156   1.307   0.779  1.00 95.38           C  
ATOM   3121  CD  ARG A 410      -2.197   1.447  -0.323  1.00 95.38           C  
ATOM   3122  NE  ARG A 410      -1.848   2.508  -1.263  1.00 95.38           N  
ATOM   3123  NH1 ARG A 410      -1.042   1.083  -2.893  1.00 95.38           N  
ATOM   3124  NH2 ARG A 410      -1.029   3.350  -3.236  1.00 95.38           N  
ATOM   3125  CZ  ARG A 410      -1.308   2.311  -2.463  1.00 95.38           C  
ATOM   3126  N   GLY A 411      -0.402  -2.311   3.859  1.00 97.44           N  
ATOM   3127  CA  GLY A 411      -0.766  -3.066   5.047  1.00 97.44           C  
ATOM   3128  C   GLY A 411      -1.128  -4.508   4.750  1.00 97.44           C  
ATOM   3129  O   GLY A 411      -0.654  -5.086   3.766  1.00 97.44           O  
ATOM   3130  N   SER A 412      -1.938  -5.051   5.633  1.00 98.44           N  
ATOM   3131  CA  SER A 412      -2.244  -6.477   5.664  1.00 98.44           C  
ATOM   3132  C   SER A 412      -3.229  -6.855   4.562  1.00 98.44           C  
ATOM   3133  CB  SER A 412      -2.814  -6.875   7.027  1.00 98.44           C  
ATOM   3134  O   SER A 412      -4.328  -6.305   4.488  1.00 98.44           O  
ATOM   3135  OG  SER A 412      -1.837  -6.727   8.039  1.00 98.44           O  
ATOM   3136  N   LEU A 413      -2.795  -7.754   3.742  1.00 98.50           N  
ATOM   3137  CA  LEU A 413      -3.578  -8.273   2.625  1.00 98.50           C  
ATOM   3138  C   LEU A 413      -3.871  -9.758   2.809  1.00 98.50           C  
ATOM   3139  CB  LEU A 413      -2.840  -8.039   1.304  1.00 98.50           C  
ATOM   3140  O   LEU A 413      -2.951 -10.555   3.008  1.00 98.50           O  
ATOM   3141  CG  LEU A 413      -3.443  -8.711   0.067  1.00 98.50           C  
ATOM   3142  CD1 LEU A 413      -4.824  -8.133  -0.225  1.00 98.50           C  
ATOM   3143  CD2 LEU A 413      -2.523  -8.539  -1.137  1.00 98.50           C  
ATOM   3144  N   GLY A 414      -5.172 -10.078   2.713  1.00 98.56           N  
ATOM   3145  CA  GLY A 414      -5.574 -11.469   2.850  1.00 98.56           C  
ATOM   3146  C   GLY A 414      -6.469 -11.938   1.723  1.00 98.56           C  
ATOM   3147  O   GLY A 414      -7.324 -11.188   1.243  1.00 98.56           O  
ATOM   3148  N   HIS A 415      -6.219 -13.156   1.302  1.00 98.69           N  
ATOM   3149  CA  HIS A 415      -7.047 -13.867   0.333  1.00 98.69           C  
ATOM   3150  C   HIS A 415      -7.578 -15.172   0.912  1.00 98.69           C  
ATOM   3151  CB  HIS A 415      -6.258 -14.141  -0.948  1.00 98.69           C  
ATOM   3152  O   HIS A 415      -6.816 -15.953   1.493  1.00 98.69           O  
ATOM   3153  CG  HIS A 415      -5.953 -12.914  -1.740  1.00 98.69           C  
ATOM   3154  CD2 HIS A 415      -5.691 -11.641  -1.347  1.00 98.69           C  
ATOM   3155  ND1 HIS A 415      -5.891 -12.906  -3.117  1.00 98.69           N  
ATOM   3156  CE1 HIS A 415      -5.605 -11.688  -3.537  1.00 98.69           C  
ATOM   3157  NE2 HIS A 415      -5.480 -10.898  -2.482  1.00 98.69           N  
ATOM   3158  N   TRP A 416      -8.836 -15.414   0.809  1.00 98.75           N  
ATOM   3159  CA  TRP A 416      -9.508 -16.641   1.193  1.00 98.75           C  
ATOM   3160  C   TRP A 416     -10.164 -17.312  -0.016  1.00 98.75           C  
ATOM   3161  CB  TRP A 416     -10.562 -16.375   2.271  1.00 98.75           C  
ATOM   3162  O   TRP A 416     -10.953 -16.688  -0.727  1.00 98.75           O  
ATOM   3163  CG  TRP A 416      -9.984 -16.000   3.605  1.00 98.75           C  
ATOM   3164  CD1 TRP A 416      -9.914 -16.797   4.719  1.00 98.75           C  
ATOM   3165  CD2 TRP A 416      -9.406 -14.750   3.967  1.00 98.75           C  
ATOM   3166  CE2 TRP A 416      -9.000 -14.852   5.316  1.00 98.75           C  
ATOM   3167  CE3 TRP A 416      -9.188 -13.547   3.279  1.00 98.75           C  
ATOM   3168  NE1 TRP A 416      -9.320 -16.109   5.750  1.00 98.75           N  
ATOM   3169  CH2 TRP A 416      -8.188 -12.625   5.297  1.00 98.75           C  
ATOM   3170  CZ2 TRP A 416      -8.391 -13.789   5.992  1.00 98.75           C  
ATOM   3171  CZ3 TRP A 416      -8.578 -12.500   3.955  1.00 98.75           C  
ATOM   3172  N   VAL A 417      -9.844 -18.578  -0.208  1.00 98.69           N  
ATOM   3173  CA  VAL A 417     -10.383 -19.297  -1.361  1.00 98.69           C  
ATOM   3174  C   VAL A 417     -10.969 -20.641  -0.912  1.00 98.69           C  
ATOM   3175  CB  VAL A 417      -9.305 -19.531  -2.441  1.00 98.69           C  
ATOM   3176  O   VAL A 417     -10.422 -21.297  -0.022  1.00 98.69           O  
ATOM   3177  CG1 VAL A 417      -8.156 -20.375  -1.889  1.00 98.69           C  
ATOM   3178  CG2 VAL A 417      -9.914 -20.188  -3.674  1.00 98.69           C  
ATOM   3179  N   SER A 418     -12.078 -20.969  -1.438  1.00 98.62           N  
ATOM   3180  CA  SER A 418     -12.641 -22.312  -1.336  1.00 98.62           C  
ATOM   3181  C   SER A 418     -12.859 -22.938  -2.715  1.00 98.62           C  
ATOM   3182  CB  SER A 418     -13.953 -22.297  -0.562  1.00 98.62           C  
ATOM   3183  O   SER A 418     -13.250 -22.234  -3.654  1.00 98.62           O  
ATOM   3184  OG  SER A 418     -14.953 -21.594  -1.283  1.00 98.62           O  
ATOM   3185  N   VAL A 419     -12.539 -24.172  -2.771  1.00 98.50           N  
ATOM   3186  CA  VAL A 419     -12.641 -24.906  -4.027  1.00 98.50           C  
ATOM   3187  C   VAL A 419     -13.594 -26.094  -3.852  1.00 98.50           C  
ATOM   3188  CB  VAL A 419     -11.266 -25.391  -4.516  1.00 98.50           C  
ATOM   3189  O   VAL A 419     -13.531 -26.797  -2.844  1.00 98.50           O  
ATOM   3190  CG1 VAL A 419     -11.414 -26.297  -5.746  1.00 98.50           C  
ATOM   3191  CG2 VAL A 419     -10.359 -24.203  -4.828  1.00 98.50           C  
ATOM   3192  N   ARG A 420     -14.453 -26.234  -4.801  1.00 98.19           N  
ATOM   3193  CA  ARG A 420     -15.391 -27.359  -4.902  1.00 98.19           C  
ATOM   3194  C   ARG A 420     -15.484 -27.859  -6.340  1.00 98.19           C  
ATOM   3195  CB  ARG A 420     -16.781 -26.938  -4.402  1.00 98.19           C  
ATOM   3196  O   ARG A 420     -15.648 -27.078  -7.270  1.00 98.19           O  
ATOM   3197  CG  ARG A 420     -17.766 -28.094  -4.305  1.00 98.19           C  
ATOM   3198  CD  ARG A 420     -19.125 -27.641  -3.809  1.00 98.19           C  
ATOM   3199  NE  ARG A 420     -19.062 -27.141  -2.438  1.00 98.19           N  
ATOM   3200  NH1 ARG A 420     -21.125 -26.109  -2.494  1.00 98.19           N  
ATOM   3201  NH2 ARG A 420     -19.844 -26.016  -0.591  1.00 98.19           N  
ATOM   3202  CZ  ARG A 420     -20.016 -26.422  -1.844  1.00 98.19           C  
ATOM   3203  N   ASP A 421     -15.359 -29.203  -6.504  1.00 97.25           N  
ATOM   3204  CA  ASP A 421     -15.414 -29.844  -7.816  1.00 97.25           C  
ATOM   3205  C   ASP A 421     -14.391 -29.219  -8.766  1.00 97.25           C  
ATOM   3206  CB  ASP A 421     -16.812 -29.734  -8.414  1.00 97.25           C  
ATOM   3207  O   ASP A 421     -14.711 -28.922  -9.922  1.00 97.25           O  
ATOM   3208  CG  ASP A 421     -17.875 -30.422  -7.566  1.00 97.25           C  
ATOM   3209  OD1 ASP A 421     -17.594 -31.484  -6.988  1.00 97.25           O  
ATOM   3210  OD2 ASP A 421     -19.000 -29.891  -7.477  1.00 97.25           O  
ATOM   3211  N   GLY A 422     -13.195 -28.906  -8.305  1.00 96.56           N  
ATOM   3212  CA  GLY A 422     -12.078 -28.406  -9.086  1.00 96.56           C  
ATOM   3213  C   GLY A 422     -12.242 -26.969  -9.523  1.00 96.56           C  
ATOM   3214  O   GLY A 422     -11.484 -26.484 -10.367  1.00 96.56           O  
ATOM   3215  N   ARG A 423     -13.242 -26.219  -8.906  1.00 98.06           N  
ATOM   3216  CA  ARG A 423     -13.516 -24.828  -9.273  1.00 98.06           C  
ATOM   3217  C   ARG A 423     -13.617 -23.938  -8.031  1.00 98.06           C  
ATOM   3218  CB  ARG A 423     -14.805 -24.734 -10.094  1.00 98.06           C  
ATOM   3219  O   ARG A 423     -13.930 -24.422  -6.941  1.00 98.06           O  
ATOM   3220  CG  ARG A 423     -14.742 -25.453 -11.422  1.00 98.06           C  
ATOM   3221  CD  ARG A 423     -15.961 -25.172 -12.289  1.00 98.06           C  
ATOM   3222  NE  ARG A 423     -15.875 -25.828 -13.578  1.00 98.06           N  
ATOM   3223  NH1 ARG A 423     -14.805 -24.078 -14.648  1.00 98.06           N  
ATOM   3224  NH2 ARG A 423     -15.312 -26.000 -15.805  1.00 98.06           N  
ATOM   3225  CZ  ARG A 423     -15.328 -25.297 -14.672  1.00 98.06           C  
ATOM   3226  N   ILE A 424     -13.344 -22.750  -8.211  1.00 98.25           N  
ATOM   3227  CA  ILE A 424     -13.469 -21.781  -7.121  1.00 98.25           C  
ATOM   3228  C   ILE A 424     -14.938 -21.625  -6.746  1.00 98.25           C  
ATOM   3229  CB  ILE A 424     -12.852 -20.422  -7.492  1.00 98.25           C  
ATOM   3230  O   ILE A 424     -15.742 -21.172  -7.566  1.00 98.25           O  
ATOM   3231  CG1 ILE A 424     -11.344 -20.562  -7.734  1.00 98.25           C  
ATOM   3232  CG2 ILE A 424     -13.125 -19.391  -6.398  1.00 98.25           C  
ATOM   3233  CD1 ILE A 424     -10.672 -19.312  -8.266  1.00 98.25           C  
ATOM   3234  N   ASP A 425     -15.203 -21.984  -5.566  1.00 98.12           N  
ATOM   3235  CA  ASP A 425     -16.547 -21.859  -5.023  1.00 98.12           C  
ATOM   3236  C   ASP A 425     -16.750 -20.500  -4.355  1.00 98.12           C  
ATOM   3237  CB  ASP A 425     -16.844 -22.984  -4.020  1.00 98.12           C  
ATOM   3238  O   ASP A 425     -17.828 -19.906  -4.441  1.00 98.12           O  
ATOM   3239  CG  ASP A 425     -18.281 -23.000  -3.543  1.00 98.12           C  
ATOM   3240  OD1 ASP A 425     -19.203 -23.109  -4.379  1.00 98.12           O  
ATOM   3241  OD2 ASP A 425     -18.500 -22.891  -2.316  1.00 98.12           O  
ATOM   3242  N   ASN A 426     -15.703 -20.031  -3.715  1.00 98.06           N  
ATOM   3243  CA  ASN A 426     -15.695 -18.734  -3.055  1.00 98.06           C  
ATOM   3244  C   ASN A 426     -14.297 -18.125  -3.041  1.00 98.06           C  
ATOM   3245  CB  ASN A 426     -16.234 -18.844  -1.630  1.00 98.06           C  
ATOM   3246  O   ASN A 426     -13.305 -18.844  -2.945  1.00 98.06           O  
ATOM   3247  CG  ASN A 426     -16.609 -17.500  -1.033  1.00 98.06           C  
ATOM   3248  ND2 ASN A 426     -16.516 -17.391   0.286  1.00 98.06           N  
ATOM   3249  OD1 ASN A 426     -16.969 -16.578  -1.754  1.00 98.06           O  
ATOM   3250  N   TYR A 427     -14.273 -16.859  -3.186  1.00 98.38           N  
ATOM   3251  CA  TYR A 427     -13.039 -16.094  -3.135  1.00 98.38           C  
ATOM   3252  C   TYR A 427     -13.273 -14.719  -2.508  1.00 98.38           C  
ATOM   3253  CB  TYR A 427     -12.445 -15.930  -4.539  1.00 98.38           C  
ATOM   3254  O   TYR A 427     -14.102 -13.945  -2.990  1.00 98.38           O  
ATOM   3255  CG  TYR A 427     -10.953 -15.734  -4.551  1.00 98.38           C  
ATOM   3256  CD1 TYR A 427     -10.375 -14.539  -4.141  1.00 98.38           C  
ATOM   3257  CD2 TYR A 427     -10.102 -16.766  -4.973  1.00 98.38           C  
ATOM   3258  CE1 TYR A 427      -9.000 -14.352  -4.152  1.00 98.38           C  
ATOM   3259  CE2 TYR A 427      -8.727 -16.594  -4.988  1.00 98.38           C  
ATOM   3260  OH  TYR A 427      -6.816 -15.211  -4.590  1.00 98.38           O  
ATOM   3261  CZ  TYR A 427      -8.180 -15.383  -4.574  1.00 98.38           C  
ATOM   3262  N   GLN A 428     -12.586 -14.445  -1.430  1.00 98.25           N  
ATOM   3263  CA  GLN A 428     -12.703 -13.164  -0.740  1.00 98.25           C  
ATOM   3264  C   GLN A 428     -11.328 -12.531  -0.524  1.00 98.25           C  
ATOM   3265  CB  GLN A 428     -13.414 -13.336   0.601  1.00 98.25           C  
ATOM   3266  O   GLN A 428     -10.336 -13.234  -0.354  1.00 98.25           O  
ATOM   3267  CG  GLN A 428     -14.875 -13.750   0.470  1.00 98.25           C  
ATOM   3268  CD  GLN A 428     -15.758 -12.633  -0.045  1.00 98.25           C  
ATOM   3269  NE2 GLN A 428     -16.344 -12.828  -1.221  1.00 98.25           N  
ATOM   3270  OE1 GLN A 428     -15.914 -11.594   0.608  1.00 98.25           O  
ATOM   3271  N   ILE A 429     -11.352 -11.234  -0.601  1.00 98.06           N  
ATOM   3272  CA  ILE A 429     -10.133 -10.453  -0.426  1.00 98.06           C  
ATOM   3273  C   ILE A 429     -10.367  -9.359   0.613  1.00 98.06           C  
ATOM   3274  CB  ILE A 429      -9.664  -9.828  -1.761  1.00 98.06           C  
ATOM   3275  O   ILE A 429     -11.367  -8.641   0.551  1.00 98.06           O  
ATOM   3276  CG1 ILE A 429      -9.391 -10.930  -2.795  1.00 98.06           C  
ATOM   3277  CG2 ILE A 429      -8.422  -8.961  -1.545  1.00 98.06           C  
ATOM   3278  CD1 ILE A 429      -9.203 -10.414  -4.215  1.00 98.06           C  
ATOM   3279  N   VAL A 430      -9.539  -9.266   1.603  1.00 97.88           N  
ATOM   3280  CA  VAL A 430      -9.461  -8.094   2.475  1.00 97.88           C  
ATOM   3281  C   VAL A 430      -8.203  -7.289   2.150  1.00 97.88           C  
ATOM   3282  CB  VAL A 430      -9.469  -8.500   3.965  1.00 97.88           C  
ATOM   3283  O   VAL A 430      -7.098  -7.680   2.520  1.00 97.88           O  
ATOM   3284  CG1 VAL A 430      -9.492  -7.262   4.859  1.00 97.88           C  
ATOM   3285  CG2 VAL A 430     -10.664  -9.398   4.270  1.00 97.88           C  
ATOM   3286  N   ALA A 431      -8.398  -6.223   1.438  1.00 96.31           N  
ATOM   3287  CA  ALA A 431      -7.301  -5.371   0.993  1.00 96.31           C  
ATOM   3288  C   ALA A 431      -6.746  -4.539   2.146  1.00 96.31           C  
ATOM   3289  CB  ALA A 431      -7.758  -4.461  -0.144  1.00 96.31           C  
ATOM   3290  O   ALA A 431      -7.445  -4.297   3.135  1.00 96.31           O  
ATOM   3291  N   PRO A 432      -5.512  -4.109   2.018  1.00 94.88           N  
ATOM   3292  CA  PRO A 432      -4.918  -3.320   3.098  1.00 94.88           C  
ATOM   3293  C   PRO A 432      -5.723  -2.062   3.420  1.00 94.88           C  
ATOM   3294  CB  PRO A 432      -3.537  -2.957   2.549  1.00 94.88           C  
ATOM   3295  O   PRO A 432      -6.039  -1.810   4.586  1.00 94.88           O  
ATOM   3296  CG  PRO A 432      -3.227  -4.031   1.556  1.00 94.88           C  
ATOM   3297  CD  PRO A 432      -4.508  -4.453   0.895  1.00 94.88           C  
ATOM   3298  N   THR A 433      -6.066  -1.314   2.416  1.00 95.19           N  
ATOM   3299  CA  THR A 433      -6.793  -0.068   2.629  1.00 95.19           C  
ATOM   3300  C   THR A 433      -8.203  -0.344   3.135  1.00 95.19           C  
ATOM   3301  CB  THR A 433      -6.863   0.767   1.336  1.00 95.19           C  
ATOM   3302  O   THR A 433      -8.828   0.519   3.756  1.00 95.19           O  
ATOM   3303  CG2 THR A 433      -7.656   2.051   1.553  1.00 95.19           C  
ATOM   3304  OG1 THR A 433      -5.535   1.103   0.919  1.00 95.19           O  
ATOM   3305  N   SER A 434      -8.734  -1.558   2.926  1.00 96.56           N  
ATOM   3306  CA  SER A 434     -10.039  -1.896   3.477  1.00 96.56           C  
ATOM   3307  C   SER A 434     -10.031  -1.823   5.000  1.00 96.56           C  
ATOM   3308  CB  SER A 434     -10.469  -3.293   3.025  1.00 96.56           C  
ATOM   3309  O   SER A 434     -11.023  -1.420   5.609  1.00 96.56           O  
ATOM   3310  OG  SER A 434     -10.688  -3.326   1.625  1.00 96.56           O  
ATOM   3311  N   TRP A 435      -8.930  -2.199   5.562  1.00 98.00           N  
ATOM   3312  CA  TRP A 435      -8.789  -2.086   7.008  1.00 98.00           C  
ATOM   3313  C   TRP A 435      -8.789  -0.624   7.441  1.00 98.00           C  
ATOM   3314  CB  TRP A 435      -7.500  -2.771   7.480  1.00 98.00           C  
ATOM   3315  O   TRP A 435      -9.523  -0.240   8.352  1.00 98.00           O  
ATOM   3316  CG  TRP A 435      -7.539  -4.270   7.391  1.00 98.00           C  
ATOM   3317  CD1 TRP A 435      -6.938  -5.055   6.445  1.00 98.00           C  
ATOM   3318  CD2 TRP A 435      -8.227  -5.160   8.273  1.00 98.00           C  
ATOM   3319  CE2 TRP A 435      -7.992  -6.473   7.812  1.00 98.00           C  
ATOM   3320  CE3 TRP A 435      -9.008  -4.973   9.422  1.00 98.00           C  
ATOM   3321  NE1 TRP A 435      -7.203  -6.379   6.695  1.00 98.00           N  
ATOM   3322  CH2 TRP A 435      -9.289  -7.387   9.570  1.00 98.00           C  
ATOM   3323  CZ2 TRP A 435      -8.516  -7.594   8.453  1.00 98.00           C  
ATOM   3324  CZ3 TRP A 435      -9.531  -6.094  10.055  1.00 98.00           C  
ATOM   3325  N   ASN A 436      -8.023   0.181   6.762  1.00 97.81           N  
ATOM   3326  CA  ASN A 436      -7.758   1.557   7.168  1.00 97.81           C  
ATOM   3327  C   ASN A 436      -8.906   2.484   6.793  1.00 97.81           C  
ATOM   3328  CB  ASN A 436      -6.449   2.057   6.551  1.00 97.81           C  
ATOM   3329  O   ASN A 436      -9.227   3.418   7.531  1.00 97.81           O  
ATOM   3330  CG  ASN A 436      -5.227   1.384   7.145  1.00 97.81           C  
ATOM   3331  ND2 ASN A 436      -4.156   1.310   6.363  1.00 97.81           N  
ATOM   3332  OD1 ASN A 436      -5.250   0.932   8.289  1.00 97.81           O  
ATOM   3333  N   PHE A 437      -9.516   2.203   5.648  1.00 97.25           N  
ATOM   3334  CA  PHE A 437     -10.547   3.078   5.117  1.00 97.25           C  
ATOM   3335  C   PHE A 437     -11.914   2.398   5.180  1.00 97.25           C  
ATOM   3336  CB  PHE A 437     -10.227   3.484   3.678  1.00 97.25           C  
ATOM   3337  O   PHE A 437     -12.758   2.605   4.301  1.00 97.25           O  
ATOM   3338  CG  PHE A 437      -9.211   4.586   3.570  1.00 97.25           C  
ATOM   3339  CD1 PHE A 437      -9.547   5.812   3.006  1.00 97.25           C  
ATOM   3340  CD2 PHE A 437      -7.914   4.398   4.035  1.00 97.25           C  
ATOM   3341  CE1 PHE A 437      -8.602   6.832   2.906  1.00 97.25           C  
ATOM   3342  CE2 PHE A 437      -6.969   5.414   3.939  1.00 97.25           C  
ATOM   3343  CZ  PHE A 437      -7.316   6.633   3.373  1.00 97.25           C  
ATOM   3344  N   SER A 438     -12.094   1.524   6.133  1.00 97.25           N  
ATOM   3345  CA  SER A 438     -13.367   0.840   6.301  1.00 97.25           C  
ATOM   3346  C   SER A 438     -14.469   1.812   6.723  1.00 97.25           C  
ATOM   3347  CB  SER A 438     -13.242  -0.280   7.336  1.00 97.25           C  
ATOM   3348  O   SER A 438     -14.211   2.756   7.473  1.00 97.25           O  
ATOM   3349  OG  SER A 438     -12.922   0.247   8.609  1.00 97.25           O  
ATOM   3350  N   PRO A 439     -15.688   1.599   6.250  1.00 97.75           N  
ATOM   3351  CA  PRO A 439     -16.844   2.393   6.684  1.00 97.75           C  
ATOM   3352  C   PRO A 439     -17.344   1.982   8.062  1.00 97.75           C  
ATOM   3353  CB  PRO A 439     -17.891   2.109   5.605  1.00 97.75           C  
ATOM   3354  O   PRO A 439     -16.750   1.130   8.719  1.00 97.75           O  
ATOM   3355  CG  PRO A 439     -17.656   0.688   5.207  1.00 97.75           C  
ATOM   3356  CD  PRO A 439     -16.172   0.418   5.254  1.00 97.75           C  
ATOM   3357  N   ARG A 440     -18.375   2.650   8.430  1.00 97.94           N  
ATOM   3358  CA  ARG A 440     -19.000   2.320   9.703  1.00 97.94           C  
ATOM   3359  C   ARG A 440     -19.625   0.930   9.656  1.00 97.94           C  
ATOM   3360  CB  ARG A 440     -20.062   3.361  10.062  1.00 97.94           C  
ATOM   3361  O   ARG A 440     -20.188   0.528   8.633  1.00 97.94           O  
ATOM   3362  CG  ARG A 440     -19.500   4.727  10.414  1.00 97.94           C  
ATOM   3363  CD  ARG A 440     -20.594   5.750  10.656  1.00 97.94           C  
ATOM   3364  NE  ARG A 440     -20.047   7.082  10.898  1.00 97.94           N  
ATOM   3365  NH1 ARG A 440     -20.234   6.961  13.203  1.00 97.94           N  
ATOM   3366  NH2 ARG A 440     -19.375   8.844  12.211  1.00 97.94           N  
ATOM   3367  CZ  ARG A 440     -19.891   7.625  12.102  1.00 97.94           C  
ATOM   3368  N   ASP A 441     -19.516   0.221  10.758  1.00 97.75           N  
ATOM   3369  CA  ASP A 441     -20.094  -1.109  10.875  1.00 97.75           C  
ATOM   3370  C   ASP A 441     -21.500  -1.040  11.492  1.00 97.75           C  
ATOM   3371  CB  ASP A 441     -19.203  -2.023  11.703  1.00 97.75           C  
ATOM   3372  O   ASP A 441     -22.047   0.049  11.680  1.00 97.75           O  
ATOM   3373  CG  ASP A 441     -18.938  -1.486  13.102  1.00 97.75           C  
ATOM   3374  OD1 ASP A 441     -19.781  -0.729  13.633  1.00 97.75           O  
ATOM   3375  OD2 ASP A 441     -17.875  -1.819  13.672  1.00 97.75           O  
ATOM   3376  N   ILE A 442     -22.078  -2.145  11.766  1.00 96.44           N  
ATOM   3377  CA  ILE A 442     -23.469  -2.244  12.219  1.00 96.44           C  
ATOM   3378  C   ILE A 442     -23.625  -1.515  13.555  1.00 96.44           C  
ATOM   3379  CB  ILE A 442     -23.906  -3.717  12.359  1.00 96.44           C  
ATOM   3380  O   ILE A 442     -24.703  -1.022  13.875  1.00 96.44           O  
ATOM   3381  CG1 ILE A 442     -25.438  -3.803  12.539  1.00 96.44           C  
ATOM   3382  CG2 ILE A 442     -23.188  -4.391  13.531  1.00 96.44           C  
ATOM   3383  CD1 ILE A 442     -26.000  -5.195  12.312  1.00 96.44           C  
ATOM   3384  N   ALA A 443     -22.594  -1.459  14.336  1.00 96.88           N  
ATOM   3385  CA  ALA A 443     -22.625  -0.775  15.625  1.00 96.88           C  
ATOM   3386  C   ALA A 443     -22.406   0.725  15.461  1.00 96.88           C  
ATOM   3387  CB  ALA A 443     -21.578  -1.361  16.562  1.00 96.88           C  
ATOM   3388  O   ALA A 443     -22.422   1.476  16.438  1.00 96.88           O  
ATOM   3389  N   GLY A 444     -22.156   1.148  14.242  1.00 97.06           N  
ATOM   3390  CA  GLY A 444     -21.938   2.561  13.977  1.00 97.06           C  
ATOM   3391  C   GLY A 444     -20.516   3.002  14.242  1.00 97.06           C  
ATOM   3392  O   GLY A 444     -20.219   4.199  14.242  1.00 97.06           O  
ATOM   3393  N   GLN A 445     -19.609   2.055  14.492  1.00 97.38           N  
ATOM   3394  CA  GLN A 445     -18.203   2.365  14.750  1.00 97.38           C  
ATOM   3395  C   GLN A 445     -17.500   2.785  13.469  1.00 97.38           C  
ATOM   3396  CB  GLN A 445     -17.500   1.164  15.375  1.00 97.38           C  
ATOM   3397  O   GLN A 445     -17.469   2.033  12.492  1.00 97.38           O  
ATOM   3398  CG  GLN A 445     -16.062   1.450  15.797  1.00 97.38           C  
ATOM   3399  CD  GLN A 445     -15.430   0.291  16.547  1.00 97.38           C  
ATOM   3400  NE2 GLN A 445     -14.750   0.595  17.641  1.00 97.38           N  
ATOM   3401  OE1 GLN A 445     -15.547  -0.867  16.141  1.00 97.38           O  
ATOM   3402  N   PRO A 446     -16.953   4.004  13.438  1.00 98.25           N  
ATOM   3403  CA  PRO A 446     -16.219   4.414  12.242  1.00 98.25           C  
ATOM   3404  C   PRO A 446     -14.922   3.635  12.047  1.00 98.25           C  
ATOM   3405  CB  PRO A 446     -15.930   5.898  12.492  1.00 98.25           C  
ATOM   3406  O   PRO A 446     -14.367   3.102  13.016  1.00 98.25           O  
ATOM   3407  CG  PRO A 446     -15.891   6.027  13.984  1.00 98.25           C  
ATOM   3408  CD  PRO A 446     -16.844   5.031  14.578  1.00 98.25           C  
ATOM   3409  N   GLY A 447     -14.438   3.596  10.805  1.00 98.12           N  
ATOM   3410  CA  GLY A 447     -13.141   3.010  10.523  1.00 98.12           C  
ATOM   3411  C   GLY A 447     -11.977   3.871  10.992  1.00 98.12           C  
ATOM   3412  O   GLY A 447     -12.188   4.945  11.562  1.00 98.12           O  
ATOM   3413  N   ALA A 448     -10.820   3.414  10.742  1.00 98.25           N  
ATOM   3414  CA  ALA A 448      -9.609   4.055  11.258  1.00 98.25           C  
ATOM   3415  C   ALA A 448      -9.484   5.484  10.734  1.00 98.25           C  
ATOM   3416  CB  ALA A 448      -8.375   3.240  10.891  1.00 98.25           C  
ATOM   3417  O   ALA A 448      -9.320   6.426  11.516  1.00 98.25           O  
ATOM   3418  N   VAL A 449      -9.594   5.656   9.430  1.00 98.06           N  
ATOM   3419  CA  VAL A 449      -9.383   6.980   8.852  1.00 98.06           C  
ATOM   3420  C   VAL A 449     -10.562   7.887   9.188  1.00 98.06           C  
ATOM   3421  CB  VAL A 449      -9.172   6.910   7.324  1.00 98.06           C  
ATOM   3422  O   VAL A 449     -10.391   9.086   9.430  1.00 98.06           O  
ATOM   3423  CG1 VAL A 449     -10.508   6.742   6.605  1.00 98.06           C  
ATOM   3424  CG2 VAL A 449      -8.445   8.156   6.828  1.00 98.06           C  
ATOM   3425  N   GLU A 450     -11.789   7.332   9.156  1.00 98.31           N  
ATOM   3426  CA  GLU A 450     -12.953   8.141   9.516  1.00 98.31           C  
ATOM   3427  C   GLU A 450     -12.812   8.711  10.930  1.00 98.31           C  
ATOM   3428  CB  GLU A 450     -14.234   7.320   9.406  1.00 98.31           C  
ATOM   3429  O   GLU A 450     -13.102   9.883  11.156  1.00 98.31           O  
ATOM   3430  CG  GLU A 450     -14.602   6.934   7.980  1.00 98.31           C  
ATOM   3431  CD  GLU A 450     -15.992   6.336   7.859  1.00 98.31           C  
ATOM   3432  OE1 GLU A 450     -16.562   6.328   6.742  1.00 98.31           O  
ATOM   3433  OE2 GLU A 450     -16.531   5.875   8.891  1.00 98.31           O  
ATOM   3434  N   LYS A 451     -12.359   7.879  11.797  1.00 98.44           N  
ATOM   3435  CA  LYS A 451     -12.133   8.336  13.164  1.00 98.44           C  
ATOM   3436  C   LYS A 451     -10.953   9.305  13.234  1.00 98.44           C  
ATOM   3437  CB  LYS A 451     -11.891   7.148  14.094  1.00 98.44           C  
ATOM   3438  O   LYS A 451     -11.000  10.289  13.984  1.00 98.44           O  
ATOM   3439  CG  LYS A 451     -11.781   7.523  15.570  1.00 98.44           C  
ATOM   3440  CD  LYS A 451     -13.062   8.195  16.062  1.00 98.44           C  
ATOM   3441  CE  LYS A 451     -12.984   8.492  17.562  1.00 98.44           C  
ATOM   3442  NZ  LYS A 451     -14.227   9.164  18.047  1.00 98.44           N  
ATOM   3443  N   ALA A 452      -9.930   9.094  12.508  1.00 98.44           N  
ATOM   3444  CA  ALA A 452      -8.727   9.922  12.516  1.00 98.44           C  
ATOM   3445  C   ALA A 452      -9.031  11.336  12.047  1.00 98.44           C  
ATOM   3446  CB  ALA A 452      -7.641   9.297  11.648  1.00 98.44           C  
ATOM   3447  O   ALA A 452      -8.344  12.289  12.430  1.00 98.44           O  
ATOM   3448  N   LEU A 453     -10.031  11.477  11.258  1.00 98.12           N  
ATOM   3449  CA  LEU A 453     -10.367  12.773  10.680  1.00 98.12           C  
ATOM   3450  C   LEU A 453     -11.172  13.617  11.656  1.00 98.12           C  
ATOM   3451  CB  LEU A 453     -11.156  12.586   9.375  1.00 98.12           C  
ATOM   3452  O   LEU A 453     -11.273  14.836  11.500  1.00 98.12           O  
ATOM   3453  CG  LEU A 453     -10.359  12.125   8.156  1.00 98.12           C  
ATOM   3454  CD1 LEU A 453     -11.297  11.727   7.027  1.00 98.12           C  
ATOM   3455  CD2 LEU A 453      -9.406  13.227   7.699  1.00 98.12           C  
ATOM   3456  N   GLU A 454     -11.766  12.922  12.656  1.00 97.75           N  
ATOM   3457  CA  GLU A 454     -12.500  13.680  13.664  1.00 97.75           C  
ATOM   3458  C   GLU A 454     -11.578  14.648  14.414  1.00 97.75           C  
ATOM   3459  CB  GLU A 454     -13.180  12.734  14.656  1.00 97.75           C  
ATOM   3460  O   GLU A 454     -10.516  14.250  14.891  1.00 97.75           O  
ATOM   3461  CG  GLU A 454     -14.312  11.914  14.055  1.00 97.75           C  
ATOM   3462  CD  GLU A 454     -14.961  10.961  15.039  1.00 97.75           C  
ATOM   3463  OE1 GLU A 454     -15.828  10.156  14.625  1.00 97.75           O  
ATOM   3464  OE2 GLU A 454     -14.594  11.008  16.234  1.00 97.75           O  
ATOM   3465  N   GLY A 455     -11.969  15.938  14.430  1.00 97.00           N  
ATOM   3466  CA  GLY A 455     -11.195  16.953  15.125  1.00 97.00           C  
ATOM   3467  C   GLY A 455     -10.227  17.688  14.211  1.00 97.00           C  
ATOM   3468  O   GLY A 455      -9.641  18.688  14.609  1.00 97.00           O  
ATOM   3469  N   ALA A 456     -10.023  17.219  13.023  1.00 97.31           N  
ATOM   3470  CA  ALA A 456      -9.133  17.891  12.078  1.00 97.31           C  
ATOM   3471  C   ALA A 456      -9.594  19.328  11.828  1.00 97.31           C  
ATOM   3472  CB  ALA A 456      -9.062  17.125  10.766  1.00 97.31           C  
ATOM   3473  O   ALA A 456     -10.781  19.578  11.633  1.00 97.31           O  
ATOM   3474  N   PRO A 457      -8.695  20.203  11.828  1.00 95.94           N  
ATOM   3475  CA  PRO A 457      -9.070  21.594  11.594  1.00 95.94           C  
ATOM   3476  C   PRO A 457      -9.461  21.859  10.141  1.00 95.94           C  
ATOM   3477  CB  PRO A 457      -7.809  22.375  11.969  1.00 95.94           C  
ATOM   3478  O   PRO A 457      -8.891  21.266   9.227  1.00 95.94           O  
ATOM   3479  CG  PRO A 457      -6.688  21.422  11.750  1.00 95.94           C  
ATOM   3480  CD  PRO A 457      -7.195  20.031  12.016  1.00 95.94           C  
ATOM   3481  N   VAL A 458     -10.445  22.703  10.047  1.00 94.06           N  
ATOM   3482  CA  VAL A 458     -10.875  23.250   8.766  1.00 94.06           C  
ATOM   3483  C   VAL A 458     -10.820  24.766   8.805  1.00 94.06           C  
ATOM   3484  CB  VAL A 458     -12.305  22.781   8.398  1.00 94.06           C  
ATOM   3485  O   VAL A 458     -11.586  25.406   9.523  1.00 94.06           O  
ATOM   3486  CG1 VAL A 458     -12.719  23.328   7.031  1.00 94.06           C  
ATOM   3487  CG2 VAL A 458     -12.391  21.250   8.414  1.00 94.06           C  
ATOM   3488  N   LEU A 459      -9.820  25.250   8.078  1.00 89.69           N  
ATOM   3489  CA  LEU A 459      -9.656  26.703   8.070  1.00 89.69           C  
ATOM   3490  C   LEU A 459     -10.781  27.375   7.277  1.00 89.69           C  
ATOM   3491  CB  LEU A 459      -8.305  27.094   7.473  1.00 89.69           C  
ATOM   3492  O   LEU A 459     -11.406  26.734   6.426  1.00 89.69           O  
ATOM   3493  CG  LEU A 459      -7.070  26.484   8.141  1.00 89.69           C  
ATOM   3494  CD1 LEU A 459      -5.812  26.828   7.352  1.00 89.69           C  
ATOM   3495  CD2 LEU A 459      -6.953  26.969   9.586  1.00 89.69           C  
ATOM   3496  N   GLN A 460     -10.992  28.625   7.637  1.00 87.50           N  
ATOM   3497  CA  GLN A 460     -12.062  29.375   6.984  1.00 87.50           C  
ATOM   3498  C   GLN A 460     -11.828  29.469   5.480  1.00 87.50           C  
ATOM   3499  CB  GLN A 460     -12.188  30.781   7.586  1.00 87.50           C  
ATOM   3500  O   GLN A 460     -10.742  29.844   5.039  1.00 87.50           O  
ATOM   3501  CG  GLN A 460     -13.492  31.484   7.227  1.00 87.50           C  
ATOM   3502  CD  GLN A 460     -13.625  32.844   7.895  1.00 87.50           C  
ATOM   3503  NE2 GLN A 460     -14.719  33.531   7.605  1.00 87.50           N  
ATOM   3504  OE1 GLN A 460     -12.750  33.250   8.664  1.00 87.50           O  
ATOM   3505  N   GLY A 461     -12.781  29.016   4.719  1.00 82.38           N  
ATOM   3506  CA  GLY A 461     -12.734  29.156   3.271  1.00 82.38           C  
ATOM   3507  C   GLY A 461     -12.109  27.953   2.572  1.00 82.38           C  
ATOM   3508  O   GLY A 461     -12.078  27.906   1.341  1.00 82.38           O  
ATOM   3509  N   GLU A 462     -11.648  27.016   3.365  1.00 84.81           N  
ATOM   3510  CA  GLU A 462     -11.039  25.844   2.748  1.00 84.81           C  
ATOM   3511  C   GLU A 462     -12.102  24.922   2.139  1.00 84.81           C  
ATOM   3512  CB  GLU A 462     -10.211  25.062   3.771  1.00 84.81           C  
ATOM   3513  O   GLU A 462     -13.125  24.641   2.771  1.00 84.81           O  
ATOM   3514  CG  GLU A 462      -8.867  25.703   4.094  1.00 84.81           C  
ATOM   3515  CD  GLU A 462      -7.984  24.844   4.977  1.00 84.81           C  
ATOM   3516  OE1 GLU A 462      -6.750  24.812   4.754  1.00 84.81           O  
ATOM   3517  OE2 GLU A 462      -8.523  24.188   5.895  1.00 84.81           O  
ATOM   3518  N   THR A 463     -11.945  24.578   0.863  1.00 81.19           N  
ATOM   3519  CA  THR A 463     -12.797  23.578   0.225  1.00 81.19           C  
ATOM   3520  C   THR A 463     -12.117  22.203   0.228  1.00 81.19           C  
ATOM   3521  CB  THR A 463     -13.141  23.969  -1.221  1.00 81.19           C  
ATOM   3522  O   THR A 463     -12.781  21.172   0.098  1.00 81.19           O  
ATOM   3523  CG2 THR A 463     -13.945  25.266  -1.254  1.00 81.19           C  
ATOM   3524  OG1 THR A 463     -11.930  24.156  -1.962  1.00 81.19           O  
ATOM   3525  N   THR A 464     -10.875  22.266   0.356  1.00 81.62           N  
ATOM   3526  CA  THR A 464     -10.047  21.078   0.492  1.00 81.62           C  
ATOM   3527  C   THR A 464      -9.070  21.234   1.652  1.00 81.62           C  
ATOM   3528  CB  THR A 464      -9.266  20.797  -0.805  1.00 81.62           C  
ATOM   3529  O   THR A 464      -7.906  21.594   1.448  1.00 81.62           O  
ATOM   3530  CG2 THR A 464     -10.211  20.391  -1.937  1.00 81.62           C  
ATOM   3531  OG1 THR A 464      -8.539  21.969  -1.191  1.00 81.62           O  
ATOM   3532  N   PRO A 465      -9.578  21.047   2.807  1.00 91.31           N  
ATOM   3533  CA  PRO A 465      -8.758  21.312   3.992  1.00 91.31           C  
ATOM   3534  C   PRO A 465      -7.438  20.531   3.979  1.00 91.31           C  
ATOM   3535  CB  PRO A 465      -9.648  20.844   5.148  1.00 91.31           C  
ATOM   3536  O   PRO A 465      -7.434  19.312   3.773  1.00 91.31           O  
ATOM   3537  CG  PRO A 465     -11.031  20.875   4.594  1.00 91.31           C  
ATOM   3538  CD  PRO A 465     -10.977  20.531   3.133  1.00 91.31           C  
ATOM   3539  N   VAL A 466      -6.387  21.219   4.215  1.00 92.38           N  
ATOM   3540  CA  VAL A 466      -5.051  20.641   4.105  1.00 92.38           C  
ATOM   3541  C   VAL A 466      -4.852  19.578   5.191  1.00 92.38           C  
ATOM   3542  CB  VAL A 466      -3.955  21.719   4.203  1.00 92.38           C  
ATOM   3543  O   VAL A 466      -4.207  18.562   4.957  1.00 92.38           O  
ATOM   3544  CG1 VAL A 466      -3.916  22.328   5.605  1.00 92.38           C  
ATOM   3545  CG2 VAL A 466      -2.594  21.141   3.828  1.00 92.38           C  
ATOM   3546  N   ALA A 467      -5.414  19.828   6.395  1.00 95.50           N  
ATOM   3547  CA  ALA A 467      -5.285  18.859   7.477  1.00 95.50           C  
ATOM   3548  C   ALA A 467      -5.918  17.531   7.094  1.00 95.50           C  
ATOM   3549  CB  ALA A 467      -5.922  19.406   8.758  1.00 95.50           C  
ATOM   3550  O   ALA A 467      -5.355  16.469   7.371  1.00 95.50           O  
ATOM   3551  N   VAL A 468      -7.066  17.625   6.445  1.00 94.88           N  
ATOM   3552  CA  VAL A 468      -7.754  16.438   5.977  1.00 94.88           C  
ATOM   3553  C   VAL A 468      -6.887  15.703   4.957  1.00 94.88           C  
ATOM   3554  CB  VAL A 468      -9.133  16.766   5.363  1.00 94.88           C  
ATOM   3555  O   VAL A 468      -6.750  14.477   5.008  1.00 94.88           O  
ATOM   3556  CG1 VAL A 468      -9.727  15.547   4.660  1.00 94.88           C  
ATOM   3557  CG2 VAL A 468     -10.086  17.281   6.438  1.00 94.88           C  
ATOM   3558  N   GLN A 469      -6.246  16.453   4.090  1.00 93.25           N  
ATOM   3559  CA  GLN A 469      -5.391  15.859   3.068  1.00 93.25           C  
ATOM   3560  C   GLN A 469      -4.160  15.203   3.691  1.00 93.25           C  
ATOM   3561  CB  GLN A 469      -4.961  16.922   2.047  1.00 93.25           C  
ATOM   3562  O   GLN A 469      -3.758  14.109   3.287  1.00 93.25           O  
ATOM   3563  CG  GLN A 469      -6.109  17.453   1.208  1.00 93.25           C  
ATOM   3564  CD  GLN A 469      -5.637  18.156  -0.054  1.00 93.25           C  
ATOM   3565  NE2 GLN A 469      -6.477  19.031  -0.604  1.00 93.25           N  
ATOM   3566  OE1 GLN A 469      -4.523  17.922  -0.530  1.00 93.25           O  
ATOM   3567  N   HIS A 470      -3.555  15.844   4.699  1.00 96.69           N  
ATOM   3568  CA  HIS A 470      -2.410  15.258   5.391  1.00 96.69           C  
ATOM   3569  C   HIS A 470      -2.787  13.945   6.059  1.00 96.69           C  
ATOM   3570  CB  HIS A 470      -1.856  16.234   6.426  1.00 96.69           C  
ATOM   3571  O   HIS A 470      -2.049  12.961   5.965  1.00 96.69           O  
ATOM   3572  CG  HIS A 470      -1.230  17.453   5.828  1.00 96.69           C  
ATOM   3573  CD2 HIS A 470      -1.200  18.734   6.254  1.00 96.69           C  
ATOM   3574  ND1 HIS A 470      -0.533  17.422   4.641  1.00 96.69           N  
ATOM   3575  CE1 HIS A 470      -0.100  18.641   4.359  1.00 96.69           C  
ATOM   3576  NE2 HIS A 470      -0.491  19.469   5.324  1.00 96.69           N  
ATOM   3577  N   ILE A 471      -3.912  13.938   6.699  1.00 97.69           N  
ATOM   3578  CA  ILE A 471      -4.348  12.750   7.422  1.00 97.69           C  
ATOM   3579  C   ILE A 471      -4.645  11.625   6.430  1.00 97.69           C  
ATOM   3580  CB  ILE A 471      -5.594  13.039   8.289  1.00 97.69           C  
ATOM   3581  O   ILE A 471      -4.117  10.516   6.562  1.00 97.69           O  
ATOM   3582  CG1 ILE A 471      -5.230  13.992   9.438  1.00 97.69           C  
ATOM   3583  CG2 ILE A 471      -6.191  11.734   8.828  1.00 97.69           C  
ATOM   3584  CD1 ILE A 471      -6.438  14.586  10.148  1.00 97.69           C  
ATOM   3585  N   VAL A 472      -5.414  11.891   5.418  1.00 95.88           N  
ATOM   3586  CA  VAL A 472      -5.801  10.883   4.434  1.00 95.88           C  
ATOM   3587  C   VAL A 472      -4.555  10.328   3.746  1.00 95.88           C  
ATOM   3588  CB  VAL A 472      -6.777  11.461   3.387  1.00 95.88           C  
ATOM   3589  O   VAL A 472      -4.375   9.117   3.664  1.00 95.88           O  
ATOM   3590  CG1 VAL A 472      -6.922  10.508   2.201  1.00 95.88           C  
ATOM   3591  CG2 VAL A 472      -8.141  11.734   4.020  1.00 95.88           C  
ATOM   3592  N   ARG A 473      -3.643  11.172   3.322  1.00 94.88           N  
ATOM   3593  CA  ARG A 473      -2.479  10.742   2.555  1.00 94.88           C  
ATOM   3594  C   ARG A 473      -1.470  10.023   3.447  1.00 94.88           C  
ATOM   3595  CB  ARG A 473      -1.814  11.930   1.867  1.00 94.88           C  
ATOM   3596  O   ARG A 473      -0.652   9.234   2.965  1.00 94.88           O  
ATOM   3597  CG  ARG A 473      -2.551  12.422   0.629  1.00 94.88           C  
ATOM   3598  CD  ARG A 473      -1.770  13.500  -0.106  1.00 94.88           C  
ATOM   3599  NE  ARG A 473      -2.617  14.242  -1.033  1.00 94.88           N  
ATOM   3600  NH1 ARG A 473      -2.316  12.789  -2.801  1.00 94.88           N  
ATOM   3601  NH2 ARG A 473      -3.646  14.633  -3.049  1.00 94.88           N  
ATOM   3602  CZ  ARG A 473      -2.859  13.883  -2.291  1.00 94.88           C  
ATOM   3603  N   SER A 474      -1.540  10.281   4.754  1.00 97.62           N  
ATOM   3604  CA  SER A 474      -0.611   9.586   5.637  1.00 97.62           C  
ATOM   3605  C   SER A 474      -0.911   8.094   5.688  1.00 97.62           C  
ATOM   3606  CB  SER A 474      -0.670  10.180   7.047  1.00 97.62           C  
ATOM   3607  O   SER A 474      -0.025   7.285   5.977  1.00 97.62           O  
ATOM   3608  OG  SER A 474      -1.856   9.773   7.711  1.00 97.62           O  
ATOM   3609  N   PHE A 475      -2.133   7.703   5.348  1.00 96.81           N  
ATOM   3610  CA  PHE A 475      -2.514   6.293   5.301  1.00 96.81           C  
ATOM   3611  C   PHE A 475      -2.125   5.676   3.963  1.00 96.81           C  
ATOM   3612  CB  PHE A 475      -4.020   6.137   5.535  1.00 96.81           C  
ATOM   3613  O   PHE A 475      -2.148   4.453   3.809  1.00 96.81           O  
ATOM   3614  CG  PHE A 475      -4.426   6.270   6.977  1.00 96.81           C  
ATOM   3615  CD1 PHE A 475      -4.449   5.160   7.816  1.00 96.81           C  
ATOM   3616  CD2 PHE A 475      -4.781   7.508   7.500  1.00 96.81           C  
ATOM   3617  CE1 PHE A 475      -4.824   5.281   9.148  1.00 96.81           C  
ATOM   3618  CE2 PHE A 475      -5.156   7.637   8.836  1.00 96.81           C  
ATOM   3619  CZ  PHE A 475      -5.180   6.523   9.656  1.00 96.81           C  
ATOM   3620  N   ASP A 476      -1.849   6.512   2.967  1.00 94.94           N  
ATOM   3621  CA  ASP A 476      -1.460   6.066   1.632  1.00 94.94           C  
ATOM   3622  C   ASP A 476      -2.514   5.133   1.037  1.00 94.94           C  
ATOM   3623  CB  ASP A 476      -0.101   5.363   1.676  1.00 94.94           C  
ATOM   3624  O   ASP A 476      -2.205   4.004   0.659  1.00 94.94           O  
ATOM   3625  CG  ASP A 476       0.452   5.055   0.296  1.00 94.94           C  
ATOM   3626  OD1 ASP A 476       0.091   5.754  -0.676  1.00 94.94           O  
ATOM   3627  OD2 ASP A 476       1.254   4.105   0.178  1.00 94.94           O  
ATOM   3628  N   PRO A 477      -3.713   5.648   0.880  1.00 91.25           N  
ATOM   3629  CA  PRO A 477      -4.789   4.750   0.454  1.00 91.25           C  
ATOM   3630  C   PRO A 477      -4.688   4.367  -1.021  1.00 91.25           C  
ATOM   3631  CB  PRO A 477      -6.055   5.566   0.721  1.00 91.25           C  
ATOM   3632  O   PRO A 477      -4.160   5.141  -1.828  1.00 91.25           O  
ATOM   3633  CG  PRO A 477      -5.637   6.992   0.548  1.00 91.25           C  
ATOM   3634  CD  PRO A 477      -4.238   7.145   1.071  1.00 91.25           C  
ATOM   3635  N   CYS A 478      -5.156   3.260  -1.321  1.00 88.25           N  
ATOM   3636  CA  CYS A 478      -5.438   2.775  -2.668  1.00 88.25           C  
ATOM   3637  C   CYS A 478      -6.875   2.295  -2.787  1.00 88.25           C  
ATOM   3638  CB  CYS A 478      -4.477   1.645  -3.041  1.00 88.25           C  
ATOM   3639  O   CYS A 478      -7.234   1.251  -2.236  1.00 88.25           O  
ATOM   3640  SG  CYS A 478      -4.762   0.965  -4.691  1.00 88.25           S  
ATOM   3641  N   MET A 479      -7.645   3.051  -3.508  1.00 85.06           N  
ATOM   3642  CA  MET A 479      -9.055   2.703  -3.631  1.00 85.06           C  
ATOM   3643  C   MET A 479      -9.266   1.627  -4.691  1.00 85.06           C  
ATOM   3644  CB  MET A 479      -9.891   3.939  -3.975  1.00 85.06           C  
ATOM   3645  O   MET A 479     -10.305   0.965  -4.719  1.00 85.06           O  
ATOM   3646  CG  MET A 479      -9.875   5.008  -2.893  1.00 85.06           C  
ATOM   3647  SD  MET A 479     -10.555   4.406  -1.299  1.00 85.06           S  
ATOM   3648  CE  MET A 479      -9.031   4.309  -0.316  1.00 85.06           C  
ATOM   3649  N   VAL A 480      -8.258   1.417  -5.512  1.00 82.25           N  
ATOM   3650  CA  VAL A 480      -8.391   0.427  -6.574  1.00 82.25           C  
ATOM   3651  C   VAL A 480      -8.523  -0.969  -5.973  1.00 82.25           C  
ATOM   3652  CB  VAL A 480      -7.188   0.476  -7.543  1.00 82.25           C  
ATOM   3653  O   VAL A 480      -9.445  -1.715  -6.312  1.00 82.25           O  
ATOM   3654  CG1 VAL A 480      -7.258  -0.668  -8.555  1.00 82.25           C  
ATOM   3655  CG2 VAL A 480      -7.137   1.823  -8.266  1.00 82.25           C  
ATOM   3656  N   CYS A 481      -7.672  -1.297  -5.105  1.00 87.88           N  
ATOM   3657  CA  CYS A 481      -7.785  -2.627  -4.516  1.00 87.88           C  
ATOM   3658  C   CYS A 481      -8.883  -2.664  -3.461  1.00 87.88           C  
ATOM   3659  CB  CYS A 481      -6.457  -3.053  -3.898  1.00 87.88           C  
ATOM   3660  O   CYS A 481      -9.430  -3.729  -3.162  1.00 87.88           O  
ATOM   3661  SG  CYS A 481      -5.879  -1.955  -2.586  1.00 87.88           S  
ATOM   3662  N   THR A 482      -9.227  -1.491  -2.957  1.00 90.38           N  
ATOM   3663  CA  THR A 482     -10.258  -1.430  -1.924  1.00 90.38           C  
ATOM   3664  C   THR A 482     -11.617  -1.844  -2.484  1.00 90.38           C  
ATOM   3665  CB  THR A 482     -10.359  -0.017  -1.319  1.00 90.38           C  
ATOM   3666  O   THR A 482     -12.359  -2.582  -1.839  1.00 90.38           O  
ATOM   3667  CG2 THR A 482     -11.406   0.036  -0.218  1.00 90.38           C  
ATOM   3668  OG1 THR A 482      -9.086   0.352  -0.768  1.00 90.38           O  
ATOM   3669  N   VAL A 483     -11.883  -1.384  -3.689  1.00 86.88           N  
ATOM   3670  CA  VAL A 483     -13.180  -1.662  -4.309  1.00 86.88           C  
ATOM   3671  C   VAL A 483     -13.039  -2.824  -5.289  1.00 86.88           C  
ATOM   3672  CB  VAL A 483     -13.742  -0.417  -5.031  1.00 86.88           C  
ATOM   3673  O   VAL A 483     -13.750  -2.879  -6.297  1.00 86.88           O  
ATOM   3674  CG1 VAL A 483     -14.094   0.677  -4.023  1.00 86.88           C  
ATOM   3675  CG2 VAL A 483     -12.742   0.102  -6.059  1.00 86.88           C  
ATOM   3676  N   HIS A 484     -12.141  -3.727  -4.996  1.00 88.56           N  
ATOM   3677  CA  HIS A 484     -11.844  -4.855  -5.875  1.00 88.56           C  
ATOM   3678  C   HIS A 484     -13.117  -5.590  -6.277  1.00 88.56           C  
ATOM   3679  CB  HIS A 484     -10.875  -5.820  -5.195  1.00 88.56           C  
ATOM   3680  O   HIS A 484     -13.297  -5.945  -7.441  1.00 88.56           O  
ATOM   3681  CG  HIS A 484     -11.375  -6.359  -3.895  1.00 88.56           C  
ATOM   3682  CD2 HIS A 484     -12.000  -7.523  -3.598  1.00 88.56           C  
ATOM   3683  ND1 HIS A 484     -11.250  -5.672  -2.707  1.00 88.56           N  
ATOM   3684  CE1 HIS A 484     -11.781  -6.391  -1.732  1.00 88.56           C  
ATOM   3685  NE2 HIS A 484     -12.242  -7.516  -2.246  1.00 88.56           N  
TER    3686      HIS A 484                                                      
ATOM   3687  N   CYS B   1      -3.914  -0.148 -13.281  1.00 41.44           N  
ATOM   3688  CA  CYS B   1      -4.633   1.105 -13.484  1.00 41.44           C  
ATOM   3689  C   CYS B   1      -5.023   1.272 -14.953  1.00 41.44           C  
ATOM   3690  CB  CYS B   1      -3.779   2.291 -13.039  1.00 41.44           C  
ATOM   3691  O   CYS B   1      -4.230   0.977 -15.844  1.00 41.44           O  
ATOM   3692  SG  CYS B   1      -3.447   2.320 -11.266  1.00 41.44           S  
ATOM   3693  N   ILE B   2      -6.285   1.139 -15.242  1.00 49.81           N  
ATOM   3694  CA  ILE B   2      -6.750   1.273 -16.609  1.00 49.81           C  
ATOM   3695  C   ILE B   2      -6.504   2.697 -17.109  1.00 49.81           C  
ATOM   3696  CB  ILE B   2      -8.250   0.918 -16.734  1.00 49.81           C  
ATOM   3697  O   ILE B   2      -6.965   3.662 -16.500  1.00 49.81           O  
ATOM   3698  CG1 ILE B   2      -8.484  -0.551 -16.375  1.00 49.81           C  
ATOM   3699  CG2 ILE B   2      -8.758   1.216 -18.156  1.00 49.81           C  
ATOM   3700  CD1 ILE B   2      -9.953  -0.942 -16.281  1.00 49.81           C  
ATOM   3701  N   GLY B   3      -5.297   2.750 -17.703  1.00 59.91           N  
ATOM   3702  CA  GLY B   3      -5.102   4.016 -18.391  1.00 59.91           C  
ATOM   3703  C   GLY B   3      -6.219   4.344 -19.359  1.00 59.91           C  
ATOM   3704  O   GLY B   3      -6.887   3.441 -19.875  1.00 59.91           O  
ATOM   3705  N   VAL B   4      -6.684   5.582 -19.250  1.00 69.31           N  
ATOM   3706  CA  VAL B   4      -7.715   6.059 -20.172  1.00 69.31           C  
ATOM   3707  C   VAL B   4      -7.062   6.680 -21.406  1.00 69.31           C  
ATOM   3708  CB  VAL B   4      -8.648   7.078 -19.484  1.00 69.31           C  
ATOM   3709  O   VAL B   4      -6.156   7.508 -21.281  1.00 69.31           O  
ATOM   3710  CG1 VAL B   4      -9.820   7.434 -20.406  1.00 69.31           C  
ATOM   3711  CG2 VAL B   4      -9.156   6.531 -18.156  1.00 69.31           C  
ATOM   3712  N   PRO B   5      -7.520   6.059 -22.578  1.00 78.12           N  
ATOM   3713  CA  PRO B   5      -6.969   6.676 -23.781  1.00 78.12           C  
ATOM   3714  C   PRO B   5      -7.395   8.133 -23.938  1.00 78.12           C  
ATOM   3715  CB  PRO B   5      -7.539   5.812 -24.906  1.00 78.12           C  
ATOM   3716  O   PRO B   5      -8.531   8.492 -23.625  1.00 78.12           O  
ATOM   3717  CG  PRO B   5      -8.016   4.566 -24.234  1.00 78.12           C  
ATOM   3718  CD  PRO B   5      -8.320   4.883 -22.797  1.00 78.12           C  
ATOM   3719  N   GLY B   6      -6.504   8.922 -24.219  1.00 82.88           N  
ATOM   3720  CA  GLY B   6      -6.730  10.320 -24.531  1.00 82.88           C  
ATOM   3721  C   GLY B   6      -5.895  10.797 -25.703  1.00 82.88           C  
ATOM   3722  O   GLY B   6      -4.820  10.258 -25.984  1.00 82.88           O  
ATOM   3723  N   GLN B   7      -6.668  11.680 -26.438  1.00 86.44           N  
ATOM   3724  CA  GLN B   7      -5.957  12.289 -27.562  1.00 86.44           C  
ATOM   3725  C   GLN B   7      -5.277  13.586 -27.141  1.00 86.44           C  
ATOM   3726  CB  GLN B   7      -6.910  12.547 -28.734  1.00 86.44           C  
ATOM   3727  O   GLN B   7      -5.910  14.461 -26.531  1.00 86.44           O  
ATOM   3728  CG  GLN B   7      -6.207  12.867 -30.031  1.00 86.44           C  
ATOM   3729  CD  GLN B   7      -7.176  13.070 -31.188  1.00 86.44           C  
ATOM   3730  NE2 GLN B   7      -6.672  12.969 -32.406  1.00 86.44           N  
ATOM   3731  OE1 GLN B   7      -8.367  13.320 -30.984  1.00 86.44           O  
ATOM   3732  N   ILE B   8      -4.031  13.609 -27.453  1.00 89.69           N  
ATOM   3733  CA  ILE B   8      -3.275  14.820 -27.141  1.00 89.69           C  
ATOM   3734  C   ILE B   8      -3.748  15.969 -28.016  1.00 89.69           C  
ATOM   3735  CB  ILE B   8      -1.756  14.594 -27.312  1.00 89.69           C  
ATOM   3736  O   ILE B   8      -3.715  15.875 -29.250  1.00 89.69           O  
ATOM   3737  CG1 ILE B   8      -1.268  13.477 -26.375  1.00 89.69           C  
ATOM   3738  CG2 ILE B   8      -0.986  15.898 -27.062  1.00 89.69           C  
ATOM   3739  CD1 ILE B   8       0.177  13.062 -26.625  1.00 89.69           C  
ATOM   3740  N   ARG B   9      -4.254  17.031 -27.438  1.00 89.44           N  
ATOM   3741  CA  ARG B   9      -4.754  18.188 -28.156  1.00 89.44           C  
ATOM   3742  C   ARG B   9      -3.693  19.281 -28.250  1.00 89.44           C  
ATOM   3743  CB  ARG B   9      -6.020  18.734 -27.500  1.00 89.44           C  
ATOM   3744  O   ARG B   9      -3.469  19.859 -29.328  1.00 89.44           O  
ATOM   3745  CG  ARG B   9      -7.195  17.781 -27.516  1.00 89.44           C  
ATOM   3746  CD  ARG B   9      -7.684  17.516 -28.938  1.00 89.44           C  
ATOM   3747  NE  ARG B   9      -8.891  16.688 -28.938  1.00 89.44           N  
ATOM   3748  NH1 ARG B   9      -8.867  16.297 -31.219  1.00 89.44           N  
ATOM   3749  NH2 ARG B   9     -10.531  15.406 -29.906  1.00 89.44           N  
ATOM   3750  CZ  ARG B   9      -9.430  16.141 -30.016  1.00 89.44           C  
ATOM   3751  N   THR B  10      -3.236  19.609 -27.250  1.00 90.62           N  
ATOM   3752  CA  THR B  10      -2.184  20.609 -27.219  1.00 90.62           C  
ATOM   3753  C   THR B  10      -1.049  20.172 -26.297  1.00 90.62           C  
ATOM   3754  CB  THR B  10      -2.729  21.969 -26.750  1.00 90.62           C  
ATOM   3755  O   THR B  10      -1.265  19.391 -25.359  1.00 90.62           O  
ATOM   3756  CG2 THR B  10      -3.807  22.484 -27.703  1.00 90.62           C  
ATOM   3757  OG1 THR B  10      -3.289  21.828 -25.438  1.00 90.62           O  
ATOM   3758  N   ILE B  11       0.051  20.531 -26.766  1.00 88.12           N  
ATOM   3759  CA  ILE B  11       1.246  20.250 -25.969  1.00 88.12           C  
ATOM   3760  C   ILE B  11       1.946  21.562 -25.609  1.00 88.12           C  
ATOM   3761  CB  ILE B  11       2.215  19.328 -26.734  1.00 88.12           C  
ATOM   3762  O   ILE B  11       2.127  22.438 -26.453  1.00 88.12           O  
ATOM   3763  CG1 ILE B  11       1.543  17.969 -27.031  1.00 88.12           C  
ATOM   3764  CG2 ILE B  11       3.512  19.125 -25.938  1.00 88.12           C  
ATOM   3765  CD1 ILE B  11       2.371  17.047 -27.906  1.00 88.12           C  
ATOM   3766  N   ASP B  12       2.051  21.750 -24.453  1.00 84.31           N  
ATOM   3767  CA  ASP B  12       2.873  22.844 -23.922  1.00 84.31           C  
ATOM   3768  C   ASP B  12       4.020  22.297 -23.062  1.00 84.31           C  
ATOM   3769  CB  ASP B  12       2.020  23.812 -23.109  1.00 84.31           C  
ATOM   3770  O   ASP B  12       3.848  22.062 -21.875  1.00 84.31           O  
ATOM   3771  CG  ASP B  12       2.770  25.062 -22.703  1.00 84.31           C  
ATOM   3772  OD1 ASP B  12       3.908  25.266 -23.188  1.00 84.31           O  
ATOM   3773  OD2 ASP B  12       2.217  25.859 -21.922  1.00 84.31           O  
ATOM   3774  N   GLY B  13       5.164  22.141 -23.766  1.00 79.94           N  
ATOM   3775  CA  GLY B  13       6.262  21.484 -23.062  1.00 79.94           C  
ATOM   3776  C   GLY B  13       6.012  20.016 -22.812  1.00 79.94           C  
ATOM   3777  O   GLY B  13       5.746  19.250 -23.750  1.00 79.94           O  
ATOM   3778  N   ASN B  14       6.035  19.625 -21.500  1.00 77.50           N  
ATOM   3779  CA  ASN B  14       5.754  18.234 -21.141  1.00 77.50           C  
ATOM   3780  C   ASN B  14       4.324  18.062 -20.641  1.00 77.50           C  
ATOM   3781  CB  ASN B  14       6.750  17.750 -20.078  1.00 77.50           C  
ATOM   3782  O   ASN B  14       3.945  16.984 -20.172  1.00 77.50           O  
ATOM   3783  CG  ASN B  14       8.094  17.375 -20.672  1.00 77.50           C  
ATOM   3784  ND2 ASN B  14       9.078  17.156 -19.812  1.00 77.50           N  
ATOM   3785  OD1 ASN B  14       8.258  17.312 -21.891  1.00 77.50           O  
ATOM   3786  N   GLN B  15       3.725  19.094 -20.672  1.00 81.56           N  
ATOM   3787  CA  GLN B  15       2.311  19.062 -20.312  1.00 81.56           C  
ATOM   3788  C   GLN B  15       1.424  19.125 -21.547  1.00 81.56           C  
ATOM   3789  CB  GLN B  15       1.976  20.219 -19.359  1.00 81.56           C  
ATOM   3790  O   GLN B  15       1.745  19.828 -22.516  1.00 81.56           O  
ATOM   3791  CG  GLN B  15       2.482  20.016 -17.938  1.00 81.56           C  
ATOM   3792  CD  GLN B  15       1.371  20.062 -16.906  1.00 81.56           C  
ATOM   3793  NE2 GLN B  15       1.696  19.703 -15.672  1.00 81.56           N  
ATOM   3794  OE1 GLN B  15       0.229  20.422 -17.219  1.00 81.56           O  
ATOM   3795  N   ALA B  16       0.472  18.219 -21.516  1.00 86.12           N  
ATOM   3796  CA  ALA B  16      -0.444  18.172 -22.656  1.00 86.12           C  
ATOM   3797  C   ALA B  16      -1.896  18.234 -22.188  1.00 86.12           C  
ATOM   3798  CB  ALA B  16      -0.206  16.906 -23.469  1.00 86.12           C  
ATOM   3799  O   ALA B  16      -2.213  17.844 -21.062  1.00 86.12           O  
ATOM   3800  N   LYS B  17      -2.568  18.938 -22.953  1.00 85.69           N  
ATOM   3801  CA  LYS B  17      -4.016  18.781 -22.828  1.00 85.69           C  
ATOM   3802  C   LYS B  17      -4.496  17.547 -23.609  1.00 85.69           C  
ATOM   3803  CB  LYS B  17      -4.730  20.031 -23.344  1.00 85.69           C  
ATOM   3804  O   LYS B  17      -4.320  17.469 -24.828  1.00 85.69           O  
ATOM   3805  CG  LYS B  17      -4.590  21.234 -22.422  1.00 85.69           C  
ATOM   3806  CD  LYS B  17      -5.730  22.234 -22.625  1.00 85.69           C  
ATOM   3807  CE  LYS B  17      -5.621  23.406 -21.672  1.00 85.69           C  
ATOM   3808  NZ  LYS B  17      -6.738  24.375 -21.859  1.00 85.69           N  
ATOM   3809  N   VAL B  18      -4.906  16.641 -22.859  1.00 85.00           N  
ATOM   3810  CA  VAL B  18      -5.336  15.383 -23.469  1.00 85.00           C  
ATOM   3811  C   VAL B  18      -6.855  15.266 -23.375  1.00 85.00           C  
ATOM   3812  CB  VAL B  18      -4.664  14.172 -22.781  1.00 85.00           C  
ATOM   3813  O   VAL B  18      -7.441  15.484 -22.312  1.00 85.00           O  
ATOM   3814  CG1 VAL B  18      -5.195  12.859 -23.375  1.00 85.00           C  
ATOM   3815  CG2 VAL B  18      -3.146  14.250 -22.938  1.00 85.00           C  
ATOM   3816  N   ASP B  19      -7.336  15.086 -24.609  1.00 80.69           N  
ATOM   3817  CA  ASP B  19      -8.773  14.859 -24.688  1.00 80.69           C  
ATOM   3818  C   ASP B  19      -9.125  13.422 -24.328  1.00 80.69           C  
ATOM   3819  CB  ASP B  19      -9.297  15.203 -26.078  1.00 80.69           C  
ATOM   3820  O   ASP B  19      -8.773  12.492 -25.062  1.00 80.69           O  
ATOM   3821  CG  ASP B  19     -10.812  15.188 -26.172  1.00 80.69           C  
ATOM   3822  OD1 ASP B  19     -11.453  14.383 -25.469  1.00 80.69           O  
ATOM   3823  OD2 ASP B  19     -11.367  15.984 -26.953  1.00 80.69           O  
ATOM   3824  N   VAL B  20      -9.578  13.312 -23.281  1.00 74.44           N  
ATOM   3825  CA  VAL B  20     -10.078  12.016 -22.844  1.00 74.44           C  
ATOM   3826  C   VAL B  20     -11.609  12.016 -22.875  1.00 74.44           C  
ATOM   3827  CB  VAL B  20      -9.586  11.680 -21.406  1.00 74.44           C  
ATOM   3828  O   VAL B  20     -12.258  12.617 -22.031  1.00 74.44           O  
ATOM   3829  CG1 VAL B  20     -10.070  10.297 -20.984  1.00 74.44           C  
ATOM   3830  CG2 VAL B  20      -8.062  11.750 -21.344  1.00 74.44           C  
ATOM   3831  N   CYS B  21     -12.062  11.297 -23.781  1.00 70.12           N  
ATOM   3832  CA  CYS B  21     -13.508  11.219 -23.969  1.00 70.12           C  
ATOM   3833  C   CYS B  21     -14.141  12.609 -23.922  1.00 70.12           C  
ATOM   3834  CB  CYS B  21     -14.141  10.336 -22.891  1.00 70.12           C  
ATOM   3835  O   CYS B  21     -15.148  12.820 -23.250  1.00 70.12           O  
ATOM   3836  SG  CYS B  21     -13.703   8.594 -23.031  1.00 70.12           S  
ATOM   3837  N   GLY B  22     -13.594  13.523 -24.609  1.00 68.81           N  
ATOM   3838  CA  GLY B  22     -14.141  14.859 -24.750  1.00 68.81           C  
ATOM   3839  C   GLY B  22     -13.680  15.812 -23.672  1.00 68.81           C  
ATOM   3840  O   GLY B  22     -13.969  17.016 -23.719  1.00 68.81           O  
ATOM   3841  N   ILE B  23     -13.094  15.289 -22.672  1.00 71.62           N  
ATOM   3842  CA  ILE B  23     -12.625  16.125 -21.578  1.00 71.62           C  
ATOM   3843  C   ILE B  23     -11.117  16.328 -21.688  1.00 71.62           C  
ATOM   3844  CB  ILE B  23     -12.984  15.523 -20.203  1.00 71.62           C  
ATOM   3845  O   ILE B  23     -10.359  15.367 -21.828  1.00 71.62           O  
ATOM   3846  CG1 ILE B  23     -14.500  15.320 -20.094  1.00 71.62           C  
ATOM   3847  CG2 ILE B  23     -12.461  16.422 -19.078  1.00 71.62           C  
ATOM   3848  CD1 ILE B  23     -14.930  14.594 -18.828  1.00 71.62           C  
ATOM   3849  N   GLN B  24     -10.875  17.656 -21.656  1.00 76.50           N  
ATOM   3850  CA  GLN B  24      -9.453  17.984 -21.719  1.00 76.50           C  
ATOM   3851  C   GLN B  24      -8.805  17.875 -20.344  1.00 76.50           C  
ATOM   3852  CB  GLN B  24      -9.242  19.375 -22.297  1.00 76.50           C  
ATOM   3853  O   GLN B  24      -9.320  18.422 -19.375  1.00 76.50           O  
ATOM   3854  CG  GLN B  24      -9.422  19.453 -23.812  1.00 76.50           C  
ATOM   3855  CD  GLN B  24      -8.703  20.641 -24.438  1.00 76.50           C  
ATOM   3856  NE2 GLN B  24      -8.656  20.672 -25.766  1.00 76.50           N  
ATOM   3857  OE1 GLN B  24      -8.203  21.516 -23.719  1.00 76.50           O  
ATOM   3858  N   ARG B  25      -7.879  17.094 -20.266  1.00 73.75           N  
ATOM   3859  CA  ARG B  25      -7.113  16.891 -19.031  1.00 73.75           C  
ATOM   3860  C   ARG B  25      -5.652  17.281 -19.234  1.00 73.75           C  
ATOM   3861  CB  ARG B  25      -7.211  15.445 -18.562  1.00 73.75           C  
ATOM   3862  O   ARG B  25      -5.094  17.094 -20.312  1.00 73.75           O  
ATOM   3863  CG  ARG B  25      -8.625  14.984 -18.266  1.00 73.75           C  
ATOM   3864  CD  ARG B  25      -8.656  13.594 -17.641  1.00 73.75           C  
ATOM   3865  NE  ARG B  25     -10.000  13.211 -17.234  1.00 73.75           N  
ATOM   3866  NH1 ARG B  25      -9.328  11.344 -16.047  1.00 73.75           N  
ATOM   3867  NH2 ARG B  25     -11.555  11.891 -16.172  1.00 73.75           N  
ATOM   3868  CZ  ARG B  25     -10.289  12.148 -16.484  1.00 73.75           C  
ATOM   3869  N   ASP B  26      -5.180  17.922 -18.141  1.00 77.31           N  
ATOM   3870  CA  ASP B  26      -3.740  18.156 -18.141  1.00 77.31           C  
ATOM   3871  C   ASP B  26      -2.965  16.891 -17.828  1.00 77.31           C  
ATOM   3872  CB  ASP B  26      -3.385  19.250 -17.125  1.00 77.31           C  
ATOM   3873  O   ASP B  26      -3.129  16.297 -16.750  1.00 77.31           O  
ATOM   3874  CG  ASP B  26      -3.840  20.641 -17.562  1.00 77.31           C  
ATOM   3875  OD1 ASP B  26      -3.676  20.984 -18.750  1.00 77.31           O  
ATOM   3876  OD2 ASP B  26      -4.367  21.375 -16.703  1.00 77.31           O  
ATOM   3877  N   VAL B  27      -2.324  16.484 -18.734  1.00 79.56           N  
ATOM   3878  CA  VAL B  27      -1.604  15.219 -18.641  1.00 79.56           C  
ATOM   3879  C   VAL B  27      -0.108  15.461 -18.828  1.00 79.56           C  
ATOM   3880  CB  VAL B  27      -2.111  14.195 -19.688  1.00 79.56           C  
ATOM   3881  O   VAL B  27       0.298  16.266 -19.672  1.00 79.56           O  
ATOM   3882  CG1 VAL B  27      -1.267  12.922 -19.656  1.00 79.56           C  
ATOM   3883  CG2 VAL B  27      -3.584  13.867 -19.438  1.00 79.56           C  
ATOM   3884  N   ASP B  28       0.654  14.812 -18.062  1.00 75.62           N  
ATOM   3885  CA  ASP B  28       2.109  14.867 -18.188  1.00 75.62           C  
ATOM   3886  C   ASP B  28       2.619  13.867 -19.219  1.00 75.62           C  
ATOM   3887  CB  ASP B  28       2.762  14.594 -16.828  1.00 75.62           C  
ATOM   3888  O   ASP B  28       2.352  12.664 -19.109  1.00 75.62           O  
ATOM   3889  CG  ASP B  28       4.254  14.883 -16.812  1.00 75.62           C  
ATOM   3890  OD1 ASP B  28       4.930  14.617 -17.844  1.00 75.62           O  
ATOM   3891  OD2 ASP B  28       4.758  15.367 -15.789  1.00 75.62           O  
ATOM   3892  N   LEU B  29       3.252  14.336 -20.266  1.00 78.56           N  
ATOM   3893  CA  LEU B  29       3.725  13.508 -21.359  1.00 78.56           C  
ATOM   3894  C   LEU B  29       5.145  13.016 -21.094  1.00 78.56           C  
ATOM   3895  CB  LEU B  29       3.674  14.281 -22.688  1.00 78.56           C  
ATOM   3896  O   LEU B  29       5.797  12.484 -22.000  1.00 78.56           O  
ATOM   3897  CG  LEU B  29       2.287  14.703 -23.172  1.00 78.56           C  
ATOM   3898  CD1 LEU B  29       2.393  15.445 -24.500  1.00 78.56           C  
ATOM   3899  CD2 LEU B  29       1.375  13.492 -23.297  1.00 78.56           C  
ATOM   3900  N   THR B  30       5.566  13.227 -19.875  1.00 71.19           N  
ATOM   3901  CA  THR B  30       6.961  12.922 -19.578  1.00 71.19           C  
ATOM   3902  C   THR B  30       7.289  11.477 -19.938  1.00 71.19           C  
ATOM   3903  CB  THR B  30       7.270  13.148 -18.078  1.00 71.19           C  
ATOM   3904  O   THR B  30       8.406  11.180 -20.375  1.00 71.19           O  
ATOM   3905  CG2 THR B  30       8.750  12.930 -17.781  1.00 71.19           C  
ATOM   3906  OG1 THR B  30       6.926  14.500 -17.734  1.00 71.19           O  
ATOM   3907  N   LEU B  31       6.289  10.695 -19.828  1.00 70.44           N  
ATOM   3908  CA  LEU B  31       6.566   9.281 -20.047  1.00 70.44           C  
ATOM   3909  C   LEU B  31       6.562   8.953 -21.531  1.00 70.44           C  
ATOM   3910  CB  LEU B  31       5.539   8.414 -19.312  1.00 70.44           C  
ATOM   3911  O   LEU B  31       7.254   8.031 -21.969  1.00 70.44           O  
ATOM   3912  CG  LEU B  31       5.555   8.484 -17.781  1.00 70.44           C  
ATOM   3913  CD1 LEU B  31       4.375   7.707 -17.203  1.00 70.44           C  
ATOM   3914  CD2 LEU B  31       6.871   7.949 -17.234  1.00 70.44           C  
ATOM   3915  N   VAL B  32       5.738   9.555 -22.297  1.00 79.75           N  
ATOM   3916  CA  VAL B  32       5.594   9.234 -23.703  1.00 79.75           C  
ATOM   3917  C   VAL B  32       6.285  10.297 -24.562  1.00 79.75           C  
ATOM   3918  CB  VAL B  32       4.109   9.109 -24.109  1.00 79.75           C  
ATOM   3919  O   VAL B  32       6.535  10.086 -25.750  1.00 79.75           O  
ATOM   3920  CG1 VAL B  32       3.453   7.926 -23.406  1.00 79.75           C  
ATOM   3921  CG2 VAL B  32       3.361  10.406 -23.797  1.00 79.75           C  
ATOM   3922  N   GLY B  33       6.672  11.250 -23.938  1.00 78.75           N  
ATOM   3923  CA  GLY B  33       7.270  12.352 -24.672  1.00 78.75           C  
ATOM   3924  C   GLY B  33       6.246  13.219 -25.375  1.00 78.75           C  
ATOM   3925  O   GLY B  33       5.145  12.766 -25.703  1.00 78.75           O  
ATOM   3926  N   SER B  34       6.598  14.492 -25.609  1.00 82.50           N  
ATOM   3927  CA  SER B  34       5.727  15.445 -26.297  1.00 82.50           C  
ATOM   3928  C   SER B  34       5.816  15.289 -27.812  1.00 82.50           C  
ATOM   3929  CB  SER B  34       6.082  16.875 -25.891  1.00 82.50           C  
ATOM   3930  O   SER B  34       4.934  15.750 -28.531  1.00 82.50           O  
ATOM   3931  OG  SER B  34       7.477  17.094 -26.016  1.00 82.50           O  
ATOM   3932  N   CYS B  35       6.871  14.711 -28.234  1.00 85.62           N  
ATOM   3933  CA  CYS B  35       7.082  14.484 -29.656  1.00 85.62           C  
ATOM   3934  C   CYS B  35       7.246  13.000 -29.953  1.00 85.62           C  
ATOM   3935  CB  CYS B  35       8.312  15.258 -30.141  1.00 85.62           C  
ATOM   3936  O   CYS B  35       7.668  12.234 -29.094  1.00 85.62           O  
ATOM   3937  SG  CYS B  35       8.188  17.047 -29.922  1.00 85.62           S  
ATOM   3938  N   ASP B  36       6.793  12.672 -31.141  1.00 78.50           N  
ATOM   3939  CA  ASP B  36       6.941  11.281 -31.578  1.00 78.50           C  
ATOM   3940  C   ASP B  36       8.359  11.008 -32.062  1.00 78.50           C  
ATOM   3941  CB  ASP B  36       5.930  10.945 -32.656  1.00 78.50           C  
ATOM   3942  O   ASP B  36       9.242  11.859 -31.953  1.00 78.50           O  
ATOM   3943  CG  ASP B  36       6.145  11.742 -33.938  1.00 78.50           C  
ATOM   3944  OD1 ASP B  36       7.211  12.383 -34.094  1.00 78.50           O  
ATOM   3945  OD2 ASP B  36       5.242  11.734 -34.812  1.00 78.50           O  
ATOM   3946  N   GLU B  37       8.570   9.734 -32.438  1.00 75.06           N  
ATOM   3947  CA  GLU B  37       9.875   9.297 -32.906  1.00 75.06           C  
ATOM   3948  C   GLU B  37      10.359  10.180 -34.062  1.00 75.06           C  
ATOM   3949  CB  GLU B  37       9.828   7.832 -33.344  1.00 75.06           C  
ATOM   3950  O   GLU B  37      11.562  10.281 -34.312  1.00 75.06           O  
ATOM   3951  CG  GLU B  37       9.383   6.879 -32.250  1.00 75.06           C  
ATOM   3952  CD  GLU B  37       9.461   5.414 -32.656  1.00 75.06           C  
ATOM   3953  OE1 GLU B  37       9.055   4.539 -31.859  1.00 75.06           O  
ATOM   3954  OE2 GLU B  37       9.922   5.145 -33.781  1.00 75.06           O  
ATOM   3955  N   ASN B  38       9.445  10.836 -34.750  1.00 82.44           N  
ATOM   3956  CA  ASN B  38       9.797  11.688 -35.875  1.00 82.44           C  
ATOM   3957  C   ASN B  38       9.914  13.148 -35.469  1.00 82.44           C  
ATOM   3958  CB  ASN B  38       8.773  11.547 -37.000  1.00 82.44           C  
ATOM   3959  O   ASN B  38      10.070  14.039 -36.312  1.00 82.44           O  
ATOM   3960  CG  ASN B  38       8.695  10.141 -37.562  1.00 82.44           C  
ATOM   3961  ND2 ASN B  38       7.484   9.680 -37.844  1.00 82.44           N  
ATOM   3962  OD1 ASN B  38       9.719   9.469 -37.719  1.00 82.44           O  
ATOM   3963  N   GLY B  39       9.953  13.422 -34.188  1.00 80.62           N  
ATOM   3964  CA  GLY B  39      10.109  14.781 -33.719  1.00 80.62           C  
ATOM   3965  C   GLY B  39       8.836  15.602 -33.812  1.00 80.62           C  
ATOM   3966  O   GLY B  39       8.859  16.812 -33.625  1.00 80.62           O  
ATOM   3967  N   GLN B  40       7.750  15.047 -34.375  1.00 86.00           N  
ATOM   3968  CA  GLN B  40       6.469  15.734 -34.469  1.00 86.00           C  
ATOM   3969  C   GLN B  40       5.727  15.719 -33.125  1.00 86.00           C  
ATOM   3970  CB  GLN B  40       5.605  15.102 -35.562  1.00 86.00           C  
ATOM   3971  O   GLN B  40       5.785  14.734 -32.406  1.00 86.00           O  
ATOM   3972  CG  GLN B  40       6.211  15.195 -36.938  1.00 86.00           C  
ATOM   3973  CD  GLN B  40       6.172  16.594 -37.531  1.00 86.00           C  
ATOM   3974  NE2 GLN B  40       7.020  16.859 -38.500  1.00 86.00           N  
ATOM   3975  OE1 GLN B  40       5.391  17.438 -37.062  1.00 86.00           O  
ATOM   3976  N   PRO B  41       5.352  16.859 -32.938  1.00 86.00           N  
ATOM   3977  CA  PRO B  41       4.543  16.891 -31.703  1.00 86.00           C  
ATOM   3978  C   PRO B  41       3.490  15.789 -31.656  1.00 86.00           C  
ATOM   3979  CB  PRO B  41       3.887  18.281 -31.750  1.00 86.00           C  
ATOM   3980  O   PRO B  41       2.922  15.438 -32.688  1.00 86.00           O  
ATOM   3981  CG  PRO B  41       4.555  18.984 -32.875  1.00 86.00           C  
ATOM   3982  CD  PRO B  41       5.320  17.969 -33.688  1.00 86.00           C  
ATOM   3983  N   ARG B  42       3.322  15.219 -30.578  1.00 87.12           N  
ATOM   3984  CA  ARG B  42       2.385  14.109 -30.422  1.00 87.12           C  
ATOM   3985  C   ARG B  42       0.944  14.609 -30.422  1.00 87.12           C  
ATOM   3986  CB  ARG B  42       2.678  13.336 -29.141  1.00 87.12           C  
ATOM   3987  O   ARG B  42       0.031  13.875 -30.031  1.00 87.12           O  
ATOM   3988  CG  ARG B  42       3.971  12.531 -29.188  1.00 87.12           C  
ATOM   3989  CD  ARG B  42       4.125  11.641 -27.969  1.00 87.12           C  
ATOM   3990  NE  ARG B  42       5.395  10.922 -27.984  1.00 87.12           N  
ATOM   3991  NH1 ARG B  42       4.609   9.164 -29.266  1.00 87.12           N  
ATOM   3992  NH2 ARG B  42       6.789   9.188 -28.547  1.00 87.12           N  
ATOM   3993  CZ  ARG B  42       5.594   9.758 -28.594  1.00 87.12           C  
ATOM   3994  N   VAL B  43       0.925  15.875 -30.828  1.00 87.69           N  
ATOM   3995  CA  VAL B  43      -0.440  16.391 -30.891  1.00 87.69           C  
ATOM   3996  C   VAL B  43      -1.280  15.508 -31.812  1.00 87.69           C  
ATOM   3997  CB  VAL B  43      -0.474  17.859 -31.375  1.00 87.69           C  
ATOM   3998  O   VAL B  43      -0.846  15.156 -32.906  1.00 87.69           O  
ATOM   3999  CG1 VAL B  43      -1.914  18.344 -31.516  1.00 87.69           C  
ATOM   4000  CG2 VAL B  43       0.312  18.750 -30.422  1.00 87.69           C  
ATOM   4001  N   GLY B  44      -2.387  15.156 -31.406  1.00 87.06           N  
ATOM   4002  CA  GLY B  44      -3.297  14.305 -32.156  1.00 87.06           C  
ATOM   4003  C   GLY B  44      -3.131  12.828 -31.828  1.00 87.06           C  
ATOM   4004  O   GLY B  44      -3.998  12.016 -32.156  1.00 87.06           O  
ATOM   4005  N   GLN B  45      -2.057  12.547 -31.234  1.00 87.50           N  
ATOM   4006  CA  GLN B  45      -1.816  11.148 -30.875  1.00 87.50           C  
ATOM   4007  C   GLN B  45      -2.588  10.766 -29.609  1.00 87.50           C  
ATOM   4008  CB  GLN B  45      -0.322  10.898 -30.672  1.00 87.50           C  
ATOM   4009  O   GLN B  45      -2.986  11.625 -28.828  1.00 87.50           O  
ATOM   4010  CG  GLN B  45       0.507  11.070 -31.938  1.00 87.50           C  
ATOM   4011  CD  GLN B  45       1.950  10.641 -31.750  1.00 87.50           C  
ATOM   4012  NE2 GLN B  45       2.750  10.789 -32.812  1.00 87.50           N  
ATOM   4013  OE1 GLN B  45       2.342  10.172 -30.688  1.00 87.50           O  
ATOM   4014  N   TRP B  46      -2.857   9.555 -29.656  1.00 86.69           N  
ATOM   4015  CA  TRP B  46      -3.598   8.992 -28.531  1.00 86.69           C  
ATOM   4016  C   TRP B  46      -2.648   8.414 -27.484  1.00 86.69           C  
ATOM   4017  CB  TRP B  46      -4.570   7.914 -29.016  1.00 86.69           C  
ATOM   4018  O   TRP B  46      -1.633   7.809 -27.828  1.00 86.69           O  
ATOM   4019  CG  TRP B  46      -5.754   8.445 -29.766  1.00 86.69           C  
ATOM   4020  CD1 TRP B  46      -5.793   8.844 -31.062  1.00 86.69           C  
ATOM   4021  CD2 TRP B  46      -7.074   8.656 -29.234  1.00 86.69           C  
ATOM   4022  CE2 TRP B  46      -7.859   9.172 -30.297  1.00 86.69           C  
ATOM   4023  CE3 TRP B  46      -7.664   8.445 -27.984  1.00 86.69           C  
ATOM   4024  NE1 TRP B  46      -7.059   9.281 -31.391  1.00 86.69           N  
ATOM   4025  CH2 TRP B  46      -9.766   9.273 -28.891  1.00 86.69           C  
ATOM   4026  CZ2 TRP B  46      -9.211   9.492 -30.125  1.00 86.69           C  
ATOM   4027  CZ3 TRP B  46      -9.008   8.758 -27.828  1.00 86.69           C  
ATOM   4028  N   VAL B  47      -2.941   8.719 -26.312  1.00 84.62           N  
ATOM   4029  CA  VAL B  47      -2.143   8.211 -25.203  1.00 84.62           C  
ATOM   4030  C   VAL B  47      -3.053   7.559 -24.172  1.00 84.62           C  
ATOM   4031  CB  VAL B  47      -1.300   9.328 -24.547  1.00 84.62           C  
ATOM   4032  O   VAL B  47      -4.250   7.848 -24.109  1.00 84.62           O  
ATOM   4033  CG1 VAL B  47      -0.204   9.805 -25.500  1.00 84.62           C  
ATOM   4034  CG2 VAL B  47      -2.195  10.492 -24.125  1.00 84.62           C  
ATOM   4035  N   LEU B  48      -2.518   6.602 -23.453  1.00 77.62           N  
ATOM   4036  CA  LEU B  48      -3.172   6.035 -22.281  1.00 77.62           C  
ATOM   4037  C   LEU B  48      -2.811   6.824 -21.031  1.00 77.62           C  
ATOM   4038  CB  LEU B  48      -2.779   4.566 -22.094  1.00 77.62           C  
ATOM   4039  O   LEU B  48      -1.647   6.859 -20.625  1.00 77.62           O  
ATOM   4040  CG  LEU B  48      -3.863   3.637 -21.547  1.00 77.62           C  
ATOM   4041  CD1 LEU B  48      -4.645   2.998 -22.703  1.00 77.62           C  
ATOM   4042  CD2 LEU B  48      -3.246   2.566 -20.656  1.00 77.62           C  
ATOM   4043  N   VAL B  49      -3.838   7.441 -20.609  1.00 74.81           N  
ATOM   4044  CA  VAL B  49      -3.627   8.336 -19.469  1.00 74.81           C  
ATOM   4045  C   VAL B  49      -3.908   7.590 -18.172  1.00 74.81           C  
ATOM   4046  CB  VAL B  49      -4.516   9.594 -19.562  1.00 74.81           C  
ATOM   4047  O   VAL B  49      -4.938   6.926 -18.031  1.00 74.81           O  
ATOM   4048  CG1 VAL B  49      -4.273  10.523 -18.375  1.00 74.81           C  
ATOM   4049  CG2 VAL B  49      -4.258  10.328 -20.875  1.00 74.81           C  
ATOM   4050  N   HIS B  50      -2.934   7.668 -17.375  1.00 67.88           N  
ATOM   4051  CA  HIS B  50      -3.096   7.094 -16.031  1.00 67.88           C  
ATOM   4052  C   HIS B  50      -2.500   8.008 -14.969  1.00 67.88           C  
ATOM   4053  CB  HIS B  50      -2.445   5.711 -15.969  1.00 67.88           C  
ATOM   4054  O   HIS B  50      -1.316   8.344 -15.031  1.00 67.88           O  
ATOM   4055  CG  HIS B  50      -2.672   5.008 -14.664  1.00 67.88           C  
ATOM   4056  CD2 HIS B  50      -1.804   4.609 -13.711  1.00 67.88           C  
ATOM   4057  ND1 HIS B  50      -3.926   4.637 -14.234  1.00 67.88           N  
ATOM   4058  CE1 HIS B  50      -3.816   4.035 -13.055  1.00 67.88           C  
ATOM   4059  NE2 HIS B  50      -2.539   4.008 -12.719  1.00 67.88           N  
ATOM   4060  N   VAL B  51      -3.348   8.445 -14.086  1.00 61.66           N  
ATOM   4061  CA  VAL B  51      -2.986   9.297 -12.961  1.00 61.66           C  
ATOM   4062  C   VAL B  51      -2.266  10.547 -13.469  1.00 61.66           C  
ATOM   4063  CB  VAL B  51      -2.098   8.547 -11.945  1.00 61.66           C  
ATOM   4064  O   VAL B  51      -1.218  10.922 -12.938  1.00 61.66           O  
ATOM   4065  CG1 VAL B  51      -2.461   8.945 -10.516  1.00 61.66           C  
ATOM   4066  CG2 VAL B  51      -2.227   7.035 -12.133  1.00 61.66           C  
ATOM   4067  N   GLY B  52      -2.795  11.070 -14.586  1.00 66.19           N  
ATOM   4068  CA  GLY B  52      -2.311  12.336 -15.109  1.00 66.19           C  
ATOM   4069  C   GLY B  52      -1.077  12.188 -15.984  1.00 66.19           C  
ATOM   4070  O   GLY B  52      -0.514  13.180 -16.438  1.00 66.19           O  
ATOM   4071  N   PHE B  53      -0.685  10.992 -16.141  1.00 71.94           N  
ATOM   4072  CA  PHE B  53       0.485  10.766 -16.969  1.00 71.94           C  
ATOM   4073  C   PHE B  53       0.106  10.000 -18.234  1.00 71.94           C  
ATOM   4074  CB  PHE B  53       1.566  10.008 -16.203  1.00 71.94           C  
ATOM   4075  O   PHE B  53      -0.736   9.102 -18.188  1.00 71.94           O  
ATOM   4076  CG  PHE B  53       2.164  10.797 -15.062  1.00 71.94           C  
ATOM   4077  CD1 PHE B  53       3.299  11.578 -15.258  1.00 71.94           C  
ATOM   4078  CD2 PHE B  53       1.589  10.758 -13.797  1.00 71.94           C  
ATOM   4079  CE1 PHE B  53       3.854  12.305 -14.211  1.00 71.94           C  
ATOM   4080  CE2 PHE B  53       2.137  11.484 -12.750  1.00 71.94           C  
ATOM   4081  CZ  PHE B  53       3.270  12.258 -12.953  1.00 71.94           C  
ATOM   4082  N   ALA B  54       0.542  10.469 -19.328  1.00 78.12           N  
ATOM   4083  CA  ALA B  54       0.469   9.648 -20.531  1.00 78.12           C  
ATOM   4084  C   ALA B  54       1.406   8.445 -20.438  1.00 78.12           C  
ATOM   4085  CB  ALA B  54       0.803  10.477 -21.781  1.00 78.12           C  
ATOM   4086  O   ALA B  54       2.629   8.602 -20.453  1.00 78.12           O  
ATOM   4087  N   MET B  55       0.825   7.387 -20.203  1.00 68.81           N  
ATOM   4088  CA  MET B  55       1.604   6.184 -19.938  1.00 68.81           C  
ATOM   4089  C   MET B  55       2.160   5.598 -21.234  1.00 68.81           C  
ATOM   4090  CB  MET B  55       0.749   5.141 -19.219  1.00 68.81           C  
ATOM   4091  O   MET B  55       3.244   5.008 -21.234  1.00 68.81           O  
ATOM   4092  CG  MET B  55       0.230   5.602 -17.859  1.00 68.81           C  
ATOM   4093  SD  MET B  55       1.583   5.988 -16.688  1.00 68.81           S  
ATOM   4094  CE  MET B  55       2.221   4.320 -16.375  1.00 68.81           C  
ATOM   4095  N   SER B  56       1.433   5.586 -22.125  1.00 74.81           N  
ATOM   4096  CA  SER B  56       1.845   5.031 -23.406  1.00 74.81           C  
ATOM   4097  C   SER B  56       1.104   5.703 -24.562  1.00 74.81           C  
ATOM   4098  CB  SER B  56       1.603   3.523 -23.453  1.00 74.81           C  
ATOM   4099  O   SER B  56      -0.003   6.215 -24.375  1.00 74.81           O  
ATOM   4100  OG  SER B  56       0.230   3.229 -23.250  1.00 74.81           O  
ATOM   4101  N   VAL B  57       1.846   5.836 -25.656  1.00 80.00           N  
ATOM   4102  CA  VAL B  57       1.183   6.238 -26.891  1.00 80.00           C  
ATOM   4103  C   VAL B  57       0.454   5.043 -27.500  1.00 80.00           C  
ATOM   4104  CB  VAL B  57       2.186   6.828 -27.906  1.00 80.00           C  
ATOM   4105  O   VAL B  57       0.993   3.936 -27.547  1.00 80.00           O  
ATOM   4106  CG1 VAL B  57       1.466   7.281 -29.172  1.00 80.00           C  
ATOM   4107  CG2 VAL B  57       2.961   7.984 -27.281  1.00 80.00           C  
ATOM   4108  N   ILE B  58      -0.700   5.266 -27.609  1.00 79.25           N  
ATOM   4109  CA  ILE B  58      -1.504   4.211 -28.219  1.00 79.25           C  
ATOM   4110  C   ILE B  58      -2.070   4.695 -29.547  1.00 79.25           C  
ATOM   4111  CB  ILE B  58      -2.648   3.758 -27.281  1.00 79.25           C  
ATOM   4112  O   ILE B  58      -2.119   5.902 -29.812  1.00 79.25           O  
ATOM   4113  CG1 ILE B  58      -3.576   4.938 -26.969  1.00 79.25           C  
ATOM   4114  CG2 ILE B  58      -2.084   3.146 -26.000  1.00 79.25           C  
ATOM   4115  CD1 ILE B  58      -4.848   4.543 -26.234  1.00 79.25           C  
ATOM   4116  N   ASN B  59      -2.295   3.764 -30.516  1.00 80.06           N  
ATOM   4117  CA  ASN B  59      -2.883   4.176 -31.781  1.00 80.06           C  
ATOM   4118  C   ASN B  59      -4.371   4.488 -31.641  1.00 80.06           C  
ATOM   4119  CB  ASN B  59      -2.668   3.102 -32.844  1.00 80.06           C  
ATOM   4120  O   ASN B  59      -4.992   4.117 -30.641  1.00 80.06           O  
ATOM   4121  CG  ASN B  59      -3.422   1.820 -32.562  1.00 80.06           C  
ATOM   4122  ND2 ASN B  59      -2.803   0.684 -32.844  1.00 80.06           N  
ATOM   4123  OD1 ASN B  59      -4.551   1.853 -32.062  1.00 80.06           O  
ATOM   4124  N   GLU B  60      -4.695   5.246 -32.656  1.00 79.81           N  
ATOM   4125  CA  GLU B  60      -6.082   5.699 -32.625  1.00 79.81           C  
ATOM   4126  C   GLU B  60      -7.051   4.520 -32.531  1.00 79.81           C  
ATOM   4127  CB  GLU B  60      -6.391   6.535 -33.875  1.00 79.81           C  
ATOM   4128  O   GLU B  60      -8.055   4.586 -31.828  1.00 79.81           O  
ATOM   4129  CG  GLU B  60      -7.793   7.121 -33.906  1.00 79.81           C  
ATOM   4130  CD  GLU B  60      -8.016   8.117 -35.031  1.00 79.81           C  
ATOM   4131  OE1 GLU B  60      -9.117   8.703 -35.094  1.00 79.81           O  
ATOM   4132  OE2 GLU B  60      -7.082   8.312 -35.844  1.00 79.81           O  
ATOM   4133  N   ALA B  61      -6.684   3.539 -33.344  1.00 77.00           N  
ATOM   4134  CA  ALA B  61      -7.566   2.377 -33.312  1.00 77.00           C  
ATOM   4135  C   ALA B  61      -7.613   1.767 -31.906  1.00 77.00           C  
ATOM   4136  CB  ALA B  61      -7.109   1.333 -34.312  1.00 77.00           C  
ATOM   4137  O   ALA B  61      -8.688   1.438 -31.391  1.00 77.00           O  
ATOM   4138  N   GLU B  62      -6.480   1.610 -31.312  1.00 73.44           N  
ATOM   4139  CA  GLU B  62      -6.414   1.090 -29.953  1.00 73.44           C  
ATOM   4140  C   GLU B  62      -7.102   2.031 -28.969  1.00 73.44           C  
ATOM   4141  CB  GLU B  62      -4.961   0.862 -29.531  1.00 73.44           C  
ATOM   4142  O   GLU B  62      -7.781   1.583 -28.047  1.00 73.44           O  
ATOM   4143  CG  GLU B  62      -4.797  -0.141 -28.406  1.00 73.44           C  
ATOM   4144  CD  GLU B  62      -3.346  -0.388 -28.031  1.00 73.44           C  
ATOM   4145  OE1 GLU B  62      -3.090  -1.154 -27.062  1.00 73.44           O  
ATOM   4146  OE2 GLU B  62      -2.457   0.190 -28.688  1.00 73.44           O  
ATOM   4147  N   ALA B  63      -6.820   3.260 -29.203  1.00 76.94           N  
ATOM   4148  CA  ALA B  63      -7.477   4.266 -28.375  1.00 76.94           C  
ATOM   4149  C   ALA B  63      -8.992   4.172 -28.500  1.00 76.94           C  
ATOM   4150  CB  ALA B  63      -7.000   5.664 -28.750  1.00 76.94           C  
ATOM   4151  O   ALA B  63      -9.703   4.164 -27.484  1.00 76.94           O  
ATOM   4152  N   ARG B  64      -9.328   4.090 -29.750  1.00 74.75           N  
ATOM   4153  CA  ARG B  64     -10.766   4.000 -30.000  1.00 74.75           C  
ATOM   4154  C   ARG B  64     -11.336   2.705 -29.422  1.00 74.75           C  
ATOM   4155  CB  ARG B  64     -11.070   4.098 -31.484  1.00 74.75           C  
ATOM   4156  O   ARG B  64     -12.398   2.707 -28.812  1.00 74.75           O  
ATOM   4157  CG  ARG B  64     -10.992   5.508 -32.031  1.00 74.75           C  
ATOM   4158  CD  ARG B  64     -11.383   5.559 -33.500  1.00 74.75           C  
ATOM   4159  NE  ARG B  64     -11.234   6.898 -34.062  1.00 74.75           N  
ATOM   4160  NH1 ARG B  64     -11.820   6.301 -36.219  1.00 74.75           N  
ATOM   4161  NH2 ARG B  64     -11.266   8.477 -35.750  1.00 74.75           N  
ATOM   4162  CZ  ARG B  64     -11.438   7.223 -35.344  1.00 74.75           C  
ATOM   4163  N   ASP B  65     -10.531   1.713 -29.656  1.00 70.94           N  
ATOM   4164  CA  ASP B  65     -10.977   0.428 -29.125  1.00 70.94           C  
ATOM   4165  C   ASP B  65     -11.062   0.468 -27.594  1.00 70.94           C  
ATOM   4166  CB  ASP B  65     -10.031  -0.691 -29.562  1.00 70.94           C  
ATOM   4167  O   ASP B  65     -12.016  -0.043 -27.016  1.00 70.94           O  
ATOM   4168  CG  ASP B  65     -10.234  -1.096 -31.016  1.00 70.94           C  
ATOM   4169  OD1 ASP B  65     -11.219  -0.654 -31.641  1.00 70.94           O  
ATOM   4170  OD2 ASP B  65      -9.398  -1.867 -31.531  1.00 70.94           O  
ATOM   4171  N   THR B  66     -10.000   1.056 -27.141  1.00 68.56           N  
ATOM   4172  CA  THR B  66     -10.000   1.171 -25.688  1.00 68.56           C  
ATOM   4173  C   THR B  66     -11.094   2.119 -25.219  1.00 68.56           C  
ATOM   4174  CB  THR B  66      -8.633   1.666 -25.172  1.00 68.56           C  
ATOM   4175  O   THR B  66     -11.781   1.841 -24.234  1.00 68.56           O  
ATOM   4176  CG2 THR B  66      -8.578   1.647 -23.641  1.00 68.56           C  
ATOM   4177  OG1 THR B  66      -7.598   0.816 -25.688  1.00 68.56           O  
ATOM   4178  N   LEU B  67     -11.188   3.137 -25.938  1.00 68.94           N  
ATOM   4179  CA  LEU B  67     -12.250   4.070 -25.594  1.00 68.94           C  
ATOM   4180  C   LEU B  67     -13.625   3.428 -25.781  1.00 68.94           C  
ATOM   4181  CB  LEU B  67     -12.156   5.340 -26.453  1.00 68.94           C  
ATOM   4182  O   LEU B  67     -14.523   3.625 -24.953  1.00 68.94           O  
ATOM   4183  CG  LEU B  67     -11.258   6.453 -25.906  1.00 68.94           C  
ATOM   4184  CD1 LEU B  67     -10.875   7.418 -27.016  1.00 68.94           C  
ATOM   4185  CD2 LEU B  67     -11.961   7.191 -24.766  1.00 68.94           C  
ATOM   4186  N   ASP B  68     -13.570   2.742 -26.938  1.00 66.81           N  
ATOM   4187  CA  ASP B  68     -14.812   2.016 -27.156  1.00 66.81           C  
ATOM   4188  C   ASP B  68     -15.070   1.009 -26.047  1.00 66.81           C  
ATOM   4189  CB  ASP B  68     -14.789   1.304 -28.516  1.00 66.81           C  
ATOM   4190  O   ASP B  68     -16.203   0.870 -25.578  1.00 66.81           O  
ATOM   4191  CG  ASP B  68     -15.164   2.213 -29.672  1.00 66.81           C  
ATOM   4192  OD1 ASP B  68     -15.547   3.379 -29.438  1.00 66.81           O  
ATOM   4193  OD2 ASP B  68     -15.078   1.760 -30.828  1.00 66.81           O  
ATOM   4194  N   ALA B  69     -13.977   0.458 -25.719  1.00 65.88           N  
ATOM   4195  CA  ALA B  69     -14.102  -0.489 -24.609  1.00 65.88           C  
ATOM   4196  C   ALA B  69     -14.461   0.227 -23.312  1.00 65.88           C  
ATOM   4197  CB  ALA B  69     -12.805  -1.279 -24.438  1.00 65.88           C  
ATOM   4198  O   ALA B  69     -15.305  -0.253 -22.547  1.00 65.88           O  
ATOM   4199  N   LEU B  70     -13.781   1.261 -23.219  1.00 63.75           N  
ATOM   4200  CA  LEU B  70     -14.094   2.045 -22.031  1.00 63.75           C  
ATOM   4201  C   LEU B  70     -15.484   2.660 -22.125  1.00 63.75           C  
ATOM   4202  CB  LEU B  70     -13.047   3.146 -21.812  1.00 63.75           C  
ATOM   4203  O   LEU B  70     -16.203   2.734 -21.141  1.00 63.75           O  
ATOM   4204  CG  LEU B  70     -11.680   2.695 -21.297  1.00 63.75           C  
ATOM   4205  CD1 LEU B  70     -10.680   3.846 -21.375  1.00 63.75           C  
ATOM   4206  CD2 LEU B  70     -11.797   2.176 -19.875  1.00 63.75           C  
ATOM   4207  N   GLN B  71     -15.688   3.113 -23.391  1.00 62.81           N  
ATOM   4208  CA  GLN B  71     -17.047   3.607 -23.625  1.00 62.81           C  
ATOM   4209  C   GLN B  71     -18.078   2.504 -23.422  1.00 62.81           C  
ATOM   4210  CB  GLN B  71     -17.156   4.188 -25.031  1.00 62.81           C  
ATOM   4211  O   GLN B  71     -19.141   2.742 -22.844  1.00 62.81           O  
ATOM   4212  CG  GLN B  71     -18.094   5.383 -25.125  1.00 62.81           C  
ATOM   4213  CD  GLN B  71     -17.359   6.707 -25.156  1.00 62.81           C  
ATOM   4214  NE2 GLN B  71     -18.047   7.785 -24.797  1.00 62.81           N  
ATOM   4215  OE1 GLN B  71     -16.172   6.762 -25.500  1.00 62.81           O  
ATOM   4216  N   ASN B  72     -17.625   1.396 -23.891  1.00 61.47           N  
ATOM   4217  CA  ASN B  72     -18.516   0.269 -23.641  1.00 61.47           C  
ATOM   4218  C   ASN B  72     -18.625  -0.048 -22.156  1.00 61.47           C  
ATOM   4219  CB  ASN B  72     -18.047  -0.965 -24.406  1.00 61.47           C  
ATOM   4220  O   ASN B  72     -19.672  -0.469 -21.672  1.00 61.47           O  
ATOM   4221  CG  ASN B  72     -18.375  -0.888 -25.891  1.00 61.47           C  
ATOM   4222  ND2 ASN B  72     -17.688  -1.687 -26.688  1.00 61.47           N  
ATOM   4223  OD1 ASN B  72     -19.250  -0.117 -26.297  1.00 61.47           O  
ATOM   4224  N   MET B  73     -17.484   0.107 -21.656  1.00 57.84           N  
ATOM   4225  CA  MET B  73     -17.547  -0.071 -20.219  1.00 57.84           C  
ATOM   4226  C   MET B  73     -18.344   1.055 -19.562  1.00 57.84           C  
ATOM   4227  CB  MET B  73     -16.141  -0.133 -19.625  1.00 57.84           C  
ATOM   4228  O   MET B  73     -19.047   0.830 -18.578  1.00 57.84           O  
ATOM   4229  CG  MET B  73     -15.438  -1.463 -19.844  1.00 57.84           C  
ATOM   4230  SD  MET B  73     -13.750  -1.493 -19.141  1.00 57.84           S  
ATOM   4231  CE  MET B  73     -14.141  -1.625 -17.375  1.00 57.84           C  
ATOM   4232  N   PHE B  74     -17.984   2.219 -20.125  1.00 56.75           N  
ATOM   4233  CA  PHE B  74     -18.734   3.375 -19.656  1.00 56.75           C  
ATOM   4234  C   PHE B  74     -20.234   3.189 -19.922  1.00 56.75           C  
ATOM   4235  CB  PHE B  74     -18.250   4.656 -20.328  1.00 56.75           C  
ATOM   4236  O   PHE B  74     -21.062   3.598 -19.109  1.00 56.75           O  
ATOM   4237  CG  PHE B  74     -19.000   5.891 -19.938  1.00 56.75           C  
ATOM   4238  CD1 PHE B  74     -19.891   6.496 -20.812  1.00 56.75           C  
ATOM   4239  CD2 PHE B  74     -18.844   6.441 -18.672  1.00 56.75           C  
ATOM   4240  CE1 PHE B  74     -20.594   7.641 -20.453  1.00 56.75           C  
ATOM   4241  CE2 PHE B  74     -19.547   7.586 -18.297  1.00 56.75           C  
ATOM   4242  CZ  PHE B  74     -20.422   8.180 -19.188  1.00 56.75           C  
ATOM   4243  N   ASP B  75     -20.500   2.703 -21.094  1.00 56.28           N  
ATOM   4244  CA  ASP B  75     -21.906   2.451 -21.422  1.00 56.28           C  
ATOM   4245  C   ASP B  75     -22.531   1.456 -20.438  1.00 56.28           C  
ATOM   4246  CB  ASP B  75     -22.047   1.933 -22.844  1.00 56.28           C  
ATOM   4247  O   ASP B  75     -23.750   1.428 -20.266  1.00 56.28           O  
ATOM   4248  CG  ASP B  75     -21.844   3.018 -23.891  1.00 56.28           C  
ATOM   4249  OD1 ASP B  75     -21.922   4.219 -23.547  1.00 56.28           O  
ATOM   4250  OD2 ASP B  75     -21.625   2.672 -25.078  1.00 56.28           O  
ATOM   4251  N   VAL B  76     -21.656   0.769 -19.750  1.00 54.88           N  
ATOM   4252  CA  VAL B  76     -22.172  -0.208 -18.781  1.00 54.88           C  
ATOM   4253  C   VAL B  76     -21.938   0.299 -17.359  1.00 54.88           C  
ATOM   4254  CB  VAL B  76     -21.500  -1.587 -18.969  1.00 54.88           C  
ATOM   4255  O   VAL B  76     -22.734   0.016 -16.469  1.00 54.88           O  
ATOM   4256  CG1 VAL B  76     -22.422  -2.707 -18.500  1.00 54.88           C  
ATOM   4257  CG2 VAL B  76     -21.109  -1.798 -20.438  1.00 54.88           C  
ATOM   4258  N   GLU B  77     -20.844   0.994 -17.266  1.00 44.66           N  
ATOM   4259  CA  GLU B  77     -20.484   1.538 -15.961  1.00 44.66           C  
ATOM   4260  C   GLU B  77     -20.156   3.021 -16.062  1.00 44.66           C  
ATOM   4261  CB  GLU B  77     -19.312   0.765 -15.352  1.00 44.66           C  
ATOM   4262  O   GLU B  77     -19.016   3.385 -16.406  1.00 44.66           O  
ATOM   4263  CG  GLU B  77     -19.609   0.201 -13.969  1.00 44.66           C  
ATOM   4264  CD  GLU B  77     -18.594  -0.834 -13.523  1.00 44.66           C  
ATOM   4265  OE1 GLU B  77     -18.859  -1.569 -12.547  1.00 44.66           O  
ATOM   4266  OE2 GLU B  77     -17.516  -0.912 -14.148  1.00 44.66           O  
ATOM   4267  N   PRO B  78     -21.141   3.898 -15.906  1.00 54.69           N  
ATOM   4268  CA  PRO B  78     -20.953   5.344 -16.047  1.00 54.69           C  
ATOM   4269  C   PRO B  78     -19.750   5.863 -15.266  1.00 54.69           C  
ATOM   4270  CB  PRO B  78     -22.250   5.926 -15.492  1.00 54.69           C  
ATOM   4271  O   PRO B  78     -19.172   6.902 -15.609  1.00 54.69           O  
ATOM   4272  CG  PRO B  78     -23.109   4.734 -15.195  1.00 54.69           C  
ATOM   4273  CD  PRO B  78     -22.266   3.496 -15.391  1.00 54.69           C  
ATOM   4274  N   ASP B  79     -19.344   5.129 -14.266  1.00 50.22           N  
ATOM   4275  CA  ASP B  79     -18.234   5.582 -13.430  1.00 50.22           C  
ATOM   4276  C   ASP B  79     -16.922   5.609 -14.219  1.00 50.22           C  
ATOM   4277  CB  ASP B  79     -18.094   4.684 -12.195  1.00 50.22           C  
ATOM   4278  O   ASP B  79     -15.984   6.301 -13.836  1.00 50.22           O  
ATOM   4279  CG  ASP B  79     -19.219   4.859 -11.195  1.00 50.22           C  
ATOM   4280  OD1 ASP B  79     -19.953   5.871 -11.273  1.00 50.22           O  
ATOM   4281  OD2 ASP B  79     -19.375   3.979 -10.328  1.00 50.22           O  
ATOM   4282  N   VAL B  80     -17.016   4.895 -15.289  1.00 53.16           N  
ATOM   4283  CA  VAL B  80     -15.883   4.938 -16.219  1.00 53.16           C  
ATOM   4284  C   VAL B  80     -15.844   6.293 -16.922  1.00 53.16           C  
ATOM   4285  CB  VAL B  80     -15.969   3.801 -17.266  1.00 53.16           C  
ATOM   4286  O   VAL B  80     -14.789   6.730 -17.375  1.00 53.16           O  
ATOM   4287  CG1 VAL B  80     -14.836   3.920 -18.281  1.00 53.16           C  
ATOM   4288  CG2 VAL B  80     -15.930   2.439 -16.562  1.00 53.16           C  
ATOM   4289  N   GLY B  81     -17.062   6.840 -16.953  1.00 55.19           N  
ATOM   4290  CA  GLY B  81     -17.141   8.172 -17.516  1.00 55.19           C  
ATOM   4291  C   GLY B  81     -16.219   9.172 -16.828  1.00 55.19           C  
ATOM   4292  O   GLY B  81     -15.625  10.031 -17.469  1.00 55.19           O  
ATOM   4293  N   ALA B  82     -16.219   9.000 -15.500  1.00 55.78           N  
ATOM   4294  CA  ALA B  82     -15.344   9.898 -14.750  1.00 55.78           C  
ATOM   4295  C   ALA B  82     -13.883   9.680 -15.133  1.00 55.78           C  
ATOM   4296  CB  ALA B  82     -15.531   9.703 -13.250  1.00 55.78           C  
ATOM   4297  O   ALA B  82     -13.078  10.617 -15.109  1.00 55.78           O  
ATOM   4298  N   LEU B  83     -13.656   8.453 -15.422  1.00 55.06           N  
ATOM   4299  CA  LEU B  83     -12.320   8.172 -15.938  1.00 55.06           C  
ATOM   4300  C   LEU B  83     -12.164   8.719 -17.359  1.00 55.06           C  
ATOM   4301  CB  LEU B  83     -12.047   6.664 -15.930  1.00 55.06           C  
ATOM   4302  O   LEU B  83     -11.094   9.211 -17.719  1.00 55.06           O  
ATOM   4303  CG  LEU B  83     -10.750   6.215 -15.250  1.00 55.06           C  
ATOM   4304  CD1 LEU B  83     -11.055   5.566 -13.898  1.00 55.06           C  
ATOM   4305  CD2 LEU B  83      -9.984   5.258 -16.141  1.00 55.06           C  
ATOM   4306  N   LEU B  84     -13.227   8.422 -18.016  1.00 56.34           N  
ATOM   4307  CA  LEU B  84     -13.219   8.797 -19.422  1.00 56.34           C  
ATOM   4308  C   LEU B  84     -13.438  10.297 -19.594  1.00 56.34           C  
ATOM   4309  CB  LEU B  84     -14.289   8.023 -20.188  1.00 56.34           C  
ATOM   4310  O   LEU B  84     -12.703  10.961 -20.328  1.00 56.34           O  
ATOM   4311  CG  LEU B  84     -13.961   6.574 -20.547  1.00 56.34           C  
ATOM   4312  CD1 LEU B  84     -15.227   5.828 -20.953  1.00 56.34           C  
ATOM   4313  CD2 LEU B  84     -12.914   6.520 -21.656  1.00 56.34           C  
ATOM   4314  N   TYR B  85     -14.562  10.727 -19.016  1.00 56.12           N  
ATOM   4315  CA  TYR B  85     -15.023  12.070 -19.328  1.00 56.12           C  
ATOM   4316  C   TYR B  85     -14.656  13.055 -18.219  1.00 56.12           C  
ATOM   4317  CB  TYR B  85     -16.547  12.086 -19.547  1.00 56.12           C  
ATOM   4318  O   TYR B  85     -14.852  14.266 -18.375  1.00 56.12           O  
ATOM   4319  CG  TYR B  85     -17.000  11.148 -20.641  1.00 56.12           C  
ATOM   4320  CD1 TYR B  85     -16.734  11.414 -21.984  1.00 56.12           C  
ATOM   4321  CD2 TYR B  85     -17.719   9.992 -20.328  1.00 56.12           C  
ATOM   4322  CE1 TYR B  85     -17.156  10.555 -22.984  1.00 56.12           C  
ATOM   4323  CE2 TYR B  85     -18.141   9.125 -21.328  1.00 56.12           C  
ATOM   4324  OH  TYR B  85     -18.281   8.555 -23.641  1.00 56.12           O  
ATOM   4325  CZ  TYR B  85     -17.859   9.414 -22.656  1.00 56.12           C  
ATOM   4326  N   GLY B  86     -13.641  12.602 -17.453  1.00 47.16           N  
ATOM   4327  CA  GLY B  86     -13.438  13.539 -16.375  1.00 47.16           C  
ATOM   4328  C   GLY B  86     -14.734  14.000 -15.727  1.00 47.16           C  
ATOM   4329  O   GLY B  86     -15.820  13.602 -16.156  1.00 47.16           O  
ATOM   4330  N   GLU B  87     -14.773  14.500 -14.367  1.00 37.09           N  
ATOM   4331  CA  GLU B  87     -16.000  15.141 -13.891  1.00 37.09           C  
ATOM   4332  C   GLU B  87     -16.578  16.062 -14.961  1.00 37.09           C  
ATOM   4333  CB  GLU B  87     -15.734  15.922 -12.609  1.00 37.09           C  
ATOM   4334  O   GLU B  87     -15.859  16.828 -15.594  1.00 37.09           O  
ATOM   4335  CG  GLU B  87     -15.695  15.055 -11.352  1.00 37.09           C  
ATOM   4336  CD  GLU B  87     -15.523  15.859 -10.078  1.00 37.09           C  
ATOM   4337  OE1 GLU B  87     -15.656  15.281  -8.977  1.00 37.09           O  
ATOM   4338  OE2 GLU B  87     -15.258  17.078 -10.172  1.00 37.09           O  
ATOM   4339  N   GLU B  88     -17.688  15.664 -15.836  1.00 35.09           N  
ATOM   4340  CA  GLU B  88     -18.344  16.672 -16.672  1.00 35.09           C  
ATOM   4341  C   GLU B  88     -18.297  18.047 -16.031  1.00 35.09           C  
ATOM   4342  CB  GLU B  88     -19.797  16.266 -16.953  1.00 35.09           C  
ATOM   4343  O   GLU B  88     -18.484  18.188 -14.820  1.00 35.09           O  
ATOM   4344  CG  GLU B  88     -19.984  15.422 -18.203  1.00 35.09           C  
ATOM   4345  CD  GLU B  88     -21.438  15.078 -18.484  1.00 35.09           C  
ATOM   4346  OE1 GLU B  88     -21.719  14.516 -19.562  1.00 35.09           O  
ATOM   4347  OE2 GLU B  88     -22.297  15.367 -17.625  1.00 35.09           O  
ATOM   4348  N   LYS B  89     -17.766  19.062 -16.625  1.00 31.47           N  
ATOM   4349  CA  LYS B  89     -18.562  20.281 -16.547  1.00 31.47           C  
ATOM   4350  C   LYS B  89     -19.984  20.031 -17.031  1.00 31.47           C  
ATOM   4351  CB  LYS B  89     -17.922  21.406 -17.391  1.00 31.47           C  
ATOM   4352  O   LYS B  89     -20.203  19.328 -18.016  1.00 31.47           O  
ATOM   4353  CG  LYS B  89     -17.000  22.312 -16.594  1.00 31.47           C  
ATOM   4354  CD  LYS B  89     -16.469  23.453 -17.453  1.00 31.47           C  
ATOM   4355  CE  LYS B  89     -15.516  24.344 -16.672  1.00 31.47           C  
ATOM   4356  NZ  LYS B  89     -14.977  25.453 -17.500  1.00 31.47           N  
TER    4357      LYS B  89                                                      
ENDMDL                                                                          
END                                                                             
