# Supplementary material for: ATP-Triggered Fe(CN)2CO Synthon Transfer from the Maturase HypCD to the Active Site of Apo-[NiFe]-Hydrogenase
Source: J Am Chem Soc. 2024 Nov 4;146(45):30976–89. doi: 10.1021/jacs.4c09791 (PMC11565642; doi:10.1021/jacs.4c09791)
Supplement: Supplementary file 2 — ja4c09791_si_002.zip [file ja4c09791_si_002.zip › Supplementary Data I/AlphaFold2/EcHypCD/EcHypCD.pdb]

MODEL     1                                                                     
ATOM      1  N   CYS A   1      -1.504   0.913  -1.920  1.00 62.72           N  
ATOM      2  CA  CYS A   1      -2.768   0.454  -2.486  1.00 62.72           C  
ATOM      3  C   CYS A   1      -3.943   1.210  -1.880  1.00 62.72           C  
ATOM      4  CB  CYS A   1      -2.941  -1.047  -2.260  1.00 62.72           C  
ATOM      5  O   CYS A   1      -4.000   1.406  -0.665  1.00 62.72           O  
ATOM      6  SG  CYS A   1      -1.678  -2.057  -3.062  1.00 62.72           S  
ATOM      7  N   ILE A   2      -4.742   1.776  -2.721  1.00 68.19           N  
ATOM      8  CA  ILE A   2      -5.836   2.639  -2.285  1.00 68.19           C  
ATOM      9  C   ILE A   2      -7.137   1.840  -2.242  1.00 68.19           C  
ATOM     10  CB  ILE A   2      -5.988   3.867  -3.209  1.00 68.19           C  
ATOM     11  O   ILE A   2      -7.332   0.916  -3.037  1.00 68.19           O  
ATOM     12  CG1 ILE A   2      -4.707   4.707  -3.201  1.00 68.19           C  
ATOM     13  CG2 ILE A   2      -7.199   4.711  -2.789  1.00 68.19           C  
ATOM     14  CD1 ILE A   2      -4.703   5.840  -4.219  1.00 68.19           C  
ATOM     15  N   GLY A   3      -7.848   1.940  -1.180  1.00 78.81           N  
ATOM     16  CA  GLY A   3      -9.195   1.411  -1.065  1.00 78.81           C  
ATOM     17  C   GLY A   3     -10.258   2.355  -1.604  1.00 78.81           C  
ATOM     18  O   GLY A   3     -10.109   3.576  -1.512  1.00 78.81           O  
ATOM     19  N   VAL A   4     -11.289   1.765  -2.252  1.00 83.56           N  
ATOM     20  CA  VAL A   4     -12.383   2.539  -2.834  1.00 83.56           C  
ATOM     21  C   VAL A   4     -13.664   2.303  -2.043  1.00 83.56           C  
ATOM     22  CB  VAL A   4     -12.594   2.184  -4.320  1.00 83.56           C  
ATOM     23  O   VAL A   4     -14.047   1.155  -1.799  1.00 83.56           O  
ATOM     24  CG1 VAL A   4     -13.648   3.100  -4.949  1.00 83.56           C  
ATOM     25  CG2 VAL A   4     -11.281   2.270  -5.090  1.00 83.56           C  
ATOM     26  N   PRO A   5     -14.320   3.377  -1.692  1.00 88.81           N  
ATOM     27  CA  PRO A   5     -15.578   3.215  -0.966  1.00 88.81           C  
ATOM     28  C   PRO A   5     -16.703   2.650  -1.842  1.00 88.81           C  
ATOM     29  CB  PRO A   5     -15.914   4.637  -0.509  1.00 88.81           C  
ATOM     30  O   PRO A   5     -16.781   2.984  -3.025  1.00 88.81           O  
ATOM     31  CG  PRO A   5     -14.609   5.363  -0.550  1.00 88.81           C  
ATOM     32  CD  PRO A   5     -13.781   4.801  -1.673  1.00 88.81           C  
ATOM     33  N   GLY A   6     -17.484   1.864  -1.295  1.00 91.06           N  
ATOM     34  CA  GLY A   6     -18.672   1.297  -1.918  1.00 91.06           C  
ATOM     35  C   GLY A   6     -19.781   0.977  -0.925  1.00 91.06           C  
ATOM     36  O   GLY A   6     -19.516   0.782   0.263  1.00 91.06           O  
ATOM     37  N   GLN A   7     -21.016   1.028  -1.444  1.00 94.31           N  
ATOM     38  CA  GLN A   7     -22.156   0.729  -0.604  1.00 94.31           C  
ATOM     39  C   GLN A   7     -22.641  -0.707  -0.813  1.00 94.31           C  
ATOM     40  CB  GLN A   7     -23.312   1.706  -0.889  1.00 94.31           C  
ATOM     41  O   GLN A   7     -22.859  -1.134  -1.949  1.00 94.31           O  
ATOM     42  CG  GLN A   7     -24.422   1.670   0.148  1.00 94.31           C  
ATOM     43  CD  GLN A   7     -25.531   2.650  -0.156  1.00 94.31           C  
ATOM     44  NE2 GLN A   7     -26.312   3.004   0.865  1.00 94.31           N  
ATOM     45  OE1 GLN A   7     -25.703   3.090  -1.299  1.00 94.31           O  
ATOM     46  N   ILE A   8     -22.828  -1.451   0.241  1.00 96.94           N  
ATOM     47  CA  ILE A   8     -23.281  -2.834   0.189  1.00 96.94           C  
ATOM     48  C   ILE A   8     -24.750  -2.875  -0.227  1.00 96.94           C  
ATOM     49  CB  ILE A   8     -23.094  -3.547   1.547  1.00 96.94           C  
ATOM     50  O   ILE A   8     -25.609  -2.283   0.437  1.00 96.94           O  
ATOM     51  CG1 ILE A   8     -21.609  -3.570   1.931  1.00 96.94           C  
ATOM     52  CG2 ILE A   8     -23.672  -4.965   1.500  1.00 96.94           C  
ATOM     53  CD1 ILE A   8     -21.344  -4.070   3.346  1.00 96.94           C  
ATOM     54  N   ARG A   9     -25.094  -3.633  -1.260  1.00 97.00           N  
ATOM     55  CA  ARG A   9     -26.453  -3.730  -1.780  1.00 97.00           C  
ATOM     56  C   ARG A   9     -27.094  -5.047  -1.373  1.00 97.00           C  
ATOM     57  CB  ARG A   9     -26.453  -3.594  -3.305  1.00 97.00           C  
ATOM     58  O   ARG A   9     -28.250  -5.070  -0.930  1.00 97.00           O  
ATOM     59  CG  ARG A   9     -25.953  -2.246  -3.805  1.00 97.00           C  
ATOM     60  CD  ARG A   9     -26.875  -1.109  -3.354  1.00 97.00           C  
ATOM     61  NE  ARG A   9     -26.438   0.173  -3.906  1.00 97.00           N  
ATOM     62  NH1 ARG A   9     -28.016   1.423  -2.768  1.00 97.00           N  
ATOM     63  NH2 ARG A   9     -26.531   2.451  -4.176  1.00 97.00           N  
ATOM     64  CZ  ARG A   9     -27.000   1.347  -3.615  1.00 97.00           C  
ATOM     65  N   THR A  10     -26.359  -6.094  -1.587  1.00 97.31           N  
ATOM     66  CA  THR A  10     -26.844  -7.422  -1.210  1.00 97.31           C  
ATOM     67  C   THR A  10     -25.719  -8.242  -0.587  1.00 97.31           C  
ATOM     68  CB  THR A  10     -27.422  -8.172  -2.424  1.00 97.31           C  
ATOM     69  O   THR A  10     -24.531  -7.988  -0.842  1.00 97.31           O  
ATOM     70  CG2 THR A  10     -28.562  -7.391  -3.061  1.00 97.31           C  
ATOM     71  OG1 THR A  10     -26.391  -8.359  -3.398  1.00 97.31           O  
ATOM     72  N   ILE A  11     -26.156  -9.156   0.278  1.00 97.00           N  
ATOM     73  CA  ILE A  11     -25.219 -10.039   0.951  1.00 97.00           C  
ATOM     74  C   ILE A  11     -25.672 -11.492   0.808  1.00 97.00           C  
ATOM     75  CB  ILE A  11     -25.062  -9.672   2.443  1.00 97.00           C  
ATOM     76  O   ILE A  11     -26.844 -11.797   1.005  1.00 97.00           O  
ATOM     77  CG1 ILE A  11     -24.516  -8.242   2.588  1.00 97.00           C  
ATOM     78  CG2 ILE A  11     -24.156 -10.680   3.158  1.00 97.00           C  
ATOM     79  CD1 ILE A  11     -24.453  -7.750   4.027  1.00 97.00           C  
ATOM     80  N   ASP A  12     -24.797 -12.281   0.388  1.00 95.25           N  
ATOM     81  CA  ASP A  12     -24.953 -13.727   0.319  1.00 95.25           C  
ATOM     82  C   ASP A  12     -23.797 -14.438   1.000  1.00 95.25           C  
ATOM     83  CB  ASP A  12     -25.078 -14.188  -1.137  1.00 95.25           C  
ATOM     84  O   ASP A  12     -22.766 -14.719   0.367  1.00 95.25           O  
ATOM     85  CG  ASP A  12     -25.375 -15.672  -1.270  1.00 95.25           C  
ATOM     86  OD1 ASP A  12     -25.719 -16.312  -0.257  1.00 95.25           O  
ATOM     87  OD2 ASP A  12     -25.250 -16.203  -2.396  1.00 95.25           O  
ATOM     88  N   GLY A  13     -24.000 -14.836   2.359  1.00 93.00           N  
ATOM     89  CA  GLY A  13     -22.875 -15.336   3.137  1.00 93.00           C  
ATOM     90  C   GLY A  13     -21.828 -14.289   3.408  1.00 93.00           C  
ATOM     91  O   GLY A  13     -22.109 -13.250   4.012  1.00 93.00           O  
ATOM     92  N   ASN A  14     -20.609 -14.547   2.883  1.00 93.75           N  
ATOM     93  CA  ASN A  14     -19.547 -13.562   3.045  1.00 93.75           C  
ATOM     94  C   ASN A  14     -19.297 -12.789   1.756  1.00 93.75           C  
ATOM     95  CB  ASN A  14     -18.266 -14.250   3.512  1.00 93.75           C  
ATOM     96  O   ASN A  14     -18.344 -12.016   1.668  1.00 93.75           O  
ATOM     97  CG  ASN A  14     -18.266 -14.562   4.996  1.00 93.75           C  
ATOM     98  ND2 ASN A  14     -17.281 -15.336   5.445  1.00 93.75           N  
ATOM     99  OD1 ASN A  14     -19.156 -14.125   5.730  1.00 93.75           O  
ATOM    100  N   GLN A  15     -20.141 -13.039   0.814  1.00 95.31           N  
ATOM    101  CA  GLN A  15     -20.047 -12.336  -0.460  1.00 95.31           C  
ATOM    102  C   GLN A  15     -21.125 -11.258  -0.571  1.00 95.31           C  
ATOM    103  CB  GLN A  15     -20.172 -13.312  -1.627  1.00 95.31           C  
ATOM    104  O   GLN A  15     -22.266 -11.477  -0.157  1.00 95.31           O  
ATOM    105  CG  GLN A  15     -19.016 -14.312  -1.708  1.00 95.31           C  
ATOM    106  CD  GLN A  15     -17.734 -13.688  -2.191  1.00 95.31           C  
ATOM    107  NE2 GLN A  15     -16.609 -14.344  -1.918  1.00 95.31           N  
ATOM    108  OE1 GLN A  15     -17.734 -12.609  -2.807  1.00 95.31           O  
ATOM    109  N   ALA A  16     -20.766 -10.180  -1.096  1.00 97.00           N  
ATOM    110  CA  ALA A  16     -21.703  -9.062  -1.236  1.00 97.00           C  
ATOM    111  C   ALA A  16     -21.562  -8.406  -2.607  1.00 97.00           C  
ATOM    112  CB  ALA A  16     -21.469  -8.031  -0.133  1.00 97.00           C  
ATOM    113  O   ALA A  16     -20.516  -8.484  -3.240  1.00 97.00           O  
ATOM    114  N   LYS A  17     -22.672  -7.906  -3.088  1.00 97.12           N  
ATOM    115  CA  LYS A  17     -22.656  -6.953  -4.191  1.00 97.12           C  
ATOM    116  C   LYS A  17     -22.516  -5.520  -3.680  1.00 97.12           C  
ATOM    117  CB  LYS A  17     -23.922  -7.082  -5.039  1.00 97.12           C  
ATOM    118  O   LYS A  17     -23.344  -5.047  -2.904  1.00 97.12           O  
ATOM    119  CG  LYS A  17     -24.047  -8.414  -5.762  1.00 97.12           C  
ATOM    120  CD  LYS A  17     -23.109  -8.500  -6.957  1.00 97.12           C  
ATOM    121  CE  LYS A  17     -23.297  -9.797  -7.727  1.00 97.12           C  
ATOM    122  NZ  LYS A  17     -22.281  -9.945  -8.812  1.00 97.12           N  
ATOM    123  N   VAL A  18     -21.469  -4.914  -4.062  1.00 94.56           N  
ATOM    124  CA  VAL A  18     -21.156  -3.568  -3.584  1.00 94.56           C  
ATOM    125  C   VAL A  18     -21.203  -2.586  -4.754  1.00 94.56           C  
ATOM    126  CB  VAL A  18     -19.781  -3.512  -2.887  1.00 94.56           C  
ATOM    127  O   VAL A  18     -20.641  -2.848  -5.812  1.00 94.56           O  
ATOM    128  CG1 VAL A  18     -19.438  -2.074  -2.510  1.00 94.56           C  
ATOM    129  CG2 VAL A  18     -19.781  -4.410  -1.651  1.00 94.56           C  
ATOM    130  N   ASP A  19     -21.906  -1.545  -4.617  1.00 92.00           N  
ATOM    131  CA  ASP A  19     -21.969  -0.476  -5.609  1.00 92.00           C  
ATOM    132  C   ASP A  19     -20.812   0.509  -5.441  1.00 92.00           C  
ATOM    133  CB  ASP A  19     -23.312   0.260  -5.504  1.00 92.00           C  
ATOM    134  O   ASP A  19     -20.750   1.231  -4.445  1.00 92.00           O  
ATOM    135  CG  ASP A  19     -23.516   1.271  -6.617  1.00 92.00           C  
ATOM    136  OD1 ASP A  19     -22.516   1.808  -7.148  1.00 92.00           O  
ATOM    137  OD2 ASP A  19     -24.688   1.538  -6.965  1.00 92.00           O  
ATOM    138  N   VAL A  20     -19.969   0.493  -6.348  1.00 83.44           N  
ATOM    139  CA  VAL A  20     -18.844   1.410  -6.398  1.00 83.44           C  
ATOM    140  C   VAL A  20     -19.000   2.367  -7.578  1.00 83.44           C  
ATOM    141  CB  VAL A  20     -17.500   0.650  -6.512  1.00 83.44           C  
ATOM    142  O   VAL A  20     -18.766   1.992  -8.727  1.00 83.44           O  
ATOM    143  CG1 VAL A  20     -16.328   1.625  -6.500  1.00 83.44           C  
ATOM    144  CG2 VAL A  20     -17.359  -0.367  -5.383  1.00 83.44           C  
ATOM    145  N   CYS A  21     -19.344   3.588  -7.332  1.00 78.25           N  
ATOM    146  CA  CYS A  21     -19.531   4.602  -8.367  1.00 78.25           C  
ATOM    147  C   CYS A  21     -20.453   4.086  -9.469  1.00 78.25           C  
ATOM    148  CB  CYS A  21     -18.203   5.020  -8.961  1.00 78.25           C  
ATOM    149  O   CYS A  21     -20.141   4.215 -10.648  1.00 78.25           O  
ATOM    150  SG  CYS A  21     -17.094   5.848  -7.789  1.00 78.25           S  
ATOM    151  N   GLY A  22     -21.531   3.398  -9.133  1.00 80.81           N  
ATOM    152  CA  GLY A  22     -22.531   2.971 -10.094  1.00 80.81           C  
ATOM    153  C   GLY A  22     -22.281   1.574 -10.633  1.00 80.81           C  
ATOM    154  O   GLY A  22     -23.109   1.032 -11.367  1.00 80.81           O  
ATOM    155  N   ILE A  23     -21.172   1.000 -10.359  1.00 84.38           N  
ATOM    156  CA  ILE A  23     -20.844  -0.336 -10.844  1.00 84.38           C  
ATOM    157  C   ILE A  23     -20.906  -1.336  -9.688  1.00 84.38           C  
ATOM    158  CB  ILE A  23     -19.438  -0.370 -11.500  1.00 84.38           C  
ATOM    159  O   ILE A  23     -20.297  -1.125  -8.641  1.00 84.38           O  
ATOM    160  CG1 ILE A  23     -19.375   0.632 -12.656  1.00 84.38           C  
ATOM    161  CG2 ILE A  23     -19.109  -1.785 -11.977  1.00 84.38           C  
ATOM    162  CD1 ILE A  23     -17.984   0.778 -13.266  1.00 84.38           C  
ATOM    163  N   GLN A  24     -21.625  -2.396  -9.961  1.00 90.25           N  
ATOM    164  CA  GLN A  24     -21.734  -3.445  -8.953  1.00 90.25           C  
ATOM    165  C   GLN A  24     -20.578  -4.438  -9.047  1.00 90.25           C  
ATOM    166  CB  GLN A  24     -23.062  -4.180  -9.094  1.00 90.25           C  
ATOM    167  O   GLN A  24     -20.281  -4.949 -10.133  1.00 90.25           O  
ATOM    168  CG  GLN A  24     -24.281  -3.342  -8.688  1.00 90.25           C  
ATOM    169  CD  GLN A  24     -25.500  -4.188  -8.383  1.00 90.25           C  
ATOM    170  NE2 GLN A  24     -26.484  -3.586  -7.727  1.00 90.25           N  
ATOM    171  OE1 GLN A  24     -25.562  -5.367  -8.742  1.00 90.25           O  
ATOM    172  N   ARG A  25     -20.000  -4.707  -7.898  1.00 89.69           N  
ATOM    173  CA  ARG A  25     -18.859  -5.617  -7.828  1.00 89.69           C  
ATOM    174  C   ARG A  25     -19.062  -6.664  -6.734  1.00 89.69           C  
ATOM    175  CB  ARG A  25     -17.562  -4.844  -7.578  1.00 89.69           C  
ATOM    176  O   ARG A  25     -19.719  -6.395  -5.727  1.00 89.69           O  
ATOM    177  CG  ARG A  25     -17.234  -3.820  -8.648  1.00 89.69           C  
ATOM    178  CD  ARG A  25     -15.781  -3.396  -8.602  1.00 89.69           C  
ATOM    179  NE  ARG A  25     -15.430  -2.541  -9.734  1.00 89.69           N  
ATOM    180  NH1 ARG A  25     -13.148  -2.811  -9.500  1.00 89.69           N  
ATOM    181  NH2 ARG A  25     -13.984  -1.491 -11.180  1.00 89.69           N  
ATOM    182  CZ  ARG A  25     -14.188  -2.283 -10.133  1.00 89.69           C  
ATOM    183  N   ASP A  26     -18.547  -7.789  -7.023  1.00 93.31           N  
ATOM    184  CA  ASP A  26     -18.500  -8.828  -6.000  1.00 93.31           C  
ATOM    185  C   ASP A  26     -17.375  -8.562  -4.988  1.00 93.31           C  
ATOM    186  CB  ASP A  26     -18.312 -10.203  -6.641  1.00 93.31           C  
ATOM    187  O   ASP A  26     -16.219  -8.445  -5.363  1.00 93.31           O  
ATOM    188  CG  ASP A  26     -19.500 -10.648  -7.465  1.00 93.31           C  
ATOM    189  OD1 ASP A  26     -20.656 -10.438  -7.031  1.00 93.31           O  
ATOM    190  OD2 ASP A  26     -19.297 -11.211  -8.562  1.00 93.31           O  
ATOM    191  N   VAL A  27     -17.750  -8.484  -3.730  1.00 96.19           N  
ATOM    192  CA  VAL A  27     -16.797  -8.133  -2.680  1.00 96.19           C  
ATOM    193  C   VAL A  27     -16.906  -9.133  -1.531  1.00 96.19           C  
ATOM    194  CB  VAL A  27     -17.031  -6.699  -2.158  1.00 96.19           C  
ATOM    195  O   VAL A  27     -18.000  -9.516  -1.134  1.00 96.19           O  
ATOM    196  CG1 VAL A  27     -16.141  -6.402  -0.958  1.00 96.19           C  
ATOM    197  CG2 VAL A  27     -16.797  -5.680  -3.273  1.00 96.19           C  
ATOM    198  N   ASP A  28     -15.789  -9.602  -1.074  1.00 97.06           N  
ATOM    199  CA  ASP A  28     -15.719 -10.516   0.063  1.00 97.06           C  
ATOM    200  C   ASP A  28     -15.750  -9.750   1.384  1.00 97.06           C  
ATOM    201  CB  ASP A  28     -14.445 -11.367  -0.016  1.00 97.06           C  
ATOM    202  O   ASP A  28     -14.945  -8.844   1.605  1.00 97.06           O  
ATOM    203  CG  ASP A  28     -14.445 -12.523   0.968  1.00 97.06           C  
ATOM    204  OD1 ASP A  28     -14.719 -12.297   2.168  1.00 97.06           O  
ATOM    205  OD2 ASP A  28     -14.180 -13.664   0.539  1.00 97.06           O  
ATOM    206  N   LEU A  29     -16.641 -10.070   2.352  1.00 97.62           N  
ATOM    207  CA  LEU A  29     -16.859  -9.344   3.600  1.00 97.62           C  
ATOM    208  C   LEU A  29     -16.156 -10.031   4.762  1.00 97.62           C  
ATOM    209  CB  LEU A  29     -18.359  -9.234   3.893  1.00 97.62           C  
ATOM    210  O   LEU A  29     -16.359  -9.664   5.922  1.00 97.62           O  
ATOM    211  CG  LEU A  29     -19.203  -8.445   2.881  1.00 97.62           C  
ATOM    212  CD1 LEU A  29     -20.641  -8.344   3.354  1.00 97.62           C  
ATOM    213  CD2 LEU A  29     -18.609  -7.062   2.662  1.00 97.62           C  
ATOM    214  N   THR A  30     -15.320 -10.992   4.496  1.00 97.12           N  
ATOM    215  CA  THR A  30     -14.680 -11.805   5.520  1.00 97.12           C  
ATOM    216  C   THR A  30     -13.914 -10.938   6.508  1.00 97.12           C  
ATOM    217  CB  THR A  30     -13.727 -12.836   4.891  1.00 97.12           C  
ATOM    218  O   THR A  30     -13.812 -11.273   7.691  1.00 97.12           O  
ATOM    219  CG2 THR A  30     -13.008 -13.648   5.965  1.00 97.12           C  
ATOM    220  OG1 THR A  30     -14.469 -13.727   4.051  1.00 97.12           O  
ATOM    221  N   LEU A  31     -13.438  -9.805   6.082  1.00 97.06           N  
ATOM    222  CA  LEU A  31     -12.555  -8.992   6.910  1.00 97.06           C  
ATOM    223  C   LEU A  31     -13.352  -7.969   7.711  1.00 97.06           C  
ATOM    224  CB  LEU A  31     -11.516  -8.273   6.043  1.00 97.06           C  
ATOM    225  O   LEU A  31     -12.805  -7.273   8.570  1.00 97.06           O  
ATOM    226  CG  LEU A  31     -10.477  -9.164   5.355  1.00 97.06           C  
ATOM    227  CD1 LEU A  31      -9.688  -8.359   4.324  1.00 97.06           C  
ATOM    228  CD2 LEU A  31      -9.539  -9.789   6.387  1.00 97.06           C  
ATOM    229  N   VAL A  32     -14.656  -7.824   7.438  1.00 96.00           N  
ATOM    230  CA  VAL A  32     -15.477  -6.883   8.195  1.00 96.00           C  
ATOM    231  C   VAL A  32     -16.719  -7.586   8.727  1.00 96.00           C  
ATOM    232  CB  VAL A  32     -15.875  -5.660   7.336  1.00 96.00           C  
ATOM    233  O   VAL A  32     -17.438  -7.047   9.570  1.00 96.00           O  
ATOM    234  CG1 VAL A  32     -14.641  -4.855   6.934  1.00 96.00           C  
ATOM    235  CG2 VAL A  32     -16.656  -6.109   6.102  1.00 96.00           C  
ATOM    236  N   GLY A  33     -16.969  -8.750   8.273  1.00 95.50           N  
ATOM    237  CA  GLY A  33     -18.172  -9.461   8.656  1.00 95.50           C  
ATOM    238  C   GLY A  33     -19.406  -9.031   7.863  1.00 95.50           C  
ATOM    239  O   GLY A  33     -19.484  -7.891   7.406  1.00 95.50           O  
ATOM    240  N   SER A  34     -20.344  -9.914   7.734  1.00 95.31           N  
ATOM    241  CA  SER A  34     -21.578  -9.641   7.000  1.00 95.31           C  
ATOM    242  C   SER A  34     -22.609  -8.945   7.887  1.00 95.31           C  
ATOM    243  CB  SER A  34     -22.172 -10.938   6.441  1.00 95.31           C  
ATOM    244  O   SER A  34     -23.562  -8.359   7.387  1.00 95.31           O  
ATOM    245  OG  SER A  34     -22.406 -11.867   7.480  1.00 95.31           O  
ATOM    246  N   CYS A  35     -22.406  -9.078   9.227  1.00 95.69           N  
ATOM    247  CA  CYS A  35     -23.297  -8.453  10.203  1.00 95.69           C  
ATOM    248  C   CYS A  35     -22.547  -7.449  11.062  1.00 95.69           C  
ATOM    249  CB  CYS A  35     -23.953  -9.516  11.086  1.00 95.69           C  
ATOM    250  O   CYS A  35     -21.344  -7.574  11.250  1.00 95.69           O  
ATOM    251  SG  CYS A  35     -24.969 -10.703  10.172  1.00 95.69           S  
ATOM    252  N   ASP A  36     -23.297  -6.453  11.523  1.00 91.44           N  
ATOM    253  CA  ASP A  36     -22.703  -5.449  12.398  1.00 91.44           C  
ATOM    254  C   ASP A  36     -22.672  -5.930  13.852  1.00 91.44           C  
ATOM    255  CB  ASP A  36     -23.469  -4.129  12.297  1.00 91.44           C  
ATOM    256  O   ASP A  36     -22.906  -7.109  14.125  1.00 91.44           O  
ATOM    257  CG  ASP A  36     -24.891  -4.230  12.781  1.00 91.44           C  
ATOM    258  OD1 ASP A  36     -25.234  -5.195  13.508  1.00 91.44           O  
ATOM    259  OD2 ASP A  36     -25.703  -3.344  12.438  1.00 91.44           O  
ATOM    260  N   GLU A  37     -22.219  -5.090  14.781  1.00 87.81           N  
ATOM    261  CA  GLU A  37     -22.078  -5.422  16.203  1.00 87.81           C  
ATOM    262  C   GLU A  37     -23.406  -5.840  16.812  1.00 87.81           C  
ATOM    263  CB  GLU A  37     -21.484  -4.234  16.969  1.00 87.81           C  
ATOM    264  O   GLU A  37     -23.422  -6.574  17.812  1.00 87.81           O  
ATOM    265  CG  GLU A  37     -22.312  -2.961  16.859  1.00 87.81           C  
ATOM    266  CD  GLU A  37     -21.469  -1.703  16.734  1.00 87.81           C  
ATOM    267  OE1 GLU A  37     -22.016  -0.585  16.812  1.00 87.81           O  
ATOM    268  OE2 GLU A  37     -20.234  -1.838  16.562  1.00 87.81           O  
ATOM    269  N   ASN A  38     -24.516  -5.461  16.234  1.00 93.25           N  
ATOM    270  CA  ASN A  38     -25.859  -5.793  16.734  1.00 93.25           C  
ATOM    271  C   ASN A  38     -26.406  -7.031  16.031  1.00 93.25           C  
ATOM    272  CB  ASN A  38     -26.797  -4.609  16.547  1.00 93.25           C  
ATOM    273  O   ASN A  38     -27.578  -7.387  16.234  1.00 93.25           O  
ATOM    274  CG  ASN A  38     -26.359  -3.381  17.312  1.00 93.25           C  
ATOM    275  ND2 ASN A  38     -26.391  -2.225  16.656  1.00 93.25           N  
ATOM    276  OD1 ASN A  38     -25.984  -3.469  18.484  1.00 93.25           O  
ATOM    277  N   GLY A  39     -25.656  -7.617  15.133  1.00 92.50           N  
ATOM    278  CA  GLY A  39     -26.078  -8.828  14.438  1.00 92.50           C  
ATOM    279  C   GLY A  39     -26.906  -8.547  13.195  1.00 92.50           C  
ATOM    280  O   GLY A  39     -27.484  -9.461  12.609  1.00 92.50           O  
ATOM    281  N   GLN A  40     -27.125  -7.320  12.859  1.00 94.62           N  
ATOM    282  CA  GLN A  40     -27.875  -6.941  11.672  1.00 94.62           C  
ATOM    283  C   GLN A  40     -26.984  -6.988  10.422  1.00 94.62           C  
ATOM    284  CB  GLN A  40     -28.469  -5.543  11.836  1.00 94.62           C  
ATOM    285  O   GLN A  40     -25.797  -6.664  10.484  1.00 94.62           O  
ATOM    286  CG  GLN A  40     -29.422  -5.418  13.008  1.00 94.62           C  
ATOM    287  CD  GLN A  40     -30.672  -6.277  12.852  1.00 94.62           C  
ATOM    288  NE2 GLN A  40     -31.188  -6.797  13.961  1.00 94.62           N  
ATOM    289  OE1 GLN A  40     -31.172  -6.465  11.734  1.00 94.62           O  
ATOM    290  N   PRO A  41     -27.641  -7.391   9.398  1.00 95.00           N  
ATOM    291  CA  PRO A  41     -26.875  -7.410   8.156  1.00 95.00           C  
ATOM    292  C   PRO A  41     -26.328  -6.035   7.781  1.00 95.00           C  
ATOM    293  CB  PRO A  41     -27.906  -7.887   7.117  1.00 95.00           C  
ATOM    294  O   PRO A  41     -26.984  -5.016   8.008  1.00 95.00           O  
ATOM    295  CG  PRO A  41     -28.984  -8.531   7.922  1.00 95.00           C  
ATOM    296  CD  PRO A  41     -29.016  -7.898   9.281  1.00 95.00           C  
ATOM    297  N   ARG A  42     -25.172  -5.914   7.180  1.00 95.75           N  
ATOM    298  CA  ARG A  42     -24.469  -4.672   6.848  1.00 95.75           C  
ATOM    299  C   ARG A  42     -25.016  -4.074   5.551  1.00 95.75           C  
ATOM    300  CB  ARG A  42     -22.969  -4.914   6.730  1.00 95.75           C  
ATOM    301  O   ARG A  42     -24.375  -3.199   4.957  1.00 95.75           O  
ATOM    302  CG  ARG A  42     -22.281  -5.180   8.062  1.00 95.75           C  
ATOM    303  CD  ARG A  42     -20.766  -5.199   7.918  1.00 95.75           C  
ATOM    304  NE  ARG A  42     -20.109  -5.559   9.172  1.00 95.75           N  
ATOM    305  NH1 ARG A  42     -20.297  -3.457  10.109  1.00 95.75           N  
ATOM    306  NH2 ARG A  42     -19.297  -5.156  11.281  1.00 95.75           N  
ATOM    307  CZ  ARG A  42     -19.906  -4.723  10.188  1.00 95.75           C  
ATOM    308  N   VAL A  43     -26.172  -4.586   5.062  1.00 96.38           N  
ATOM    309  CA  VAL A  43     -26.781  -4.059   3.838  1.00 96.38           C  
ATOM    310  C   VAL A  43     -27.031  -2.562   3.992  1.00 96.38           C  
ATOM    311  CB  VAL A  43     -28.094  -4.793   3.486  1.00 96.38           C  
ATOM    312  O   VAL A  43     -27.562  -2.117   5.016  1.00 96.38           O  
ATOM    313  CG1 VAL A  43     -28.750  -4.160   2.264  1.00 96.38           C  
ATOM    314  CG2 VAL A  43     -27.828  -6.277   3.242  1.00 96.38           C  
ATOM    315  N   GLY A  44     -26.594  -1.791   3.043  1.00 94.94           N  
ATOM    316  CA  GLY A  44     -26.766  -0.347   3.066  1.00 94.94           C  
ATOM    317  C   GLY A  44     -25.562   0.390   3.639  1.00 94.94           C  
ATOM    318  O   GLY A  44     -25.438   1.605   3.475  1.00 94.94           O  
ATOM    319  N   GLN A  45     -24.734  -0.300   4.320  1.00 94.88           N  
ATOM    320  CA  GLN A  45     -23.547   0.309   4.910  1.00 94.88           C  
ATOM    321  C   GLN A  45     -22.453   0.496   3.867  1.00 94.88           C  
ATOM    322  CB  GLN A  45     -23.031  -0.541   6.074  1.00 94.88           C  
ATOM    323  O   GLN A  45     -22.469  -0.132   2.809  1.00 94.88           O  
ATOM    324  CG  GLN A  45     -23.984  -0.616   7.254  1.00 94.88           C  
ATOM    325  CD  GLN A  45     -23.375  -1.323   8.453  1.00 94.88           C  
ATOM    326  NE2 GLN A  45     -24.188  -1.548   9.484  1.00 94.88           N  
ATOM    327  OE1 GLN A  45     -22.188  -1.665   8.461  1.00 94.88           O  
ATOM    328  N   TRP A  46     -21.625   1.358   4.156  1.00 94.19           N  
ATOM    329  CA  TRP A  46     -20.500   1.670   3.273  1.00 94.19           C  
ATOM    330  C   TRP A  46     -19.219   0.996   3.760  1.00 94.19           C  
ATOM    331  CB  TRP A  46     -20.297   3.184   3.184  1.00 94.19           C  
ATOM    332  O   TRP A  46     -18.969   0.916   4.965  1.00 94.19           O  
ATOM    333  CG  TRP A  46     -21.344   3.900   2.396  1.00 94.19           C  
ATOM    334  CD1 TRP A  46     -22.594   4.250   2.826  1.00 94.19           C  
ATOM    335  CD2 TRP A  46     -21.250   4.348   1.042  1.00 94.19           C  
ATOM    336  CE2 TRP A  46     -22.469   4.961   0.713  1.00 94.19           C  
ATOM    337  CE3 TRP A  46     -20.234   4.285   0.073  1.00 94.19           C  
ATOM    338  NE1 TRP A  46     -23.281   4.891   1.817  1.00 94.19           N  
ATOM    339  CH2 TRP A  46     -21.719   5.441  -1.476  1.00 94.19           C  
ATOM    340  CZ2 TRP A  46     -22.719   5.516  -0.546  1.00 94.19           C  
ATOM    341  CZ3 TRP A  46     -20.484   4.836  -1.180  1.00 94.19           C  
ATOM    342  N   VAL A  47     -18.438   0.523   2.826  1.00 93.81           N  
ATOM    343  CA  VAL A  47     -17.172  -0.147   3.143  1.00 93.81           C  
ATOM    344  C   VAL A  47     -16.062   0.363   2.221  1.00 93.81           C  
ATOM    345  CB  VAL A  47     -17.297  -1.682   3.021  1.00 93.81           C  
ATOM    346  O   VAL A  47     -16.344   0.908   1.149  1.00 93.81           O  
ATOM    347  CG1 VAL A  47     -18.219  -2.232   4.109  1.00 93.81           C  
ATOM    348  CG2 VAL A  47     -17.812  -2.066   1.637  1.00 93.81           C  
ATOM    349  N   LEU A  48     -14.891   0.305   2.674  1.00 91.25           N  
ATOM    350  CA  LEU A  48     -13.711   0.520   1.847  1.00 91.25           C  
ATOM    351  C   LEU A  48     -13.258  -0.786   1.203  1.00 91.25           C  
ATOM    352  CB  LEU A  48     -12.570   1.116   2.680  1.00 91.25           C  
ATOM    353  O   LEU A  48     -12.859  -1.724   1.901  1.00 91.25           O  
ATOM    354  CG  LEU A  48     -11.406   1.716   1.899  1.00 91.25           C  
ATOM    355  CD1 LEU A  48     -11.812   3.041   1.266  1.00 91.25           C  
ATOM    356  CD2 LEU A  48     -10.195   1.902   2.809  1.00 91.25           C  
ATOM    357  N   VAL A  49     -13.297  -0.786  -0.110  1.00 91.88           N  
ATOM    358  CA  VAL A  49     -13.008  -1.996  -0.872  1.00 91.88           C  
ATOM    359  C   VAL A  49     -11.578  -1.942  -1.406  1.00 91.88           C  
ATOM    360  CB  VAL A  49     -14.008  -2.186  -2.035  1.00 91.88           C  
ATOM    361  O   VAL A  49     -11.164  -0.940  -1.996  1.00 91.88           O  
ATOM    362  CG1 VAL A  49     -13.680  -3.451  -2.826  1.00 91.88           C  
ATOM    363  CG2 VAL A  49     -15.438  -2.236  -1.507  1.00 91.88           C  
ATOM    364  N   HIS A  50     -10.781  -2.994  -1.159  1.00 90.50           N  
ATOM    365  CA  HIS A  50      -9.414  -3.158  -1.658  1.00 90.50           C  
ATOM    366  C   HIS A  50      -9.219  -4.543  -2.268  1.00 90.50           C  
ATOM    367  CB  HIS A  50      -8.406  -2.928  -0.536  1.00 90.50           C  
ATOM    368  O   HIS A  50      -9.383  -5.555  -1.586  1.00 90.50           O  
ATOM    369  CG  HIS A  50      -6.984  -3.143  -0.956  1.00 90.50           C  
ATOM    370  CD2 HIS A  50      -6.109  -4.129  -0.656  1.00 90.50           C  
ATOM    371  ND1 HIS A  50      -6.312  -2.271  -1.787  1.00 90.50           N  
ATOM    372  CE1 HIS A  50      -5.082  -2.717  -1.981  1.00 90.50           C  
ATOM    373  NE2 HIS A  50      -4.934  -3.842  -1.306  1.00 90.50           N  
ATOM    374  N   VAL A  51      -8.922  -4.562  -3.506  1.00 90.50           N  
ATOM    375  CA  VAL A  51      -8.609  -5.746  -4.305  1.00 90.50           C  
ATOM    376  C   VAL A  51      -9.625  -6.844  -4.023  1.00 90.50           C  
ATOM    377  CB  VAL A  51      -7.176  -6.258  -4.016  1.00 90.50           C  
ATOM    378  O   VAL A  51      -9.258  -7.996  -3.771  1.00 90.50           O  
ATOM    379  CG1 VAL A  51      -6.133  -5.309  -4.605  1.00 90.50           C  
ATOM    380  CG2 VAL A  51      -6.965  -6.422  -2.512  1.00 90.50           C  
ATOM    381  N   GLY A  52     -10.969  -6.414  -3.984  1.00 92.88           N  
ATOM    382  CA  GLY A  52     -12.055  -7.379  -3.928  1.00 92.88           C  
ATOM    383  C   GLY A  52     -12.523  -7.672  -2.514  1.00 92.88           C  
ATOM    384  O   GLY A  52     -13.398  -8.508  -2.305  1.00 92.88           O  
ATOM    385  N   PHE A  53     -12.016  -7.012  -1.528  1.00 95.75           N  
ATOM    386  CA  PHE A  53     -12.367  -7.254  -0.134  1.00 95.75           C  
ATOM    387  C   PHE A  53     -12.797  -5.961   0.551  1.00 95.75           C  
ATOM    388  CB  PHE A  53     -11.188  -7.887   0.617  1.00 95.75           C  
ATOM    389  O   PHE A  53     -12.219  -4.902   0.300  1.00 95.75           O  
ATOM    390  CG  PHE A  53     -10.883  -9.297   0.191  1.00 95.75           C  
ATOM    391  CD1 PHE A  53     -11.273 -10.375   0.975  1.00 95.75           C  
ATOM    392  CD2 PHE A  53     -10.203  -9.539  -0.996  1.00 95.75           C  
ATOM    393  CE1 PHE A  53     -10.992 -11.680   0.583  1.00 95.75           C  
ATOM    394  CE2 PHE A  53      -9.914 -10.844  -1.394  1.00 95.75           C  
ATOM    395  CZ  PHE A  53     -10.312 -11.914  -0.603  1.00 95.75           C  
ATOM    396  N   ALA A  54     -13.789  -6.074   1.396  1.00 96.12           N  
ATOM    397  CA  ALA A  54     -14.102  -4.973   2.305  1.00 96.12           C  
ATOM    398  C   ALA A  54     -13.125  -4.941   3.479  1.00 96.12           C  
ATOM    399  CB  ALA A  54     -15.539  -5.090   2.811  1.00 96.12           C  
ATOM    400  O   ALA A  54     -13.070  -5.887   4.270  1.00 96.12           O  
ATOM    401  N   MET A  55     -12.461  -3.887   3.596  1.00 94.00           N  
ATOM    402  CA  MET A  55     -11.383  -3.809   4.574  1.00 94.00           C  
ATOM    403  C   MET A  55     -11.836  -3.082   5.832  1.00 94.00           C  
ATOM    404  CB  MET A  55     -10.164  -3.102   3.973  1.00 94.00           C  
ATOM    405  O   MET A  55     -11.289  -3.305   6.914  1.00 94.00           O  
ATOM    406  CG  MET A  55      -9.594  -3.799   2.748  1.00 94.00           C  
ATOM    407  SD  MET A  55      -8.984  -5.488   3.121  1.00 94.00           S  
ATOM    408  CE  MET A  55      -7.590  -5.094   4.215  1.00 94.00           C  
ATOM    409  N   SER A  56     -12.727  -2.162   5.699  1.00 92.00           N  
ATOM    410  CA  SER A  56     -13.242  -1.364   6.805  1.00 92.00           C  
ATOM    411  C   SER A  56     -14.648  -0.851   6.504  1.00 92.00           C  
ATOM    412  CB  SER A  56     -12.312  -0.187   7.102  1.00 92.00           C  
ATOM    413  O   SER A  56     -15.000  -0.642   5.344  1.00 92.00           O  
ATOM    414  OG  SER A  56     -12.758   0.535   8.234  1.00 92.00           O  
ATOM    415  N   VAL A  57     -15.445  -0.736   7.539  1.00 92.62           N  
ATOM    416  CA  VAL A  57     -16.734  -0.069   7.434  1.00 92.62           C  
ATOM    417  C   VAL A  57     -16.578   1.430   7.672  1.00 92.62           C  
ATOM    418  CB  VAL A  57     -17.766  -0.656   8.430  1.00 92.62           C  
ATOM    419  O   VAL A  57     -15.914   1.841   8.633  1.00 92.62           O  
ATOM    420  CG1 VAL A  57     -19.125   0.021   8.266  1.00 92.62           C  
ATOM    421  CG2 VAL A  57     -17.891  -2.166   8.234  1.00 92.62           C  
ATOM    422  N   ILE A  58     -17.109   2.182   6.789  1.00 88.50           N  
ATOM    423  CA  ILE A  58     -16.969   3.629   6.898  1.00 88.50           C  
ATOM    424  C   ILE A  58     -18.344   4.289   6.820  1.00 88.50           C  
ATOM    425  CB  ILE A  58     -16.047   4.191   5.801  1.00 88.50           C  
ATOM    426  O   ILE A  58     -19.312   3.664   6.391  1.00 88.50           O  
ATOM    427  CG1 ILE A  58     -16.594   3.857   4.410  1.00 88.50           C  
ATOM    428  CG2 ILE A  58     -14.617   3.654   5.965  1.00 88.50           C  
ATOM    429  CD1 ILE A  58     -15.844   4.531   3.266  1.00 88.50           C  
ATOM    430  N   ASN A  59     -18.406   5.551   7.328  1.00 85.19           N  
ATOM    431  CA  ASN A  59     -19.672   6.270   7.230  1.00 85.19           C  
ATOM    432  C   ASN A  59     -19.844   6.902   5.855  1.00 85.19           C  
ATOM    433  CB  ASN A  59     -19.766   7.340   8.320  1.00 85.19           C  
ATOM    434  O   ASN A  59     -18.891   6.984   5.074  1.00 85.19           O  
ATOM    435  CG  ASN A  59     -18.750   8.453   8.141  1.00 85.19           C  
ATOM    436  ND2 ASN A  59     -18.188   8.930   9.242  1.00 85.19           N  
ATOM    437  OD1 ASN A  59     -18.484   8.891   7.012  1.00 85.19           O  
ATOM    438  N   GLU A  60     -21.078   7.238   5.559  1.00 81.50           N  
ATOM    439  CA  GLU A  60     -21.438   7.770   4.246  1.00 81.50           C  
ATOM    440  C   GLU A  60     -20.672   9.055   3.945  1.00 81.50           C  
ATOM    441  CB  GLU A  60     -22.953   8.023   4.164  1.00 81.50           C  
ATOM    442  O   GLU A  60     -20.250   9.273   2.812  1.00 81.50           O  
ATOM    443  CG  GLU A  60     -23.422   8.484   2.793  1.00 81.50           C  
ATOM    444  CD  GLU A  60     -24.938   8.562   2.672  1.00 81.50           C  
ATOM    445  OE1 GLU A  60     -25.438   8.859   1.566  1.00 81.50           O  
ATOM    446  OE2 GLU A  60     -25.625   8.320   3.691  1.00 81.50           O  
ATOM    447  N   ALA A  61     -20.547   9.883   4.859  1.00 77.00           N  
ATOM    448  CA  ALA A  61     -19.828  11.141   4.656  1.00 77.00           C  
ATOM    449  C   ALA A  61     -18.375  10.891   4.281  1.00 77.00           C  
ATOM    450  CB  ALA A  61     -19.906  12.016   5.906  1.00 77.00           C  
ATOM    451  O   ALA A  61     -17.844  11.500   3.340  1.00 77.00           O  
ATOM    452  N   GLU A  62     -17.766   9.945   4.918  1.00 76.12           N  
ATOM    453  CA  GLU A  62     -16.391   9.562   4.637  1.00 76.12           C  
ATOM    454  C   GLU A  62     -16.266   8.914   3.260  1.00 76.12           C  
ATOM    455  CB  GLU A  62     -15.875   8.609   5.715  1.00 76.12           C  
ATOM    456  O   GLU A  62     -15.297   9.156   2.541  1.00 76.12           O  
ATOM    457  CG  GLU A  62     -15.578   9.281   7.047  1.00 76.12           C  
ATOM    458  CD  GLU A  62     -15.273   8.297   8.164  1.00 76.12           C  
ATOM    459  OE1 GLU A  62     -15.055   8.734   9.312  1.00 76.12           O  
ATOM    460  OE2 GLU A  62     -15.250   7.078   7.887  1.00 76.12           O  
ATOM    461  N   ALA A  63     -17.219   8.102   2.967  1.00 77.06           N  
ATOM    462  CA  ALA A  63     -17.250   7.445   1.663  1.00 77.06           C  
ATOM    463  C   ALA A  63     -17.312   8.469   0.532  1.00 77.06           C  
ATOM    464  CB  ALA A  63     -18.438   6.484   1.578  1.00 77.06           C  
ATOM    465  O   ALA A  63     -16.562   8.367  -0.444  1.00 77.06           O  
ATOM    466  N   ARG A  64     -18.141   9.414   0.735  1.00 75.25           N  
ATOM    467  CA  ARG A  64     -18.312  10.438  -0.294  1.00 75.25           C  
ATOM    468  C   ARG A  64     -17.047  11.289  -0.421  1.00 75.25           C  
ATOM    469  CB  ARG A  64     -19.516  11.320   0.014  1.00 75.25           C  
ATOM    470  O   ARG A  64     -16.609  11.594  -1.532  1.00 75.25           O  
ATOM    471  CG  ARG A  64     -20.859  10.641  -0.212  1.00 75.25           C  
ATOM    472  CD  ARG A  64     -22.016  11.594   0.021  1.00 75.25           C  
ATOM    473  NE  ARG A  64     -23.297  10.922  -0.132  1.00 75.25           N  
ATOM    474  NH1 ARG A  64     -24.562  12.836   0.144  1.00 75.25           N  
ATOM    475  NH2 ARG A  64     -25.594  10.820  -0.224  1.00 75.25           N  
ATOM    476  CZ  ARG A  64     -24.484  11.531  -0.070  1.00 75.25           C  
ATOM    477  N   ASP A  65     -16.500  11.602   0.672  1.00 70.44           N  
ATOM    478  CA  ASP A  65     -15.273  12.391   0.682  1.00 70.44           C  
ATOM    479  C   ASP A  65     -14.133  11.648  -0.001  1.00 70.44           C  
ATOM    480  CB  ASP A  65     -14.883  12.758   2.115  1.00 70.44           C  
ATOM    481  O   ASP A  65     -13.406  12.219  -0.810  1.00 70.44           O  
ATOM    482  CG  ASP A  65     -15.805  13.789   2.740  1.00 70.44           C  
ATOM    483  OD1 ASP A  65     -16.641  14.375   2.020  1.00 70.44           O  
ATOM    484  OD2 ASP A  65     -15.695  14.023   3.963  1.00 70.44           O  
ATOM    485  N   THR A  66     -14.055  10.414   0.290  1.00 70.56           N  
ATOM    486  CA  THR A  66     -13.008   9.578  -0.285  1.00 70.56           C  
ATOM    487  C   THR A  66     -13.234   9.383  -1.782  1.00 70.56           C  
ATOM    488  CB  THR A  66     -12.945   8.203   0.410  1.00 70.56           C  
ATOM    489  O   THR A  66     -12.281   9.438  -2.568  1.00 70.56           O  
ATOM    490  CG2 THR A  66     -11.789   7.363  -0.134  1.00 70.56           C  
ATOM    491  OG1 THR A  66     -12.758   8.398   1.817  1.00 70.56           O  
ATOM    492  N   LEU A  67     -14.445   9.164  -2.240  1.00 71.06           N  
ATOM    493  CA  LEU A  67     -14.773   8.977  -3.650  1.00 71.06           C  
ATOM    494  C   LEU A  67     -14.453  10.227  -4.457  1.00 71.06           C  
ATOM    495  CB  LEU A  67     -16.250   8.609  -3.812  1.00 71.06           C  
ATOM    496  O   LEU A  67     -13.922  10.141  -5.566  1.00 71.06           O  
ATOM    497  CG  LEU A  67     -16.609   7.141  -3.596  1.00 71.06           C  
ATOM    498  CD1 LEU A  67     -18.125   6.977  -3.535  1.00 71.06           C  
ATOM    499  CD2 LEU A  67     -16.016   6.273  -4.699  1.00 71.06           C  
ATOM    500  N   ASP A  68     -14.734  11.250  -3.924  1.00 66.00           N  
ATOM    501  CA  ASP A  68     -14.453  12.516  -4.594  1.00 66.00           C  
ATOM    502  C   ASP A  68     -12.945  12.727  -4.758  1.00 66.00           C  
ATOM    503  CB  ASP A  68     -15.062  13.688  -3.820  1.00 66.00           C  
ATOM    504  O   ASP A  68     -12.484  13.172  -5.812  1.00 66.00           O  
ATOM    505  CG  ASP A  68     -16.562  13.820  -4.047  1.00 66.00           C  
ATOM    506  OD1 ASP A  68     -17.109  13.156  -4.949  1.00 66.00           O  
ATOM    507  OD2 ASP A  68     -17.203  14.609  -3.314  1.00 66.00           O  
ATOM    508  N   ALA A  69     -12.188  12.336  -3.721  1.00 63.97           N  
ATOM    509  CA  ALA A  69     -10.734  12.461  -3.766  1.00 63.97           C  
ATOM    510  C   ALA A  69     -10.141  11.508  -4.797  1.00 63.97           C  
ATOM    511  CB  ALA A  69     -10.133  12.188  -2.389  1.00 63.97           C  
ATOM    512  O   ALA A  69      -9.211  11.875  -5.531  1.00 63.97           O  
ATOM    513  N   LEU A  70     -10.664  10.297  -4.840  1.00 64.75           N  
ATOM    514  CA  LEU A  70     -10.148   9.281  -5.750  1.00 64.75           C  
ATOM    515  C   LEU A  70     -10.500   9.617  -7.195  1.00 64.75           C  
ATOM    516  CB  LEU A  70     -10.703   7.902  -5.387  1.00 64.75           C  
ATOM    517  O   LEU A  70      -9.727   9.336  -8.109  1.00 64.75           O  
ATOM    518  CG  LEU A  70     -10.148   7.270  -4.105  1.00 64.75           C  
ATOM    519  CD1 LEU A  70     -10.906   5.980  -3.787  1.00 64.75           C  
ATOM    520  CD2 LEU A  70      -8.656   7.000  -4.246  1.00 64.75           C  
ATOM    521  N   GLN A  71     -11.672  10.133  -7.445  1.00 63.16           N  
ATOM    522  CA  GLN A  71     -12.047  10.547  -8.789  1.00 63.16           C  
ATOM    523  C   GLN A  71     -11.047  11.547  -9.359  1.00 63.16           C  
ATOM    524  CB  GLN A  71     -13.453  11.148  -8.797  1.00 63.16           C  
ATOM    525  O   GLN A  71     -10.727  11.508 -10.547  1.00 63.16           O  
ATOM    526  CG  GLN A  71     -14.570  10.109  -8.859  1.00 63.16           C  
ATOM    527  CD  GLN A  71     -15.953  10.727  -8.773  1.00 63.16           C  
ATOM    528  NE2 GLN A  71     -16.984   9.898  -8.953  1.00 63.16           N  
ATOM    529  OE1 GLN A  71     -16.094  11.930  -8.539  1.00 63.16           O  
ATOM    530  N   ASN A  72     -10.453  12.266  -8.492  1.00 57.44           N  
ATOM    531  CA  ASN A  72      -9.453  13.234  -8.930  1.00 57.44           C  
ATOM    532  C   ASN A  72      -8.109  12.562  -9.188  1.00 57.44           C  
ATOM    533  CB  ASN A  72      -9.305  14.352  -7.895  1.00 57.44           C  
ATOM    534  O   ASN A  72      -7.293  13.086  -9.953  1.00 57.44           O  
ATOM    535  CG  ASN A  72     -10.469  15.320  -7.906  1.00 57.44           C  
ATOM    536  ND2 ASN A  72     -10.836  15.820  -6.734  1.00 57.44           N  
ATOM    537  OD1 ASN A  72     -11.031  15.617  -8.961  1.00 57.44           O  
ATOM    538  N   MET A  73      -7.789  11.508  -8.359  1.00 53.22           N  
ATOM    539  CA  MET A  73      -6.535  10.781  -8.547  1.00 53.22           C  
ATOM    540  C   MET A  73      -6.586   9.922  -9.805  1.00 53.22           C  
ATOM    541  CB  MET A  73      -6.234   9.906  -7.328  1.00 53.22           C  
ATOM    542  O   MET A  73      -5.578   9.766 -10.492  1.00 53.22           O  
ATOM    543  CG  MET A  73      -5.746  10.688  -6.117  1.00 53.22           C  
ATOM    544  SD  MET A  73      -5.398   9.609  -4.676  1.00 53.22           S  
ATOM    545  CE  MET A  73      -3.742   9.016  -5.113  1.00 53.22           C  
ATOM    546  N   PHE A  74      -7.664   9.203  -9.922  1.00 51.59           N  
ATOM    547  CA  PHE A  74      -7.812   8.164 -10.930  1.00 51.59           C  
ATOM    548  C   PHE A  74      -7.879   8.766 -12.328  1.00 51.59           C  
ATOM    549  CB  PHE A  74      -9.070   7.328 -10.664  1.00 51.59           C  
ATOM    550  O   PHE A  74      -7.746   8.055 -13.328  1.00 51.59           O  
ATOM    551  CG  PHE A  74      -8.828   6.156  -9.750  1.00 51.59           C  
ATOM    552  CD1 PHE A  74      -8.336   4.957 -10.242  1.00 51.59           C  
ATOM    553  CD2 PHE A  74      -9.102   6.254  -8.391  1.00 51.59           C  
ATOM    554  CE1 PHE A  74      -8.117   3.871  -9.398  1.00 51.59           C  
ATOM    555  CE2 PHE A  74      -8.891   5.176  -7.539  1.00 51.59           C  
ATOM    556  CZ  PHE A  74      -8.398   3.984  -8.047  1.00 51.59           C  
ATOM    557  N   ASP A  75      -8.328   9.961 -12.445  1.00 46.25           N  
ATOM    558  CA  ASP A  75      -8.289  10.492 -13.805  1.00 46.25           C  
ATOM    559  C   ASP A  75      -6.910  10.312 -14.430  1.00 46.25           C  
ATOM    560  CB  ASP A  75      -8.688  11.969 -13.812  1.00 46.25           C  
ATOM    561  O   ASP A  75      -6.750  10.422 -15.641  1.00 46.25           O  
ATOM    562  CG  ASP A  75     -10.188  12.188 -13.773  1.00 46.25           C  
ATOM    563  OD1 ASP A  75     -10.945  11.234 -14.062  1.00 46.25           O  
ATOM    564  OD2 ASP A  75     -10.617  13.312 -13.445  1.00 46.25           O  
ATOM    565  N   VAL A  76      -5.930  10.016 -13.555  1.00 41.81           N  
ATOM    566  CA  VAL A  76      -4.590  10.000 -14.133  1.00 41.81           C  
ATOM    567  C   VAL A  76      -4.035   8.578 -14.094  1.00 41.81           C  
ATOM    568  CB  VAL A  76      -3.641  10.969 -13.398  1.00 41.81           C  
ATOM    569  O   VAL A  76      -3.043   8.273 -14.758  1.00 41.81           O  
ATOM    570  CG1 VAL A  76      -2.703  11.656 -14.383  1.00 41.81           C  
ATOM    571  CG2 VAL A  76      -4.438  12.000 -12.602  1.00 41.81           C  
ATOM    572  N   GLU A  77      -4.445   7.660 -13.188  1.00 46.12           N  
ATOM    573  CA  GLU A  77      -3.789   6.355 -13.117  1.00 46.12           C  
ATOM    574  C   GLU A  77      -4.699   5.250 -13.648  1.00 46.12           C  
ATOM    575  CB  GLU A  77      -3.365   6.047 -11.680  1.00 46.12           C  
ATOM    576  O   GLU A  77      -5.781   5.020 -13.102  1.00 46.12           O  
ATOM    577  CG  GLU A  77      -1.937   6.461 -11.359  1.00 46.12           C  
ATOM    578  CD  GLU A  77      -1.431   5.891 -10.039  1.00 46.12           C  
ATOM    579  OE1 GLU A  77      -0.250   6.125  -9.695  1.00 46.12           O  
ATOM    580  OE2 GLU A  77      -2.221   5.207  -9.352  1.00 46.12           O  
ATOM    581  N   PRO A  78      -4.449   4.766 -14.789  1.00 44.09           N  
ATOM    582  CA  PRO A  78      -5.234   3.674 -15.367  1.00 44.09           C  
ATOM    583  C   PRO A  78      -5.535   2.562 -14.367  1.00 44.09           C  
ATOM    584  CB  PRO A  78      -4.336   3.162 -16.500  1.00 44.09           C  
ATOM    585  O   PRO A  78      -6.613   1.966 -14.406  1.00 44.09           O  
ATOM    586  CG  PRO A  78      -3.113   4.020 -16.438  1.00 44.09           C  
ATOM    587  CD  PRO A  78      -3.262   4.977 -15.289  1.00 44.09           C  
ATOM    588  N   ASP A  79      -4.660   2.268 -13.578  1.00 43.41           N  
ATOM    589  CA  ASP A  79      -4.832   1.100 -12.719  1.00 43.41           C  
ATOM    590  C   ASP A  79      -5.961   1.318 -11.711  1.00 43.41           C  
ATOM    591  CB  ASP A  79      -3.529   0.775 -11.984  1.00 43.41           C  
ATOM    592  O   ASP A  79      -6.680   0.380 -11.367  1.00 43.41           O  
ATOM    593  CG  ASP A  79      -2.459   0.208 -12.906  1.00 43.41           C  
ATOM    594  OD1 ASP A  79      -2.801  -0.333 -13.977  1.00 43.41           O  
ATOM    595  OD2 ASP A  79      -1.265   0.302 -12.547  1.00 43.41           O  
ATOM    596  N   VAL A  80      -5.949   2.502 -11.180  1.00 47.56           N  
ATOM    597  CA  VAL A  80      -7.074   2.814 -10.305  1.00 47.56           C  
ATOM    598  C   VAL A  80      -8.367   2.820 -11.109  1.00 47.56           C  
ATOM    599  CB  VAL A  80      -6.879   4.172  -9.594  1.00 47.56           C  
ATOM    600  O   VAL A  80      -9.438   2.490 -10.578  1.00 47.56           O  
ATOM    601  CG1 VAL A  80      -8.055   4.473  -8.672  1.00 47.56           C  
ATOM    602  CG2 VAL A  80      -5.566   4.184  -8.812  1.00 47.56           C  
ATOM    603  N   GLY A  81      -8.180   3.283 -12.312  1.00 46.81           N  
ATOM    604  CA  GLY A  81      -9.344   3.217 -13.180  1.00 46.81           C  
ATOM    605  C   GLY A  81      -9.984   1.842 -13.211  1.00 46.81           C  
ATOM    606  O   GLY A  81     -11.211   1.721 -13.219  1.00 46.81           O  
ATOM    607  N   ALA A  82      -9.078   0.927 -13.312  1.00 45.75           N  
ATOM    608  CA  ALA A  82      -9.625  -0.425 -13.352  1.00 45.75           C  
ATOM    609  C   ALA A  82     -10.367  -0.749 -12.062  1.00 45.75           C  
ATOM    610  CB  ALA A  82      -8.516  -1.445 -13.586  1.00 45.75           C  
ATOM    611  O   ALA A  82     -11.367  -1.472 -12.078  1.00 45.75           O  
ATOM    612  N   LEU A  83      -9.797  -0.211 -11.039  1.00 45.19           N  
ATOM    613  CA  LEU A  83     -10.508  -0.427  -9.789  1.00 45.19           C  
ATOM    614  C   LEU A  83     -11.812   0.354  -9.766  1.00 45.19           C  
ATOM    615  CB  LEU A  83      -9.633  -0.018  -8.602  1.00 45.19           C  
ATOM    616  O   LEU A  83     -12.828  -0.139  -9.266  1.00 45.19           O  
ATOM    617  CG  LEU A  83      -9.453  -1.064  -7.496  1.00 45.19           C  
ATOM    618  CD1 LEU A  83      -8.062  -1.677  -7.570  1.00 45.19           C  
ATOM    619  CD2 LEU A  83      -9.703  -0.446  -6.125  1.00 45.19           C  
ATOM    620  N   LEU A  84     -11.664   1.642 -10.234  1.00 44.88           N  
ATOM    621  CA  LEU A  84     -12.836   2.508 -10.211  1.00 44.88           C  
ATOM    622  C   LEU A  84     -13.805   2.150 -11.336  1.00 44.88           C  
ATOM    623  CB  LEU A  84     -12.422   3.977 -10.320  1.00 44.88           C  
ATOM    624  O   LEU A  84     -15.016   2.105 -11.125  1.00 44.88           O  
ATOM    625  CG  LEU A  84     -11.836   4.617  -9.062  1.00 44.88           C  
ATOM    626  CD1 LEU A  84     -11.172   5.945  -9.398  1.00 44.88           C  
ATOM    627  CD2 LEU A  84     -12.922   4.809  -8.008  1.00 44.88           C  
ATOM    628  N   TYR A  85     -13.125   2.109 -12.492  1.00 44.00           N  
ATOM    629  CA  TYR A  85     -14.016   2.004 -13.641  1.00 44.00           C  
ATOM    630  C   TYR A  85     -14.047   0.578 -14.180  1.00 44.00           C  
ATOM    631  CB  TYR A  85     -13.586   2.971 -14.750  1.00 44.00           C  
ATOM    632  O   TYR A  85     -14.789   0.277 -15.117  1.00 44.00           O  
ATOM    633  CG  TYR A  85     -13.648   4.422 -14.344  1.00 44.00           C  
ATOM    634  CD1 TYR A  85     -14.867   5.086 -14.242  1.00 44.00           C  
ATOM    635  CD2 TYR A  85     -12.484   5.133 -14.062  1.00 44.00           C  
ATOM    636  CE1 TYR A  85     -14.930   6.426 -13.867  1.00 44.00           C  
ATOM    637  CE2 TYR A  85     -12.531   6.473 -13.688  1.00 44.00           C  
ATOM    638  OH  TYR A  85     -13.812   8.438 -13.227  1.00 44.00           O  
ATOM    639  CZ  TYR A  85     -13.758   7.109 -13.594  1.00 44.00           C  
ATOM    640  N   GLY A  86     -13.719  -0.332 -13.344  1.00 41.44           N  
ATOM    641  CA  GLY A  86     -13.750  -1.682 -13.883  1.00 41.44           C  
ATOM    642  C   GLY A  86     -13.016  -1.812 -15.203  1.00 41.44           C  
ATOM    643  O   GLY A  86     -12.625  -0.810 -15.805  1.00 41.44           O  
ATOM    644  N   GLU A  87     -12.164  -2.887 -15.562  1.00 37.94           N  
ATOM    645  CA  GLU A  87     -11.703  -3.105 -16.922  1.00 37.94           C  
ATOM    646  C   GLU A  87     -12.797  -2.762 -17.938  1.00 37.94           C  
ATOM    647  CB  GLU A  87     -11.250  -4.555 -17.109  1.00 37.94           C  
ATOM    648  O   GLU A  87     -13.953  -3.150 -17.766  1.00 37.94           O  
ATOM    649  CG  GLU A  87      -9.836  -4.824 -16.625  1.00 37.94           C  
ATOM    650  CD  GLU A  87      -9.336  -6.219 -16.969  1.00 37.94           C  
ATOM    651  OE1 GLU A  87      -8.141  -6.512 -16.734  1.00 37.94           O  
ATOM    652  OE2 GLU A  87     -10.141  -7.023 -17.484  1.00 37.94           O  
ATOM    653  N   GLU A  88     -12.750  -1.533 -18.547  1.00 32.94           N  
ATOM    654  CA  GLU A  88     -13.648  -1.542 -19.703  1.00 32.94           C  
ATOM    655  C   GLU A  88     -13.648  -2.900 -20.391  1.00 32.94           C  
ATOM    656  CB  GLU A  88     -13.266  -0.441 -20.688  1.00 32.94           C  
ATOM    657  O   GLU A  88     -12.578  -3.455 -20.672  1.00 32.94           O  
ATOM    658  CG  GLU A  88     -13.984   0.879 -20.453  1.00 32.94           C  
ATOM    659  CD  GLU A  88     -13.695   1.922 -21.516  1.00 32.94           C  
ATOM    660  OE1 GLU A  88     -14.367   2.979 -21.531  1.00 32.94           O  
ATOM    661  OE2 GLU A  88     -12.789   1.678 -22.344  1.00 32.94           O  
ATOM    662  N   LYS A  89     -14.672  -3.736 -20.359  1.00 29.53           N  
ATOM    663  CA  LYS A  89     -14.859  -4.688 -21.453  1.00 29.53           C  
ATOM    664  C   LYS A  89     -14.484  -4.062 -22.797  1.00 29.53           C  
ATOM    665  CB  LYS A  89     -16.312  -5.184 -21.500  1.00 29.53           C  
ATOM    666  O   LYS A  89     -14.852  -2.922 -23.078  1.00 29.53           O  
ATOM    667  CG  LYS A  89     -16.562  -6.426 -20.656  1.00 29.53           C  
ATOM    668  CD  LYS A  89     -17.969  -6.953 -20.844  1.00 29.53           C  
ATOM    669  CE  LYS A  89     -18.219  -8.203 -20.016  1.00 29.53           C  
ATOM    670  NZ  LYS A  89     -19.609  -8.742 -20.219  1.00 29.53           N  
TER     671      LYS A  89                                                      
ATOM    672  N   ARG B   1      -3.471  27.469  -9.969  1.00 39.75           N  
ATOM    673  CA  ARG B   1      -3.865  26.453 -10.945  1.00 39.75           C  
ATOM    674  C   ARG B   1      -4.555  25.281 -10.258  1.00 39.75           C  
ATOM    675  CB  ARG B   1      -2.648  25.969 -11.734  1.00 39.75           C  
ATOM    676  O   ARG B   1      -5.496  24.703 -10.805  1.00 39.75           O  
ATOM    677  CG  ARG B   1      -2.637  26.406 -13.188  1.00 39.75           C  
ATOM    678  CD  ARG B   1      -1.442  25.844 -13.938  1.00 39.75           C  
ATOM    679  NE  ARG B   1      -1.428  26.281 -15.336  1.00 39.75           N  
ATOM    680  NH1 ARG B   1       0.565  25.234 -15.852  1.00 39.75           N  
ATOM    681  NH2 ARG B   1      -0.562  26.422 -17.453  1.00 39.75           N  
ATOM    682  CZ  ARG B   1      -0.475  25.984 -16.219  1.00 39.75           C  
ATOM    683  N   PHE B   2      -4.027  24.938  -9.070  1.00 42.34           N  
ATOM    684  CA  PHE B   2      -4.523  23.703  -8.469  1.00 42.34           C  
ATOM    685  C   PHE B   2      -5.852  23.953  -7.758  1.00 42.34           C  
ATOM    686  CB  PHE B   2      -3.498  23.141  -7.484  1.00 42.34           C  
ATOM    687  O   PHE B   2      -6.512  23.000  -7.332  1.00 42.34           O  
ATOM    688  CG  PHE B   2      -2.246  22.625  -8.141  1.00 42.34           C  
ATOM    689  CD1 PHE B   2      -2.229  21.391  -8.773  1.00 42.34           C  
ATOM    690  CD2 PHE B   2      -1.082  23.391  -8.133  1.00 42.34           C  
ATOM    691  CE1 PHE B   2      -1.070  20.906  -9.383  1.00 42.34           C  
ATOM    692  CE2 PHE B   2       0.079  22.922  -8.742  1.00 42.34           C  
ATOM    693  CZ  PHE B   2       0.083  21.672  -9.359  1.00 42.34           C  
ATOM    694  N   VAL B   3      -6.273  25.094  -7.527  1.00 44.47           N  
ATOM    695  CA  VAL B   3      -7.355  25.453  -6.609  1.00 44.47           C  
ATOM    696  C   VAL B   3      -8.664  24.812  -7.078  1.00 44.47           C  
ATOM    697  CB  VAL B   3      -7.520  26.984  -6.496  1.00 44.47           C  
ATOM    698  O   VAL B   3      -9.438  24.297  -6.266  1.00 44.47           O  
ATOM    699  CG1 VAL B   3      -8.703  27.328  -5.602  1.00 44.47           C  
ATOM    700  CG2 VAL B   3      -6.234  27.609  -5.961  1.00 44.47           C  
ATOM    701  N   ASP B   4      -8.820  24.781  -8.383  1.00 46.97           N  
ATOM    702  CA  ASP B   4     -10.102  24.312  -8.898  1.00 46.97           C  
ATOM    703  C   ASP B   4     -10.266  22.797  -8.695  1.00 46.97           C  
ATOM    704  CB  ASP B   4     -10.242  24.656 -10.383  1.00 46.97           C  
ATOM    705  O   ASP B   4     -11.359  22.266  -8.852  1.00 46.97           O  
ATOM    706  CG  ASP B   4     -10.414  26.141 -10.641  1.00 46.97           C  
ATOM    707  OD1 ASP B   4     -10.867  26.859  -9.727  1.00 46.97           O  
ATOM    708  OD2 ASP B   4     -10.094  26.594 -11.758  1.00 46.97           O  
ATOM    709  N   GLU B   5      -9.172  22.266  -8.297  1.00 54.31           N  
ATOM    710  CA  GLU B   5      -9.172  20.812  -8.180  1.00 54.31           C  
ATOM    711  C   GLU B   5      -9.500  20.375  -6.754  1.00 54.31           C  
ATOM    712  CB  GLU B   5      -7.824  20.234  -8.609  1.00 54.31           C  
ATOM    713  O   GLU B   5      -9.734  19.188  -6.500  1.00 54.31           O  
ATOM    714  CG  GLU B   5      -7.543  20.375 -10.102  1.00 54.31           C  
ATOM    715  CD  GLU B   5      -6.227  19.750 -10.523  1.00 54.31           C  
ATOM    716  OE1 GLU B   5      -5.922  19.734 -11.742  1.00 54.31           O  
ATOM    717  OE2 GLU B   5      -5.492  19.266  -9.641  1.00 54.31           O  
ATOM    718  N   TYR B   6      -9.602  21.484  -5.922  1.00 58.81           N  
ATOM    719  CA  TYR B   6      -9.859  21.141  -4.527  1.00 58.81           C  
ATOM    720  C   TYR B   6     -11.352  21.031  -4.262  1.00 58.81           C  
ATOM    721  CB  TYR B   6      -9.242  22.188  -3.598  1.00 58.81           C  
ATOM    722  O   TYR B   6     -12.148  21.781  -4.820  1.00 58.81           O  
ATOM    723  CG  TYR B   6      -7.742  22.328  -3.740  1.00 58.81           C  
ATOM    724  CD1 TYR B   6      -6.918  21.203  -3.666  1.00 58.81           C  
ATOM    725  CD2 TYR B   6      -7.152  23.562  -3.949  1.00 58.81           C  
ATOM    726  CE1 TYR B   6      -5.535  21.328  -3.795  1.00 58.81           C  
ATOM    727  CE2 TYR B   6      -5.773  23.688  -4.078  1.00 58.81           C  
ATOM    728  OH  TYR B   6      -3.609  22.688  -4.129  1.00 58.81           O  
ATOM    729  CZ  TYR B   6      -4.977  22.562  -4.000  1.00 58.81           C  
ATOM    730  N   ARG B   7     -11.820  20.078  -3.623  1.00 61.50           N  
ATOM    731  CA  ARG B   7     -13.219  19.953  -3.205  1.00 61.50           C  
ATOM    732  C   ARG B   7     -13.633  21.141  -2.342  1.00 61.50           C  
ATOM    733  CB  ARG B   7     -13.445  18.641  -2.443  1.00 61.50           C  
ATOM    734  O   ARG B   7     -14.727  21.688  -2.508  1.00 61.50           O  
ATOM    735  CG  ARG B   7     -14.898  18.203  -2.391  1.00 61.50           C  
ATOM    736  CD  ARG B   7     -15.062  16.891  -1.650  1.00 61.50           C  
ATOM    737  NE  ARG B   7     -16.453  16.469  -1.604  1.00 61.50           N  
ATOM    738  NH1 ARG B   7     -16.031  14.484  -0.493  1.00 61.50           N  
ATOM    739  NH2 ARG B   7     -18.188  15.047  -1.067  1.00 61.50           N  
ATOM    740  CZ  ARG B   7     -16.891  15.328  -1.055  1.00 61.50           C  
ATOM    741  N   ALA B   8     -12.742  21.562  -1.514  1.00 73.12           N  
ATOM    742  CA  ALA B   8     -12.977  22.688  -0.611  1.00 73.12           C  
ATOM    743  C   ALA B   8     -11.812  23.672  -0.650  1.00 73.12           C  
ATOM    744  CB  ALA B   8     -13.203  22.188   0.814  1.00 73.12           C  
ATOM    745  O   ALA B   8     -11.109  23.844   0.349  1.00 73.12           O  
ATOM    746  N   PRO B   9     -11.734  24.297  -1.770  1.00 78.50           N  
ATOM    747  CA  PRO B   9     -10.562  25.156  -1.968  1.00 78.50           C  
ATOM    748  C   PRO B   9     -10.414  26.203  -0.872  1.00 78.50           C  
ATOM    749  CB  PRO B   9     -10.836  25.812  -3.322  1.00 78.50           C  
ATOM    750  O   PRO B   9      -9.297  26.500  -0.443  1.00 78.50           O  
ATOM    751  CG  PRO B   9     -12.273  25.516  -3.607  1.00 78.50           C  
ATOM    752  CD  PRO B   9     -12.711  24.375  -2.740  1.00 78.50           C  
ATOM    753  N   GLU B  10     -11.523  26.734  -0.419  1.00 83.25           N  
ATOM    754  CA  GLU B  10     -11.469  27.734   0.636  1.00 83.25           C  
ATOM    755  C   GLU B  10     -10.898  27.156   1.925  1.00 83.25           C  
ATOM    756  CB  GLU B  10     -12.867  28.328   0.895  1.00 83.25           C  
ATOM    757  O   GLU B  10     -10.070  27.797   2.586  1.00 83.25           O  
ATOM    758  CG  GLU B  10     -13.367  29.219  -0.222  1.00 83.25           C  
ATOM    759  CD  GLU B  10     -14.766  29.781   0.038  1.00 83.25           C  
ATOM    760  OE1 GLU B  10     -15.281  30.531  -0.810  1.00 83.25           O  
ATOM    761  OE2 GLU B  10     -15.336  29.453   1.100  1.00 83.25           O  
ATOM    762  N   GLN B  11     -11.289  25.969   2.266  1.00 84.44           N  
ATOM    763  CA  GLN B  11     -10.789  25.312   3.469  1.00 84.44           C  
ATOM    764  C   GLN B  11      -9.297  25.000   3.342  1.00 84.44           C  
ATOM    765  CB  GLN B  11     -11.578  24.047   3.756  1.00 84.44           C  
ATOM    766  O   GLN B  11      -8.547  25.141   4.305  1.00 84.44           O  
ATOM    767  CG  GLN B  11     -13.016  24.297   4.195  1.00 84.44           C  
ATOM    768  CD  GLN B  11     -13.789  23.016   4.422  1.00 84.44           C  
ATOM    769  NE2 GLN B  11     -15.109  23.125   4.539  1.00 84.44           N  
ATOM    770  OE1 GLN B  11     -13.211  21.922   4.488  1.00 84.44           O  
ATOM    771  N   VAL B  12      -8.914  24.609   2.191  1.00 86.38           N  
ATOM    772  CA  VAL B  12      -7.516  24.297   1.932  1.00 86.38           C  
ATOM    773  C   VAL B  12      -6.664  25.547   2.102  1.00 86.38           C  
ATOM    774  CB  VAL B  12      -7.316  23.703   0.518  1.00 86.38           C  
ATOM    775  O   VAL B  12      -5.637  25.516   2.783  1.00 86.38           O  
ATOM    776  CG1 VAL B  12      -5.832  23.656   0.156  1.00 86.38           C  
ATOM    777  CG2 VAL B  12      -7.938  22.312   0.430  1.00 86.38           C  
ATOM    778  N   MET B  13      -7.152  26.656   1.574  1.00 89.12           N  
ATOM    779  CA  MET B  13      -6.398  27.906   1.657  1.00 89.12           C  
ATOM    780  C   MET B  13      -6.348  28.422   3.094  1.00 89.12           C  
ATOM    781  CB  MET B  13      -7.020  28.969   0.750  1.00 89.12           C  
ATOM    782  O   MET B  13      -5.320  28.938   3.535  1.00 89.12           O  
ATOM    783  CG  MET B  13      -6.891  28.656  -0.733  1.00 89.12           C  
ATOM    784  SD  MET B  13      -5.148  28.375  -1.239  1.00 89.12           S  
ATOM    785  CE  MET B  13      -4.461  30.031  -0.985  1.00 89.12           C  
ATOM    786  N   GLN B  14      -7.402  28.219   3.793  1.00 90.75           N  
ATOM    787  CA  GLN B  14      -7.426  28.594   5.203  1.00 90.75           C  
ATOM    788  C   GLN B  14      -6.430  27.766   6.008  1.00 90.75           C  
ATOM    789  CB  GLN B  14      -8.836  28.438   5.781  1.00 90.75           C  
ATOM    790  O   GLN B  14      -5.719  28.297   6.863  1.00 90.75           O  
ATOM    791  CG  GLN B  14      -9.805  29.531   5.355  1.00 90.75           C  
ATOM    792  CD  GLN B  14     -11.203  29.297   5.883  1.00 90.75           C  
ATOM    793  NE2 GLN B  14     -12.117  30.219   5.562  1.00 90.75           N  
ATOM    794  OE1 GLN B  14     -11.477  28.312   6.574  1.00 90.75           O  
ATOM    795  N   LEU B  15      -6.383  26.578   5.695  1.00 92.62           N  
ATOM    796  CA  LEU B  15      -5.473  25.688   6.398  1.00 92.62           C  
ATOM    797  C   LEU B  15      -4.023  26.000   6.059  1.00 92.62           C  
ATOM    798  CB  LEU B  15      -5.781  24.234   6.051  1.00 92.62           C  
ATOM    799  O   LEU B  15      -3.145  25.922   6.922  1.00 92.62           O  
ATOM    800  CG  LEU B  15      -5.148  23.172   6.949  1.00 92.62           C  
ATOM    801  CD1 LEU B  15      -5.559  23.391   8.398  1.00 92.62           C  
ATOM    802  CD2 LEU B  15      -5.543  21.766   6.488  1.00 92.62           C  
ATOM    803  N   ILE B  16      -3.787  26.359   4.855  1.00 93.56           N  
ATOM    804  CA  ILE B  16      -2.449  26.750   4.422  1.00 93.56           C  
ATOM    805  C   ILE B  16      -2.016  28.016   5.156  1.00 93.56           C  
ATOM    806  CB  ILE B  16      -2.391  26.969   2.895  1.00 93.56           C  
ATOM    807  O   ILE B  16      -0.879  28.109   5.625  1.00 93.56           O  
ATOM    808  CG1 ILE B  16      -2.496  25.625   2.158  1.00 93.56           C  
ATOM    809  CG2 ILE B  16      -1.107  27.703   2.502  1.00 93.56           C  
ATOM    810  CD1 ILE B  16      -2.684  25.750   0.653  1.00 93.56           C  
ATOM    811  N   GLU B  17      -2.893  28.938   5.277  1.00 94.75           N  
ATOM    812  CA  GLU B  17      -2.598  30.156   6.016  1.00 94.75           C  
ATOM    813  C   GLU B  17      -2.324  29.859   7.488  1.00 94.75           C  
ATOM    814  CB  GLU B  17      -3.748  31.156   5.883  1.00 94.75           C  
ATOM    815  O   GLU B  17      -1.378  30.391   8.070  1.00 94.75           O  
ATOM    816  CG  GLU B  17      -3.785  31.875   4.547  1.00 94.75           C  
ATOM    817  CD  GLU B  17      -4.207  33.344   4.664  1.00 94.75           C  
ATOM    818  OE1 GLU B  17      -3.873  34.125   3.762  1.00 94.75           O  
ATOM    819  OE2 GLU B  17      -4.871  33.688   5.668  1.00 94.75           O  
ATOM    820  N   HIS B  18      -3.133  29.047   8.023  1.00 96.31           N  
ATOM    821  CA  HIS B  18      -2.932  28.625   9.406  1.00 96.31           C  
ATOM    822  C   HIS B  18      -1.587  27.922   9.578  1.00 96.31           C  
ATOM    823  CB  HIS B  18      -4.066  27.688   9.852  1.00 96.31           C  
ATOM    824  O   HIS B  18      -0.862  28.188  10.539  1.00 96.31           O  
ATOM    825  CG  HIS B  18      -3.947  27.250  11.273  1.00 96.31           C  
ATOM    826  CD2 HIS B  18      -3.775  26.016  11.805  1.00 96.31           C  
ATOM    827  ND1 HIS B  18      -4.008  28.125  12.336  1.00 96.31           N  
ATOM    828  CE1 HIS B  18      -3.877  27.438  13.469  1.00 96.31           C  
ATOM    829  NE2 HIS B  18      -3.734  26.156  13.172  1.00 96.31           N  
ATOM    830  N   LEU B  19      -1.250  27.094   8.695  1.00 97.31           N  
ATOM    831  CA  LEU B  19       0.024  26.391   8.719  1.00 97.31           C  
ATOM    832  C   LEU B  19       1.192  27.359   8.648  1.00 97.31           C  
ATOM    833  CB  LEU B  19       0.104  25.391   7.562  1.00 97.31           C  
ATOM    834  O   LEU B  19       2.172  27.219   9.383  1.00 97.31           O  
ATOM    835  CG  LEU B  19       1.414  24.609   7.426  1.00 97.31           C  
ATOM    836  CD1 LEU B  19       1.689  23.812   8.695  1.00 97.31           C  
ATOM    837  CD2 LEU B  19       1.367  23.703   6.211  1.00 97.31           C  
ATOM    838  N   ARG B  20       1.096  28.312   7.793  1.00 97.00           N  
ATOM    839  CA  ARG B  20       2.139  29.328   7.660  1.00 97.00           C  
ATOM    840  C   ARG B  20       2.324  30.094   8.969  1.00 97.00           C  
ATOM    841  CB  ARG B  20       1.805  30.297   6.527  1.00 97.00           C  
ATOM    842  O   ARG B  20       3.455  30.328   9.398  1.00 97.00           O  
ATOM    843  CG  ARG B  20       2.006  29.719   5.137  1.00 97.00           C  
ATOM    844  CD  ARG B  20       1.650  30.719   4.051  1.00 97.00           C  
ATOM    845  NE  ARG B  20       1.843  30.156   2.717  1.00 97.00           N  
ATOM    846  NH1 ARG B  20       0.362  31.594   1.676  1.00 97.00           N  
ATOM    847  NH2 ARG B  20       1.476  30.000   0.455  1.00 97.00           N  
ATOM    848  CZ  ARG B  20       1.226  30.594   1.618  1.00 97.00           C  
ATOM    849  N   GLU B  21       1.260  30.406   9.555  1.00 97.50           N  
ATOM    850  CA  GLU B  21       1.303  31.109  10.836  1.00 97.50           C  
ATOM    851  C   GLU B  21       1.963  30.250  11.906  1.00 97.50           C  
ATOM    852  CB  GLU B  21      -0.107  31.500  11.273  1.00 97.50           C  
ATOM    853  O   GLU B  21       2.877  30.703  12.602  1.00 97.50           O  
ATOM    854  CG  GLU B  21      -0.142  32.312  12.562  1.00 97.50           C  
ATOM    855  CD  GLU B  21      -1.530  32.406  13.180  1.00 97.50           C  
ATOM    856  OE1 GLU B  21      -1.643  32.750  14.375  1.00 97.50           O  
ATOM    857  OE2 GLU B  21      -2.514  32.125  12.453  1.00 97.50           O  
ATOM    858  N   ARG B  22       1.587  29.047  12.023  1.00 97.94           N  
ATOM    859  CA  ARG B  22       2.107  28.156  13.055  1.00 97.94           C  
ATOM    860  C   ARG B  22       3.564  27.797  12.789  1.00 97.94           C  
ATOM    861  CB  ARG B  22       1.261  26.891  13.148  1.00 97.94           C  
ATOM    862  O   ARG B  22       4.375  27.719  13.711  1.00 97.94           O  
ATOM    863  CG  ARG B  22      -0.192  27.141  13.523  1.00 97.94           C  
ATOM    864  CD  ARG B  22      -0.313  27.906  14.836  1.00 97.94           C  
ATOM    865  NE  ARG B  22       0.249  27.156  15.953  1.00 97.94           N  
ATOM    866  NH1 ARG B  22       0.197  28.922  17.438  1.00 97.94           N  
ATOM    867  NH2 ARG B  22       0.994  26.875  18.109  1.00 97.94           N  
ATOM    868  CZ  ARG B  22       0.479  27.656  17.156  1.00 97.94           C  
ATOM    869  N   ALA B  23       3.873  27.609  11.523  1.00 98.00           N  
ATOM    870  CA  ALA B  23       5.223  27.219  11.133  1.00 98.00           C  
ATOM    871  C   ALA B  23       6.234  28.312  11.469  1.00 98.00           C  
ATOM    872  CB  ALA B  23       5.273  26.891   9.641  1.00 98.00           C  
ATOM    873  O   ALA B  23       7.430  28.031  11.617  1.00 98.00           O  
ATOM    874  N   SER B  24       5.762  29.531  11.609  1.00 97.44           N  
ATOM    875  CA  SER B  24       6.641  30.641  11.961  1.00 97.44           C  
ATOM    876  C   SER B  24       7.180  30.500  13.383  1.00 97.44           C  
ATOM    877  CB  SER B  24       5.898  31.969  11.820  1.00 97.44           C  
ATOM    878  O   SER B  24       8.156  31.156  13.750  1.00 97.44           O  
ATOM    879  OG  SER B  24       4.953  32.125  12.867  1.00 97.44           O  
ATOM    880  N   HIS B  25       6.594  29.688  14.148  1.00 97.88           N  
ATOM    881  CA  HIS B  25       7.020  29.453  15.531  1.00 97.88           C  
ATOM    882  C   HIS B  25       8.039  28.328  15.617  1.00 97.88           C  
ATOM    883  CB  HIS B  25       5.809  29.156  16.422  1.00 97.88           C  
ATOM    884  O   HIS B  25       8.547  28.031  16.703  1.00 97.88           O  
ATOM    885  CG  HIS B  25       4.836  30.281  16.516  1.00 97.88           C  
ATOM    886  CD2 HIS B  25       3.643  30.484  15.914  1.00 97.88           C  
ATOM    887  ND1 HIS B  25       5.051  31.375  17.328  1.00 97.88           N  
ATOM    888  CE1 HIS B  25       4.027  32.219  17.219  1.00 97.88           C  
ATOM    889  NE2 HIS B  25       3.158  31.688  16.359  1.00 97.88           N  
ATOM    890  N   LEU B  26       8.305  27.719  14.555  1.00 97.81           N  
ATOM    891  CA  LEU B  26       9.305  26.656  14.508  1.00 97.81           C  
ATOM    892  C   LEU B  26      10.711  27.234  14.461  1.00 97.81           C  
ATOM    893  CB  LEU B  26       9.062  25.750  13.297  1.00 97.81           C  
ATOM    894  O   LEU B  26      10.922  28.312  13.922  1.00 97.81           O  
ATOM    895  CG  LEU B  26       7.773  24.922  13.305  1.00 97.81           C  
ATOM    896  CD1 LEU B  26       7.543  24.281  11.938  1.00 97.81           C  
ATOM    897  CD2 LEU B  26       7.816  23.859  14.398  1.00 97.81           C  
ATOM    898  N   SER B  27      11.656  26.500  14.977  1.00 96.75           N  
ATOM    899  CA  SER B  27      13.062  26.891  14.898  1.00 96.75           C  
ATOM    900  C   SER B  27      13.656  26.516  13.539  1.00 96.75           C  
ATOM    901  CB  SER B  27      13.867  26.219  16.016  1.00 96.75           C  
ATOM    902  O   SER B  27      14.797  26.875  13.234  1.00 96.75           O  
ATOM    903  OG  SER B  27      13.742  24.812  15.953  1.00 96.75           O  
ATOM    904  N   TYR B  28      12.977  25.781  12.750  1.00 97.25           N  
ATOM    905  CA  TYR B  28      13.391  25.375  11.414  1.00 97.25           C  
ATOM    906  C   TYR B  28      13.406  26.562  10.453  1.00 97.25           C  
ATOM    907  CB  TYR B  28      12.469  24.266  10.883  1.00 97.25           C  
ATOM    908  O   TYR B  28      12.641  27.516  10.625  1.00 97.25           O  
ATOM    909  CG  TYR B  28      12.562  22.969  11.648  1.00 97.25           C  
ATOM    910  CD1 TYR B  28      13.453  21.969  11.258  1.00 97.25           C  
ATOM    911  CD2 TYR B  28      11.766  22.750  12.758  1.00 97.25           C  
ATOM    912  CE1 TYR B  28      13.539  20.781  11.961  1.00 97.25           C  
ATOM    913  CE2 TYR B  28      11.844  21.547  13.469  1.00 97.25           C  
ATOM    914  OH  TYR B  28      12.812  19.391  13.758  1.00 97.25           O  
ATOM    915  CZ  TYR B  28      12.734  20.578  13.062  1.00 97.25           C  
ATOM    916  N   THR B  29      14.297  26.453   9.391  1.00 96.94           N  
ATOM    917  CA  THR B  29      14.492  27.500   8.391  1.00 96.94           C  
ATOM    918  C   THR B  29      14.414  26.922   6.984  1.00 96.94           C  
ATOM    919  CB  THR B  29      15.852  28.203   8.586  1.00 96.94           C  
ATOM    920  O   THR B  29      14.211  25.719   6.812  1.00 96.94           O  
ATOM    921  CG2 THR B  29      15.977  28.781   9.992  1.00 96.94           C  
ATOM    922  OG1 THR B  29      16.906  27.266   8.367  1.00 96.94           O  
ATOM    923  N   ALA B  30      14.492  27.781   6.043  1.00 95.69           N  
ATOM    924  CA  ALA B  30      14.508  27.359   4.645  1.00 95.69           C  
ATOM    925  C   ALA B  30      15.742  26.516   4.348  1.00 95.69           C  
ATOM    926  CB  ALA B  30      14.469  28.578   3.719  1.00 95.69           C  
ATOM    927  O   ALA B  30      15.695  25.594   3.527  1.00 95.69           O  
ATOM    928  N   GLU B  31      16.891  26.781   5.008  1.00 94.94           N  
ATOM    929  CA  GLU B  31      18.125  26.031   4.824  1.00 94.94           C  
ATOM    930  C   GLU B  31      18.062  24.672   5.500  1.00 94.94           C  
ATOM    931  CB  GLU B  31      19.312  26.828   5.363  1.00 94.94           C  
ATOM    932  O   GLU B  31      18.688  23.719   5.039  1.00 94.94           O  
ATOM    933  CG  GLU B  31      19.594  28.125   4.598  1.00 94.94           C  
ATOM    934  CD  GLU B  31      18.656  29.266   4.992  1.00 94.94           C  
ATOM    935  OE1 GLU B  31      18.531  30.234   4.219  1.00 94.94           O  
ATOM    936  OE2 GLU B  31      18.047  29.172   6.078  1.00 94.94           O  
ATOM    937  N   ARG B  32      17.359  24.641   6.664  1.00 95.25           N  
ATOM    938  CA  ARG B  32      17.141  23.391   7.395  1.00 95.25           C  
ATOM    939  C   ARG B  32      15.664  23.219   7.762  1.00 95.25           C  
ATOM    940  CB  ARG B  32      18.000  23.359   8.664  1.00 95.25           C  
ATOM    941  O   ARG B  32      15.297  23.344   8.930  1.00 95.25           O  
ATOM    942  CG  ARG B  32      17.859  22.062   9.461  1.00 95.25           C  
ATOM    943  CD  ARG B  32      18.359  20.859   8.672  1.00 95.25           C  
ATOM    944  NE  ARG B  32      18.219  19.625   9.430  1.00 95.25           N  
ATOM    945  NH1 ARG B  32      16.344  18.891   8.289  1.00 95.25           N  
ATOM    946  NH2 ARG B  32      17.234  17.625   9.984  1.00 95.25           N  
ATOM    947  CZ  ARG B  32      17.266  18.719   9.234  1.00 95.25           C  
ATOM    948  N   PRO B  33      14.930  22.891   6.824  1.00 97.56           N  
ATOM    949  CA  PRO B  33      13.484  22.781   7.035  1.00 97.56           C  
ATOM    950  C   PRO B  33      13.094  21.562   7.875  1.00 97.56           C  
ATOM    951  CB  PRO B  33      12.930  22.672   5.617  1.00 97.56           C  
ATOM    952  O   PRO B  33      13.898  20.641   8.039  1.00 97.56           O  
ATOM    953  CG  PRO B  33      14.023  22.031   4.824  1.00 97.56           C  
ATOM    954  CD  PRO B  33      15.344  22.484   5.379  1.00 97.56           C  
ATOM    955  N   LEU B  34      11.930  21.625   8.508  1.00 98.19           N  
ATOM    956  CA  LEU B  34      11.281  20.453   9.086  1.00 98.19           C  
ATOM    957  C   LEU B  34      10.969  19.422   8.008  1.00 98.19           C  
ATOM    958  CB  LEU B  34      10.000  20.859   9.820  1.00 98.19           C  
ATOM    959  O   LEU B  34      10.102  19.641   7.164  1.00 98.19           O  
ATOM    960  CG  LEU B  34       9.148  19.703  10.367  1.00 98.19           C  
ATOM    961  CD1 LEU B  34       9.898  18.969  11.461  1.00 98.19           C  
ATOM    962  CD2 LEU B  34       7.812  20.234  10.883  1.00 98.19           C  
ATOM    963  N   ARG B  35      11.672  18.328   8.047  1.00 97.88           N  
ATOM    964  CA  ARG B  35      11.555  17.297   7.020  1.00 97.88           C  
ATOM    965  C   ARG B  35      10.555  16.234   7.441  1.00 97.88           C  
ATOM    966  CB  ARG B  35      12.914  16.672   6.734  1.00 97.88           C  
ATOM    967  O   ARG B  35      10.852  15.398   8.305  1.00 97.88           O  
ATOM    968  CG  ARG B  35      13.930  17.625   6.137  1.00 97.88           C  
ATOM    969  CD  ARG B  35      15.281  16.953   5.922  1.00 97.88           C  
ATOM    970  NE  ARG B  35      15.234  15.992   4.828  1.00 97.88           N  
ATOM    971  NH1 ARG B  35      16.969  14.695   5.629  1.00 97.88           N  
ATOM    972  NH2 ARG B  35      15.914  14.125   3.674  1.00 97.88           N  
ATOM    973  CZ  ARG B  35      16.047  14.945   4.711  1.00 97.88           C  
ATOM    974  N   ILE B  36       9.391  16.188   6.809  1.00 98.31           N  
ATOM    975  CA  ILE B  36       8.312  15.250   7.066  1.00 98.31           C  
ATOM    976  C   ILE B  36       8.320  14.148   6.016  1.00 98.31           C  
ATOM    977  CB  ILE B  36       6.938  15.961   7.086  1.00 98.31           C  
ATOM    978  O   ILE B  36       8.055  14.398   4.836  1.00 98.31           O  
ATOM    979  CG1 ILE B  36       6.910  17.047   8.164  1.00 98.31           C  
ATOM    980  CG2 ILE B  36       5.809  14.953   7.293  1.00 98.31           C  
ATOM    981  CD1 ILE B  36       5.672  17.922   8.133  1.00 98.31           C  
ATOM    982  N   MET B  37       8.562  13.016   6.418  1.00 97.75           N  
ATOM    983  CA  MET B  37       8.547  11.891   5.488  1.00 97.75           C  
ATOM    984  C   MET B  37       7.141  11.312   5.359  1.00 97.75           C  
ATOM    985  CB  MET B  37       9.516  10.797   5.945  1.00 97.75           C  
ATOM    986  O   MET B  37       6.570  10.820   6.336  1.00 97.75           O  
ATOM    987  CG  MET B  37       9.531   9.578   5.043  1.00 97.75           C  
ATOM    988  SD  MET B  37      10.891   8.414   5.461  1.00 97.75           S  
ATOM    989  CE  MET B  37      12.297   9.281   4.727  1.00 97.75           C  
ATOM    990  N   GLU B  38       6.598  11.406   4.215  1.00 96.38           N  
ATOM    991  CA  GLU B  38       5.406  10.625   3.885  1.00 96.38           C  
ATOM    992  C   GLU B  38       5.781   9.258   3.314  1.00 96.38           C  
ATOM    993  CB  GLU B  38       4.527  11.391   2.889  1.00 96.38           C  
ATOM    994  O   GLU B  38       6.543   9.172   2.350  1.00 96.38           O  
ATOM    995  CG  GLU B  38       5.242  11.766   1.602  1.00 96.38           C  
ATOM    996  CD  GLU B  38       5.270  10.648   0.576  1.00 96.38           C  
ATOM    997  OE1 GLU B  38       6.094  10.703  -0.365  1.00 96.38           O  
ATOM    998  OE2 GLU B  38       4.461   9.703   0.715  1.00 96.38           O  
ATOM    999  N   VAL B  39       5.246   8.219   3.789  1.00 92.94           N  
ATOM   1000  CA  VAL B  39       5.680   6.859   3.473  1.00 92.94           C  
ATOM   1001  C   VAL B  39       4.711   6.227   2.479  1.00 92.94           C  
ATOM   1002  CB  VAL B  39       5.789   5.988   4.742  1.00 92.94           C  
ATOM   1003  O   VAL B  39       5.090   5.340   1.710  1.00 92.94           O  
ATOM   1004  CG1 VAL B  39       6.375   4.617   4.406  1.00 92.94           C  
ATOM   1005  CG2 VAL B  39       6.641   6.691   5.801  1.00 92.94           C  
ATOM   1006  N   CYS B  40       3.578   6.695   2.268  1.00 92.25           N  
ATOM   1007  CA  CYS B  40       2.521   6.121   1.441  1.00 92.25           C  
ATOM   1008  C   CYS B  40       2.641   6.598  -0.002  1.00 92.25           C  
ATOM   1009  CB  CYS B  40       1.146   6.492   1.998  1.00 92.25           C  
ATOM   1010  O   CYS B  40       2.623   7.801  -0.268  1.00 92.25           O  
ATOM   1011  SG  CYS B  40      -0.230   5.902   0.986  1.00 92.25           S  
ATOM   1012  N   GLY B  41       2.721   5.613  -0.925  1.00 88.06           N  
ATOM   1013  CA  GLY B  41       2.721   5.992  -2.330  1.00 88.06           C  
ATOM   1014  C   GLY B  41       1.509   6.812  -2.727  1.00 88.06           C  
ATOM   1015  O   GLY B  41       1.610   7.715  -3.561  1.00 88.06           O  
ATOM   1016  N   GLY B  42       0.370   6.457  -2.205  1.00 86.50           N  
ATOM   1017  CA  GLY B  42      -0.822   7.258  -2.436  1.00 86.50           C  
ATOM   1018  C   GLY B  42      -0.679   8.695  -1.962  1.00 86.50           C  
ATOM   1019  O   GLY B  42      -1.188   9.617  -2.600  1.00 86.50           O  
ATOM   1020  N   HIS B  43      -0.038   8.922  -0.832  1.00 91.56           N  
ATOM   1021  CA  HIS B  43       0.256  10.266  -0.355  1.00 91.56           C  
ATOM   1022  C   HIS B  43       1.164  11.016  -1.329  1.00 91.56           C  
ATOM   1023  CB  HIS B  43       0.903  10.219   1.030  1.00 91.56           C  
ATOM   1024  O   HIS B  43       0.904  12.172  -1.666  1.00 91.56           O  
ATOM   1025  CG  HIS B  43      -0.049   9.852   2.123  1.00 91.56           C  
ATOM   1026  CD2 HIS B  43      -1.395   9.703   2.119  1.00 91.56           C  
ATOM   1027  ND1 HIS B  43       0.363   9.594   3.414  1.00 91.56           N  
ATOM   1028  CE1 HIS B  43      -0.691   9.297   4.156  1.00 91.56           C  
ATOM   1029  NE2 HIS B  43      -1.771   9.352   3.393  1.00 91.56           N  
ATOM   1030  N   THR B  44       2.207  10.312  -1.753  1.00 90.69           N  
ATOM   1031  CA  THR B  44       3.133  10.898  -2.717  1.00 90.69           C  
ATOM   1032  C   THR B  44       2.383  11.414  -3.943  1.00 90.69           C  
ATOM   1033  CB  THR B  44       4.203   9.883  -3.152  1.00 90.69           C  
ATOM   1034  O   THR B  44       2.582  12.555  -4.367  1.00 90.69           O  
ATOM   1035  CG2 THR B  44       5.184  10.500  -4.141  1.00 90.69           C  
ATOM   1036  OG1 THR B  44       4.926   9.438  -1.998  1.00 90.69           O  
ATOM   1037  N   HIS B  45       1.610  10.594  -4.453  1.00 85.50           N  
ATOM   1038  CA  HIS B  45       0.831  10.945  -5.633  1.00 85.50           C  
ATOM   1039  C   HIS B  45      -0.061  12.148  -5.367  1.00 85.50           C  
ATOM   1040  CB  HIS B  45      -0.019   9.758  -6.090  1.00 85.50           C  
ATOM   1041  O   HIS B  45      -0.090  13.094  -6.160  1.00 85.50           O  
ATOM   1042  CG  HIS B  45      -0.779  10.008  -7.352  1.00 85.50           C  
ATOM   1043  CD2 HIS B  45      -2.078  10.328  -7.559  1.00 85.50           C  
ATOM   1044  ND1 HIS B  45      -0.196   9.938  -8.602  1.00 85.50           N  
ATOM   1045  CE1 HIS B  45      -1.105  10.203  -9.516  1.00 85.50           C  
ATOM   1046  NE2 HIS B  45      -2.256  10.445  -8.914  1.00 85.50           N  
ATOM   1047  N   ALA B  46      -0.798  12.164  -4.305  1.00 84.81           N  
ATOM   1048  CA  ALA B  46      -1.710  13.242  -3.947  1.00 84.81           C  
ATOM   1049  C   ALA B  46      -0.951  14.555  -3.742  1.00 84.81           C  
ATOM   1050  CB  ALA B  46      -2.498  12.883  -2.691  1.00 84.81           C  
ATOM   1051  O   ALA B  46      -1.394  15.609  -4.191  1.00 84.81           O  
ATOM   1052  N   ILE B  47       0.124  14.484  -3.088  1.00 90.88           N  
ATOM   1053  CA  ILE B  47       0.940  15.648  -2.787  1.00 90.88           C  
ATOM   1054  C   ILE B  47       1.354  16.344  -4.086  1.00 90.88           C  
ATOM   1055  CB  ILE B  47       2.189  15.273  -1.961  1.00 90.88           C  
ATOM   1056  O   ILE B  47       1.232  17.562  -4.219  1.00 90.88           O  
ATOM   1057  CG1 ILE B  47       1.804  15.000  -0.502  1.00 90.88           C  
ATOM   1058  CG2 ILE B  47       3.250  16.375  -2.053  1.00 90.88           C  
ATOM   1059  CD1 ILE B  47       2.873  14.266   0.295  1.00 90.88           C  
ATOM   1060  N   PHE B  48       1.799  15.555  -5.059  1.00 88.44           N  
ATOM   1061  CA  PHE B  48       2.268  16.125  -6.312  1.00 88.44           C  
ATOM   1062  C   PHE B  48       1.093  16.547  -7.188  1.00 88.44           C  
ATOM   1063  CB  PHE B  48       3.152  15.133  -7.066  1.00 88.44           C  
ATOM   1064  O   PHE B  48       1.122  17.625  -7.809  1.00 88.44           O  
ATOM   1065  CG  PHE B  48       4.555  15.031  -6.523  1.00 88.44           C  
ATOM   1066  CD1 PHE B  48       5.402  16.141  -6.543  1.00 88.44           C  
ATOM   1067  CD2 PHE B  48       5.020  13.836  -5.996  1.00 88.44           C  
ATOM   1068  CE1 PHE B  48       6.695  16.047  -6.039  1.00 88.44           C  
ATOM   1069  CE2 PHE B  48       6.316  13.742  -5.492  1.00 88.44           C  
ATOM   1070  CZ  PHE B  48       7.152  14.844  -5.516  1.00 88.44           C  
ATOM   1071  N   LYS B  49       0.106  15.766  -7.234  1.00 83.81           N  
ATOM   1072  CA  LYS B  49      -1.062  16.047  -8.062  1.00 83.81           C  
ATOM   1073  C   LYS B  49      -1.710  17.375  -7.656  1.00 83.81           C  
ATOM   1074  CB  LYS B  49      -2.082  14.914  -7.965  1.00 83.81           C  
ATOM   1075  O   LYS B  49      -2.078  18.172  -8.508  1.00 83.81           O  
ATOM   1076  CG  LYS B  49      -3.354  15.156  -8.766  1.00 83.81           C  
ATOM   1077  CD  LYS B  49      -4.328  13.992  -8.633  1.00 83.81           C  
ATOM   1078  CE  LYS B  49      -5.621  14.258  -9.391  1.00 83.81           C  
ATOM   1079  NZ  LYS B  49      -6.535  13.078  -9.344  1.00 83.81           N  
ATOM   1080  N   PHE B  50      -1.816  17.641  -6.395  1.00 84.56           N  
ATOM   1081  CA  PHE B  50      -2.516  18.812  -5.895  1.00 84.56           C  
ATOM   1082  C   PHE B  50      -1.530  19.922  -5.562  1.00 84.56           C  
ATOM   1083  CB  PHE B  50      -3.350  18.469  -4.660  1.00 84.56           C  
ATOM   1084  O   PHE B  50      -1.916  20.953  -5.008  1.00 84.56           O  
ATOM   1085  CG  PHE B  50      -4.477  17.500  -4.941  1.00 84.56           C  
ATOM   1086  CD1 PHE B  50      -5.578  17.906  -5.688  1.00 84.56           C  
ATOM   1087  CD2 PHE B  50      -4.438  16.203  -4.453  1.00 84.56           C  
ATOM   1088  CE1 PHE B  50      -6.621  17.031  -5.949  1.00 84.56           C  
ATOM   1089  CE2 PHE B  50      -5.480  15.320  -4.711  1.00 84.56           C  
ATOM   1090  CZ  PHE B  50      -6.570  15.734  -5.457  1.00 84.56           C  
ATOM   1091  N   GLY B  51      -0.244  19.641  -5.770  1.00 88.31           N  
ATOM   1092  CA  GLY B  51       0.775  20.672  -5.590  1.00 88.31           C  
ATOM   1093  C   GLY B  51       0.973  21.062  -4.137  1.00 88.31           C  
ATOM   1094  O   GLY B  51       1.261  22.219  -3.836  1.00 88.31           O  
ATOM   1095  N   LEU B  52       0.656  20.188  -3.254  1.00 91.62           N  
ATOM   1096  CA  LEU B  52       0.749  20.500  -1.832  1.00 91.62           C  
ATOM   1097  C   LEU B  52       2.189  20.797  -1.433  1.00 91.62           C  
ATOM   1098  CB  LEU B  52       0.205  19.344  -0.996  1.00 91.62           C  
ATOM   1099  O   LEU B  52       2.434  21.562  -0.498  1.00 91.62           O  
ATOM   1100  CG  LEU B  52      -1.274  19.000  -1.188  1.00 91.62           C  
ATOM   1101  CD1 LEU B  52      -1.675  17.844  -0.279  1.00 91.62           C  
ATOM   1102  CD2 LEU B  52      -2.143  20.219  -0.917  1.00 91.62           C  
ATOM   1103  N   ASP B  53       3.162  20.156  -2.066  1.00 91.44           N  
ATOM   1104  CA  ASP B  53       4.578  20.375  -1.792  1.00 91.44           C  
ATOM   1105  C   ASP B  53       4.984  21.812  -2.098  1.00 91.44           C  
ATOM   1106  CB  ASP B  53       5.438  19.391  -2.605  1.00 91.44           C  
ATOM   1107  O   ASP B  53       5.910  22.344  -1.482  1.00 91.44           O  
ATOM   1108  CG  ASP B  53       5.223  19.531  -4.102  1.00 91.44           C  
ATOM   1109  OD1 ASP B  53       4.059  19.469  -4.559  1.00 91.44           O  
ATOM   1110  OD2 ASP B  53       6.223  19.688  -4.836  1.00 91.44           O  
ATOM   1111  N   GLN B  54       4.297  22.484  -2.936  1.00 90.38           N  
ATOM   1112  CA  GLN B  54       4.609  23.844  -3.340  1.00 90.38           C  
ATOM   1113  C   GLN B  54       3.893  24.859  -2.453  1.00 90.38           C  
ATOM   1114  CB  GLN B  54       4.230  24.078  -4.805  1.00 90.38           C  
ATOM   1115  O   GLN B  54       4.242  26.047  -2.443  1.00 90.38           O  
ATOM   1116  CG  GLN B  54       5.016  23.203  -5.781  1.00 90.38           C  
ATOM   1117  CD  GLN B  54       4.617  23.453  -7.227  1.00 90.38           C  
ATOM   1118  NE2 GLN B  54       4.660  22.391  -8.039  1.00 90.38           N  
ATOM   1119  OE1 GLN B  54       4.270  24.562  -7.613  1.00 90.38           O  
ATOM   1120  N   LEU B  55       2.953  24.422  -1.743  1.00 91.88           N  
ATOM   1121  CA  LEU B  55       2.123  25.328  -0.942  1.00 91.88           C  
ATOM   1122  C   LEU B  55       2.633  25.391   0.494  1.00 91.88           C  
ATOM   1123  CB  LEU B  55       0.666  24.859  -0.957  1.00 91.88           C  
ATOM   1124  O   LEU B  55       2.207  26.266   1.265  1.00 91.88           O  
ATOM   1125  CG  LEU B  55      -0.066  24.969  -2.297  1.00 91.88           C  
ATOM   1126  CD1 LEU B  55      -1.459  24.359  -2.188  1.00 91.88           C  
ATOM   1127  CD2 LEU B  55      -0.147  26.422  -2.750  1.00 91.88           C  
ATOM   1128  N   LEU B  56       3.477  24.531   0.821  1.00 94.81           N  
ATOM   1129  CA  LEU B  56       4.027  24.516   2.172  1.00 94.81           C  
ATOM   1130  C   LEU B  56       4.938  25.719   2.402  1.00 94.81           C  
ATOM   1131  CB  LEU B  56       4.801  23.219   2.420  1.00 94.81           C  
ATOM   1132  O   LEU B  56       5.527  26.250   1.456  1.00 94.81           O  
ATOM   1133  CG  LEU B  56       3.975  21.938   2.477  1.00 94.81           C  
ATOM   1134  CD1 LEU B  56       4.875  20.750   2.766  1.00 94.81           C  
ATOM   1135  CD2 LEU B  56       2.877  22.062   3.527  1.00 94.81           C  
ATOM   1136  N   PRO B  57       4.969  26.203   3.678  1.00 96.50           N  
ATOM   1137  CA  PRO B  57       5.984  27.203   4.012  1.00 96.50           C  
ATOM   1138  C   PRO B  57       7.406  26.719   3.738  1.00 96.50           C  
ATOM   1139  CB  PRO B  57       5.770  27.438   5.512  1.00 96.50           C  
ATOM   1140  O   PRO B  57       7.660  25.500   3.752  1.00 96.50           O  
ATOM   1141  CG  PRO B  57       4.441  26.828   5.805  1.00 96.50           C  
ATOM   1142  CD  PRO B  57       4.137  25.812   4.738  1.00 96.50           C  
ATOM   1143  N   GLU B  58       8.359  27.562   3.576  1.00 96.06           N  
ATOM   1144  CA  GLU B  58       9.719  27.250   3.133  1.00 96.06           C  
ATOM   1145  C   GLU B  58      10.469  26.438   4.188  1.00 96.06           C  
ATOM   1146  CB  GLU B  58      10.477  28.531   2.803  1.00 96.06           C  
ATOM   1147  O   GLU B  58      11.484  25.812   3.885  1.00 96.06           O  
ATOM   1148  CG  GLU B  58       9.953  29.266   1.577  1.00 96.06           C  
ATOM   1149  CD  GLU B  58      10.734  30.531   1.249  1.00 96.06           C  
ATOM   1150  OE1 GLU B  58      10.500  31.125   0.175  1.00 96.06           O  
ATOM   1151  OE2 GLU B  58      11.586  30.922   2.074  1.00 96.06           O  
ATOM   1152  N   ASN B  59      10.047  26.562   5.438  1.00 97.81           N  
ATOM   1153  CA  ASN B  59      10.734  25.859   6.520  1.00 97.81           C  
ATOM   1154  C   ASN B  59      10.086  24.516   6.809  1.00 97.81           C  
ATOM   1155  CB  ASN B  59      10.758  26.719   7.785  1.00 97.81           C  
ATOM   1156  O   ASN B  59      10.250  23.969   7.902  1.00 97.81           O  
ATOM   1157  CG  ASN B  59       9.367  27.062   8.289  1.00 97.81           C  
ATOM   1158  ND2 ASN B  59       9.250  27.297   9.594  1.00 97.81           N  
ATOM   1159  OD1 ASN B  59       8.406  27.094   7.520  1.00 97.81           O  
ATOM   1160  N   VAL B  60       9.211  24.047   5.973  1.00 98.06           N  
ATOM   1161  CA  VAL B  60       8.609  22.719   6.023  1.00 98.06           C  
ATOM   1162  C   VAL B  60       8.750  22.031   4.668  1.00 98.06           C  
ATOM   1163  CB  VAL B  60       7.117  22.797   6.430  1.00 98.06           C  
ATOM   1164  O   VAL B  60       8.477  22.641   3.627  1.00 98.06           O  
ATOM   1165  CG1 VAL B  60       6.504  21.391   6.477  1.00 98.06           C  
ATOM   1166  CG2 VAL B  60       6.969  23.484   7.781  1.00 98.06           C  
ATOM   1167  N   GLU B  61       9.109  20.750   4.680  1.00 96.50           N  
ATOM   1168  CA  GLU B  61       9.367  20.031   3.434  1.00 96.50           C  
ATOM   1169  C   GLU B  61       8.930  18.578   3.533  1.00 96.50           C  
ATOM   1170  CB  GLU B  61      10.844  20.109   3.061  1.00 96.50           C  
ATOM   1171  O   GLU B  61       9.117  17.938   4.566  1.00 96.50           O  
ATOM   1172  CG  GLU B  61      11.203  19.359   1.793  1.00 96.50           C  
ATOM   1173  CD  GLU B  61      12.688  19.391   1.466  1.00 96.50           C  
ATOM   1174  OE1 GLU B  61      13.102  18.812   0.435  1.00 96.50           O  
ATOM   1175  OE2 GLU B  61      13.445  20.016   2.246  1.00 96.50           O  
ATOM   1176  N   PHE B  62       8.344  18.125   2.430  1.00 96.44           N  
ATOM   1177  CA  PHE B  62       8.055  16.703   2.322  1.00 96.44           C  
ATOM   1178  C   PHE B  62       9.273  15.938   1.814  1.00 96.44           C  
ATOM   1179  CB  PHE B  62       6.863  16.453   1.393  1.00 96.44           C  
ATOM   1180  O   PHE B  62       9.977  16.406   0.919  1.00 96.44           O  
ATOM   1181  CG  PHE B  62       5.535  16.812   2.006  1.00 96.44           C  
ATOM   1182  CD1 PHE B  62       5.074  16.156   3.137  1.00 96.44           C  
ATOM   1183  CD2 PHE B  62       4.746  17.812   1.450  1.00 96.44           C  
ATOM   1184  CE1 PHE B  62       3.848  16.469   3.707  1.00 96.44           C  
ATOM   1185  CE2 PHE B  62       3.516  18.141   2.014  1.00 96.44           C  
ATOM   1186  CZ  PHE B  62       3.068  17.469   3.141  1.00 96.44           C  
ATOM   1187  N   ILE B  63       9.508  14.805   2.367  1.00 94.94           N  
ATOM   1188  CA  ILE B  63      10.422  13.812   1.824  1.00 94.94           C  
ATOM   1189  C   ILE B  63       9.688  12.492   1.594  1.00 94.94           C  
ATOM   1190  CB  ILE B  63      11.633  13.586   2.762  1.00 94.94           C  
ATOM   1191  O   ILE B  63       8.781  12.141   2.357  1.00 94.94           O  
ATOM   1192  CG1 ILE B  63      11.156  13.211   4.168  1.00 94.94           C  
ATOM   1193  CG2 ILE B  63      12.523  14.828   2.799  1.00 94.94           C  
ATOM   1194  CD1 ILE B  63      12.281  12.820   5.121  1.00 94.94           C  
ATOM   1195  N   HIS B  64      10.047  11.820   0.539  1.00 92.38           N  
ATOM   1196  CA  HIS B  64       9.273  10.672   0.066  1.00 92.38           C  
ATOM   1197  C   HIS B  64       9.914   9.359   0.511  1.00 92.38           C  
ATOM   1198  CB  HIS B  64       9.148  10.703  -1.458  1.00 92.38           C  
ATOM   1199  O   HIS B  64      11.062   9.078   0.174  1.00 92.38           O  
ATOM   1200  CG  HIS B  64       8.711  12.031  -1.996  1.00 92.38           C  
ATOM   1201  CD2 HIS B  64       9.375  12.961  -2.719  1.00 92.38           C  
ATOM   1202  ND1 HIS B  64       7.441  12.531  -1.805  1.00 92.38           N  
ATOM   1203  CE1 HIS B  64       7.344  13.711  -2.389  1.00 92.38           C  
ATOM   1204  NE2 HIS B  64       8.508  14.000  -2.949  1.00 92.38           N  
ATOM   1205  N   GLY B  65       9.133   8.523   1.152  1.00 91.88           N  
ATOM   1206  CA  GLY B  65       9.617   7.273   1.714  1.00 91.88           C  
ATOM   1207  C   GLY B  65       9.250   6.062   0.874  1.00 91.88           C  
ATOM   1208  O   GLY B  65       8.727   6.203  -0.232  1.00 91.88           O  
ATOM   1209  N   PRO B  66       9.633   4.949   1.394  1.00 90.75           N  
ATOM   1210  CA  PRO B  66       9.500   3.689   0.658  1.00 90.75           C  
ATOM   1211  C   PRO B  66       8.141   3.027   0.865  1.00 90.75           C  
ATOM   1212  CB  PRO B  66      10.625   2.822   1.236  1.00 90.75           C  
ATOM   1213  O   PRO B  66       8.070   1.842   1.197  1.00 90.75           O  
ATOM   1214  CG  PRO B  66      10.750   3.262   2.658  1.00 90.75           C  
ATOM   1215  CD  PRO B  66      10.477   4.738   2.730  1.00 90.75           C  
ATOM   1216  N   GLY B  67       7.016   3.682   0.454  1.00 87.69           N  
ATOM   1217  CA  GLY B  67       5.668   3.189   0.698  1.00 87.69           C  
ATOM   1218  C   GLY B  67       5.035   2.551  -0.524  1.00 87.69           C  
ATOM   1219  O   GLY B  67       3.893   2.092  -0.469  1.00 87.69           O  
ATOM   1220  N   CYS B  68       5.645   2.529  -1.594  1.00 89.00           N  
ATOM   1221  CA  CYS B  68       5.191   1.864  -2.811  1.00 89.00           C  
ATOM   1222  C   CYS B  68       5.863   0.506  -2.973  1.00 89.00           C  
ATOM   1223  CB  CYS B  68       5.480   2.734  -4.035  1.00 89.00           C  
ATOM   1224  O   CYS B  68       7.059   0.430  -3.262  1.00 89.00           O  
ATOM   1225  SG  CYS B  68       5.133   1.917  -5.605  1.00 89.00           S  
ATOM   1226  N   PRO B  69       5.070  -0.525  -2.848  1.00 90.94           N  
ATOM   1227  CA  PRO B  69       5.676  -1.857  -2.879  1.00 90.94           C  
ATOM   1228  C   PRO B  69       6.336  -2.174  -4.219  1.00 90.94           C  
ATOM   1229  CB  PRO B  69       4.488  -2.791  -2.621  1.00 90.94           C  
ATOM   1230  O   PRO B  69       7.324  -2.912  -4.262  1.00 90.94           O  
ATOM   1231  CG  PRO B  69       3.285  -1.987  -2.988  1.00 90.94           C  
ATOM   1232  CD  PRO B  69       3.559  -0.545  -2.672  1.00 90.94           C  
ATOM   1233  N   VAL B  70       5.875  -1.670  -5.266  1.00 89.62           N  
ATOM   1234  CA  VAL B  70       6.434  -1.901  -6.594  1.00 89.62           C  
ATOM   1235  C   VAL B  70       7.770  -1.177  -6.727  1.00 89.62           C  
ATOM   1236  CB  VAL B  70       5.465  -1.438  -7.707  1.00 89.62           C  
ATOM   1237  O   VAL B  70       8.688  -1.674  -7.379  1.00 89.62           O  
ATOM   1238  CG1 VAL B  70       6.059  -1.703  -9.086  1.00 89.62           C  
ATOM   1239  CG2 VAL B  70       4.113  -2.139  -7.562  1.00 89.62           C  
ATOM   1240  N   CYS B  71       7.902  -0.044  -6.047  1.00 90.56           N  
ATOM   1241  CA  CYS B  71       9.102   0.788  -6.129  1.00 90.56           C  
ATOM   1242  C   CYS B  71      10.273   0.120  -5.434  1.00 90.56           C  
ATOM   1243  CB  CYS B  71       8.836   2.160  -5.512  1.00 90.56           C  
ATOM   1244  O   CYS B  71      11.430   0.349  -5.797  1.00 90.56           O  
ATOM   1245  SG  CYS B  71       7.652   3.162  -6.430  1.00 90.56           S  
ATOM   1246  N   VAL B  72       9.969  -0.726  -4.465  1.00 92.25           N  
ATOM   1247  CA  VAL B  72      11.047  -1.315  -3.680  1.00 92.25           C  
ATOM   1248  C   VAL B  72      11.195  -2.795  -4.027  1.00 92.25           C  
ATOM   1249  CB  VAL B  72      10.805  -1.146  -2.164  1.00 92.25           C  
ATOM   1250  O   VAL B  72      11.836  -3.551  -3.297  1.00 92.25           O  
ATOM   1251  CG1 VAL B  72      10.852   0.329  -1.771  1.00 92.25           C  
ATOM   1252  CG2 VAL B  72       9.469  -1.767  -1.767  1.00 92.25           C  
ATOM   1253  N   LEU B  73      10.547  -3.219  -5.078  1.00 92.94           N  
ATOM   1254  CA  LEU B  73      10.594  -4.598  -5.551  1.00 92.94           C  
ATOM   1255  C   LEU B  73      11.969  -4.922  -6.133  1.00 92.94           C  
ATOM   1256  CB  LEU B  73       9.516  -4.844  -6.605  1.00 92.94           C  
ATOM   1257  O   LEU B  73      12.344  -4.387  -7.180  1.00 92.94           O  
ATOM   1258  CG  LEU B  73       9.477  -6.238  -7.230  1.00 92.94           C  
ATOM   1259  CD1 LEU B  73       9.344  -7.301  -6.145  1.00 92.94           C  
ATOM   1260  CD2 LEU B  73       8.336  -6.348  -8.234  1.00 92.94           C  
ATOM   1261  N   PRO B  74      12.734  -5.844  -5.516  1.00 92.25           N  
ATOM   1262  CA  PRO B  74      14.062  -6.199  -6.031  1.00 92.25           C  
ATOM   1263  C   PRO B  74      14.008  -6.777  -7.441  1.00 92.25           C  
ATOM   1264  CB  PRO B  74      14.555  -7.242  -5.027  1.00 92.25           C  
ATOM   1265  O   PRO B  74      13.102  -7.551  -7.766  1.00 92.25           O  
ATOM   1266  CG  PRO B  74      13.766  -6.992  -3.787  1.00 92.25           C  
ATOM   1267  CD  PRO B  74      12.383  -6.543  -4.184  1.00 92.25           C  
ATOM   1268  N   MET B  75      15.008  -6.461  -8.227  1.00 91.94           N  
ATOM   1269  CA  MET B  75      15.094  -6.945  -9.602  1.00 91.94           C  
ATOM   1270  C   MET B  75      15.172  -8.469  -9.641  1.00 91.94           C  
ATOM   1271  CB  MET B  75      16.312  -6.344 -10.312  1.00 91.94           C  
ATOM   1272  O   MET B  75      14.594  -9.102 -10.531  1.00 91.94           O  
ATOM   1273  CG  MET B  75      16.203  -4.852 -10.562  1.00 91.94           C  
ATOM   1274  SD  MET B  75      17.688  -4.164 -11.383  1.00 91.94           S  
ATOM   1275  CE  MET B  75      17.422  -4.746 -13.078  1.00 91.94           C  
ATOM   1276  N   GLY B  76      15.891  -9.031  -8.719  1.00 93.06           N  
ATOM   1277  CA  GLY B  76      15.992 -10.484  -8.641  1.00 93.06           C  
ATOM   1278  C   GLY B  76      14.648 -11.172  -8.492  1.00 93.06           C  
ATOM   1279  O   GLY B  76      14.445 -12.266  -9.023  1.00 93.06           O  
ATOM   1280  N   ARG B  77      13.750 -10.609  -7.715  1.00 94.56           N  
ATOM   1281  CA  ARG B  77      12.414 -11.164  -7.539  1.00 94.56           C  
ATOM   1282  C   ARG B  77      11.633 -11.133  -8.852  1.00 94.56           C  
ATOM   1283  CB  ARG B  77      11.648 -10.398  -6.457  1.00 94.56           C  
ATOM   1284  O   ARG B  77      10.898 -12.070  -9.156  1.00 94.56           O  
ATOM   1285  CG  ARG B  77      12.336 -10.398  -5.102  1.00 94.56           C  
ATOM   1286  CD  ARG B  77      12.430 -11.805  -4.523  1.00 94.56           C  
ATOM   1287  NE  ARG B  77      11.102 -12.359  -4.242  1.00 94.56           N  
ATOM   1288  NH1 ARG B  77      11.891 -14.422  -3.545  1.00 94.56           N  
ATOM   1289  NH2 ARG B  77       9.641 -13.992  -3.566  1.00 94.56           N  
ATOM   1290  CZ  ARG B  77      10.883 -13.594  -3.785  1.00 94.56           C  
ATOM   1291  N   ILE B  78      11.781 -10.102  -9.625  1.00 94.25           N  
ATOM   1292  CA  ILE B  78      11.156 -10.016 -10.938  1.00 94.25           C  
ATOM   1293  C   ILE B  78      11.703 -11.117 -11.844  1.00 94.25           C  
ATOM   1294  CB  ILE B  78      11.375  -8.633 -11.578  1.00 94.25           C  
ATOM   1295  O   ILE B  78      10.945 -11.805 -12.523  1.00 94.25           O  
ATOM   1296  CG1 ILE B  78      10.703  -7.539 -10.734  1.00 94.25           C  
ATOM   1297  CG2 ILE B  78      10.844  -8.609 -13.016  1.00 94.25           C  
ATOM   1298  CD1 ILE B  78       9.195  -7.676 -10.633  1.00 94.25           C  
ATOM   1299  N   ASP B  79      12.969 -11.250 -11.828  1.00 96.12           N  
ATOM   1300  CA  ASP B  79      13.602 -12.289 -12.641  1.00 96.12           C  
ATOM   1301  C   ASP B  79      13.086 -13.672 -12.266  1.00 96.12           C  
ATOM   1302  CB  ASP B  79      15.125 -12.234 -12.492  1.00 96.12           C  
ATOM   1303  O   ASP B  79      12.844 -14.508 -13.133  1.00 96.12           O  
ATOM   1304  CG  ASP B  79      15.742 -11.039 -13.188  1.00 96.12           C  
ATOM   1305  OD1 ASP B  79      15.078 -10.406 -14.039  1.00 96.12           O  
ATOM   1306  OD2 ASP B  79      16.906 -10.711 -12.875  1.00 96.12           O  
ATOM   1307  N   THR B  80      12.945 -13.906 -11.000  1.00 96.75           N  
ATOM   1308  CA  THR B  80      12.367 -15.164 -10.531  1.00 96.75           C  
ATOM   1309  C   THR B  80      10.945 -15.328 -11.047  1.00 96.75           C  
ATOM   1310  CB  THR B  80      12.375 -15.242  -8.992  1.00 96.75           C  
ATOM   1311  O   THR B  80      10.562 -16.406 -11.492  1.00 96.75           O  
ATOM   1312  CG2 THR B  80      11.789 -16.562  -8.508  1.00 96.75           C  
ATOM   1313  OG1 THR B  80      13.719 -15.117  -8.516  1.00 96.75           O  
ATOM   1314  N   CYS B  81      10.133 -14.305 -10.984  1.00 97.31           N  
ATOM   1315  CA  CYS B  81       8.773 -14.328 -11.508  1.00 97.31           C  
ATOM   1316  C   CYS B  81       8.766 -14.672 -12.992  1.00 97.31           C  
ATOM   1317  CB  CYS B  81       8.086 -12.984 -11.281  1.00 97.31           C  
ATOM   1318  O   CYS B  81       7.957 -15.492 -13.438  1.00 97.31           O  
ATOM   1319  SG  CYS B  81       7.715 -12.641  -9.547  1.00 97.31           S  
ATOM   1320  N   VAL B  82       9.664 -14.070 -13.734  1.00 97.12           N  
ATOM   1321  CA  VAL B  82       9.766 -14.312 -15.172  1.00 97.12           C  
ATOM   1322  C   VAL B  82      10.141 -15.766 -15.430  1.00 97.12           C  
ATOM   1323  CB  VAL B  82      10.789 -13.367 -15.836  1.00 97.12           C  
ATOM   1324  O   VAL B  82       9.578 -16.406 -16.328  1.00 97.12           O  
ATOM   1325  CG1 VAL B  82      11.109 -13.828 -17.250  1.00 97.12           C  
ATOM   1326  CG2 VAL B  82      10.273 -11.930 -15.836  1.00 97.12           C  
ATOM   1327  N   GLU B  83      11.062 -16.281 -14.695  1.00 97.50           N  
ATOM   1328  CA  GLU B  83      11.469 -17.688 -14.820  1.00 97.50           C  
ATOM   1329  C   GLU B  83      10.281 -18.625 -14.594  1.00 97.50           C  
ATOM   1330  CB  GLU B  83      12.586 -18.000 -13.828  1.00 97.50           C  
ATOM   1331  O   GLU B  83      10.031 -19.516 -15.406  1.00 97.50           O  
ATOM   1332  CG  GLU B  83      13.086 -19.438 -13.914  1.00 97.50           C  
ATOM   1333  CD  GLU B  83      14.117 -19.781 -12.852  1.00 97.50           C  
ATOM   1334  OE1 GLU B  83      14.297 -20.984 -12.539  1.00 97.50           O  
ATOM   1335  OE2 GLU B  83      14.758 -18.844 -12.320  1.00 97.50           O  
ATOM   1336  N   ILE B  84       9.523 -18.422 -13.562  1.00 98.31           N  
ATOM   1337  CA  ILE B  84       8.375 -19.250 -13.242  1.00 98.31           C  
ATOM   1338  C   ILE B  84       7.309 -19.109 -14.320  1.00 98.31           C  
ATOM   1339  CB  ILE B  84       7.789 -18.906 -11.852  1.00 98.31           C  
ATOM   1340  O   ILE B  84       6.730 -20.094 -14.773  1.00 98.31           O  
ATOM   1341  CG1 ILE B  84       8.781 -19.281 -10.742  1.00 98.31           C  
ATOM   1342  CG2 ILE B  84       6.441 -19.594 -11.641  1.00 98.31           C  
ATOM   1343  CD1 ILE B  84       8.359 -18.797  -9.359  1.00 98.31           C  
ATOM   1344  N   ALA B  85       7.062 -17.906 -14.766  1.00 98.31           N  
ATOM   1345  CA  ALA B  85       6.047 -17.625 -15.781  1.00 98.31           C  
ATOM   1346  C   ALA B  85       6.391 -18.297 -17.109  1.00 98.31           C  
ATOM   1347  CB  ALA B  85       5.895 -16.125 -15.969  1.00 98.31           C  
ATOM   1348  O   ALA B  85       5.504 -18.562 -17.922  1.00 98.31           O  
ATOM   1349  N   SER B  86       7.602 -18.578 -17.344  1.00 97.25           N  
ATOM   1350  CA  SER B  86       8.078 -19.109 -18.609  1.00 97.25           C  
ATOM   1351  C   SER B  86       7.809 -20.609 -18.719  1.00 97.25           C  
ATOM   1352  CB  SER B  86       9.570 -18.844 -18.797  1.00 97.25           C  
ATOM   1353  O   SER B  86       8.016 -21.203 -19.781  1.00 97.25           O  
ATOM   1354  OG  SER B  86       9.820 -17.438 -18.891  1.00 97.25           O  
ATOM   1355  N   HIS B  87       7.434 -21.250 -17.688  1.00 97.75           N  
ATOM   1356  CA  HIS B  87       7.004 -22.656 -17.766  1.00 97.75           C  
ATOM   1357  C   HIS B  87       5.723 -22.781 -18.578  1.00 97.75           C  
ATOM   1358  CB  HIS B  87       6.793 -23.234 -16.359  1.00 97.75           C  
ATOM   1359  O   HIS B  87       4.734 -22.094 -18.312  1.00 97.75           O  
ATOM   1360  CG  HIS B  87       8.070 -23.469 -15.617  1.00 97.75           C  
ATOM   1361  CD2 HIS B  87       8.922 -22.609 -15.016  1.00 97.75           C  
ATOM   1362  ND1 HIS B  87       8.594 -24.734 -15.430  1.00 97.75           N  
ATOM   1363  CE1 HIS B  87       9.719 -24.641 -14.742  1.00 97.75           C  
ATOM   1364  NE2 HIS B  87       9.938 -23.359 -14.477  1.00 97.75           N  
ATOM   1365  N   PRO B  88       5.680 -23.656 -19.469  1.00 97.06           N  
ATOM   1366  CA  PRO B  88       4.539 -23.766 -20.375  1.00 97.06           C  
ATOM   1367  C   PRO B  88       3.246 -24.141 -19.656  1.00 97.06           C  
ATOM   1368  CB  PRO B  88       4.969 -24.875 -21.344  1.00 97.06           C  
ATOM   1369  O   PRO B  88       2.154 -23.812 -20.141  1.00 97.06           O  
ATOM   1370  CG  PRO B  88       6.141 -25.531 -20.688  1.00 97.06           C  
ATOM   1371  CD  PRO B  88       6.762 -24.531 -19.734  1.00 97.06           C  
ATOM   1372  N   GLU B  89       3.334 -24.781 -18.578  1.00 98.00           N  
ATOM   1373  CA  GLU B  89       2.156 -25.234 -17.844  1.00 98.00           C  
ATOM   1374  C   GLU B  89       1.641 -24.172 -16.891  1.00 98.00           C  
ATOM   1375  CB  GLU B  89       2.469 -26.516 -17.078  1.00 98.00           C  
ATOM   1376  O   GLU B  89       0.626 -24.359 -16.219  1.00 98.00           O  
ATOM   1377  CG  GLU B  89       3.357 -26.297 -15.852  1.00 98.00           C  
ATOM   1378  CD  GLU B  89       4.840 -26.281 -16.188  1.00 98.00           C  
ATOM   1379  OE1 GLU B  89       5.672 -26.453 -15.266  1.00 98.00           O  
ATOM   1380  OE2 GLU B  89       5.172 -26.109 -17.375  1.00 98.00           O  
ATOM   1381  N   VAL B  90       2.260 -23.031 -16.766  1.00 98.81           N  
ATOM   1382  CA  VAL B  90       1.974 -22.047 -15.742  1.00 98.81           C  
ATOM   1383  C   VAL B  90       1.074 -20.953 -16.312  1.00 98.81           C  
ATOM   1384  CB  VAL B  90       3.271 -21.422 -15.172  1.00 98.81           C  
ATOM   1385  O   VAL B  90       1.292 -20.469 -17.422  1.00 98.81           O  
ATOM   1386  CG1 VAL B  90       2.961 -20.156 -14.383  1.00 98.81           C  
ATOM   1387  CG2 VAL B  90       4.008 -22.438 -14.297  1.00 98.81           C  
ATOM   1388  N   ILE B  91       0.036 -20.578 -15.633  1.00 98.81           N  
ATOM   1389  CA  ILE B  91      -0.669 -19.312 -15.711  1.00 98.81           C  
ATOM   1390  C   ILE B  91      -0.193 -18.391 -14.586  1.00 98.81           C  
ATOM   1391  CB  ILE B  91      -2.199 -19.500 -15.633  1.00 98.81           C  
ATOM   1392  O   ILE B  91      -0.507 -18.625 -13.414  1.00 98.81           O  
ATOM   1393  CG1 ILE B  91      -2.674 -20.469 -16.734  1.00 98.81           C  
ATOM   1394  CG2 ILE B  91      -2.922 -18.156 -15.727  1.00 98.81           C  
ATOM   1395  CD1 ILE B  91      -4.129 -20.891 -16.594  1.00 98.81           C  
ATOM   1396  N   PHE B  92       0.516 -17.375 -14.922  1.00 98.81           N  
ATOM   1397  CA  PHE B  92       1.093 -16.469 -13.938  1.00 98.81           C  
ATOM   1398  C   PHE B  92       0.221 -15.234 -13.766  1.00 98.81           C  
ATOM   1399  CB  PHE B  92       2.512 -16.062 -14.344  1.00 98.81           C  
ATOM   1400  O   PHE B  92       0.068 -14.438 -14.695  1.00 98.81           O  
ATOM   1401  CG  PHE B  92       3.314 -15.453 -13.227  1.00 98.81           C  
ATOM   1402  CD1 PHE B  92       3.266 -14.086 -12.984  1.00 98.81           C  
ATOM   1403  CD2 PHE B  92       4.117 -16.250 -12.422  1.00 98.81           C  
ATOM   1404  CE1 PHE B  92       4.008 -13.516 -11.945  1.00 98.81           C  
ATOM   1405  CE2 PHE B  92       4.863 -15.688 -11.383  1.00 98.81           C  
ATOM   1406  CZ  PHE B  92       4.805 -14.320 -11.148  1.00 98.81           C  
ATOM   1407  N   CYS B  93      -0.295 -15.008 -12.586  1.00 98.44           N  
ATOM   1408  CA  CYS B  93      -1.214 -13.922 -12.289  1.00 98.44           C  
ATOM   1409  C   CYS B  93      -0.531 -12.844 -11.445  1.00 98.44           C  
ATOM   1410  CB  CYS B  93      -2.447 -14.445 -11.555  1.00 98.44           C  
ATOM   1411  O   CYS B  93       0.180 -13.156 -10.492  1.00 98.44           O  
ATOM   1412  SG  CYS B  93      -3.398 -15.656 -12.500  1.00 98.44           S  
ATOM   1413  N   THR B  94      -0.822 -11.586 -11.758  1.00 95.69           N  
ATOM   1414  CA  THR B  94      -0.247 -10.469 -11.023  1.00 95.69           C  
ATOM   1415  C   THR B  94      -1.138  -9.234 -11.133  1.00 95.69           C  
ATOM   1416  CB  THR B  94       1.166 -10.133 -11.531  1.00 95.69           C  
ATOM   1417  O   THR B  94      -2.027  -9.180 -11.984  1.00 95.69           O  
ATOM   1418  CG2 THR B  94       1.130  -9.664 -12.984  1.00 95.69           C  
ATOM   1419  OG1 THR B  94       1.725  -9.086 -10.727  1.00 95.69           O  
ATOM   1420  N   PHE B  95      -0.935  -8.336 -10.258  1.00 89.75           N  
ATOM   1421  CA  PHE B  95      -1.565  -7.027 -10.383  1.00 89.75           C  
ATOM   1422  C   PHE B  95      -0.939  -6.230 -11.523  1.00 89.75           C  
ATOM   1423  CB  PHE B  95      -1.450  -6.250  -9.070  1.00 89.75           C  
ATOM   1424  O   PHE B  95       0.197  -6.496 -11.922  1.00 89.75           O  
ATOM   1425  CG  PHE B  95      -2.135  -6.914  -7.906  1.00 89.75           C  
ATOM   1426  CD1 PHE B  95      -3.486  -7.230  -7.965  1.00 89.75           C  
ATOM   1427  CD2 PHE B  95      -1.426  -7.223  -6.754  1.00 89.75           C  
ATOM   1428  CE1 PHE B  95      -4.121  -7.844  -6.891  1.00 89.75           C  
ATOM   1429  CE2 PHE B  95      -2.055  -7.840  -5.676  1.00 89.75           C  
ATOM   1430  CZ  PHE B  95      -3.404  -8.148  -5.742  1.00 89.75           C  
ATOM   1431  N   GLY B  96      -1.633  -5.258 -12.016  1.00 86.69           N  
ATOM   1432  CA  GLY B  96      -1.230  -4.504 -13.195  1.00 86.69           C  
ATOM   1433  C   GLY B  96       0.049  -3.717 -12.984  1.00 86.69           C  
ATOM   1434  O   GLY B  96       0.826  -3.529 -13.930  1.00 86.69           O  
ATOM   1435  N   ASP B  97       0.300  -3.240 -11.797  1.00 81.81           N  
ATOM   1436  CA  ASP B  97       1.405  -2.320 -11.547  1.00 81.81           C  
ATOM   1437  C   ASP B  97       2.746  -3.053 -11.578  1.00 81.81           C  
ATOM   1438  CB  ASP B  97       1.224  -1.622 -10.195  1.00 81.81           C  
ATOM   1439  O   ASP B  97       3.797  -2.426 -11.742  1.00 81.81           O  
ATOM   1440  CG  ASP B  97       0.942  -2.590  -9.062  1.00 81.81           C  
ATOM   1441  OD1 ASP B  97       0.820  -3.809  -9.312  1.00 81.81           O  
ATOM   1442  OD2 ASP B  97       0.838  -2.131  -7.902  1.00 81.81           O  
ATOM   1443  N   ALA B  98       2.727  -4.344 -11.461  1.00 88.44           N  
ATOM   1444  CA  ALA B  98       3.965  -5.121 -11.438  1.00 88.44           C  
ATOM   1445  C   ALA B  98       4.414  -5.480 -12.852  1.00 88.44           C  
ATOM   1446  CB  ALA B  98       3.783  -6.387 -10.602  1.00 88.44           C  
ATOM   1447  O   ALA B  98       5.551  -5.906 -13.055  1.00 88.44           O  
ATOM   1448  N   MET B  99       3.570  -5.305 -13.844  1.00 90.50           N  
ATOM   1449  CA  MET B  99       3.771  -5.789 -15.211  1.00 90.50           C  
ATOM   1450  C   MET B  99       5.000  -5.145 -15.844  1.00 90.50           C  
ATOM   1451  CB  MET B  99       2.535  -5.516 -16.062  1.00 90.50           C  
ATOM   1452  O   MET B  99       5.715  -5.789 -16.609  1.00 90.50           O  
ATOM   1453  CG  MET B  99       1.363  -6.438 -15.766  1.00 90.50           C  
ATOM   1454  SD  MET B  99       1.721  -8.188 -16.188  1.00 90.50           S  
ATOM   1455  CE  MET B  99       1.753  -8.078 -18.000  1.00 90.50           C  
ATOM   1456  N   ARG B 100       5.289  -3.908 -15.445  1.00 90.75           N  
ATOM   1457  CA  ARG B 100       6.312  -3.152 -16.172  1.00 90.75           C  
ATOM   1458  C   ARG B 100       7.562  -2.980 -15.312  1.00 90.75           C  
ATOM   1459  CB  ARG B 100       5.773  -1.784 -16.594  1.00 90.75           C  
ATOM   1460  O   ARG B 100       8.508  -2.301 -15.719  1.00 90.75           O  
ATOM   1461  CG  ARG B 100       4.773  -1.842 -17.734  1.00 90.75           C  
ATOM   1462  CD  ARG B 100       4.395  -0.451 -18.219  1.00 90.75           C  
ATOM   1463  NE  ARG B 100       3.705   0.315 -17.188  1.00 90.75           N  
ATOM   1464  NH1 ARG B 100       1.582  -0.168 -17.953  1.00 90.75           N  
ATOM   1465  NH2 ARG B 100       1.861   1.153 -16.109  1.00 90.75           N  
ATOM   1466  CZ  ARG B 100       2.385   0.432 -17.078  1.00 90.75           C  
ATOM   1467  N   VAL B 101       7.551  -3.441 -14.109  1.00 90.19           N  
ATOM   1468  CA  VAL B 101       8.711  -3.301 -13.234  1.00 90.19           C  
ATOM   1469  C   VAL B 101       9.906  -4.039 -13.828  1.00 90.19           C  
ATOM   1470  CB  VAL B 101       8.414  -3.830 -11.812  1.00 90.19           C  
ATOM   1471  O   VAL B 101       9.828  -5.238 -14.102  1.00 90.19           O  
ATOM   1472  CG1 VAL B 101       9.641  -3.682 -10.914  1.00 90.19           C  
ATOM   1473  CG2 VAL B 101       7.215  -3.100 -11.211  1.00 90.19           C  
ATOM   1474  N   PRO B 102      10.961  -3.369 -13.992  1.00 88.56           N  
ATOM   1475  CA  PRO B 102      12.102  -3.967 -14.695  1.00 88.56           C  
ATOM   1476  C   PRO B 102      12.914  -4.910 -13.805  1.00 88.56           C  
ATOM   1477  CB  PRO B 102      12.945  -2.752 -15.102  1.00 88.56           C  
ATOM   1478  O   PRO B 102      13.242  -4.566 -12.672  1.00 88.56           O  
ATOM   1479  CG  PRO B 102      12.609  -1.701 -14.094  1.00 88.56           C  
ATOM   1480  CD  PRO B 102      11.188  -1.899 -13.648  1.00 88.56           C  
ATOM   1481  N   GLY B 103      13.219  -6.055 -14.328  1.00 90.44           N  
ATOM   1482  CA  GLY B 103      14.242  -6.957 -13.836  1.00 90.44           C  
ATOM   1483  C   GLY B 103      15.516  -6.934 -14.664  1.00 90.44           C  
ATOM   1484  O   GLY B 103      15.672  -6.078 -15.539  1.00 90.44           O  
ATOM   1485  N   LYS B 104      16.453  -7.785 -14.359  1.00 88.69           N  
ATOM   1486  CA  LYS B 104      17.672  -7.910 -15.156  1.00 88.69           C  
ATOM   1487  C   LYS B 104      17.375  -8.547 -16.516  1.00 88.69           C  
ATOM   1488  CB  LYS B 104      18.719  -8.727 -14.406  1.00 88.69           C  
ATOM   1489  O   LYS B 104      17.969  -8.164 -17.531  1.00 88.69           O  
ATOM   1490  CG  LYS B 104      20.078  -8.758 -15.094  1.00 88.69           C  
ATOM   1491  CD  LYS B 104      21.094  -9.555 -14.281  1.00 88.69           C  
ATOM   1492  CE  LYS B 104      22.438  -9.633 -14.992  1.00 88.69           C  
ATOM   1493  NZ  LYS B 104      23.438 -10.445 -14.219  1.00 88.69           N  
ATOM   1494  N   GLN B 105      16.484  -9.492 -16.531  1.00 88.06           N  
ATOM   1495  CA  GLN B 105      16.156 -10.250 -17.734  1.00 88.06           C  
ATOM   1496  C   GLN B 105      14.914  -9.695 -18.422  1.00 88.06           C  
ATOM   1497  CB  GLN B 105      15.961 -11.734 -17.406  1.00 88.06           C  
ATOM   1498  O   GLN B 105      14.414 -10.281 -19.375  1.00 88.06           O  
ATOM   1499  CG  GLN B 105      17.172 -12.383 -16.750  1.00 88.06           C  
ATOM   1500  CD  GLN B 105      18.359 -12.516 -17.688  1.00 88.06           C  
ATOM   1501  NE2 GLN B 105      19.531 -12.773 -17.125  1.00 88.06           N  
ATOM   1502  OE1 GLN B 105      18.219 -12.383 -18.906  1.00 88.06           O  
ATOM   1503  N   GLY B 106      14.406  -8.609 -17.875  1.00 89.69           N  
ATOM   1504  CA  GLY B 106      13.203  -8.016 -18.438  1.00 89.69           C  
ATOM   1505  C   GLY B 106      12.055  -7.941 -17.453  1.00 89.69           C  
ATOM   1506  O   GLY B 106      12.219  -8.281 -16.281  1.00 89.69           O  
ATOM   1507  N   SER B 107      10.914  -7.504 -17.938  1.00 93.69           N  
ATOM   1508  CA  SER B 107       9.711  -7.359 -17.125  1.00 93.69           C  
ATOM   1509  C   SER B 107       8.719  -8.477 -17.422  1.00 93.69           C  
ATOM   1510  CB  SER B 107       9.055  -6.004 -17.375  1.00 93.69           C  
ATOM   1511  O   SER B 107       8.906  -9.266 -18.344  1.00 93.69           O  
ATOM   1512  OG  SER B 107       8.508  -5.945 -18.688  1.00 93.69           O  
ATOM   1513  N   LEU B 108       7.742  -8.617 -16.625  1.00 95.69           N  
ATOM   1514  CA  LEU B 108       6.664  -9.570 -16.859  1.00 95.69           C  
ATOM   1515  C   LEU B 108       5.938  -9.258 -18.172  1.00 95.69           C  
ATOM   1516  CB  LEU B 108       5.668  -9.555 -15.703  1.00 95.69           C  
ATOM   1517  O   LEU B 108       5.488 -10.172 -18.859  1.00 95.69           O  
ATOM   1518  CG  LEU B 108       6.105 -10.273 -14.422  1.00 95.69           C  
ATOM   1519  CD1 LEU B 108       5.199  -9.891 -13.258  1.00 95.69           C  
ATOM   1520  CD2 LEU B 108       6.102 -11.781 -14.641  1.00 95.69           C  
ATOM   1521  N   LEU B 109       5.840  -7.973 -18.469  1.00 94.94           N  
ATOM   1522  CA  LEU B 109       5.242  -7.566 -19.734  1.00 94.94           C  
ATOM   1523  C   LEU B 109       6.043  -8.117 -20.906  1.00 94.94           C  
ATOM   1524  CB  LEU B 109       5.160  -6.043 -19.812  1.00 94.94           C  
ATOM   1525  O   LEU B 109       5.465  -8.602 -21.875  1.00 94.94           O  
ATOM   1526  CG  LEU B 109       4.496  -5.469 -21.078  1.00 94.94           C  
ATOM   1527  CD1 LEU B 109       3.039  -5.914 -21.141  1.00 94.94           C  
ATOM   1528  CD2 LEU B 109       4.598  -3.949 -21.078  1.00 94.94           C  
ATOM   1529  N   GLN B 110       7.293  -8.055 -20.828  1.00 95.38           N  
ATOM   1530  CA  GLN B 110       8.172  -8.578 -21.875  1.00 95.38           C  
ATOM   1531  C   GLN B 110       8.102 -10.102 -21.938  1.00 95.38           C  
ATOM   1532  CB  GLN B 110       9.617  -8.133 -21.625  1.00 95.38           C  
ATOM   1533  O   GLN B 110       8.164 -10.688 -23.016  1.00 95.38           O  
ATOM   1534  CG  GLN B 110       9.859  -6.656 -21.922  1.00 95.38           C  
ATOM   1535  CD  GLN B 110      11.211  -6.176 -21.422  1.00 95.38           C  
ATOM   1536  NE2 GLN B 110      11.773  -5.188 -22.109  1.00 95.38           N  
ATOM   1537  OE1 GLN B 110      11.742  -6.688 -20.438  1.00 95.38           O  
ATOM   1538  N   ALA B 111       8.008 -10.750 -20.828  1.00 97.50           N  
ATOM   1539  CA  ALA B 111       7.820 -12.203 -20.797  1.00 97.50           C  
ATOM   1540  C   ALA B 111       6.531 -12.602 -21.516  1.00 97.50           C  
ATOM   1541  CB  ALA B 111       7.809 -12.711 -19.359  1.00 97.50           C  
ATOM   1542  O   ALA B 111       6.508 -13.578 -22.266  1.00 97.50           O  
ATOM   1543  N   LYS B 112       5.488 -11.859 -21.234  1.00 97.44           N  
ATOM   1544  CA  LYS B 112       4.215 -12.086 -21.906  1.00 97.44           C  
ATOM   1545  C   LYS B 112       4.363 -11.953 -23.422  1.00 97.44           C  
ATOM   1546  CB  LYS B 112       3.158 -11.102 -21.391  1.00 97.44           C  
ATOM   1547  O   LYS B 112       3.830 -12.766 -24.172  1.00 97.44           O  
ATOM   1548  CG  LYS B 112       1.765 -11.344 -21.953  1.00 97.44           C  
ATOM   1549  CD  LYS B 112       0.739 -10.406 -21.328  1.00 97.44           C  
ATOM   1550  CE  LYS B 112      -0.659 -10.664 -21.875  1.00 97.44           C  
ATOM   1551  NZ  LYS B 112      -1.709 -10.016 -21.047  1.00 97.44           N  
ATOM   1552  N   ALA B 113       5.102 -10.992 -23.859  1.00 96.69           N  
ATOM   1553  CA  ALA B 113       5.352 -10.758 -25.281  1.00 96.69           C  
ATOM   1554  C   ALA B 113       6.129 -11.914 -25.906  1.00 96.69           C  
ATOM   1555  CB  ALA B 113       6.109  -9.445 -25.484  1.00 96.69           C  
ATOM   1556  O   ALA B 113       5.992 -12.195 -27.094  1.00 96.69           O  
ATOM   1557  N   ARG B 114       6.879 -12.609 -25.156  1.00 96.75           N  
ATOM   1558  CA  ARG B 114       7.688 -13.734 -25.625  1.00 96.75           C  
ATOM   1559  C   ARG B 114       6.906 -15.039 -25.562  1.00 96.75           C  
ATOM   1560  CB  ARG B 114       8.969 -13.852 -24.797  1.00 96.75           C  
ATOM   1561  O   ARG B 114       7.465 -16.125 -25.766  1.00 96.75           O  
ATOM   1562  CG  ARG B 114       9.938 -12.695 -25.000  1.00 96.75           C  
ATOM   1563  CD  ARG B 114      11.312 -13.000 -24.406  1.00 96.75           C  
ATOM   1564  NE  ARG B 114      11.250 -13.164 -22.953  1.00 96.75           N  
ATOM   1565  NH1 ARG B 114      11.672 -10.945 -22.484  1.00 96.75           N  
ATOM   1566  NH2 ARG B 114      11.352 -12.445 -20.781  1.00 96.75           N  
ATOM   1567  CZ  ARG B 114      11.422 -12.188 -22.078  1.00 96.75           C  
ATOM   1568  N   GLY B 115       5.609 -14.930 -25.000  1.00 97.44           N  
ATOM   1569  CA  GLY B 115       4.773 -16.109 -25.094  1.00 97.44           C  
ATOM   1570  C   GLY B 115       4.340 -16.641 -23.750  1.00 97.44           C  
ATOM   1571  O   GLY B 115       3.559 -17.594 -23.672  1.00 97.44           O  
ATOM   1572  N   ALA B 116       4.910 -16.172 -22.641  1.00 98.25           N  
ATOM   1573  CA  ALA B 116       4.473 -16.594 -21.312  1.00 98.25           C  
ATOM   1574  C   ALA B 116       3.012 -16.219 -21.078  1.00 98.25           C  
ATOM   1575  CB  ALA B 116       5.359 -15.969 -20.250  1.00 98.25           C  
ATOM   1576  O   ALA B 116       2.547 -15.180 -21.547  1.00 98.25           O  
ATOM   1577  N   ASP B 117       2.252 -17.031 -20.391  1.00 98.50           N  
ATOM   1578  CA  ASP B 117       0.863 -16.766 -20.031  1.00 98.50           C  
ATOM   1579  C   ASP B 117       0.776 -15.953 -18.734  1.00 98.50           C  
ATOM   1580  CB  ASP B 117       0.085 -18.078 -19.875  1.00 98.50           C  
ATOM   1581  O   ASP B 117       0.544 -16.500 -17.656  1.00 98.50           O  
ATOM   1582  CG  ASP B 117      -1.418 -17.875 -19.797  1.00 98.50           C  
ATOM   1583  OD1 ASP B 117      -1.867 -16.719 -19.656  1.00 98.50           O  
ATOM   1584  OD2 ASP B 117      -2.158 -18.875 -19.875  1.00 98.50           O  
ATOM   1585  N   VAL B 118       0.890 -14.703 -18.859  1.00 98.31           N  
ATOM   1586  CA  VAL B 118       0.802 -13.758 -17.750  1.00 98.31           C  
ATOM   1587  C   VAL B 118      -0.533 -13.016 -17.812  1.00 98.31           C  
ATOM   1588  CB  VAL B 118       1.972 -12.750 -17.781  1.00 98.31           C  
ATOM   1589  O   VAL B 118      -0.883 -12.438 -18.844  1.00 98.31           O  
ATOM   1590  CG1 VAL B 118       1.912 -11.828 -16.562  1.00 98.31           C  
ATOM   1591  CG2 VAL B 118       3.309 -13.484 -17.828  1.00 98.31           C  
ATOM   1592  N   ARG B 119      -1.217 -13.008 -16.719  1.00 97.50           N  
ATOM   1593  CA  ARG B 119      -2.547 -12.414 -16.656  1.00 97.50           C  
ATOM   1594  C   ARG B 119      -2.643 -11.383 -15.539  1.00 97.50           C  
ATOM   1595  CB  ARG B 119      -3.615 -13.492 -16.469  1.00 97.50           C  
ATOM   1596  O   ARG B 119      -2.197 -11.641 -14.414  1.00 97.50           O  
ATOM   1597  CG  ARG B 119      -3.561 -14.602 -17.516  1.00 97.50           C  
ATOM   1598  CD  ARG B 119      -4.785 -15.500 -17.438  1.00 97.50           C  
ATOM   1599  NE  ARG B 119      -4.648 -16.672 -18.312  1.00 97.50           N  
ATOM   1600  NH1 ARG B 119      -6.859 -17.312 -18.141  1.00 97.50           N  
ATOM   1601  NH2 ARG B 119      -5.402 -18.531 -19.422  1.00 97.50           N  
ATOM   1602  CZ  ARG B 119      -5.637 -17.500 -18.625  1.00 97.50           C  
ATOM   1603  N   ILE B 120      -3.242 -10.336 -15.875  1.00 94.31           N  
ATOM   1604  CA  ILE B 120      -3.531  -9.312 -14.883  1.00 94.31           C  
ATOM   1605  C   ILE B 120      -4.828  -9.648 -14.148  1.00 94.31           C  
ATOM   1606  CB  ILE B 120      -3.635  -7.914 -15.523  1.00 94.31           C  
ATOM   1607  O   ILE B 120      -5.840  -9.961 -14.773  1.00 94.31           O  
ATOM   1608  CG1 ILE B 120      -2.309  -7.539 -16.203  1.00 94.31           C  
ATOM   1609  CG2 ILE B 120      -4.031  -6.863 -14.484  1.00 94.31           C  
ATOM   1610  CD1 ILE B 120      -2.393  -6.301 -17.078  1.00 94.31           C  
ATOM   1611  N   VAL B 121      -4.730  -9.602 -12.867  1.00 92.75           N  
ATOM   1612  CA  VAL B 121      -5.910  -9.844 -12.039  1.00 92.75           C  
ATOM   1613  C   VAL B 121      -6.152  -8.648 -11.125  1.00 92.75           C  
ATOM   1614  CB  VAL B 121      -5.762 -11.133 -11.203  1.00 92.75           C  
ATOM   1615  O   VAL B 121      -5.242  -7.859 -10.867  1.00 92.75           O  
ATOM   1616  CG1 VAL B 121      -5.734 -12.367 -12.109  1.00 92.75           C  
ATOM   1617  CG2 VAL B 121      -4.504 -11.070 -10.344  1.00 92.75           C  
ATOM   1618  N   TYR B 122      -7.391  -8.539 -10.617  1.00 86.12           N  
ATOM   1619  CA  TYR B 122      -7.766  -7.430  -9.742  1.00 86.12           C  
ATOM   1620  C   TYR B 122      -7.789  -7.871  -8.289  1.00 86.12           C  
ATOM   1621  CB  TYR B 122      -9.133  -6.871 -10.148  1.00 86.12           C  
ATOM   1622  O   TYR B 122      -7.691  -7.039  -7.379  1.00 86.12           O  
ATOM   1623  CG  TYR B 122      -9.570  -5.676  -9.328  1.00 86.12           C  
ATOM   1624  CD1 TYR B 122     -10.516  -5.805  -8.312  1.00 86.12           C  
ATOM   1625  CD2 TYR B 122      -9.031  -4.418  -9.570  1.00 86.12           C  
ATOM   1626  CE1 TYR B 122     -10.914  -4.707  -7.562  1.00 86.12           C  
ATOM   1627  CE2 TYR B 122      -9.422  -3.312  -8.820  1.00 86.12           C  
ATOM   1628  OH  TYR B 122     -10.758  -2.377  -7.078  1.00 86.12           O  
ATOM   1629  CZ  TYR B 122     -10.367  -3.467  -7.820  1.00 86.12           C  
ATOM   1630  N   SER B 123      -7.953  -9.086  -8.141  1.00 91.94           N  
ATOM   1631  CA  SER B 123      -8.039  -9.680  -6.812  1.00 91.94           C  
ATOM   1632  C   SER B 123      -7.316 -11.023  -6.758  1.00 91.94           C  
ATOM   1633  CB  SER B 123      -9.500  -9.859  -6.398  1.00 91.94           C  
ATOM   1634  O   SER B 123      -7.285 -11.758  -7.750  1.00 91.94           O  
ATOM   1635  OG  SER B 123      -9.594 -10.664  -5.234  1.00 91.94           O  
ATOM   1636  N   PRO B 124      -6.719 -11.344  -5.598  1.00 96.31           N  
ATOM   1637  CA  PRO B 124      -6.180 -12.703  -5.461  1.00 96.31           C  
ATOM   1638  C   PRO B 124      -7.238 -13.781  -5.676  1.00 96.31           C  
ATOM   1639  CB  PRO B 124      -5.656 -12.727  -4.023  1.00 96.31           C  
ATOM   1640  O   PRO B 124      -6.922 -14.883  -6.133  1.00 96.31           O  
ATOM   1641  CG  PRO B 124      -6.293 -11.547  -3.363  1.00 96.31           C  
ATOM   1642  CD  PRO B 124      -6.672 -10.555  -4.426  1.00 96.31           C  
ATOM   1643  N   MET B 125      -8.469 -13.484  -5.441  1.00 96.38           N  
ATOM   1644  CA  MET B 125      -9.570 -14.422  -5.633  1.00 96.38           C  
ATOM   1645  C   MET B 125      -9.758 -14.750  -7.109  1.00 96.38           C  
ATOM   1646  CB  MET B 125     -10.867 -13.859  -5.055  1.00 96.38           C  
ATOM   1647  O   MET B 125     -10.180 -15.852  -7.461  1.00 96.38           O  
ATOM   1648  CG  MET B 125     -10.898 -13.812  -3.535  1.00 96.38           C  
ATOM   1649  SD  MET B 125     -10.703 -15.469  -2.779  1.00 96.38           S  
ATOM   1650  CE  MET B 125     -12.289 -16.219  -3.244  1.00 96.38           C  
ATOM   1651  N   ASP B 126      -9.477 -13.781  -7.961  1.00 96.50           N  
ATOM   1652  CA  ASP B 126      -9.523 -14.039  -9.398  1.00 96.50           C  
ATOM   1653  C   ASP B 126      -8.523 -15.133  -9.789  1.00 96.50           C  
ATOM   1654  CB  ASP B 126      -9.242 -12.758 -10.180  1.00 96.50           C  
ATOM   1655  O   ASP B 126      -8.828 -15.984 -10.625  1.00 96.50           O  
ATOM   1656  CG  ASP B 126     -10.273 -11.672  -9.938  1.00 96.50           C  
ATOM   1657  OD1 ASP B 126     -11.438 -12.000  -9.617  1.00 96.50           O  
ATOM   1658  OD2 ASP B 126      -9.922 -10.484 -10.078  1.00 96.50           O  
ATOM   1659  N   ALA B 127      -7.371 -15.094  -9.227  1.00 98.12           N  
ATOM   1660  CA  ALA B 127      -6.359 -16.109  -9.484  1.00 98.12           C  
ATOM   1661  C   ALA B 127      -6.820 -17.484  -8.984  1.00 98.12           C  
ATOM   1662  CB  ALA B 127      -5.035 -15.734  -8.828  1.00 98.12           C  
ATOM   1663  O   ALA B 127      -6.609 -18.500  -9.656  1.00 98.12           O  
ATOM   1664  N   LEU B 128      -7.391 -17.531  -7.793  1.00 98.50           N  
ATOM   1665  CA  LEU B 128      -7.922 -18.781  -7.258  1.00 98.50           C  
ATOM   1666  C   LEU B 128      -9.000 -19.344  -8.172  1.00 98.50           C  
ATOM   1667  CB  LEU B 128      -8.484 -18.562  -5.852  1.00 98.50           C  
ATOM   1668  O   LEU B 128      -9.031 -20.547  -8.430  1.00 98.50           O  
ATOM   1669  CG  LEU B 128      -9.102 -19.781  -5.176  1.00 98.50           C  
ATOM   1670  CD1 LEU B 128      -8.094 -20.922  -5.117  1.00 98.50           C  
ATOM   1671  CD2 LEU B 128      -9.602 -19.438  -3.777  1.00 98.50           C  
ATOM   1672  N   LYS B 129      -9.883 -18.484  -8.625  1.00 97.69           N  
ATOM   1673  CA  LYS B 129     -10.922 -18.891  -9.570  1.00 97.69           C  
ATOM   1674  C   LYS B 129     -10.305 -19.469 -10.844  1.00 97.69           C  
ATOM   1675  CB  LYS B 129     -11.828 -17.703  -9.922  1.00 97.69           C  
ATOM   1676  O   LYS B 129     -10.773 -20.500 -11.352  1.00 97.69           O  
ATOM   1677  CG  LYS B 129     -13.000 -18.078 -10.820  1.00 97.69           C  
ATOM   1678  CD  LYS B 129     -13.875 -16.859 -11.109  1.00 97.69           C  
ATOM   1679  CE  LYS B 129     -15.016 -17.203 -12.055  1.00 97.69           C  
ATOM   1680  NZ  LYS B 129     -15.867 -16.016 -12.359  1.00 97.69           N  
ATOM   1681  N   LEU B 130      -9.289 -18.875 -11.352  1.00 98.44           N  
ATOM   1682  CA  LEU B 130      -8.586 -19.375 -12.523  1.00 98.44           C  
ATOM   1683  C   LEU B 130      -8.016 -20.766 -12.273  1.00 98.44           C  
ATOM   1684  CB  LEU B 130      -7.461 -18.406 -12.922  1.00 98.44           C  
ATOM   1685  O   LEU B 130      -8.047 -21.625 -13.156  1.00 98.44           O  
ATOM   1686  CG  LEU B 130      -7.883 -17.141 -13.672  1.00 98.44           C  
ATOM   1687  CD1 LEU B 130      -6.719 -16.156 -13.750  1.00 98.44           C  
ATOM   1688  CD2 LEU B 130      -8.391 -17.484 -15.062  1.00 98.44           C  
ATOM   1689  N   ALA B 131      -7.465 -20.969 -11.117  1.00 98.75           N  
ATOM   1690  CA  ALA B 131      -6.930 -22.281 -10.758  1.00 98.75           C  
ATOM   1691  C   ALA B 131      -8.023 -23.344 -10.781  1.00 98.75           C  
ATOM   1692  CB  ALA B 131      -6.266 -22.234  -9.383  1.00 98.75           C  
ATOM   1693  O   ALA B 131      -7.805 -24.469 -11.266  1.00 98.75           O  
ATOM   1694  N   GLN B 132      -9.164 -22.984 -10.289  1.00 98.38           N  
ATOM   1695  CA  GLN B 132     -10.297 -23.906 -10.266  1.00 98.38           C  
ATOM   1696  C   GLN B 132     -10.812 -24.188 -11.672  1.00 98.38           C  
ATOM   1697  CB  GLN B 132     -11.422 -23.344  -9.391  1.00 98.38           C  
ATOM   1698  O   GLN B 132     -11.242 -25.297 -11.969  1.00 98.38           O  
ATOM   1699  CG  GLN B 132     -11.070 -23.281  -7.906  1.00 98.38           C  
ATOM   1700  CD  GLN B 132     -12.156 -22.609  -7.082  1.00 98.38           C  
ATOM   1701  NE2 GLN B 132     -12.641 -23.297  -6.059  1.00 98.38           N  
ATOM   1702  OE1 GLN B 132     -12.547 -21.469  -7.359  1.00 98.38           O  
ATOM   1703  N   GLU B 133     -10.711 -23.250 -12.539  1.00 98.19           N  
ATOM   1704  CA  GLU B 133     -11.211 -23.359 -13.906  1.00 98.19           C  
ATOM   1705  C   GLU B 133     -10.195 -24.031 -14.820  1.00 98.19           C  
ATOM   1706  CB  GLU B 133     -11.570 -21.969 -14.461  1.00 98.19           C  
ATOM   1707  O   GLU B 133     -10.531 -24.484 -15.914  1.00 98.19           O  
ATOM   1708  CG  GLU B 133     -12.812 -21.359 -13.820  1.00 98.19           C  
ATOM   1709  CD  GLU B 133     -13.062 -19.922 -14.250  1.00 98.19           C  
ATOM   1710  OE1 GLU B 133     -14.141 -19.375 -13.938  1.00 98.19           O  
ATOM   1711  OE2 GLU B 133     -12.172 -19.344 -14.914  1.00 98.19           O  
ATOM   1712  N   ASN B 134      -8.961 -24.094 -14.359  1.00 98.25           N  
ATOM   1713  CA  ASN B 134      -7.883 -24.688 -15.141  1.00 98.25           C  
ATOM   1714  C   ASN B 134      -7.109 -25.719 -14.344  1.00 98.25           C  
ATOM   1715  CB  ASN B 134      -6.934 -23.594 -15.656  1.00 98.25           C  
ATOM   1716  O   ASN B 134      -5.902 -25.578 -14.125  1.00 98.25           O  
ATOM   1717  CG  ASN B 134      -7.633 -22.594 -16.547  1.00 98.25           C  
ATOM   1718  ND2 ASN B 134      -8.172 -21.531 -15.945  1.00 98.25           N  
ATOM   1719  OD1 ASN B 134      -7.684 -22.750 -17.766  1.00 98.25           O  
ATOM   1720  N   PRO B 135      -7.730 -26.828 -14.055  1.00 97.06           N  
ATOM   1721  CA  PRO B 135      -7.137 -27.812 -13.133  1.00 97.06           C  
ATOM   1722  C   PRO B 135      -5.879 -28.469 -13.703  1.00 97.06           C  
ATOM   1723  CB  PRO B 135      -8.250 -28.844 -12.953  1.00 97.06           C  
ATOM   1724  O   PRO B 135      -5.098 -29.062 -12.953  1.00 97.06           O  
ATOM   1725  CG  PRO B 135      -9.141 -28.672 -14.141  1.00 97.06           C  
ATOM   1726  CD  PRO B 135      -9.125 -27.219 -14.539  1.00 97.06           C  
ATOM   1727  N   THR B 136      -5.645 -28.391 -14.992  1.00 97.31           N  
ATOM   1728  CA  THR B 136      -4.484 -29.016 -15.625  1.00 97.31           C  
ATOM   1729  C   THR B 136      -3.305 -28.047 -15.664  1.00 97.31           C  
ATOM   1730  CB  THR B 136      -4.812 -29.484 -17.047  1.00 97.31           C  
ATOM   1731  O   THR B 136      -2.195 -28.438 -16.047  1.00 97.31           O  
ATOM   1732  CG2 THR B 136      -5.930 -30.531 -17.047  1.00 97.31           C  
ATOM   1733  OG1 THR B 136      -5.219 -28.375 -17.844  1.00 97.31           O  
ATOM   1734  N   ARG B 137      -3.500 -26.844 -15.328  1.00 98.31           N  
ATOM   1735  CA  ARG B 137      -2.469 -25.812 -15.297  1.00 98.31           C  
ATOM   1736  C   ARG B 137      -2.045 -25.500 -13.867  1.00 98.31           C  
ATOM   1737  CB  ARG B 137      -2.965 -24.531 -15.984  1.00 98.31           C  
ATOM   1738  O   ARG B 137      -2.746 -25.859 -12.922  1.00 98.31           O  
ATOM   1739  CG  ARG B 137      -3.453 -24.750 -17.406  1.00 98.31           C  
ATOM   1740  CD  ARG B 137      -2.303 -25.062 -18.359  1.00 98.31           C  
ATOM   1741  NE  ARG B 137      -1.334 -23.969 -18.406  1.00 98.31           N  
ATOM   1742  NH1 ARG B 137      -2.557 -22.672 -19.875  1.00 98.31           N  
ATOM   1743  NH2 ARG B 137      -0.533 -21.938 -19.094  1.00 98.31           N  
ATOM   1744  CZ  ARG B 137      -1.477 -22.859 -19.125  1.00 98.31           C  
ATOM   1745  N   LYS B 138      -0.919 -25.000 -13.711  1.00 98.75           N  
ATOM   1746  CA  LYS B 138      -0.446 -24.453 -12.445  1.00 98.75           C  
ATOM   1747  C   LYS B 138      -0.625 -22.938 -12.391  1.00 98.75           C  
ATOM   1748  CB  LYS B 138       1.023 -24.812 -12.219  1.00 98.75           C  
ATOM   1749  O   LYS B 138       0.038 -22.203 -13.117  1.00 98.75           O  
ATOM   1750  CG  LYS B 138       1.287 -26.312 -12.141  1.00 98.75           C  
ATOM   1751  CD  LYS B 138       2.752 -26.609 -11.852  1.00 98.75           C  
ATOM   1752  CE  LYS B 138       3.008 -28.109 -11.719  1.00 98.75           C  
ATOM   1753  NZ  LYS B 138       4.434 -28.391 -11.375  1.00 98.75           N  
ATOM   1754  N   VAL B 139      -1.467 -22.500 -11.531  1.00 98.94           N  
ATOM   1755  CA  VAL B 139      -1.748 -21.062 -11.422  1.00 98.94           C  
ATOM   1756  C   VAL B 139      -0.917 -20.469 -10.297  1.00 98.94           C  
ATOM   1757  CB  VAL B 139      -3.250 -20.797 -11.180  1.00 98.94           C  
ATOM   1758  O   VAL B 139      -1.018 -20.891  -9.141  1.00 98.94           O  
ATOM   1759  CG1 VAL B 139      -3.521 -19.312 -11.062  1.00 98.94           C  
ATOM   1760  CG2 VAL B 139      -4.086 -21.406 -12.305  1.00 98.94           C  
ATOM   1761  N   VAL B 140      -0.116 -19.531 -10.570  1.00 98.94           N  
ATOM   1762  CA  VAL B 140       0.753 -18.844  -9.617  1.00 98.94           C  
ATOM   1763  C   VAL B 140       0.290 -17.406  -9.445  1.00 98.94           C  
ATOM   1764  CB  VAL B 140       2.230 -18.875 -10.070  1.00 98.94           C  
ATOM   1765  O   VAL B 140       0.161 -16.656 -10.422  1.00 98.94           O  
ATOM   1766  CG1 VAL B 140       3.119 -18.141  -9.070  1.00 98.94           C  
ATOM   1767  CG2 VAL B 140       2.697 -20.328 -10.250  1.00 98.94           C  
ATOM   1768  N   PHE B 141      -0.015 -17.016  -8.289  1.00 98.75           N  
ATOM   1769  CA  PHE B 141      -0.340 -15.625  -7.973  1.00 98.75           C  
ATOM   1770  C   PHE B 141       0.854 -14.922  -7.340  1.00 98.75           C  
ATOM   1771  CB  PHE B 141      -1.548 -15.555  -7.031  1.00 98.75           C  
ATOM   1772  O   PHE B 141       1.370 -15.359  -6.312  1.00 98.75           O  
ATOM   1773  CG  PHE B 141      -1.879 -14.156  -6.570  1.00 98.75           C  
ATOM   1774  CD1 PHE B 141      -1.792 -13.820  -5.227  1.00 98.75           C  
ATOM   1775  CD2 PHE B 141      -2.277 -13.188  -7.484  1.00 98.75           C  
ATOM   1776  CE1 PHE B 141      -2.098 -12.531  -4.797  1.00 98.75           C  
ATOM   1777  CE2 PHE B 141      -2.584 -11.898  -7.062  1.00 98.75           C  
ATOM   1778  CZ  PHE B 141      -2.494 -11.570  -5.719  1.00 98.75           C  
ATOM   1779  N   PHE B 142       1.302 -13.867  -7.938  1.00 98.00           N  
ATOM   1780  CA  PHE B 142       2.346 -12.992  -7.422  1.00 98.00           C  
ATOM   1781  C   PHE B 142       1.769 -11.984  -6.434  1.00 98.00           C  
ATOM   1782  CB  PHE B 142       3.053 -12.258  -8.570  1.00 98.00           C  
ATOM   1783  O   PHE B 142       1.189 -10.969  -6.840  1.00 98.00           O  
ATOM   1784  CG  PHE B 142       4.129 -11.312  -8.109  1.00 98.00           C  
ATOM   1785  CD1 PHE B 142       4.430 -10.172  -8.844  1.00 98.00           C  
ATOM   1786  CD2 PHE B 142       4.840 -11.562  -6.945  1.00 98.00           C  
ATOM   1787  CE1 PHE B 142       5.422  -9.289  -8.422  1.00 98.00           C  
ATOM   1788  CE2 PHE B 142       5.836 -10.688  -6.516  1.00 98.00           C  
ATOM   1789  CZ  PHE B 142       6.125  -9.555  -7.258  1.00 98.00           C  
ATOM   1790  N   GLY B 143       1.937 -12.328  -5.152  1.00 94.81           N  
ATOM   1791  CA  GLY B 143       1.439 -11.445  -4.105  1.00 94.81           C  
ATOM   1792  C   GLY B 143       2.443 -10.391  -3.689  1.00 94.81           C  
ATOM   1793  O   GLY B 143       3.484 -10.703  -3.109  1.00 94.81           O  
ATOM   1794  N   LEU B 144       2.100  -9.195  -3.945  1.00 92.50           N  
ATOM   1795  CA  LEU B 144       2.932  -8.031  -3.672  1.00 92.50           C  
ATOM   1796  C   LEU B 144       2.146  -6.969  -2.906  1.00 92.50           C  
ATOM   1797  CB  LEU B 144       3.473  -7.438  -4.977  1.00 92.50           C  
ATOM   1798  O   LEU B 144       1.000  -6.672  -3.248  1.00 92.50           O  
ATOM   1799  CG  LEU B 144       4.176  -6.086  -4.867  1.00 92.50           C  
ATOM   1800  CD1 LEU B 144       5.582  -6.266  -4.301  1.00 92.50           C  
ATOM   1801  CD2 LEU B 144       4.227  -5.395  -6.227  1.00 92.50           C  
ATOM   1802  N   GLY B 145       2.801  -6.438  -1.851  1.00 92.81           N  
ATOM   1803  CA  GLY B 145       2.115  -5.375  -1.134  1.00 92.81           C  
ATOM   1804  C   GLY B 145       2.436  -5.348   0.349  1.00 92.81           C  
ATOM   1805  O   GLY B 145       3.084  -6.262   0.863  1.00 92.81           O  
ATOM   1806  N   PHE B 146       1.992  -4.355   1.019  1.00 94.44           N  
ATOM   1807  CA  PHE B 146       2.146  -4.180   2.457  1.00 94.44           C  
ATOM   1808  C   PHE B 146       0.960  -4.773   3.205  1.00 94.44           C  
ATOM   1809  CB  PHE B 146       2.295  -2.695   2.807  1.00 94.44           C  
ATOM   1810  O   PHE B 146       0.275  -5.660   2.689  1.00 94.44           O  
ATOM   1811  CG  PHE B 146       3.637  -2.117   2.441  1.00 94.44           C  
ATOM   1812  CD1 PHE B 146       4.703  -2.180   3.330  1.00 94.44           C  
ATOM   1813  CD2 PHE B 146       3.830  -1.509   1.208  1.00 94.44           C  
ATOM   1814  CE1 PHE B 146       5.945  -1.646   2.994  1.00 94.44           C  
ATOM   1815  CE2 PHE B 146       5.066  -0.973   0.865  1.00 94.44           C  
ATOM   1816  CZ  PHE B 146       6.125  -1.041   1.761  1.00 94.44           C  
ATOM   1817  N   GLU B 147       0.857  -4.426   4.395  1.00 95.56           N  
ATOM   1818  CA  GLU B 147      -0.154  -4.953   5.309  1.00 95.56           C  
ATOM   1819  C   GLU B 147      -1.562  -4.637   4.812  1.00 95.56           C  
ATOM   1820  CB  GLU B 147       0.046  -4.383   6.715  1.00 95.56           C  
ATOM   1821  O   GLU B 147      -2.531  -5.266   5.238  1.00 95.56           O  
ATOM   1822  CG  GLU B 147       1.292  -4.906   7.418  1.00 95.56           C  
ATOM   1823  CD  GLU B 147       2.492  -3.980   7.273  1.00 95.56           C  
ATOM   1824  OE1 GLU B 147       3.324  -3.918   8.203  1.00 95.56           O  
ATOM   1825  OE2 GLU B 147       2.598  -3.314   6.219  1.00 95.56           O  
ATOM   1826  N   THR B 148      -1.708  -3.709   3.910  1.00 93.62           N  
ATOM   1827  CA  THR B 148      -3.020  -3.432   3.334  1.00 93.62           C  
ATOM   1828  C   THR B 148      -3.479  -4.586   2.451  1.00 93.62           C  
ATOM   1829  CB  THR B 148      -3.004  -2.129   2.514  1.00 93.62           C  
ATOM   1830  O   THR B 148      -4.668  -4.906   2.406  1.00 93.62           O  
ATOM   1831  CG2 THR B 148      -4.418  -1.703   2.129  1.00 93.62           C  
ATOM   1832  OG1 THR B 148      -2.400  -1.088   3.293  1.00 93.62           O  
ATOM   1833  N   THR B 149      -2.578  -5.242   1.764  1.00 94.69           N  
ATOM   1834  CA  THR B 149      -2.893  -6.273   0.783  1.00 94.69           C  
ATOM   1835  C   THR B 149      -2.771  -7.664   1.402  1.00 94.69           C  
ATOM   1836  CB  THR B 149      -1.970  -6.176  -0.447  1.00 94.69           C  
ATOM   1837  O   THR B 149      -3.438  -8.602   0.966  1.00 94.69           O  
ATOM   1838  CG2 THR B 149      -2.381  -7.176  -1.523  1.00 94.69           C  
ATOM   1839  OG1 THR B 149      -2.045  -4.852  -0.988  1.00 94.69           O  
ATOM   1840  N   MET B 150      -2.006  -7.855   2.406  1.00 97.19           N  
ATOM   1841  CA  MET B 150      -1.669  -9.141   3.012  1.00 97.19           C  
ATOM   1842  C   MET B 150      -2.928  -9.883   3.459  1.00 97.19           C  
ATOM   1843  CB  MET B 150      -0.727  -8.945   4.199  1.00 97.19           C  
ATOM   1844  O   MET B 150      -3.053 -11.086   3.248  1.00 97.19           O  
ATOM   1845  CG  MET B 150       0.709  -8.648   3.803  1.00 97.19           C  
ATOM   1846  SD  MET B 150       1.805  -8.398   5.254  1.00 97.19           S  
ATOM   1847  CE  MET B 150       1.968 -10.109   5.828  1.00 97.19           C  
ATOM   1848  N   PRO B 151      -3.914  -9.188   4.086  1.00 97.81           N  
ATOM   1849  CA  PRO B 151      -5.098  -9.922   4.527  1.00 97.81           C  
ATOM   1850  C   PRO B 151      -5.875 -10.547   3.371  1.00 97.81           C  
ATOM   1851  CB  PRO B 151      -5.938  -8.852   5.234  1.00 97.81           C  
ATOM   1852  O   PRO B 151      -6.445 -11.633   3.518  1.00 97.81           O  
ATOM   1853  CG  PRO B 151      -4.961  -7.777   5.590  1.00 97.81           C  
ATOM   1854  CD  PRO B 151      -3.889  -7.742   4.543  1.00 97.81           C  
ATOM   1855  N   THR B 152      -5.926  -9.875   2.250  1.00 96.88           N  
ATOM   1856  CA  THR B 152      -6.652 -10.391   1.098  1.00 96.88           C  
ATOM   1857  C   THR B 152      -5.988 -11.664   0.565  1.00 96.88           C  
ATOM   1858  CB  THR B 152      -6.742  -9.344  -0.027  1.00 96.88           C  
ATOM   1859  O   THR B 152      -6.672 -12.633   0.225  1.00 96.88           O  
ATOM   1860  CG2 THR B 152      -7.191  -7.992   0.516  1.00 96.88           C  
ATOM   1861  OG1 THR B 152      -5.453  -9.203  -0.639  1.00 96.88           O  
ATOM   1862  N   THR B 153      -4.719 -11.641   0.521  1.00 98.06           N  
ATOM   1863  CA  THR B 153      -3.971 -12.836   0.137  1.00 98.06           C  
ATOM   1864  C   THR B 153      -4.172 -13.953   1.159  1.00 98.06           C  
ATOM   1865  CB  THR B 153      -2.469 -12.531  -0.009  1.00 98.06           C  
ATOM   1866  O   THR B 153      -4.383 -15.109   0.790  1.00 98.06           O  
ATOM   1867  CG2 THR B 153      -1.709 -13.750  -0.533  1.00 98.06           C  
ATOM   1868  OG1 THR B 153      -2.293 -11.445  -0.923  1.00 98.06           O  
ATOM   1869  N   ALA B 154      -4.121 -13.594   2.432  1.00 98.69           N  
ATOM   1870  CA  ALA B 154      -4.301 -14.570   3.506  1.00 98.69           C  
ATOM   1871  C   ALA B 154      -5.652 -15.266   3.396  1.00 98.69           C  
ATOM   1872  CB  ALA B 154      -4.164 -13.891   4.867  1.00 98.69           C  
ATOM   1873  O   ALA B 154      -5.727 -16.500   3.402  1.00 98.69           O  
ATOM   1874  N   ILE B 155      -6.703 -14.516   3.240  1.00 98.44           N  
ATOM   1875  CA  ILE B 155      -8.047 -15.078   3.129  1.00 98.44           C  
ATOM   1876  C   ILE B 155      -8.133 -15.961   1.891  1.00 98.44           C  
ATOM   1877  CB  ILE B 155      -9.117 -13.961   3.066  1.00 98.44           C  
ATOM   1878  O   ILE B 155      -8.766 -17.016   1.923  1.00 98.44           O  
ATOM   1879  CG1 ILE B 155      -9.125 -13.156   4.371  1.00 98.44           C  
ATOM   1880  CG2 ILE B 155     -10.500 -14.555   2.773  1.00 98.44           C  
ATOM   1881  CD1 ILE B 155      -9.430 -13.992   5.609  1.00 98.44           C  
ATOM   1882  N   THR B 156      -7.539 -15.555   0.799  1.00 98.62           N  
ATOM   1883  CA  THR B 156      -7.551 -16.344  -0.428  1.00 98.62           C  
ATOM   1884  C   THR B 156      -6.871 -17.688  -0.211  1.00 98.62           C  
ATOM   1885  CB  THR B 156      -6.855 -15.594  -1.580  1.00 98.62           C  
ATOM   1886  O   THR B 156      -7.375 -18.734  -0.656  1.00 98.62           O  
ATOM   1887  CG2 THR B 156      -6.859 -16.422  -2.857  1.00 98.62           C  
ATOM   1888  OG1 THR B 156      -7.543 -14.367  -1.824  1.00 98.62           O  
ATOM   1889  N   LEU B 157      -5.742 -17.719   0.470  1.00 98.81           N  
ATOM   1890  CA  LEU B 157      -5.031 -18.953   0.756  1.00 98.81           C  
ATOM   1891  C   LEU B 157      -5.828 -19.828   1.720  1.00 98.81           C  
ATOM   1892  CB  LEU B 157      -3.648 -18.656   1.341  1.00 98.81           C  
ATOM   1893  O   LEU B 157      -5.824 -21.047   1.599  1.00 98.81           O  
ATOM   1894  CG  LEU B 157      -2.617 -18.062   0.378  1.00 98.81           C  
ATOM   1895  CD1 LEU B 157      -1.375 -17.625   1.141  1.00 98.81           C  
ATOM   1896  CD2 LEU B 157      -2.250 -19.078  -0.700  1.00 98.81           C  
ATOM   1897  N   GLN B 158      -6.469 -19.188   2.686  1.00 98.69           N  
ATOM   1898  CA  GLN B 158      -7.355 -19.922   3.576  1.00 98.69           C  
ATOM   1899  C   GLN B 158      -8.477 -20.609   2.793  1.00 98.69           C  
ATOM   1900  CB  GLN B 158      -7.949 -19.000   4.641  1.00 98.69           C  
ATOM   1901  O   GLN B 158      -8.797 -21.766   3.049  1.00 98.69           O  
ATOM   1902  CG  GLN B 158      -6.938 -18.531   5.680  1.00 98.69           C  
ATOM   1903  CD  GLN B 158      -7.516 -17.500   6.637  1.00 98.69           C  
ATOM   1904  NE2 GLN B 158      -6.883 -17.359   7.797  1.00 98.69           N  
ATOM   1905  OE1 GLN B 158      -8.516 -16.844   6.336  1.00 98.69           O  
ATOM   1906  N   GLN B 159      -9.039 -19.891   1.860  1.00 98.06           N  
ATOM   1907  CA  GLN B 159     -10.094 -20.453   1.023  1.00 98.06           C  
ATOM   1908  C   GLN B 159      -9.555 -21.547   0.117  1.00 98.06           C  
ATOM   1909  CB  GLN B 159     -10.750 -19.344   0.184  1.00 98.06           C  
ATOM   1910  O   GLN B 159     -10.219 -22.578  -0.084  1.00 98.06           O  
ATOM   1911  CG  GLN B 159     -11.594 -18.375   0.994  1.00 98.06           C  
ATOM   1912  CD  GLN B 159     -12.359 -17.406   0.123  1.00 98.06           C  
ATOM   1913  NE2 GLN B 159     -12.680 -16.234   0.678  1.00 98.06           N  
ATOM   1914  OE1 GLN B 159     -12.664 -17.688  -1.040  1.00 98.06           O  
ATOM   1915  N   ALA B 160      -8.430 -21.312  -0.458  1.00 98.75           N  
ATOM   1916  CA  ALA B 160      -7.805 -22.344  -1.282  1.00 98.75           C  
ATOM   1917  C   ALA B 160      -7.594 -23.641  -0.488  1.00 98.75           C  
ATOM   1918  CB  ALA B 160      -6.473 -21.844  -1.840  1.00 98.75           C  
ATOM   1919  O   ALA B 160      -7.828 -24.734  -0.999  1.00 98.75           O  
ATOM   1920  N   LYS B 161      -7.082 -23.484   0.705  1.00 98.62           N  
ATOM   1921  CA  LYS B 161      -6.891 -24.625   1.595  1.00 98.62           C  
ATOM   1922  C   LYS B 161      -8.219 -25.312   1.912  1.00 98.62           C  
ATOM   1923  CB  LYS B 161      -6.203 -24.188   2.889  1.00 98.62           C  
ATOM   1924  O   LYS B 161      -8.328 -26.531   1.828  1.00 98.62           O  
ATOM   1925  CG  LYS B 161      -5.879 -25.328   3.838  1.00 98.62           C  
ATOM   1926  CD  LYS B 161      -5.172 -24.828   5.090  1.00 98.62           C  
ATOM   1927  CE  LYS B 161      -4.879 -25.984   6.055  1.00 98.62           C  
ATOM   1928  NZ  LYS B 161      -4.219 -25.484   7.305  1.00 98.62           N  
ATOM   1929  N   ALA B 162      -9.227 -24.547   2.277  1.00 97.75           N  
ATOM   1930  CA  ALA B 162     -10.547 -25.062   2.629  1.00 97.75           C  
ATOM   1931  C   ALA B 162     -11.164 -25.812   1.460  1.00 97.75           C  
ATOM   1932  CB  ALA B 162     -11.461 -23.922   3.070  1.00 97.75           C  
ATOM   1933  O   ALA B 162     -11.852 -26.828   1.658  1.00 97.75           O  
ATOM   1934  N   ARG B 163     -10.875 -25.406   0.262  1.00 97.56           N  
ATOM   1935  CA  ARG B 163     -11.453 -26.016  -0.935  1.00 97.56           C  
ATOM   1936  C   ARG B 163     -10.523 -27.078  -1.517  1.00 97.56           C  
ATOM   1937  CB  ARG B 163     -11.750 -24.938  -1.986  1.00 97.56           C  
ATOM   1938  O   ARG B 163     -10.805 -27.641  -2.568  1.00 97.56           O  
ATOM   1939  CG  ARG B 163     -12.805 -23.938  -1.560  1.00 97.56           C  
ATOM   1940  CD  ARG B 163     -12.984 -22.828  -2.596  1.00 97.56           C  
ATOM   1941  NE  ARG B 163     -13.852 -21.766  -2.100  1.00 97.56           N  
ATOM   1942  NH1 ARG B 163     -13.680 -20.469  -4.000  1.00 97.56           N  
ATOM   1943  NH2 ARG B 163     -14.953 -19.750  -2.232  1.00 97.56           N  
ATOM   1944  CZ  ARG B 163     -14.156 -20.656  -2.779  1.00 97.56           C  
ATOM   1945  N   ASP B 164      -9.430 -27.203  -0.938  1.00 97.94           N  
ATOM   1946  CA  ASP B 164      -8.430 -28.203  -1.314  1.00 97.94           C  
ATOM   1947  C   ASP B 164      -8.016 -28.031  -2.775  1.00 97.94           C  
ATOM   1948  CB  ASP B 164      -8.969 -29.609  -1.075  1.00 97.94           C  
ATOM   1949  O   ASP B 164      -7.996 -29.016  -3.533  1.00 97.94           O  
ATOM   1950  CG  ASP B 164      -7.879 -30.672  -1.106  1.00 97.94           C  
ATOM   1951  OD1 ASP B 164      -6.723 -30.375  -0.734  1.00 97.94           O  
ATOM   1952  OD2 ASP B 164      -8.172 -31.812  -1.510  1.00 97.94           O  
ATOM   1953  N   VAL B 165      -7.812 -26.844  -3.223  1.00 98.44           N  
ATOM   1954  CA  VAL B 165      -7.305 -26.547  -4.562  1.00 98.44           C  
ATOM   1955  C   VAL B 165      -5.832 -26.938  -4.648  1.00 98.44           C  
ATOM   1956  CB  VAL B 165      -7.488 -25.062  -4.934  1.00 98.44           C  
ATOM   1957  O   VAL B 165      -4.988 -26.375  -3.951  1.00 98.44           O  
ATOM   1958  CG1 VAL B 165      -6.988 -24.797  -6.352  1.00 98.44           C  
ATOM   1959  CG2 VAL B 165      -8.953 -24.656  -4.789  1.00 98.44           C  
ATOM   1960  N   GLN B 166      -5.473 -27.750  -5.574  1.00 97.69           N  
ATOM   1961  CA  GLN B 166      -4.160 -28.391  -5.566  1.00 97.69           C  
ATOM   1962  C   GLN B 166      -3.207 -27.703  -6.539  1.00 97.69           C  
ATOM   1963  CB  GLN B 166      -4.293 -29.875  -5.918  1.00 97.69           C  
ATOM   1964  O   GLN B 166      -1.993 -27.906  -6.477  1.00 97.69           O  
ATOM   1965  CG  GLN B 166      -5.094 -30.672  -4.902  1.00 97.69           C  
ATOM   1966  CD  GLN B 166      -4.406 -30.766  -3.551  1.00 97.69           C  
ATOM   1967  NE2 GLN B 166      -5.184 -30.641  -2.480  1.00 97.69           N  
ATOM   1968  OE1 GLN B 166      -3.188 -30.953  -3.473  1.00 97.69           O  
ATOM   1969  N   ASN B 167      -3.691 -26.984  -7.469  1.00 98.75           N  
ATOM   1970  CA  ASN B 167      -2.865 -26.406  -8.523  1.00 98.75           C  
ATOM   1971  C   ASN B 167      -2.707 -24.906  -8.359  1.00 98.75           C  
ATOM   1972  CB  ASN B 167      -3.453 -26.734  -9.898  1.00 98.75           C  
ATOM   1973  O   ASN B 167      -2.592 -24.172  -9.344  1.00 98.75           O  
ATOM   1974  CG  ASN B 167      -4.793 -26.062 -10.133  1.00 98.75           C  
ATOM   1975  ND2 ASN B 167      -5.023 -25.609 -11.359  1.00 98.75           N  
ATOM   1976  OD1 ASN B 167      -5.617 -25.953  -9.219  1.00 98.75           O  
ATOM   1977  N   PHE B 168      -2.922 -24.328  -7.152  1.00 98.88           N  
ATOM   1978  CA  PHE B 168      -2.779 -22.922  -6.832  1.00 98.88           C  
ATOM   1979  C   PHE B 168      -1.504 -22.672  -6.035  1.00 98.88           C  
ATOM   1980  CB  PHE B 168      -3.994 -22.422  -6.047  1.00 98.88           C  
ATOM   1981  O   PHE B 168      -1.284 -23.297  -4.996  1.00 98.88           O  
ATOM   1982  CG  PHE B 168      -3.986 -20.938  -5.801  1.00 98.88           C  
ATOM   1983  CD1 PHE B 168      -3.943 -20.438  -4.504  1.00 98.88           C  
ATOM   1984  CD2 PHE B 168      -4.023 -20.047  -6.863  1.00 98.88           C  
ATOM   1985  CE1 PHE B 168      -3.938 -19.062  -4.273  1.00 98.88           C  
ATOM   1986  CE2 PHE B 168      -4.016 -18.672  -6.637  1.00 98.88           C  
ATOM   1987  CZ  PHE B 168      -3.975 -18.172  -5.340  1.00 98.88           C  
ATOM   1988  N   TYR B 169      -0.687 -21.766  -6.496  1.00 98.88           N  
ATOM   1989  CA  TYR B 169       0.596 -21.438  -5.887  1.00 98.88           C  
ATOM   1990  C   TYR B 169       0.717 -19.938  -5.664  1.00 98.88           C  
ATOM   1991  CB  TYR B 169       1.751 -21.922  -6.766  1.00 98.88           C  
ATOM   1992  O   TYR B 169       0.083 -19.141  -6.363  1.00 98.88           O  
ATOM   1993  CG  TYR B 169       1.746 -23.422  -6.996  1.00 98.88           C  
ATOM   1994  CD1 TYR B 169       2.354 -24.281  -6.090  1.00 98.88           C  
ATOM   1995  CD2 TYR B 169       1.133 -23.969  -8.117  1.00 98.88           C  
ATOM   1996  CE1 TYR B 169       2.354 -25.656  -6.301  1.00 98.88           C  
ATOM   1997  CE2 TYR B 169       1.126 -25.344  -8.336  1.00 98.88           C  
ATOM   1998  OH  TYR B 169       1.733 -27.531  -7.637  1.00 98.88           O  
ATOM   1999  CZ  TYR B 169       1.737 -26.172  -7.426  1.00 98.88           C  
ATOM   2000  N   PHE B 170       1.466 -19.641  -4.680  1.00 98.81           N  
ATOM   2001  CA  PHE B 170       1.626 -18.250  -4.242  1.00 98.81           C  
ATOM   2002  C   PHE B 170       3.100 -17.859  -4.207  1.00 98.81           C  
ATOM   2003  CB  PHE B 170       0.995 -18.047  -2.863  1.00 98.81           C  
ATOM   2004  O   PHE B 170       3.893 -18.484  -3.498  1.00 98.81           O  
ATOM   2005  CG  PHE B 170       1.214 -16.672  -2.295  1.00 98.81           C  
ATOM   2006  CD1 PHE B 170       1.956 -16.500  -1.134  1.00 98.81           C  
ATOM   2007  CD2 PHE B 170       0.679 -15.555  -2.922  1.00 98.81           C  
ATOM   2008  CE1 PHE B 170       2.160 -15.219  -0.604  1.00 98.81           C  
ATOM   2009  CE2 PHE B 170       0.879 -14.281  -2.400  1.00 98.81           C  
ATOM   2010  CZ  PHE B 170       1.620 -14.117  -1.241  1.00 98.81           C  
ATOM   2011  N   PHE B 171       3.510 -16.906  -4.992  1.00 98.50           N  
ATOM   2012  CA  PHE B 171       4.820 -16.266  -4.906  1.00 98.50           C  
ATOM   2013  C   PHE B 171       4.781 -15.078  -3.959  1.00 98.50           C  
ATOM   2014  CB  PHE B 171       5.297 -15.828  -6.293  1.00 98.50           C  
ATOM   2015  O   PHE B 171       4.285 -14.008  -4.320  1.00 98.50           O  
ATOM   2016  CG  PHE B 171       6.730 -15.367  -6.320  1.00 98.50           C  
ATOM   2017  CD1 PHE B 171       7.066 -14.062  -5.988  1.00 98.50           C  
ATOM   2018  CD2 PHE B 171       7.746 -16.250  -6.684  1.00 98.50           C  
ATOM   2019  CE1 PHE B 171       8.391 -13.633  -6.016  1.00 98.50           C  
ATOM   2020  CE2 PHE B 171       9.070 -15.828  -6.711  1.00 98.50           C  
ATOM   2021  CZ  PHE B 171       9.391 -14.523  -6.379  1.00 98.50           C  
ATOM   2022  N   CYS B 172       5.402 -15.203  -2.871  1.00 97.38           N  
ATOM   2023  CA  CYS B 172       5.273 -14.250  -1.776  1.00 97.38           C  
ATOM   2024  C   CYS B 172       6.305 -13.133  -1.901  1.00 97.38           C  
ATOM   2025  CB  CYS B 172       5.434 -14.953  -0.430  1.00 97.38           C  
ATOM   2026  O   CYS B 172       7.504 -13.367  -1.749  1.00 97.38           O  
ATOM   2027  SG  CYS B 172       5.113 -13.883   0.993  1.00 97.38           S  
ATOM   2028  N   GLN B 173       5.828 -11.938  -2.076  1.00 95.94           N  
ATOM   2029  CA  GLN B 173       6.625 -10.719  -2.004  1.00 95.94           C  
ATOM   2030  C   GLN B 173       5.918  -9.648  -1.186  1.00 95.94           C  
ATOM   2031  CB  GLN B 173       6.930 -10.195  -3.408  1.00 95.94           C  
ATOM   2032  O   GLN B 173       5.844  -8.492  -1.602  1.00 95.94           O  
ATOM   2033  CG  GLN B 173       7.910  -9.031  -3.430  1.00 95.94           C  
ATOM   2034  CD  GLN B 173       9.273  -9.398  -2.869  1.00 95.94           C  
ATOM   2035  NE2 GLN B 173       9.867  -8.484  -2.107  1.00 95.94           N  
ATOM   2036  OE1 GLN B 173       9.781 -10.492  -3.117  1.00 95.94           O  
ATOM   2037  N   HIS B 174       5.215 -10.133  -0.178  1.00 96.19           N  
ATOM   2038  CA  HIS B 174       4.691  -9.195   0.813  1.00 96.19           C  
ATOM   2039  C   HIS B 174       5.812  -8.641   1.686  1.00 96.19           C  
ATOM   2040  CB  HIS B 174       3.637  -9.875   1.687  1.00 96.19           C  
ATOM   2041  O   HIS B 174       6.766  -9.352   2.012  1.00 96.19           O  
ATOM   2042  CG  HIS B 174       2.320 -10.062   1.001  1.00 96.19           C  
ATOM   2043  CD2 HIS B 174       1.555 -11.164   0.831  1.00 96.19           C  
ATOM   2044  ND1 HIS B 174       1.649  -9.031   0.386  1.00 96.19           N  
ATOM   2045  CE1 HIS B 174       0.523  -9.484  -0.133  1.00 96.19           C  
ATOM   2046  NE2 HIS B 174       0.442 -10.781   0.123  1.00 96.19           N  
ATOM   2047  N   ILE B 175       5.715  -7.398   1.980  1.00 94.62           N  
ATOM   2048  CA  ILE B 175       6.664  -6.688   2.832  1.00 94.62           C  
ATOM   2049  C   ILE B 175       5.910  -5.961   3.947  1.00 94.62           C  
ATOM   2050  CB  ILE B 175       7.516  -5.688   2.020  1.00 94.62           C  
ATOM   2051  O   ILE B 175       4.703  -5.734   3.842  1.00 94.62           O  
ATOM   2052  CG1 ILE B 175       6.609  -4.758   1.204  1.00 94.62           C  
ATOM   2053  CG2 ILE B 175       8.500  -6.430   1.110  1.00 94.62           C  
ATOM   2054  CD1 ILE B 175       7.367  -3.721   0.386  1.00 94.62           C  
ATOM   2055  N   THR B 176       6.629  -5.641   5.008  1.00 95.00           N  
ATOM   2056  CA  THR B 176       5.996  -5.043   6.176  1.00 95.00           C  
ATOM   2057  C   THR B 176       6.570  -3.656   6.453  1.00 95.00           C  
ATOM   2058  CB  THR B 176       6.168  -5.930   7.422  1.00 95.00           C  
ATOM   2059  O   THR B 176       7.766  -3.424   6.254  1.00 95.00           O  
ATOM   2060  CG2 THR B 176       5.441  -7.258   7.258  1.00 95.00           C  
ATOM   2061  OG1 THR B 176       7.562  -6.184   7.633  1.00 95.00           O  
ATOM   2062  N   LEU B 177       5.805  -2.791   6.941  1.00 93.62           N  
ATOM   2063  CA  LEU B 177       6.117  -1.373   7.078  1.00 93.62           C  
ATOM   2064  C   LEU B 177       7.027  -1.132   8.281  1.00 93.62           C  
ATOM   2065  CB  LEU B 177       4.832  -0.552   7.223  1.00 93.62           C  
ATOM   2066  O   LEU B 177       8.016  -0.406   8.180  1.00 93.62           O  
ATOM   2067  CG  LEU B 177       5.004   0.962   7.348  1.00 93.62           C  
ATOM   2068  CD1 LEU B 177       5.633   1.530   6.078  1.00 93.62           C  
ATOM   2069  CD2 LEU B 177       3.666   1.633   7.633  1.00 93.62           C  
ATOM   2070  N   ILE B 178       6.785  -1.740   9.398  1.00 95.00           N  
ATOM   2071  CA  ILE B 178       7.379  -1.391  10.680  1.00 95.00           C  
ATOM   2072  C   ILE B 178       8.883  -1.656  10.648  1.00 95.00           C  
ATOM   2073  CB  ILE B 178       6.723  -2.176  11.844  1.00 95.00           C  
ATOM   2074  O   ILE B 178       9.688  -0.768  10.945  1.00 95.00           O  
ATOM   2075  CG1 ILE B 178       5.273  -1.726  12.039  1.00 95.00           C  
ATOM   2076  CG2 ILE B 178       7.527  -2.006  13.133  1.00 95.00           C  
ATOM   2077  CD1 ILE B 178       5.105  -0.221  12.195  1.00 95.00           C  
ATOM   2078  N   PRO B 179       9.375  -2.811  10.188  1.00 93.94           N  
ATOM   2079  CA  PRO B 179      10.828  -3.002  10.094  1.00 93.94           C  
ATOM   2080  C   PRO B 179      11.500  -1.992   9.172  1.00 93.94           C  
ATOM   2081  CB  PRO B 179      10.961  -4.426   9.547  1.00 93.94           C  
ATOM   2082  O   PRO B 179      12.648  -1.603   9.406  1.00 93.94           O  
ATOM   2083  CG  PRO B 179       9.703  -5.113   9.953  1.00 93.94           C  
ATOM   2084  CD  PRO B 179       8.578  -4.113   9.930  1.00 93.94           C  
ATOM   2085  N   THR B 180      10.828  -1.602   8.180  1.00 91.75           N  
ATOM   2086  CA  THR B 180      11.359  -0.634   7.227  1.00 91.75           C  
ATOM   2087  C   THR B 180      11.547   0.729   7.887  1.00 91.75           C  
ATOM   2088  CB  THR B 180      10.438  -0.493   6.000  1.00 91.75           C  
ATOM   2089  O   THR B 180      12.602   1.354   7.742  1.00 91.75           O  
ATOM   2090  CG2 THR B 180      11.039   0.450   4.965  1.00 91.75           C  
ATOM   2091  OG1 THR B 180      10.242  -1.781   5.402  1.00 91.75           O  
ATOM   2092  N   LEU B 181      10.531   1.126   8.602  1.00 94.38           N  
ATOM   2093  CA  LEU B 181      10.617   2.408   9.297  1.00 94.38           C  
ATOM   2094  C   LEU B 181      11.719   2.381  10.359  1.00 94.38           C  
ATOM   2095  CB  LEU B 181       9.281   2.758   9.945  1.00 94.38           C  
ATOM   2096  O   LEU B 181      12.453   3.355  10.516  1.00 94.38           O  
ATOM   2097  CG  LEU B 181       8.117   3.027   8.992  1.00 94.38           C  
ATOM   2098  CD1 LEU B 181       6.867   3.428   9.773  1.00 94.38           C  
ATOM   2099  CD2 LEU B 181       8.492   4.109   7.980  1.00 94.38           C  
ATOM   2100  N   ARG B 182      11.820   1.319  11.031  1.00 94.56           N  
ATOM   2101  CA  ARG B 182      12.875   1.170  12.031  1.00 94.56           C  
ATOM   2102  C   ARG B 182      14.250   1.270  11.391  1.00 94.56           C  
ATOM   2103  CB  ARG B 182      12.734  -0.165  12.766  1.00 94.56           C  
ATOM   2104  O   ARG B 182      15.125   1.985  11.883  1.00 94.56           O  
ATOM   2105  CG  ARG B 182      13.711  -0.341  13.914  1.00 94.56           C  
ATOM   2106  CD  ARG B 182      13.477  -1.643  14.664  1.00 94.56           C  
ATOM   2107  NE  ARG B 182      12.172  -1.654  15.320  1.00 94.56           N  
ATOM   2108  NH1 ARG B 182      12.859  -0.449  17.172  1.00 94.56           N  
ATOM   2109  NH2 ARG B 182      10.680  -1.158  17.000  1.00 94.56           N  
ATOM   2110  CZ  ARG B 182      11.906  -1.087  16.500  1.00 94.56           C  
ATOM   2111  N   SER B 183      14.438   0.581  10.305  1.00 92.19           N  
ATOM   2112  CA  SER B 183      15.711   0.598   9.586  1.00 92.19           C  
ATOM   2113  C   SER B 183      16.078   2.010   9.141  1.00 92.19           C  
ATOM   2114  CB  SER B 183      15.656  -0.332   8.375  1.00 92.19           C  
ATOM   2115  O   SER B 183      17.234   2.412   9.227  1.00 92.19           O  
ATOM   2116  OG  SER B 183      16.859  -0.271   7.641  1.00 92.19           O  
ATOM   2117  N   LEU B 184      15.133   2.756   8.680  1.00 92.62           N  
ATOM   2118  CA  LEU B 184      15.359   4.133   8.250  1.00 92.62           C  
ATOM   2119  C   LEU B 184      15.805   5.000   9.422  1.00 92.62           C  
ATOM   2120  CB  LEU B 184      14.078   4.711   7.629  1.00 92.62           C  
ATOM   2121  O   LEU B 184      16.750   5.789   9.289  1.00 92.62           O  
ATOM   2122  CG  LEU B 184      13.711   4.199   6.238  1.00 92.62           C  
ATOM   2123  CD1 LEU B 184      12.367   4.770   5.805  1.00 92.62           C  
ATOM   2124  CD2 LEU B 184      14.797   4.559   5.230  1.00 92.62           C  
ATOM   2125  N   LEU B 185      15.156   4.797  10.562  1.00 94.69           N  
ATOM   2126  CA  LEU B 185      15.406   5.629  11.734  1.00 94.69           C  
ATOM   2127  C   LEU B 185      16.734   5.250  12.398  1.00 94.69           C  
ATOM   2128  CB  LEU B 185      14.266   5.500  12.742  1.00 94.69           C  
ATOM   2129  O   LEU B 185      17.312   6.051  13.125  1.00 94.69           O  
ATOM   2130  CG  LEU B 185      12.984   6.273  12.414  1.00 94.69           C  
ATOM   2131  CD1 LEU B 185      11.844   5.809  13.312  1.00 94.69           C  
ATOM   2132  CD2 LEU B 185      13.211   7.773  12.562  1.00 94.69           C  
ATOM   2133  N   GLU B 186      17.219   4.086  12.172  1.00 93.31           N  
ATOM   2134  CA  GLU B 186      18.469   3.613  12.758  1.00 93.31           C  
ATOM   2135  C   GLU B 186      19.688   4.082  11.953  1.00 93.31           C  
ATOM   2136  CB  GLU B 186      18.469   2.086  12.867  1.00 93.31           C  
ATOM   2137  O   GLU B 186      20.812   4.031  12.438  1.00 93.31           O  
ATOM   2138  CG  GLU B 186      17.609   1.548  13.992  1.00 93.31           C  
ATOM   2139  CD  GLU B 186      17.453   0.036  13.961  1.00 93.31           C  
ATOM   2140  OE1 GLU B 186      16.859  -0.535  14.906  1.00 93.31           O  
ATOM   2141  OE2 GLU B 186      17.906  -0.583  12.977  1.00 93.31           O  
ATOM   2142  N   GLN B 187      19.469   4.480  10.750  1.00 88.25           N  
ATOM   2143  CA  GLN B 187      20.562   5.039   9.945  1.00 88.25           C  
ATOM   2144  C   GLN B 187      21.047   6.355  10.539  1.00 88.25           C  
ATOM   2145  CB  GLN B 187      20.109   5.250   8.500  1.00 88.25           C  
ATOM   2146  O   GLN B 187      20.250   7.207  10.930  1.00 88.25           O  
ATOM   2147  CG  GLN B 187      19.797   3.957   7.758  1.00 88.25           C  
ATOM   2148  CD  GLN B 187      19.469   4.184   6.297  1.00 88.25           C  
ATOM   2149  NE2 GLN B 187      19.250   3.100   5.559  1.00 88.25           N  
ATOM   2150  OE1 GLN B 187      19.406   5.328   5.828  1.00 88.25           O  
ATOM   2151  N   PRO B 188      22.312   6.426  10.492  1.00 85.12           N  
ATOM   2152  CA  PRO B 188      22.859   7.699  10.969  1.00 85.12           C  
ATOM   2153  C   PRO B 188      22.500   8.875  10.062  1.00 85.12           C  
ATOM   2154  CB  PRO B 188      24.359   7.465  10.977  1.00 85.12           C  
ATOM   2155  O   PRO B 188      22.453   8.719   8.836  1.00 85.12           O  
ATOM   2156  CG  PRO B 188      24.562   6.219  10.180  1.00 85.12           C  
ATOM   2157  CD  PRO B 188      23.234   5.539  10.016  1.00 85.12           C  
ATOM   2158  N   ASP B 189      22.125   9.969  10.492  1.00 84.00           N  
ATOM   2159  CA  ASP B 189      21.859  11.211   9.773  1.00 84.00           C  
ATOM   2160  C   ASP B 189      20.703  11.047   8.789  1.00 84.00           C  
ATOM   2161  CB  ASP B 189      23.125  11.680   9.031  1.00 84.00           C  
ATOM   2162  O   ASP B 189      20.797  11.477   7.637  1.00 84.00           O  
ATOM   2163  CG  ASP B 189      24.250  12.047   9.969  1.00 84.00           C  
ATOM   2164  OD1 ASP B 189      23.984  12.508  11.094  1.00 84.00           O  
ATOM   2165  OD2 ASP B 189      25.422  11.875   9.570  1.00 84.00           O  
ATOM   2166  N   ASN B 190      19.688  10.289   9.047  1.00 87.62           N  
ATOM   2167  CA  ASN B 190      18.531  10.086   8.180  1.00 87.62           C  
ATOM   2168  C   ASN B 190      17.797  11.391   7.906  1.00 87.62           C  
ATOM   2169  CB  ASN B 190      17.578   9.055   8.789  1.00 87.62           C  
ATOM   2170  O   ASN B 190      17.078  11.508   6.914  1.00 87.62           O  
ATOM   2171  CG  ASN B 190      17.031   9.492  10.125  1.00 87.62           C  
ATOM   2172  ND2 ASN B 190      17.453   8.836  11.195  1.00 87.62           N  
ATOM   2173  OD1 ASN B 190      16.203  10.414  10.203  1.00 87.62           O  
ATOM   2174  N   GLY B 191      17.984  12.430   8.680  1.00 92.00           N  
ATOM   2175  CA  GLY B 191      17.422  13.750   8.438  1.00 92.00           C  
ATOM   2176  C   GLY B 191      15.914  13.789   8.531  1.00 92.00           C  
ATOM   2177  O   GLY B 191      15.273  14.703   8.008  1.00 92.00           O  
ATOM   2178  N   ILE B 192      15.242  12.812   9.078  1.00 96.31           N  
ATOM   2179  CA  ILE B 192      13.789  12.734   9.219  1.00 96.31           C  
ATOM   2180  C   ILE B 192      13.359  13.344  10.547  1.00 96.31           C  
ATOM   2181  CB  ILE B 192      13.297  11.273   9.109  1.00 96.31           C  
ATOM   2182  O   ILE B 192      13.758  12.867  11.617  1.00 96.31           O  
ATOM   2183  CG1 ILE B 192      13.750  10.648   7.789  1.00 96.31           C  
ATOM   2184  CG2 ILE B 192      11.766  11.211   9.250  1.00 96.31           C  
ATOM   2185  CD1 ILE B 192      13.625   9.133   7.746  1.00 96.31           C  
ATOM   2186  N   ASP B 193      12.508  14.312  10.484  1.00 97.44           N  
ATOM   2187  CA  ASP B 193      12.102  15.016  11.695  1.00 97.44           C  
ATOM   2188  C   ASP B 193      10.711  14.570  12.148  1.00 97.44           C  
ATOM   2189  CB  ASP B 193      12.125  16.531  11.469  1.00 97.44           C  
ATOM   2190  O   ASP B 193      10.336  14.773  13.305  1.00 97.44           O  
ATOM   2191  CG  ASP B 193      13.523  17.078  11.250  1.00 97.44           C  
ATOM   2192  OD1 ASP B 193      14.391  16.875  12.125  1.00 97.44           O  
ATOM   2193  OD2 ASP B 193      13.750  17.719  10.203  1.00 97.44           O  
ATOM   2194  N   ALA B 194       9.906  14.023  11.250  1.00 98.25           N  
ATOM   2195  CA  ALA B 194       8.531  13.602  11.516  1.00 98.25           C  
ATOM   2196  C   ALA B 194       8.023  12.664  10.422  1.00 98.25           C  
ATOM   2197  CB  ALA B 194       7.617  14.820  11.641  1.00 98.25           C  
ATOM   2198  O   ALA B 194       8.641  12.539   9.367  1.00 98.25           O  
ATOM   2199  N   PHE B 195       6.887  12.039  10.734  1.00 98.44           N  
ATOM   2200  CA  PHE B 195       6.328  11.094   9.781  1.00 98.44           C  
ATOM   2201  C   PHE B 195       4.859  11.398   9.516  1.00 98.44           C  
ATOM   2202  CB  PHE B 195       6.480   9.656  10.289  1.00 98.44           C  
ATOM   2203  O   PHE B 195       4.109  11.719  10.438  1.00 98.44           O  
ATOM   2204  CG  PHE B 195       7.879   9.117  10.156  1.00 98.44           C  
ATOM   2205  CD1 PHE B 195       8.289   8.469   9.000  1.00 98.44           C  
ATOM   2206  CD2 PHE B 195       8.789   9.258  11.203  1.00 98.44           C  
ATOM   2207  CE1 PHE B 195       9.578   7.969   8.883  1.00 98.44           C  
ATOM   2208  CE2 PHE B 195      10.086   8.758  11.086  1.00 98.44           C  
ATOM   2209  CZ  PHE B 195      10.477   8.109   9.930  1.00 98.44           C  
ATOM   2210  N   LEU B 196       4.520  11.359   8.312  1.00 97.88           N  
ATOM   2211  CA  LEU B 196       3.137  11.180   7.883  1.00 97.88           C  
ATOM   2212  C   LEU B 196       2.879   9.727   7.480  1.00 97.88           C  
ATOM   2213  CB  LEU B 196       2.812  12.109   6.715  1.00 97.88           C  
ATOM   2214  O   LEU B 196       3.297   9.297   6.406  1.00 97.88           O  
ATOM   2215  CG  LEU B 196       1.333  12.422   6.488  1.00 97.88           C  
ATOM   2216  CD1 LEU B 196       0.794  13.281   7.629  1.00 97.88           C  
ATOM   2217  CD2 LEU B 196       1.134  13.125   5.148  1.00 97.88           C  
ATOM   2218  N   ALA B 197       2.207   9.016   8.281  1.00 96.88           N  
ATOM   2219  CA  ALA B 197       2.020   7.574   8.125  1.00 96.88           C  
ATOM   2220  C   ALA B 197       0.851   7.270   7.195  1.00 96.88           C  
ATOM   2221  CB  ALA B 197       1.797   6.918   9.484  1.00 96.88           C  
ATOM   2222  O   ALA B 197      -0.083   8.062   7.082  1.00 96.88           O  
ATOM   2223  N   PRO B 198       0.897   6.113   6.531  1.00 94.81           N  
ATOM   2224  CA  PRO B 198      -0.138   5.738   5.562  1.00 94.81           C  
ATOM   2225  C   PRO B 198      -1.481   5.434   6.227  1.00 94.81           C  
ATOM   2226  CB  PRO B 198       0.438   4.480   4.902  1.00 94.81           C  
ATOM   2227  O   PRO B 198      -1.527   4.770   7.262  1.00 94.81           O  
ATOM   2228  CG  PRO B 198       1.426   3.949   5.887  1.00 94.81           C  
ATOM   2229  CD  PRO B 198       1.890   5.082   6.758  1.00 94.81           C  
ATOM   2230  N   GLY B 199      -2.561   5.816   5.617  1.00 91.50           N  
ATOM   2231  CA  GLY B 199      -3.906   5.578   6.109  1.00 91.50           C  
ATOM   2232  C   GLY B 199      -4.332   4.125   6.000  1.00 91.50           C  
ATOM   2233  O   GLY B 199      -4.691   3.502   7.000  1.00 91.50           O  
ATOM   2234  N   HIS B 200      -4.117   3.492   4.891  1.00 91.25           N  
ATOM   2235  CA  HIS B 200      -4.730   2.195   4.633  1.00 91.25           C  
ATOM   2236  C   HIS B 200      -3.926   1.067   5.270  1.00 91.25           C  
ATOM   2237  CB  HIS B 200      -4.871   1.956   3.129  1.00 91.25           C  
ATOM   2238  O   HIS B 200      -4.492   0.068   5.715  1.00 91.25           O  
ATOM   2239  CG  HIS B 200      -5.965   2.758   2.494  1.00 91.25           C  
ATOM   2240  CD2 HIS B 200      -6.957   3.494   3.041  1.00 91.25           C  
ATOM   2241  ND1 HIS B 200      -6.113   2.855   1.128  1.00 91.25           N  
ATOM   2242  CE1 HIS B 200      -7.156   3.623   0.861  1.00 91.25           C  
ATOM   2243  NE2 HIS B 200      -7.688   4.023   2.004  1.00 91.25           N  
ATOM   2244  N   VAL B 201      -2.639   1.205   5.305  1.00 95.19           N  
ATOM   2245  CA  VAL B 201      -1.852   0.250   6.078  1.00 95.19           C  
ATOM   2246  C   VAL B 201      -2.248   0.327   7.555  1.00 95.19           C  
ATOM   2247  CB  VAL B 201      -0.336   0.502   5.922  1.00 95.19           C  
ATOM   2248  O   VAL B 201      -2.420  -0.702   8.211  1.00 95.19           O  
ATOM   2249  CG1 VAL B 201       0.455  -0.284   6.965  1.00 95.19           C  
ATOM   2250  CG2 VAL B 201       0.121   0.133   4.512  1.00 95.19           C  
ATOM   2251  N   SER B 202      -2.426   1.524   8.055  1.00 96.25           N  
ATOM   2252  CA  SER B 202      -2.773   1.763   9.453  1.00 96.25           C  
ATOM   2253  C   SER B 202      -4.168   1.233   9.773  1.00 96.25           C  
ATOM   2254  CB  SER B 202      -2.697   3.256   9.773  1.00 96.25           C  
ATOM   2255  O   SER B 202      -4.445   0.853  10.914  1.00 96.25           O  
ATOM   2256  OG  SER B 202      -1.407   3.768   9.492  1.00 96.25           O  
ATOM   2257  N   MET B 203      -5.051   1.213   8.820  1.00 93.88           N  
ATOM   2258  CA  MET B 203      -6.379   0.633   8.992  1.00 93.88           C  
ATOM   2259  C   MET B 203      -6.281  -0.842   9.367  1.00 93.88           C  
ATOM   2260  CB  MET B 203      -7.211   0.794   7.719  1.00 93.88           C  
ATOM   2261  O   MET B 203      -7.156  -1.369  10.062  1.00 93.88           O  
ATOM   2262  CG  MET B 203      -8.539   0.059   7.758  1.00 93.88           C  
ATOM   2263  SD  MET B 203      -9.406   0.092   6.145  1.00 93.88           S  
ATOM   2264  CE  MET B 203      -8.328  -0.990   5.172  1.00 93.88           C  
ATOM   2265  N   VAL B 204      -5.180  -1.463   8.969  1.00 96.81           N  
ATOM   2266  CA  VAL B 204      -4.980  -2.887   9.219  1.00 96.81           C  
ATOM   2267  C   VAL B 204      -4.199  -3.072  10.523  1.00 96.81           C  
ATOM   2268  CB  VAL B 204      -4.242  -3.574   8.055  1.00 96.81           C  
ATOM   2269  O   VAL B 204      -4.656  -3.764  11.430  1.00 96.81           O  
ATOM   2270  CG1 VAL B 204      -3.881  -5.016   8.414  1.00 96.81           C  
ATOM   2271  CG2 VAL B 204      -5.094  -3.535   6.785  1.00 96.81           C  
ATOM   2272  N   ILE B 205      -3.082  -2.396  10.664  1.00 97.00           N  
ATOM   2273  CA  ILE B 205      -2.152  -2.721  11.742  1.00 97.00           C  
ATOM   2274  C   ILE B 205      -2.443  -1.843  12.961  1.00 97.00           C  
ATOM   2275  CB  ILE B 205      -0.685  -2.543  11.297  1.00 97.00           C  
ATOM   2276  O   ILE B 205      -1.940  -2.102  14.055  1.00 97.00           O  
ATOM   2277  CG1 ILE B 205      -0.406  -1.077  10.945  1.00 97.00           C  
ATOM   2278  CG2 ILE B 205      -0.368  -3.461  10.109  1.00 97.00           C  
ATOM   2279  CD1 ILE B 205       1.057  -0.780  10.641  1.00 97.00           C  
ATOM   2280  N   GLY B 206      -3.215  -0.785  12.789  1.00 97.00           N  
ATOM   2281  CA  GLY B 206      -3.482   0.127  13.891  1.00 97.00           C  
ATOM   2282  C   GLY B 206      -2.400   1.174  14.078  1.00 97.00           C  
ATOM   2283  O   GLY B 206      -1.391   1.162  13.367  1.00 97.00           O  
ATOM   2284  N   THR B 207      -2.664   2.055  15.039  1.00 97.38           N  
ATOM   2285  CA  THR B 207      -1.736   3.156  15.273  1.00 97.38           C  
ATOM   2286  C   THR B 207      -0.705   2.783  16.328  1.00 97.38           C  
ATOM   2287  CB  THR B 207      -2.482   4.434  15.703  1.00 97.38           C  
ATOM   2288  O   THR B 207       0.376   3.375  16.391  1.00 97.38           O  
ATOM   2289  CG2 THR B 207      -3.455   4.895  14.625  1.00 97.38           C  
ATOM   2290  OG1 THR B 207      -3.213   4.168  16.906  1.00 97.38           O  
ATOM   2291  N   ASP B 208      -0.976   1.815  17.156  1.00 95.62           N  
ATOM   2292  CA  ASP B 208      -0.085   1.382  18.219  1.00 95.62           C  
ATOM   2293  C   ASP B 208       1.230   0.847  17.672  1.00 95.62           C  
ATOM   2294  CB  ASP B 208      -0.762   0.314  19.094  1.00 95.62           C  
ATOM   2295  O   ASP B 208       2.266   0.908  18.328  1.00 95.62           O  
ATOM   2296  CG  ASP B 208      -1.875   0.873  19.953  1.00 95.62           C  
ATOM   2297  OD1 ASP B 208      -1.936   2.105  20.156  1.00 95.62           O  
ATOM   2298  OD2 ASP B 208      -2.699   0.072  20.453  1.00 95.62           O  
ATOM   2299  N   ALA B 209       1.141   0.353  16.516  1.00 96.00           N  
ATOM   2300  CA  ALA B 209       2.318  -0.229  15.883  1.00 96.00           C  
ATOM   2301  C   ALA B 209       3.418   0.813  15.703  1.00 96.00           C  
ATOM   2302  CB  ALA B 209       1.943  -0.835  14.531  1.00 96.00           C  
ATOM   2303  O   ALA B 209       4.598   0.468  15.594  1.00 96.00           O  
ATOM   2304  N   TYR B 210       3.098   2.096  15.695  1.00 97.56           N  
ATOM   2305  CA  TYR B 210       4.035   3.178  15.422  1.00 97.56           C  
ATOM   2306  C   TYR B 210       4.625   3.727  16.719  1.00 97.56           C  
ATOM   2307  CB  TYR B 210       3.350   4.305  14.641  1.00 97.56           C  
ATOM   2308  O   TYR B 210       5.469   4.625  16.688  1.00 97.56           O  
ATOM   2309  CG  TYR B 210       2.758   3.857  13.328  1.00 97.56           C  
ATOM   2310  CD1 TYR B 210       3.576   3.477  12.266  1.00 97.56           C  
ATOM   2311  CD2 TYR B 210       1.380   3.820  13.141  1.00 97.56           C  
ATOM   2312  CE1 TYR B 210       3.035   3.066  11.055  1.00 97.56           C  
ATOM   2313  CE2 TYR B 210       0.828   3.412  11.930  1.00 97.56           C  
ATOM   2314  OH  TYR B 210       1.121   2.635   9.695  1.00 97.56           O  
ATOM   2315  CZ  TYR B 210       1.662   3.039  10.898  1.00 97.56           C  
ATOM   2316  N   ASN B 211       4.246   3.240  17.875  1.00 97.19           N  
ATOM   2317  CA  ASN B 211       4.590   3.822  19.172  1.00 97.19           C  
ATOM   2318  C   ASN B 211       6.102   3.924  19.359  1.00 97.19           C  
ATOM   2319  CB  ASN B 211       3.965   3.012  20.312  1.00 97.19           C  
ATOM   2320  O   ASN B 211       6.594   4.875  19.969  1.00 97.19           O  
ATOM   2321  CG  ASN B 211       2.496   3.324  20.516  1.00 97.19           C  
ATOM   2322  ND2 ASN B 211       1.783   2.420  21.172  1.00 97.19           N  
ATOM   2323  OD1 ASN B 211       2.006   4.371  20.078  1.00 97.19           O  
ATOM   2324  N   PHE B 212       6.879   3.033  18.859  1.00 96.88           N  
ATOM   2325  CA  PHE B 212       8.328   3.012  19.031  1.00 96.88           C  
ATOM   2326  C   PHE B 212       8.961   4.246  18.406  1.00 96.88           C  
ATOM   2327  CB  PHE B 212       8.922   1.742  18.422  1.00 96.88           C  
ATOM   2328  O   PHE B 212      10.047   4.664  18.812  1.00 96.88           O  
ATOM   2329  CG  PHE B 212       8.992   1.770  16.922  1.00 96.88           C  
ATOM   2330  CD1 PHE B 212       7.898   1.399  16.141  1.00 96.88           C  
ATOM   2331  CD2 PHE B 212      10.156   2.166  16.266  1.00 96.88           C  
ATOM   2332  CE1 PHE B 212       7.961   1.423  14.758  1.00 96.88           C  
ATOM   2333  CE2 PHE B 212      10.227   2.191  14.883  1.00 96.88           C  
ATOM   2334  CZ  PHE B 212       9.125   1.819  14.125  1.00 96.88           C  
ATOM   2335  N   ILE B 213       8.367   4.820  17.391  1.00 97.75           N  
ATOM   2336  CA  ILE B 213       8.914   5.980  16.688  1.00 97.75           C  
ATOM   2337  C   ILE B 213       8.914   7.184  17.625  1.00 97.75           C  
ATOM   2338  CB  ILE B 213       8.117   6.301  15.406  1.00 97.75           C  
ATOM   2339  O   ILE B 213       9.906   7.926  17.688  1.00 97.75           O  
ATOM   2340  CG1 ILE B 213       8.211   5.141  14.414  1.00 97.75           C  
ATOM   2341  CG2 ILE B 213       8.609   7.605  14.773  1.00 97.75           C  
ATOM   2342  CD1 ILE B 213       7.410   5.352  13.133  1.00 97.75           C  
ATOM   2343  N   ALA B 214       7.809   7.328  18.328  1.00 97.62           N  
ATOM   2344  CA  ALA B 214       7.703   8.422  19.297  1.00 97.62           C  
ATOM   2345  C   ALA B 214       8.508   8.125  20.547  1.00 97.62           C  
ATOM   2346  CB  ALA B 214       6.242   8.688  19.641  1.00 97.62           C  
ATOM   2347  O   ALA B 214       9.211   9.000  21.062  1.00 97.62           O  
ATOM   2348  N   SER B 215       8.453   6.930  21.062  1.00 96.88           N  
ATOM   2349  CA  SER B 215       9.055   6.574  22.344  1.00 96.88           C  
ATOM   2350  C   SER B 215      10.562   6.406  22.219  1.00 96.88           C  
ATOM   2351  CB  SER B 215       8.430   5.289  22.891  1.00 96.88           C  
ATOM   2352  O   SER B 215      11.320   6.957  23.016  1.00 96.88           O  
ATOM   2353  OG  SER B 215       8.648   4.207  22.000  1.00 96.88           O  
ATOM   2354  N   ASP B 216      11.047   5.711  21.188  1.00 96.38           N  
ATOM   2355  CA  ASP B 216      12.453   5.344  21.062  1.00 96.38           C  
ATOM   2356  C   ASP B 216      13.227   6.395  20.281  1.00 96.38           C  
ATOM   2357  CB  ASP B 216      12.602   3.973  20.406  1.00 96.38           C  
ATOM   2358  O   ASP B 216      14.391   6.676  20.578  1.00 96.38           O  
ATOM   2359  CG  ASP B 216      11.898   2.865  21.172  1.00 96.38           C  
ATOM   2360  OD1 ASP B 216      11.570   3.062  22.375  1.00 96.38           O  
ATOM   2361  OD2 ASP B 216      11.680   1.785  20.594  1.00 96.38           O  
ATOM   2362  N   PHE B 217      12.594   7.016  19.344  1.00 97.06           N  
ATOM   2363  CA  PHE B 217      13.328   7.879  18.422  1.00 97.06           C  
ATOM   2364  C   PHE B 217      12.898   9.336  18.578  1.00 97.06           C  
ATOM   2365  CB  PHE B 217      13.125   7.426  16.969  1.00 97.06           C  
ATOM   2366  O   PHE B 217      13.453  10.227  17.938  1.00 97.06           O  
ATOM   2367  CG  PHE B 217      13.766   6.098  16.656  1.00 97.06           C  
ATOM   2368  CD1 PHE B 217      15.086   6.027  16.234  1.00 97.06           C  
ATOM   2369  CD2 PHE B 217      13.039   4.922  16.781  1.00 97.06           C  
ATOM   2370  CE1 PHE B 217      15.672   4.797  15.945  1.00 97.06           C  
ATOM   2371  CE2 PHE B 217      13.617   3.691  16.500  1.00 97.06           C  
ATOM   2372  CZ  PHE B 217      14.938   3.631  16.078  1.00 97.06           C  
ATOM   2373  N   HIS B 218      11.820   9.570  19.344  1.00 97.12           N  
ATOM   2374  CA  HIS B 218      11.352  10.922  19.641  1.00 97.12           C  
ATOM   2375  C   HIS B 218      11.000  11.680  18.375  1.00 97.12           C  
ATOM   2376  CB  HIS B 218      12.406  11.688  20.438  1.00 97.12           C  
ATOM   2377  O   HIS B 218      11.391  12.836  18.203  1.00 97.12           O  
ATOM   2378  CG  HIS B 218      12.766  11.039  21.734  1.00 97.12           C  
ATOM   2379  CD2 HIS B 218      13.938  10.516  22.172  1.00 97.12           C  
ATOM   2380  ND1 HIS B 218      11.859  10.867  22.766  1.00 97.12           N  
ATOM   2381  CE1 HIS B 218      12.461  10.266  23.781  1.00 97.12           C  
ATOM   2382  NE2 HIS B 218      13.719  10.039  23.438  1.00 97.12           N  
ATOM   2383  N   ARG B 219      10.344  11.031  17.469  1.00 97.62           N  
ATOM   2384  CA  ARG B 219       9.805  11.617  16.250  1.00 97.62           C  
ATOM   2385  C   ARG B 219       8.281  11.570  16.234  1.00 97.62           C  
ATOM   2386  CB  ARG B 219      10.352  10.891  15.016  1.00 97.62           C  
ATOM   2387  O   ARG B 219       7.684  10.508  16.422  1.00 97.62           O  
ATOM   2388  CG  ARG B 219      11.867  10.930  14.898  1.00 97.62           C  
ATOM   2389  CD  ARG B 219      12.383  12.344  14.672  1.00 97.62           C  
ATOM   2390  NE  ARG B 219      13.828  12.375  14.500  1.00 97.62           N  
ATOM   2391  NH1 ARG B 219      14.227  13.703  16.344  1.00 97.62           N  
ATOM   2392  NH2 ARG B 219      15.977  12.977  15.055  1.00 97.62           N  
ATOM   2393  CZ  ARG B 219      14.672  13.016  15.305  1.00 97.62           C  
ATOM   2394  N   PRO B 220       7.637  12.719  16.062  1.00 98.50           N  
ATOM   2395  CA  PRO B 220       6.176  12.703  15.961  1.00 98.50           C  
ATOM   2396  C   PRO B 220       5.684  12.008  14.688  1.00 98.50           C  
ATOM   2397  CB  PRO B 220       5.805  14.188  15.945  1.00 98.50           C  
ATOM   2398  O   PRO B 220       6.359  12.047  13.656  1.00 98.50           O  
ATOM   2399  CG  PRO B 220       7.016  14.883  15.414  1.00 98.50           C  
ATOM   2400  CD  PRO B 220       8.234  14.109  15.844  1.00 98.50           C  
ATOM   2401  N   LEU B 221       4.547  11.445  14.797  1.00 98.69           N  
ATOM   2402  CA  LEU B 221       3.928  10.727  13.688  1.00 98.69           C  
ATOM   2403  C   LEU B 221       2.422  10.961  13.656  1.00 98.69           C  
ATOM   2404  CB  LEU B 221       4.227   9.227  13.781  1.00 98.69           C  
ATOM   2405  O   LEU B 221       1.761  10.898  14.695  1.00 98.69           O  
ATOM   2406  CG  LEU B 221       3.707   8.359  12.633  1.00 98.69           C  
ATOM   2407  CD1 LEU B 221       4.668   7.207  12.367  1.00 98.69           C  
ATOM   2408  CD2 LEU B 221       2.309   7.844  12.945  1.00 98.69           C  
ATOM   2409  N   VAL B 222       1.866  11.219  12.461  1.00 98.62           N  
ATOM   2410  CA  VAL B 222       0.428  11.383  12.281  1.00 98.62           C  
ATOM   2411  C   VAL B 222      -0.055  10.492  11.133  1.00 98.62           C  
ATOM   2412  CB  VAL B 222       0.061  12.859  12.000  1.00 98.62           C  
ATOM   2413  O   VAL B 222       0.480  10.555  10.023  1.00 98.62           O  
ATOM   2414  CG1 VAL B 222      -1.422  12.992  11.656  1.00 98.62           C  
ATOM   2415  CG2 VAL B 222       0.415  13.734  13.195  1.00 98.62           C  
ATOM   2416  N   VAL B 223      -0.996   9.703  11.414  1.00 97.44           N  
ATOM   2417  CA  VAL B 223      -1.688   8.961  10.367  1.00 97.44           C  
ATOM   2418  C   VAL B 223      -2.629   9.898   9.609  1.00 97.44           C  
ATOM   2419  CB  VAL B 223      -2.475   7.766  10.945  1.00 97.44           C  
ATOM   2420  O   VAL B 223      -3.402  10.641  10.219  1.00 97.44           O  
ATOM   2421  CG1 VAL B 223      -3.285   7.074   9.852  1.00 97.44           C  
ATOM   2422  CG2 VAL B 223      -1.521   6.773  11.609  1.00 97.44           C  
ATOM   2423  N   ALA B 224      -2.604   9.797   8.289  1.00 93.44           N  
ATOM   2424  CA  ALA B 224      -3.395  10.742   7.508  1.00 93.44           C  
ATOM   2425  C   ALA B 224      -4.156  10.031   6.395  1.00 93.44           C  
ATOM   2426  CB  ALA B 224      -2.496  11.836   6.926  1.00 93.44           C  
ATOM   2427  O   ALA B 224      -3.754   8.953   5.949  1.00 93.44           O  
ATOM   2428  N   GLY B 225      -5.270  10.711   5.977  1.00 88.44           N  
ATOM   2429  CA  GLY B 225      -5.996  10.289   4.789  1.00 88.44           C  
ATOM   2430  C   GLY B 225      -5.367  10.781   3.500  1.00 88.44           C  
ATOM   2431  O   GLY B 225      -4.176  11.094   3.463  1.00 88.44           O  
ATOM   2432  N   PHE B 226      -6.109  10.828   2.426  1.00 84.44           N  
ATOM   2433  CA  PHE B 226      -5.531  11.016   1.101  1.00 84.44           C  
ATOM   2434  C   PHE B 226      -5.980  12.336   0.488  1.00 84.44           C  
ATOM   2435  CB  PHE B 226      -5.914   9.852   0.182  1.00 84.44           C  
ATOM   2436  O   PHE B 226      -5.387  12.812  -0.482  1.00 84.44           O  
ATOM   2437  CG  PHE B 226      -5.324   8.531   0.598  1.00 84.44           C  
ATOM   2438  CD1 PHE B 226      -4.121   8.086   0.057  1.00 84.44           C  
ATOM   2439  CD2 PHE B 226      -5.973   7.730   1.530  1.00 84.44           C  
ATOM   2440  CE1 PHE B 226      -3.574   6.863   0.440  1.00 84.44           C  
ATOM   2441  CE2 PHE B 226      -5.430   6.508   1.918  1.00 84.44           C  
ATOM   2442  CZ  PHE B 226      -4.230   6.074   1.371  1.00 84.44           C  
ATOM   2443  N   GLU B 227      -6.969  12.945   1.061  1.00 83.75           N  
ATOM   2444  CA  GLU B 227      -7.430  14.242   0.565  1.00 83.75           C  
ATOM   2445  C   GLU B 227      -6.453  15.352   0.936  1.00 83.75           C  
ATOM   2446  CB  GLU B 227      -8.828  14.562   1.112  1.00 83.75           C  
ATOM   2447  O   GLU B 227      -5.793  15.281   1.974  1.00 83.75           O  
ATOM   2448  CG  GLU B 227      -9.914  13.617   0.618  1.00 83.75           C  
ATOM   2449  CD  GLU B 227     -11.312  14.070   0.984  1.00 83.75           C  
ATOM   2450  OE1 GLU B 227     -12.242  13.922   0.154  1.00 83.75           O  
ATOM   2451  OE2 GLU B 227     -11.492  14.586   2.111  1.00 83.75           O  
ATOM   2452  N   PRO B 228      -6.422  16.391   0.087  1.00 86.75           N  
ATOM   2453  CA  PRO B 228      -5.562  17.516   0.423  1.00 86.75           C  
ATOM   2454  C   PRO B 228      -5.789  18.031   1.844  1.00 86.75           C  
ATOM   2455  CB  PRO B 228      -5.961  18.578  -0.608  1.00 86.75           C  
ATOM   2456  O   PRO B 228      -4.828  18.312   2.562  1.00 86.75           O  
ATOM   2457  CG  PRO B 228      -6.359  17.797  -1.819  1.00 86.75           C  
ATOM   2458  CD  PRO B 228      -7.086  16.562  -1.374  1.00 86.75           C  
ATOM   2459  N   LEU B 229      -7.004  18.078   2.266  1.00 86.75           N  
ATOM   2460  CA  LEU B 229      -7.320  18.531   3.609  1.00 86.75           C  
ATOM   2461  C   LEU B 229      -6.770  17.578   4.664  1.00 86.75           C  
ATOM   2462  CB  LEU B 229      -8.836  18.688   3.781  1.00 86.75           C  
ATOM   2463  O   LEU B 229      -6.293  18.016   5.715  1.00 86.75           O  
ATOM   2464  CG  LEU B 229      -9.453  20.000   3.285  1.00 86.75           C  
ATOM   2465  CD1 LEU B 229     -10.953  19.828   3.084  1.00 86.75           C  
ATOM   2466  CD2 LEU B 229      -9.156  21.125   4.262  1.00 86.75           C  
ATOM   2467  N   ASP B 230      -6.902  16.281   4.414  1.00 90.81           N  
ATOM   2468  CA  ASP B 230      -6.352  15.297   5.328  1.00 90.81           C  
ATOM   2469  C   ASP B 230      -4.844  15.477   5.488  1.00 90.81           C  
ATOM   2470  CB  ASP B 230      -6.664  13.883   4.840  1.00 90.81           C  
ATOM   2471  O   ASP B 230      -4.328  15.484   6.609  1.00 90.81           O  
ATOM   2472  CG  ASP B 230      -8.148  13.555   4.883  1.00 90.81           C  
ATOM   2473  OD1 ASP B 230      -8.875  14.133   5.711  1.00 90.81           O  
ATOM   2474  OD2 ASP B 230      -8.586  12.703   4.078  1.00 90.81           O  
ATOM   2475  N   LEU B 231      -4.156  15.602   4.387  1.00 93.38           N  
ATOM   2476  CA  LEU B 231      -2.701  15.719   4.375  1.00 93.38           C  
ATOM   2477  C   LEU B 231      -2.248  17.000   5.062  1.00 93.38           C  
ATOM   2478  CB  LEU B 231      -2.174  15.680   2.938  1.00 93.38           C  
ATOM   2479  O   LEU B 231      -1.352  16.969   5.906  1.00 93.38           O  
ATOM   2480  CG  LEU B 231      -2.348  14.359   2.186  1.00 93.38           C  
ATOM   2481  CD1 LEU B 231      -2.014  14.539   0.708  1.00 93.38           C  
ATOM   2482  CD2 LEU B 231      -1.476  13.273   2.805  1.00 93.38           C  
ATOM   2483  N   LEU B 232      -2.885  18.094   4.762  1.00 94.44           N  
ATOM   2484  CA  LEU B 232      -2.518  19.375   5.352  1.00 94.44           C  
ATOM   2485  C   LEU B 232      -2.816  19.391   6.844  1.00 94.44           C  
ATOM   2486  CB  LEU B 232      -3.262  20.516   4.652  1.00 94.44           C  
ATOM   2487  O   LEU B 232      -2.035  19.938   7.633  1.00 94.44           O  
ATOM   2488  CG  LEU B 232      -2.795  20.875   3.240  1.00 94.44           C  
ATOM   2489  CD1 LEU B 232      -3.748  21.875   2.604  1.00 94.44           C  
ATOM   2490  CD2 LEU B 232      -1.372  21.422   3.268  1.00 94.44           C  
ATOM   2491  N   GLN B 233      -3.939  18.859   7.207  1.00 96.00           N  
ATOM   2492  CA  GLN B 233      -4.246  18.750   8.633  1.00 96.00           C  
ATOM   2493  C   GLN B 233      -3.211  17.891   9.352  1.00 96.00           C  
ATOM   2494  CB  GLN B 233      -5.645  18.172   8.836  1.00 96.00           C  
ATOM   2495  O   GLN B 233      -2.814  18.203  10.477  1.00 96.00           O  
ATOM   2496  CG  GLN B 233      -6.773  19.156   8.562  1.00 96.00           C  
ATOM   2497  CD  GLN B 233      -8.148  18.516   8.680  1.00 96.00           C  
ATOM   2498  NE2 GLN B 233      -9.188  19.344   8.594  1.00 96.00           N  
ATOM   2499  OE1 GLN B 233      -8.273  17.312   8.852  1.00 96.00           O  
ATOM   2500  N   GLY B 234      -2.822  16.797   8.711  1.00 97.69           N  
ATOM   2501  CA  GLY B 234      -1.742  16.000   9.266  1.00 97.69           C  
ATOM   2502  C   GLY B 234      -0.463  16.797   9.477  1.00 97.69           C  
ATOM   2503  O   GLY B 234       0.187  16.672  10.516  1.00 97.69           O  
ATOM   2504  N   VAL B 235      -0.090  17.609   8.547  1.00 98.38           N  
ATOM   2505  CA  VAL B 235       1.105  18.438   8.641  1.00 98.38           C  
ATOM   2506  C   VAL B 235       0.951  19.438   9.781  1.00 98.38           C  
ATOM   2507  CB  VAL B 235       1.384  19.188   7.312  1.00 98.38           C  
ATOM   2508  O   VAL B 235       1.885  19.656  10.555  1.00 98.38           O  
ATOM   2509  CG1 VAL B 235       2.533  20.172   7.480  1.00 98.38           C  
ATOM   2510  CG2 VAL B 235       1.694  18.188   6.199  1.00 98.38           C  
ATOM   2511  N   VAL B 236      -0.237  20.078   9.891  1.00 98.25           N  
ATOM   2512  CA  VAL B 236      -0.501  21.016  10.969  1.00 98.25           C  
ATOM   2513  C   VAL B 236      -0.322  20.328  12.312  1.00 98.25           C  
ATOM   2514  CB  VAL B 236      -1.921  21.625  10.859  1.00 98.25           C  
ATOM   2515  O   VAL B 236       0.291  20.891  13.227  1.00 98.25           O  
ATOM   2516  CG1 VAL B 236      -2.295  22.359  12.148  1.00 98.25           C  
ATOM   2517  CG2 VAL B 236      -2.014  22.562   9.664  1.00 98.25           C  
ATOM   2518  N   MET B 237      -0.845  19.141  12.438  1.00 98.56           N  
ATOM   2519  CA  MET B 237      -0.721  18.375  13.672  1.00 98.56           C  
ATOM   2520  C   MET B 237       0.744  18.109  14.000  1.00 98.56           C  
ATOM   2521  CB  MET B 237      -1.480  17.062  13.562  1.00 98.56           C  
ATOM   2522  O   MET B 237       1.152  18.203  15.156  1.00 98.56           O  
ATOM   2523  CG  MET B 237      -2.992  17.219  13.539  1.00 98.56           C  
ATOM   2524  SD  MET B 237      -3.861  15.648  13.148  1.00 98.56           S  
ATOM   2525  CE  MET B 237      -3.543  14.719  14.672  1.00 98.56           C  
ATOM   2526  N   LEU B 238       1.567  17.797  13.047  1.00 98.69           N  
ATOM   2527  CA  LEU B 238       2.992  17.562  13.242  1.00 98.69           C  
ATOM   2528  C   LEU B 238       3.705  18.844  13.656  1.00 98.69           C  
ATOM   2529  CB  LEU B 238       3.625  17.000  11.969  1.00 98.69           C  
ATOM   2530  O   LEU B 238       4.566  18.828  14.539  1.00 98.69           O  
ATOM   2531  CG  LEU B 238       3.238  15.562  11.602  1.00 98.69           C  
ATOM   2532  CD1 LEU B 238       3.736  15.227  10.195  1.00 98.69           C  
ATOM   2533  CD2 LEU B 238       3.797  14.578  12.617  1.00 98.69           C  
ATOM   2534  N   VAL B 239       3.357  19.953  13.031  1.00 98.56           N  
ATOM   2535  CA  VAL B 239       3.932  21.250  13.344  1.00 98.56           C  
ATOM   2536  C   VAL B 239       3.604  21.625  14.789  1.00 98.56           C  
ATOM   2537  CB  VAL B 239       3.420  22.359  12.383  1.00 98.56           C  
ATOM   2538  O   VAL B 239       4.473  22.094  15.531  1.00 98.56           O  
ATOM   2539  CG1 VAL B 239       3.721  23.750  12.938  1.00 98.56           C  
ATOM   2540  CG2 VAL B 239       4.043  22.188  11.000  1.00 98.56           C  
ATOM   2541  N   GLU B 240       2.385  21.359  15.172  1.00 98.44           N  
ATOM   2542  CA  GLU B 240       1.975  21.656  16.547  1.00 98.44           C  
ATOM   2543  C   GLU B 240       2.762  20.812  17.547  1.00 98.44           C  
ATOM   2544  CB  GLU B 240       0.474  21.406  16.719  1.00 98.44           C  
ATOM   2545  O   GLU B 240       3.146  21.312  18.609  1.00 98.44           O  
ATOM   2546  CG  GLU B 240      -0.402  22.406  15.969  1.00 98.44           C  
ATOM   2547  CD  GLU B 240      -0.168  23.844  16.391  1.00 98.44           C  
ATOM   2548  OE1 GLU B 240      -0.373  24.766  15.562  1.00 98.44           O  
ATOM   2549  OE2 GLU B 240       0.224  24.062  17.562  1.00 98.44           O  
ATOM   2550  N   GLN B 241       2.982  19.609  17.250  1.00 98.50           N  
ATOM   2551  CA  GLN B 241       3.791  18.750  18.109  1.00 98.50           C  
ATOM   2552  C   GLN B 241       5.223  19.266  18.219  1.00 98.50           C  
ATOM   2553  CB  GLN B 241       3.793  17.312  17.609  1.00 98.50           C  
ATOM   2554  O   GLN B 241       5.797  19.297  19.312  1.00 98.50           O  
ATOM   2555  CG  GLN B 241       2.461  16.594  17.781  1.00 98.50           C  
ATOM   2556  CD  GLN B 241       2.539  15.117  17.438  1.00 98.50           C  
ATOM   2557  NE2 GLN B 241       1.514  14.609  16.766  1.00 98.50           N  
ATOM   2558  OE1 GLN B 241       3.516  14.438  17.781  1.00 98.50           O  
ATOM   2559  N   LYS B 242       5.789  19.672  17.094  1.00 98.38           N  
ATOM   2560  CA  LYS B 242       7.156  20.188  17.078  1.00 98.38           C  
ATOM   2561  C   LYS B 242       7.258  21.484  17.875  1.00 98.38           C  
ATOM   2562  CB  LYS B 242       7.629  20.406  15.641  1.00 98.38           C  
ATOM   2563  O   LYS B 242       8.234  21.703  18.594  1.00 98.38           O  
ATOM   2564  CG  LYS B 242       8.023  19.141  14.914  1.00 98.38           C  
ATOM   2565  CD  LYS B 242       9.242  18.484  15.555  1.00 98.38           C  
ATOM   2566  CE  LYS B 242       9.781  17.344  14.703  1.00 98.38           C  
ATOM   2567  NZ  LYS B 242      10.977  16.703  15.320  1.00 98.38           N  
ATOM   2568  N   ILE B 243       6.273  22.344  17.797  1.00 98.06           N  
ATOM   2569  CA  ILE B 243       6.230  23.594  18.562  1.00 98.06           C  
ATOM   2570  C   ILE B 243       6.164  23.281  20.062  1.00 98.06           C  
ATOM   2571  CB  ILE B 243       5.031  24.469  18.141  1.00 98.06           C  
ATOM   2572  O   ILE B 243       6.855  23.922  20.859  1.00 98.06           O  
ATOM   2573  CG1 ILE B 243       5.223  24.984  16.719  1.00 98.06           C  
ATOM   2574  CG2 ILE B 243       4.836  25.625  19.125  1.00 98.06           C  
ATOM   2575  CD1 ILE B 243       3.980  25.641  16.109  1.00 98.06           C  
ATOM   2576  N   ALA B 244       5.410  22.281  20.406  1.00 97.56           N  
ATOM   2577  CA  ALA B 244       5.203  21.906  21.797  1.00 97.56           C  
ATOM   2578  C   ALA B 244       6.336  21.016  22.297  1.00 97.56           C  
ATOM   2579  CB  ALA B 244       3.861  21.203  21.969  1.00 97.56           C  
ATOM   2580  O   ALA B 244       6.367  20.641  23.469  1.00 97.56           O  
ATOM   2581  N   ALA B 245       7.219  20.609  21.453  1.00 96.50           N  
ATOM   2582  CA  ALA B 245       8.336  19.719  21.781  1.00 96.50           C  
ATOM   2583  C   ALA B 245       7.840  18.391  22.328  1.00 96.50           C  
ATOM   2584  CB  ALA B 245       9.273  20.391  22.781  1.00 96.50           C  
ATOM   2585  O   ALA B 245       8.367  17.891  23.328  1.00 96.50           O  
ATOM   2586  N   HIS B 246       6.816  17.891  21.688  1.00 95.44           N  
ATOM   2587  CA  HIS B 246       6.262  16.578  22.000  1.00 95.44           C  
ATOM   2588  C   HIS B 246       6.355  15.641  20.797  1.00 95.44           C  
ATOM   2589  CB  HIS B 246       4.805  16.703  22.453  1.00 95.44           C  
ATOM   2590  O   HIS B 246       6.371  16.078  19.656  1.00 95.44           O  
ATOM   2591  CG  HIS B 246       4.641  17.422  23.750  1.00 95.44           C  
ATOM   2592  CD2 HIS B 246       5.547  17.734  24.719  1.00 95.44           C  
ATOM   2593  ND1 HIS B 246       3.424  17.875  24.203  1.00 95.44           N  
ATOM   2594  CE1 HIS B 246       3.588  18.453  25.391  1.00 95.44           C  
ATOM   2595  NE2 HIS B 246       4.867  18.391  25.719  1.00 95.44           N  
ATOM   2596  N   SER B 247       6.605  14.414  21.094  1.00 97.69           N  
ATOM   2597  CA  SER B 247       6.574  13.344  20.109  1.00 97.69           C  
ATOM   2598  C   SER B 247       5.512  12.305  20.438  1.00 97.69           C  
ATOM   2599  CB  SER B 247       7.941  12.672  20.000  1.00 97.69           C  
ATOM   2600  O   SER B 247       5.676  11.531  21.391  1.00 97.69           O  
ATOM   2601  OG  SER B 247       8.930  13.609  19.594  1.00 97.69           O  
ATOM   2602  N   LYS B 248       4.422  12.297  19.625  1.00 98.06           N  
ATOM   2603  CA  LYS B 248       3.305  11.375  19.828  1.00 98.06           C  
ATOM   2604  C   LYS B 248       2.832  10.789  18.500  1.00 98.06           C  
ATOM   2605  CB  LYS B 248       2.146  12.086  20.531  1.00 98.06           C  
ATOM   2606  O   LYS B 248       3.143  11.320  17.438  1.00 98.06           O  
ATOM   2607  CG  LYS B 248       2.479  12.578  21.938  1.00 98.06           C  
ATOM   2608  CD  LYS B 248       1.293  13.289  22.578  1.00 98.06           C  
ATOM   2609  CE  LYS B 248       1.628  13.789  23.969  1.00 98.06           C  
ATOM   2610  NZ  LYS B 248       0.475  14.508  24.594  1.00 98.06           N  
ATOM   2611  N   VAL B 249       2.178   9.711  18.656  1.00 98.44           N  
ATOM   2612  CA  VAL B 249       1.440   9.141  17.531  1.00 98.44           C  
ATOM   2613  C   VAL B 249       0.000   9.641  17.547  1.00 98.44           C  
ATOM   2614  CB  VAL B 249       1.465   7.594  17.562  1.00 98.44           C  
ATOM   2615  O   VAL B 249      -0.749   9.375  18.484  1.00 98.44           O  
ATOM   2616  CG1 VAL B 249       0.650   7.020  16.406  1.00 98.44           C  
ATOM   2617  CG2 VAL B 249       2.902   7.082  17.516  1.00 98.44           C  
ATOM   2618  N   GLU B 250      -0.362  10.406  16.531  1.00 98.19           N  
ATOM   2619  CA  GLU B 250      -1.720  10.930  16.422  1.00 98.19           C  
ATOM   2620  C   GLU B 250      -2.412  10.414  15.156  1.00 98.19           C  
ATOM   2621  CB  GLU B 250      -1.706  12.461  16.406  1.00 98.19           C  
ATOM   2622  O   GLU B 250      -1.760   9.875  14.266  1.00 98.19           O  
ATOM   2623  CG  GLU B 250      -1.250  13.078  17.734  1.00 98.19           C  
ATOM   2624  CD  GLU B 250      -1.372  14.586  17.766  1.00 98.19           C  
ATOM   2625  OE1 GLU B 250      -1.712  15.148  18.828  1.00 98.19           O  
ATOM   2626  OE2 GLU B 250      -1.128  15.219  16.703  1.00 98.19           O  
ATOM   2627  N   ASN B 251      -3.734  10.523  15.211  1.00 97.19           N  
ATOM   2628  CA  ASN B 251      -4.551   9.945  14.148  1.00 97.19           C  
ATOM   2629  C   ASN B 251      -5.500  10.977  13.547  1.00 97.19           C  
ATOM   2630  CB  ASN B 251      -5.340   8.742  14.680  1.00 97.19           C  
ATOM   2631  O   ASN B 251      -6.609  11.172  14.047  1.00 97.19           O  
ATOM   2632  CG  ASN B 251      -6.023   7.961  13.570  1.00 97.19           C  
ATOM   2633  ND2 ASN B 251      -6.609   6.824  13.922  1.00 97.19           N  
ATOM   2634  OD1 ASN B 251      -6.027   8.383  12.414  1.00 97.19           O  
ATOM   2635  N   GLN B 252      -5.043  11.516  12.453  1.00 95.12           N  
ATOM   2636  CA  GLN B 252      -5.883  12.453  11.711  1.00 95.12           C  
ATOM   2637  C   GLN B 252      -6.977  11.719  10.945  1.00 95.12           C  
ATOM   2638  CB  GLN B 252      -5.035  13.289  10.750  1.00 95.12           C  
ATOM   2639  O   GLN B 252      -8.031  12.289  10.656  1.00 95.12           O  
ATOM   2640  CG  GLN B 252      -5.816  14.375  10.031  1.00 95.12           C  
ATOM   2641  CD  GLN B 252      -6.566  13.859   8.820  1.00 95.12           C  
ATOM   2642  NE2 GLN B 252      -7.711  14.469   8.523  1.00 95.12           N  
ATOM   2643  OE1 GLN B 252      -6.121  12.922   8.156  1.00 95.12           O  
ATOM   2644  N   TYR B 253      -6.902  10.469  10.695  1.00 90.44           N  
ATOM   2645  CA  TYR B 253      -7.770   9.672   9.836  1.00 90.44           C  
ATOM   2646  C   TYR B 253      -8.625   8.727  10.656  1.00 90.44           C  
ATOM   2647  CB  TYR B 253      -6.941   8.883   8.820  1.00 90.44           C  
ATOM   2648  O   TYR B 253      -8.836   7.570  10.273  1.00 90.44           O  
ATOM   2649  CG  TYR B 253      -7.695   8.539   7.559  1.00 90.44           C  
ATOM   2650  CD1 TYR B 253      -7.383   7.395   6.828  1.00 90.44           C  
ATOM   2651  CD2 TYR B 253      -8.719   9.359   7.094  1.00 90.44           C  
ATOM   2652  CE1 TYR B 253      -8.078   7.074   5.664  1.00 90.44           C  
ATOM   2653  CE2 TYR B 253      -9.414   9.047   5.930  1.00 90.44           C  
ATOM   2654  OH  TYR B 253      -9.773   7.594   4.070  1.00 90.44           O  
ATOM   2655  CZ  TYR B 253      -9.086   7.906   5.223  1.00 90.44           C  
ATOM   2656  N   ARG B 254      -9.117   9.102  11.734  1.00 87.62           N  
ATOM   2657  CA  ARG B 254      -9.859   8.297  12.695  1.00 87.62           C  
ATOM   2658  C   ARG B 254     -11.141   7.738  12.070  1.00 87.62           C  
ATOM   2659  CB  ARG B 254     -10.203   9.117  13.938  1.00 87.62           C  
ATOM   2660  O   ARG B 254     -11.641   6.695  12.500  1.00 87.62           O  
ATOM   2661  CG  ARG B 254      -9.062   9.211  14.938  1.00 87.62           C  
ATOM   2662  CD  ARG B 254      -9.500   9.898  16.234  1.00 87.62           C  
ATOM   2663  NE  ARG B 254      -8.461   9.820  17.250  1.00 87.62           N  
ATOM   2664  NH1 ARG B 254      -9.016  11.836  18.250  1.00 87.62           N  
ATOM   2665  NH2 ARG B 254      -7.289  10.578  19.078  1.00 87.62           N  
ATOM   2666  CZ  ARG B 254      -8.258  10.742  18.188  1.00 87.62           C  
ATOM   2667  N   ARG B 255     -11.648   8.352  11.117  1.00 81.12           N  
ATOM   2668  CA  ARG B 255     -12.891   7.930  10.477  1.00 81.12           C  
ATOM   2669  C   ARG B 255     -12.711   6.598   9.758  1.00 81.12           C  
ATOM   2670  CB  ARG B 255     -13.383   8.992   9.492  1.00 81.12           C  
ATOM   2671  O   ARG B 255     -13.688   5.879   9.523  1.00 81.12           O  
ATOM   2672  CG  ARG B 255     -12.422   9.258   8.344  1.00 81.12           C  
ATOM   2673  CD  ARG B 255     -12.875  10.430   7.488  1.00 81.12           C  
ATOM   2674  NE  ARG B 255     -11.977  10.656   6.363  1.00 81.12           N  
ATOM   2675  NH1 ARG B 255     -10.500  11.992   7.547  1.00 81.12           N  
ATOM   2676  NH2 ARG B 255     -10.117  11.539   5.332  1.00 81.12           N  
ATOM   2677  CZ  ARG B 255     -10.867  11.391   6.418  1.00 81.12           C  
ATOM   2678  N   VAL B 256     -11.500   6.211   9.445  1.00 85.56           N  
ATOM   2679  CA  VAL B 256     -11.242   4.973   8.719  1.00 85.56           C  
ATOM   2680  C   VAL B 256     -10.328   4.070   9.539  1.00 85.56           C  
ATOM   2681  CB  VAL B 256     -10.617   5.246   7.332  1.00 85.56           C  
ATOM   2682  O   VAL B 256     -10.414   2.844   9.461  1.00 85.56           O  
ATOM   2683  CG1 VAL B 256     -10.164   3.939   6.676  1.00 85.56           C  
ATOM   2684  CG2 VAL B 256     -11.602   5.984   6.434  1.00 85.56           C  
ATOM   2685  N   VAL B 257      -9.453   4.738  10.344  1.00 92.12           N  
ATOM   2686  CA  VAL B 257      -8.406   3.996  11.031  1.00 92.12           C  
ATOM   2687  C   VAL B 257      -8.711   3.920  12.523  1.00 92.12           C  
ATOM   2688  CB  VAL B 257      -7.016   4.637  10.805  1.00 92.12           C  
ATOM   2689  O   VAL B 257      -8.445   4.867  13.266  1.00 92.12           O  
ATOM   2690  CG1 VAL B 257      -5.938   3.871  11.570  1.00 92.12           C  
ATOM   2691  CG2 VAL B 257      -6.684   4.684   9.312  1.00 92.12           C  
ATOM   2692  N   PRO B 258      -9.180   2.783  12.922  1.00 89.81           N  
ATOM   2693  CA  PRO B 258      -9.242   2.578  14.375  1.00 89.81           C  
ATOM   2694  C   PRO B 258      -7.867   2.412  15.008  1.00 89.81           C  
ATOM   2695  CB  PRO B 258     -10.070   1.297  14.508  1.00 89.81           C  
ATOM   2696  O   PRO B 258      -6.926   1.966  14.352  1.00 89.81           O  
ATOM   2697  CG  PRO B 258      -9.867   0.575  13.219  1.00 89.81           C  
ATOM   2698  CD  PRO B 258      -9.531   1.583  12.156  1.00 89.81           C  
ATOM   2699  N   ASP B 259      -7.789   2.676  16.312  1.00 90.94           N  
ATOM   2700  CA  ASP B 259      -6.512   2.594  17.000  1.00 90.94           C  
ATOM   2701  C   ASP B 259      -5.969   1.168  16.984  1.00 90.94           C  
ATOM   2702  CB  ASP B 259      -6.656   3.086  18.453  1.00 90.94           C  
ATOM   2703  O   ASP B 259      -4.770   0.958  16.781  1.00 90.94           O  
ATOM   2704  CG  ASP B 259      -6.914   4.578  18.547  1.00 90.94           C  
ATOM   2705  OD1 ASP B 259      -6.691   5.301  17.547  1.00 90.94           O  
ATOM   2706  OD2 ASP B 259      -7.344   5.039  19.625  1.00 90.94           O  
ATOM   2707  N   ALA B 260      -6.840   0.210  17.125  1.00 94.50           N  
ATOM   2708  CA  ALA B 260      -6.426  -1.189  17.203  1.00 94.50           C  
ATOM   2709  C   ALA B 260      -6.246  -1.784  15.805  1.00 94.50           C  
ATOM   2710  CB  ALA B 260      -7.449  -2.002  18.000  1.00 94.50           C  
ATOM   2711  O   ALA B 260      -5.746  -2.902  15.664  1.00 94.50           O  
ATOM   2712  N   GLY B 261      -6.656  -1.085  14.758  1.00 95.94           N  
ATOM   2713  CA  GLY B 261      -6.645  -1.648  13.414  1.00 95.94           C  
ATOM   2714  C   GLY B 261      -7.750  -2.658  13.188  1.00 95.94           C  
ATOM   2715  O   GLY B 261      -8.781  -2.621  13.852  1.00 95.94           O  
ATOM   2716  N   ASN B 262      -7.652  -3.475  12.180  1.00 96.44           N  
ATOM   2717  CA  ASN B 262      -8.602  -4.520  11.820  1.00 96.44           C  
ATOM   2718  C   ASN B 262      -8.188  -5.875  12.383  1.00 96.44           C  
ATOM   2719  CB  ASN B 262      -8.758  -4.598  10.297  1.00 96.44           C  
ATOM   2720  O   ASN B 262      -7.344  -6.562  11.797  1.00 96.44           O  
ATOM   2721  CG  ASN B 262      -9.852  -5.555   9.867  1.00 96.44           C  
ATOM   2722  ND2 ASN B 262     -10.500  -5.250   8.750  1.00 96.44           N  
ATOM   2723  OD1 ASN B 262     -10.109  -6.559  10.539  1.00 96.44           O  
ATOM   2724  N   LEU B 263      -8.867  -6.285  13.445  1.00 96.25           N  
ATOM   2725  CA  LEU B 263      -8.477  -7.480  14.180  1.00 96.25           C  
ATOM   2726  C   LEU B 263      -8.633  -8.727  13.320  1.00 96.25           C  
ATOM   2727  CB  LEU B 263      -9.312  -7.617  15.461  1.00 96.25           C  
ATOM   2728  O   LEU B 263      -7.828  -9.656  13.414  1.00 96.25           O  
ATOM   2729  CG  LEU B 263      -9.094  -6.547  16.531  1.00 96.25           C  
ATOM   2730  CD1 LEU B 263     -10.047  -6.766  17.703  1.00 96.25           C  
ATOM   2731  CD2 LEU B 263      -7.648  -6.551  17.000  1.00 96.25           C  
ATOM   2732  N   LEU B 264      -9.648  -8.859  12.484  1.00 97.12           N  
ATOM   2733  CA  LEU B 264      -9.844  -9.992  11.594  1.00 97.12           C  
ATOM   2734  C   LEU B 264      -8.719 -10.078  10.570  1.00 97.12           C  
ATOM   2735  CB  LEU B 264     -11.195  -9.883  10.875  1.00 97.12           C  
ATOM   2736  O   LEU B 264      -8.219 -11.164  10.281  1.00 97.12           O  
ATOM   2737  CG  LEU B 264     -12.438 -10.031  11.750  1.00 97.12           C  
ATOM   2738  CD1 LEU B 264     -13.695  -9.773  10.922  1.00 97.12           C  
ATOM   2739  CD2 LEU B 264     -12.484 -11.422  12.383  1.00 97.12           C  
ATOM   2740  N   ALA B 265      -8.352  -8.938  10.062  1.00 98.00           N  
ATOM   2741  CA  ALA B 265      -7.242  -8.883   9.117  1.00 98.00           C  
ATOM   2742  C   ALA B 265      -5.938  -9.320   9.773  1.00 98.00           C  
ATOM   2743  CB  ALA B 265      -7.102  -7.473   8.555  1.00 98.00           C  
ATOM   2744  O   ALA B 265      -5.176 -10.102   9.203  1.00 98.00           O  
ATOM   2745  N   GLN B 266      -5.699  -8.820  10.969  1.00 98.00           N  
ATOM   2746  CA  GLN B 266      -4.492  -9.180  11.703  1.00 98.00           C  
ATOM   2747  C   GLN B 266      -4.457 -10.672  12.008  1.00 98.00           C  
ATOM   2748  CB  GLN B 266      -4.395  -8.375  13.000  1.00 98.00           C  
ATOM   2749  O   GLN B 266      -3.400 -11.305  11.922  1.00 98.00           O  
ATOM   2750  CG  GLN B 266      -4.129  -6.887  12.781  1.00 98.00           C  
ATOM   2751  CD  GLN B 266      -4.141  -6.094  14.070  1.00 98.00           C  
ATOM   2752  NE2 GLN B 266      -4.477  -4.812  13.977  1.00 98.00           N  
ATOM   2753  OE1 GLN B 266      -3.855  -6.629  15.148  1.00 98.00           O  
ATOM   2754  N   GLN B 267      -5.535 -11.242  12.344  1.00 98.12           N  
ATOM   2755  CA  GLN B 267      -5.633 -12.680  12.609  1.00 98.12           C  
ATOM   2756  C   GLN B 267      -5.363 -13.492  11.344  1.00 98.12           C  
ATOM   2757  CB  GLN B 267      -7.012 -13.023  13.172  1.00 98.12           C  
ATOM   2758  O   GLN B 267      -4.641 -14.492  11.391  1.00 98.12           O  
ATOM   2759  CG  GLN B 267      -7.219 -12.570  14.609  1.00 98.12           C  
ATOM   2760  CD  GLN B 267      -8.664 -12.672  15.055  1.00 98.12           C  
ATOM   2761  NE2 GLN B 267      -8.922 -12.344  16.312  1.00 98.12           N  
ATOM   2762  OE1 GLN B 267      -9.547 -13.039  14.273  1.00 98.12           O  
ATOM   2763  N   ALA B 268      -5.973 -13.070  10.273  1.00 98.38           N  
ATOM   2764  CA  ALA B 268      -5.750 -13.750   9.000  1.00 98.38           C  
ATOM   2765  C   ALA B 268      -4.273 -13.727   8.617  1.00 98.38           C  
ATOM   2766  CB  ALA B 268      -6.594 -13.117   7.898  1.00 98.38           C  
ATOM   2767  O   ALA B 268      -3.721 -14.742   8.195  1.00 98.38           O  
ATOM   2768  N   ILE B 269      -3.676 -12.594   8.781  1.00 98.44           N  
ATOM   2769  CA  ILE B 269      -2.258 -12.445   8.477  1.00 98.44           C  
ATOM   2770  C   ILE B 269      -1.438 -13.375   9.359  1.00 98.44           C  
ATOM   2771  CB  ILE B 269      -1.791 -10.984   8.664  1.00 98.44           C  
ATOM   2772  O   ILE B 269      -0.558 -14.094   8.875  1.00 98.44           O  
ATOM   2773  CG1 ILE B 269      -2.428 -10.078   7.602  1.00 98.44           C  
ATOM   2774  CG2 ILE B 269      -0.263 -10.891   8.617  1.00 98.44           C  
ATOM   2775  CD1 ILE B 269      -2.213  -8.586   7.844  1.00 98.44           C  
ATOM   2776  N   ALA B 270      -1.755 -13.445  10.641  1.00 98.12           N  
ATOM   2777  CA  ALA B 270      -1.001 -14.250  11.594  1.00 98.12           C  
ATOM   2778  C   ALA B 270      -1.172 -15.742  11.312  1.00 98.12           C  
ATOM   2779  CB  ALA B 270      -1.438 -13.930  13.023  1.00 98.12           C  
ATOM   2780  O   ALA B 270      -0.278 -16.531  11.602  1.00 98.12           O  
ATOM   2781  N   ASP B 271      -2.246 -16.094  10.805  1.00 98.50           N  
ATOM   2782  CA  ASP B 271      -2.523 -17.484  10.484  1.00 98.50           C  
ATOM   2783  C   ASP B 271      -1.673 -17.953   9.305  1.00 98.50           C  
ATOM   2784  CB  ASP B 271      -4.008 -17.672  10.164  1.00 98.50           C  
ATOM   2785  O   ASP B 271      -1.127 -19.062   9.320  1.00 98.50           O  
ATOM   2786  CG  ASP B 271      -4.363 -19.109   9.828  1.00 98.50           C  
ATOM   2787  OD1 ASP B 271      -3.926 -20.031  10.547  1.00 98.50           O  
ATOM   2788  OD2 ASP B 271      -5.082 -19.328   8.828  1.00 98.50           O  
ATOM   2789  N   VAL B 272      -1.473 -17.094   8.320  1.00 98.69           N  
ATOM   2790  CA  VAL B 272      -0.965 -17.516   7.020  1.00 98.69           C  
ATOM   2791  C   VAL B 272       0.504 -17.125   6.883  1.00 98.69           C  
ATOM   2792  CB  VAL B 272      -1.789 -16.906   5.863  1.00 98.69           C  
ATOM   2793  O   VAL B 272       1.276 -17.812   6.207  1.00 98.69           O  
ATOM   2794  CG1 VAL B 272      -1.102 -17.156   4.523  1.00 98.69           C  
ATOM   2795  CG2 VAL B 272      -3.203 -17.484   5.855  1.00 98.69           C  
ATOM   2796  N   PHE B 273       0.916 -16.000   7.562  1.00 98.31           N  
ATOM   2797  CA  PHE B 273       2.250 -15.453   7.332  1.00 98.31           C  
ATOM   2798  C   PHE B 273       3.043 -15.406   8.633  1.00 98.31           C  
ATOM   2799  CB  PHE B 273       2.164 -14.055   6.715  1.00 98.31           C  
ATOM   2800  O   PHE B 273       2.465 -15.305   9.719  1.00 98.31           O  
ATOM   2801  CG  PHE B 273       1.430 -14.016   5.402  1.00 98.31           C  
ATOM   2802  CD1 PHE B 273       2.000 -14.555   4.254  1.00 98.31           C  
ATOM   2803  CD2 PHE B 273       0.168 -13.438   5.316  1.00 98.31           C  
ATOM   2804  CE1 PHE B 273       1.322 -14.516   3.039  1.00 98.31           C  
ATOM   2805  CE2 PHE B 273      -0.515 -13.398   4.105  1.00 98.31           C  
ATOM   2806  CZ  PHE B 273       0.065 -13.938   2.967  1.00 98.31           C  
ATOM   2807  N   CYS B 274       4.301 -15.445   8.500  1.00 96.50           N  
ATOM   2808  CA  CYS B 274       5.266 -15.211   9.570  1.00 96.50           C  
ATOM   2809  C   CYS B 274       6.402 -14.320   9.086  1.00 96.50           C  
ATOM   2810  CB  CYS B 274       5.824 -16.531  10.086  1.00 96.50           C  
ATOM   2811  O   CYS B 274       6.730 -14.312   7.898  1.00 96.50           O  
ATOM   2812  SG  CYS B 274       6.754 -17.469   8.852  1.00 96.50           S  
ATOM   2813  N   VAL B 275       6.836 -13.570  10.008  1.00 92.19           N  
ATOM   2814  CA  VAL B 275       7.949 -12.680   9.719  1.00 92.19           C  
ATOM   2815  C   VAL B 275       9.234 -13.242  10.320  1.00 92.19           C  
ATOM   2816  CB  VAL B 275       7.691 -11.250  10.258  1.00 92.19           C  
ATOM   2817  O   VAL B 275       9.391 -13.281  11.539  1.00 92.19           O  
ATOM   2818  CG1 VAL B 275       8.859 -10.328   9.922  1.00 92.19           C  
ATOM   2819  CG2 VAL B 275       6.387 -10.695   9.688  1.00 92.19           C  
ATOM   2820  N   ASN B 276      10.094 -13.680   9.398  1.00 89.12           N  
ATOM   2821  CA  ASN B 276      11.375 -14.258   9.789  1.00 89.12           C  
ATOM   2822  C   ASN B 276      12.445 -14.031   8.727  1.00 89.12           C  
ATOM   2823  CB  ASN B 276      11.219 -15.758  10.070  1.00 89.12           C  
ATOM   2824  O   ASN B 276      12.141 -13.961   7.535  1.00 89.12           O  
ATOM   2825  CG  ASN B 276      12.477 -16.375  10.641  1.00 89.12           C  
ATOM   2826  ND2 ASN B 276      12.438 -17.688  10.891  1.00 89.12           N  
ATOM   2827  OD1 ASN B 276      13.477 -15.688  10.867  1.00 89.12           O  
ATOM   2828  N   GLY B 277      13.633 -13.734   9.234  1.00 90.38           N  
ATOM   2829  CA  GLY B 277      14.734 -13.523   8.305  1.00 90.38           C  
ATOM   2830  C   GLY B 277      14.758 -12.133   7.703  1.00 90.38           C  
ATOM   2831  O   GLY B 277      14.062 -11.234   8.188  1.00 90.38           O  
ATOM   2832  N   ASP B 278      15.641 -12.016   6.637  1.00 91.94           N  
ATOM   2833  CA  ASP B 278      15.875 -10.719   6.008  1.00 91.94           C  
ATOM   2834  C   ASP B 278      15.211 -10.648   4.637  1.00 91.94           C  
ATOM   2835  CB  ASP B 278      17.375 -10.445   5.883  1.00 91.94           C  
ATOM   2836  O   ASP B 278      14.789 -11.672   4.090  1.00 91.94           O  
ATOM   2837  CG  ASP B 278      18.109 -10.578   7.203  1.00 91.94           C  
ATOM   2838  OD1 ASP B 278      17.469 -10.469   8.273  1.00 91.94           O  
ATOM   2839  OD2 ASP B 278      19.344 -10.781   7.172  1.00 91.94           O  
ATOM   2840  N   SER B 279      15.008  -9.500   4.215  1.00 91.38           N  
ATOM   2841  CA  SER B 279      14.445  -9.266   2.889  1.00 91.38           C  
ATOM   2842  C   SER B 279      15.188  -8.148   2.160  1.00 91.38           C  
ATOM   2843  CB  SER B 279      12.961  -8.922   2.990  1.00 91.38           C  
ATOM   2844  O   SER B 279      15.555  -7.145   2.768  1.00 91.38           O  
ATOM   2845  OG  SER B 279      12.406  -8.688   1.705  1.00 91.38           O  
ATOM   2846  N   GLU B 280      15.375  -8.375   0.946  1.00 90.88           N  
ATOM   2847  CA  GLU B 280      15.984  -7.359   0.096  1.00 90.88           C  
ATOM   2848  C   GLU B 280      14.953  -6.340  -0.376  1.00 90.88           C  
ATOM   2849  CB  GLU B 280      16.672  -8.008  -1.108  1.00 90.88           C  
ATOM   2850  O   GLU B 280      13.836  -6.707  -0.759  1.00 90.88           O  
ATOM   2851  CG  GLU B 280      17.531  -7.043  -1.921  1.00 90.88           C  
ATOM   2852  CD  GLU B 280      18.188  -7.695  -3.129  1.00 90.88           C  
ATOM   2853  OE1 GLU B 280      18.875  -6.992  -3.893  1.00 90.88           O  
ATOM   2854  OE2 GLU B 280      17.984  -8.922  -3.314  1.00 90.88           O  
ATOM   2855  N   TRP B 281      15.344  -5.160  -0.326  1.00 90.06           N  
ATOM   2856  CA  TRP B 281      14.531  -4.047  -0.814  1.00 90.06           C  
ATOM   2857  C   TRP B 281      15.289  -3.242  -1.863  1.00 90.06           C  
ATOM   2858  CB  TRP B 281      14.117  -3.139   0.344  1.00 90.06           C  
ATOM   2859  O   TRP B 281      16.438  -2.830  -1.635  1.00 90.06           O  
ATOM   2860  CG  TRP B 281      13.172  -3.783   1.316  1.00 90.06           C  
ATOM   2861  CD1 TRP B 281      13.406  -4.902   2.066  1.00 90.06           C  
ATOM   2862  CD2 TRP B 281      11.852  -3.348   1.641  1.00 90.06           C  
ATOM   2863  CE2 TRP B 281      11.336  -4.250   2.596  1.00 90.06           C  
ATOM   2864  CE3 TRP B 281      11.047  -2.277   1.217  1.00 90.06           C  
ATOM   2865  NE1 TRP B 281      12.305  -5.191   2.838  1.00 90.06           N  
ATOM   2866  CH2 TRP B 281       9.289  -3.064   2.703  1.00 90.06           C  
ATOM   2867  CZ2 TRP B 281      10.055  -4.117   3.135  1.00 90.06           C  
ATOM   2868  CZ3 TRP B 281       9.773  -2.146   1.755  1.00 90.06           C  
ATOM   2869  N   ARG B 282      14.703  -3.041  -2.904  1.00 88.19           N  
ATOM   2870  CA  ARG B 282      15.328  -2.242  -3.953  1.00 88.19           C  
ATOM   2871  C   ARG B 282      15.586  -0.818  -3.471  1.00 88.19           C  
ATOM   2872  CB  ARG B 282      14.453  -2.217  -5.207  1.00 88.19           C  
ATOM   2873  O   ARG B 282      14.680  -0.142  -2.990  1.00 88.19           O  
ATOM   2874  CG  ARG B 282      15.125  -1.605  -6.422  1.00 88.19           C  
ATOM   2875  CD  ARG B 282      14.344  -1.865  -7.699  1.00 88.19           C  
ATOM   2876  NE  ARG B 282      15.047  -1.379  -8.875  1.00 88.19           N  
ATOM   2877  NH1 ARG B 282      13.594  -2.326 -10.398  1.00 88.19           N  
ATOM   2878  NH2 ARG B 282      15.398  -1.118 -11.133  1.00 88.19           N  
ATOM   2879  CZ  ARG B 282      14.680  -1.608 -10.133  1.00 88.19           C  
ATOM   2880  N   GLY B 283      16.875  -0.442  -3.615  1.00 85.88           N  
ATOM   2881  CA  GLY B 283      17.234   0.909  -3.211  1.00 85.88           C  
ATOM   2882  C   GLY B 283      17.625   1.012  -1.746  1.00 85.88           C  
ATOM   2883  O   GLY B 283      18.328   1.936  -1.348  1.00 85.88           O  
ATOM   2884  N   LEU B 284      17.172   0.089  -0.877  1.00 87.56           N  
ATOM   2885  CA  LEU B 284      17.391   0.204   0.562  1.00 87.56           C  
ATOM   2886  C   LEU B 284      18.297  -0.912   1.068  1.00 87.56           C  
ATOM   2887  CB  LEU B 284      16.047   0.167   1.305  1.00 87.56           C  
ATOM   2888  O   LEU B 284      18.703  -0.907   2.232  1.00 87.56           O  
ATOM   2889  CG  LEU B 284      15.078   1.304   1.000  1.00 87.56           C  
ATOM   2890  CD1 LEU B 284      13.789   1.127   1.800  1.00 87.56           C  
ATOM   2891  CD2 LEU B 284      15.719   2.654   1.299  1.00 87.56           C  
ATOM   2892  N   GLY B 285      18.562  -1.906   0.121  1.00 88.62           N  
ATOM   2893  CA  GLY B 285      19.375  -3.023   0.556  1.00 88.62           C  
ATOM   2894  C   GLY B 285      18.609  -4.055   1.356  1.00 88.62           C  
ATOM   2895  O   GLY B 285      17.422  -4.297   1.097  1.00 88.62           O  
ATOM   2896  N   VAL B 286      19.391  -4.707   2.271  1.00 91.62           N  
ATOM   2897  CA  VAL B 286      18.797  -5.785   3.057  1.00 91.62           C  
ATOM   2898  C   VAL B 286      18.281  -5.234   4.387  1.00 91.62           C  
ATOM   2899  CB  VAL B 286      19.812  -6.926   3.303  1.00 91.62           C  
ATOM   2900  O   VAL B 286      19.016  -4.547   5.105  1.00 91.62           O  
ATOM   2901  CG1 VAL B 286      19.203  -7.988   4.223  1.00 91.62           C  
ATOM   2902  CG2 VAL B 286      20.250  -7.551   1.978  1.00 91.62           C  
ATOM   2903  N   ILE B 287      17.062  -5.469   4.684  1.00 92.31           N  
ATOM   2904  CA  ILE B 287      16.438  -5.078   5.945  1.00 92.31           C  
ATOM   2905  C   ILE B 287      16.234  -6.309   6.824  1.00 92.31           C  
ATOM   2906  CB  ILE B 287      15.094  -4.352   5.715  1.00 92.31           C  
ATOM   2907  O   ILE B 287      15.523  -7.246   6.438  1.00 92.31           O  
ATOM   2908  CG1 ILE B 287      15.305  -3.082   4.887  1.00 92.31           C  
ATOM   2909  CG2 ILE B 287      14.422  -4.027   7.051  1.00 92.31           C  
ATOM   2910  CD1 ILE B 287      14.031  -2.309   4.594  1.00 92.31           C  
ATOM   2911  N   GLU B 288      16.766  -6.223   7.934  1.00 90.75           N  
ATOM   2912  CA  GLU B 288      16.719  -7.340   8.867  1.00 90.75           C  
ATOM   2913  C   GLU B 288      15.305  -7.531   9.414  1.00 90.75           C  
ATOM   2914  CB  GLU B 288      17.703  -7.129  10.023  1.00 90.75           C  
ATOM   2915  O   GLU B 288      14.562  -6.562   9.586  1.00 90.75           O  
ATOM   2916  CG  GLU B 288      19.156  -7.129   9.594  1.00 90.75           C  
ATOM   2917  CD  GLU B 288      20.125  -6.879  10.742  1.00 90.75           C  
ATOM   2918  OE1 GLU B 288      21.359  -6.934  10.523  1.00 90.75           O  
ATOM   2919  OE2 GLU B 288      19.641  -6.633  11.867  1.00 90.75           O  
ATOM   2920  N   SER B 289      14.922  -8.820   9.672  1.00 90.31           N  
ATOM   2921  CA  SER B 289      13.664  -9.195  10.312  1.00 90.31           C  
ATOM   2922  C   SER B 289      12.469  -8.641   9.547  1.00 90.31           C  
ATOM   2923  CB  SER B 289      13.633  -8.695  11.758  1.00 90.31           C  
ATOM   2924  O   SER B 289      11.531  -8.109  10.148  1.00 90.31           O  
ATOM   2925  OG  SER B 289      14.695  -9.258  12.516  1.00 90.31           O  
ATOM   2926  N   SER B 290      12.586  -8.625   8.219  1.00 91.94           N  
ATOM   2927  CA  SER B 290      11.508  -8.070   7.402  1.00 91.94           C  
ATOM   2928  C   SER B 290      10.977  -9.109   6.414  1.00 91.94           C  
ATOM   2929  CB  SER B 290      11.992  -6.836   6.645  1.00 91.94           C  
ATOM   2930  O   SER B 290      10.094  -8.812   5.613  1.00 91.94           O  
ATOM   2931  OG  SER B 290      13.000  -7.184   5.707  1.00 91.94           O  
ATOM   2932  N   GLY B 291      11.586 -10.258   6.484  1.00 92.50           N  
ATOM   2933  CA  GLY B 291      11.172 -11.297   5.559  1.00 92.50           C  
ATOM   2934  C   GLY B 291       9.812 -11.883   5.898  1.00 92.50           C  
ATOM   2935  O   GLY B 291       9.570 -12.289   7.039  1.00 92.50           O  
ATOM   2936  N   VAL B 292       8.906 -11.961   4.953  1.00 97.00           N  
ATOM   2937  CA  VAL B 292       7.578 -12.539   5.117  1.00 97.00           C  
ATOM   2938  C   VAL B 292       7.520 -13.906   4.430  1.00 97.00           C  
ATOM   2939  CB  VAL B 292       6.484 -11.609   4.551  1.00 97.00           C  
ATOM   2940  O   VAL B 292       7.863 -14.031   3.252  1.00 97.00           O  
ATOM   2941  CG1 VAL B 292       5.098 -12.219   4.754  1.00 97.00           C  
ATOM   2942  CG2 VAL B 292       6.566 -10.234   5.207  1.00 97.00           C  
ATOM   2943  N   HIS B 293       7.055 -14.867   5.129  1.00 97.12           N  
ATOM   2944  CA  HIS B 293       6.957 -16.234   4.645  1.00 97.12           C  
ATOM   2945  C   HIS B 293       5.617 -16.859   5.023  1.00 97.12           C  
ATOM   2946  CB  HIS B 293       8.102 -17.094   5.195  1.00 97.12           C  
ATOM   2947  O   HIS B 293       4.918 -16.359   5.902  1.00 97.12           O  
ATOM   2948  CG  HIS B 293       9.453 -16.484   4.961  1.00 97.12           C  
ATOM   2949  CD2 HIS B 293      10.266 -15.781   5.781  1.00 97.12           C  
ATOM   2950  ND1 HIS B 293      10.117 -16.594   3.754  1.00 97.12           N  
ATOM   2951  CE1 HIS B 293      11.281 -15.969   3.844  1.00 97.12           C  
ATOM   2952  NE2 HIS B 293      11.398 -15.469   5.062  1.00 97.12           N  
ATOM   2953  N   LEU B 294       5.332 -17.938   4.332  1.00 98.31           N  
ATOM   2954  CA  LEU B 294       4.145 -18.719   4.688  1.00 98.31           C  
ATOM   2955  C   LEU B 294       4.398 -19.547   5.934  1.00 98.31           C  
ATOM   2956  CB  LEU B 294       3.723 -19.609   3.523  1.00 98.31           C  
ATOM   2957  O   LEU B 294       5.496 -20.094   6.113  1.00 98.31           O  
ATOM   2958  CG  LEU B 294       3.197 -18.906   2.273  1.00 98.31           C  
ATOM   2959  CD1 LEU B 294       3.035 -19.906   1.129  1.00 98.31           C  
ATOM   2960  CD2 LEU B 294       1.876 -18.203   2.570  1.00 98.31           C  
ATOM   2961  N   THR B 295       3.420 -19.719   6.758  1.00 98.38           N  
ATOM   2962  CA  THR B 295       3.471 -20.641   7.887  1.00 98.38           C  
ATOM   2963  C   THR B 295       3.473 -22.078   7.398  1.00 98.38           C  
ATOM   2964  CB  THR B 295       2.287 -20.422   8.844  1.00 98.38           C  
ATOM   2965  O   THR B 295       3.184 -22.359   6.230  1.00 98.38           O  
ATOM   2966  CG2 THR B 295       2.270 -18.984   9.375  1.00 98.38           C  
ATOM   2967  OG1 THR B 295       1.062 -20.672   8.148  1.00 98.38           O  
ATOM   2968  N   PRO B 296       3.852 -23.016   8.258  1.00 97.81           N  
ATOM   2969  CA  PRO B 296       3.916 -24.438   7.863  1.00 97.81           C  
ATOM   2970  C   PRO B 296       2.594 -24.953   7.301  1.00 97.81           C  
ATOM   2971  CB  PRO B 296       4.266 -25.156   9.172  1.00 97.81           C  
ATOM   2972  O   PRO B 296       2.586 -25.719   6.336  1.00 97.81           O  
ATOM   2973  CG  PRO B 296       5.121 -24.172   9.922  1.00 97.81           C  
ATOM   2974  CD  PRO B 296       4.574 -22.797   9.703  1.00 97.81           C  
ATOM   2975  N   ASP B 297       1.480 -24.484   7.766  1.00 98.00           N  
ATOM   2976  CA  ASP B 297       0.158 -24.969   7.367  1.00 98.00           C  
ATOM   2977  C   ASP B 297      -0.171 -24.547   5.938  1.00 98.00           C  
ATOM   2978  CB  ASP B 297      -0.910 -24.438   8.328  1.00 98.00           C  
ATOM   2979  O   ASP B 297      -1.086 -25.094   5.320  1.00 98.00           O  
ATOM   2980  CG  ASP B 297      -0.937 -25.188   9.648  1.00 98.00           C  
ATOM   2981  OD1 ASP B 297      -0.247 -26.219   9.781  1.00 98.00           O  
ATOM   2982  OD2 ASP B 297      -1.657 -24.734  10.570  1.00 98.00           O  
ATOM   2983  N   TYR B 298       0.604 -23.609   5.426  1.00 98.62           N  
ATOM   2984  CA  TYR B 298       0.286 -23.078   4.105  1.00 98.62           C  
ATOM   2985  C   TYR B 298       1.461 -23.266   3.150  1.00 98.62           C  
ATOM   2986  CB  TYR B 298      -0.095 -21.609   4.191  1.00 98.62           C  
ATOM   2987  O   TYR B 298       1.463 -22.703   2.047  1.00 98.62           O  
ATOM   2988  CG  TYR B 298      -1.416 -21.359   4.879  1.00 98.62           C  
ATOM   2989  CD1 TYR B 298      -2.602 -21.297   4.148  1.00 98.62           C  
ATOM   2990  CD2 TYR B 298      -1.483 -21.188   6.258  1.00 98.62           C  
ATOM   2991  CE1 TYR B 298      -3.820 -21.062   4.773  1.00 98.62           C  
ATOM   2992  CE2 TYR B 298      -2.699 -20.953   6.895  1.00 98.62           C  
ATOM   2993  OH  TYR B 298      -5.066 -20.672   6.773  1.00 98.62           O  
ATOM   2994  CZ  TYR B 298      -3.859 -20.891   6.145  1.00 98.62           C  
ATOM   2995  N   GLN B 299       2.416 -24.016   3.516  1.00 98.00           N  
ATOM   2996  CA  GLN B 299       3.643 -24.219   2.754  1.00 98.00           C  
ATOM   2997  C   GLN B 299       3.355 -24.906   1.418  1.00 98.00           C  
ATOM   2998  CB  GLN B 299       4.645 -25.047   3.559  1.00 98.00           C  
ATOM   2999  O   GLN B 299       4.102 -24.719   0.452  1.00 98.00           O  
ATOM   3000  CG  GLN B 299       6.086 -24.906   3.082  1.00 98.00           C  
ATOM   3001  CD  GLN B 299       6.609 -23.484   3.213  1.00 98.00           C  
ATOM   3002  NE2 GLN B 299       7.523 -23.109   2.324  1.00 98.00           N  
ATOM   3003  OE1 GLN B 299       6.199 -22.750   4.105  1.00 98.00           O  
ATOM   3004  N   ARG B 300       2.371 -25.656   1.271  1.00 98.00           N  
ATOM   3005  CA  ARG B 300       2.020 -26.359   0.038  1.00 98.00           C  
ATOM   3006  C   ARG B 300       1.739 -25.359  -1.090  1.00 98.00           C  
ATOM   3007  CB  ARG B 300       0.801 -27.250   0.260  1.00 98.00           C  
ATOM   3008  O   ARG B 300       1.770 -25.734  -2.266  1.00 98.00           O  
ATOM   3009  CG  ARG B 300      -0.488 -26.484   0.525  1.00 98.00           C  
ATOM   3010  CD  ARG B 300      -1.681 -27.422   0.649  1.00 98.00           C  
ATOM   3011  NE  ARG B 300      -2.543 -27.359  -0.528  1.00 98.00           N  
ATOM   3012  NH1 ARG B 300      -3.959 -29.047   0.157  1.00 98.00           N  
ATOM   3013  NH2 ARG B 300      -4.320 -27.984  -1.841  1.00 98.00           N  
ATOM   3014  CZ  ARG B 300      -3.605 -28.141  -0.734  1.00 98.00           C  
ATOM   3015  N   PHE B 301       1.389 -24.125  -0.751  1.00 98.75           N  
ATOM   3016  CA  PHE B 301       1.056 -23.109  -1.752  1.00 98.75           C  
ATOM   3017  C   PHE B 301       2.301 -22.359  -2.189  1.00 98.75           C  
ATOM   3018  CB  PHE B 301       0.008 -22.141  -1.206  1.00 98.75           C  
ATOM   3019  O   PHE B 301       2.230 -21.484  -3.061  1.00 98.75           O  
ATOM   3020  CG  PHE B 301      -1.306 -22.797  -0.864  1.00 98.75           C  
ATOM   3021  CD1 PHE B 301      -2.141 -23.266  -1.865  1.00 98.75           C  
ATOM   3022  CD2 PHE B 301      -1.706 -22.922   0.459  1.00 98.75           C  
ATOM   3023  CE1 PHE B 301      -3.357 -23.875  -1.551  1.00 98.75           C  
ATOM   3024  CE2 PHE B 301      -2.920 -23.516   0.781  1.00 98.75           C  
ATOM   3025  CZ  PHE B 301      -3.746 -24.000  -0.226  1.00 98.75           C  
ATOM   3026  N   ASP B 302       3.438 -22.625  -1.596  1.00 98.56           N  
ATOM   3027  CA  ASP B 302       4.660 -21.859  -1.845  1.00 98.56           C  
ATOM   3028  C   ASP B 302       5.215 -22.156  -3.238  1.00 98.56           C  
ATOM   3029  CB  ASP B 302       5.715 -22.188  -0.783  1.00 98.56           C  
ATOM   3030  O   ASP B 302       5.734 -23.250  -3.488  1.00 98.56           O  
ATOM   3031  CG  ASP B 302       6.926 -21.266  -0.854  1.00 98.56           C  
ATOM   3032  OD1 ASP B 302       7.215 -20.719  -1.941  1.00 98.56           O  
ATOM   3033  OD2 ASP B 302       7.598 -21.094   0.186  1.00 98.56           O  
ATOM   3034  N   ALA B 303       5.176 -21.125  -4.105  1.00 98.56           N  
ATOM   3035  CA  ALA B 303       5.629 -21.266  -5.488  1.00 98.56           C  
ATOM   3036  C   ALA B 303       7.137 -21.500  -5.547  1.00 98.56           C  
ATOM   3037  CB  ALA B 303       5.258 -20.016  -6.293  1.00 98.56           C  
ATOM   3038  O   ALA B 303       7.621 -22.250  -6.395  1.00 98.56           O  
ATOM   3039  N   GLU B 304       7.887 -20.828  -4.715  1.00 97.12           N  
ATOM   3040  CA  GLU B 304       9.336 -20.969  -4.727  1.00 97.12           C  
ATOM   3041  C   GLU B 304       9.758 -22.359  -4.289  1.00 97.12           C  
ATOM   3042  CB  GLU B 304       9.992 -19.922  -3.822  1.00 97.12           C  
ATOM   3043  O   GLU B 304      10.703 -22.938  -4.840  1.00 97.12           O  
ATOM   3044  CG  GLU B 304       9.883 -18.500  -4.355  1.00 97.12           C  
ATOM   3045  CD  GLU B 304      10.516 -17.453  -3.438  1.00 97.12           C  
ATOM   3046  OE1 GLU B 304      11.680 -17.062  -3.684  1.00 97.12           O  
ATOM   3047  OE2 GLU B 304       9.844 -17.047  -2.467  1.00 97.12           O  
ATOM   3048  N   ALA B 305       9.102 -22.906  -3.311  1.00 97.38           N  
ATOM   3049  CA  ALA B 305       9.367 -24.281  -2.885  1.00 97.38           C  
ATOM   3050  C   ALA B 305       9.016 -25.266  -3.988  1.00 97.38           C  
ATOM   3051  CB  ALA B 305       8.578 -24.594  -1.615  1.00 97.38           C  
ATOM   3052  O   ALA B 305       9.703 -26.281  -4.160  1.00 97.38           O  
ATOM   3053  N   HIS B 306       8.023 -25.000  -4.766  1.00 98.19           N  
ATOM   3054  CA  HIS B 306       7.551 -25.906  -5.809  1.00 98.19           C  
ATOM   3055  C   HIS B 306       8.445 -25.844  -7.043  1.00 98.19           C  
ATOM   3056  CB  HIS B 306       6.105 -25.562  -6.191  1.00 98.19           C  
ATOM   3057  O   HIS B 306       8.883 -26.875  -7.547  1.00 98.19           O  
ATOM   3058  CG  HIS B 306       5.543 -26.469  -7.242  1.00 98.19           C  
ATOM   3059  CD2 HIS B 306       5.441 -26.312  -8.586  1.00 98.19           C  
ATOM   3060  ND1 HIS B 306       4.992 -27.703  -6.953  1.00 98.19           N  
ATOM   3061  CE1 HIS B 306       4.578 -28.266  -8.070  1.00 98.19           C  
ATOM   3062  NE2 HIS B 306       4.836 -27.453  -9.078  1.00 98.19           N  
ATOM   3063  N   PHE B 307       8.688 -24.672  -7.516  1.00 98.00           N  
ATOM   3064  CA  PHE B 307       9.359 -24.500  -8.797  1.00 98.00           C  
ATOM   3065  C   PHE B 307      10.875 -24.453  -8.625  1.00 98.00           C  
ATOM   3066  CB  PHE B 307       8.867 -23.219  -9.492  1.00 98.00           C  
ATOM   3067  O   PHE B 307      11.625 -24.641  -9.578  1.00 98.00           O  
ATOM   3068  CG  PHE B 307       7.473 -23.328 -10.039  1.00 98.00           C  
ATOM   3069  CD1 PHE B 307       7.234 -23.922 -11.266  1.00 98.00           C  
ATOM   3070  CD2 PHE B 307       6.395 -22.812  -9.320  1.00 98.00           C  
ATOM   3071  CE1 PHE B 307       5.941 -24.016 -11.781  1.00 98.00           C  
ATOM   3072  CE2 PHE B 307       5.102 -22.906  -9.828  1.00 98.00           C  
ATOM   3073  CZ  PHE B 307       4.875 -23.516 -11.055  1.00 98.00           C  
ATOM   3074  N   ARG B 308      11.375 -24.062  -7.414  1.00 97.12           N  
ATOM   3075  CA  ARG B 308      12.797 -24.016  -7.090  1.00 97.12           C  
ATOM   3076  C   ARG B 308      13.570 -23.219  -8.141  1.00 97.12           C  
ATOM   3077  CB  ARG B 308      13.375 -25.422  -6.965  1.00 97.12           C  
ATOM   3078  O   ARG B 308      14.531 -23.734  -8.727  1.00 97.12           O  
ATOM   3079  CG  ARG B 308      12.773 -26.234  -5.820  1.00 97.12           C  
ATOM   3080  CD  ARG B 308      13.406 -27.609  -5.723  1.00 97.12           C  
ATOM   3081  NE  ARG B 308      12.547 -28.547  -4.992  1.00 97.12           N  
ATOM   3082  NH1 ARG B 308      13.961 -30.359  -5.223  1.00 97.12           N  
ATOM   3083  NH2 ARG B 308      11.977 -30.578  -4.094  1.00 97.12           N  
ATOM   3084  CZ  ARG B 308      12.828 -29.828  -4.770  1.00 97.12           C  
ATOM   3085  N   PRO B 309      13.195 -21.984  -8.289  1.00 95.25           N  
ATOM   3086  CA  PRO B 309      13.875 -21.156  -9.281  1.00 95.25           C  
ATOM   3087  C   PRO B 309      15.359 -20.953  -8.961  1.00 95.25           C  
ATOM   3088  CB  PRO B 309      13.117 -19.828  -9.211  1.00 95.25           C  
ATOM   3089  O   PRO B 309      15.781 -21.156  -7.824  1.00 95.25           O  
ATOM   3090  CG  PRO B 309      12.578 -19.766  -7.816  1.00 95.25           C  
ATOM   3091  CD  PRO B 309      12.305 -21.172  -7.352  1.00 95.25           C  
ATOM   3092  N   ALA B 310      16.156 -20.578  -9.938  1.00 91.56           N  
ATOM   3093  CA  ALA B 310      17.594 -20.297  -9.781  1.00 91.56           C  
ATOM   3094  C   ALA B 310      17.797 -19.031  -8.945  1.00 91.56           C  
ATOM   3095  CB  ALA B 310      18.250 -20.141 -11.148  1.00 91.56           C  
ATOM   3096  O   ALA B 310      17.031 -18.078  -9.047  1.00 91.56           O  
ATOM   3097  N   PRO B 311      18.750 -19.125  -8.148  1.00 82.69           N  
ATOM   3098  CA  PRO B 311      19.078 -17.906  -7.402  1.00 82.69           C  
ATOM   3099  C   PRO B 311      19.422 -16.734  -8.312  1.00 82.69           C  
ATOM   3100  CB  PRO B 311      20.281 -18.328  -6.566  1.00 82.69           C  
ATOM   3101  O   PRO B 311      20.094 -16.906  -9.328  1.00 82.69           O  
ATOM   3102  CG  PRO B 311      20.266 -19.828  -6.590  1.00 82.69           C  
ATOM   3103  CD  PRO B 311      19.516 -20.266  -7.805  1.00 82.69           C  
ATOM   3104  N   GLN B 312      18.812 -15.648  -7.969  1.00 79.75           N  
ATOM   3105  CA  GLN B 312      19.062 -14.438  -8.742  1.00 79.75           C  
ATOM   3106  C   GLN B 312      19.953 -13.461  -7.973  1.00 79.75           C  
ATOM   3107  CB  GLN B 312      17.734 -13.758  -9.117  1.00 79.75           C  
ATOM   3108  O   GLN B 312      19.703 -13.180  -6.797  1.00 79.75           O  
ATOM   3109  CG  GLN B 312      16.781 -14.656  -9.875  1.00 79.75           C  
ATOM   3110  CD  GLN B 312      17.234 -14.938 -11.297  1.00 79.75           C  
ATOM   3111  NE2 GLN B 312      16.750 -16.031 -11.867  1.00 79.75           N  
ATOM   3112  OE1 GLN B 312      18.016 -14.172 -11.875  1.00 79.75           O  
ATOM   3113  N   GLN B 313      21.125 -13.172  -8.352  1.00 70.56           N  
ATOM   3114  CA  GLN B 313      21.969 -12.133  -7.762  1.00 70.56           C  
ATOM   3115  C   GLN B 313      21.938 -10.859  -8.602  1.00 70.56           C  
ATOM   3116  CB  GLN B 313      23.406 -12.625  -7.617  1.00 70.56           C  
ATOM   3117  O   GLN B 313      22.516 -10.805  -9.680  1.00 70.56           O  
ATOM   3118  CG  GLN B 313      23.641 -13.492  -6.387  1.00 70.56           C  
ATOM   3119  CD  GLN B 313      25.078 -13.977  -6.273  1.00 70.56           C  
ATOM   3120  NE2 GLN B 313      25.391 -14.664  -5.176  1.00 70.56           N  
ATOM   3121  OE1 GLN B 313      25.906 -13.734  -7.160  1.00 70.56           O  
ATOM   3122  N   VAL B 314      21.031  -9.961  -8.234  1.00 69.75           N  
ATOM   3123  CA  VAL B 314      20.938  -8.742  -9.039  1.00 69.75           C  
ATOM   3124  C   VAL B 314      21.172  -7.520  -8.148  1.00 69.75           C  
ATOM   3125  CB  VAL B 314      19.562  -8.633  -9.742  1.00 69.75           C  
ATOM   3126  O   VAL B 314      20.734  -7.488  -6.996  1.00 69.75           O  
ATOM   3127  CG1 VAL B 314      19.531  -7.430 -10.680  1.00 69.75           C  
ATOM   3128  CG2 VAL B 314      19.250  -9.914 -10.508  1.00 69.75           C  
ATOM   3129  N   CYS B 315      22.047  -6.719  -8.586  1.00 71.00           N  
ATOM   3130  CA  CYS B 315      22.297  -5.457  -7.902  1.00 71.00           C  
ATOM   3131  C   CYS B 315      21.656  -4.293  -8.648  1.00 71.00           C  
ATOM   3132  CB  CYS B 315      23.812  -5.211  -7.766  1.00 71.00           C  
ATOM   3133  O   CYS B 315      21.438  -4.375  -9.852  1.00 71.00           O  
ATOM   3134  SG  CYS B 315      24.812  -6.637  -8.219  1.00 71.00           S  
ATOM   3135  N   ASP B 316      21.203  -3.361  -7.863  1.00 77.44           N  
ATOM   3136  CA  ASP B 316      20.703  -2.125  -8.461  1.00 77.44           C  
ATOM   3137  C   ASP B 316      21.781  -1.432  -9.281  1.00 77.44           C  
ATOM   3138  CB  ASP B 316      20.172  -1.182  -7.371  1.00 77.44           C  
ATOM   3139  O   ASP B 316      22.969  -1.562  -8.984  1.00 77.44           O  
ATOM   3140  CG  ASP B 316      18.953  -1.728  -6.648  1.00 77.44           C  
ATOM   3141  OD1 ASP B 316      18.250  -2.586  -7.215  1.00 77.44           O  
ATOM   3142  OD2 ASP B 316      18.703  -1.295  -5.504  1.00 77.44           O  
ATOM   3143  N   ASP B 317      21.469  -0.872 -10.359  1.00 77.00           N  
ATOM   3144  CA  ASP B 317      22.391  -0.080 -11.172  1.00 77.00           C  
ATOM   3145  C   ASP B 317      22.906   1.131 -10.398  1.00 77.00           C  
ATOM   3146  CB  ASP B 317      21.703   0.374 -12.461  1.00 77.00           C  
ATOM   3147  O   ASP B 317      22.109   1.948  -9.914  1.00 77.00           O  
ATOM   3148  CG  ASP B 317      22.672   0.893 -13.500  1.00 77.00           C  
ATOM   3149  OD1 ASP B 317      23.516   1.763 -13.172  1.00 77.00           O  
ATOM   3150  OD2 ASP B 317      22.609   0.430 -14.664  1.00 77.00           O  
ATOM   3151  N   PRO B 318      24.141   1.278 -10.250  1.00 80.50           N  
ATOM   3152  CA  PRO B 318      24.734   2.352  -9.445  1.00 80.50           C  
ATOM   3153  C   PRO B 318      24.406   3.742  -9.984  1.00 80.50           C  
ATOM   3154  CB  PRO B 318      26.234   2.076  -9.531  1.00 80.50           C  
ATOM   3155  O   PRO B 318      24.562   4.738  -9.266  1.00 80.50           O  
ATOM   3156  CG  PRO B 318      26.406   1.231 -10.750  1.00 80.50           C  
ATOM   3157  CD  PRO B 318      25.125   0.458 -10.969  1.00 80.50           C  
ATOM   3158  N   ARG B 319      24.016   3.809 -11.211  1.00 84.69           N  
ATOM   3159  CA  ARG B 319      23.672   5.094 -11.797  1.00 84.69           C  
ATOM   3160  C   ARG B 319      22.328   5.598 -11.250  1.00 84.69           C  
ATOM   3161  CB  ARG B 319      23.594   4.988 -13.320  1.00 84.69           C  
ATOM   3162  O   ARG B 319      22.047   6.797 -11.297  1.00 84.69           O  
ATOM   3163  CG  ARG B 319      24.938   4.723 -13.977  1.00 84.69           C  
ATOM   3164  CD  ARG B 319      24.797   4.469 -15.477  1.00 84.69           C  
ATOM   3165  NE  ARG B 319      24.062   3.236 -15.742  1.00 84.69           N  
ATOM   3166  NH1 ARG B 319      23.797   3.639 -18.000  1.00 84.69           N  
ATOM   3167  NH2 ARG B 319      22.938   1.729 -17.062  1.00 84.69           N  
ATOM   3168  CZ  ARG B 319      23.609   2.871 -16.938  1.00 84.69           C  
ATOM   3169  N   ALA B 320      21.547   4.672 -10.812  1.00 85.12           N  
ATOM   3170  CA  ALA B 320      20.234   5.035 -10.297  1.00 85.12           C  
ATOM   3171  C   ALA B 320      20.312   5.520  -8.852  1.00 85.12           C  
ATOM   3172  CB  ALA B 320      19.266   3.848 -10.398  1.00 85.12           C  
ATOM   3173  O   ALA B 320      21.031   4.934  -8.039  1.00 85.12           O  
ATOM   3174  N   ARG B 321      19.656   6.566  -8.523  1.00 91.19           N  
ATOM   3175  CA  ARG B 321      19.625   7.117  -7.176  1.00 91.19           C  
ATOM   3176  C   ARG B 321      18.281   6.848  -6.504  1.00 91.19           C  
ATOM   3177  CB  ARG B 321      19.906   8.625  -7.199  1.00 91.19           C  
ATOM   3178  O   ARG B 321      17.766   7.684  -5.750  1.00 91.19           O  
ATOM   3179  CG  ARG B 321      21.281   8.984  -7.719  1.00 91.19           C  
ATOM   3180  CD  ARG B 321      21.609  10.445  -7.469  1.00 91.19           C  
ATOM   3181  NE  ARG B 321      21.719  10.742  -6.043  1.00 91.19           N  
ATOM   3182  NH1 ARG B 321      22.062  13.008  -6.324  1.00 91.19           N  
ATOM   3183  NH2 ARG B 321      22.000  12.109  -4.219  1.00 91.19           N  
ATOM   3184  CZ  ARG B 321      21.922  11.953  -5.531  1.00 91.19           C  
ATOM   3185  N   CYS B 322      17.609   5.777  -6.961  1.00 91.25           N  
ATOM   3186  CA  CYS B 322      16.312   5.426  -6.418  1.00 91.25           C  
ATOM   3187  C   CYS B 322      16.359   5.309  -4.898  1.00 91.25           C  
ATOM   3188  CB  CYS B 322      15.812   4.113  -7.020  1.00 91.25           C  
ATOM   3189  O   CYS B 322      15.477   5.812  -4.199  1.00 91.25           O  
ATOM   3190  SG  CYS B 322      15.688   4.141  -8.820  1.00 91.25           S  
ATOM   3191  N   GLY B 323      17.375   4.684  -4.391  1.00 90.50           N  
ATOM   3192  CA  GLY B 323      17.531   4.527  -2.953  1.00 90.50           C  
ATOM   3193  C   GLY B 323      17.641   5.852  -2.217  1.00 90.50           C  
ATOM   3194  O   GLY B 323      17.078   6.008  -1.130  1.00 90.50           O  
ATOM   3195  N   GLU B 324      18.359   6.793  -2.783  1.00 92.19           N  
ATOM   3196  CA  GLU B 324      18.516   8.109  -2.176  1.00 92.19           C  
ATOM   3197  C   GLU B 324      17.188   8.875  -2.156  1.00 92.19           C  
ATOM   3198  CB  GLU B 324      19.578   8.922  -2.922  1.00 92.19           C  
ATOM   3199  O   GLU B 324      16.906   9.617  -1.213  1.00 92.19           O  
ATOM   3200  CG  GLU B 324      20.984   8.359  -2.791  1.00 92.19           C  
ATOM   3201  CD  GLU B 324      22.031   9.211  -3.475  1.00 92.19           C  
ATOM   3202  OE1 GLU B 324      22.453   8.875  -4.605  1.00 92.19           O  
ATOM   3203  OE2 GLU B 324      22.453  10.227  -2.877  1.00 92.19           O  
ATOM   3204  N   VAL B 325      16.406   8.688  -3.164  1.00 92.69           N  
ATOM   3205  CA  VAL B 325      15.078   9.312  -3.211  1.00 92.69           C  
ATOM   3206  C   VAL B 325      14.195   8.734  -2.105  1.00 92.69           C  
ATOM   3207  CB  VAL B 325      14.406   9.117  -4.590  1.00 92.69           C  
ATOM   3208  O   VAL B 325      13.555   9.484  -1.367  1.00 92.69           O  
ATOM   3209  CG1 VAL B 325      12.953   9.586  -4.555  1.00 92.69           C  
ATOM   3210  CG2 VAL B 325      15.188   9.852  -5.676  1.00 92.69           C  
ATOM   3211  N   LEU B 326      14.266   7.445  -1.888  1.00 92.25           N  
ATOM   3212  CA  LEU B 326      13.398   6.738  -0.952  1.00 92.25           C  
ATOM   3213  C   LEU B 326      13.828   7.000   0.489  1.00 92.25           C  
ATOM   3214  CB  LEU B 326      13.414   5.234  -1.237  1.00 92.25           C  
ATOM   3215  O   LEU B 326      13.086   6.695   1.426  1.00 92.25           O  
ATOM   3216  CG  LEU B 326      12.680   4.777  -2.496  1.00 92.25           C  
ATOM   3217  CD1 LEU B 326      12.953   3.299  -2.762  1.00 92.25           C  
ATOM   3218  CD2 LEU B 326      11.180   5.035  -2.363  1.00 92.25           C  
ATOM   3219  N   THR B 327      15.023   7.551   0.688  1.00 91.25           N  
ATOM   3220  CA  THR B 327      15.516   7.852   2.029  1.00 91.25           C  
ATOM   3221  C   THR B 327      15.539   9.359   2.273  1.00 91.25           C  
ATOM   3222  CB  THR B 327      16.922   7.270   2.248  1.00 91.25           C  
ATOM   3223  O   THR B 327      16.062   9.820   3.291  1.00 91.25           O  
ATOM   3224  CG2 THR B 327      16.922   5.750   2.154  1.00 91.25           C  
ATOM   3225  OG1 THR B 327      17.812   7.793   1.249  1.00 91.25           O  
ATOM   3226  N   GLY B 328      15.094  10.102   1.301  1.00 89.50           N  
ATOM   3227  CA  GLY B 328      14.992  11.539   1.466  1.00 89.50           C  
ATOM   3228  C   GLY B 328      16.297  12.258   1.238  1.00 89.50           C  
ATOM   3229  O   GLY B 328      16.422  13.445   1.551  1.00 89.50           O  
ATOM   3230  N   LYS B 329      17.312  11.625   0.719  1.00 90.12           N  
ATOM   3231  CA  LYS B 329      18.641  12.211   0.517  1.00 90.12           C  
ATOM   3232  C   LYS B 329      18.688  13.047  -0.756  1.00 90.12           C  
ATOM   3233  CB  LYS B 329      19.703  11.117   0.459  1.00 90.12           C  
ATOM   3234  O   LYS B 329      19.547  13.922  -0.906  1.00 90.12           O  
ATOM   3235  CG  LYS B 329      19.953  10.414   1.786  1.00 90.12           C  
ATOM   3236  CD  LYS B 329      21.047   9.359   1.672  1.00 90.12           C  
ATOM   3237  CE  LYS B 329      21.250   8.617   2.986  1.00 90.12           C  
ATOM   3238  NZ  LYS B 329      22.219   7.496   2.844  1.00 90.12           N  
ATOM   3239  N   CYS B 330      17.766  12.703  -1.674  1.00 89.81           N  
ATOM   3240  CA  CYS B 330      17.672  13.547  -2.859  1.00 89.81           C  
ATOM   3241  C   CYS B 330      16.250  13.562  -3.412  1.00 89.81           C  
ATOM   3242  CB  CYS B 330      18.641  13.062  -3.936  1.00 89.81           C  
ATOM   3243  O   CYS B 330      15.438  12.695  -3.078  1.00 89.81           O  
ATOM   3244  SG  CYS B 330      18.094  11.570  -4.797  1.00 89.81           S  
ATOM   3245  N   LYS B 331      15.945  14.594  -4.164  1.00 91.62           N  
ATOM   3246  CA  LYS B 331      14.672  14.703  -4.875  1.00 91.62           C  
ATOM   3247  C   LYS B 331      14.750  14.031  -6.242  1.00 91.62           C  
ATOM   3248  CB  LYS B 331      14.273  16.172  -5.031  1.00 91.62           C  
ATOM   3249  O   LYS B 331      15.836  13.828  -6.777  1.00 91.62           O  
ATOM   3250  CG  LYS B 331      13.992  16.875  -3.715  1.00 91.62           C  
ATOM   3251  CD  LYS B 331      13.523  18.312  -3.939  1.00 91.62           C  
ATOM   3252  CE  LYS B 331      13.219  19.016  -2.623  1.00 91.62           C  
ATOM   3253  NZ  LYS B 331      12.789  20.422  -2.838  1.00 91.62           N  
ATOM   3254  N   PRO B 332      13.641  13.664  -6.801  1.00 92.44           N  
ATOM   3255  CA  PRO B 332      13.609  12.945  -8.078  1.00 92.44           C  
ATOM   3256  C   PRO B 332      14.398  13.648  -9.172  1.00 92.44           C  
ATOM   3257  CB  PRO B 332      12.117  12.891  -8.422  1.00 92.44           C  
ATOM   3258  O   PRO B 332      15.234  13.031  -9.836  1.00 92.44           O  
ATOM   3259  CG  PRO B 332      11.422  12.758  -7.102  1.00 92.44           C  
ATOM   3260  CD  PRO B 332      12.133  13.625  -6.102  1.00 92.44           C  
ATOM   3261  N   HIS B 333      14.250  14.938  -9.234  1.00 91.06           N  
ATOM   3262  CA  HIS B 333      14.852  15.680 -10.336  1.00 91.06           C  
ATOM   3263  C   HIS B 333      16.359  15.820 -10.141  1.00 91.06           C  
ATOM   3264  CB  HIS B 333      14.211  17.062 -10.469  1.00 91.06           C  
ATOM   3265  O   HIS B 333      17.062  16.250 -11.055  1.00 91.06           O  
ATOM   3266  CG  HIS B 333      14.453  17.953  -9.297  1.00 91.06           C  
ATOM   3267  CD2 HIS B 333      15.273  19.016  -9.148  1.00 91.06           C  
ATOM   3268  ND1 HIS B 333      13.805  17.797  -8.086  1.00 91.06           N  
ATOM   3269  CE1 HIS B 333      14.227  18.719  -7.246  1.00 91.06           C  
ATOM   3270  NE2 HIS B 333      15.109  19.484  -7.863  1.00 91.06           N  
ATOM   3271  N   GLN B 334      16.875  15.484  -9.031  1.00 91.88           N  
ATOM   3272  CA  GLN B 334      18.297  15.562  -8.742  1.00 91.88           C  
ATOM   3273  C   GLN B 334      19.031  14.320  -9.234  1.00 91.88           C  
ATOM   3274  CB  GLN B 334      18.531  15.750  -7.238  1.00 91.88           C  
ATOM   3275  O   GLN B 334      20.266  14.281  -9.242  1.00 91.88           O  
ATOM   3276  CG  GLN B 334      18.000  17.062  -6.691  1.00 91.88           C  
ATOM   3277  CD  GLN B 334      18.125  17.156  -5.184  1.00 91.88           C  
ATOM   3278  NE2 GLN B 334      18.422  18.359  -4.688  1.00 91.88           N  
ATOM   3279  OE1 GLN B 334      17.938  16.172  -4.469  1.00 91.88           O  
ATOM   3280  N   CYS B 335      18.344  13.297  -9.594  1.00 92.88           N  
ATOM   3281  CA  CYS B 335      18.922  12.117 -10.234  1.00 92.88           C  
ATOM   3282  C   CYS B 335      19.328  12.414 -11.664  1.00 92.88           C  
ATOM   3283  CB  CYS B 335      17.922  10.961 -10.211  1.00 92.88           C  
ATOM   3284  O   CYS B 335      18.516  12.867 -12.469  1.00 92.88           O  
ATOM   3285  SG  CYS B 335      18.516   9.477 -11.055  1.00 92.88           S  
ATOM   3286  N   PRO B 336      20.562  12.094 -12.062  1.00 92.25           N  
ATOM   3287  CA  PRO B 336      21.047  12.406 -13.414  1.00 92.25           C  
ATOM   3288  C   PRO B 336      20.266  11.672 -14.500  1.00 92.25           C  
ATOM   3289  CB  PRO B 336      22.500  11.945 -13.375  1.00 92.25           C  
ATOM   3290  O   PRO B 336      20.250  12.117 -15.656  1.00 92.25           O  
ATOM   3291  CG  PRO B 336      22.578  11.023 -12.195  1.00 92.25           C  
ATOM   3292  CD  PRO B 336      21.500  11.398 -11.227  1.00 92.25           C  
ATOM   3293  N   LEU B 337      19.594  10.672 -14.164  1.00 93.94           N  
ATOM   3294  CA  LEU B 337      18.875   9.859 -15.148  1.00 93.94           C  
ATOM   3295  C   LEU B 337      17.453  10.359 -15.328  1.00 93.94           C  
ATOM   3296  CB  LEU B 337      18.875   8.391 -14.727  1.00 93.94           C  
ATOM   3297  O   LEU B 337      16.766   9.992 -16.297  1.00 93.94           O  
ATOM   3298  CG  LEU B 337      20.234   7.734 -14.523  1.00 93.94           C  
ATOM   3299  CD1 LEU B 337      20.062   6.289 -14.062  1.00 93.94           C  
ATOM   3300  CD2 LEU B 337      21.047   7.797 -15.812  1.00 93.94           C  
ATOM   3301  N   PHE B 338      17.031  11.164 -14.406  1.00 93.69           N  
ATOM   3302  CA  PHE B 338      15.641  11.586 -14.359  1.00 93.69           C  
ATOM   3303  C   PHE B 338      15.281  12.414 -15.594  1.00 93.69           C  
ATOM   3304  CB  PHE B 338      15.367  12.398 -13.094  1.00 93.69           C  
ATOM   3305  O   PHE B 338      15.969  13.383 -15.922  1.00 93.69           O  
ATOM   3306  CG  PHE B 338      13.945  12.875 -12.977  1.00 93.69           C  
ATOM   3307  CD1 PHE B 338      13.578  14.141 -13.430  1.00 93.69           C  
ATOM   3308  CD2 PHE B 338      12.969  12.062 -12.406  1.00 93.69           C  
ATOM   3309  CE1 PHE B 338      12.258  14.578 -13.328  1.00 93.69           C  
ATOM   3310  CE2 PHE B 338      11.656  12.500 -12.297  1.00 93.69           C  
ATOM   3311  CZ  PHE B 338      11.305  13.758 -12.750  1.00 93.69           C  
ATOM   3312  N   GLY B 339      14.172  11.992 -16.281  1.00 90.06           N  
ATOM   3313  CA  GLY B 339      13.641  12.758 -17.406  1.00 90.06           C  
ATOM   3314  C   GLY B 339      14.336  12.461 -18.719  1.00 90.06           C  
ATOM   3315  O   GLY B 339      13.852  12.844 -19.781  1.00 90.06           O  
ATOM   3316  N   ASN B 340      15.523  11.789 -18.719  1.00 90.25           N  
ATOM   3317  CA  ASN B 340      16.281  11.430 -19.922  1.00 90.25           C  
ATOM   3318  C   ASN B 340      16.281   9.914 -20.141  1.00 90.25           C  
ATOM   3319  CB  ASN B 340      17.703  11.961 -19.828  1.00 90.25           C  
ATOM   3320  O   ASN B 340      15.375   9.367 -20.750  1.00 90.25           O  
ATOM   3321  CG  ASN B 340      17.766  13.477 -19.781  1.00 90.25           C  
ATOM   3322  ND2 ASN B 340      18.812  14.008 -19.156  1.00 90.25           N  
ATOM   3323  OD1 ASN B 340      16.875  14.156 -20.281  1.00 90.25           O  
ATOM   3324  N   THR B 341      17.266   9.336 -19.453  1.00 91.12           N  
ATOM   3325  CA  THR B 341      17.391   7.883 -19.562  1.00 91.12           C  
ATOM   3326  C   THR B 341      16.219   7.199 -18.828  1.00 91.12           C  
ATOM   3327  CB  THR B 341      18.719   7.383 -18.984  1.00 91.12           C  
ATOM   3328  O   THR B 341      15.742   6.156 -19.281  1.00 91.12           O  
ATOM   3329  CG2 THR B 341      18.906   5.891 -19.234  1.00 91.12           C  
ATOM   3330  OG1 THR B 341      19.797   8.094 -19.594  1.00 91.12           O  
ATOM   3331  N   CYS B 342      15.805   7.844 -17.781  1.00 92.06           N  
ATOM   3332  CA  CYS B 342      14.719   7.301 -16.969  1.00 92.06           C  
ATOM   3333  C   CYS B 342      13.445   8.125 -17.141  1.00 92.06           C  
ATOM   3334  CB  CYS B 342      15.117   7.262 -15.492  1.00 92.06           C  
ATOM   3335  O   CYS B 342      13.344   9.234 -16.609  1.00 92.06           O  
ATOM   3336  SG  CYS B 342      13.945   6.363 -14.453  1.00 92.06           S  
ATOM   3337  N   ASN B 343      12.477   7.566 -17.859  1.00 91.44           N  
ATOM   3338  CA  ASN B 343      11.188   8.188 -18.125  1.00 91.44           C  
ATOM   3339  C   ASN B 343      10.078   7.148 -18.234  1.00 91.44           C  
ATOM   3340  CB  ASN B 343      11.250   9.031 -19.406  1.00 91.44           C  
ATOM   3341  O   ASN B 343      10.336   5.949 -18.156  1.00 91.44           O  
ATOM   3342  CG  ASN B 343      11.633   8.211 -20.625  1.00 91.44           C  
ATOM   3343  ND2 ASN B 343      12.766   8.531 -21.234  1.00 91.44           N  
ATOM   3344  OD1 ASN B 343      10.898   7.293 -21.016  1.00 91.44           O  
ATOM   3345  N   PRO B 344       8.883   7.562 -18.297  1.00 85.75           N  
ATOM   3346  CA  PRO B 344       7.773   6.609 -18.266  1.00 85.75           C  
ATOM   3347  C   PRO B 344       7.828   5.598 -19.406  1.00 85.75           C  
ATOM   3348  CB  PRO B 344       6.535   7.504 -18.375  1.00 85.75           C  
ATOM   3349  O   PRO B 344       7.344   4.473 -19.266  1.00 85.75           O  
ATOM   3350  CG  PRO B 344       6.918   8.781 -17.703  1.00 85.75           C  
ATOM   3351  CD  PRO B 344       8.359   9.070 -18.016  1.00 85.75           C  
ATOM   3352  N   GLN B 345       8.391   5.891 -20.500  1.00 85.75           N  
ATOM   3353  CA  GLN B 345       8.492   4.984 -21.641  1.00 85.75           C  
ATOM   3354  C   GLN B 345       9.641   3.994 -21.453  1.00 85.75           C  
ATOM   3355  CB  GLN B 345       8.672   5.766 -22.938  1.00 85.75           C  
ATOM   3356  O   GLN B 345       9.547   2.842 -21.875  1.00 85.75           O  
ATOM   3357  CG  GLN B 345       7.465   6.609 -23.328  1.00 85.75           C  
ATOM   3358  CD  GLN B 345       7.461   7.973 -22.656  1.00 85.75           C  
ATOM   3359  NE2 GLN B 345       6.457   8.781 -22.984  1.00 85.75           N  
ATOM   3360  OE1 GLN B 345       8.352   8.289 -21.859  1.00 85.75           O  
ATOM   3361  N   THR B 346      10.672   4.504 -20.859  1.00 85.56           N  
ATOM   3362  CA  THR B 346      11.852   3.699 -20.594  1.00 85.56           C  
ATOM   3363  C   THR B 346      12.266   3.818 -19.125  1.00 85.56           C  
ATOM   3364  CB  THR B 346      13.031   4.113 -21.500  1.00 85.56           C  
ATOM   3365  O   THR B 346      13.297   4.422 -18.812  1.00 85.56           O  
ATOM   3366  CG2 THR B 346      12.719   3.842 -22.969  1.00 85.56           C  
ATOM   3367  OG1 THR B 346      13.289   5.516 -21.328  1.00 85.56           O  
ATOM   3368  N   ALA B 347      11.516   3.115 -18.344  1.00 86.31           N  
ATOM   3369  CA  ALA B 347      11.789   3.199 -16.906  1.00 86.31           C  
ATOM   3370  C   ALA B 347      13.078   2.465 -16.547  1.00 86.31           C  
ATOM   3371  CB  ALA B 347      10.617   2.629 -16.109  1.00 86.31           C  
ATOM   3372  O   ALA B 347      13.172   1.245 -16.703  1.00 86.31           O  
ATOM   3373  N   PHE B 348      14.039   3.289 -16.141  1.00 85.19           N  
ATOM   3374  CA  PHE B 348      15.297   2.746 -15.641  1.00 85.19           C  
ATOM   3375  C   PHE B 348      15.148   2.260 -14.203  1.00 85.19           C  
ATOM   3376  CB  PHE B 348      16.406   3.799 -15.719  1.00 85.19           C  
ATOM   3377  O   PHE B 348      15.625   1.178 -13.852  1.00 85.19           O  
ATOM   3378  CG  PHE B 348      17.781   3.258 -15.422  1.00 85.19           C  
ATOM   3379  CD1 PHE B 348      18.266   3.254 -14.125  1.00 85.19           C  
ATOM   3380  CD2 PHE B 348      18.578   2.754 -16.438  1.00 85.19           C  
ATOM   3381  CE1 PHE B 348      19.547   2.754 -13.844  1.00 85.19           C  
ATOM   3382  CE2 PHE B 348      19.844   2.252 -16.172  1.00 85.19           C  
ATOM   3383  CZ  PHE B 348      20.328   2.254 -14.867  1.00 85.19           C  
ATOM   3384  N   GLY B 349      14.508   3.029 -13.383  1.00 86.06           N  
ATOM   3385  CA  GLY B 349      14.195   2.686 -12.008  1.00 86.06           C  
ATOM   3386  C   GLY B 349      12.719   2.424 -11.773  1.00 86.06           C  
ATOM   3387  O   GLY B 349      11.875   2.877 -12.547  1.00 86.06           O  
ATOM   3388  N   ALA B 350      12.438   1.740 -10.750  1.00 85.88           N  
ATOM   3389  CA  ALA B 350      11.070   1.318 -10.445  1.00 85.88           C  
ATOM   3390  C   ALA B 350      10.211   2.506 -10.023  1.00 85.88           C  
ATOM   3391  CB  ALA B 350      11.078   0.256  -9.344  1.00 85.88           C  
ATOM   3392  O   ALA B 350       8.984   2.461 -10.133  1.00 85.88           O  
ATOM   3393  N   LEU B 351      10.875   3.605  -9.516  1.00 91.81           N  
ATOM   3394  CA  LEU B 351      10.133   4.770  -9.047  1.00 91.81           C  
ATOM   3395  C   LEU B 351       9.438   5.473 -10.211  1.00 91.81           C  
ATOM   3396  CB  LEU B 351      11.062   5.750  -8.328  1.00 91.81           C  
ATOM   3397  O   LEU B 351       8.531   6.281 -10.000  1.00 91.81           O  
ATOM   3398  CG  LEU B 351      11.680   5.262  -7.016  1.00 91.81           C  
ATOM   3399  CD1 LEU B 351      12.648   6.301  -6.469  1.00 91.81           C  
ATOM   3400  CD2 LEU B 351      10.586   4.953  -5.996  1.00 91.81           C  
ATOM   3401  N   MET B 352       9.828   5.129 -11.477  1.00 91.31           N  
ATOM   3402  CA  MET B 352       9.305   5.773 -12.680  1.00 91.31           C  
ATOM   3403  C   MET B 352       8.164   4.957 -13.273  1.00 91.31           C  
ATOM   3404  CB  MET B 352      10.414   5.965 -13.711  1.00 91.31           C  
ATOM   3405  O   MET B 352       7.625   5.312 -14.328  1.00 91.31           O  
ATOM   3406  CG  MET B 352      10.000   6.824 -14.898  1.00 91.31           C  
ATOM   3407  SD  MET B 352       9.516   8.523 -14.398  1.00 91.31           S  
ATOM   3408  CE  MET B 352      11.156   9.242 -14.094  1.00 91.31           C  
ATOM   3409  N   VAL B 353       7.867   3.887 -12.672  1.00 85.62           N  
ATOM   3410  CA  VAL B 353       6.938   2.930 -13.266  1.00 85.62           C  
ATOM   3411  C   VAL B 353       5.520   3.221 -12.781  1.00 85.62           C  
ATOM   3412  CB  VAL B 353       7.328   1.474 -12.922  1.00 85.62           C  
ATOM   3413  O   VAL B 353       4.609   3.408 -13.594  1.00 85.62           O  
ATOM   3414  CG1 VAL B 353       6.250   0.500 -13.391  1.00 85.62           C  
ATOM   3415  CG2 VAL B 353       8.680   1.124 -13.547  1.00 85.62           C  
ATOM   3416  N   SER B 354       5.402   3.336 -11.516  1.00 81.69           N  
ATOM   3417  CA  SER B 354       4.086   3.494 -10.898  1.00 81.69           C  
ATOM   3418  C   SER B 354       3.775   4.961 -10.633  1.00 81.69           C  
ATOM   3419  CB  SER B 354       4.008   2.697  -9.602  1.00 81.69           C  
ATOM   3420  O   SER B 354       4.668   5.734 -10.273  1.00 81.69           O  
ATOM   3421  OG  SER B 354       2.811   2.998  -8.898  1.00 81.69           O  
ATOM   3422  N   SER B 355       2.547   5.285 -10.727  1.00 79.19           N  
ATOM   3423  CA  SER B 355       2.096   6.633 -10.398  1.00 79.19           C  
ATOM   3424  C   SER B 355       2.330   6.945  -8.922  1.00 79.19           C  
ATOM   3425  CB  SER B 355       0.614   6.801 -10.734  1.00 79.19           C  
ATOM   3426  O   SER B 355       2.373   8.109  -8.531  1.00 79.19           O  
ATOM   3427  OG  SER B 355      -0.178   5.895  -9.984  1.00 79.19           O  
ATOM   3428  N   GLU B 356       2.477   5.895  -8.156  1.00 83.44           N  
ATOM   3429  CA  GLU B 356       2.725   6.047  -6.727  1.00 83.44           C  
ATOM   3430  C   GLU B 356       4.207   6.258  -6.445  1.00 83.44           C  
ATOM   3431  CB  GLU B 356       2.211   4.824  -5.961  1.00 83.44           C  
ATOM   3432  O   GLU B 356       4.594   6.551  -5.309  1.00 83.44           O  
ATOM   3433  CG  GLU B 356       0.698   4.668  -5.996  1.00 83.44           C  
ATOM   3434  CD  GLU B 356       0.185   3.586  -5.055  1.00 83.44           C  
ATOM   3435  OE1 GLU B 356      -0.800   3.836  -4.324  1.00 83.44           O  
ATOM   3436  OE2 GLU B 356       0.773   2.482  -5.051  1.00 83.44           O  
ATOM   3437  N   GLY B 357       4.969   6.086  -7.461  1.00 88.19           N  
ATOM   3438  CA  GLY B 357       6.395   6.340  -7.324  1.00 88.19           C  
ATOM   3439  C   GLY B 357       6.750   7.812  -7.406  1.00 88.19           C  
ATOM   3440  O   GLY B 357       6.230   8.531  -8.258  1.00 88.19           O  
ATOM   3441  N   ALA B 358       7.605   8.195  -6.609  1.00 91.25           N  
ATOM   3442  CA  ALA B 358       7.973   9.609  -6.488  1.00 91.25           C  
ATOM   3443  C   ALA B 358       8.461  10.164  -7.820  1.00 91.25           C  
ATOM   3444  CB  ALA B 358       9.047   9.789  -5.414  1.00 91.25           C  
ATOM   3445  O   ALA B 358       8.148  11.305  -8.180  1.00 91.25           O  
ATOM   3446  N   CYS B 359       9.266   9.398  -8.562  1.00 93.31           N  
ATOM   3447  CA  CYS B 359       9.805   9.867  -9.828  1.00 93.31           C  
ATOM   3448  C   CYS B 359       8.703  10.000 -10.875  1.00 93.31           C  
ATOM   3449  CB  CYS B 359      10.891   8.914 -10.336  1.00 93.31           C  
ATOM   3450  O   CYS B 359       8.672  10.984 -11.625  1.00 93.31           O  
ATOM   3451  SG  CYS B 359      12.367   8.883  -9.305  1.00 93.31           S  
ATOM   3452  N   ALA B 360       7.855   9.062 -10.922  1.00 90.44           N  
ATOM   3453  CA  ALA B 360       6.727   9.125 -11.852  1.00 90.44           C  
ATOM   3454  C   ALA B 360       5.820  10.312 -11.539  1.00 90.44           C  
ATOM   3455  CB  ALA B 360       5.934   7.824 -11.812  1.00 90.44           C  
ATOM   3456  O   ALA B 360       5.406  11.047 -12.438  1.00 90.44           O  
ATOM   3457  N   ALA B 361       5.500  10.469 -10.289  1.00 88.62           N  
ATOM   3458  CA  ALA B 361       4.648  11.570  -9.844  1.00 88.62           C  
ATOM   3459  C   ALA B 361       5.297  12.914 -10.156  1.00 88.62           C  
ATOM   3460  CB  ALA B 361       4.359  11.453  -8.352  1.00 88.62           C  
ATOM   3461  O   ALA B 361       4.637  13.820 -10.672  1.00 88.62           O  
ATOM   3462  N   TRP B 362       6.551  12.992  -9.836  1.00 91.94           N  
ATOM   3463  CA  TRP B 362       7.285  14.219 -10.125  1.00 91.94           C  
ATOM   3464  C   TRP B 362       7.281  14.508 -11.625  1.00 91.94           C  
ATOM   3465  CB  TRP B 362       8.727  14.117  -9.617  1.00 91.94           C  
ATOM   3466  O   TRP B 362       7.043  15.641 -12.039  1.00 91.94           O  
ATOM   3467  CG  TRP B 362       9.469  15.414  -9.641  1.00 91.94           C  
ATOM   3468  CD1 TRP B 362       9.883  16.109 -10.742  1.00 91.94           C  
ATOM   3469  CD2 TRP B 362       9.898  16.172  -8.508  1.00 91.94           C  
ATOM   3470  CE2 TRP B 362      10.562  17.312  -9.000  1.00 91.94           C  
ATOM   3471  CE3 TRP B 362       9.781  16.000  -7.121  1.00 91.94           C  
ATOM   3472  NE1 TRP B 362      10.539  17.250 -10.367  1.00 91.94           N  
ATOM   3473  CH2 TRP B 362      10.984  18.094  -6.801  1.00 91.94           C  
ATOM   3474  CZ2 TRP B 362      11.117  18.281  -8.148  1.00 91.94           C  
ATOM   3475  CZ3 TRP B 362      10.328  16.969  -6.281  1.00 91.94           C  
ATOM   3476  N   TYR B 363       7.586  13.578 -12.406  1.00 91.69           N  
ATOM   3477  CA  TYR B 363       7.629  13.703 -13.859  1.00 91.69           C  
ATOM   3478  C   TYR B 363       6.289  14.172 -14.414  1.00 91.69           C  
ATOM   3479  CB  TYR B 363       8.016  12.375 -14.508  1.00 91.69           C  
ATOM   3480  O   TYR B 363       6.238  15.023 -15.305  1.00 91.69           O  
ATOM   3481  CG  TYR B 363       8.266  12.469 -15.992  1.00 91.69           C  
ATOM   3482  CD1 TYR B 363       7.219  12.344 -16.906  1.00 91.69           C  
ATOM   3483  CD2 TYR B 363       9.547  12.672 -16.484  1.00 91.69           C  
ATOM   3484  CE1 TYR B 363       7.441  12.430 -18.266  1.00 91.69           C  
ATOM   3485  CE2 TYR B 363       9.781  12.758 -17.859  1.00 91.69           C  
ATOM   3486  OH  TYR B 363       8.953  12.719 -20.094  1.00 91.69           O  
ATOM   3487  CZ  TYR B 363       8.727  12.641 -18.734  1.00 91.69           C  
ATOM   3488  N   GLN B 364       5.273  13.727 -13.953  1.00 86.88           N  
ATOM   3489  CA  GLN B 364       3.926  14.000 -14.445  1.00 86.88           C  
ATOM   3490  C   GLN B 364       3.451  15.383 -14.031  1.00 86.88           C  
ATOM   3491  CB  GLN B 364       2.947  12.938 -13.938  1.00 86.88           C  
ATOM   3492  O   GLN B 364       2.834  16.094 -14.828  1.00 86.88           O  
ATOM   3493  CG  GLN B 364       1.534  13.094 -14.484  1.00 86.88           C  
ATOM   3494  CD  GLN B 364       0.652  11.898 -14.188  1.00 86.88           C  
ATOM   3495  NE2 GLN B 364      -0.604  11.961 -14.617  1.00 86.88           N  
ATOM   3496  OE1 GLN B 364       1.097  10.914 -13.578  1.00 86.88           O  
ATOM   3497  N   TYR B 365       3.811  15.773 -12.836  1.00 86.25           N  
ATOM   3498  CA  TYR B 365       3.121  16.938 -12.297  1.00 86.25           C  
ATOM   3499  C   TYR B 365       4.078  18.125 -12.141  1.00 86.25           C  
ATOM   3500  CB  TYR B 365       2.475  16.609 -10.953  1.00 86.25           C  
ATOM   3501  O   TYR B 365       3.646  19.250 -11.906  1.00 86.25           O  
ATOM   3502  CG  TYR B 365       1.397  15.555 -11.039  1.00 86.25           C  
ATOM   3503  CD1 TYR B 365       0.193  15.812 -11.688  1.00 86.25           C  
ATOM   3504  CD2 TYR B 365       1.581  14.297 -10.469  1.00 86.25           C  
ATOM   3505  CE1 TYR B 365      -0.803  14.852 -11.766  1.00 86.25           C  
ATOM   3506  CE2 TYR B 365       0.591  13.328 -10.539  1.00 86.25           C  
ATOM   3507  OH  TYR B 365      -1.578  12.648 -11.273  1.00 86.25           O  
ATOM   3508  CZ  TYR B 365      -0.595  13.609 -11.195  1.00 86.25           C  
ATOM   3509  N   ARG B 366       5.406  17.922 -12.203  1.00 81.31           N  
ATOM   3510  CA  ARG B 366       6.379  19.000 -12.016  1.00 81.31           C  
ATOM   3511  C   ARG B 366       7.195  19.219 -13.281  1.00 81.31           C  
ATOM   3512  CB  ARG B 366       7.312  18.672 -10.844  1.00 81.31           C  
ATOM   3513  O   ARG B 366       8.320  19.719 -13.219  1.00 81.31           O  
ATOM   3514  CG  ARG B 366       6.617  18.656  -9.492  1.00 81.31           C  
ATOM   3515  CD  ARG B 366       6.219  20.047  -9.039  1.00 81.31           C  
ATOM   3516  NE  ARG B 366       5.629  20.031  -7.703  1.00 81.31           N  
ATOM   3517  NH1 ARG B 366       3.451  19.828  -8.445  1.00 81.31           N  
ATOM   3518  NH2 ARG B 366       3.898  19.938  -6.199  1.00 81.31           N  
ATOM   3519  CZ  ARG B 366       4.328  19.938  -7.453  1.00 81.31           C  
ATOM   3520  N   GLN B 367       6.879  18.766 -14.492  1.00 66.94           N  
ATOM   3521  CA  GLN B 367       7.617  18.844 -15.750  1.00 66.94           C  
ATOM   3522  C   GLN B 367       8.000  20.297 -16.062  1.00 66.94           C  
ATOM   3523  CB  GLN B 367       6.789  18.266 -16.891  1.00 66.94           C  
ATOM   3524  O   GLN B 367       9.094  20.547 -16.578  1.00 66.94           O  
ATOM   3525  CG  GLN B 367       7.074  16.797 -17.172  1.00 66.94           C  
ATOM   3526  CD  GLN B 367       6.262  16.250 -18.344  1.00 66.94           C  
ATOM   3527  NE2 GLN B 367       6.500  15.000 -18.688  1.00 66.94           N  
ATOM   3528  OE1 GLN B 367       5.426  16.953 -18.906  1.00 66.94           O  
ATOM   3529  N   GLN B 368       7.109  21.188 -15.727  1.00 59.12           N  
ATOM   3530  CA  GLN B 368       7.375  22.562 -16.141  1.00 59.12           C  
ATOM   3531  C   GLN B 368       8.617  23.109 -15.438  1.00 59.12           C  
ATOM   3532  CB  GLN B 368       6.164  23.453 -15.844  1.00 59.12           C  
ATOM   3533  O   GLN B 368       9.180  24.125 -15.867  1.00 59.12           O  
ATOM   3534  CG  GLN B 368       4.992  23.219 -16.781  1.00 59.12           C  
ATOM   3535  CD  GLN B 368       3.859  24.203 -16.562  1.00 59.12           C  
ATOM   3536  NE2 GLN B 368       2.855  24.172 -17.422  1.00 59.12           N  
ATOM   3537  OE1 GLN B 368       3.883  25.000 -15.609  1.00 59.12           O  
ATOM   3538  N   GLU B 369       8.938  22.547 -14.281  1.00 57.41           N  
ATOM   3539  CA  GLU B 369      10.109  23.062 -13.586  1.00 57.41           C  
ATOM   3540  C   GLU B 369      11.398  22.625 -14.273  1.00 57.41           C  
ATOM   3541  CB  GLU B 369      10.109  22.609 -12.125  1.00 57.41           C  
ATOM   3542  O   GLU B 369      12.469  23.188 -14.016  1.00 57.41           O  
ATOM   3543  CG  GLU B 369       9.125  23.375 -11.242  1.00 57.41           C  
ATOM   3544  CD  GLU B 369       9.148  22.922  -9.789  1.00 57.41           C  
ATOM   3545  OE1 GLU B 369       8.367  23.453  -8.977  1.00 57.41           O  
ATOM   3546  OE2 GLU B 369       9.961  22.016  -9.469  1.00 57.41           O  
ATOM   3547  N   ASN B 370      11.445  21.547 -15.000  1.00 51.53           N  
ATOM   3548  CA  ASN B 370      12.656  21.078 -15.656  1.00 51.53           C  
ATOM   3549  C   ASN B 370      12.992  21.906 -16.891  1.00 51.53           C  
ATOM   3550  CB  ASN B 370      12.523  19.594 -16.031  1.00 51.53           C  
ATOM   3551  O   ASN B 370      14.094  21.797 -17.438  1.00 51.53           O  
ATOM   3552  CG  ASN B 370      12.789  18.672 -14.852  1.00 51.53           C  
ATOM   3553  ND2 ASN B 370      12.250  17.453 -14.922  1.00 51.53           N  
ATOM   3554  OD1 ASN B 370      13.461  19.047 -13.891  1.00 51.53           O  
ATOM   3555  N   GLU B 371      12.055  22.453 -17.625  1.00 45.53           N  
ATOM   3556  CA  GLU B 371      12.398  23.266 -18.797  1.00 45.53           C  
ATOM   3557  C   GLU B 371      13.039  24.578 -18.391  1.00 45.53           C  
ATOM   3558  CB  GLU B 371      11.156  23.516 -19.641  1.00 45.53           C  
ATOM   3559  O   GLU B 371      13.695  25.234 -19.203  1.00 45.53           O  
ATOM   3560  CG  GLU B 371      10.742  22.328 -20.516  1.00 45.53           C  
ATOM   3561  CD  GLU B 371       9.523  22.625 -21.375  1.00 45.53           C  
ATOM   3562  OE1 GLU B 371       9.172  21.766 -22.219  1.00 45.53           O  
ATOM   3563  OE2 GLU B 371       8.922  23.703 -21.203  1.00 45.53           O  
ATOM   3564  N   ALA B 372      12.984  25.031 -17.062  1.00 36.22           N  
ATOM   3565  CA  ALA B 372      13.656  26.328 -16.875  1.00 36.22           C  
ATOM   3566  C   ALA B 372      15.117  26.125 -16.500  1.00 36.22           C  
ATOM   3567  CB  ALA B 372      12.938  27.141 -15.812  1.00 36.22           C  
ATOM   3568  O   ALA B 372      15.453  25.219 -15.742  1.00 36.22           O  
TER    3569      ALA B 372                                                      
ENDMDL                                                                          
END                                                                             
