# Supplementary material for: ATP-Triggered Fe(CN)2CO Synthon Transfer from the Maturase HypCD to the Active Site of Apo-[NiFe]-Hydrogenase
Source: J Am Chem Soc. 2024 Nov 4;146(45):30976–89. doi: 10.1021/jacs.4c09791 (PMC11565642; doi:10.1021/jacs.4c09791)
Supplement: Supplementary file 2 — ja4c09791_si_002.zip [file ja4c09791_si_002.zip › Supplementary Data I/AlphaFold2/EcHypCD_CnHoxC/EcHypCD_CnHoxC.pdb]

MODEL     1                                                                     
ATOM      1  N   CYS A   1       0.868 -19.500 -10.992  1.00 51.06           N  
ATOM      2  CA  CYS A   1       0.301 -20.297 -12.062  1.00 51.06           C  
ATOM      3  C   CYS A   1      -0.689 -19.484 -12.891  1.00 51.06           C  
ATOM      4  CB  CYS A   1      -0.389 -21.547 -11.500  1.00 51.06           C  
ATOM      5  O   CYS A   1      -1.297 -20.016 -13.828  1.00 51.06           O  
ATOM      6  SG  CYS A   1       0.750 -22.734 -10.766  1.00 51.06           S  
ATOM      7  N   ILE A   2      -0.839 -18.266 -12.469  1.00 58.25           N  
ATOM      8  CA  ILE A   2      -1.924 -17.531 -13.102  1.00 58.25           C  
ATOM      9  C   ILE A   2      -1.403 -16.812 -14.352  1.00 58.25           C  
ATOM     10  CB  ILE A   2      -2.555 -16.500 -12.133  1.00 58.25           C  
ATOM     11  O   ILE A   2      -0.302 -16.266 -14.344  1.00 58.25           O  
ATOM     12  CG1 ILE A   2      -3.129 -17.219 -10.906  1.00 58.25           C  
ATOM     13  CG2 ILE A   2      -3.635 -15.680 -12.836  1.00 58.25           C  
ATOM     14  CD1 ILE A   2      -3.637 -16.281  -9.820  1.00 58.25           C  
ATOM     15  N   GLY A   3      -1.910 -17.156 -15.508  1.00 67.69           N  
ATOM     16  CA  GLY A   3      -1.620 -16.422 -16.719  1.00 67.69           C  
ATOM     17  C   GLY A   3      -2.162 -15.000 -16.703  1.00 67.69           C  
ATOM     18  O   GLY A   3      -3.238 -14.750 -16.172  1.00 67.69           O  
ATOM     19  N   VAL A   4      -1.292 -14.062 -17.109  1.00 72.06           N  
ATOM     20  CA  VAL A   4      -1.662 -12.648 -17.156  1.00 72.06           C  
ATOM     21  C   VAL A   4      -1.932 -12.234 -18.609  1.00 72.06           C  
ATOM     22  CB  VAL A   4      -0.563 -11.758 -16.547  1.00 72.06           C  
ATOM     23  O   VAL A   4      -1.100 -12.461 -19.484  1.00 72.06           O  
ATOM     24  CG1 VAL A   4      -1.034 -10.305 -16.469  1.00 72.06           C  
ATOM     25  CG2 VAL A   4      -0.167 -12.273 -15.164  1.00 72.06           C  
ATOM     26  N   PRO A   5      -3.094 -11.648 -18.781  1.00 80.19           N  
ATOM     27  CA  PRO A   5      -3.387 -11.188 -20.141  1.00 80.19           C  
ATOM     28  C   PRO A   5      -2.494 -10.031 -20.578  1.00 80.19           C  
ATOM     29  CB  PRO A   5      -4.852 -10.750 -20.062  1.00 80.19           C  
ATOM     30  O   PRO A   5      -2.176  -9.148 -19.781  1.00 80.19           O  
ATOM     31  CG  PRO A   5      -5.355 -11.344 -18.781  1.00 80.19           C  
ATOM     32  CD  PRO A   5      -4.184 -11.586 -17.875  1.00 80.19           C  
ATOM     33  N   GLY A   6      -2.061 -10.078 -21.797  1.00 81.69           N  
ATOM     34  CA  GLY A   6      -1.270  -9.031 -22.422  1.00 81.69           C  
ATOM     35  C   GLY A   6      -1.549  -8.875 -23.906  1.00 81.69           C  
ATOM     36  O   GLY A   6      -1.944  -9.836 -24.562  1.00 81.69           O  
ATOM     37  N   GLN A   7      -1.397  -7.602 -24.375  1.00 85.69           N  
ATOM     38  CA  GLN A   7      -1.607  -7.312 -25.781  1.00 85.69           C  
ATOM     39  C   GLN A   7      -0.285  -7.297 -26.547  1.00 85.69           C  
ATOM     40  CB  GLN A   7      -2.330  -5.977 -25.953  1.00 85.69           C  
ATOM     41  O   GLN A   7       0.659  -6.613 -26.141  1.00 85.69           O  
ATOM     42  CG  GLN A   7      -2.877  -5.750 -27.359  1.00 85.69           C  
ATOM     43  CD  GLN A   7      -3.600  -4.426 -27.500  1.00 85.69           C  
ATOM     44  NE2 GLN A   7      -4.441  -4.316 -28.531  1.00 85.69           N  
ATOM     45  OE1 GLN A   7      -3.402  -3.506 -26.703  1.00 85.69           O  
ATOM     46  N   ILE A   8      -0.255  -8.016 -27.656  1.00 91.19           N  
ATOM     47  CA  ILE A   8       0.941  -8.086 -28.484  1.00 91.19           C  
ATOM     48  C   ILE A   8       1.127  -6.770 -29.234  1.00 91.19           C  
ATOM     49  CB  ILE A   8       0.866  -9.266 -29.484  1.00 91.19           C  
ATOM     50  O   ILE A   8       0.251  -6.355 -30.000  1.00 91.19           O  
ATOM     51  CG1 ILE A   8       0.708 -10.594 -28.734  1.00 91.19           C  
ATOM     52  CG2 ILE A   8       2.104  -9.289 -30.391  1.00 91.19           C  
ATOM     53  CD1 ILE A   8       0.429 -11.789 -29.641  1.00 91.19           C  
ATOM     54  N   ARG A   9       2.256  -6.137 -29.094  1.00 88.94           N  
ATOM     55  CA  ARG A   9       2.549  -4.855 -29.734  1.00 88.94           C  
ATOM     56  C   ARG A   9       3.449  -5.047 -30.953  1.00 88.94           C  
ATOM     57  CB  ARG A   9       3.207  -3.896 -28.734  1.00 88.94           C  
ATOM     58  O   ARG A   9       3.186  -4.488 -32.031  1.00 88.94           O  
ATOM     59  CG  ARG A   9       2.293  -3.465 -27.609  1.00 88.94           C  
ATOM     60  CD  ARG A   9       1.147  -2.594 -28.109  1.00 88.94           C  
ATOM     61  NE  ARG A   9       0.412  -1.987 -27.000  1.00 88.94           N  
ATOM     62  NH1 ARG A   9      -1.272  -1.122 -28.312  1.00 88.94           N  
ATOM     63  NH2 ARG A   9      -1.307  -0.792 -26.047  1.00 88.94           N  
ATOM     64  CZ  ARG A   9      -0.721  -1.302 -27.125  1.00 88.94           C  
ATOM     65  N   THR A  10       4.543  -5.730 -30.781  1.00 90.88           N  
ATOM     66  CA  THR A  10       5.473  -6.020 -31.875  1.00 90.88           C  
ATOM     67  C   THR A  10       5.922  -7.477 -31.828  1.00 90.88           C  
ATOM     68  CB  THR A  10       6.707  -5.098 -31.812  1.00 90.88           C  
ATOM     69  O   THR A  10       5.883  -8.109 -30.781  1.00 90.88           O  
ATOM     70  CG2 THR A  10       6.320  -3.643 -32.062  1.00 90.88           C  
ATOM     71  OG1 THR A  10       7.312  -5.211 -30.516  1.00 90.88           O  
ATOM     72  N   ILE A  11       6.191  -7.957 -33.031  1.00 91.75           N  
ATOM     73  CA  ILE A  11       6.645  -9.336 -33.156  1.00 91.75           C  
ATOM     74  C   ILE A  11       7.949  -9.383 -33.938  1.00 91.75           C  
ATOM     75  CB  ILE A  11       5.574 -10.219 -33.844  1.00 91.75           C  
ATOM     76  O   ILE A  11       8.078  -8.734 -35.000  1.00 91.75           O  
ATOM     77  CG1 ILE A  11       4.281 -10.227 -33.031  1.00 91.75           C  
ATOM     78  CG2 ILE A  11       6.098 -11.648 -34.031  1.00 91.75           C  
ATOM     79  CD1 ILE A  11       3.125 -10.961 -33.688  1.00 91.75           C  
ATOM     80  N   ASP A  12       8.898  -9.984 -33.438  1.00 89.19           N  
ATOM     81  CA  ASP A  12      10.180 -10.281 -34.062  1.00 89.19           C  
ATOM     82  C   ASP A  12      10.492 -11.773 -34.000  1.00 89.19           C  
ATOM     83  CB  ASP A  12      11.305  -9.477 -33.406  1.00 89.19           C  
ATOM     84  O   ASP A  12      11.070 -12.250 -33.031  1.00 89.19           O  
ATOM     85  CG  ASP A  12      12.625  -9.570 -34.156  1.00 89.19           C  
ATOM     86  OD1 ASP A  12      12.656 -10.164 -35.250  1.00 89.19           O  
ATOM     87  OD2 ASP A  12      13.633  -9.047 -33.656  1.00 89.19           O  
ATOM     88  N   GLY A  13      10.211 -12.516 -35.125  1.00 86.38           N  
ATOM     89  CA  GLY A  13      10.328 -13.969 -35.062  1.00 86.38           C  
ATOM     90  C   GLY A  13       9.344 -14.617 -34.125  1.00 86.38           C  
ATOM     91  O   GLY A  13       8.133 -14.453 -34.250  1.00 86.38           O  
ATOM     92  N   ASN A  14       9.875 -15.164 -33.094  1.00 87.19           N  
ATOM     93  CA  ASN A  14       9.008 -15.797 -32.094  1.00 87.19           C  
ATOM     94  C   ASN A  14       8.953 -14.984 -30.797  1.00 87.19           C  
ATOM     95  CB  ASN A  14       9.477 -17.219 -31.797  1.00 87.19           C  
ATOM     96  O   ASN A  14       8.336 -15.406 -29.812  1.00 87.19           O  
ATOM     97  CG  ASN A  14       9.023 -18.203 -32.844  1.00 87.19           C  
ATOM     98  ND2 ASN A  14       9.508 -19.438 -32.750  1.00 87.19           N  
ATOM     99  OD1 ASN A  14       8.250 -17.859 -33.750  1.00 87.19           O  
ATOM    100  N   GLN A  15       9.570 -13.914 -30.875  1.00 88.69           N  
ATOM    101  CA  GLN A  15       9.578 -13.031 -29.719  1.00 88.69           C  
ATOM    102  C   GLN A  15       8.680 -11.820 -29.953  1.00 88.69           C  
ATOM    103  CB  GLN A  15      11.000 -12.570 -29.406  1.00 88.69           C  
ATOM    104  O   GLN A  15       8.617 -11.281 -31.062  1.00 88.69           O  
ATOM    105  CG  GLN A  15      11.812 -13.578 -28.594  1.00 88.69           C  
ATOM    106  CD  GLN A  15      11.914 -13.211 -27.125  1.00 88.69           C  
ATOM    107  NE2 GLN A  15      12.398 -14.148 -26.328  1.00 88.69           N  
ATOM    108  OE1 GLN A  15      11.555 -12.102 -26.734  1.00 88.69           O  
ATOM    109  N   ALA A  16       7.965 -11.484 -28.938  1.00 90.44           N  
ATOM    110  CA  ALA A  16       7.047 -10.352 -29.031  1.00 90.44           C  
ATOM    111  C   ALA A  16       7.172  -9.438 -27.812  1.00 90.44           C  
ATOM    112  CB  ALA A  16       5.609 -10.844 -29.172  1.00 90.44           C  
ATOM    113  O   ALA A  16       7.605  -9.875 -26.750  1.00 90.44           O  
ATOM    114  N   LYS A  17       6.949  -8.211 -28.062  1.00 88.81           N  
ATOM    115  CA  LYS A  17       6.730  -7.270 -26.969  1.00 88.81           C  
ATOM    116  C   LYS A  17       5.250  -7.184 -26.609  1.00 88.81           C  
ATOM    117  CB  LYS A  17       7.262  -5.883 -27.344  1.00 88.81           C  
ATOM    118  O   LYS A  17       4.422  -6.820 -27.453  1.00 88.81           O  
ATOM    119  CG  LYS A  17       8.773  -5.750 -27.234  1.00 88.81           C  
ATOM    120  CD  LYS A  17       9.172  -4.387 -26.672  1.00 88.81           C  
ATOM    121  CE  LYS A  17      10.680  -4.250 -26.562  1.00 88.81           C  
ATOM    122  NZ  LYS A  17      11.070  -2.994 -25.859  1.00 88.81           N  
ATOM    123  N   VAL A  18       4.961  -7.598 -25.406  1.00 84.88           N  
ATOM    124  CA  VAL A  18       3.578  -7.660 -24.953  1.00 84.88           C  
ATOM    125  C   VAL A  18       3.348  -6.617 -23.859  1.00 84.88           C  
ATOM    126  CB  VAL A  18       3.217  -9.070 -24.422  1.00 84.88           C  
ATOM    127  O   VAL A  18       4.152  -6.484 -22.938  1.00 84.88           O  
ATOM    128  CG1 VAL A  18       1.808  -9.078 -23.828  1.00 84.88           C  
ATOM    129  CG2 VAL A  18       3.340 -10.102 -25.531  1.00 84.88           C  
ATOM    130  N   ASP A  19       2.318  -5.879 -23.984  1.00 74.12           N  
ATOM    131  CA  ASP A  19       1.917  -4.871 -23.016  1.00 74.12           C  
ATOM    132  C   ASP A  19       1.008  -5.477 -21.938  1.00 74.12           C  
ATOM    133  CB  ASP A  19       1.213  -3.703 -23.703  1.00 74.12           C  
ATOM    134  O   ASP A  19      -0.111  -5.902 -22.234  1.00 74.12           O  
ATOM    135  CG  ASP A  19       0.985  -2.520 -22.781  1.00 74.12           C  
ATOM    136  OD1 ASP A  19       0.796  -2.725 -21.562  1.00 74.12           O  
ATOM    137  OD2 ASP A  19       0.993  -1.371 -23.266  1.00 74.12           O  
ATOM    138  N   VAL A  20       1.535  -5.539 -20.797  1.00 67.69           N  
ATOM    139  CA  VAL A  20       0.789  -6.012 -19.641  1.00 67.69           C  
ATOM    140  C   VAL A  20       0.560  -4.859 -18.672  1.00 67.69           C  
ATOM    141  CB  VAL A  20       1.522  -7.172 -18.938  1.00 67.69           C  
ATOM    142  O   VAL A  20       1.473  -4.465 -17.938  1.00 67.69           O  
ATOM    143  CG1 VAL A  20       0.687  -7.707 -17.766  1.00 67.69           C  
ATOM    144  CG2 VAL A  20       1.842  -8.289 -19.922  1.00 67.69           C  
ATOM    145  N   CYS A  21      -0.620  -4.387 -18.547  1.00 57.47           N  
ATOM    146  CA  CYS A  21      -0.971  -3.289 -17.656  1.00 57.47           C  
ATOM    147  C   CYS A  21       0.014  -2.135 -17.797  1.00 57.47           C  
ATOM    148  CB  CYS A  21      -1.004  -3.770 -16.203  1.00 57.47           C  
ATOM    149  O   CYS A  21       0.524  -1.623 -16.797  1.00 57.47           O  
ATOM    150  SG  CYS A  21      -2.371  -4.895 -15.836  1.00 57.47           S  
ATOM    151  N   GLY A  22       0.400  -1.771 -19.016  1.00 55.09           N  
ATOM    152  CA  GLY A  22       1.244  -0.615 -19.266  1.00 55.09           C  
ATOM    153  C   GLY A  22       2.721  -0.958 -19.344  1.00 55.09           C  
ATOM    154  O   GLY A  22       3.547  -0.104 -19.672  1.00 55.09           O  
ATOM    155  N   ILE A  23       3.135  -2.150 -18.984  1.00 58.72           N  
ATOM    156  CA  ILE A  23       4.531  -2.566 -19.016  1.00 58.72           C  
ATOM    157  C   ILE A  23       4.758  -3.521 -20.188  1.00 58.72           C  
ATOM    158  CB  ILE A  23       4.961  -3.234 -17.688  1.00 58.72           C  
ATOM    159  O   ILE A  23       3.990  -4.469 -20.375  1.00 58.72           O  
ATOM    160  CG1 ILE A  23       4.719  -2.285 -16.516  1.00 58.72           C  
ATOM    161  CG2 ILE A  23       6.426  -3.668 -17.750  1.00 58.72           C  
ATOM    162  CD1 ILE A  23       4.945  -2.920 -15.148  1.00 58.72           C  
ATOM    163  N   GLN A  24       5.801  -3.146 -20.969  1.00 70.94           N  
ATOM    164  CA  GLN A  24       6.145  -4.004 -22.094  1.00 70.94           C  
ATOM    165  C   GLN A  24       7.129  -5.094 -21.672  1.00 70.94           C  
ATOM    166  CB  GLN A  24       6.738  -3.172 -23.234  1.00 70.94           C  
ATOM    167  O   GLN A  24       8.133  -4.816 -21.016  1.00 70.94           O  
ATOM    168  CG  GLN A  24       5.711  -2.318 -23.969  1.00 70.94           C  
ATOM    169  CD  GLN A  24       6.156  -1.942 -25.375  1.00 70.94           C  
ATOM    170  NE2 GLN A  24       5.238  -1.377 -26.141  1.00 70.94           N  
ATOM    171  OE1 GLN A  24       7.309  -2.158 -25.750  1.00 70.94           O  
ATOM    172  N   ARG A  25       6.773  -6.352 -22.078  1.00 72.38           N  
ATOM    173  CA  ARG A  25       7.605  -7.504 -21.750  1.00 72.38           C  
ATOM    174  C   ARG A  25       7.875  -8.352 -23.000  1.00 72.38           C  
ATOM    175  CB  ARG A  25       6.949  -8.359 -20.672  1.00 72.38           C  
ATOM    176  O   ARG A  25       7.055  -8.391 -23.922  1.00 72.38           O  
ATOM    177  CG  ARG A  25       6.953  -7.711 -19.297  1.00 72.38           C  
ATOM    178  CD  ARG A  25       6.953  -8.750 -18.188  1.00 72.38           C  
ATOM    179  NE  ARG A  25       7.031  -8.133 -16.859  1.00 72.38           N  
ATOM    180  NH1 ARG A  25       7.379 -10.117 -15.727  1.00 72.38           N  
ATOM    181  NH2 ARG A  25       7.281  -8.133 -14.578  1.00 72.38           N  
ATOM    182  CZ  ARG A  25       7.230  -8.797 -15.727  1.00 72.38           C  
ATOM    183  N   ASP A  26       9.078  -8.898 -22.969  1.00 83.44           N  
ATOM    184  CA  ASP A  26       9.414  -9.867 -24.000  1.00 83.44           C  
ATOM    185  C   ASP A  26       8.734 -11.211 -23.734  1.00 83.44           C  
ATOM    186  CB  ASP A  26      10.930 -10.047 -24.109  1.00 83.44           C  
ATOM    187  O   ASP A  26       8.930 -11.812 -22.688  1.00 83.44           O  
ATOM    188  CG  ASP A  26      11.625  -8.852 -24.719  1.00 83.44           C  
ATOM    189  OD1 ASP A  26      11.031  -8.180 -25.594  1.00 83.44           O  
ATOM    190  OD2 ASP A  26      12.789  -8.586 -24.344  1.00 83.44           O  
ATOM    191  N   VAL A  27       7.945 -11.594 -24.641  1.00 87.19           N  
ATOM    192  CA  VAL A  27       7.172 -12.820 -24.500  1.00 87.19           C  
ATOM    193  C   VAL A  27       7.410 -13.734 -25.703  1.00 87.19           C  
ATOM    194  CB  VAL A  27       5.664 -12.523 -24.344  1.00 87.19           C  
ATOM    195  O   VAL A  27       7.461 -13.266 -26.844  1.00 87.19           O  
ATOM    196  CG1 VAL A  27       4.855 -13.820 -24.312  1.00 87.19           C  
ATOM    197  CG2 VAL A  27       5.406 -11.711 -23.078  1.00 87.19           C  
ATOM    198  N   ASP A  28       7.605 -14.992 -25.469  1.00 90.06           N  
ATOM    199  CA  ASP A  28       7.797 -16.000 -26.516  1.00 90.06           C  
ATOM    200  C   ASP A  28       6.457 -16.484 -27.047  1.00 90.06           C  
ATOM    201  CB  ASP A  28       8.609 -17.172 -25.969  1.00 90.06           C  
ATOM    202  O   ASP A  28       5.598 -16.938 -26.297  1.00 90.06           O  
ATOM    203  CG  ASP A  28       9.117 -18.094 -27.078  1.00 90.06           C  
ATOM    204  OD1 ASP A  28       8.320 -18.516 -27.938  1.00 90.06           O  
ATOM    205  OD2 ASP A  28      10.328 -18.406 -27.062  1.00 90.06           O  
ATOM    206  N   LEU A  29       6.281 -16.453 -28.375  1.00 91.38           N  
ATOM    207  CA  LEU A  29       5.008 -16.781 -29.016  1.00 91.38           C  
ATOM    208  C   LEU A  29       5.035 -18.203 -29.594  1.00 91.38           C  
ATOM    209  CB  LEU A  29       4.691 -15.781 -30.125  1.00 91.38           C  
ATOM    210  O   LEU A  29       4.137 -18.578 -30.344  1.00 91.38           O  
ATOM    211  CG  LEU A  29       4.453 -14.336 -29.688  1.00 91.38           C  
ATOM    212  CD1 LEU A  29       4.113 -13.461 -30.891  1.00 91.38           C  
ATOM    213  CD2 LEU A  29       3.340 -14.273 -28.641  1.00 91.38           C  
ATOM    214  N   THR A  30       6.008 -18.953 -29.281  1.00 90.00           N  
ATOM    215  CA  THR A  30       6.203 -20.281 -29.828  1.00 90.00           C  
ATOM    216  C   THR A  30       4.977 -21.156 -29.578  1.00 90.00           C  
ATOM    217  CB  THR A  30       7.449 -20.953 -29.234  1.00 90.00           C  
ATOM    218  O   THR A  30       4.652 -22.031 -30.391  1.00 90.00           O  
ATOM    219  CG2 THR A  30       7.703 -22.312 -29.891  1.00 90.00           C  
ATOM    220  OG1 THR A  30       8.594 -20.125 -29.453  1.00 90.00           O  
ATOM    221  N   LEU A  31       4.250 -20.906 -28.547  1.00 89.56           N  
ATOM    222  CA  LEU A  31       3.158 -21.781 -28.172  1.00 89.56           C  
ATOM    223  C   LEU A  31       1.843 -21.328 -28.781  1.00 89.56           C  
ATOM    224  CB  LEU A  31       3.025 -21.828 -26.641  1.00 89.56           C  
ATOM    225  O   LEU A  31       0.841 -22.047 -28.719  1.00 89.56           O  
ATOM    226  CG  LEU A  31       4.207 -22.438 -25.875  1.00 89.56           C  
ATOM    227  CD1 LEU A  31       4.012 -22.266 -24.375  1.00 89.56           C  
ATOM    228  CD2 LEU A  31       4.379 -23.906 -26.234  1.00 89.56           C  
ATOM    229  N   VAL A  32       1.818 -20.172 -29.344  1.00 89.31           N  
ATOM    230  CA  VAL A  32       0.594 -19.688 -29.969  1.00 89.31           C  
ATOM    231  C   VAL A  32       0.873 -19.312 -31.422  1.00 89.31           C  
ATOM    232  CB  VAL A  32       0.004 -18.484 -29.219  1.00 89.31           C  
ATOM    233  O   VAL A  32      -0.056 -19.156 -32.219  1.00 89.31           O  
ATOM    234  CG1 VAL A  32      -0.461 -18.891 -27.812  1.00 89.31           C  
ATOM    235  CG2 VAL A  32       1.030 -17.344 -29.125  1.00 89.31           C  
ATOM    236  N   GLY A  33       2.062 -19.281 -31.828  1.00 88.62           N  
ATOM    237  CA  GLY A  33       2.426 -18.875 -33.188  1.00 88.62           C  
ATOM    238  C   GLY A  33       2.434 -17.375 -33.375  1.00 88.62           C  
ATOM    239  O   GLY A  33       1.672 -16.656 -32.719  1.00 88.62           O  
ATOM    240  N   SER A  34       3.307 -16.938 -34.188  1.00 87.12           N  
ATOM    241  CA  SER A  34       3.418 -15.508 -34.500  1.00 87.12           C  
ATOM    242  C   SER A  34       2.330 -15.062 -35.469  1.00 87.12           C  
ATOM    243  CB  SER A  34       4.797 -15.188 -35.062  1.00 87.12           C  
ATOM    244  O   SER A  34       2.025 -13.867 -35.562  1.00 87.12           O  
ATOM    245  OG  SER A  34       5.109 -16.062 -36.156  1.00 87.12           O  
ATOM    246  N   CYS A  35       1.838 -16.000 -36.281  1.00 89.81           N  
ATOM    247  CA  CYS A  35       0.789 -15.711 -37.250  1.00 89.81           C  
ATOM    248  C   CYS A  35      -0.500 -16.438 -36.875  1.00 89.81           C  
ATOM    249  CB  CYS A  35       1.238 -16.109 -38.656  1.00 89.81           C  
ATOM    250  O   CYS A  35      -0.466 -17.484 -36.219  1.00 89.81           O  
ATOM    251  SG  CYS A  35       2.846 -15.438 -39.125  1.00 89.81           S  
ATOM    252  N   ASP A  36      -1.609 -15.836 -37.219  1.00 83.19           N  
ATOM    253  CA  ASP A  36      -2.906 -16.453 -36.938  1.00 83.19           C  
ATOM    254  C   ASP A  36      -3.252 -17.484 -38.000  1.00 83.19           C  
ATOM    255  CB  ASP A  36      -4.000 -15.375 -36.875  1.00 83.19           C  
ATOM    256  O   ASP A  36      -2.400 -17.844 -38.812  1.00 83.19           O  
ATOM    257  CG  ASP A  36      -4.230 -14.672 -38.188  1.00 83.19           C  
ATOM    258  OD1 ASP A  36      -3.719 -15.148 -39.250  1.00 83.19           O  
ATOM    259  OD2 ASP A  36      -4.926 -13.633 -38.219  1.00 83.19           O  
ATOM    260  N   GLU A  37      -4.395 -18.188 -37.906  1.00 78.62           N  
ATOM    261  CA  GLU A  37      -4.848 -19.234 -38.812  1.00 78.62           C  
ATOM    262  C   GLU A  37      -4.875 -18.734 -40.250  1.00 78.62           C  
ATOM    263  CB  GLU A  37      -6.234 -19.734 -38.406  1.00 78.62           C  
ATOM    264  O   GLU A  37      -4.805 -19.547 -41.188  1.00 78.62           O  
ATOM    265  CG  GLU A  37      -6.691 -19.234 -37.031  1.00 78.62           C  
ATOM    266  CD  GLU A  37      -7.805 -20.078 -36.438  1.00 78.62           C  
ATOM    267  OE1 GLU A  37      -8.320 -19.719 -35.344  1.00 78.62           O  
ATOM    268  OE2 GLU A  37      -8.164 -21.109 -37.062  1.00 78.62           O  
ATOM    269  N   ASN A  38      -4.938 -17.438 -40.531  1.00 86.19           N  
ATOM    270  CA  ASN A  38      -4.977 -16.844 -41.875  1.00 86.19           C  
ATOM    271  C   ASN A  38      -3.596 -16.375 -42.312  1.00 86.19           C  
ATOM    272  CB  ASN A  38      -5.977 -15.688 -41.906  1.00 86.19           C  
ATOM    273  O   ASN A  38      -3.465 -15.711 -43.344  1.00 86.19           O  
ATOM    274  CG  ASN A  38      -7.387 -16.125 -41.562  1.00 86.19           C  
ATOM    275  ND2 ASN A  38      -8.172 -15.195 -41.000  1.00 86.19           N  
ATOM    276  OD1 ASN A  38      -7.766 -17.281 -41.750  1.00 86.19           O  
ATOM    277  N   GLY A  39      -2.600 -16.625 -41.531  1.00 84.56           N  
ATOM    278  CA  GLY A  39      -1.239 -16.250 -41.875  1.00 84.56           C  
ATOM    279  C   GLY A  39      -0.888 -14.828 -41.531  1.00 84.56           C  
ATOM    280  O   GLY A  39       0.163 -14.320 -41.906  1.00 84.56           O  
ATOM    281  N   GLN A  40      -1.734 -14.094 -40.875  1.00 88.31           N  
ATOM    282  CA  GLN A  40      -1.490 -12.711 -40.500  1.00 88.31           C  
ATOM    283  C   GLN A  40      -0.789 -12.641 -39.125  1.00 88.31           C  
ATOM    284  CB  GLN A  40      -2.803 -11.930 -40.438  1.00 88.31           C  
ATOM    285  O   GLN A  40      -1.038 -13.461 -38.250  1.00 88.31           O  
ATOM    286  CG  GLN A  40      -3.473 -11.766 -41.812  1.00 88.31           C  
ATOM    287  CD  GLN A  40      -2.750 -10.789 -42.719  1.00 88.31           C  
ATOM    288  NE2 GLN A  40      -3.088 -10.805 -44.000  1.00 88.31           N  
ATOM    289  OE1 GLN A  40      -1.893 -10.023 -42.250  1.00 88.31           O  
ATOM    290  N   PRO A  41       0.003 -11.680 -39.031  1.00 88.12           N  
ATOM    291  CA  PRO A  41       0.694 -11.508 -37.750  1.00 88.12           C  
ATOM    292  C   PRO A  41      -0.266 -11.250 -36.594  1.00 88.12           C  
ATOM    293  CB  PRO A  41       1.591 -10.289 -38.000  1.00 88.12           C  
ATOM    294  O   PRO A  41      -1.280 -10.570 -36.781  1.00 88.12           O  
ATOM    295  CG  PRO A  41       1.377  -9.945 -39.438  1.00 88.12           C  
ATOM    296  CD  PRO A  41       0.260 -10.797 -39.969  1.00 88.12           C  
ATOM    297  N   ARG A  42      -0.036 -11.711 -35.438  1.00 89.69           N  
ATOM    298  CA  ARG A  42      -0.905 -11.648 -34.250  1.00 89.69           C  
ATOM    299  C   ARG A  42      -0.767 -10.305 -33.531  1.00 89.69           C  
ATOM    300  CB  ARG A  42      -0.588 -12.789 -33.281  1.00 89.69           C  
ATOM    301  O   ARG A  42      -1.163 -10.172 -32.375  1.00 89.69           O  
ATOM    302  CG  ARG A  42      -1.008 -14.164 -33.781  1.00 89.69           C  
ATOM    303  CD  ARG A  42      -0.891 -15.219 -32.719  1.00 89.69           C  
ATOM    304  NE  ARG A  42      -1.241 -16.547 -33.219  1.00 89.69           N  
ATOM    305  NH1 ARG A  42      -3.504 -16.328 -32.781  1.00 89.69           N  
ATOM    306  NH2 ARG A  42      -2.682 -18.266 -33.719  1.00 89.69           N  
ATOM    307  CZ  ARG A  42      -2.475 -17.047 -33.250  1.00 89.69           C  
ATOM    308  N   VAL A  43      -0.161  -9.336 -34.281  1.00 89.88           N  
ATOM    309  CA  VAL A  43      -0.010  -8.016 -33.688  1.00 89.88           C  
ATOM    310  C   VAL A  43      -1.383  -7.445 -33.312  1.00 89.88           C  
ATOM    311  CB  VAL A  43       0.744  -7.051 -34.625  1.00 89.88           C  
ATOM    312  O   VAL A  43      -2.307  -7.496 -34.125  1.00 89.88           O  
ATOM    313  CG1 VAL A  43       0.803  -5.648 -34.000  1.00 89.88           C  
ATOM    314  CG2 VAL A  43       2.150  -7.574 -34.906  1.00 89.88           C  
ATOM    315  N   GLY A  44      -1.566  -7.000 -32.125  1.00 87.50           N  
ATOM    316  CA  GLY A  44      -2.818  -6.430 -31.641  1.00 87.50           C  
ATOM    317  C   GLY A  44      -3.680  -7.426 -30.891  1.00 87.50           C  
ATOM    318  O   GLY A  44      -4.637  -7.039 -30.219  1.00 87.50           O  
ATOM    319  N   GLN A  45      -3.393  -8.656 -31.000  1.00 88.38           N  
ATOM    320  CA  GLN A  45      -4.164  -9.695 -30.312  1.00 88.38           C  
ATOM    321  C   GLN A  45      -3.744  -9.828 -28.859  1.00 88.38           C  
ATOM    322  CB  GLN A  45      -4.008 -11.039 -31.031  1.00 88.38           C  
ATOM    323  O   GLN A  45      -2.666  -9.375 -28.469  1.00 88.38           O  
ATOM    324  CG  GLN A  45      -4.625 -11.062 -32.438  1.00 88.38           C  
ATOM    325  CD  GLN A  45      -4.637 -12.453 -33.031  1.00 88.38           C  
ATOM    326  NE2 GLN A  45      -5.141 -12.562 -34.250  1.00 88.38           N  
ATOM    327  OE1 GLN A  45      -4.203 -13.430 -32.406  1.00 88.38           O  
ATOM    328  N   TRP A  46      -4.602 -10.367 -28.125  1.00 87.81           N  
ATOM    329  CA  TRP A  46      -4.371 -10.562 -26.688  1.00 87.81           C  
ATOM    330  C   TRP A  46      -4.000 -12.016 -26.391  1.00 87.81           C  
ATOM    331  CB  TRP A  46      -5.613 -10.172 -25.891  1.00 87.81           C  
ATOM    332  O   TRP A  46      -4.566 -12.938 -26.984  1.00 87.81           O  
ATOM    333  CG  TRP A  46      -5.859  -8.688 -25.844  1.00 87.81           C  
ATOM    334  CD1 TRP A  46      -6.430  -7.918 -26.812  1.00 87.81           C  
ATOM    335  CD2 TRP A  46      -5.539  -7.809 -24.750  1.00 87.81           C  
ATOM    336  CE2 TRP A  46      -5.945  -6.512 -25.141  1.00 87.81           C  
ATOM    337  CE3 TRP A  46      -4.949  -7.988 -23.500  1.00 87.81           C  
ATOM    338  NE1 TRP A  46      -6.484  -6.605 -26.406  1.00 87.81           N  
ATOM    339  CH2 TRP A  46      -5.199  -5.602 -23.094  1.00 87.81           C  
ATOM    340  CZ2 TRP A  46      -5.777  -5.398 -24.312  1.00 87.81           C  
ATOM    341  CZ3 TRP A  46      -4.785  -6.879 -22.672  1.00 87.81           C  
ATOM    342  N   VAL A  47      -3.049 -12.125 -25.516  1.00 87.62           N  
ATOM    343  CA  VAL A  47      -2.578 -13.453 -25.156  1.00 87.62           C  
ATOM    344  C   VAL A  47      -2.496 -13.562 -23.625  1.00 87.62           C  
ATOM    345  CB  VAL A  47      -1.204 -13.773 -25.781  1.00 87.62           C  
ATOM    346  O   VAL A  47      -2.434 -12.555 -22.922  1.00 87.62           O  
ATOM    347  CG1 VAL A  47      -1.323 -13.891 -27.297  1.00 87.62           C  
ATOM    348  CG2 VAL A  47      -0.186 -12.695 -25.406  1.00 87.62           C  
ATOM    349  N   LEU A  48      -2.637 -14.719 -23.156  1.00 83.31           N  
ATOM    350  CA  LEU A  48      -2.371 -15.039 -21.750  1.00 83.31           C  
ATOM    351  C   LEU A  48      -0.913 -15.445 -21.562  1.00 83.31           C  
ATOM    352  CB  LEU A  48      -3.291 -16.172 -21.281  1.00 83.31           C  
ATOM    353  O   LEU A  48      -0.463 -16.453 -22.109  1.00 83.31           O  
ATOM    354  CG  LEU A  48      -3.758 -16.094 -19.828  1.00 83.31           C  
ATOM    355  CD1 LEU A  48      -5.184 -15.555 -19.750  1.00 83.31           C  
ATOM    356  CD2 LEU A  48      -3.668 -17.469 -19.172  1.00 83.31           C  
ATOM    357  N   VAL A  49      -0.241 -14.633 -20.797  1.00 82.69           N  
ATOM    358  CA  VAL A  49       1.196 -14.805 -20.609  1.00 82.69           C  
ATOM    359  C   VAL A  49       1.465 -15.531 -19.297  1.00 82.69           C  
ATOM    360  CB  VAL A  49       1.937 -13.445 -20.625  1.00 82.69           C  
ATOM    361  O   VAL A  49       0.927 -15.156 -18.250  1.00 82.69           O  
ATOM    362  CG1 VAL A  49       3.439 -13.648 -20.453  1.00 82.69           C  
ATOM    363  CG2 VAL A  49       1.647 -12.703 -21.938  1.00 82.69           C  
ATOM    364  N   HIS A  50       2.150 -16.625 -19.359  1.00 80.06           N  
ATOM    365  CA  HIS A  50       2.594 -17.391 -18.203  1.00 80.06           C  
ATOM    366  C   HIS A  50       4.105 -17.594 -18.219  1.00 80.06           C  
ATOM    367  CB  HIS A  50       1.878 -18.734 -18.141  1.00 80.06           C  
ATOM    368  O   HIS A  50       4.637 -18.219 -19.156  1.00 80.06           O  
ATOM    369  CG  HIS A  50       2.297 -19.594 -17.000  1.00 80.06           C  
ATOM    370  CD2 HIS A  50       3.014 -20.734 -16.953  1.00 80.06           C  
ATOM    371  ND1 HIS A  50       1.970 -19.297 -15.688  1.00 80.06           N  
ATOM    372  CE1 HIS A  50       2.471 -20.234 -14.891  1.00 80.06           C  
ATOM    373  NE2 HIS A  50       3.109 -21.109 -15.633  1.00 80.06           N  
ATOM    374  N   VAL A  51       4.789 -17.094 -17.281  1.00 77.81           N  
ATOM    375  CA  VAL A  51       6.223 -17.219 -17.031  1.00 77.81           C  
ATOM    376  C   VAL A  51       6.988 -16.922 -18.328  1.00 77.81           C  
ATOM    377  CB  VAL A  51       6.586 -18.625 -16.516  1.00 77.81           C  
ATOM    378  O   VAL A  51       7.879 -17.672 -18.719  1.00 77.81           O  
ATOM    379  CG1 VAL A  51       6.605 -18.656 -14.992  1.00 77.81           C  
ATOM    380  CG2 VAL A  51       5.602 -19.672 -17.062  1.00 77.81           C  
ATOM    381  N   GLY A  52       6.566 -15.898 -19.094  1.00 78.75           N  
ATOM    382  CA  GLY A  52       7.316 -15.406 -20.234  1.00 78.75           C  
ATOM    383  C   GLY A  52       6.840 -15.969 -21.562  1.00 78.75           C  
ATOM    384  O   GLY A  52       7.379 -15.641 -22.625  1.00 78.75           O  
ATOM    385  N   PHE A  53       5.781 -16.797 -21.562  1.00 87.06           N  
ATOM    386  CA  PHE A  53       5.270 -17.438 -22.781  1.00 87.06           C  
ATOM    387  C   PHE A  53       3.787 -17.141 -22.969  1.00 87.06           C  
ATOM    388  CB  PHE A  53       5.504 -18.938 -22.734  1.00 87.06           C  
ATOM    389  O   PHE A  53       3.025 -17.141 -22.000  1.00 87.06           O  
ATOM    390  CG  PHE A  53       6.957 -19.344 -22.797  1.00 87.06           C  
ATOM    391  CD1 PHE A  53       7.527 -19.781 -23.984  1.00 87.06           C  
ATOM    392  CD2 PHE A  53       7.750 -19.266 -21.656  1.00 87.06           C  
ATOM    393  CE1 PHE A  53       8.867 -20.141 -24.047  1.00 87.06           C  
ATOM    394  CE2 PHE A  53       9.094 -19.625 -21.703  1.00 87.06           C  
ATOM    395  CZ  PHE A  53       9.648 -20.062 -22.891  1.00 87.06           C  
ATOM    396  N   ALA A  54       3.492 -16.844 -24.203  1.00 89.06           N  
ATOM    397  CA  ALA A  54       2.070 -16.750 -24.531  1.00 89.06           C  
ATOM    398  C   ALA A  54       1.449 -18.141 -24.641  1.00 89.06           C  
ATOM    399  CB  ALA A  54       1.864 -15.984 -25.844  1.00 89.06           C  
ATOM    400  O   ALA A  54       1.825 -18.938 -25.500  1.00 89.06           O  
ATOM    401  N   MET A  55       0.525 -18.344 -23.844  1.00 85.44           N  
ATOM    402  CA  MET A  55      -0.028 -19.703 -23.734  1.00 85.44           C  
ATOM    403  C   MET A  55      -1.306 -19.828 -24.547  1.00 85.44           C  
ATOM    404  CB  MET A  55      -0.306 -20.047 -22.266  1.00 85.44           C  
ATOM    405  O   MET A  55      -1.650 -20.922 -25.000  1.00 85.44           O  
ATOM    406  CG  MET A  55       0.944 -20.125 -21.406  1.00 85.44           C  
ATOM    407  SD  MET A  55       1.859 -21.688 -21.625  1.00 85.44           S  
ATOM    408  CE  MET A  55       0.627 -22.875 -21.000  1.00 85.44           C  
ATOM    409  N   SER A  56      -2.076 -18.828 -24.672  1.00 84.38           N  
ATOM    410  CA  SER A  56      -3.342 -18.844 -25.391  1.00 84.38           C  
ATOM    411  C   SER A  56      -3.713 -17.469 -25.906  1.00 84.38           C  
ATOM    412  CB  SER A  56      -4.461 -19.391 -24.500  1.00 84.38           C  
ATOM    413  O   SER A  56      -3.324 -16.453 -25.312  1.00 84.38           O  
ATOM    414  OG  SER A  56      -5.719 -18.859 -24.891  1.00 84.38           O  
ATOM    415  N   VAL A  57      -4.289 -17.484 -27.078  1.00 85.50           N  
ATOM    416  CA  VAL A  57      -4.859 -16.250 -27.609  1.00 85.50           C  
ATOM    417  C   VAL A  57      -6.262 -16.047 -27.031  1.00 85.50           C  
ATOM    418  CB  VAL A  57      -4.906 -16.250 -29.156  1.00 85.50           C  
ATOM    419  O   VAL A  57      -7.074 -16.969 -27.031  1.00 85.50           O  
ATOM    420  CG1 VAL A  57      -5.445 -14.930 -29.688  1.00 85.50           C  
ATOM    421  CG2 VAL A  57      -3.521 -16.547 -29.719  1.00 85.50           C  
ATOM    422  N   ILE A  58      -6.434 -14.922 -26.484  1.00 80.81           N  
ATOM    423  CA  ILE A  58      -7.730 -14.641 -25.875  1.00 80.81           C  
ATOM    424  C   ILE A  58      -8.328 -13.383 -26.516  1.00 80.81           C  
ATOM    425  CB  ILE A  58      -7.605 -14.461 -24.359  1.00 80.81           C  
ATOM    426  O   ILE A  58      -7.625 -12.609 -27.172  1.00 80.81           O  
ATOM    427  CG1 ILE A  58      -6.652 -13.305 -24.031  1.00 80.81           C  
ATOM    428  CG2 ILE A  58      -7.141 -15.758 -23.688  1.00 80.81           C  
ATOM    429  CD1 ILE A  58      -6.621 -12.930 -22.547  1.00 80.81           C  
ATOM    430  N   ASN A  59      -9.633 -13.305 -26.422  1.00 77.81           N  
ATOM    431  CA  ASN A  59     -10.289 -12.109 -26.953  1.00 77.81           C  
ATOM    432  C   ASN A  59     -10.141 -10.922 -26.016  1.00 77.81           C  
ATOM    433  CB  ASN A  59     -11.773 -12.391 -27.219  1.00 77.81           C  
ATOM    434  O   ASN A  59      -9.773 -11.078 -24.844  1.00 77.81           O  
ATOM    435  CG  ASN A  59     -12.578 -12.531 -25.953  1.00 77.81           C  
ATOM    436  ND2 ASN A  59     -13.719 -13.211 -26.031  1.00 77.81           N  
ATOM    437  OD1 ASN A  59     -12.188 -12.039 -24.891  1.00 77.81           O  
ATOM    438  N   GLU A  60     -10.289  -9.758 -26.609  1.00 72.06           N  
ATOM    439  CA  GLU A  60     -10.102  -8.516 -25.859  1.00 72.06           C  
ATOM    440  C   GLU A  60     -11.039  -8.438 -24.672  1.00 72.06           C  
ATOM    441  CB  GLU A  60     -10.320  -7.309 -26.781  1.00 72.06           C  
ATOM    442  O   GLU A  60     -10.648  -7.969 -23.594  1.00 72.06           O  
ATOM    443  CG  GLU A  60     -10.023  -5.969 -26.125  1.00 72.06           C  
ATOM    444  CD  GLU A  60     -10.094  -4.793 -27.078  1.00 72.06           C  
ATOM    445  OE1 GLU A  60      -9.836  -3.645 -26.656  1.00 72.06           O  
ATOM    446  OE2 GLU A  60     -10.414  -5.023 -28.266  1.00 72.06           O  
ATOM    447  N   ALA A  61     -12.227  -8.859 -24.828  1.00 70.94           N  
ATOM    448  CA  ALA A  61     -13.188  -8.812 -23.734  1.00 70.94           C  
ATOM    449  C   ALA A  61     -12.742  -9.695 -22.562  1.00 70.94           C  
ATOM    450  CB  ALA A  61     -14.570  -9.234 -24.219  1.00 70.94           C  
ATOM    451  O   ALA A  61     -12.789  -9.281 -21.406  1.00 70.94           O  
ATOM    452  N   GLU A  62     -12.242 -10.820 -22.969  1.00 67.25           N  
ATOM    453  CA  GLU A  62     -11.750 -11.758 -21.969  1.00 67.25           C  
ATOM    454  C   GLU A  62     -10.492 -11.234 -21.281  1.00 67.25           C  
ATOM    455  CB  GLU A  62     -11.477 -13.125 -22.594  1.00 67.25           C  
ATOM    456  O   GLU A  62     -10.312 -11.406 -20.078  1.00 67.25           O  
ATOM    457  CG  GLU A  62     -12.359 -14.242 -22.047  1.00 67.25           C  
ATOM    458  CD  GLU A  62     -12.477 -15.430 -23.000  1.00 67.25           C  
ATOM    459  OE1 GLU A  62     -13.203 -16.391 -22.672  1.00 67.25           O  
ATOM    460  OE2 GLU A  62     -11.828 -15.398 -24.062  1.00 67.25           O  
ATOM    461  N   ALA A  63      -9.656 -10.641 -22.000  1.00 70.75           N  
ATOM    462  CA  ALA A  63      -8.414 -10.070 -21.484  1.00 70.75           C  
ATOM    463  C   ALA A  63      -8.703  -8.984 -20.453  1.00 70.75           C  
ATOM    464  CB  ALA A  63      -7.570  -9.508 -22.625  1.00 70.75           C  
ATOM    465  O   ALA A  63      -8.109  -8.969 -19.375  1.00 70.75           O  
ATOM    466  N   ARG A  64      -9.625  -8.172 -20.750  1.00 65.81           N  
ATOM    467  CA  ARG A  64      -9.969  -7.074 -19.859  1.00 65.81           C  
ATOM    468  C   ARG A  64     -10.625  -7.594 -18.578  1.00 65.81           C  
ATOM    469  CB  ARG A  64     -10.898  -6.082 -20.547  1.00 65.81           C  
ATOM    470  O   ARG A  64     -10.320  -7.117 -17.484  1.00 65.81           O  
ATOM    471  CG  ARG A  64     -10.188  -5.141 -21.516  1.00 65.81           C  
ATOM    472  CD  ARG A  64     -11.141  -4.105 -22.094  1.00 65.81           C  
ATOM    473  NE  ARG A  64     -10.484  -3.270 -23.094  1.00 65.81           N  
ATOM    474  NH1 ARG A  64     -12.281  -1.856 -23.406  1.00 65.81           N  
ATOM    475  NH2 ARG A  64     -10.352  -1.526 -24.578  1.00 65.81           N  
ATOM    476  CZ  ARG A  64     -11.039  -2.219 -23.688  1.00 65.81           C  
ATOM    477  N   ASP A  65     -11.414  -8.602 -18.766  1.00 62.56           N  
ATOM    478  CA  ASP A  65     -12.078  -9.203 -17.609  1.00 62.56           C  
ATOM    479  C   ASP A  65     -11.070  -9.883 -16.688  1.00 62.56           C  
ATOM    480  CB  ASP A  65     -13.133 -10.219 -18.062  1.00 62.56           C  
ATOM    481  O   ASP A  65     -11.148  -9.734 -15.461  1.00 62.56           O  
ATOM    482  CG  ASP A  65     -14.359  -9.570 -18.688  1.00 62.56           C  
ATOM    483  OD1 ASP A  65     -14.516  -8.336 -18.562  1.00 62.56           O  
ATOM    484  OD2 ASP A  65     -15.172 -10.297 -19.297  1.00 62.56           O  
ATOM    485  N   THR A  66     -10.141 -10.586 -17.344  1.00 61.78           N  
ATOM    486  CA  THR A  66      -9.109 -11.273 -16.578  1.00 61.78           C  
ATOM    487  C   THR A  66      -8.195 -10.273 -15.875  1.00 61.78           C  
ATOM    488  CB  THR A  66      -8.273 -12.203 -17.469  1.00 61.78           C  
ATOM    489  O   THR A  66      -7.824 -10.461 -14.719  1.00 61.78           O  
ATOM    490  CG2 THR A  66      -7.324 -13.055 -16.641  1.00 61.78           C  
ATOM    491  OG1 THR A  66      -9.156 -13.070 -18.203  1.00 61.78           O  
ATOM    492  N   LEU A  67      -7.812  -9.266 -16.531  1.00 60.84           N  
ATOM    493  CA  LEU A  67      -6.953  -8.234 -15.961  1.00 60.84           C  
ATOM    494  C   LEU A  67      -7.629  -7.559 -14.773  1.00 60.84           C  
ATOM    495  CB  LEU A  67      -6.590  -7.188 -17.016  1.00 60.84           C  
ATOM    496  O   LEU A  67      -6.984  -7.285 -13.758  1.00 60.84           O  
ATOM    497  CG  LEU A  67      -5.258  -7.387 -17.734  1.00 60.84           C  
ATOM    498  CD1 LEU A  67      -5.293  -6.715 -19.109  1.00 60.84           C  
ATOM    499  CD2 LEU A  67      -4.105  -6.848 -16.906  1.00 60.84           C  
ATOM    500  N   ASP A  68      -8.859  -7.363 -14.906  1.00 53.06           N  
ATOM    501  CA  ASP A  68      -9.625  -6.766 -13.820  1.00 53.06           C  
ATOM    502  C   ASP A  68      -9.680  -7.695 -12.609  1.00 53.06           C  
ATOM    503  CB  ASP A  68     -11.047  -6.430 -14.281  1.00 53.06           C  
ATOM    504  O   ASP A  68      -9.539  -7.246 -11.469  1.00 53.06           O  
ATOM    505  CG  ASP A  68     -11.125  -5.121 -15.047  1.00 53.06           C  
ATOM    506  OD1 ASP A  68     -10.141  -4.355 -15.047  1.00 53.06           O  
ATOM    507  OD2 ASP A  68     -12.188  -4.852 -15.656  1.00 53.06           O  
ATOM    508  N   ALA A  69      -9.742  -8.984 -12.953  1.00 54.47           N  
ATOM    509  CA  ALA A  69      -9.766  -9.984 -11.891  1.00 54.47           C  
ATOM    510  C   ALA A  69      -8.406 -10.094 -11.203  1.00 54.47           C  
ATOM    511  CB  ALA A  69     -10.180 -11.344 -12.445  1.00 54.47           C  
ATOM    512  O   ALA A  69      -8.320 -10.188  -9.977  1.00 54.47           O  
ATOM    513  N   LEU A  70      -7.391 -10.141 -12.055  1.00 53.66           N  
ATOM    514  CA  LEU A  70      -6.039 -10.266 -11.531  1.00 53.66           C  
ATOM    515  C   LEU A  70      -5.656  -9.039 -10.711  1.00 53.66           C  
ATOM    516  CB  LEU A  70      -5.035 -10.469 -12.672  1.00 53.66           C  
ATOM    517  O   LEU A  70      -4.969  -9.148  -9.695  1.00 53.66           O  
ATOM    518  CG  LEU A  70      -4.910 -11.891 -13.219  1.00 53.66           C  
ATOM    519  CD1 LEU A  70      -4.191 -11.875 -14.562  1.00 53.66           C  
ATOM    520  CD2 LEU A  70      -4.176 -12.781 -12.227  1.00 53.66           C  
ATOM    521  N   GLN A  71      -6.008  -7.914 -11.203  1.00 49.75           N  
ATOM    522  CA  GLN A  71      -5.762  -6.695 -10.445  1.00 49.75           C  
ATOM    523  C   GLN A  71      -6.359  -6.793  -9.039  1.00 49.75           C  
ATOM    524  CB  GLN A  71      -6.332  -5.477 -11.172  1.00 49.75           C  
ATOM    525  O   GLN A  71      -5.758  -6.332  -8.070  1.00 49.75           O  
ATOM    526  CG  GLN A  71      -5.348  -4.816 -12.125  1.00 49.75           C  
ATOM    527  CD  GLN A  71      -5.961  -3.662 -12.898  1.00 49.75           C  
ATOM    528  NE2 GLN A  71      -5.137  -2.959 -13.664  1.00 49.75           N  
ATOM    529  OE1 GLN A  71      -7.164  -3.404 -12.797  1.00 49.75           O  
ATOM    530  N   ASN A  72      -7.355  -7.543  -9.031  1.00 46.25           N  
ATOM    531  CA  ASN A  72      -7.988  -7.750  -7.730  1.00 46.25           C  
ATOM    532  C   ASN A  72      -7.254  -8.805  -6.914  1.00 46.25           C  
ATOM    533  CB  ASN A  72      -9.461  -8.141  -7.906  1.00 46.25           C  
ATOM    534  O   ASN A  72      -7.340  -8.812  -5.684  1.00 46.25           O  
ATOM    535  CG  ASN A  72     -10.328  -6.965  -8.312  1.00 46.25           C  
ATOM    536  ND2 ASN A  72     -11.383  -7.242  -9.070  1.00 46.25           N  
ATOM    537  OD1 ASN A  72     -10.055  -5.816  -7.949  1.00 46.25           O  
ATOM    538  N   MET A  73      -6.723  -9.812  -7.742  1.00 43.59           N  
ATOM    539  CA  MET A  73      -5.953 -10.852  -7.074  1.00 43.59           C  
ATOM    540  C   MET A  73      -4.551 -10.359  -6.723  1.00 43.59           C  
ATOM    541  CB  MET A  73      -5.859 -12.102  -7.953  1.00 43.59           C  
ATOM    542  O   MET A  73      -3.898 -10.906  -5.836  1.00 43.59           O  
ATOM    543  CG  MET A  73      -7.125 -12.945  -7.957  1.00 43.59           C  
ATOM    544  SD  MET A  73      -6.992 -14.414  -9.047  1.00 43.59           S  
ATOM    545  CE  MET A  73      -6.062 -15.531  -7.961  1.00 43.59           C  
ATOM    546  N   PHE A  74      -4.008  -9.609  -7.676  1.00 46.03           N  
ATOM    547  CA  PHE A  74      -2.641  -9.102  -7.602  1.00 46.03           C  
ATOM    548  C   PHE A  74      -2.375  -8.453  -6.246  1.00 46.03           C  
ATOM    549  CB  PHE A  74      -2.375  -8.102  -8.727  1.00 46.03           C  
ATOM    550  O   PHE A  74      -1.220  -8.289  -5.848  1.00 46.03           O  
ATOM    551  CG  PHE A  74      -1.522  -8.648  -9.836  1.00 46.03           C  
ATOM    552  CD1 PHE A  74      -0.139  -8.688  -9.719  1.00 46.03           C  
ATOM    553  CD2 PHE A  74      -2.105  -9.117 -11.008  1.00 46.03           C  
ATOM    554  CE1 PHE A  74       0.652  -9.195 -10.750  1.00 46.03           C  
ATOM    555  CE2 PHE A  74      -1.322  -9.625 -12.039  1.00 46.03           C  
ATOM    556  CZ  PHE A  74       0.057  -9.664 -11.906  1.00 46.03           C  
ATOM    557  N   ASP A  75      -3.359  -7.906  -5.781  1.00 39.50           N  
ATOM    558  CA  ASP A  75      -3.125  -7.289  -4.480  1.00 39.50           C  
ATOM    559  C   ASP A  75      -2.490  -8.281  -3.508  1.00 39.50           C  
ATOM    560  CB  ASP A  75      -4.434  -6.746  -3.902  1.00 39.50           C  
ATOM    561  O   ASP A  75      -1.980  -7.883  -2.457  1.00 39.50           O  
ATOM    562  CG  ASP A  75      -4.844  -5.414  -4.504  1.00 39.50           C  
ATOM    563  OD1 ASP A  75      -3.984  -4.723  -5.094  1.00 39.50           O  
ATOM    564  OD2 ASP A  75      -6.031  -5.051  -4.383  1.00 39.50           O  
ATOM    565  N   VAL A  76      -2.656  -9.516  -3.754  1.00 37.00           N  
ATOM    566  CA  VAL A  76      -2.254 -10.484  -2.738  1.00 37.00           C  
ATOM    567  C   VAL A  76      -1.007 -11.234  -3.205  1.00 37.00           C  
ATOM    568  CB  VAL A  76      -3.389 -11.484  -2.424  1.00 37.00           C  
ATOM    569  O   VAL A  76      -0.341 -11.898  -2.408  1.00 37.00           O  
ATOM    570  CG1 VAL A  76      -3.322 -11.938  -0.967  1.00 37.00           C  
ATOM    571  CG2 VAL A  76      -4.750 -10.859  -2.730  1.00 37.00           C  
ATOM    572  N   GLU A  77      -0.684 -11.547  -4.590  1.00 38.84           N  
ATOM    573  CA  GLU A  77       0.425 -12.430  -4.938  1.00 38.84           C  
ATOM    574  C   GLU A  77       1.620 -11.641  -5.461  1.00 38.84           C  
ATOM    575  CB  GLU A  77      -0.016 -13.469  -5.977  1.00 38.84           C  
ATOM    576  O   GLU A  77       1.534 -11.000  -6.508  1.00 38.84           O  
ATOM    577  CG  GLU A  77      -0.423 -14.805  -5.375  1.00 38.84           C  
ATOM    578  CD  GLU A  77      -0.418 -15.938  -6.387  1.00 38.84           C  
ATOM    579  OE1 GLU A  77      -0.715 -17.094  -6.004  1.00 38.84           O  
ATOM    580  OE2 GLU A  77      -0.114 -15.672  -7.570  1.00 38.84           O  
ATOM    581  N   PRO A  78       2.699 -11.516  -4.719  1.00 39.25           N  
ATOM    582  CA  PRO A  78       3.949 -10.875  -5.133  1.00 39.25           C  
ATOM    583  C   PRO A  78       4.398 -11.305  -6.527  1.00 39.25           C  
ATOM    584  CB  PRO A  78       4.949 -11.336  -4.070  1.00 39.25           C  
ATOM    585  O   PRO A  78       5.016 -10.516  -7.250  1.00 39.25           O  
ATOM    586  CG  PRO A  78       4.164 -12.227  -3.162  1.00 39.25           C  
ATOM    587  CD  PRO A  78       2.764 -12.336  -3.697  1.00 39.25           C  
ATOM    588  N   ASP A  79       4.203 -12.547  -6.824  1.00 37.59           N  
ATOM    589  CA  ASP A  79       4.816 -13.109  -8.023  1.00 37.59           C  
ATOM    590  C   ASP A  79       4.234 -12.484  -9.289  1.00 37.59           C  
ATOM    591  CB  ASP A  79       4.637 -14.633  -8.062  1.00 37.59           C  
ATOM    592  O   ASP A  79       4.832 -12.562 -10.359  1.00 37.59           O  
ATOM    593  CG  ASP A  79       5.449 -15.352  -6.996  1.00 37.59           C  
ATOM    594  OD1 ASP A  79       6.453 -14.781  -6.512  1.00 37.59           O  
ATOM    595  OD2 ASP A  79       5.082 -16.484  -6.645  1.00 37.59           O  
ATOM    596  N   VAL A  80       3.016 -12.219  -9.164  1.00 39.81           N  
ATOM    597  CA  VAL A  80       2.439 -11.586 -10.344  1.00 39.81           C  
ATOM    598  C   VAL A  80       3.115 -10.234 -10.586  1.00 39.81           C  
ATOM    599  CB  VAL A  80       0.912 -11.398 -10.195  1.00 39.81           C  
ATOM    600  O   VAL A  80       3.170  -9.758 -11.719  1.00 39.81           O  
ATOM    601  CG1 VAL A  80       0.327 -10.750 -11.453  1.00 39.81           C  
ATOM    602  CG2 VAL A  80       0.235 -12.734  -9.922  1.00 39.81           C  
ATOM    603  N   GLY A  81       3.469  -9.625  -9.500  1.00 39.56           N  
ATOM    604  CA  GLY A  81       4.238  -8.406  -9.680  1.00 39.56           C  
ATOM    605  C   GLY A  81       5.484  -8.602 -10.523  1.00 39.56           C  
ATOM    606  O   GLY A  81       5.824  -7.750 -11.344  1.00 39.56           O  
ATOM    607  N   ALA A  82       6.188  -9.648 -10.227  1.00 39.69           N  
ATOM    608  CA  ALA A  82       7.359  -9.938 -11.055  1.00 39.69           C  
ATOM    609  C   ALA A  82       6.969 -10.094 -12.523  1.00 39.69           C  
ATOM    610  CB  ALA A  82       8.070 -11.195 -10.562  1.00 39.69           C  
ATOM    611  O   ALA A  82       7.746  -9.758 -13.414  1.00 39.69           O  
ATOM    612  N   LEU A  83       5.883 -10.750 -12.672  1.00 37.34           N  
ATOM    613  CA  LEU A  83       5.426 -10.945 -14.039  1.00 37.34           C  
ATOM    614  C   LEU A  83       5.137  -9.602 -14.711  1.00 37.34           C  
ATOM    615  CB  LEU A  83       4.168 -11.820 -14.062  1.00 37.34           C  
ATOM    616  O   LEU A  83       5.359  -9.453 -15.914  1.00 37.34           O  
ATOM    617  CG  LEU A  83       4.242 -13.086 -14.922  1.00 37.34           C  
ATOM    618  CD1 LEU A  83       4.199 -14.328 -14.039  1.00 37.34           C  
ATOM    619  CD2 LEU A  83       3.111 -13.109 -15.938  1.00 37.34           C  
ATOM    620  N   LEU A  84       4.527  -8.852 -13.891  1.00 35.78           N  
ATOM    621  CA  LEU A  84       4.117  -7.566 -14.453  1.00 35.78           C  
ATOM    622  C   LEU A  84       5.320  -6.648 -14.641  1.00 35.78           C  
ATOM    623  CB  LEU A  84       3.078  -6.895 -13.555  1.00 35.78           C  
ATOM    624  O   LEU A  84       5.355  -5.840 -15.570  1.00 35.78           O  
ATOM    625  CG  LEU A  84       1.645  -7.410 -13.672  1.00 35.78           C  
ATOM    626  CD1 LEU A  84       0.834  -7.008 -12.445  1.00 35.78           C  
ATOM    627  CD2 LEU A  84       0.989  -6.891 -14.945  1.00 35.78           C  
ATOM    628  N   TYR A  85       6.184  -6.543 -13.648  1.00 32.91           N  
ATOM    629  CA  TYR A  85       7.250  -5.555 -13.742  1.00 32.91           C  
ATOM    630  C   TYR A  85       8.570  -6.207 -14.141  1.00 32.91           C  
ATOM    631  CB  TYR A  85       7.414  -4.816 -12.406  1.00 32.91           C  
ATOM    632  O   TYR A  85       9.039  -7.125 -13.461  1.00 32.91           O  
ATOM    633  CG  TYR A  85       6.195  -4.031 -11.992  1.00 32.91           C  
ATOM    634  CD1 TYR A  85       5.926  -2.783 -12.547  1.00 32.91           C  
ATOM    635  CD2 TYR A  85       5.312  -4.531 -11.047  1.00 32.91           C  
ATOM    636  CE1 TYR A  85       4.805  -2.053 -12.172  1.00 32.91           C  
ATOM    637  CE2 TYR A  85       4.188  -3.811 -10.656  1.00 32.91           C  
ATOM    638  OH  TYR A  85       2.830  -1.856 -10.844  1.00 32.91           O  
ATOM    639  CZ  TYR A  85       3.941  -2.574 -11.227  1.00 32.91           C  
ATOM    640  N   GLY A  86       8.703  -6.793 -15.312  1.00 32.78           N  
ATOM    641  CA  GLY A  86       9.906  -7.297 -15.938  1.00 32.78           C  
ATOM    642  C   GLY A  86      11.180  -6.762 -15.312  1.00 32.78           C  
ATOM    643  O   GLY A  86      11.148  -5.766 -14.586  1.00 32.78           O  
ATOM    644  N   GLU A  87      12.094  -7.547 -14.656  1.00 30.52           N  
ATOM    645  CA  GLU A  87      13.422  -7.004 -14.398  1.00 30.52           C  
ATOM    646  C   GLU A  87      13.938  -6.199 -15.594  1.00 30.52           C  
ATOM    647  CB  GLU A  87      14.414  -8.125 -14.062  1.00 30.52           C  
ATOM    648  O   GLU A  87      14.008  -6.719 -16.703  1.00 30.52           O  
ATOM    649  CG  GLU A  87      14.328  -8.602 -12.617  1.00 30.52           C  
ATOM    650  CD  GLU A  87      15.375  -9.648 -12.273  1.00 30.52           C  
ATOM    651  OE1 GLU A  87      15.523  -9.992 -11.078  1.00 30.52           O  
ATOM    652  OE2 GLU A  87      16.047 -10.141 -13.203  1.00 30.52           O  
ATOM    653  N   GLU A  88      13.547  -4.988 -15.867  1.00 27.38           N  
ATOM    654  CA  GLU A  88      14.227  -4.340 -16.984  1.00 27.38           C  
ATOM    655  C   GLU A  88      15.711  -4.707 -17.016  1.00 27.38           C  
ATOM    656  CB  GLU A  88      14.062  -2.822 -16.922  1.00 27.38           C  
ATOM    657  O   GLU A  88      16.359  -4.766 -15.977  1.00 27.38           O  
ATOM    658  CG  GLU A  88      12.836  -2.301 -17.656  1.00 27.38           C  
ATOM    659  CD  GLU A  88      12.711  -0.786 -17.609  1.00 27.38           C  
ATOM    660  OE1 GLU A  88      11.828  -0.230 -18.312  1.00 27.38           O  
ATOM    661  OE2 GLU A  88      13.500  -0.150 -16.875  1.00 27.38           O  
ATOM    662  N   LYS A  89      16.141  -5.250 -18.281  1.00 23.20           N  
ATOM    663  CA  LYS A  89      17.531  -5.258 -18.703  1.00 23.20           C  
ATOM    664  C   LYS A  89      18.188  -3.906 -18.453  1.00 23.20           C  
ATOM    665  CB  LYS A  89      17.641  -5.629 -20.188  1.00 23.20           C  
ATOM    666  O   LYS A  89      17.625  -2.861 -18.797  1.00 23.20           O  
ATOM    667  CG  LYS A  89      17.875  -7.109 -20.438  1.00 23.20           C  
ATOM    668  CD  LYS A  89      18.078  -7.402 -21.922  1.00 23.20           C  
ATOM    669  CE  LYS A  89      18.250  -8.891 -22.188  1.00 23.20           C  
ATOM    670  NZ  LYS A  89      18.453  -9.180 -23.641  1.00 23.20           N  
TER     671      LYS A  89                                                      
ATOM    672  N   MET B   1     -21.531  -9.312   6.316  1.00 25.38           N  
ATOM    673  CA  MET B   1     -21.469  -9.562   4.879  1.00 25.38           C  
ATOM    674  C   MET B   1     -20.438  -8.656   4.215  1.00 25.38           C  
ATOM    675  CB  MET B   1     -22.828  -9.359   4.234  1.00 25.38           C  
ATOM    676  O   MET B   1     -20.781  -7.750   3.467  1.00 25.38           O  
ATOM    677  CG  MET B   1     -23.672 -10.625   4.152  1.00 25.38           C  
ATOM    678  SD  MET B   1     -25.281 -10.359   3.318  1.00 25.38           S  
ATOM    679  CE  MET B   1     -26.016 -12.008   3.488  1.00 25.38           C  
ATOM    680  N   ARG B   2     -19.281  -8.391   4.812  1.00 31.62           N  
ATOM    681  CA  ARG B   2     -18.266  -7.352   4.688  1.00 31.62           C  
ATOM    682  C   ARG B   2     -17.500  -7.500   3.379  1.00 31.62           C  
ATOM    683  CB  ARG B   2     -17.297  -7.402   5.871  1.00 31.62           C  
ATOM    684  O   ARG B   2     -16.797  -6.574   2.955  1.00 31.62           O  
ATOM    685  CG  ARG B   2     -17.625  -6.395   6.969  1.00 31.62           C  
ATOM    686  CD  ARG B   2     -16.609  -6.457   8.102  1.00 31.62           C  
ATOM    687  NE  ARG B   2     -16.938  -5.516   9.172  1.00 31.62           N  
ATOM    688  NH1 ARG B   2     -15.266  -6.230  10.594  1.00 31.62           N  
ATOM    689  NH2 ARG B   2     -16.672  -4.539  11.234  1.00 31.62           N  
ATOM    690  CZ  ARG B   2     -16.297  -5.430  10.328  1.00 31.62           C  
ATOM    691  N   PHE B   3     -17.562  -8.789   2.762  1.00 34.38           N  
ATOM    692  CA  PHE B   3     -16.672  -9.141   1.658  1.00 34.38           C  
ATOM    693  C   PHE B   3     -17.250  -8.680   0.328  1.00 34.38           C  
ATOM    694  CB  PHE B   3     -16.438 -10.656   1.626  1.00 34.38           C  
ATOM    695  O   PHE B   3     -16.594  -8.773  -0.710  1.00 34.38           O  
ATOM    696  CG  PHE B   3     -15.586 -11.164   2.760  1.00 34.38           C  
ATOM    697  CD1 PHE B   3     -14.203 -11.055   2.711  1.00 34.38           C  
ATOM    698  CD2 PHE B   3     -16.172 -11.742   3.875  1.00 34.38           C  
ATOM    699  CE1 PHE B   3     -13.414 -11.523   3.760  1.00 34.38           C  
ATOM    700  CE2 PHE B   3     -15.391 -12.211   4.926  1.00 34.38           C  
ATOM    701  CZ  PHE B   3     -14.008 -12.102   4.867  1.00 34.38           C  
ATOM    702  N   VAL B   4     -18.453  -8.312   0.245  1.00 36.00           N  
ATOM    703  CA  VAL B   4     -19.203  -8.156  -0.998  1.00 36.00           C  
ATOM    704  C   VAL B   4     -18.594  -7.031  -1.831  1.00 36.00           C  
ATOM    705  CB  VAL B   4     -20.703  -7.867  -0.727  1.00 36.00           C  
ATOM    706  O   VAL B   4     -18.516  -7.133  -3.057  1.00 36.00           O  
ATOM    707  CG1 VAL B   4     -21.469  -7.719  -2.039  1.00 36.00           C  
ATOM    708  CG2 VAL B   4     -21.312  -8.977   0.130  1.00 36.00           C  
ATOM    709  N   ASP B   5     -18.094  -6.098  -1.150  1.00 38.06           N  
ATOM    710  CA  ASP B   5     -17.703  -4.906  -1.897  1.00 38.06           C  
ATOM    711  C   ASP B   5     -16.453  -5.160  -2.732  1.00 38.06           C  
ATOM    712  CB  ASP B   5     -17.469  -3.729  -0.947  1.00 38.06           C  
ATOM    713  O   ASP B   5     -16.109  -4.371  -3.617  1.00 38.06           O  
ATOM    714  CG  ASP B   5     -18.750  -3.148  -0.394  1.00 38.06           C  
ATOM    715  OD1 ASP B   5     -19.828  -3.330  -1.019  1.00 38.06           O  
ATOM    716  OD2 ASP B   5     -18.703  -2.500   0.673  1.00 38.06           O  
ATOM    717  N   GLU B   6     -15.797  -6.246  -2.443  1.00 39.94           N  
ATOM    718  CA  GLU B   6     -14.523  -6.555  -3.090  1.00 39.94           C  
ATOM    719  C   GLU B   6     -14.734  -7.320  -4.391  1.00 39.94           C  
ATOM    720  CB  GLU B   6     -13.617  -7.359  -2.148  1.00 39.94           C  
ATOM    721  O   GLU B   6     -13.773  -7.730  -5.043  1.00 39.94           O  
ATOM    722  CG  GLU B   6     -13.055  -6.543  -0.995  1.00 39.94           C  
ATOM    723  CD  GLU B   6     -12.203  -7.363  -0.040  1.00 39.94           C  
ATOM    724  OE1 GLU B   6     -11.641  -6.793   0.922  1.00 39.94           O  
ATOM    725  OE2 GLU B   6     -12.094  -8.594  -0.256  1.00 39.94           O  
ATOM    726  N   TYR B   7     -16.078  -7.566  -4.711  1.00 44.56           N  
ATOM    727  CA  TYR B   7     -16.375  -8.312  -5.926  1.00 44.56           C  
ATOM    728  C   TYR B   7     -16.453  -7.387  -7.133  1.00 44.56           C  
ATOM    729  CB  TYR B   7     -17.688  -9.086  -5.777  1.00 44.56           C  
ATOM    730  O   TYR B   7     -16.859  -6.227  -7.008  1.00 44.56           O  
ATOM    731  CG  TYR B   7     -17.672 -10.109  -4.668  1.00 44.56           C  
ATOM    732  CD1 TYR B   7     -16.844 -11.234  -4.746  1.00 44.56           C  
ATOM    733  CD2 TYR B   7     -18.469  -9.961  -3.543  1.00 44.56           C  
ATOM    734  CE1 TYR B   7     -16.828 -12.180  -3.727  1.00 44.56           C  
ATOM    735  CE2 TYR B   7     -18.453 -10.898  -2.520  1.00 44.56           C  
ATOM    736  OH  TYR B   7     -17.609 -12.938  -1.608  1.00 44.56           O  
ATOM    737  CZ  TYR B   7     -17.641 -12.008  -2.619  1.00 44.56           C  
ATOM    738  N   ARG B   8     -15.734  -7.602  -8.305  1.00 48.91           N  
ATOM    739  CA  ARG B   8     -15.875  -6.855  -9.555  1.00 48.91           C  
ATOM    740  C   ARG B   8     -17.344  -6.566  -9.859  1.00 48.91           C  
ATOM    741  CB  ARG B   8     -15.250  -7.629 -10.719  1.00 48.91           C  
ATOM    742  O   ARG B   8     -17.688  -5.477 -10.320  1.00 48.91           O  
ATOM    743  CG  ARG B   8     -13.922  -7.051 -11.195  1.00 48.91           C  
ATOM    744  CD  ARG B   8     -13.375  -7.820 -12.383  1.00 48.91           C  
ATOM    745  NE  ARG B   8     -12.008  -7.406 -12.711  1.00 48.91           N  
ATOM    746  NH1 ARG B   8     -11.711  -8.961 -14.391  1.00 48.91           N  
ATOM    747  NH2 ARG B   8     -10.023  -7.500 -13.867  1.00 48.91           N  
ATOM    748  CZ  ARG B   8     -11.250  -7.957 -13.656  1.00 48.91           C  
ATOM    749  N   ALA B   9     -18.188  -7.496  -9.625  1.00 59.78           N  
ATOM    750  CA  ALA B   9     -19.625  -7.410  -9.844  1.00 59.78           C  
ATOM    751  C   ALA B   9     -20.391  -7.953  -8.641  1.00 59.78           C  
ATOM    752  CB  ALA B   9     -20.016  -8.172 -11.109  1.00 59.78           C  
ATOM    753  O   ALA B   9     -21.016  -9.016  -8.727  1.00 59.78           O  
ATOM    754  N   PRO B  10     -20.234  -7.160  -7.656  1.00 62.78           N  
ATOM    755  CA  PRO B  10     -20.844  -7.668  -6.418  1.00 62.78           C  
ATOM    756  C   PRO B  10     -22.312  -8.055  -6.594  1.00 62.78           C  
ATOM    757  CB  PRO B  10     -20.703  -6.492  -5.449  1.00 62.78           C  
ATOM    758  O   PRO B  10     -22.766  -9.047  -6.023  1.00 62.78           O  
ATOM    759  CG  PRO B  10     -20.172  -5.367  -6.285  1.00 62.78           C  
ATOM    760  CD  PRO B  10     -19.844  -5.898  -7.648  1.00 62.78           C  
ATOM    761  N   GLU B  11     -22.984  -7.270  -7.398  1.00 69.69           N  
ATOM    762  CA  GLU B  11     -24.406  -7.566  -7.609  1.00 69.69           C  
ATOM    763  C   GLU B  11     -24.578  -8.914  -8.312  1.00 69.69           C  
ATOM    764  CB  GLU B  11     -25.078  -6.457  -8.422  1.00 69.69           C  
ATOM    765  O   GLU B  11     -25.453  -9.695  -7.945  1.00 69.69           O  
ATOM    766  CG  GLU B  11     -25.375  -5.199  -7.617  1.00 69.69           C  
ATOM    767  CD  GLU B  11     -25.938  -4.070  -8.461  1.00 69.69           C  
ATOM    768  OE1 GLU B  11     -26.234  -2.990  -7.902  1.00 69.69           O  
ATOM    769  OE2 GLU B  11     -26.078  -4.262  -9.688  1.00 69.69           O  
ATOM    770  N   GLN B  12     -23.734  -9.195  -9.297  1.00 75.62           N  
ATOM    771  CA  GLN B  12     -23.812 -10.461 -10.008  1.00 75.62           C  
ATOM    772  C   GLN B  12     -23.438 -11.633  -9.109  1.00 75.62           C  
ATOM    773  CB  GLN B  12     -22.906 -10.438 -11.250  1.00 75.62           C  
ATOM    774  O   GLN B  12     -24.047 -12.695  -9.180  1.00 75.62           O  
ATOM    775  CG  GLN B  12     -23.438  -9.570 -12.383  1.00 75.62           C  
ATOM    776  CD  GLN B  12     -22.516  -9.539 -13.578  1.00 75.62           C  
ATOM    777  NE2 GLN B  12     -22.922  -8.828 -14.625  1.00 75.62           N  
ATOM    778  OE1 GLN B  12     -21.438 -10.141 -13.562  1.00 75.62           O  
ATOM    779  N   VAL B  13     -22.531 -11.391  -8.297  1.00 76.06           N  
ATOM    780  CA  VAL B  13     -22.094 -12.430  -7.371  1.00 76.06           C  
ATOM    781  C   VAL B  13     -23.219 -12.766  -6.398  1.00 76.06           C  
ATOM    782  CB  VAL B  13     -20.828 -11.992  -6.590  1.00 76.06           C  
ATOM    783  O   VAL B  13     -23.516 -13.938  -6.168  1.00 76.06           O  
ATOM    784  CG1 VAL B  13     -20.547 -12.953  -5.434  1.00 76.06           C  
ATOM    785  CG2 VAL B  13     -19.625 -11.922  -7.523  1.00 76.06           C  
ATOM    786  N   MET B  14     -23.906 -11.719  -5.957  1.00 77.94           N  
ATOM    787  CA  MET B  14     -24.984 -11.945  -5.008  1.00 77.94           C  
ATOM    788  C   MET B  14     -26.172 -12.633  -5.684  1.00 77.94           C  
ATOM    789  CB  MET B  14     -25.438 -10.625  -4.375  1.00 77.94           C  
ATOM    790  O   MET B  14     -26.812 -13.492  -5.090  1.00 77.94           O  
ATOM    791  CG  MET B  14     -24.500 -10.102  -3.311  1.00 77.94           C  
ATOM    792  SD  MET B  14     -24.375 -11.219  -1.858  1.00 77.94           S  
ATOM    793  CE  MET B  14     -25.938 -10.812  -1.022  1.00 77.94           C  
ATOM    794  N   GLN B  15     -26.375 -12.281  -6.871  1.00 81.94           N  
ATOM    795  CA  GLN B  15     -27.438 -12.938  -7.633  1.00 81.94           C  
ATOM    796  C   GLN B  15     -27.109 -14.414  -7.863  1.00 81.94           C  
ATOM    797  CB  GLN B  15     -27.656 -12.234  -8.977  1.00 81.94           C  
ATOM    798  O   GLN B  15     -27.984 -15.273  -7.738  1.00 81.94           O  
ATOM    799  CG  GLN B  15     -28.531 -10.992  -8.883  1.00 81.94           C  
ATOM    800  CD  GLN B  15     -28.656 -10.273 -10.211  1.00 81.94           C  
ATOM    801  NE2 GLN B  15     -29.391  -9.164 -10.211  1.00 81.94           N  
ATOM    802  OE1 GLN B  15     -28.094 -10.695 -11.227  1.00 81.94           O  
ATOM    803  N   LEU B  16     -25.953 -14.648  -8.148  1.00 85.38           N  
ATOM    804  CA  LEU B  16     -25.531 -16.031  -8.391  1.00 85.38           C  
ATOM    805  C   LEU B  16     -25.578 -16.844  -7.105  1.00 85.38           C  
ATOM    806  CB  LEU B  16     -24.125 -16.062  -8.977  1.00 85.38           C  
ATOM    807  O   LEU B  16     -25.906 -18.031  -7.129  1.00 85.38           O  
ATOM    808  CG  LEU B  16     -23.859 -17.094 -10.070  1.00 85.38           C  
ATOM    809  CD1 LEU B  16     -24.281 -16.562 -11.430  1.00 85.38           C  
ATOM    810  CD2 LEU B  16     -22.391 -17.500 -10.078  1.00 85.38           C  
ATOM    811  N   ILE B  17     -25.266 -16.234  -6.059  1.00 86.06           N  
ATOM    812  CA  ILE B  17     -25.312 -16.906  -4.762  1.00 86.06           C  
ATOM    813  C   ILE B  17     -26.750 -17.250  -4.410  1.00 86.06           C  
ATOM    814  CB  ILE B  17     -24.672 -16.031  -3.654  1.00 86.06           C  
ATOM    815  O   ILE B  17     -27.031 -18.344  -3.924  1.00 86.06           O  
ATOM    816  CG1 ILE B  17     -23.156 -15.945  -3.836  1.00 86.06           C  
ATOM    817  CG2 ILE B  17     -25.031 -16.578  -2.270  1.00 86.06           C  
ATOM    818  CD1 ILE B  17     -22.453 -15.047  -2.824  1.00 86.06           C  
ATOM    819  N   GLU B  18     -27.641 -16.359  -4.660  1.00 87.69           N  
ATOM    820  CA  GLU B  18     -29.062 -16.625  -4.426  1.00 87.69           C  
ATOM    821  C   GLU B  18     -29.562 -17.750  -5.332  1.00 87.69           C  
ATOM    822  CB  GLU B  18     -29.891 -15.359  -4.637  1.00 87.69           C  
ATOM    823  O   GLU B  18     -30.312 -18.625  -4.887  1.00 87.69           O  
ATOM    824  CG  GLU B  18     -30.484 -14.797  -3.357  1.00 87.69           C  
ATOM    825  CD  GLU B  18     -31.469 -13.664  -3.605  1.00 87.69           C  
ATOM    826  OE1 GLU B  18     -32.094 -13.172  -2.633  1.00 87.69           O  
ATOM    827  OE2 GLU B  18     -31.641 -13.281  -4.785  1.00 87.69           O  
ATOM    828  N   HIS B  19     -29.203 -17.688  -6.520  1.00 91.12           N  
ATOM    829  CA  HIS B  19     -29.562 -18.734  -7.461  1.00 91.12           C  
ATOM    830  C   HIS B  19     -29.000 -20.078  -7.012  1.00 91.12           C  
ATOM    831  CB  HIS B  19     -29.047 -18.406  -8.867  1.00 91.12           C  
ATOM    832  O   HIS B  19     -29.688 -21.094  -7.062  1.00 91.12           O  
ATOM    833  CG  HIS B  19     -29.438 -19.406  -9.898  1.00 91.12           C  
ATOM    834  CD2 HIS B  19     -28.688 -20.234 -10.656  1.00 91.12           C  
ATOM    835  ND1 HIS B  19     -30.750 -19.625 -10.258  1.00 91.12           N  
ATOM    836  CE1 HIS B  19     -30.797 -20.562 -11.195  1.00 91.12           C  
ATOM    837  NE2 HIS B  19     -29.547 -20.953 -11.453  1.00 91.12           N  
ATOM    838  N   LEU B  20     -27.859 -20.109  -6.586  1.00 92.50           N  
ATOM    839  CA  LEU B  20     -27.219 -21.328  -6.098  1.00 92.50           C  
ATOM    840  C   LEU B  20     -27.953 -21.875  -4.887  1.00 92.50           C  
ATOM    841  CB  LEU B  20     -25.750 -21.047  -5.734  1.00 92.50           C  
ATOM    842  O   LEU B  20     -28.156 -23.094  -4.781  1.00 92.50           O  
ATOM    843  CG  LEU B  20     -24.938 -22.266  -5.277  1.00 92.50           C  
ATOM    844  CD1 LEU B  20     -24.703 -23.219  -6.441  1.00 92.50           C  
ATOM    845  CD2 LEU B  20     -23.609 -21.812  -4.676  1.00 92.50           C  
ATOM    846  N   ARG B  21     -28.312 -21.031  -4.027  1.00 91.88           N  
ATOM    847  CA  ARG B  21     -29.062 -21.453  -2.848  1.00 91.88           C  
ATOM    848  C   ARG B  21     -30.406 -22.078  -3.242  1.00 91.88           C  
ATOM    849  CB  ARG B  21     -29.312 -20.266  -1.911  1.00 91.88           C  
ATOM    850  O   ARG B  21     -30.797 -23.109  -2.684  1.00 91.88           O  
ATOM    851  CG  ARG B  21     -28.188 -20.031  -0.917  1.00 91.88           C  
ATOM    852  CD  ARG B  21     -28.469 -18.844  -0.002  1.00 91.88           C  
ATOM    853  NE  ARG B  21     -27.375 -18.594   0.928  1.00 91.88           N  
ATOM    854  NH1 ARG B  21     -28.094 -16.484   1.529  1.00 91.88           N  
ATOM    855  NH2 ARG B  21     -26.188 -17.359   2.451  1.00 91.88           N  
ATOM    856  CZ  ARG B  21     -27.219 -17.484   1.634  1.00 91.88           C  
ATOM    857  N   GLU B  22     -31.031 -21.500  -4.168  1.00 93.88           N  
ATOM    858  CA  GLU B  22     -32.312 -22.031  -4.664  1.00 93.88           C  
ATOM    859  C   GLU B  22     -32.094 -23.391  -5.320  1.00 93.88           C  
ATOM    860  CB  GLU B  22     -32.938 -21.062  -5.656  1.00 93.88           C  
ATOM    861  O   GLU B  22     -32.844 -24.344  -5.039  1.00 93.88           O  
ATOM    862  CG  GLU B  22     -34.438 -21.234  -5.797  1.00 93.88           C  
ATOM    863  CD  GLU B  22     -35.031 -20.469  -6.980  1.00 93.88           C  
ATOM    864  OE1 GLU B  22     -36.219 -20.672  -7.301  1.00 93.88           O  
ATOM    865  OE2 GLU B  22     -34.281 -19.672  -7.590  1.00 93.88           O  
ATOM    866  N   ARG B  23     -31.172 -23.516  -6.098  1.00 94.75           N  
ATOM    867  CA  ARG B  23     -30.938 -24.766  -6.816  1.00 94.75           C  
ATOM    868  C   ARG B  23     -30.422 -25.844  -5.879  1.00 94.75           C  
ATOM    869  CB  ARG B  23     -29.938 -24.547  -7.957  1.00 94.75           C  
ATOM    870  O   ARG B  23     -30.766 -27.031  -6.023  1.00 94.75           O  
ATOM    871  CG  ARG B  23     -30.453 -23.641  -9.062  1.00 94.75           C  
ATOM    872  CD  ARG B  23     -31.734 -24.188  -9.688  1.00 94.75           C  
ATOM    873  NE  ARG B  23     -31.500 -25.469 -10.328  1.00 94.75           N  
ATOM    874  NH1 ARG B  23     -33.750 -25.953 -10.641  1.00 94.75           N  
ATOM    875  NH2 ARG B  23     -32.125 -27.438 -11.336  1.00 94.75           N  
ATOM    876  CZ  ARG B  23     -32.469 -26.281 -10.766  1.00 94.75           C  
ATOM    877  N   ALA B  24     -29.578 -25.453  -4.949  1.00 94.44           N  
ATOM    878  CA  ALA B  24     -28.984 -26.391  -4.008  1.00 94.44           C  
ATOM    879  C   ALA B  24     -30.047 -27.047  -3.131  1.00 94.44           C  
ATOM    880  CB  ALA B  24     -27.938 -25.688  -3.145  1.00 94.44           C  
ATOM    881  O   ALA B  24     -29.844 -28.141  -2.594  1.00 94.44           O  
ATOM    882  N   SER B  25     -31.156 -26.406  -3.025  1.00 94.75           N  
ATOM    883  CA  SER B  25     -32.250 -26.953  -2.229  1.00 94.75           C  
ATOM    884  C   SER B  25     -32.844 -28.203  -2.871  1.00 94.75           C  
ATOM    885  CB  SER B  25     -33.375 -25.906  -2.049  1.00 94.75           C  
ATOM    886  O   SER B  25     -33.500 -29.000  -2.205  1.00 94.75           O  
ATOM    887  OG  SER B  25     -34.000 -25.625  -3.285  1.00 94.75           O  
ATOM    888  N   HIS B  26     -32.625 -28.375  -4.059  1.00 95.88           N  
ATOM    889  CA  HIS B  26     -33.125 -29.531  -4.785  1.00 95.88           C  
ATOM    890  C   HIS B  26     -32.156 -30.703  -4.703  1.00 95.88           C  
ATOM    891  CB  HIS B  26     -33.406 -29.188  -6.246  1.00 95.88           C  
ATOM    892  O   HIS B  26     -32.438 -31.797  -5.203  1.00 95.88           O  
ATOM    893  CG  HIS B  26     -34.438 -28.141  -6.426  1.00 95.88           C  
ATOM    894  CD2 HIS B  26     -34.344 -26.828  -6.727  1.00 95.88           C  
ATOM    895  ND1 HIS B  26     -35.781 -28.406  -6.285  1.00 95.88           N  
ATOM    896  CE1 HIS B  26     -36.500 -27.297  -6.496  1.00 95.88           C  
ATOM    897  NE2 HIS B  26     -35.625 -26.328  -6.766  1.00 95.88           N  
ATOM    898  N   LEU B  27     -31.062 -30.469  -4.113  1.00 95.25           N  
ATOM    899  CA  LEU B  27     -30.078 -31.531  -3.938  1.00 95.25           C  
ATOM    900  C   LEU B  27     -30.469 -32.469  -2.793  1.00 95.25           C  
ATOM    901  CB  LEU B  27     -28.688 -30.922  -3.670  1.00 95.25           C  
ATOM    902  O   LEU B  27     -31.125 -32.031  -1.836  1.00 95.25           O  
ATOM    903  CG  LEU B  27     -28.047 -30.188  -4.836  1.00 95.25           C  
ATOM    904  CD1 LEU B  27     -26.812 -29.422  -4.355  1.00 95.25           C  
ATOM    905  CD2 LEU B  27     -27.672 -31.156  -5.953  1.00 95.25           C  
ATOM    906  N   SER B  28     -30.078 -33.688  -2.861  1.00 93.69           N  
ATOM    907  CA  SER B  28     -30.312 -34.656  -1.792  1.00 93.69           C  
ATOM    908  C   SER B  28     -29.281 -34.500  -0.678  1.00 93.69           C  
ATOM    909  CB  SER B  28     -30.266 -36.062  -2.340  1.00 93.69           C  
ATOM    910  O   SER B  28     -29.391 -35.125   0.366  1.00 93.69           O  
ATOM    911  OG  SER B  28     -29.156 -36.250  -3.188  1.00 93.69           O  
ATOM    912  N   TYR B  29     -28.328 -33.750  -0.870  1.00 94.44           N  
ATOM    913  CA  TYR B  29     -27.266 -33.469   0.097  1.00 94.44           C  
ATOM    914  C   TYR B  29     -27.766 -32.594   1.236  1.00 94.44           C  
ATOM    915  CB  TYR B  29     -26.062 -32.812  -0.586  1.00 94.44           C  
ATOM    916  O   TYR B  29     -28.688 -31.797   1.054  1.00 94.44           O  
ATOM    917  CG  TYR B  29     -25.375 -33.719  -1.589  1.00 94.44           C  
ATOM    918  CD1 TYR B  29     -24.312 -34.531  -1.206  1.00 94.44           C  
ATOM    919  CD2 TYR B  29     -25.766 -33.719  -2.920  1.00 94.44           C  
ATOM    920  CE1 TYR B  29     -23.672 -35.344  -2.127  1.00 94.44           C  
ATOM    921  CE2 TYR B  29     -25.141 -34.531  -3.850  1.00 94.44           C  
ATOM    922  OH  TYR B  29     -23.453 -36.156  -4.359  1.00 94.44           O  
ATOM    923  CZ  TYR B  29     -24.078 -35.344  -3.443  1.00 94.44           C  
ATOM    924  N   THR B  30     -27.125 -32.781   2.447  1.00 93.44           N  
ATOM    925  CA  THR B  30     -27.484 -32.062   3.662  1.00 93.44           C  
ATOM    926  C   THR B  30     -26.266 -31.375   4.273  1.00 93.44           C  
ATOM    927  CB  THR B  30     -28.125 -33.000   4.699  1.00 93.44           C  
ATOM    928  O   THR B  30     -25.156 -31.484   3.752  1.00 93.44           O  
ATOM    929  CG2 THR B  30     -29.359 -33.688   4.129  1.00 93.44           C  
ATOM    930  OG1 THR B  30     -27.172 -34.000   5.078  1.00 93.44           O  
ATOM    931  N   ALA B  31     -26.547 -30.641   5.301  1.00 91.50           N  
ATOM    932  CA  ALA B  31     -25.453 -29.984   6.027  1.00 91.50           C  
ATOM    933  C   ALA B  31     -24.516 -31.016   6.660  1.00 91.50           C  
ATOM    934  CB  ALA B  31     -26.016 -29.062   7.098  1.00 91.50           C  
ATOM    935  O   ALA B  31     -23.312 -30.781   6.781  1.00 91.50           O  
ATOM    936  N   GLU B  32     -25.078 -32.188   7.078  1.00 91.88           N  
ATOM    937  CA  GLU B  32     -24.297 -33.250   7.680  1.00 91.88           C  
ATOM    938  C   GLU B  32     -23.453 -34.000   6.629  1.00 91.88           C  
ATOM    939  CB  GLU B  32     -25.203 -34.250   8.414  1.00 91.88           C  
ATOM    940  O   GLU B  32     -22.344 -34.438   6.918  1.00 91.88           O  
ATOM    941  CG  GLU B  32     -25.812 -33.688   9.695  1.00 91.88           C  
ATOM    942  CD  GLU B  32     -27.312 -33.469   9.594  1.00 91.88           C  
ATOM    943  OE1 GLU B  32     -27.859 -32.750  10.445  1.00 91.88           O  
ATOM    944  OE2 GLU B  32     -27.922 -34.031   8.656  1.00 91.88           O  
ATOM    945  N   ARG B  33     -24.062 -34.094   5.387  1.00 92.44           N  
ATOM    946  CA  ARG B  33     -23.359 -34.688   4.258  1.00 92.44           C  
ATOM    947  C   ARG B  33     -23.469 -33.812   3.020  1.00 92.44           C  
ATOM    948  CB  ARG B  33     -23.922 -36.094   3.953  1.00 92.44           C  
ATOM    949  O   ARG B  33     -24.156 -34.156   2.059  1.00 92.44           O  
ATOM    950  CG  ARG B  33     -23.125 -36.844   2.900  1.00 92.44           C  
ATOM    951  CD  ARG B  33     -22.531 -38.125   3.459  1.00 92.44           C  
ATOM    952  NE  ARG B  33     -21.844 -38.906   2.428  1.00 92.44           N  
ATOM    953  NH1 ARG B  33     -20.062 -39.531   3.781  1.00 92.44           N  
ATOM    954  NH2 ARG B  33     -20.141 -40.219   1.597  1.00 92.44           N  
ATOM    955  CZ  ARG B  33     -20.688 -39.531   2.605  1.00 92.44           C  
ATOM    956  N   PRO B  34     -22.703 -32.875   3.008  1.00 95.38           N  
ATOM    957  CA  PRO B  34     -22.781 -31.891   1.919  1.00 95.38           C  
ATOM    958  C   PRO B  34     -22.188 -32.406   0.615  1.00 95.38           C  
ATOM    959  CB  PRO B  34     -21.984 -30.703   2.451  1.00 95.38           C  
ATOM    960  O   PRO B  34     -21.453 -33.406   0.620  1.00 95.38           O  
ATOM    961  CG  PRO B  34     -20.984 -31.297   3.396  1.00 95.38           C  
ATOM    962  CD  PRO B  34     -21.594 -32.531   4.004  1.00 95.38           C  
ATOM    963  N   LEU B  35     -22.594 -31.859  -0.496  1.00 96.38           N  
ATOM    964  CA  LEU B  35     -21.922 -32.062  -1.778  1.00 96.38           C  
ATOM    965  C   LEU B  35     -20.500 -31.531  -1.727  1.00 96.38           C  
ATOM    966  CB  LEU B  35     -22.703 -31.359  -2.898  1.00 96.38           C  
ATOM    967  O   LEU B  35     -20.266 -30.328  -1.642  1.00 96.38           O  
ATOM    968  CG  LEU B  35     -22.047 -31.375  -4.281  1.00 96.38           C  
ATOM    969  CD1 LEU B  35     -22.078 -32.781  -4.863  1.00 96.38           C  
ATOM    970  CD2 LEU B  35     -22.750 -30.391  -5.215  1.00 96.38           C  
ATOM    971  N   ARG B  36     -19.609 -32.406  -1.767  1.00 96.44           N  
ATOM    972  CA  ARG B  36     -18.188 -32.062  -1.629  1.00 96.44           C  
ATOM    973  C   ARG B  36     -17.547 -31.859  -2.994  1.00 96.44           C  
ATOM    974  CB  ARG B  36     -17.453 -33.156  -0.857  1.00 96.44           C  
ATOM    975  O   ARG B  36     -17.266 -32.844  -3.705  1.00 96.44           O  
ATOM    976  CG  ARG B  36     -17.906 -33.312   0.584  1.00 96.44           C  
ATOM    977  CD  ARG B  36     -17.172 -34.438   1.294  1.00 96.44           C  
ATOM    978  NE  ARG B  36     -15.742 -34.125   1.450  1.00 96.44           N  
ATOM    979  NH1 ARG B  36     -15.109 -36.312   1.847  1.00 96.44           N  
ATOM    980  NH2 ARG B  36     -13.539 -34.656   1.831  1.00 96.44           N  
ATOM    981  CZ  ARG B  36     -14.797 -35.031   1.709  1.00 96.44           C  
ATOM    982  N   ILE B  37     -17.234 -30.656  -3.344  1.00 97.06           N  
ATOM    983  CA  ILE B  37     -16.609 -30.266  -4.602  1.00 97.06           C  
ATOM    984  C   ILE B  37     -15.117 -30.016  -4.387  1.00 97.06           C  
ATOM    985  CB  ILE B  37     -17.281 -29.000  -5.188  1.00 97.06           C  
ATOM    986  O   ILE B  37     -14.734 -29.094  -3.670  1.00 97.06           O  
ATOM    987  CG1 ILE B  37     -18.781 -29.234  -5.406  1.00 97.06           C  
ATOM    988  CG2 ILE B  37     -16.594 -28.578  -6.492  1.00 97.06           C  
ATOM    989  CD1 ILE B  37     -19.562 -28.000  -5.809  1.00 97.06           C  
ATOM    990  N   MET B  38     -14.367 -30.734  -5.023  1.00 95.88           N  
ATOM    991  CA  MET B  38     -12.922 -30.547  -4.922  1.00 95.88           C  
ATOM    992  C   MET B  38     -12.438 -29.516  -5.941  1.00 95.88           C  
ATOM    993  CB  MET B  38     -12.188 -31.859  -5.125  1.00 95.88           C  
ATOM    994  O   MET B  38     -12.531 -29.750  -7.152  1.00 95.88           O  
ATOM    995  CG  MET B  38     -10.672 -31.750  -5.066  1.00 95.88           C  
ATOM    996  SD  MET B  38      -9.836 -33.375  -5.008  1.00 95.88           S  
ATOM    997  CE  MET B  38     -10.188 -33.844  -3.295  1.00 95.88           C  
ATOM    998  N   GLU B  39     -12.023 -28.484  -5.480  1.00 94.00           N  
ATOM    999  CA  GLU B  39     -11.266 -27.578  -6.324  1.00 94.00           C  
ATOM   1000  C   GLU B  39      -9.797 -27.984  -6.406  1.00 94.00           C  
ATOM   1001  CB  GLU B  39     -11.367 -26.141  -5.797  1.00 94.00           C  
ATOM   1002  O   GLU B  39      -9.062 -27.891  -5.422  1.00 94.00           O  
ATOM   1003  CG  GLU B  39     -10.938 -25.984  -4.348  1.00 94.00           C  
ATOM   1004  CD  GLU B  39      -9.438 -25.812  -4.180  1.00 94.00           C  
ATOM   1005  OE1 GLU B  39      -8.938 -25.891  -3.033  1.00 94.00           O  
ATOM   1006  OE2 GLU B  39      -8.750 -25.594  -5.203  1.00 94.00           O  
ATOM   1007  N   VAL B  40      -9.320 -28.281  -7.500  1.00 91.38           N  
ATOM   1008  CA  VAL B  40      -8.031 -28.922  -7.695  1.00 91.38           C  
ATOM   1009  C   VAL B  40      -6.926 -27.875  -7.727  1.00 91.38           C  
ATOM   1010  CB  VAL B  40      -8.000 -29.766  -8.992  1.00 91.38           C  
ATOM   1011  O   VAL B  40      -5.828 -28.094  -7.203  1.00 91.38           O  
ATOM   1012  CG1 VAL B  40      -6.641 -30.438  -9.172  1.00 91.38           C  
ATOM   1013  CG2 VAL B  40      -9.117 -30.812  -8.969  1.00 91.38           C  
ATOM   1014  N   CYS B  41      -7.156 -26.703  -8.188  1.00 88.06           N  
ATOM   1015  CA  CYS B  41      -6.184 -25.672  -8.492  1.00 88.06           C  
ATOM   1016  C   CYS B  41      -5.852 -24.844  -7.250  1.00 88.06           C  
ATOM   1017  CB  CYS B  41      -6.707 -24.750  -9.594  1.00 88.06           C  
ATOM   1018  O   CYS B  41      -6.754 -24.359  -6.559  1.00 88.06           O  
ATOM   1019  SG  CYS B  41      -5.605 -23.359  -9.977  1.00 88.06           S  
ATOM   1020  N   GLY B  42      -4.574 -24.719  -7.008  1.00 83.31           N  
ATOM   1021  CA  GLY B  42      -4.164 -23.859  -5.914  1.00 83.31           C  
ATOM   1022  C   GLY B  42      -4.637 -22.422  -6.082  1.00 83.31           C  
ATOM   1023  O   GLY B  42      -4.973 -21.766  -5.098  1.00 83.31           O  
ATOM   1024  N   GLY B  43      -4.613 -21.969  -7.281  1.00 80.69           N  
ATOM   1025  CA  GLY B  43      -5.156 -20.656  -7.559  1.00 80.69           C  
ATOM   1026  C   GLY B  43      -6.625 -20.516  -7.191  1.00 80.69           C  
ATOM   1027  O   GLY B  43      -7.062 -19.469  -6.723  1.00 80.69           O  
ATOM   1028  N   HIS B  44      -7.402 -21.562  -7.430  1.00 87.75           N  
ATOM   1029  CA  HIS B  44      -8.797 -21.578  -7.012  1.00 87.75           C  
ATOM   1030  C   HIS B  44      -8.922 -21.500  -5.492  1.00 87.75           C  
ATOM   1031  CB  HIS B  44      -9.492 -22.844  -7.523  1.00 87.75           C  
ATOM   1032  O   HIS B  44      -9.742 -20.750  -4.973  1.00 87.75           O  
ATOM   1033  CG  HIS B  44      -9.766 -22.828  -8.992  1.00 87.75           C  
ATOM   1034  CD2 HIS B  44      -9.633 -21.828  -9.906  1.00 87.75           C  
ATOM   1035  ND1 HIS B  44     -10.234 -23.922  -9.680  1.00 87.75           N  
ATOM   1036  CE1 HIS B  44     -10.375 -23.609 -10.961  1.00 87.75           C  
ATOM   1037  NE2 HIS B  44     -10.023 -22.344 -11.125  1.00 87.75           N  
ATOM   1038  N   THR B  45      -8.070 -22.250  -4.836  1.00 86.25           N  
ATOM   1039  CA  THR B  45      -8.062 -22.250  -3.379  1.00 86.25           C  
ATOM   1040  C   THR B  45      -7.859 -20.828  -2.850  1.00 86.25           C  
ATOM   1041  CB  THR B  45      -6.957 -23.172  -2.820  1.00 86.25           C  
ATOM   1042  O   THR B  45      -8.602 -20.375  -1.978  1.00 86.25           O  
ATOM   1043  CG2 THR B  45      -6.980 -23.188  -1.296  1.00 86.25           C  
ATOM   1044  OG1 THR B  45      -7.160 -24.500  -3.312  1.00 86.25           O  
ATOM   1045  N   HIS B  46      -6.914 -20.250  -3.383  1.00 76.50           N  
ATOM   1046  CA  HIS B  46      -6.594 -18.891  -2.965  1.00 76.50           C  
ATOM   1047  C   HIS B  46      -7.766 -17.938  -3.221  1.00 76.50           C  
ATOM   1048  CB  HIS B  46      -5.344 -18.375  -3.688  1.00 76.50           C  
ATOM   1049  O   HIS B  46      -8.133 -17.141  -2.352  1.00 76.50           O  
ATOM   1050  CG  HIS B  46      -4.719 -17.188  -3.039  1.00 76.50           C  
ATOM   1051  CD2 HIS B  46      -4.805 -15.867  -3.332  1.00 76.50           C  
ATOM   1052  ND1 HIS B  46      -3.881 -17.281  -1.949  1.00 76.50           N  
ATOM   1053  CE1 HIS B  46      -3.480 -16.078  -1.599  1.00 76.50           C  
ATOM   1054  NE2 HIS B  46      -4.027 -15.195  -2.422  1.00 76.50           N  
ATOM   1055  N   ALA B  47      -8.375 -17.969  -4.367  1.00 77.50           N  
ATOM   1056  CA  ALA B  47      -9.500 -17.125  -4.730  1.00 77.50           C  
ATOM   1057  C   ALA B  47     -10.703 -17.391  -3.826  1.00 77.50           C  
ATOM   1058  CB  ALA B  47      -9.883 -17.328  -6.191  1.00 77.50           C  
ATOM   1059  O   ALA B  47     -11.359 -16.453  -3.369  1.00 77.50           O  
ATOM   1060  N   ILE B  48     -10.922 -18.609  -3.533  1.00 85.38           N  
ATOM   1061  CA  ILE B  48     -12.055 -19.016  -2.709  1.00 85.38           C  
ATOM   1062  C   ILE B  48     -11.922 -18.406  -1.311  1.00 85.38           C  
ATOM   1063  CB  ILE B  48     -12.172 -20.547  -2.625  1.00 85.38           C  
ATOM   1064  O   ILE B  48     -12.867 -17.828  -0.782  1.00 85.38           O  
ATOM   1065  CG1 ILE B  48     -12.703 -21.125  -3.947  1.00 85.38           C  
ATOM   1066  CG2 ILE B  48     -13.070 -20.969  -1.455  1.00 85.38           C  
ATOM   1067  CD1 ILE B  48     -12.508 -22.625  -4.094  1.00 85.38           C  
ATOM   1068  N   PHE B  49     -10.703 -18.516  -0.728  1.00 80.19           N  
ATOM   1069  CA  PHE B  49     -10.484 -18.016   0.626  1.00 80.19           C  
ATOM   1070  C   PHE B  49     -10.414 -16.500   0.640  1.00 80.19           C  
ATOM   1071  CB  PHE B  49      -9.211 -18.609   1.221  1.00 80.19           C  
ATOM   1072  O   PHE B  49     -10.977 -15.852   1.525  1.00 80.19           O  
ATOM   1073  CG  PHE B  49      -9.375 -20.000   1.757  1.00 80.19           C  
ATOM   1074  CD1 PHE B  49     -10.094 -20.234   2.926  1.00 80.19           C  
ATOM   1075  CD2 PHE B  49      -8.820 -21.094   1.090  1.00 80.19           C  
ATOM   1076  CE1 PHE B  49     -10.250 -21.531   3.424  1.00 80.19           C  
ATOM   1077  CE2 PHE B  49      -8.977 -22.391   1.581  1.00 80.19           C  
ATOM   1078  CZ  PHE B  49      -9.688 -22.594   2.748  1.00 80.19           C  
ATOM   1079  N   LYS B  50      -9.742 -16.000  -0.326  1.00 70.12           N  
ATOM   1080  CA  LYS B  50      -9.562 -14.555  -0.392  1.00 70.12           C  
ATOM   1081  C   LYS B  50     -10.914 -13.836  -0.488  1.00 70.12           C  
ATOM   1082  CB  LYS B  50      -8.688 -14.172  -1.584  1.00 70.12           C  
ATOM   1083  O   LYS B  50     -11.133 -12.820   0.174  1.00 70.12           O  
ATOM   1084  CG  LYS B  50      -8.461 -12.672  -1.733  1.00 70.12           C  
ATOM   1085  CD  LYS B  50      -7.551 -12.359  -2.916  1.00 70.12           C  
ATOM   1086  CE  LYS B  50      -7.359 -10.859  -3.092  1.00 70.12           C  
ATOM   1087  NZ  LYS B  50      -6.410 -10.547  -4.203  1.00 70.12           N  
ATOM   1088  N   PHE B  51     -11.852 -14.336  -1.258  1.00 72.94           N  
ATOM   1089  CA  PHE B  51     -13.133 -13.680  -1.506  1.00 72.94           C  
ATOM   1090  C   PHE B  51     -14.219 -14.273  -0.620  1.00 72.94           C  
ATOM   1091  CB  PHE B  51     -13.523 -13.812  -2.980  1.00 72.94           C  
ATOM   1092  O   PHE B  51     -15.391 -13.914  -0.750  1.00 72.94           O  
ATOM   1093  CG  PHE B  51     -12.586 -13.109  -3.924  1.00 72.94           C  
ATOM   1094  CD1 PHE B  51     -12.523 -11.719  -3.959  1.00 72.94           C  
ATOM   1095  CD2 PHE B  51     -11.766 -13.836  -4.777  1.00 72.94           C  
ATOM   1096  CE1 PHE B  51     -11.656 -11.070  -4.832  1.00 72.94           C  
ATOM   1097  CE2 PHE B  51     -10.898 -13.188  -5.652  1.00 72.94           C  
ATOM   1098  CZ  PHE B  51     -10.844 -11.805  -5.680  1.00 72.94           C  
ATOM   1099  N   GLY B  52     -13.797 -15.195   0.189  1.00 77.38           N  
ATOM   1100  CA  GLY B  52     -14.727 -15.773   1.147  1.00 77.38           C  
ATOM   1101  C   GLY B  52     -15.844 -16.578   0.494  1.00 77.38           C  
ATOM   1102  O   GLY B  52     -16.984 -16.562   0.972  1.00 77.38           O  
ATOM   1103  N   LEU B  53     -15.594 -17.094  -0.677  1.00 83.88           N  
ATOM   1104  CA  LEU B  53     -16.625 -17.828  -1.406  1.00 83.88           C  
ATOM   1105  C   LEU B  53     -17.047 -19.062  -0.629  1.00 83.88           C  
ATOM   1106  CB  LEU B  53     -16.109 -18.234  -2.791  1.00 83.88           C  
ATOM   1107  O   LEU B  53     -18.203 -19.516  -0.756  1.00 83.88           O  
ATOM   1108  CG  LEU B  53     -15.766 -17.094  -3.750  1.00 83.88           C  
ATOM   1109  CD1 LEU B  53     -15.242 -17.656  -5.070  1.00 83.88           C  
ATOM   1110  CD2 LEU B  53     -16.984 -16.219  -3.980  1.00 83.88           C  
ATOM   1111  N   ASP B  54     -16.172 -19.688   0.144  1.00 84.75           N  
ATOM   1112  CA  ASP B  54     -16.484 -20.859   0.946  1.00 84.75           C  
ATOM   1113  C   ASP B  54     -17.516 -20.547   2.021  1.00 84.75           C  
ATOM   1114  CB  ASP B  54     -15.203 -21.422   1.591  1.00 84.75           C  
ATOM   1115  O   ASP B  54     -18.266 -21.422   2.441  1.00 84.75           O  
ATOM   1116  CG  ASP B  54     -14.508 -20.406   2.482  1.00 84.75           C  
ATOM   1117  OD1 ASP B  54     -14.281 -19.250   2.043  1.00 84.75           O  
ATOM   1118  OD2 ASP B  54     -14.180 -20.766   3.637  1.00 84.75           O  
ATOM   1119  N   GLN B  55     -17.594 -19.297   2.434  1.00 81.44           N  
ATOM   1120  CA  GLN B  55     -18.531 -18.875   3.477  1.00 81.44           C  
ATOM   1121  C   GLN B  55     -19.875 -18.484   2.885  1.00 81.44           C  
ATOM   1122  CB  GLN B  55     -17.953 -17.719   4.285  1.00 81.44           C  
ATOM   1123  O   GLN B  55     -20.859 -18.312   3.615  1.00 81.44           O  
ATOM   1124  CG  GLN B  55     -16.672 -18.062   5.039  1.00 81.44           C  
ATOM   1125  CD  GLN B  55     -16.172 -16.938   5.914  1.00 81.44           C  
ATOM   1126  NE2 GLN B  55     -15.016 -17.125   6.527  1.00 81.44           N  
ATOM   1127  OE1 GLN B  55     -16.828 -15.891   6.035  1.00 81.44           O  
ATOM   1128  N   LEU B  56     -19.906 -18.344   1.611  1.00 81.31           N  
ATOM   1129  CA  LEU B  56     -21.125 -17.859   0.955  1.00 81.31           C  
ATOM   1130  C   LEU B  56     -21.922 -19.016   0.377  1.00 81.31           C  
ATOM   1131  CB  LEU B  56     -20.781 -16.859  -0.154  1.00 81.31           C  
ATOM   1132  O   LEU B  56     -23.078 -18.844  -0.036  1.00 81.31           O  
ATOM   1133  CG  LEU B  56     -20.172 -15.531   0.295  1.00 81.31           C  
ATOM   1134  CD1 LEU B  56     -19.719 -14.719  -0.914  1.00 81.31           C  
ATOM   1135  CD2 LEU B  56     -21.172 -14.742   1.132  1.00 81.31           C  
ATOM   1136  N   LEU B  57     -21.344 -20.156   0.369  1.00 89.12           N  
ATOM   1137  CA  LEU B  57     -22.016 -21.328  -0.177  1.00 89.12           C  
ATOM   1138  C   LEU B  57     -23.109 -21.812   0.764  1.00 89.12           C  
ATOM   1139  CB  LEU B  57     -21.000 -22.453  -0.429  1.00 89.12           C  
ATOM   1140  O   LEU B  57     -23.047 -21.578   1.974  1.00 89.12           O  
ATOM   1141  CG  LEU B  57     -19.984 -22.203  -1.547  1.00 89.12           C  
ATOM   1142  CD1 LEU B  57     -19.047 -23.406  -1.669  1.00 89.12           C  
ATOM   1143  CD2 LEU B  57     -20.703 -21.953  -2.869  1.00 89.12           C  
ATOM   1144  N   PRO B  58     -24.203 -22.438   0.168  1.00 91.69           N  
ATOM   1145  CA  PRO B  58     -25.188 -23.094   1.021  1.00 91.69           C  
ATOM   1146  C   PRO B  58     -24.562 -24.188   1.890  1.00 91.69           C  
ATOM   1147  CB  PRO B  58     -26.172 -23.688   0.017  1.00 91.69           C  
ATOM   1148  O   PRO B  58     -23.531 -24.766   1.530  1.00 91.69           O  
ATOM   1149  CG  PRO B  58     -25.656 -23.266  -1.321  1.00 91.69           C  
ATOM   1150  CD  PRO B  58     -24.375 -22.516  -1.123  1.00 91.69           C  
ATOM   1151  N   GLU B  59     -25.188 -24.562   2.959  1.00 91.25           N  
ATOM   1152  CA  GLU B  59     -24.641 -25.469   3.967  1.00 91.25           C  
ATOM   1153  C   GLU B  59     -24.484 -26.875   3.408  1.00 91.25           C  
ATOM   1154  CB  GLU B  59     -25.547 -25.500   5.207  1.00 91.25           C  
ATOM   1155  O   GLU B  59     -23.703 -27.672   3.938  1.00 91.25           O  
ATOM   1156  CG  GLU B  59     -25.828 -24.109   5.785  1.00 91.25           C  
ATOM   1157  CD  GLU B  59     -26.609 -24.156   7.090  1.00 91.25           C  
ATOM   1158  OE1 GLU B  59     -26.797 -23.094   7.719  1.00 91.25           O  
ATOM   1159  OE2 GLU B  59     -27.031 -25.266   7.484  1.00 91.25           O  
ATOM   1160  N   ASN B  60     -25.219 -27.172   2.396  1.00 95.12           N  
ATOM   1161  CA  ASN B  60     -25.172 -28.516   1.827  1.00 95.12           C  
ATOM   1162  C   ASN B  60     -24.188 -28.594   0.659  1.00 95.12           C  
ATOM   1163  CB  ASN B  60     -26.562 -28.953   1.383  1.00 95.12           C  
ATOM   1164  O   ASN B  60     -24.266 -29.500  -0.164  1.00 95.12           O  
ATOM   1165  CG  ASN B  60     -27.172 -28.047   0.333  1.00 95.12           C  
ATOM   1166  ND2 ASN B  60     -28.078 -28.578  -0.469  1.00 95.12           N  
ATOM   1167  OD1 ASN B  60     -26.812 -26.859   0.244  1.00 95.12           O  
ATOM   1168  N   VAL B  61     -23.422 -27.594   0.431  1.00 95.31           N  
ATOM   1169  CA  VAL B  61     -22.344 -27.562  -0.554  1.00 95.31           C  
ATOM   1170  C   VAL B  61     -21.047 -27.125   0.116  1.00 95.31           C  
ATOM   1171  CB  VAL B  61     -22.688 -26.625  -1.731  1.00 95.31           C  
ATOM   1172  O   VAL B  61     -21.016 -26.141   0.851  1.00 95.31           O  
ATOM   1173  CG1 VAL B  61     -21.547 -26.625  -2.760  1.00 95.31           C  
ATOM   1174  CG2 VAL B  61     -24.000 -27.031  -2.385  1.00 95.31           C  
ATOM   1175  N   GLU B  62     -19.953 -27.828  -0.195  1.00 93.75           N  
ATOM   1176  CA  GLU B  62     -18.672 -27.547   0.466  1.00 93.75           C  
ATOM   1177  C   GLU B  62     -17.500 -27.719  -0.494  1.00 93.75           C  
ATOM   1178  CB  GLU B  62     -18.500 -28.438   1.690  1.00 93.75           C  
ATOM   1179  O   GLU B  62     -17.500 -28.641  -1.313  1.00 93.75           O  
ATOM   1180  CG  GLU B  62     -17.047 -28.734   2.029  1.00 93.75           C  
ATOM   1181  CD  GLU B  62     -16.875 -29.688   3.201  1.00 93.75           C  
ATOM   1182  OE1 GLU B  62     -15.727 -30.016   3.570  1.00 93.75           O  
ATOM   1183  OE2 GLU B  62     -17.922 -30.125   3.752  1.00 93.75           O  
ATOM   1184  N   PHE B  63     -16.609 -26.797  -0.362  1.00 93.81           N  
ATOM   1185  CA  PHE B  63     -15.367 -26.953  -1.095  1.00 93.81           C  
ATOM   1186  C   PHE B  63     -14.383 -27.828  -0.321  1.00 93.81           C  
ATOM   1187  CB  PHE B  63     -14.734 -25.578  -1.374  1.00 93.81           C  
ATOM   1188  O   PHE B  63     -14.289 -27.719   0.904  1.00 93.81           O  
ATOM   1189  CG  PHE B  63     -15.422 -24.812  -2.467  1.00 93.81           C  
ATOM   1190  CD1 PHE B  63     -15.492 -25.312  -3.760  1.00 93.81           C  
ATOM   1191  CD2 PHE B  63     -16.000 -23.578  -2.201  1.00 93.81           C  
ATOM   1192  CE1 PHE B  63     -16.125 -24.609  -4.773  1.00 93.81           C  
ATOM   1193  CE2 PHE B  63     -16.641 -22.859  -3.209  1.00 93.81           C  
ATOM   1194  CZ  PHE B  63     -16.703 -23.375  -4.492  1.00 93.81           C  
ATOM   1195  N   ILE B  64     -13.711 -28.672  -1.007  1.00 92.31           N  
ATOM   1196  CA  ILE B  64     -12.562 -29.391  -0.472  1.00 92.31           C  
ATOM   1197  C   ILE B  64     -11.336 -29.141  -1.351  1.00 92.31           C  
ATOM   1198  CB  ILE B  64     -12.844 -30.906  -0.371  1.00 92.31           C  
ATOM   1199  O   ILE B  64     -11.453 -29.031  -2.572  1.00 92.31           O  
ATOM   1200  CG1 ILE B  64     -13.445 -31.438  -1.681  1.00 92.31           C  
ATOM   1201  CG2 ILE B  64     -13.766 -31.219   0.814  1.00 92.31           C  
ATOM   1202  CD1 ILE B  64     -13.625 -32.938  -1.722  1.00 92.31           C  
ATOM   1203  N   HIS B  65     -10.234 -29.062  -0.742  1.00 88.31           N  
ATOM   1204  CA  HIS B  65      -9.016 -28.625  -1.412  1.00 88.31           C  
ATOM   1205  C   HIS B  65      -8.242 -29.812  -1.988  1.00 88.31           C  
ATOM   1206  CB  HIS B  65      -8.125 -27.844  -0.448  1.00 88.31           C  
ATOM   1207  O   HIS B  65      -8.031 -30.812  -1.300  1.00 88.31           O  
ATOM   1208  CG  HIS B  65      -8.828 -26.703   0.235  1.00 88.31           C  
ATOM   1209  CD2 HIS B  65      -9.133 -26.516   1.539  1.00 88.31           C  
ATOM   1210  ND1 HIS B  65      -9.312 -25.609  -0.447  1.00 88.31           N  
ATOM   1211  CE1 HIS B  65      -9.883 -24.781   0.412  1.00 88.31           C  
ATOM   1212  NE2 HIS B  65      -9.789 -25.312   1.623  1.00 88.31           N  
ATOM   1213  N   GLY B  66      -7.750 -29.578  -3.252  1.00 87.00           N  
ATOM   1214  CA  GLY B  66      -7.062 -30.641  -3.967  1.00 87.00           C  
ATOM   1215  C   GLY B  66      -5.570 -30.406  -4.098  1.00 87.00           C  
ATOM   1216  O   GLY B  66      -5.039 -29.453  -3.531  1.00 87.00           O  
ATOM   1217  N   PRO B  67      -4.992 -31.344  -4.730  1.00 84.44           N  
ATOM   1218  CA  PRO B  67      -3.533 -31.359  -4.844  1.00 84.44           C  
ATOM   1219  C   PRO B  67      -3.025 -30.578  -6.055  1.00 84.44           C  
ATOM   1220  CB  PRO B  67      -3.205 -32.844  -4.977  1.00 84.44           C  
ATOM   1221  O   PRO B  67      -2.105 -31.031  -6.742  1.00 84.44           O  
ATOM   1222  CG  PRO B  67      -4.375 -33.438  -5.695  1.00 84.44           C  
ATOM   1223  CD  PRO B  67      -5.617 -32.688  -5.266  1.00 84.44           C  
ATOM   1224  N   GLY B  68      -3.576 -29.406  -6.387  1.00 81.25           N  
ATOM   1225  CA  GLY B  68      -3.262 -28.656  -7.602  1.00 81.25           C  
ATOM   1226  C   GLY B  68      -2.111 -27.688  -7.430  1.00 81.25           C  
ATOM   1227  O   GLY B  68      -1.766 -26.953  -8.359  1.00 81.25           O  
ATOM   1228  N   CYS B  69      -1.536 -27.578  -6.363  1.00 82.75           N  
ATOM   1229  CA  CYS B  69      -0.352 -26.766  -6.133  1.00 82.75           C  
ATOM   1230  C   CYS B  69       0.915 -27.609  -6.184  1.00 82.75           C  
ATOM   1231  CB  CYS B  69      -0.446 -26.062  -4.781  1.00 82.75           C  
ATOM   1232  O   CYS B  69       1.158 -28.422  -5.297  1.00 82.75           O  
ATOM   1233  SG  CYS B  69       1.054 -25.156  -4.324  1.00 82.75           S  
ATOM   1234  N   PRO B  70       1.694 -27.328  -7.203  1.00 85.69           N  
ATOM   1235  CA  PRO B  70       2.885 -28.156  -7.375  1.00 85.69           C  
ATOM   1236  C   PRO B  70       3.867 -28.047  -6.215  1.00 85.69           C  
ATOM   1237  CB  PRO B  70       3.502 -27.625  -8.672  1.00 85.69           C  
ATOM   1238  O   PRO B  70       4.590 -29.000  -5.906  1.00 85.69           O  
ATOM   1239  CG  PRO B  70       2.912 -26.266  -8.844  1.00 85.69           C  
ATOM   1240  CD  PRO B  70       1.562 -26.250  -8.188  1.00 85.69           C  
ATOM   1241  N   VAL B  71       3.879 -26.953  -5.605  1.00 85.50           N  
ATOM   1242  CA  VAL B  71       4.777 -26.719  -4.480  1.00 85.50           C  
ATOM   1243  C   VAL B  71       4.277 -27.469  -3.254  1.00 85.50           C  
ATOM   1244  CB  VAL B  71       4.898 -25.203  -4.160  1.00 85.50           C  
ATOM   1245  O   VAL B  71       5.074 -27.984  -2.467  1.00 85.50           O  
ATOM   1246  CG1 VAL B  71       5.945 -24.969  -3.070  1.00 85.50           C  
ATOM   1247  CG2 VAL B  71       5.254 -24.422  -5.422  1.00 85.50           C  
ATOM   1248  N   CYS B  72       2.965 -27.594  -3.145  1.00 86.00           N  
ATOM   1249  CA  CYS B  72       2.348 -28.219  -1.982  1.00 86.00           C  
ATOM   1250  C   CYS B  72       2.576 -29.719  -1.988  1.00 86.00           C  
ATOM   1251  CB  CYS B  72       0.849 -27.922  -1.946  1.00 86.00           C  
ATOM   1252  O   CYS B  72       2.658 -30.344  -0.930  1.00 86.00           O  
ATOM   1253  SG  CYS B  72       0.457 -26.188  -1.623  1.00 86.00           S  
ATOM   1254  N   VAL B  73       2.729 -30.266  -3.158  1.00 86.94           N  
ATOM   1255  CA  VAL B  73       2.848 -31.719  -3.250  1.00 86.94           C  
ATOM   1256  C   VAL B  73       4.312 -32.125  -3.455  1.00 86.94           C  
ATOM   1257  CB  VAL B  73       1.981 -32.281  -4.395  1.00 86.94           C  
ATOM   1258  O   VAL B  73       4.617 -33.281  -3.752  1.00 86.94           O  
ATOM   1259  CG1 VAL B  73       0.496 -32.125  -4.090  1.00 86.94           C  
ATOM   1260  CG2 VAL B  73       2.344 -31.625  -5.723  1.00 86.94           C  
ATOM   1261  N   LEU B  74       5.188 -31.156  -3.359  1.00 87.44           N  
ATOM   1262  CA  LEU B  74       6.617 -31.375  -3.523  1.00 87.44           C  
ATOM   1263  C   LEU B  74       7.172 -32.188  -2.367  1.00 87.44           C  
ATOM   1264  CB  LEU B  74       7.363 -30.047  -3.623  1.00 87.44           C  
ATOM   1265  O   LEU B  74       7.148 -31.766  -1.215  1.00 87.44           O  
ATOM   1266  CG  LEU B  74       8.875 -30.125  -3.865  1.00 87.44           C  
ATOM   1267  CD1 LEU B  74       9.156 -30.828  -5.188  1.00 87.44           C  
ATOM   1268  CD2 LEU B  74       9.492 -28.734  -3.848  1.00 87.44           C  
ATOM   1269  N   PRO B  75       7.723 -33.406  -2.631  1.00 87.25           N  
ATOM   1270  CA  PRO B  75       8.320 -34.219  -1.569  1.00 87.25           C  
ATOM   1271  C   PRO B  75       9.547 -33.562  -0.937  1.00 87.25           C  
ATOM   1272  CB  PRO B  75       8.703 -35.531  -2.291  1.00 87.25           C  
ATOM   1273  O   PRO B  75      10.336 -32.938  -1.636  1.00 87.25           O  
ATOM   1274  CG  PRO B  75       7.969 -35.469  -3.594  1.00 87.25           C  
ATOM   1275  CD  PRO B  75       7.660 -34.031  -3.904  1.00 87.25           C  
ATOM   1276  N   MET B  76       9.711 -33.812   0.349  1.00 87.56           N  
ATOM   1277  CA  MET B  76      10.844 -33.250   1.087  1.00 87.56           C  
ATOM   1278  C   MET B  76      12.164 -33.750   0.522  1.00 87.56           C  
ATOM   1279  CB  MET B  76      10.742 -33.594   2.572  1.00 87.56           C  
ATOM   1280  O   MET B  76      13.148 -33.000   0.487  1.00 87.56           O  
ATOM   1281  CG  MET B  76       9.688 -32.781   3.320  1.00 87.56           C  
ATOM   1282  SD  MET B  76       9.633 -33.188   5.109  1.00 87.56           S  
ATOM   1283  CE  MET B  76      11.195 -32.469   5.652  1.00 87.56           C  
ATOM   1284  N   GLY B  77      12.164 -34.969   0.113  1.00 89.44           N  
ATOM   1285  CA  GLY B  77      13.375 -35.531  -0.466  1.00 89.44           C  
ATOM   1286  C   GLY B  77      13.859 -34.781  -1.690  1.00 89.44           C  
ATOM   1287  O   GLY B  77      15.062 -34.656  -1.907  1.00 89.44           O  
ATOM   1288  N   ARG B  78      12.938 -34.344  -2.492  1.00 91.00           N  
ATOM   1289  CA  ARG B  78      13.289 -33.594  -3.688  1.00 91.00           C  
ATOM   1290  C   ARG B  78      13.914 -32.250  -3.322  1.00 91.00           C  
ATOM   1291  CB  ARG B  78      12.055 -33.375  -4.562  1.00 91.00           C  
ATOM   1292  O   ARG B  78      14.836 -31.781  -4.000  1.00 91.00           O  
ATOM   1293  CG  ARG B  78      11.461 -34.656  -5.133  1.00 91.00           C  
ATOM   1294  CD  ARG B  78      12.398 -35.312  -6.141  1.00 91.00           C  
ATOM   1295  NE  ARG B  78      12.523 -34.500  -7.352  1.00 91.00           N  
ATOM   1296  NH1 ARG B  78      14.109 -35.875  -8.336  1.00 91.00           N  
ATOM   1297  NH2 ARG B  78      13.375 -34.000  -9.422  1.00 91.00           N  
ATOM   1298  CZ  ARG B  78      13.336 -34.781  -8.367  1.00 91.00           C  
ATOM   1299  N   ILE B  79      13.453 -31.672  -2.270  1.00 91.12           N  
ATOM   1300  CA  ILE B  79      14.039 -30.422  -1.786  1.00 91.12           C  
ATOM   1301  C   ILE B  79      15.461 -30.672  -1.292  1.00 91.12           C  
ATOM   1302  CB  ILE B  79      13.180 -29.797  -0.660  1.00 91.12           C  
ATOM   1303  O   ILE B  79      16.375 -29.891  -1.580  1.00 91.12           O  
ATOM   1304  CG1 ILE B  79      11.797 -29.422  -1.190  1.00 91.12           C  
ATOM   1305  CG2 ILE B  79      13.891 -28.578  -0.056  1.00 91.12           C  
ATOM   1306  CD1 ILE B  79      11.812 -28.344  -2.268  1.00 91.12           C  
ATOM   1307  N   ASP B  80      15.609 -31.703  -0.564  1.00 93.69           N  
ATOM   1308  CA  ASP B  80      16.938 -32.062  -0.075  1.00 93.69           C  
ATOM   1309  C   ASP B  80      17.906 -32.281  -1.233  1.00 93.69           C  
ATOM   1310  CB  ASP B  80      16.875 -33.312   0.806  1.00 93.69           C  
ATOM   1311  O   ASP B  80      19.078 -31.891  -1.158  1.00 93.69           O  
ATOM   1312  CG  ASP B  80      16.234 -33.031   2.158  1.00 93.69           C  
ATOM   1313  OD1 ASP B  80      16.188 -31.875   2.594  1.00 93.69           O  
ATOM   1314  OD2 ASP B  80      15.773 -34.031   2.795  1.00 93.69           O  
ATOM   1315  N   THR B  81      17.422 -32.906  -2.256  1.00 94.31           N  
ATOM   1316  CA  THR B  81      18.234 -33.125  -3.453  1.00 94.31           C  
ATOM   1317  C   THR B  81      18.609 -31.766  -4.074  1.00 94.31           C  
ATOM   1318  CB  THR B  81      17.500 -33.969  -4.492  1.00 94.31           C  
ATOM   1319  O   THR B  81      19.750 -31.562  -4.480  1.00 94.31           O  
ATOM   1320  CG2 THR B  81      18.391 -34.281  -5.684  1.00 94.31           C  
ATOM   1321  OG1 THR B  81      17.078 -35.188  -3.879  1.00 94.31           O  
ATOM   1322  N   CYS B  82      17.688 -30.875  -4.168  1.00 95.50           N  
ATOM   1323  CA  CYS B  82      17.938 -29.547  -4.695  1.00 95.50           C  
ATOM   1324  C   CYS B  82      19.000 -28.828  -3.865  1.00 95.50           C  
ATOM   1325  CB  CYS B  82      16.656 -28.719  -4.727  1.00 95.50           C  
ATOM   1326  O   CYS B  82      19.891 -28.172  -4.414  1.00 95.50           O  
ATOM   1327  SG  CYS B  82      15.445 -29.312  -5.938  1.00 95.50           S  
ATOM   1328  N   VAL B  83      18.891 -28.953  -2.549  1.00 95.31           N  
ATOM   1329  CA  VAL B  83      19.828 -28.312  -1.640  1.00 95.31           C  
ATOM   1330  C   VAL B  83      21.219 -28.906  -1.833  1.00 95.31           C  
ATOM   1331  CB  VAL B  83      19.391 -28.453  -0.167  1.00 95.31           C  
ATOM   1332  O   VAL B  83      22.219 -28.172  -1.833  1.00 95.31           O  
ATOM   1333  CG1 VAL B  83      20.516 -28.047   0.780  1.00 95.31           C  
ATOM   1334  CG2 VAL B  83      18.125 -27.625   0.098  1.00 95.31           C  
ATOM   1335  N   GLU B  84      21.297 -30.172  -1.994  1.00 95.88           N  
ATOM   1336  CA  GLU B  84      22.562 -30.844  -2.240  1.00 95.88           C  
ATOM   1337  C   GLU B  84      23.219 -30.328  -3.520  1.00 95.88           C  
ATOM   1338  CB  GLU B  84      22.375 -32.344  -2.326  1.00 95.88           C  
ATOM   1339  O   GLU B  84      24.406 -29.984  -3.521  1.00 95.88           O  
ATOM   1340  CG  GLU B  84      23.672 -33.125  -2.494  1.00 95.88           C  
ATOM   1341  CD  GLU B  84      23.453 -34.625  -2.689  1.00 95.88           C  
ATOM   1342  OE1 GLU B  84      24.328 -35.281  -3.277  1.00 95.88           O  
ATOM   1343  OE2 GLU B  84      22.391 -35.125  -2.248  1.00 95.88           O  
ATOM   1344  N   ILE B  85      22.500 -30.219  -4.559  1.00 97.00           N  
ATOM   1345  CA  ILE B  85      23.016 -29.750  -5.844  1.00 97.00           C  
ATOM   1346  C   ILE B  85      23.406 -28.281  -5.734  1.00 97.00           C  
ATOM   1347  CB  ILE B  85      21.969 -29.953  -6.973  1.00 97.00           C  
ATOM   1348  O   ILE B  85      24.469 -27.891  -6.215  1.00 97.00           O  
ATOM   1349  CG1 ILE B  85      21.703 -31.438  -7.207  1.00 97.00           C  
ATOM   1350  CG2 ILE B  85      22.438 -29.266  -8.258  1.00 97.00           C  
ATOM   1351  CD1 ILE B  85      20.594 -31.719  -8.195  1.00 97.00           C  
ATOM   1352  N   ALA B  86      22.625 -27.500  -5.098  1.00 96.81           N  
ATOM   1353  CA  ALA B  86      22.875 -26.078  -4.945  1.00 96.81           C  
ATOM   1354  C   ALA B  86      24.125 -25.812  -4.125  1.00 96.81           C  
ATOM   1355  CB  ALA B  86      21.672 -25.391  -4.297  1.00 96.81           C  
ATOM   1356  O   ALA B  86      24.750 -24.766  -4.254  1.00 96.81           O  
ATOM   1357  N   SER B  87      24.484 -26.734  -3.305  1.00 95.44           N  
ATOM   1358  CA  SER B  87      25.625 -26.562  -2.393  1.00 95.44           C  
ATOM   1359  C   SER B  87      26.953 -26.766  -3.115  1.00 95.44           C  
ATOM   1360  CB  SER B  87      25.516 -27.547  -1.226  1.00 95.44           C  
ATOM   1361  O   SER B  87      28.016 -26.500  -2.547  1.00 95.44           O  
ATOM   1362  OG  SER B  87      24.328 -27.312  -0.474  1.00 95.44           O  
ATOM   1363  N   HIS B  88      26.969 -27.219  -4.273  1.00 95.88           N  
ATOM   1364  CA  HIS B  88      28.188 -27.266  -5.070  1.00 95.88           C  
ATOM   1365  C   HIS B  88      28.703 -25.875  -5.402  1.00 95.88           C  
ATOM   1366  CB  HIS B  88      27.953 -28.062  -6.355  1.00 95.88           C  
ATOM   1367  O   HIS B  88      27.938 -25.031  -5.906  1.00 95.88           O  
ATOM   1368  CG  HIS B  88      27.922 -29.547  -6.152  1.00 95.88           C  
ATOM   1369  CD2 HIS B  88      26.938 -30.359  -5.738  1.00 95.88           C  
ATOM   1370  ND1 HIS B  88      29.031 -30.344  -6.379  1.00 95.88           N  
ATOM   1371  CE1 HIS B  88      28.703 -31.609  -6.113  1.00 95.88           C  
ATOM   1372  NE2 HIS B  88      27.438 -31.641  -5.723  1.00 95.88           N  
ATOM   1373  N   PRO B  89      29.922 -25.578  -5.195  1.00 94.62           N  
ATOM   1374  CA  PRO B  89      30.469 -24.234  -5.379  1.00 94.62           C  
ATOM   1375  C   PRO B  89      30.391 -23.750  -6.828  1.00 94.62           C  
ATOM   1376  CB  PRO B  89      31.922 -24.375  -4.934  1.00 94.62           C  
ATOM   1377  O   PRO B  89      30.344 -22.547  -7.082  1.00 94.62           O  
ATOM   1378  CG  PRO B  89      32.062 -25.828  -4.566  1.00 94.62           C  
ATOM   1379  CD  PRO B  89      30.719 -26.484  -4.707  1.00 94.62           C  
ATOM   1380  N   GLU B  90      30.328 -24.625  -7.766  1.00 96.00           N  
ATOM   1381  CA  GLU B  90      30.312 -24.266  -9.180  1.00 96.00           C  
ATOM   1382  C   GLU B  90      28.891 -24.062  -9.688  1.00 96.00           C  
ATOM   1383  CB  GLU B  90      31.031 -25.344 -10.008  1.00 96.00           C  
ATOM   1384  O   GLU B  90      28.703 -23.688 -10.852  1.00 96.00           O  
ATOM   1385  CG  GLU B  90      30.266 -26.656 -10.086  1.00 96.00           C  
ATOM   1386  CD  GLU B  90      30.797 -27.703  -9.117  1.00 96.00           C  
ATOM   1387  OE1 GLU B  90      30.531 -28.906  -9.328  1.00 96.00           O  
ATOM   1388  OE2 GLU B  90      31.469 -27.312  -8.141  1.00 96.00           O  
ATOM   1389  N   VAL B  91      27.859 -24.219  -8.875  1.00 97.94           N  
ATOM   1390  CA  VAL B  91      26.469 -24.266  -9.328  1.00 97.94           C  
ATOM   1391  C   VAL B  91      25.797 -22.922  -9.062  1.00 97.94           C  
ATOM   1392  CB  VAL B  91      25.688 -25.406  -8.641  1.00 97.94           C  
ATOM   1393  O   VAL B  91      25.953 -22.328  -7.996  1.00 97.94           O  
ATOM   1394  CG1 VAL B  91      24.188 -25.219  -8.844  1.00 97.94           C  
ATOM   1395  CG2 VAL B  91      26.141 -26.766  -9.180  1.00 97.94           C  
ATOM   1396  N   ILE B  92      25.141 -22.406 -10.062  1.00 97.75           N  
ATOM   1397  CA  ILE B  92      24.078 -21.406  -9.930  1.00 97.75           C  
ATOM   1398  C   ILE B  92      22.719 -22.109  -9.992  1.00 97.75           C  
ATOM   1399  CB  ILE B  92      24.188 -20.328 -11.023  1.00 97.75           C  
ATOM   1400  O   ILE B  92      22.297 -22.562 -11.062  1.00 97.75           O  
ATOM   1401  CG1 ILE B  92      25.562 -19.656 -10.992  1.00 97.75           C  
ATOM   1402  CG2 ILE B  92      23.078 -19.297 -10.859  1.00 97.75           C  
ATOM   1403  CD1 ILE B  92      25.828 -18.734 -12.164  1.00 97.75           C  
ATOM   1404  N   PHE B  93      22.062 -22.172  -8.867  1.00 97.50           N  
ATOM   1405  CA  PHE B  93      20.797 -22.875  -8.781  1.00 97.50           C  
ATOM   1406  C   PHE B  93      19.625 -21.906  -8.938  1.00 97.50           C  
ATOM   1407  CB  PHE B  93      20.688 -23.625  -7.449  1.00 97.50           C  
ATOM   1408  O   PHE B  93      19.422 -21.047  -8.078  1.00 97.50           O  
ATOM   1409  CG  PHE B  93      19.609 -24.672  -7.434  1.00 97.50           C  
ATOM   1410  CD1 PHE B  93      18.297 -24.344  -7.070  1.00 97.50           C  
ATOM   1411  CD2 PHE B  93      19.891 -25.984  -7.781  1.00 97.50           C  
ATOM   1412  CE1 PHE B  93      17.297 -25.312  -7.055  1.00 97.50           C  
ATOM   1413  CE2 PHE B  93      18.891 -26.953  -7.766  1.00 97.50           C  
ATOM   1414  CZ  PHE B  93      17.594 -26.625  -7.402  1.00 97.50           C  
ATOM   1415  N   CYS B  94      18.859 -22.109  -9.977  1.00 96.19           N  
ATOM   1416  CA  CYS B  94      17.750 -21.219 -10.297  1.00 96.19           C  
ATOM   1417  C   CYS B  94      16.422 -21.891  -9.977  1.00 96.19           C  
ATOM   1418  CB  CYS B  94      17.781 -20.828 -11.773  1.00 96.19           C  
ATOM   1419  O   CYS B  94      16.219 -23.062 -10.281  1.00 96.19           O  
ATOM   1420  SG  CYS B  94      19.297 -19.938 -12.250  1.00 96.19           S  
ATOM   1421  N   THR B  95      15.484 -21.109  -9.406  1.00 92.06           N  
ATOM   1422  CA  THR B  95      14.172 -21.625  -9.047  1.00 92.06           C  
ATOM   1423  C   THR B  95      13.141 -20.500  -9.055  1.00 92.06           C  
ATOM   1424  CB  THR B  95      14.188 -22.297  -7.668  1.00 92.06           C  
ATOM   1425  O   THR B  95      13.500 -19.312  -9.055  1.00 92.06           O  
ATOM   1426  CG2 THR B  95      14.562 -21.312  -6.570  1.00 92.06           C  
ATOM   1427  OG1 THR B  95      12.891 -22.828  -7.387  1.00 92.06           O  
ATOM   1428  N   PHE B  96      11.914 -20.922  -9.148  1.00 84.00           N  
ATOM   1429  CA  PHE B  96      10.828 -19.969  -8.922  1.00 84.00           C  
ATOM   1430  C   PHE B  96      10.750 -19.578  -7.457  1.00 84.00           C  
ATOM   1431  CB  PHE B  96       9.492 -20.562  -9.375  1.00 84.00           C  
ATOM   1432  O   PHE B  96      11.281 -20.281  -6.590  1.00 84.00           O  
ATOM   1433  CG  PHE B  96       9.438 -20.891 -10.844  1.00 84.00           C  
ATOM   1434  CD1 PHE B  96       9.633 -19.906 -11.797  1.00 84.00           C  
ATOM   1435  CD2 PHE B  96       9.188 -22.188 -11.273  1.00 84.00           C  
ATOM   1436  CE1 PHE B  96       9.578 -20.203 -13.156  1.00 84.00           C  
ATOM   1437  CE2 PHE B  96       9.133 -22.500 -12.625  1.00 84.00           C  
ATOM   1438  CZ  PHE B  96       9.328 -21.500 -13.570  1.00 84.00           C  
ATOM   1439  N   GLY B  97      10.156 -18.500  -7.188  1.00 79.81           N  
ATOM   1440  CA  GLY B  97      10.125 -17.938  -5.848  1.00 79.81           C  
ATOM   1441  C   GLY B  97       9.375 -18.797  -4.852  1.00 79.81           C  
ATOM   1442  O   GLY B  97       9.727 -18.844  -3.672  1.00 79.81           O  
ATOM   1443  N   ASP B  98       8.375 -19.500  -5.277  1.00 74.88           N  
ATOM   1444  CA  ASP B  98       7.473 -20.234  -4.387  1.00 74.88           C  
ATOM   1445  C   ASP B  98       8.172 -21.438  -3.775  1.00 74.88           C  
ATOM   1446  CB  ASP B  98       6.215 -20.672  -5.137  1.00 74.88           C  
ATOM   1447  O   ASP B  98       7.750 -21.938  -2.727  1.00 74.88           O  
ATOM   1448  CG  ASP B  98       6.512 -21.297  -6.484  1.00 74.88           C  
ATOM   1449  OD1 ASP B  98       7.691 -21.312  -6.902  1.00 74.88           O  
ATOM   1450  OD2 ASP B  98       5.559 -21.766  -7.141  1.00 74.88           O  
ATOM   1451  N   ALA B  99       9.188 -21.891  -4.414  1.00 84.12           N  
ATOM   1452  CA  ALA B  99       9.875 -23.078  -3.938  1.00 84.12           C  
ATOM   1453  C   ALA B  99      10.938 -22.734  -2.906  1.00 84.12           C  
ATOM   1454  CB  ALA B  99      10.500 -23.828  -5.109  1.00 84.12           C  
ATOM   1455  O   ALA B  99      11.484 -23.609  -2.238  1.00 84.12           O  
ATOM   1456  N   MET B 100      11.234 -21.500  -2.697  1.00 85.69           N  
ATOM   1457  CA  MET B 100      12.367 -21.031  -1.896  1.00 85.69           C  
ATOM   1458  C   MET B 100      12.188 -21.406  -0.430  1.00 85.69           C  
ATOM   1459  CB  MET B 100      12.531 -19.516  -2.025  1.00 85.69           C  
ATOM   1460  O   MET B 100      13.156 -21.719   0.258  1.00 85.69           O  
ATOM   1461  CG  MET B 100      13.117 -19.078  -3.357  1.00 85.69           C  
ATOM   1462  SD  MET B 100      14.852 -19.625  -3.582  1.00 85.69           S  
ATOM   1463  CE  MET B 100      15.688 -18.562  -2.377  1.00 85.69           C  
ATOM   1464  N   ARG B 101      10.922 -21.469   0.002  1.00 86.31           N  
ATOM   1465  CA  ARG B 101      10.688 -21.609   1.435  1.00 86.31           C  
ATOM   1466  C   ARG B 101      10.164 -23.016   1.758  1.00 86.31           C  
ATOM   1467  CB  ARG B 101       9.703 -20.562   1.938  1.00 86.31           C  
ATOM   1468  O   ARG B 101       9.812 -23.297   2.904  1.00 86.31           O  
ATOM   1469  CG  ARG B 101      10.258 -19.141   1.918  1.00 86.31           C  
ATOM   1470  CD  ARG B 101       9.273 -18.141   2.510  1.00 86.31           C  
ATOM   1471  NE  ARG B 101       8.250 -17.766   1.545  1.00 86.31           N  
ATOM   1472  NH1 ARG B 101       7.324 -16.109   2.871  1.00 86.31           N  
ATOM   1473  NH2 ARG B 101       6.457 -16.531   0.793  1.00 86.31           N  
ATOM   1474  CZ  ARG B 101       7.348 -16.797   1.738  1.00 86.31           C  
ATOM   1475  N   VAL B 102       9.992 -23.828   0.789  1.00 87.06           N  
ATOM   1476  CA  VAL B 102       9.508 -25.188   1.008  1.00 87.06           C  
ATOM   1477  C   VAL B 102      10.531 -25.984   1.823  1.00 87.06           C  
ATOM   1478  CB  VAL B 102       9.227 -25.922  -0.328  1.00 87.06           C  
ATOM   1479  O   VAL B 102      11.695 -26.078   1.433  1.00 87.06           O  
ATOM   1480  CG1 VAL B 102       8.742 -27.344  -0.077  1.00 87.06           C  
ATOM   1481  CG2 VAL B 102       8.195 -25.141  -1.146  1.00 87.06           C  
ATOM   1482  N   PRO B 103      10.125 -26.516   2.889  1.00 86.75           N  
ATOM   1483  CA  PRO B 103      11.070 -27.172   3.789  1.00 86.75           C  
ATOM   1484  C   PRO B 103      11.430 -28.578   3.338  1.00 86.75           C  
ATOM   1485  CB  PRO B 103      10.328 -27.188   5.129  1.00 86.75           C  
ATOM   1486  O   PRO B 103      10.547 -29.344   2.945  1.00 86.75           O  
ATOM   1487  CG  PRO B 103       8.891 -27.016   4.766  1.00 86.75           C  
ATOM   1488  CD  PRO B 103       8.812 -26.359   3.420  1.00 86.75           C  
ATOM   1489  N   GLY B 104      12.711 -28.875   3.406  1.00 87.50           N  
ATOM   1490  CA  GLY B 104      13.250 -30.219   3.365  1.00 87.50           C  
ATOM   1491  C   GLY B 104      13.789 -30.688   4.707  1.00 87.50           C  
ATOM   1492  O   GLY B 104      13.602 -30.016   5.723  1.00 87.50           O  
ATOM   1493  N   LYS B 105      14.320 -31.844   4.770  1.00 85.88           N  
ATOM   1494  CA  LYS B 105      14.945 -32.344   5.992  1.00 85.88           C  
ATOM   1495  C   LYS B 105      16.203 -31.547   6.332  1.00 85.88           C  
ATOM   1496  CB  LYS B 105      15.289 -33.844   5.852  1.00 85.88           C  
ATOM   1497  O   LYS B 105      16.484 -31.297   7.504  1.00 85.88           O  
ATOM   1498  CG  LYS B 105      15.312 -34.594   7.176  1.00 85.88           C  
ATOM   1499  CD  LYS B 105      15.547 -36.094   6.961  1.00 85.88           C  
ATOM   1500  CE  LYS B 105      15.578 -36.844   8.281  1.00 85.88           C  
ATOM   1501  NZ  LYS B 105      15.805 -38.312   8.078  1.00 85.88           N  
ATOM   1502  N   GLN B 106      16.891 -31.156   5.387  1.00 86.31           N  
ATOM   1503  CA  GLN B 106      18.156 -30.438   5.562  1.00 86.31           C  
ATOM   1504  C   GLN B 106      17.938 -28.922   5.469  1.00 86.31           C  
ATOM   1505  CB  GLN B 106      19.188 -30.891   4.527  1.00 86.31           C  
ATOM   1506  O   GLN B 106      18.906 -28.156   5.410  1.00 86.31           O  
ATOM   1507  CG  GLN B 106      19.531 -32.375   4.617  1.00 86.31           C  
ATOM   1508  CD  GLN B 106      21.031 -32.594   4.781  1.00 86.31           C  
ATOM   1509  NE2 GLN B 106      21.406 -33.844   5.012  1.00 86.31           N  
ATOM   1510  OE1 GLN B 106      21.828 -31.672   4.695  1.00 86.31           O  
ATOM   1511  N   GLY B 107      16.703 -28.531   5.355  1.00 87.62           N  
ATOM   1512  CA  GLY B 107      16.391 -27.109   5.234  1.00 87.62           C  
ATOM   1513  C   GLY B 107      15.758 -26.750   3.902  1.00 87.62           C  
ATOM   1514  O   GLY B 107      15.477 -27.625   3.082  1.00 87.62           O  
ATOM   1515  N   SER B 108      15.562 -25.516   3.689  1.00 91.44           N  
ATOM   1516  CA  SER B 108      14.969 -25.000   2.461  1.00 91.44           C  
ATOM   1517  C   SER B 108      16.031 -24.391   1.545  1.00 91.44           C  
ATOM   1518  CB  SER B 108      13.906 -23.953   2.779  1.00 91.44           C  
ATOM   1519  O   SER B 108      17.188 -24.250   1.940  1.00 91.44           O  
ATOM   1520  OG  SER B 108      14.500 -22.781   3.314  1.00 91.44           O  
ATOM   1521  N   LEU B 109      15.664 -24.141   0.388  1.00 92.56           N  
ATOM   1522  CA  LEU B 109      16.562 -23.469  -0.556  1.00 92.56           C  
ATOM   1523  C   LEU B 109      16.953 -22.094  -0.049  1.00 92.56           C  
ATOM   1524  CB  LEU B 109      15.891 -23.359  -1.930  1.00 92.56           C  
ATOM   1525  O   LEU B 109      18.078 -21.641  -0.271  1.00 92.56           O  
ATOM   1526  CG  LEU B 109      15.844 -24.625  -2.771  1.00 92.56           C  
ATOM   1527  CD1 LEU B 109      14.883 -24.453  -3.943  1.00 92.56           C  
ATOM   1528  CD2 LEU B 109      17.234 -25.000  -3.268  1.00 92.56           C  
ATOM   1529  N   LEU B 110      16.016 -21.484   0.658  1.00 89.12           N  
ATOM   1530  CA  LEU B 110      16.312 -20.203   1.269  1.00 89.12           C  
ATOM   1531  C   LEU B 110      17.406 -20.328   2.316  1.00 89.12           C  
ATOM   1532  CB  LEU B 110      15.055 -19.594   1.905  1.00 89.12           C  
ATOM   1533  O   LEU B 110      18.312 -19.484   2.400  1.00 89.12           O  
ATOM   1534  CG  LEU B 110      15.188 -18.172   2.455  1.00 89.12           C  
ATOM   1535  CD1 LEU B 110      15.406 -17.188   1.316  1.00 89.12           C  
ATOM   1536  CD2 LEU B 110      13.953 -17.797   3.266  1.00 89.12           C  
ATOM   1537  N   GLN B 111      17.375 -21.266   3.088  1.00 91.44           N  
ATOM   1538  CA  GLN B 111      18.375 -21.531   4.105  1.00 91.44           C  
ATOM   1539  C   GLN B 111      19.703 -21.938   3.467  1.00 91.44           C  
ATOM   1540  CB  GLN B 111      17.906 -22.641   5.059  1.00 91.44           C  
ATOM   1541  O   GLN B 111      20.781 -21.578   3.975  1.00 91.44           O  
ATOM   1542  CG  GLN B 111      16.812 -22.188   6.012  1.00 91.44           C  
ATOM   1543  CD  GLN B 111      16.188 -23.359   6.766  1.00 91.44           C  
ATOM   1544  NE2 GLN B 111      15.742 -23.094   7.992  1.00 91.44           N  
ATOM   1545  OE1 GLN B 111      16.094 -24.469   6.250  1.00 91.44           O  
ATOM   1546  N   ALA B 112      19.672 -22.672   2.398  1.00 94.12           N  
ATOM   1547  CA  ALA B 112      20.875 -22.984   1.651  1.00 94.12           C  
ATOM   1548  C   ALA B 112      21.562 -21.719   1.133  1.00 94.12           C  
ATOM   1549  CB  ALA B 112      20.562 -23.938   0.492  1.00 94.12           C  
ATOM   1550  O   ALA B 112      22.781 -21.594   1.204  1.00 94.12           O  
ATOM   1551  N   LYS B 113      20.734 -20.844   0.636  1.00 90.88           N  
ATOM   1552  CA  LYS B 113      21.234 -19.562   0.187  1.00 90.88           C  
ATOM   1553  C   LYS B 113      21.906 -18.797   1.330  1.00 90.88           C  
ATOM   1554  CB  LYS B 113      20.109 -18.719  -0.404  1.00 90.88           C  
ATOM   1555  O   LYS B 113      22.984 -18.219   1.152  1.00 90.88           O  
ATOM   1556  CG  LYS B 113      20.562 -17.406  -1.035  1.00 90.88           C  
ATOM   1557  CD  LYS B 113      19.406 -16.672  -1.693  1.00 90.88           C  
ATOM   1558  CE  LYS B 113      19.859 -15.367  -2.340  1.00 90.88           C  
ATOM   1559  NZ  LYS B 113      18.953 -14.953  -3.449  1.00 90.88           N  
ATOM   1560  N   ALA B 114      21.359 -18.891   2.490  1.00 88.19           N  
ATOM   1561  CA  ALA B 114      21.891 -18.234   3.682  1.00 88.19           C  
ATOM   1562  C   ALA B 114      23.219 -18.844   4.098  1.00 88.19           C  
ATOM   1563  CB  ALA B 114      20.875 -18.312   4.828  1.00 88.19           C  
ATOM   1564  O   ALA B 114      24.062 -18.172   4.691  1.00 88.19           O  
ATOM   1565  N   ARG B 115      23.422 -20.047   3.787  1.00 92.06           N  
ATOM   1566  CA  ARG B 115      24.641 -20.766   4.133  1.00 92.06           C  
ATOM   1567  C   ARG B 115      25.703 -20.562   3.062  1.00 92.06           C  
ATOM   1568  CB  ARG B 115      24.359 -22.250   4.324  1.00 92.06           C  
ATOM   1569  O   ARG B 115      26.766 -21.188   3.119  1.00 92.06           O  
ATOM   1570  CG  ARG B 115      23.562 -22.562   5.586  1.00 92.06           C  
ATOM   1571  CD  ARG B 115      23.453 -24.078   5.816  1.00 92.06           C  
ATOM   1572  NE  ARG B 115      22.531 -24.688   4.879  1.00 92.06           N  
ATOM   1573  NH1 ARG B 115      20.969 -25.250   6.484  1.00 92.06           N  
ATOM   1574  NH2 ARG B 115      20.594 -25.781   4.285  1.00 92.06           N  
ATOM   1575  CZ  ARG B 115      21.359 -25.234   5.219  1.00 92.06           C  
ATOM   1576  N   GLY B 116      25.328 -19.781   1.954  1.00 91.56           N  
ATOM   1577  CA  GLY B 116      26.359 -19.422   0.994  1.00 91.56           C  
ATOM   1578  C   GLY B 116      26.109 -20.000  -0.390  1.00 91.56           C  
ATOM   1579  O   GLY B 116      26.859 -19.719  -1.326  1.00 91.56           O  
ATOM   1580  N   ALA B 117      25.125 -20.906  -0.562  1.00 94.75           N  
ATOM   1581  CA  ALA B 117      24.797 -21.438  -1.884  1.00 94.75           C  
ATOM   1582  C   ALA B 117      24.297 -20.328  -2.807  1.00 94.75           C  
ATOM   1583  CB  ALA B 117      23.734 -22.531  -1.769  1.00 94.75           C  
ATOM   1584  O   ALA B 117      23.625 -19.391  -2.359  1.00 94.75           O  
ATOM   1585  N   ASP B 118      24.625 -20.391  -4.098  1.00 95.25           N  
ATOM   1586  CA  ASP B 118      24.172 -19.422  -5.094  1.00 95.25           C  
ATOM   1587  C   ASP B 118      22.812 -19.797  -5.668  1.00 95.25           C  
ATOM   1588  CB  ASP B 118      25.203 -19.281  -6.219  1.00 95.25           C  
ATOM   1589  O   ASP B 118      22.734 -20.359  -6.766  1.00 95.25           O  
ATOM   1590  CG  ASP B 118      24.969 -18.078  -7.109  1.00 95.25           C  
ATOM   1591  OD1 ASP B 118      23.906 -17.438  -6.984  1.00 95.25           O  
ATOM   1592  OD2 ASP B 118      25.844 -17.781  -7.945  1.00 95.25           O  
ATOM   1593  N   VAL B 119      21.828 -19.469  -4.945  1.00 94.25           N  
ATOM   1594  CA  VAL B 119      20.453 -19.719  -5.352  1.00 94.25           C  
ATOM   1595  C   VAL B 119      19.812 -18.422  -5.852  1.00 94.25           C  
ATOM   1596  CB  VAL B 119      19.609 -20.312  -4.191  1.00 94.25           C  
ATOM   1597  O   VAL B 119      19.828 -17.406  -5.148  1.00 94.25           O  
ATOM   1598  CG1 VAL B 119      18.203 -20.641  -4.664  1.00 94.25           C  
ATOM   1599  CG2 VAL B 119      20.297 -21.547  -3.621  1.00 94.25           C  
ATOM   1600  N   ARG B 120      19.250 -18.531  -7.062  1.00 91.75           N  
ATOM   1601  CA  ARG B 120      18.672 -17.344  -7.684  1.00 91.75           C  
ATOM   1602  C   ARG B 120      17.219 -17.562  -8.039  1.00 91.75           C  
ATOM   1603  CB  ARG B 120      19.469 -16.953  -8.938  1.00 91.75           C  
ATOM   1604  O   ARG B 120      16.859 -18.594  -8.609  1.00 91.75           O  
ATOM   1605  CG  ARG B 120      20.938 -16.703  -8.680  1.00 91.75           C  
ATOM   1606  CD  ARG B 120      21.609 -16.016  -9.867  1.00 91.75           C  
ATOM   1607  NE  ARG B 120      23.062 -15.898  -9.680  1.00 91.75           N  
ATOM   1608  NH1 ARG B 120      23.391 -14.484 -11.477  1.00 91.75           N  
ATOM   1609  NH2 ARG B 120      25.172 -15.148 -10.195  1.00 91.75           N  
ATOM   1610  CZ  ARG B 120      23.859 -15.180 -10.453  1.00 91.75           C  
ATOM   1611  N   ILE B 121      16.500 -16.625  -7.750  1.00 86.12           N  
ATOM   1612  CA  ILE B 121      15.086 -16.625  -8.125  1.00 86.12           C  
ATOM   1613  C   ILE B 121      14.930 -16.094  -9.547  1.00 86.12           C  
ATOM   1614  CB  ILE B 121      14.227 -15.812  -7.141  1.00 86.12           C  
ATOM   1615  O   ILE B 121      15.438 -15.016  -9.867  1.00 86.12           O  
ATOM   1616  CG1 ILE B 121      14.344 -16.375  -5.723  1.00 86.12           C  
ATOM   1617  CG2 ILE B 121      12.766 -15.773  -7.594  1.00 86.12           C  
ATOM   1618  CD1 ILE B 121      13.773 -15.477  -4.641  1.00 86.12           C  
ATOM   1619  N   VAL B 122      14.273 -16.875 -10.352  1.00 84.56           N  
ATOM   1620  CA  VAL B 122      14.039 -16.453 -11.727  1.00 84.56           C  
ATOM   1621  C   VAL B 122      12.531 -16.422 -12.000  1.00 84.56           C  
ATOM   1622  CB  VAL B 122      14.742 -17.406 -12.734  1.00 84.56           C  
ATOM   1623  O   VAL B 122      11.758 -17.109 -11.336  1.00 84.56           O  
ATOM   1624  CG1 VAL B 122      16.250 -17.281 -12.617  1.00 84.56           C  
ATOM   1625  CG2 VAL B 122      14.297 -18.844 -12.500  1.00 84.56           C  
ATOM   1626  N   TYR B 123      12.156 -15.695 -13.008  1.00 74.12           N  
ATOM   1627  CA  TYR B 123      10.758 -15.578 -13.414  1.00 74.12           C  
ATOM   1628  C   TYR B 123      10.406 -16.609 -14.469  1.00 74.12           C  
ATOM   1629  CB  TYR B 123      10.469 -14.172 -13.945  1.00 74.12           C  
ATOM   1630  O   TYR B 123       9.289 -17.125 -14.500  1.00 74.12           O  
ATOM   1631  CG  TYR B 123       9.070 -14.000 -14.484  1.00 74.12           C  
ATOM   1632  CD1 TYR B 123       8.828 -13.969 -15.859  1.00 74.12           C  
ATOM   1633  CD2 TYR B 123       7.984 -13.875 -13.625  1.00 74.12           C  
ATOM   1634  CE1 TYR B 123       7.539 -13.812 -16.359  1.00 74.12           C  
ATOM   1635  CE2 TYR B 123       6.691 -13.719 -14.109  1.00 74.12           C  
ATOM   1636  OH  TYR B 123       5.199 -13.531 -15.969  1.00 74.12           O  
ATOM   1637  CZ  TYR B 123       6.477 -13.688 -15.477  1.00 74.12           C  
ATOM   1638  N   SER B 124      11.344 -16.797 -15.273  1.00 84.19           N  
ATOM   1639  CA  SER B 124      11.148 -17.688 -16.406  1.00 84.19           C  
ATOM   1640  C   SER B 124      12.305 -18.672 -16.562  1.00 84.19           C  
ATOM   1641  CB  SER B 124      10.984 -16.875 -17.703  1.00 84.19           C  
ATOM   1642  O   SER B 124      13.445 -18.344 -16.203  1.00 84.19           O  
ATOM   1643  OG  SER B 124      11.062 -17.734 -18.828  1.00 84.19           O  
ATOM   1644  N   PRO B 125      11.953 -19.844 -17.016  1.00 91.06           N  
ATOM   1645  CA  PRO B 125      13.055 -20.750 -17.344  1.00 91.06           C  
ATOM   1646  C   PRO B 125      14.055 -20.141 -18.328  1.00 91.06           C  
ATOM   1647  CB  PRO B 125      12.352 -21.953 -17.953  1.00 91.06           C  
ATOM   1648  O   PRO B 125      15.242 -20.469 -18.297  1.00 91.06           O  
ATOM   1649  CG  PRO B 125      10.898 -21.719 -17.719  1.00 91.06           C  
ATOM   1650  CD  PRO B 125      10.727 -20.312 -17.203  1.00 91.06           C  
ATOM   1651  N   MET B 126      13.633 -19.234 -19.125  1.00 89.94           N  
ATOM   1652  CA  MET B 126      14.492 -18.578 -20.094  1.00 89.94           C  
ATOM   1653  C   MET B 126      15.539 -17.719 -19.391  1.00 89.94           C  
ATOM   1654  CB  MET B 126      13.664 -17.703 -21.047  1.00 89.94           C  
ATOM   1655  O   MET B 126      16.656 -17.547 -19.906  1.00 89.94           O  
ATOM   1656  CG  MET B 126      13.172 -18.453 -22.281  1.00 89.94           C  
ATOM   1657  SD  MET B 126      14.539 -19.266 -23.203  1.00 89.94           S  
ATOM   1658  CE  MET B 126      15.672 -17.859 -23.406  1.00 89.94           C  
ATOM   1659  N   ASP B 127      15.195 -17.172 -18.281  1.00 89.81           N  
ATOM   1660  CA  ASP B 127      16.156 -16.406 -17.484  1.00 89.81           C  
ATOM   1661  C   ASP B 127      17.312 -17.297 -17.031  1.00 89.81           C  
ATOM   1662  CB  ASP B 127      15.484 -15.766 -16.281  1.00 89.81           C  
ATOM   1663  O   ASP B 127      18.469 -16.859 -17.000  1.00 89.81           O  
ATOM   1664  CG  ASP B 127      14.422 -14.750 -16.672  1.00 89.81           C  
ATOM   1665  OD1 ASP B 127      14.508 -14.164 -17.766  1.00 89.81           O  
ATOM   1666  OD2 ASP B 127      13.484 -14.539 -15.867  1.00 89.81           O  
ATOM   1667  N   ALA B 128      16.984 -18.500 -16.656  1.00 94.75           N  
ATOM   1668  CA  ALA B 128      18.016 -19.453 -16.266  1.00 94.75           C  
ATOM   1669  C   ALA B 128      18.922 -19.781 -17.453  1.00 94.75           C  
ATOM   1670  CB  ALA B 128      17.391 -20.719 -15.719  1.00 94.75           C  
ATOM   1671  O   ALA B 128      20.141 -19.906 -17.297  1.00 94.75           O  
ATOM   1672  N   LEU B 129      18.344 -19.969 -18.578  1.00 95.69           N  
ATOM   1673  CA  LEU B 129      19.125 -20.219 -19.781  1.00 95.69           C  
ATOM   1674  C   LEU B 129      20.047 -19.047 -20.094  1.00 95.69           C  
ATOM   1675  CB  LEU B 129      18.219 -20.500 -20.969  1.00 95.69           C  
ATOM   1676  O   LEU B 129      21.219 -19.250 -20.438  1.00 95.69           O  
ATOM   1677  CG  LEU B 129      18.906 -20.781 -22.312  1.00 95.69           C  
ATOM   1678  CD1 LEU B 129      19.828 -22.000 -22.188  1.00 95.69           C  
ATOM   1679  CD2 LEU B 129      17.875 -21.000 -23.406  1.00 95.69           C  
ATOM   1680  N   LYS B 130      19.547 -17.875 -19.969  1.00 93.06           N  
ATOM   1681  CA  LYS B 130      20.344 -16.672 -20.172  1.00 93.06           C  
ATOM   1682  C   LYS B 130      21.500 -16.625 -19.172  1.00 93.06           C  
ATOM   1683  CB  LYS B 130      19.484 -15.422 -20.031  1.00 93.06           C  
ATOM   1684  O   LYS B 130      22.625 -16.281 -19.547  1.00 93.06           O  
ATOM   1685  CG  LYS B 130      20.094 -14.172 -20.641  1.00 93.06           C  
ATOM   1686  CD  LYS B 130      19.188 -12.961 -20.484  1.00 93.06           C  
ATOM   1687  CE  LYS B 130      19.828 -11.703 -21.047  1.00 93.06           C  
ATOM   1688  NZ  LYS B 130      18.953 -10.508 -20.859  1.00 93.06           N  
ATOM   1689  N   LEU B 131      21.266 -16.984 -17.984  1.00 95.12           N  
ATOM   1690  CA  LEU B 131      22.312 -17.031 -16.969  1.00 95.12           C  
ATOM   1691  C   LEU B 131      23.391 -18.047 -17.328  1.00 95.12           C  
ATOM   1692  CB  LEU B 131      21.719 -17.375 -15.602  1.00 95.12           C  
ATOM   1693  O   LEU B 131      24.578 -17.797 -17.109  1.00 95.12           O  
ATOM   1694  CG  LEU B 131      21.062 -16.234 -14.828  1.00 95.12           C  
ATOM   1695  CD1 LEU B 131      20.203 -16.781 -13.688  1.00 95.12           C  
ATOM   1696  CD2 LEU B 131      22.125 -15.273 -14.305  1.00 95.12           C  
ATOM   1697  N   ALA B 132      22.984 -19.156 -17.859  1.00 97.00           N  
ATOM   1698  CA  ALA B 132      23.938 -20.156 -18.312  1.00 97.00           C  
ATOM   1699  C   ALA B 132      24.844 -19.625 -19.422  1.00 97.00           C  
ATOM   1700  CB  ALA B 132      23.219 -21.422 -18.781  1.00 97.00           C  
ATOM   1701  O   ALA B 132      26.047 -19.875 -19.438  1.00 97.00           O  
ATOM   1702  N   GLN B 133      24.266 -18.859 -20.266  1.00 95.94           N  
ATOM   1703  CA  GLN B 133      25.016 -18.266 -21.375  1.00 95.94           C  
ATOM   1704  C   GLN B 133      25.953 -17.172 -20.875  1.00 95.94           C  
ATOM   1705  CB  GLN B 133      24.062 -17.703 -22.422  1.00 95.94           C  
ATOM   1706  O   GLN B 133      27.062 -17.000 -21.391  1.00 95.94           O  
ATOM   1707  CG  GLN B 133      23.250 -18.766 -23.156  1.00 95.94           C  
ATOM   1708  CD  GLN B 133      22.250 -18.172 -24.125  1.00 95.94           C  
ATOM   1709  NE2 GLN B 133      22.219 -18.688 -25.344  1.00 95.94           N  
ATOM   1710  OE1 GLN B 133      21.500 -17.250 -23.781  1.00 95.94           O  
ATOM   1711  N   GLU B 134      25.594 -16.500 -19.875  1.00 94.75           N  
ATOM   1712  CA  GLU B 134      26.375 -15.391 -19.328  1.00 94.75           C  
ATOM   1713  C   GLU B 134      27.469 -15.898 -18.375  1.00 94.75           C  
ATOM   1714  CB  GLU B 134      25.469 -14.398 -18.594  1.00 94.75           C  
ATOM   1715  O   GLU B 134      28.422 -15.180 -18.078  1.00 94.75           O  
ATOM   1716  CG  GLU B 134      24.516 -13.656 -19.516  1.00 94.75           C  
ATOM   1717  CD  GLU B 134      23.547 -12.750 -18.766  1.00 94.75           C  
ATOM   1718  OE1 GLU B 134      22.812 -11.977 -19.422  1.00 94.75           O  
ATOM   1719  OE2 GLU B 134      23.516 -12.828 -17.516  1.00 94.75           O  
ATOM   1720  N   ASN B 135      27.281 -17.125 -17.922  1.00 95.50           N  
ATOM   1721  CA  ASN B 135      28.234 -17.719 -16.984  1.00 95.50           C  
ATOM   1722  C   ASN B 135      28.719 -19.078 -17.469  1.00 95.50           C  
ATOM   1723  CB  ASN B 135      27.594 -17.859 -15.594  1.00 95.50           C  
ATOM   1724  O   ASN B 135      28.531 -20.094 -16.797  1.00 95.50           O  
ATOM   1725  CG  ASN B 135      27.188 -16.516 -15.008  1.00 95.50           C  
ATOM   1726  ND2 ASN B 135      25.938 -16.125 -15.273  1.00 95.50           N  
ATOM   1727  OD1 ASN B 135      27.969 -15.852 -14.328  1.00 95.50           O  
ATOM   1728  N   PRO B 136      29.531 -19.047 -18.500  1.00 94.75           N  
ATOM   1729  CA  PRO B 136      29.922 -20.312 -19.125  1.00 94.75           C  
ATOM   1730  C   PRO B 136      30.797 -21.172 -18.234  1.00 94.75           C  
ATOM   1731  CB  PRO B 136      30.688 -19.859 -20.375  1.00 94.75           C  
ATOM   1732  O   PRO B 136      30.922 -22.391 -18.469  1.00 94.75           O  
ATOM   1733  CG  PRO B 136      30.953 -18.406 -20.141  1.00 94.75           C  
ATOM   1734  CD  PRO B 136      29.969 -17.891 -19.141  1.00 94.75           C  
ATOM   1735  N   THR B 137      31.422 -20.672 -17.250  1.00 95.06           N  
ATOM   1736  CA  THR B 137      32.312 -21.422 -16.359  1.00 95.06           C  
ATOM   1737  C   THR B 137      31.531 -22.031 -15.203  1.00 95.06           C  
ATOM   1738  CB  THR B 137      33.438 -20.531 -15.812  1.00 95.06           C  
ATOM   1739  O   THR B 137      32.062 -22.812 -14.422  1.00 95.06           O  
ATOM   1740  CG2 THR B 137      34.281 -19.984 -16.953  1.00 95.06           C  
ATOM   1741  OG1 THR B 137      32.844 -19.438 -15.102  1.00 95.06           O  
ATOM   1742  N   ARG B 138      30.328 -21.688 -15.039  1.00 96.69           N  
ATOM   1743  CA  ARG B 138      29.469 -22.188 -13.977  1.00 96.69           C  
ATOM   1744  C   ARG B 138      28.438 -23.188 -14.531  1.00 96.69           C  
ATOM   1745  CB  ARG B 138      28.750 -21.047 -13.273  1.00 96.69           C  
ATOM   1746  O   ARG B 138      28.219 -23.234 -15.742  1.00 96.69           O  
ATOM   1747  CG  ARG B 138      29.688 -20.016 -12.664  1.00 96.69           C  
ATOM   1748  CD  ARG B 138      30.203 -20.453 -11.297  1.00 96.69           C  
ATOM   1749  NE  ARG B 138      29.109 -20.719 -10.375  1.00 96.69           N  
ATOM   1750  NH1 ARG B 138      29.234 -18.672  -9.312  1.00 96.69           N  
ATOM   1751  NH2 ARG B 138      27.656 -20.219  -8.664  1.00 96.69           N  
ATOM   1752  CZ  ARG B 138      28.672 -19.875  -9.453  1.00 96.69           C  
ATOM   1753  N   LYS B 139      27.938 -24.000 -13.703  1.00 97.75           N  
ATOM   1754  CA  LYS B 139      26.844 -24.891 -14.031  1.00 97.75           C  
ATOM   1755  C   LYS B 139      25.500 -24.328 -13.547  1.00 97.75           C  
ATOM   1756  CB  LYS B 139      27.078 -26.281 -13.430  1.00 97.75           C  
ATOM   1757  O   LYS B 139      25.266 -24.234 -12.344  1.00 97.75           O  
ATOM   1758  CG  LYS B 139      28.328 -26.969 -13.945  1.00 97.75           C  
ATOM   1759  CD  LYS B 139      28.469 -28.375 -13.359  1.00 97.75           C  
ATOM   1760  CE  LYS B 139      29.688 -29.094 -13.922  1.00 97.75           C  
ATOM   1761  NZ  LYS B 139      29.797 -30.484 -13.398  1.00 97.75           N  
ATOM   1762  N   VAL B 140      24.688 -24.031 -14.492  1.00 98.31           N  
ATOM   1763  CA  VAL B 140      23.391 -23.438 -14.148  1.00 98.31           C  
ATOM   1764  C   VAL B 140      22.312 -24.531 -14.125  1.00 98.31           C  
ATOM   1765  CB  VAL B 140      23.000 -22.328 -15.133  1.00 98.31           C  
ATOM   1766  O   VAL B 140      22.109 -25.234 -15.117  1.00 98.31           O  
ATOM   1767  CG1 VAL B 140      21.625 -21.734 -14.766  1.00 98.31           C  
ATOM   1768  CG2 VAL B 140      24.062 -21.234 -15.156  1.00 98.31           C  
ATOM   1769  N   VAL B 141      21.688 -24.688 -13.023  1.00 98.44           N  
ATOM   1770  CA  VAL B 141      20.641 -25.688 -12.836  1.00 98.44           C  
ATOM   1771  C   VAL B 141      19.297 -24.984 -12.633  1.00 98.44           C  
ATOM   1772  CB  VAL B 141      20.938 -26.594 -11.625  1.00 98.44           C  
ATOM   1773  O   VAL B 141      19.156 -24.109 -11.781  1.00 98.44           O  
ATOM   1774  CG1 VAL B 141      19.844 -27.641 -11.445  1.00 98.44           C  
ATOM   1775  CG2 VAL B 141      22.297 -27.281 -11.812  1.00 98.44           C  
ATOM   1776  N   PHE B 142      18.359 -25.344 -13.414  1.00 97.81           N  
ATOM   1777  CA  PHE B 142      17.000 -24.844 -13.250  1.00 97.81           C  
ATOM   1778  C   PHE B 142      16.094 -25.906 -12.633  1.00 97.81           C  
ATOM   1779  CB  PHE B 142      16.422 -24.375 -14.586  1.00 97.81           C  
ATOM   1780  O   PHE B 142      16.000 -27.016 -13.148  1.00 97.81           O  
ATOM   1781  CG  PHE B 142      14.992 -23.906 -14.508  1.00 97.81           C  
ATOM   1782  CD1 PHE B 142      13.977 -24.625 -15.125  1.00 97.81           C  
ATOM   1783  CD2 PHE B 142      14.672 -22.750 -13.812  1.00 97.81           C  
ATOM   1784  CE1 PHE B 142      12.656 -24.188 -15.047  1.00 97.81           C  
ATOM   1785  CE2 PHE B 142      13.359 -22.312 -13.734  1.00 97.81           C  
ATOM   1786  CZ  PHE B 142      12.352 -23.031 -14.352  1.00 97.81           C  
ATOM   1787  N   PHE B 143      15.492 -25.531 -11.539  1.00 96.25           N  
ATOM   1788  CA  PHE B 143      14.523 -26.391 -10.867  1.00 96.25           C  
ATOM   1789  C   PHE B 143      13.148 -26.250 -11.508  1.00 96.25           C  
ATOM   1790  CB  PHE B 143      14.445 -26.031  -9.375  1.00 96.25           C  
ATOM   1791  O   PHE B 143      12.414 -25.297 -11.219  1.00 96.25           O  
ATOM   1792  CG  PHE B 143      13.484 -26.906  -8.602  1.00 96.25           C  
ATOM   1793  CD1 PHE B 143      12.891 -26.438  -7.438  1.00 96.25           C  
ATOM   1794  CD2 PHE B 143      13.180 -28.188  -9.039  1.00 96.25           C  
ATOM   1795  CE1 PHE B 143      12.008 -27.234  -6.715  1.00 96.25           C  
ATOM   1796  CE2 PHE B 143      12.297 -28.984  -8.328  1.00 96.25           C  
ATOM   1797  CZ  PHE B 143      11.711 -28.500  -7.164  1.00 96.25           C  
ATOM   1798  N   GLY B 144      12.844 -27.203 -12.391  1.00 92.00           N  
ATOM   1799  CA  GLY B 144      11.562 -27.203 -13.070  1.00 92.00           C  
ATOM   1800  C   GLY B 144      10.453 -27.828 -12.250  1.00 92.00           C  
ATOM   1801  O   GLY B 144      10.406 -29.062 -12.094  1.00 92.00           O  
ATOM   1802  N   LEU B 145       9.617 -27.031 -11.789  1.00 88.81           N  
ATOM   1803  CA  LEU B 145       8.492 -27.438 -10.953  1.00 88.81           C  
ATOM   1804  C   LEU B 145       7.172 -26.938 -11.523  1.00 88.81           C  
ATOM   1805  CB  LEU B 145       8.672 -26.922  -9.523  1.00 88.81           C  
ATOM   1806  O   LEU B 145       7.074 -25.797 -11.953  1.00 88.81           O  
ATOM   1807  CG  LEU B 145       7.516 -27.188  -8.555  1.00 88.81           C  
ATOM   1808  CD1 LEU B 145       7.797 -28.422  -7.719  1.00 88.81           C  
ATOM   1809  CD2 LEU B 145       7.281 -25.969  -7.660  1.00 88.81           C  
ATOM   1810  N   GLY B 146       6.199 -27.906 -11.586  1.00 88.81           N  
ATOM   1811  CA  GLY B 146       4.898 -27.453 -12.047  1.00 88.81           C  
ATOM   1812  C   GLY B 146       4.129 -28.516 -12.805  1.00 88.81           C  
ATOM   1813  O   GLY B 146       4.672 -29.578 -13.117  1.00 88.81           O  
ATOM   1814  N   PHE B 147       2.904 -28.219 -13.109  1.00 90.88           N  
ATOM   1815  CA  PHE B 147       2.027 -29.078 -13.898  1.00 90.88           C  
ATOM   1816  C   PHE B 147       2.111 -28.719 -15.383  1.00 90.88           C  
ATOM   1817  CB  PHE B 147       0.580 -28.953 -13.414  1.00 90.88           C  
ATOM   1818  O   PHE B 147       3.113 -28.172 -15.836  1.00 90.88           O  
ATOM   1819  CG  PHE B 147       0.324 -29.641 -12.102  1.00 90.88           C  
ATOM   1820  CD1 PHE B 147       0.030 -31.000 -12.062  1.00 90.88           C  
ATOM   1821  CD2 PHE B 147       0.377 -28.938 -10.906  1.00 90.88           C  
ATOM   1822  CE1 PHE B 147      -0.208 -31.641 -10.844  1.00 90.88           C  
ATOM   1823  CE2 PHE B 147       0.141 -29.578  -9.695  1.00 90.88           C  
ATOM   1824  CZ  PHE B 147      -0.152 -30.922  -9.664  1.00 90.88           C  
ATOM   1825  N   GLU B 148       1.201 -29.203 -16.031  1.00 92.00           N  
ATOM   1826  CA  GLU B 148       1.159 -29.062 -17.484  1.00 92.00           C  
ATOM   1827  C   GLU B 148       1.109 -27.594 -17.906  1.00 92.00           C  
ATOM   1828  CB  GLU B 148      -0.043 -29.812 -18.062  1.00 92.00           C  
ATOM   1829  O   GLU B 148       1.399 -27.266 -19.047  1.00 92.00           O  
ATOM   1830  CG  GLU B 148       0.066 -31.328 -17.969  1.00 92.00           C  
ATOM   1831  CD  GLU B 148      -0.613 -31.891 -16.719  1.00 92.00           C  
ATOM   1832  OE1 GLU B 148      -1.167 -33.031 -16.797  1.00 92.00           O  
ATOM   1833  OE2 GLU B 148      -0.591 -31.203 -15.680  1.00 92.00           O  
ATOM   1834  N   THR B 149       0.819 -26.734 -16.984  1.00 89.25           N  
ATOM   1835  CA  THR B 149       0.814 -25.312 -17.297  1.00 89.25           C  
ATOM   1836  C   THR B 149       2.238 -24.781 -17.453  1.00 89.25           C  
ATOM   1837  CB  THR B 149       0.089 -24.500 -16.203  1.00 89.25           C  
ATOM   1838  O   THR B 149       2.488 -23.891 -18.266  1.00 89.25           O  
ATOM   1839  CG2 THR B 149      -0.708 -23.344 -16.812  1.00 89.25           C  
ATOM   1840  OG1 THR B 149      -0.806 -25.359 -15.492  1.00 89.25           O  
ATOM   1841  N   THR B 150       3.188 -25.297 -16.719  1.00 89.88           N  
ATOM   1842  CA  THR B 150       4.562 -24.812 -16.703  1.00 89.88           C  
ATOM   1843  C   THR B 150       5.445 -25.672 -17.609  1.00 89.88           C  
ATOM   1844  CB  THR B 150       5.137 -24.812 -15.273  1.00 89.88           C  
ATOM   1845  O   THR B 150       6.465 -25.203 -18.109  1.00 89.88           O  
ATOM   1846  CG2 THR B 150       6.492 -24.125 -15.219  1.00 89.88           C  
ATOM   1847  OG1 THR B 150       4.227 -24.141 -14.398  1.00 89.88           O  
ATOM   1848  N   MET B 151       5.070 -26.859 -17.922  1.00 94.38           N  
ATOM   1849  CA  MET B 151       5.863 -27.828 -18.656  1.00 94.38           C  
ATOM   1850  C   MET B 151       6.211 -27.297 -20.047  1.00 94.38           C  
ATOM   1851  CB  MET B 151       5.113 -29.156 -18.781  1.00 94.38           C  
ATOM   1852  O   MET B 151       7.344 -27.453 -20.516  1.00 94.38           O  
ATOM   1853  CG  MET B 151       5.094 -29.969 -17.484  1.00 94.38           C  
ATOM   1854  SD  MET B 151       4.191 -31.562 -17.672  1.00 94.38           S  
ATOM   1855  CE  MET B 151       5.395 -32.500 -18.656  1.00 94.38           C  
ATOM   1856  N   PRO B 152       5.254 -26.672 -20.750  1.00 94.06           N  
ATOM   1857  CA  PRO B 152       5.598 -26.203 -22.094  1.00 94.06           C  
ATOM   1858  C   PRO B 152       6.715 -25.156 -22.078  1.00 94.06           C  
ATOM   1859  CB  PRO B 152       4.285 -25.594 -22.594  1.00 94.06           C  
ATOM   1860  O   PRO B 152       7.551 -25.141 -22.984  1.00 94.06           O  
ATOM   1861  CG  PRO B 152       3.221 -26.234 -21.766  1.00 94.06           C  
ATOM   1862  CD  PRO B 152       3.781 -26.547 -20.406  1.00 94.06           C  
ATOM   1863  N   THR B 153       6.730 -24.328 -21.094  1.00 92.12           N  
ATOM   1864  CA  THR B 153       7.754 -23.281 -21.016  1.00 92.12           C  
ATOM   1865  C   THR B 153       9.133 -23.891 -20.781  1.00 92.12           C  
ATOM   1866  CB  THR B 153       7.438 -22.266 -19.906  1.00 92.12           C  
ATOM   1867  O   THR B 153      10.117 -23.469 -21.375  1.00 92.12           O  
ATOM   1868  CG2 THR B 153       6.035 -21.688 -20.078  1.00 92.12           C  
ATOM   1869  OG1 THR B 153       7.531 -22.922 -18.641  1.00 92.12           O  
ATOM   1870  N   THR B 154       9.133 -24.844 -19.969  1.00 95.31           N  
ATOM   1871  CA  THR B 154      10.383 -25.562 -19.734  1.00 95.31           C  
ATOM   1872  C   THR B 154      10.797 -26.328 -20.984  1.00 95.31           C  
ATOM   1873  CB  THR B 154      10.258 -26.531 -18.547  1.00 95.31           C  
ATOM   1874  O   THR B 154      11.984 -26.359 -21.328  1.00 95.31           O  
ATOM   1875  CG2 THR B 154      11.078 -26.062 -17.359  1.00 95.31           C  
ATOM   1876  OG1 THR B 154       8.875 -26.625 -18.156  1.00 95.31           O  
ATOM   1877  N   ALA B 155       9.859 -26.938 -21.641  1.00 96.94           N  
ATOM   1878  CA  ALA B 155      10.133 -27.672 -22.875  1.00 96.94           C  
ATOM   1879  C   ALA B 155      10.750 -26.766 -23.938  1.00 96.94           C  
ATOM   1880  CB  ALA B 155       8.859 -28.312 -23.406  1.00 96.94           C  
ATOM   1881  O   ALA B 155      11.797 -27.094 -24.516  1.00 96.94           O  
ATOM   1882  N   ILE B 156      10.180 -25.672 -24.141  1.00 95.25           N  
ATOM   1883  CA  ILE B 156      10.664 -24.719 -25.141  1.00 95.25           C  
ATOM   1884  C   ILE B 156      12.062 -24.250 -24.750  1.00 95.25           C  
ATOM   1885  CB  ILE B 156       9.711 -23.516 -25.297  1.00 95.25           C  
ATOM   1886  O   ILE B 156      12.930 -24.078 -25.625  1.00 95.25           O  
ATOM   1887  CG1 ILE B 156       8.344 -23.984 -25.812  1.00 95.25           C  
ATOM   1888  CG2 ILE B 156      10.320 -22.469 -26.234  1.00 95.25           C  
ATOM   1889  CD1 ILE B 156       8.391 -24.641 -27.188  1.00 95.25           C  
ATOM   1890  N   THR B 157      12.281 -23.984 -23.516  1.00 96.12           N  
ATOM   1891  CA  THR B 157      13.594 -23.547 -23.047  1.00 96.12           C  
ATOM   1892  C   THR B 157      14.648 -24.609 -23.328  1.00 96.12           C  
ATOM   1893  CB  THR B 157      13.562 -23.234 -21.547  1.00 96.12           C  
ATOM   1894  O   THR B 157      15.750 -24.281 -23.797  1.00 96.12           O  
ATOM   1895  CG2 THR B 157      14.930 -22.750 -21.062  1.00 96.12           C  
ATOM   1896  OG1 THR B 157      12.602 -22.203 -21.297  1.00 96.12           O  
ATOM   1897  N   LEU B 158      14.328 -25.859 -23.094  1.00 97.50           N  
ATOM   1898  CA  LEU B 158      15.266 -26.953 -23.344  1.00 97.50           C  
ATOM   1899  C   LEU B 158      15.492 -27.125 -24.844  1.00 97.50           C  
ATOM   1900  CB  LEU B 158      14.734 -28.266 -22.750  1.00 97.50           C  
ATOM   1901  O   LEU B 158      16.609 -27.453 -25.281  1.00 97.50           O  
ATOM   1902  CG  LEU B 158      14.797 -28.375 -21.219  1.00 97.50           C  
ATOM   1903  CD1 LEU B 158      14.000 -29.594 -20.750  1.00 97.50           C  
ATOM   1904  CD2 LEU B 158      16.250 -28.469 -20.750  1.00 97.50           C  
ATOM   1905  N   GLN B 159      14.438 -26.969 -25.609  1.00 96.81           N  
ATOM   1906  CA  GLN B 159      14.586 -27.000 -27.062  1.00 96.81           C  
ATOM   1907  C   GLN B 159      15.539 -25.906 -27.531  1.00 96.81           C  
ATOM   1908  CB  GLN B 159      13.227 -26.844 -27.734  1.00 96.81           C  
ATOM   1909  O   GLN B 159      16.391 -26.141 -28.391  1.00 96.81           O  
ATOM   1910  CG  GLN B 159      12.320 -28.047 -27.594  1.00 96.81           C  
ATOM   1911  CD  GLN B 159      10.938 -27.828 -28.172  1.00 96.81           C  
ATOM   1912  NE2 GLN B 159      10.227 -28.906 -28.469  1.00 96.81           N  
ATOM   1913  OE1 GLN B 159      10.508 -26.672 -28.359  1.00 96.81           O  
ATOM   1914  N   GLN B 160      15.422 -24.766 -26.953  1.00 95.06           N  
ATOM   1915  CA  GLN B 160      16.297 -23.656 -27.297  1.00 95.06           C  
ATOM   1916  C   GLN B 160      17.719 -23.906 -26.812  1.00 95.06           C  
ATOM   1917  CB  GLN B 160      15.773 -22.344 -26.688  1.00 95.06           C  
ATOM   1918  O   GLN B 160      18.688 -23.578 -27.516  1.00 95.06           O  
ATOM   1919  CG  GLN B 160      14.570 -21.766 -27.438  1.00 95.06           C  
ATOM   1920  CD  GLN B 160      14.211 -20.375 -26.953  1.00 95.06           C  
ATOM   1921  NE2 GLN B 160      13.031 -19.906 -27.359  1.00 95.06           N  
ATOM   1922  OE1 GLN B 160      14.977 -19.734 -26.234  1.00 95.06           O  
ATOM   1923  N   ALA B 161      17.828 -24.438 -25.641  1.00 97.19           N  
ATOM   1924  CA  ALA B 161      19.156 -24.797 -25.141  1.00 97.19           C  
ATOM   1925  C   ALA B 161      19.844 -25.781 -26.062  1.00 97.19           C  
ATOM   1926  CB  ALA B 161      19.047 -25.375 -23.734  1.00 97.19           C  
ATOM   1927  O   ALA B 161      21.047 -25.656 -26.328  1.00 97.19           O  
ATOM   1928  N   LYS B 162      19.125 -26.734 -26.500  1.00 97.31           N  
ATOM   1929  CA  LYS B 162      19.641 -27.719 -27.453  1.00 97.31           C  
ATOM   1930  C   LYS B 162      20.031 -27.047 -28.766  1.00 97.31           C  
ATOM   1931  CB  LYS B 162      18.625 -28.828 -27.688  1.00 97.31           C  
ATOM   1932  O   LYS B 162      21.109 -27.281 -29.297  1.00 97.31           O  
ATOM   1933  CG  LYS B 162      19.125 -29.938 -28.609  1.00 97.31           C  
ATOM   1934  CD  LYS B 162      18.062 -31.000 -28.812  1.00 97.31           C  
ATOM   1935  CE  LYS B 162      18.547 -32.094 -29.781  1.00 97.31           C  
ATOM   1936  NZ  LYS B 162      17.484 -33.094 -30.031  1.00 97.31           N  
ATOM   1937  N   ALA B 163      19.156 -26.219 -29.281  1.00 95.50           N  
ATOM   1938  CA  ALA B 163      19.391 -25.531 -30.547  1.00 95.50           C  
ATOM   1939  C   ALA B 163      20.625 -24.641 -30.484  1.00 95.50           C  
ATOM   1940  CB  ALA B 163      18.156 -24.703 -30.938  1.00 95.50           C  
ATOM   1941  O   ALA B 163      21.359 -24.516 -31.453  1.00 95.50           O  
ATOM   1942  N   ARG B 164      20.875 -24.078 -29.344  1.00 95.44           N  
ATOM   1943  CA  ARG B 164      21.984 -23.172 -29.172  1.00 95.44           C  
ATOM   1944  C   ARG B 164      23.219 -23.906 -28.641  1.00 95.44           C  
ATOM   1945  CB  ARG B 164      21.609 -22.031 -28.203  1.00 95.44           C  
ATOM   1946  O   ARG B 164      24.250 -23.281 -28.375  1.00 95.44           O  
ATOM   1947  CG  ARG B 164      20.500 -21.141 -28.719  1.00 95.44           C  
ATOM   1948  CD  ARG B 164      20.125 -20.062 -27.719  1.00 95.44           C  
ATOM   1949  NE  ARG B 164      18.953 -19.297 -28.141  1.00 95.44           N  
ATOM   1950  NH1 ARG B 164      18.875 -17.969 -26.250  1.00 95.44           N  
ATOM   1951  NH2 ARG B 164      17.328 -17.703 -27.906  1.00 95.44           N  
ATOM   1952  CZ  ARG B 164      18.391 -18.328 -27.438  1.00 95.44           C  
ATOM   1953  N   ASP B 165      23.078 -25.094 -28.406  1.00 96.12           N  
ATOM   1954  CA  ASP B 165      24.156 -25.984 -27.969  1.00 96.12           C  
ATOM   1955  C   ASP B 165      24.797 -25.453 -26.672  1.00 96.12           C  
ATOM   1956  CB  ASP B 165      25.203 -26.125 -29.062  1.00 96.12           C  
ATOM   1957  O   ASP B 165      26.016 -25.328 -26.594  1.00 96.12           O  
ATOM   1958  CG  ASP B 165      26.094 -27.344 -28.875  1.00 96.12           C  
ATOM   1959  OD1 ASP B 165      25.609 -28.375 -28.328  1.00 96.12           O  
ATOM   1960  OD2 ASP B 165      27.281 -27.297 -29.266  1.00 96.12           O  
ATOM   1961  N   VAL B 166      23.984 -25.062 -25.750  1.00 96.44           N  
ATOM   1962  CA  VAL B 166      24.469 -24.625 -24.438  1.00 96.44           C  
ATOM   1963  C   VAL B 166      24.891 -25.844 -23.625  1.00 96.44           C  
ATOM   1964  CB  VAL B 166      23.391 -23.828 -23.688  1.00 96.44           C  
ATOM   1965  O   VAL B 166      24.078 -26.734 -23.359  1.00 96.44           O  
ATOM   1966  CG1 VAL B 166      23.922 -23.344 -22.328  1.00 96.44           C  
ATOM   1967  CG2 VAL B 166      22.906 -22.641 -24.516  1.00 96.44           C  
ATOM   1968  N   GLN B 167      26.047 -25.812 -23.094  1.00 95.38           N  
ATOM   1969  CA  GLN B 167      26.641 -27.031 -22.531  1.00 95.38           C  
ATOM   1970  C   GLN B 167      26.594 -27.000 -21.000  1.00 95.38           C  
ATOM   1971  CB  GLN B 167      28.078 -27.188 -23.000  1.00 95.38           C  
ATOM   1972  O   GLN B 167      26.781 -28.031 -20.344  1.00 95.38           O  
ATOM   1973  CG  GLN B 167      28.203 -27.453 -24.500  1.00 95.38           C  
ATOM   1974  CD  GLN B 167      28.109 -28.938 -24.844  1.00 95.38           C  
ATOM   1975  NE2 GLN B 167      27.766 -29.219 -26.094  1.00 95.38           N  
ATOM   1976  OE1 GLN B 167      28.344 -29.797 -24.000  1.00 95.38           O  
ATOM   1977  N   ASN B 168      26.359 -25.953 -20.406  1.00 97.62           N  
ATOM   1978  CA  ASN B 168      26.453 -25.828 -18.953  1.00 97.62           C  
ATOM   1979  C   ASN B 168      25.078 -25.578 -18.328  1.00 97.62           C  
ATOM   1980  CB  ASN B 168      27.406 -24.703 -18.562  1.00 97.62           C  
ATOM   1981  O   ASN B 168      24.953 -24.906 -17.297  1.00 97.62           O  
ATOM   1982  CG  ASN B 168      26.906 -23.328 -18.984  1.00 97.62           C  
ATOM   1983  ND2 ASN B 168      27.172 -22.328 -18.172  1.00 97.62           N  
ATOM   1984  OD1 ASN B 168      26.297 -23.188 -20.047  1.00 97.62           O  
ATOM   1985  N   PHE B 169      24.016 -25.891 -19.047  1.00 98.19           N  
ATOM   1986  CA  PHE B 169      22.641 -25.750 -18.578  1.00 98.19           C  
ATOM   1987  C   PHE B 169      22.062 -27.109 -18.188  1.00 98.19           C  
ATOM   1988  CB  PHE B 169      21.766 -25.094 -19.641  1.00 98.19           C  
ATOM   1989  O   PHE B 169      22.078 -28.047 -18.984  1.00 98.19           O  
ATOM   1990  CG  PHE B 169      20.359 -24.797 -19.172  1.00 98.19           C  
ATOM   1991  CD1 PHE B 169      19.281 -25.406 -19.781  1.00 98.19           C  
ATOM   1992  CD2 PHE B 169      20.141 -23.906 -18.141  1.00 98.19           C  
ATOM   1993  CE1 PHE B 169      17.984 -25.141 -19.359  1.00 98.19           C  
ATOM   1994  CE2 PHE B 169      18.844 -23.625 -17.719  1.00 98.19           C  
ATOM   1995  CZ  PHE B 169      17.766 -24.234 -18.328  1.00 98.19           C  
ATOM   1996  N   TYR B 170      21.547 -27.172 -16.969  1.00 98.31           N  
ATOM   1997  CA  TYR B 170      20.984 -28.406 -16.422  1.00 98.31           C  
ATOM   1998  C   TYR B 170      19.594 -28.172 -15.883  1.00 98.31           C  
ATOM   1999  CB  TYR B 170      21.891 -28.969 -15.328  1.00 98.31           C  
ATOM   2000  O   TYR B 170      19.250 -27.062 -15.477  1.00 98.31           O  
ATOM   2001  CG  TYR B 170      23.297 -29.250 -15.789  1.00 98.31           C  
ATOM   2002  CD1 TYR B 170      23.625 -30.469 -16.375  1.00 98.31           C  
ATOM   2003  CD2 TYR B 170      24.312 -28.312 -15.641  1.00 98.31           C  
ATOM   2004  CE1 TYR B 170      24.922 -30.750 -16.812  1.00 98.31           C  
ATOM   2005  CE2 TYR B 170      25.609 -28.578 -16.062  1.00 98.31           C  
ATOM   2006  OH  TYR B 170      27.188 -30.062 -17.062  1.00 98.31           O  
ATOM   2007  CZ  TYR B 170      25.906 -29.797 -16.641  1.00 98.31           C  
ATOM   2008  N   PHE B 171      18.859 -29.234 -15.969  1.00 97.81           N  
ATOM   2009  CA  PHE B 171      17.438 -29.188 -15.602  1.00 97.81           C  
ATOM   2010  C   PHE B 171      17.109 -30.250 -14.547  1.00 97.81           C  
ATOM   2011  CB  PHE B 171      16.562 -29.375 -16.828  1.00 97.81           C  
ATOM   2012  O   PHE B 171      17.297 -31.438 -14.789  1.00 97.81           O  
ATOM   2013  CG  PHE B 171      15.078 -29.297 -16.547  1.00 97.81           C  
ATOM   2014  CD1 PHE B 171      14.281 -30.438 -16.609  1.00 97.81           C  
ATOM   2015  CD2 PHE B 171      14.492 -28.094 -16.188  1.00 97.81           C  
ATOM   2016  CE1 PHE B 171      12.922 -30.375 -16.344  1.00 97.81           C  
ATOM   2017  CE2 PHE B 171      13.133 -28.016 -15.922  1.00 97.81           C  
ATOM   2018  CZ  PHE B 171      12.344 -29.156 -15.992  1.00 97.81           C  
ATOM   2019  N   PHE B 172      16.719 -29.812 -13.383  1.00 97.00           N  
ATOM   2020  CA  PHE B 172      16.172 -30.703 -12.367  1.00 97.00           C  
ATOM   2021  C   PHE B 172      14.656 -30.859 -12.539  1.00 97.00           C  
ATOM   2022  CB  PHE B 172      16.484 -30.172 -10.961  1.00 97.00           C  
ATOM   2023  O   PHE B 172      13.891 -29.969 -12.156  1.00 97.00           O  
ATOM   2024  CG  PHE B 172      16.109 -31.141  -9.859  1.00 97.00           C  
ATOM   2025  CD1 PHE B 172      14.844 -31.125  -9.312  1.00 97.00           C  
ATOM   2026  CD2 PHE B 172      17.047 -32.031  -9.375  1.00 97.00           C  
ATOM   2027  CE1 PHE B 172      14.500 -32.000  -8.289  1.00 97.00           C  
ATOM   2028  CE2 PHE B 172      16.719 -32.938  -8.359  1.00 97.00           C  
ATOM   2029  CZ  PHE B 172      15.438 -32.906  -7.812  1.00 97.00           C  
ATOM   2030  N   CYS B 173      14.250 -31.953 -12.961  1.00 94.62           N  
ATOM   2031  CA  CYS B 173      12.875 -32.188 -13.383  1.00 94.62           C  
ATOM   2032  C   CYS B 173      12.008 -32.625 -12.219  1.00 94.62           C  
ATOM   2033  CB  CYS B 173      12.828 -33.219 -14.500  1.00 94.62           C  
ATOM   2034  O   CYS B 173      12.180 -33.719 -11.695  1.00 94.62           O  
ATOM   2035  SG  CYS B 173      11.195 -33.438 -15.242  1.00 94.62           S  
ATOM   2036  N   GLN B 174      11.094 -31.797 -11.859  1.00 92.50           N  
ATOM   2037  CA  GLN B 174      10.039 -32.125 -10.898  1.00 92.50           C  
ATOM   2038  C   GLN B 174       8.672 -31.703 -11.422  1.00 92.50           C  
ATOM   2039  CB  GLN B 174      10.320 -31.438  -9.555  1.00 92.50           C  
ATOM   2040  O   GLN B 174       7.883 -31.094 -10.703  1.00 92.50           O  
ATOM   2041  CG  GLN B 174       9.367 -31.875  -8.445  1.00 92.50           C  
ATOM   2042  CD  GLN B 174       9.438 -33.344  -8.148  1.00 92.50           C  
ATOM   2043  NE2 GLN B 174       8.289 -33.969  -7.875  1.00 92.50           N  
ATOM   2044  OE1 GLN B 174      10.523 -33.938  -8.164  1.00 92.50           O  
ATOM   2045  N   HIS B 175       8.547 -31.891 -12.711  1.00 93.19           N  
ATOM   2046  CA  HIS B 175       7.223 -31.719 -13.305  1.00 93.19           C  
ATOM   2047  C   HIS B 175       6.316 -32.906 -12.977  1.00 93.19           C  
ATOM   2048  CB  HIS B 175       7.340 -31.547 -14.820  1.00 93.19           C  
ATOM   2049  O   HIS B 175       6.773 -34.031 -12.914  1.00 93.19           O  
ATOM   2050  CG  HIS B 175       7.789 -30.188 -15.242  1.00 93.19           C  
ATOM   2051  CD2 HIS B 175       8.844 -29.797 -15.992  1.00 93.19           C  
ATOM   2052  ND1 HIS B 175       7.121 -29.047 -14.883  1.00 93.19           N  
ATOM   2053  CE1 HIS B 175       7.746 -28.000 -15.398  1.00 93.19           C  
ATOM   2054  NE2 HIS B 175       8.797 -28.422 -16.078  1.00 93.19           N  
ATOM   2055  N   ILE B 176       5.113 -32.594 -12.727  1.00 90.19           N  
ATOM   2056  CA  ILE B 176       4.094 -33.594 -12.414  1.00 90.19           C  
ATOM   2057  C   ILE B 176       2.877 -33.375 -13.312  1.00 90.19           C  
ATOM   2058  CB  ILE B 176       3.678 -33.531 -10.930  1.00 90.19           C  
ATOM   2059  O   ILE B 176       2.672 -32.281 -13.852  1.00 90.19           O  
ATOM   2060  CG1 ILE B 176       3.365 -32.094 -10.516  1.00 90.19           C  
ATOM   2061  CG2 ILE B 176       4.770 -34.125 -10.039  1.00 90.19           C  
ATOM   2062  CD1 ILE B 176       2.908 -31.953  -9.070  1.00 90.19           C  
ATOM   2063  N   THR B 177       2.129 -34.438 -13.484  1.00 91.62           N  
ATOM   2064  CA  THR B 177       0.969 -34.375 -14.367  1.00 91.62           C  
ATOM   2065  C   THR B 177      -0.323 -34.531 -13.570  1.00 91.62           C  
ATOM   2066  CB  THR B 177       1.043 -35.469 -15.453  1.00 91.62           C  
ATOM   2067  O   THR B 177      -0.371 -35.281 -12.602  1.00 91.62           O  
ATOM   2068  CG2 THR B 177       2.246 -35.250 -16.359  1.00 91.62           C  
ATOM   2069  OG1 THR B 177       1.156 -36.750 -14.828  1.00 91.62           O  
ATOM   2070  N   LEU B 178      -1.315 -33.875 -13.961  1.00 90.12           N  
ATOM   2071  CA  LEU B 178      -2.562 -33.750 -13.219  1.00 90.12           C  
ATOM   2072  C   LEU B 178      -3.387 -35.031 -13.320  1.00 90.12           C  
ATOM   2073  CB  LEU B 178      -3.377 -32.562 -13.734  1.00 90.12           C  
ATOM   2074  O   LEU B 178      -3.934 -35.500 -12.320  1.00 90.12           O  
ATOM   2075  CG  LEU B 178      -4.703 -32.312 -13.023  1.00 90.12           C  
ATOM   2076  CD1 LEU B 178      -4.457 -31.938 -11.562  1.00 90.12           C  
ATOM   2077  CD2 LEU B 178      -5.473 -31.188 -13.727  1.00 90.12           C  
ATOM   2078  N   ILE B 179      -3.465 -35.688 -14.477  1.00 91.31           N  
ATOM   2079  CA  ILE B 179      -4.414 -36.750 -14.773  1.00 91.31           C  
ATOM   2080  C   ILE B 179      -4.098 -37.969 -13.922  1.00 91.31           C  
ATOM   2081  CB  ILE B 179      -4.391 -37.125 -16.281  1.00 91.31           C  
ATOM   2082  O   ILE B 179      -4.973 -38.500 -13.227  1.00 91.31           O  
ATOM   2083  CG1 ILE B 179      -4.934 -35.969 -17.125  1.00 91.31           C  
ATOM   2084  CG2 ILE B 179      -5.191 -38.406 -16.516  1.00 91.31           C  
ATOM   2085  CD1 ILE B 179      -6.324 -35.500 -16.719  1.00 91.31           C  
ATOM   2086  N   PRO B 180      -2.859 -38.406 -13.852  1.00 89.00           N  
ATOM   2087  CA  PRO B 180      -2.574 -39.562 -12.961  1.00 89.00           C  
ATOM   2088  C   PRO B 180      -2.885 -39.250 -11.500  1.00 89.00           C  
ATOM   2089  CB  PRO B 180      -1.076 -39.781 -13.164  1.00 89.00           C  
ATOM   2090  O   PRO B 180      -3.279 -40.125 -10.750  1.00 89.00           O  
ATOM   2091  CG  PRO B 180      -0.773 -39.219 -14.508  1.00 89.00           C  
ATOM   2092  CD  PRO B 180      -1.701 -38.062 -14.742  1.00 89.00           C  
ATOM   2093  N   THR B 181      -2.717 -38.062 -11.148  1.00 86.75           N  
ATOM   2094  CA  THR B 181      -2.992 -37.625  -9.773  1.00 86.75           C  
ATOM   2095  C   THR B 181      -4.484 -37.750  -9.469  1.00 86.75           C  
ATOM   2096  CB  THR B 181      -2.508 -36.188  -9.531  1.00 86.75           C  
ATOM   2097  O   THR B 181      -4.875 -38.281  -8.430  1.00 86.75           O  
ATOM   2098  CG2 THR B 181      -2.693 -35.781  -8.070  1.00 86.75           C  
ATOM   2099  OG1 THR B 181      -1.117 -36.094  -9.867  1.00 86.75           O  
ATOM   2100  N   LEU B 182      -5.242 -37.250 -10.375  1.00 90.44           N  
ATOM   2101  CA  LEU B 182      -6.688 -37.281 -10.180  1.00 90.44           C  
ATOM   2102  C   LEU B 182      -7.188 -38.719 -10.203  1.00 90.44           C  
ATOM   2103  CB  LEU B 182      -7.402 -36.469 -11.258  1.00 90.44           C  
ATOM   2104  O   LEU B 182      -8.070 -39.094  -9.422  1.00 90.44           O  
ATOM   2105  CG  LEU B 182      -7.191 -34.969 -11.219  1.00 90.44           C  
ATOM   2106  CD1 LEU B 182      -7.977 -34.281 -12.336  1.00 90.44           C  
ATOM   2107  CD2 LEU B 182      -7.594 -34.406  -9.859  1.00 90.44           C  
ATOM   2108  N   ARG B 183      -6.641 -39.500 -11.055  1.00 90.12           N  
ATOM   2109  CA  ARG B 183      -7.016 -40.906 -11.117  1.00 90.12           C  
ATOM   2110  C   ARG B 183      -6.695 -41.625  -9.805  1.00 90.12           C  
ATOM   2111  CB  ARG B 183      -6.297 -41.625 -12.281  1.00 90.12           C  
ATOM   2112  O   ARG B 183      -7.531 -42.344  -9.266  1.00 90.12           O  
ATOM   2113  CG  ARG B 183      -6.770 -43.031 -12.523  1.00 90.12           C  
ATOM   2114  CD  ARG B 183      -6.121 -43.656 -13.766  1.00 90.12           C  
ATOM   2115  NE  ARG B 183      -6.543 -42.938 -14.984  1.00 90.12           N  
ATOM   2116  NH1 ARG B 183      -8.445 -44.219 -15.297  1.00 90.12           N  
ATOM   2117  NH2 ARG B 183      -7.922 -42.562 -16.766  1.00 90.12           N  
ATOM   2118  CZ  ARG B 183      -7.637 -43.250 -15.680  1.00 90.12           C  
ATOM   2119  N   SER B 184      -5.516 -41.406  -9.305  1.00 86.31           N  
ATOM   2120  CA  SER B 184      -5.102 -42.000  -8.039  1.00 86.31           C  
ATOM   2121  C   SER B 184      -6.027 -41.594  -6.898  1.00 86.31           C  
ATOM   2122  CB  SER B 184      -3.662 -41.625  -7.707  1.00 86.31           C  
ATOM   2123  O   SER B 184      -6.363 -42.406  -6.039  1.00 86.31           O  
ATOM   2124  OG  SER B 184      -3.260 -42.188  -6.473  1.00 86.31           O  
ATOM   2125  N   LEU B 185      -6.426 -40.406  -6.887  1.00 87.56           N  
ATOM   2126  CA  LEU B 185      -7.332 -39.906  -5.867  1.00 87.56           C  
ATOM   2127  C   LEU B 185      -8.695 -40.594  -5.949  1.00 87.56           C  
ATOM   2128  CB  LEU B 185      -7.504 -38.375  -6.016  1.00 87.56           C  
ATOM   2129  O   LEU B 185      -9.266 -40.969  -4.926  1.00 87.56           O  
ATOM   2130  CG  LEU B 185      -7.207 -37.531  -4.777  1.00 87.56           C  
ATOM   2131  CD1 LEU B 185      -6.043 -36.594  -5.047  1.00 87.56           C  
ATOM   2132  CD2 LEU B 185      -8.445 -36.750  -4.344  1.00 87.56           C  
ATOM   2133  N   LEU B 186      -9.164 -40.812  -7.195  1.00 90.81           N  
ATOM   2134  CA  LEU B 186     -10.492 -41.375  -7.414  1.00 90.81           C  
ATOM   2135  C   LEU B 186     -10.484 -42.875  -7.176  1.00 90.81           C  
ATOM   2136  CB  LEU B 186     -10.969 -41.062  -8.836  1.00 90.81           C  
ATOM   2137  O   LEU B 186     -11.523 -43.469  -6.879  1.00 90.81           O  
ATOM   2138  CG  LEU B 186     -11.484 -39.656  -9.094  1.00 90.81           C  
ATOM   2139  CD1 LEU B 186     -11.594 -39.375 -10.594  1.00 90.81           C  
ATOM   2140  CD2 LEU B 186     -12.836 -39.438  -8.414  1.00 90.81           C  
ATOM   2141  N   GLU B 187      -9.367 -43.469  -7.246  1.00 88.56           N  
ATOM   2142  CA  GLU B 187      -9.250 -44.906  -7.043  1.00 88.56           C  
ATOM   2143  C   GLU B 187      -9.180 -45.250  -5.555  1.00 88.56           C  
ATOM   2144  CB  GLU B 187      -8.008 -45.469  -7.762  1.00 88.56           C  
ATOM   2145  O   GLU B 187      -9.383 -46.406  -5.172  1.00 88.56           O  
ATOM   2146  CG  GLU B 187      -8.172 -45.562  -9.273  1.00 88.56           C  
ATOM   2147  CD  GLU B 187      -6.883 -45.938  -9.992  1.00 88.56           C  
ATOM   2148  OE1 GLU B 187      -6.914 -46.125 -11.227  1.00 88.56           O  
ATOM   2149  OE2 GLU B 187      -5.832 -46.000  -9.320  1.00 88.56           O  
ATOM   2150  N   GLN B 188      -8.867 -44.344  -4.770  1.00 83.31           N  
ATOM   2151  CA  GLN B 188      -8.875 -44.562  -3.328  1.00 83.31           C  
ATOM   2152  C   GLN B 188     -10.289 -44.812  -2.824  1.00 83.31           C  
ATOM   2153  CB  GLN B 188      -8.258 -43.375  -2.586  1.00 83.31           C  
ATOM   2154  O   GLN B 188     -11.227 -44.125  -3.207  1.00 83.31           O  
ATOM   2155  CG  GLN B 188      -6.777 -43.188  -2.867  1.00 83.31           C  
ATOM   2156  CD  GLN B 188      -6.160 -42.094  -2.002  1.00 83.31           C  
ATOM   2157  NE2 GLN B 188      -4.859 -41.875  -2.174  1.00 83.31           N  
ATOM   2158  OE1 GLN B 188      -6.844 -41.469  -1.188  1.00 83.31           O  
ATOM   2159  N   PRO B 189     -10.250 -45.781  -1.995  1.00 81.12           N  
ATOM   2160  CA  PRO B 189     -11.570 -46.062  -1.425  1.00 81.12           C  
ATOM   2161  C   PRO B 189     -12.078 -44.938  -0.542  1.00 81.12           C  
ATOM   2162  CB  PRO B 189     -11.344 -47.344  -0.602  1.00 81.12           C  
ATOM   2163  O   PRO B 189     -11.289 -44.281   0.154  1.00 81.12           O  
ATOM   2164  CG  PRO B 189      -9.859 -47.531  -0.605  1.00 81.12           C  
ATOM   2165  CD  PRO B 189      -9.242 -46.531  -1.527  1.00 81.12           C  
ATOM   2166  N   ASP B 190     -13.289 -44.531  -0.601  1.00 78.88           N  
ATOM   2167  CA  ASP B 190     -13.984 -43.562   0.243  1.00 78.88           C  
ATOM   2168  C   ASP B 190     -13.367 -42.156   0.105  1.00 78.88           C  
ATOM   2169  CB  ASP B 190     -13.953 -44.000   1.707  1.00 78.88           C  
ATOM   2170  O   ASP B 190     -13.109 -41.500   1.105  1.00 78.88           O  
ATOM   2171  CG  ASP B 190     -15.031 -45.031   2.039  1.00 78.88           C  
ATOM   2172  OD1 ASP B 190     -16.016 -45.125   1.282  1.00 78.88           O  
ATOM   2173  OD2 ASP B 190     -14.891 -45.719   3.068  1.00 78.88           O  
ATOM   2174  N   ASN B 191     -12.945 -41.688  -1.006  1.00 81.19           N  
ATOM   2175  CA  ASN B 191     -12.367 -40.344  -1.227  1.00 81.19           C  
ATOM   2176  C   ASN B 191     -13.359 -39.250  -0.919  1.00 81.19           C  
ATOM   2177  CB  ASN B 191     -11.852 -40.219  -2.662  1.00 81.19           C  
ATOM   2178  O   ASN B 191     -12.969 -38.094  -0.682  1.00 81.19           O  
ATOM   2179  CG  ASN B 191     -12.961 -40.375  -3.691  1.00 81.19           C  
ATOM   2180  ND2 ASN B 191     -12.828 -41.375  -4.566  1.00 81.19           N  
ATOM   2181  OD1 ASN B 191     -13.922 -39.594  -3.699  1.00 81.19           O  
ATOM   2182  N   GLY B 192     -14.633 -39.531  -0.802  1.00 88.44           N  
ATOM   2183  CA  GLY B 192     -15.656 -38.594  -0.396  1.00 88.44           C  
ATOM   2184  C   GLY B 192     -15.812 -37.438  -1.369  1.00 88.44           C  
ATOM   2185  O   GLY B 192     -16.328 -36.375  -1.004  1.00 88.44           O  
ATOM   2186  N   ILE B 193     -15.352 -37.469  -2.604  1.00 94.19           N  
ATOM   2187  CA  ILE B 193     -15.422 -36.438  -3.615  1.00 94.19           C  
ATOM   2188  C   ILE B 193     -16.656 -36.656  -4.496  1.00 94.19           C  
ATOM   2189  CB  ILE B 193     -14.141 -36.406  -4.480  1.00 94.19           C  
ATOM   2190  O   ILE B 193     -16.781 -37.688  -5.129  1.00 94.19           O  
ATOM   2191  CG1 ILE B 193     -12.898 -36.250  -3.592  1.00 94.19           C  
ATOM   2192  CG2 ILE B 193     -14.219 -35.250  -5.508  1.00 94.19           C  
ATOM   2193  CD1 ILE B 193     -11.586 -36.531  -4.309  1.00 94.19           C  
ATOM   2194  N   ASP B 194     -17.469 -35.656  -4.547  1.00 95.88           N  
ATOM   2195  CA  ASP B 194     -18.719 -35.812  -5.289  1.00 95.88           C  
ATOM   2196  C   ASP B 194     -18.625 -35.094  -6.645  1.00 95.88           C  
ATOM   2197  CB  ASP B 194     -19.891 -35.250  -4.480  1.00 95.88           C  
ATOM   2198  O   ASP B 194     -19.406 -35.406  -7.555  1.00 95.88           O  
ATOM   2199  CG  ASP B 194     -20.172 -36.031  -3.215  1.00 95.88           C  
ATOM   2200  OD1 ASP B 194     -20.375 -37.250  -3.295  1.00 95.88           O  
ATOM   2201  OD2 ASP B 194     -20.172 -35.406  -2.125  1.00 95.88           O  
ATOM   2202  N   ALA B 195     -17.734 -34.188  -6.805  1.00 96.88           N  
ATOM   2203  CA  ALA B 195     -17.562 -33.375  -8.031  1.00 96.88           C  
ATOM   2204  C   ALA B 195     -16.219 -32.688  -8.055  1.00 96.88           C  
ATOM   2205  CB  ALA B 195     -18.703 -32.375  -8.156  1.00 96.88           C  
ATOM   2206  O   ALA B 195     -15.531 -32.594  -7.027  1.00 96.88           O  
ATOM   2207  N   PHE B 196     -15.883 -32.156  -9.250  1.00 97.31           N  
ATOM   2208  CA  PHE B 196     -14.586 -31.500  -9.398  1.00 97.31           C  
ATOM   2209  C   PHE B 196     -14.750 -30.125 -10.039  1.00 97.31           C  
ATOM   2210  CB  PHE B 196     -13.641 -32.344 -10.242  1.00 97.31           C  
ATOM   2211  O   PHE B 196     -15.539 -29.969 -10.977  1.00 97.31           O  
ATOM   2212  CG  PHE B 196     -13.078 -33.531  -9.500  1.00 97.31           C  
ATOM   2213  CD1 PHE B 196     -11.891 -33.438  -8.789  1.00 97.31           C  
ATOM   2214  CD2 PHE B 196     -13.742 -34.750  -9.516  1.00 97.31           C  
ATOM   2215  CE1 PHE B 196     -11.367 -34.531  -8.102  1.00 97.31           C  
ATOM   2216  CE2 PHE B 196     -13.234 -35.875  -8.836  1.00 97.31           C  
ATOM   2217  CZ  PHE B 196     -12.047 -35.750  -8.125  1.00 97.31           C  
ATOM   2218  N   LEU B 197     -14.086 -29.234  -9.484  1.00 96.12           N  
ATOM   2219  CA  LEU B 197     -13.766 -27.984 -10.156  1.00 96.12           C  
ATOM   2220  C   LEU B 197     -12.336 -28.000 -10.680  1.00 96.12           C  
ATOM   2221  CB  LEU B 197     -13.969 -26.797  -9.211  1.00 96.12           C  
ATOM   2222  O   LEU B 197     -11.391 -27.844  -9.906  1.00 96.12           O  
ATOM   2223  CG  LEU B 197     -14.258 -25.453  -9.875  1.00 96.12           C  
ATOM   2224  CD1 LEU B 197     -15.750 -25.281 -10.125  1.00 96.12           C  
ATOM   2225  CD2 LEU B 197     -13.727 -24.312  -9.008  1.00 96.12           C  
ATOM   2226  N   ALA B 198     -12.203 -28.156 -11.922  1.00 94.56           N  
ATOM   2227  CA  ALA B 198     -10.906 -28.359 -12.562  1.00 94.56           C  
ATOM   2228  C   ALA B 198     -10.211 -27.031 -12.828  1.00 94.56           C  
ATOM   2229  CB  ALA B 198     -11.062 -29.141 -13.859  1.00 94.56           C  
ATOM   2230  O   ALA B 198     -10.875 -26.000 -13.008  1.00 94.56           O  
ATOM   2231  N   PRO B 199      -8.883 -27.078 -12.891  1.00 91.56           N  
ATOM   2232  CA  PRO B 199      -8.102 -25.844 -13.078  1.00 91.56           C  
ATOM   2233  C   PRO B 199      -8.234 -25.281 -14.492  1.00 91.56           C  
ATOM   2234  CB  PRO B 199      -6.664 -26.297 -12.805  1.00 91.56           C  
ATOM   2235  O   PRO B 199      -8.203 -26.031 -15.469  1.00 91.56           O  
ATOM   2236  CG  PRO B 199      -6.719 -27.797 -12.828  1.00 91.56           C  
ATOM   2237  CD  PRO B 199      -8.156 -28.219 -12.750  1.00 91.56           C  
ATOM   2238  N   GLY B 200      -8.266 -23.969 -14.602  1.00 87.19           N  
ATOM   2239  CA  GLY B 200      -8.359 -23.297 -15.883  1.00 87.19           C  
ATOM   2240  C   GLY B 200      -7.062 -23.312 -16.672  1.00 87.19           C  
ATOM   2241  O   GLY B 200      -7.047 -23.719 -17.828  1.00 87.19           O  
ATOM   2242  N   HIS B 201      -6.000 -23.125 -16.031  1.00 85.00           N  
ATOM   2243  CA  HIS B 201      -4.754 -22.922 -16.766  1.00 85.00           C  
ATOM   2244  C   HIS B 201      -4.125 -24.250 -17.172  1.00 85.00           C  
ATOM   2245  CB  HIS B 201      -3.766 -22.109 -15.914  1.00 85.00           C  
ATOM   2246  O   HIS B 201      -3.564 -24.344 -18.266  1.00 85.00           O  
ATOM   2247  CG  HIS B 201      -4.086 -20.656 -15.836  1.00 85.00           C  
ATOM   2248  CD2 HIS B 201      -4.961 -19.906 -16.547  1.00 85.00           C  
ATOM   2249  ND1 HIS B 201      -3.457 -19.797 -14.961  1.00 85.00           N  
ATOM   2250  CE1 HIS B 201      -3.939 -18.578 -15.125  1.00 85.00           C  
ATOM   2251  NE2 HIS B 201      -4.852 -18.609 -16.078  1.00 85.00           N  
ATOM   2252  N   VAL B 202      -4.184 -25.203 -16.344  1.00 91.44           N  
ATOM   2253  CA  VAL B 202      -3.734 -26.531 -16.766  1.00 91.44           C  
ATOM   2254  C   VAL B 202      -4.594 -27.016 -17.922  1.00 91.44           C  
ATOM   2255  CB  VAL B 202      -3.783 -27.547 -15.602  1.00 91.44           C  
ATOM   2256  O   VAL B 202      -4.074 -27.594 -18.891  1.00 91.44           O  
ATOM   2257  CG1 VAL B 202      -3.600 -28.969 -16.125  1.00 91.44           C  
ATOM   2258  CG2 VAL B 202      -2.721 -27.203 -14.555  1.00 91.44           C  
ATOM   2259  N   SER B 203      -5.875 -26.766 -17.875  1.00 93.38           N  
ATOM   2260  CA  SER B 203      -6.828 -27.203 -18.906  1.00 93.38           C  
ATOM   2261  C   SER B 203      -6.602 -26.469 -20.219  1.00 93.38           C  
ATOM   2262  CB  SER B 203      -8.258 -26.984 -18.422  1.00 93.38           C  
ATOM   2263  O   SER B 203      -6.938 -26.984 -21.281  1.00 93.38           O  
ATOM   2264  OG  SER B 203      -8.484 -27.641 -17.188  1.00 93.38           O  
ATOM   2265  N   MET B 204      -6.055 -25.328 -20.141  1.00 89.81           N  
ATOM   2266  CA  MET B 204      -5.711 -24.594 -21.344  1.00 89.81           C  
ATOM   2267  C   MET B 204      -4.668 -25.359 -22.172  1.00 89.81           C  
ATOM   2268  CB  MET B 204      -5.195 -23.203 -21.000  1.00 89.81           C  
ATOM   2269  O   MET B 204      -4.633 -25.234 -23.391  1.00 89.81           O  
ATOM   2270  CG  MET B 204      -4.684 -22.422 -22.203  1.00 89.81           C  
ATOM   2271  SD  MET B 204      -3.908 -20.828 -21.734  1.00 89.81           S  
ATOM   2272  CE  MET B 204      -2.494 -21.438 -20.766  1.00 89.81           C  
ATOM   2273  N   VAL B 205      -3.920 -26.141 -21.469  1.00 93.12           N  
ATOM   2274  CA  VAL B 205      -2.848 -26.891 -22.125  1.00 93.12           C  
ATOM   2275  C   VAL B 205      -3.352 -28.281 -22.516  1.00 93.12           C  
ATOM   2276  CB  VAL B 205      -1.606 -27.016 -21.219  1.00 93.12           C  
ATOM   2277  O   VAL B 205      -3.266 -28.672 -23.688  1.00 93.12           O  
ATOM   2278  CG1 VAL B 205      -0.546 -27.906 -21.859  1.00 93.12           C  
ATOM   2279  CG2 VAL B 205      -1.034 -25.625 -20.906  1.00 93.12           C  
ATOM   2280  N   ILE B 206      -3.949 -29.016 -21.641  1.00 94.56           N  
ATOM   2281  CA  ILE B 206      -4.246 -30.422 -21.875  1.00 94.56           C  
ATOM   2282  C   ILE B 206      -5.656 -30.562 -22.438  1.00 94.56           C  
ATOM   2283  CB  ILE B 206      -4.113 -31.250 -20.578  1.00 94.56           C  
ATOM   2284  O   ILE B 206      -6.016 -31.625 -22.969  1.00 94.56           O  
ATOM   2285  CG1 ILE B 206      -5.117 -30.766 -19.516  1.00 94.56           C  
ATOM   2286  CG2 ILE B 206      -2.682 -31.172 -20.031  1.00 94.56           C  
ATOM   2287  CD1 ILE B 206      -5.168 -31.625 -18.266  1.00 94.56           C  
ATOM   2288  N   GLY B 207      -6.453 -29.547 -22.344  1.00 94.31           N  
ATOM   2289  CA  GLY B 207      -7.816 -29.625 -22.844  1.00 94.31           C  
ATOM   2290  C   GLY B 207      -8.789 -30.234 -21.844  1.00 94.31           C  
ATOM   2291  O   GLY B 207      -8.383 -30.672 -20.781  1.00 94.31           O  
ATOM   2292  N   THR B 208     -10.047 -30.203 -22.234  1.00 95.31           N  
ATOM   2293  CA  THR B 208     -11.094 -30.734 -21.375  1.00 95.31           C  
ATOM   2294  C   THR B 208     -11.297 -32.219 -21.625  1.00 95.31           C  
ATOM   2295  CB  THR B 208     -12.422 -30.000 -21.578  1.00 95.31           C  
ATOM   2296  O   THR B 208     -11.797 -32.938 -20.750  1.00 95.31           O  
ATOM   2297  CG2 THR B 208     -12.281 -28.516 -21.250  1.00 95.31           C  
ATOM   2298  OG1 THR B 208     -12.844 -30.141 -22.938  1.00 95.31           O  
ATOM   2299  N   ASP B 209     -10.891 -32.719 -22.734  1.00 93.94           N  
ATOM   2300  CA  ASP B 209     -11.047 -34.125 -23.109  1.00 93.94           C  
ATOM   2301  C   ASP B 209     -10.266 -35.031 -22.172  1.00 93.94           C  
ATOM   2302  CB  ASP B 209     -10.586 -34.344 -24.547  1.00 93.94           C  
ATOM   2303  O   ASP B 209     -10.648 -36.188 -21.938  1.00 93.94           O  
ATOM   2304  CG  ASP B 209     -11.484 -33.688 -25.578  1.00 93.94           C  
ATOM   2305  OD1 ASP B 209     -12.656 -33.375 -25.250  1.00 93.94           O  
ATOM   2306  OD2 ASP B 209     -11.031 -33.469 -26.719  1.00 93.94           O  
ATOM   2307  N   ALA B 210      -9.258 -34.500 -21.656  1.00 93.69           N  
ATOM   2308  CA  ALA B 210      -8.391 -35.250 -20.750  1.00 93.69           C  
ATOM   2309  C   ALA B 210      -9.141 -35.688 -19.500  1.00 93.69           C  
ATOM   2310  CB  ALA B 210      -7.160 -34.438 -20.375  1.00 93.69           C  
ATOM   2311  O   ALA B 210      -8.758 -36.688 -18.859  1.00 93.69           O  
ATOM   2312  N   TYR B 211     -10.203 -35.031 -19.156  1.00 95.88           N  
ATOM   2313  CA  TYR B 211     -10.930 -35.281 -17.922  1.00 95.88           C  
ATOM   2314  C   TYR B 211     -12.078 -36.250 -18.156  1.00 95.88           C  
ATOM   2315  CB  TYR B 211     -11.469 -33.969 -17.344  1.00 95.88           C  
ATOM   2316  O   TYR B 211     -12.797 -36.594 -17.219  1.00 95.88           O  
ATOM   2317  CG  TYR B 211     -10.398 -32.938 -17.047  1.00 95.88           C  
ATOM   2318  CD1 TYR B 211      -9.469 -33.156 -16.031  1.00 95.88           C  
ATOM   2319  CD2 TYR B 211     -10.312 -31.766 -17.781  1.00 95.88           C  
ATOM   2320  CE1 TYR B 211      -8.484 -32.219 -15.742  1.00 95.88           C  
ATOM   2321  CE2 TYR B 211      -9.328 -30.812 -17.516  1.00 95.88           C  
ATOM   2322  OH  TYR B 211      -7.441 -30.125 -16.219  1.00 95.88           O  
ATOM   2323  CZ  TYR B 211      -8.422 -31.047 -16.484  1.00 95.88           C  
ATOM   2324  N   ASN B 212     -12.312 -36.719 -19.344  1.00 95.00           N  
ATOM   2325  CA  ASN B 212     -13.484 -37.531 -19.719  1.00 95.00           C  
ATOM   2326  C   ASN B 212     -13.602 -38.781 -18.844  1.00 95.00           C  
ATOM   2327  CB  ASN B 212     -13.430 -37.906 -21.188  1.00 95.00           C  
ATOM   2328  O   ASN B 212     -14.711 -39.219 -18.531  1.00 95.00           O  
ATOM   2329  CG  ASN B 212     -13.906 -36.781 -22.094  1.00 95.00           C  
ATOM   2330  ND2 ASN B 212     -13.539 -36.844 -23.375  1.00 95.00           N  
ATOM   2331  OD1 ASN B 212     -14.594 -35.844 -21.656  1.00 95.00           O  
ATOM   2332  N   PHE B 213     -12.531 -39.375 -18.438  1.00 94.31           N  
ATOM   2333  CA  PHE B 213     -12.547 -40.625 -17.656  1.00 94.31           C  
ATOM   2334  C   PHE B 213     -13.211 -40.406 -16.312  1.00 94.31           C  
ATOM   2335  CB  PHE B 213     -11.117 -41.156 -17.469  1.00 94.31           C  
ATOM   2336  O   PHE B 213     -13.742 -41.344 -15.719  1.00 94.31           O  
ATOM   2337  CG  PHE B 213     -10.320 -40.375 -16.453  1.00 94.31           C  
ATOM   2338  CD1 PHE B 213      -9.625 -39.219 -16.828  1.00 94.31           C  
ATOM   2339  CD2 PHE B 213     -10.266 -40.781 -15.125  1.00 94.31           C  
ATOM   2340  CE1 PHE B 213      -8.883 -38.500 -15.891  1.00 94.31           C  
ATOM   2341  CE2 PHE B 213      -9.531 -40.062 -14.188  1.00 94.31           C  
ATOM   2342  CZ  PHE B 213      -8.836 -38.938 -14.570  1.00 94.31           C  
ATOM   2343  N   ILE B 214     -13.188 -39.219 -15.773  1.00 95.56           N  
ATOM   2344  CA  ILE B 214     -13.766 -38.906 -14.469  1.00 95.56           C  
ATOM   2345  C   ILE B 214     -15.281 -39.062 -14.523  1.00 95.56           C  
ATOM   2346  CB  ILE B 214     -13.375 -37.500 -13.992  1.00 95.56           C  
ATOM   2347  O   ILE B 214     -15.898 -39.625 -13.617  1.00 95.56           O  
ATOM   2348  CG1 ILE B 214     -11.852 -37.406 -13.805  1.00 95.56           C  
ATOM   2349  CG2 ILE B 214     -14.109 -37.156 -12.695  1.00 95.56           C  
ATOM   2350  CD1 ILE B 214     -11.375 -36.031 -13.398  1.00 95.56           C  
ATOM   2351  N   ALA B 215     -15.820 -38.562 -15.609  1.00 95.31           N  
ATOM   2352  CA  ALA B 215     -17.266 -38.656 -15.789  1.00 95.31           C  
ATOM   2353  C   ALA B 215     -17.656 -40.062 -16.234  1.00 95.31           C  
ATOM   2354  CB  ALA B 215     -17.750 -37.625 -16.812  1.00 95.31           C  
ATOM   2355  O   ALA B 215     -18.656 -40.594 -15.758  1.00 95.31           O  
ATOM   2356  N   SER B 216     -16.953 -40.656 -17.125  1.00 94.75           N  
ATOM   2357  CA  SER B 216     -17.312 -41.938 -17.719  1.00 94.75           C  
ATOM   2358  C   SER B 216     -17.031 -43.094 -16.766  1.00 94.75           C  
ATOM   2359  CB  SER B 216     -16.547 -42.156 -19.031  1.00 94.75           C  
ATOM   2360  O   SER B 216     -17.906 -43.938 -16.531  1.00 94.75           O  
ATOM   2361  OG  SER B 216     -15.148 -42.094 -18.812  1.00 94.75           O  
ATOM   2362  N   ASP B 217     -15.883 -43.094 -16.141  1.00 93.88           N  
ATOM   2363  CA  ASP B 217     -15.453 -44.250 -15.336  1.00 93.88           C  
ATOM   2364  C   ASP B 217     -15.883 -44.094 -13.883  1.00 93.88           C  
ATOM   2365  CB  ASP B 217     -13.930 -44.406 -15.422  1.00 93.88           C  
ATOM   2366  O   ASP B 217     -16.250 -45.062 -13.227  1.00 93.88           O  
ATOM   2367  CG  ASP B 217     -13.430 -44.625 -16.844  1.00 93.88           C  
ATOM   2368  OD1 ASP B 217     -14.250 -44.906 -17.734  1.00 93.88           O  
ATOM   2369  OD2 ASP B 217     -12.211 -44.469 -17.062  1.00 93.88           O  
ATOM   2370  N   PHE B 218     -15.906 -42.906 -13.414  1.00 94.62           N  
ATOM   2371  CA  PHE B 218     -16.125 -42.719 -11.984  1.00 94.62           C  
ATOM   2372  C   PHE B 218     -17.453 -42.000 -11.727  1.00 94.62           C  
ATOM   2373  CB  PHE B 218     -14.984 -41.906 -11.367  1.00 94.62           C  
ATOM   2374  O   PHE B 218     -17.859 -41.812 -10.578  1.00 94.62           O  
ATOM   2375  CG  PHE B 218     -13.664 -42.625 -11.359  1.00 94.62           C  
ATOM   2376  CD1 PHE B 218     -13.312 -43.438 -10.305  1.00 94.62           C  
ATOM   2377  CD2 PHE B 218     -12.766 -42.469 -12.414  1.00 94.62           C  
ATOM   2378  CE1 PHE B 218     -12.086 -44.125 -10.297  1.00 94.62           C  
ATOM   2379  CE2 PHE B 218     -11.539 -43.125 -12.414  1.00 94.62           C  
ATOM   2380  CZ  PHE B 218     -11.203 -43.938 -11.352  1.00 94.62           C  
ATOM   2381  N   HIS B 219     -18.109 -41.562 -12.758  1.00 95.38           N  
ATOM   2382  CA  HIS B 219     -19.422 -40.969 -12.672  1.00 95.38           C  
ATOM   2383  C   HIS B 219     -19.422 -39.750 -11.742  1.00 95.38           C  
ATOM   2384  CB  HIS B 219     -20.453 -41.969 -12.188  1.00 95.38           C  
ATOM   2385  O   HIS B 219     -20.281 -39.625 -10.875  1.00 95.38           O  
ATOM   2386  CG  HIS B 219     -20.594 -43.156 -13.094  1.00 95.38           C  
ATOM   2387  CD2 HIS B 219     -20.625 -44.500 -12.828  1.00 95.38           C  
ATOM   2388  ND1 HIS B 219     -20.750 -43.031 -14.461  1.00 95.38           N  
ATOM   2389  CE1 HIS B 219     -20.859 -44.250 -14.992  1.00 95.38           C  
ATOM   2390  NE2 HIS B 219     -20.781 -45.125 -14.031  1.00 95.38           N  
ATOM   2391  N   ARG B 220     -18.422 -38.938 -11.867  1.00 95.75           N  
ATOM   2392  CA  ARG B 220     -18.297 -37.656 -11.148  1.00 95.75           C  
ATOM   2393  C   ARG B 220     -18.328 -36.500 -12.117  1.00 95.75           C  
ATOM   2394  CB  ARG B 220     -17.000 -37.625 -10.328  1.00 95.75           C  
ATOM   2395  O   ARG B 220     -17.531 -36.438 -13.062  1.00 95.75           O  
ATOM   2396  CG  ARG B 220     -16.922 -38.719  -9.273  1.00 95.75           C  
ATOM   2397  CD  ARG B 220     -17.734 -38.375  -8.039  1.00 95.75           C  
ATOM   2398  NE  ARG B 220     -17.656 -39.438  -7.027  1.00 95.75           N  
ATOM   2399  NH1 ARG B 220     -18.984 -38.344  -5.484  1.00 95.75           N  
ATOM   2400  NH2 ARG B 220     -18.125 -40.406  -4.996  1.00 95.75           N  
ATOM   2401  CZ  ARG B 220     -18.266 -39.406  -5.840  1.00 95.75           C  
ATOM   2402  N   PRO B 221     -19.188 -35.531 -11.906  1.00 97.31           N  
ATOM   2403  CA  PRO B 221     -19.188 -34.344 -12.758  1.00 97.31           C  
ATOM   2404  C   PRO B 221     -17.938 -33.469 -12.555  1.00 97.31           C  
ATOM   2405  CB  PRO B 221     -20.453 -33.594 -12.328  1.00 97.31           C  
ATOM   2406  O   PRO B 221     -17.406 -33.406 -11.445  1.00 97.31           O  
ATOM   2407  CG  PRO B 221     -20.734 -34.094 -10.953  1.00 97.31           C  
ATOM   2408  CD  PRO B 221     -20.156 -35.500 -10.812  1.00 97.31           C  
ATOM   2409  N   LEU B 222     -17.578 -32.812 -13.602  1.00 97.62           N  
ATOM   2410  CA  LEU B 222     -16.406 -31.953 -13.586  1.00 97.62           C  
ATOM   2411  C   LEU B 222     -16.656 -30.703 -14.430  1.00 97.62           C  
ATOM   2412  CB  LEU B 222     -15.180 -32.688 -14.109  1.00 97.62           C  
ATOM   2413  O   LEU B 222     -17.188 -30.797 -15.539  1.00 97.62           O  
ATOM   2414  CG  LEU B 222     -13.859 -31.922 -14.070  1.00 97.62           C  
ATOM   2415  CD1 LEU B 222     -12.695 -32.875 -13.812  1.00 97.62           C  
ATOM   2416  CD2 LEU B 222     -13.648 -31.172 -15.375  1.00 97.62           C  
ATOM   2417  N   VAL B 223     -16.266 -29.531 -13.891  1.00 97.62           N  
ATOM   2418  CA  VAL B 223     -16.375 -28.266 -14.602  1.00 97.62           C  
ATOM   2419  C   VAL B 223     -15.039 -27.531 -14.555  1.00 97.62           C  
ATOM   2420  CB  VAL B 223     -17.500 -27.375 -14.023  1.00 97.62           C  
ATOM   2421  O   VAL B 223     -14.477 -27.312 -13.484  1.00 97.62           O  
ATOM   2422  CG1 VAL B 223     -17.484 -26.000 -14.680  1.00 97.62           C  
ATOM   2423  CG2 VAL B 223     -18.859 -28.047 -14.195  1.00 97.62           C  
ATOM   2424  N   VAL B 224     -14.578 -27.188 -15.656  1.00 95.75           N  
ATOM   2425  CA  VAL B 224     -13.414 -26.312 -15.742  1.00 95.75           C  
ATOM   2426  C   VAL B 224     -13.836 -24.875 -15.492  1.00 95.75           C  
ATOM   2427  CB  VAL B 224     -12.711 -26.438 -17.109  1.00 95.75           C  
ATOM   2428  O   VAL B 224     -14.797 -24.391 -16.094  1.00 95.75           O  
ATOM   2429  CG1 VAL B 224     -11.562 -25.438 -17.219  1.00 95.75           C  
ATOM   2430  CG2 VAL B 224     -12.203 -27.859 -17.328  1.00 95.75           C  
ATOM   2431  N   ALA B 225     -13.062 -24.203 -14.648  1.00 91.62           N  
ATOM   2432  CA  ALA B 225     -13.484 -22.859 -14.273  1.00 91.62           C  
ATOM   2433  C   ALA B 225     -12.305 -21.891 -14.297  1.00 91.62           C  
ATOM   2434  CB  ALA B 225     -14.125 -22.875 -12.883  1.00 91.62           C  
ATOM   2435  O   ALA B 225     -11.148 -22.297 -14.195  1.00 91.62           O  
ATOM   2436  N   GLY B 226     -12.664 -20.578 -14.422  1.00 83.69           N  
ATOM   2437  CA  GLY B 226     -11.688 -19.516 -14.297  1.00 83.69           C  
ATOM   2438  C   GLY B 226     -11.391 -19.141 -12.852  1.00 83.69           C  
ATOM   2439  O   GLY B 226     -11.625 -19.938 -11.938  1.00 83.69           O  
ATOM   2440  N   PHE B 227     -10.781 -18.000 -12.625  1.00 78.00           N  
ATOM   2441  CA  PHE B 227     -10.234 -17.672 -11.312  1.00 78.00           C  
ATOM   2442  C   PHE B 227     -11.047 -16.562 -10.656  1.00 78.00           C  
ATOM   2443  CB  PHE B 227      -8.766 -17.250 -11.430  1.00 78.00           C  
ATOM   2444  O   PHE B 227     -10.914 -16.312  -9.461  1.00 78.00           O  
ATOM   2445  CG  PHE B 227      -7.855 -18.375 -11.867  1.00 78.00           C  
ATOM   2446  CD1 PHE B 227      -7.223 -19.172 -10.930  1.00 78.00           C  
ATOM   2447  CD2 PHE B 227      -7.625 -18.609 -13.219  1.00 78.00           C  
ATOM   2448  CE1 PHE B 227      -6.375 -20.203 -11.328  1.00 78.00           C  
ATOM   2449  CE2 PHE B 227      -6.781 -19.641 -13.625  1.00 78.00           C  
ATOM   2450  CZ  PHE B 227      -6.156 -20.438 -12.680  1.00 78.00           C  
ATOM   2451  N   GLU B 228     -11.938 -15.930 -11.375  1.00 75.31           N  
ATOM   2452  CA  GLU B 228     -12.789 -14.891 -10.812  1.00 75.31           C  
ATOM   2453  C   GLU B 228     -13.906 -15.484  -9.961  1.00 75.31           C  
ATOM   2454  CB  GLU B 228     -13.391 -14.023 -11.930  1.00 75.31           C  
ATOM   2455  O   GLU B 228     -14.367 -16.594 -10.227  1.00 75.31           O  
ATOM   2456  CG  GLU B 228     -12.367 -13.180 -12.672  1.00 75.31           C  
ATOM   2457  CD  GLU B 228     -12.984 -12.039 -13.461  1.00 75.31           C  
ATOM   2458  OE1 GLU B 228     -12.273 -11.055 -13.758  1.00 75.31           O  
ATOM   2459  OE2 GLU B 228     -14.188 -12.133 -13.781  1.00 75.31           O  
ATOM   2460  N   PRO B 229     -14.312 -14.719  -8.945  1.00 79.88           N  
ATOM   2461  CA  PRO B 229     -15.414 -15.211  -8.125  1.00 79.88           C  
ATOM   2462  C   PRO B 229     -16.625 -15.641  -8.953  1.00 79.88           C  
ATOM   2463  CB  PRO B 229     -15.758 -14.008  -7.242  1.00 79.88           C  
ATOM   2464  O   PRO B 229     -17.234 -16.672  -8.656  1.00 79.88           O  
ATOM   2465  CG  PRO B 229     -14.477 -13.258  -7.094  1.00 79.88           C  
ATOM   2466  CD  PRO B 229     -13.711 -13.367  -8.383  1.00 79.88           C  
ATOM   2467  N   LEU B 230     -16.875 -14.906  -9.969  1.00 79.88           N  
ATOM   2468  CA  LEU B 230     -18.016 -15.234 -10.820  1.00 79.88           C  
ATOM   2469  C   LEU B 230     -17.766 -16.547 -11.562  1.00 79.88           C  
ATOM   2470  CB  LEU B 230     -18.266 -14.109 -11.828  1.00 79.88           C  
ATOM   2471  O   LEU B 230     -18.688 -17.359 -11.727  1.00 79.88           O  
ATOM   2472  CG  LEU B 230     -19.703 -13.570 -11.883  1.00 79.88           C  
ATOM   2473  CD1 LEU B 230     -19.766 -12.180 -11.258  1.00 79.88           C  
ATOM   2474  CD2 LEU B 230     -20.203 -13.539 -13.320  1.00 79.88           C  
ATOM   2475  N   ASP B 231     -16.609 -16.734 -12.055  1.00 85.62           N  
ATOM   2476  CA  ASP B 231     -16.250 -17.969 -12.734  1.00 85.62           C  
ATOM   2477  C   ASP B 231     -16.422 -19.172 -11.805  1.00 85.62           C  
ATOM   2478  CB  ASP B 231     -14.820 -17.906 -13.266  1.00 85.62           C  
ATOM   2479  O   ASP B 231     -17.000 -20.188 -12.195  1.00 85.62           O  
ATOM   2480  CG  ASP B 231     -14.641 -16.891 -14.367  1.00 85.62           C  
ATOM   2481  OD1 ASP B 231     -15.609 -16.625 -15.117  1.00 85.62           O  
ATOM   2482  OD2 ASP B 231     -13.523 -16.344 -14.500  1.00 85.62           O  
ATOM   2483  N   LEU B 232     -15.914 -19.047 -10.633  1.00 89.94           N  
ATOM   2484  CA  LEU B 232     -15.953 -20.125  -9.656  1.00 89.94           C  
ATOM   2485  C   LEU B 232     -17.391 -20.453  -9.258  1.00 89.94           C  
ATOM   2486  CB  LEU B 232     -15.133 -19.766  -8.414  1.00 89.94           C  
ATOM   2487  O   LEU B 232     -17.781 -21.625  -9.234  1.00 89.94           O  
ATOM   2488  CG  LEU B 232     -13.625 -19.656  -8.609  1.00 89.94           C  
ATOM   2489  CD1 LEU B 232     -12.977 -19.047  -7.363  1.00 89.94           C  
ATOM   2490  CD2 LEU B 232     -13.023 -21.016  -8.922  1.00 89.94           C  
ATOM   2491  N   LEU B 233     -18.172 -19.438  -9.000  1.00 89.56           N  
ATOM   2492  CA  LEU B 233     -19.547 -19.641  -8.594  1.00 89.56           C  
ATOM   2493  C   LEU B 233     -20.375 -20.234  -9.734  1.00 89.56           C  
ATOM   2494  CB  LEU B 233     -20.172 -18.312  -8.125  1.00 89.56           C  
ATOM   2495  O   LEU B 233     -21.234 -21.094  -9.508  1.00 89.56           O  
ATOM   2496  CG  LEU B 233     -19.719 -17.797  -6.766  1.00 89.56           C  
ATOM   2497  CD1 LEU B 233     -20.266 -16.391  -6.520  1.00 89.56           C  
ATOM   2498  CD2 LEU B 233     -20.141 -18.750  -5.652  1.00 89.56           C  
ATOM   2499  N   GLN B 234     -20.125 -19.734 -10.883  1.00 92.25           N  
ATOM   2500  CA  GLN B 234     -20.812 -20.312 -12.039  1.00 92.25           C  
ATOM   2501  C   GLN B 234     -20.422 -21.781 -12.219  1.00 92.25           C  
ATOM   2502  CB  GLN B 234     -20.469 -19.531 -13.312  1.00 92.25           C  
ATOM   2503  O   GLN B 234     -21.266 -22.609 -12.578  1.00 92.25           O  
ATOM   2504  CG  GLN B 234     -21.422 -18.375 -13.586  1.00 92.25           C  
ATOM   2505  CD  GLN B 234     -21.031 -17.578 -14.812  1.00 92.25           C  
ATOM   2506  NE2 GLN B 234     -21.859 -16.594 -15.172  1.00 92.25           N  
ATOM   2507  OE1 GLN B 234     -20.000 -17.828 -15.438  1.00 92.25           O  
ATOM   2508  N   GLY B 235     -19.172 -22.062 -12.039  1.00 95.75           N  
ATOM   2509  CA  GLY B 235     -18.734 -23.453 -12.055  1.00 95.75           C  
ATOM   2510  C   GLY B 235     -19.484 -24.312 -11.047  1.00 95.75           C  
ATOM   2511  O   GLY B 235     -19.875 -25.438 -11.359  1.00 95.75           O  
ATOM   2512  N   VAL B 236     -19.688 -23.828  -9.875  1.00 96.31           N  
ATOM   2513  CA  VAL B 236     -20.391 -24.547  -8.820  1.00 96.31           C  
ATOM   2514  C   VAL B 236     -21.859 -24.750  -9.227  1.00 96.31           C  
ATOM   2515  CB  VAL B 236     -20.328 -23.797  -7.473  1.00 96.31           C  
ATOM   2516  O   VAL B 236     -22.406 -25.844  -9.039  1.00 96.31           O  
ATOM   2517  CG1 VAL B 236     -21.203 -24.484  -6.426  1.00 96.31           C  
ATOM   2518  CG2 VAL B 236     -18.875 -23.719  -6.992  1.00 96.31           C  
ATOM   2519  N   VAL B 237     -22.484 -23.719  -9.781  1.00 95.81           N  
ATOM   2520  CA  VAL B 237     -23.859 -23.828 -10.242  1.00 95.81           C  
ATOM   2521  C   VAL B 237     -23.984 -24.922 -11.297  1.00 95.81           C  
ATOM   2522  CB  VAL B 237     -24.375 -22.484 -10.812  1.00 95.81           C  
ATOM   2523  O   VAL B 237     -24.906 -25.719 -11.266  1.00 95.81           O  
ATOM   2524  CG1 VAL B 237     -25.688 -22.672 -11.555  1.00 95.81           C  
ATOM   2525  CG2 VAL B 237     -24.531 -21.453  -9.695  1.00 95.81           C  
ATOM   2526  N   MET B 238     -23.062 -24.953 -12.172  1.00 96.62           N  
ATOM   2527  CA  MET B 238     -23.047 -25.984 -13.211  1.00 96.62           C  
ATOM   2528  C   MET B 238     -22.938 -27.375 -12.609  1.00 96.62           C  
ATOM   2529  CB  MET B 238     -21.891 -25.734 -14.188  1.00 96.62           C  
ATOM   2530  O   MET B 238     -23.609 -28.312 -13.062  1.00 96.62           O  
ATOM   2531  CG  MET B 238     -22.078 -24.516 -15.062  1.00 96.62           C  
ATOM   2532  SD  MET B 238     -20.594 -24.141 -16.062  1.00 96.62           S  
ATOM   2533  CE  MET B 238     -20.625 -25.531 -17.234  1.00 96.62           C  
ATOM   2534  N   LEU B 239     -22.141 -27.531 -11.633  1.00 97.75           N  
ATOM   2535  CA  LEU B 239     -21.984 -28.812 -10.953  1.00 97.75           C  
ATOM   2536  C   LEU B 239     -23.266 -29.203 -10.219  1.00 97.75           C  
ATOM   2537  CB  LEU B 239     -20.812 -28.766  -9.977  1.00 97.75           C  
ATOM   2538  O   LEU B 239     -23.672 -30.359 -10.234  1.00 97.75           O  
ATOM   2539  CG  LEU B 239     -19.422 -28.719 -10.594  1.00 97.75           C  
ATOM   2540  CD1 LEU B 239     -18.375 -28.422  -9.531  1.00 97.75           C  
ATOM   2541  CD2 LEU B 239     -19.109 -30.047 -11.305  1.00 97.75           C  
ATOM   2542  N   VAL B 240     -23.891 -28.234  -9.594  1.00 96.94           N  
ATOM   2543  CA  VAL B 240     -25.141 -28.453  -8.867  1.00 96.94           C  
ATOM   2544  C   VAL B 240     -26.234 -28.891  -9.844  1.00 96.94           C  
ATOM   2545  CB  VAL B 240     -25.578 -27.188  -8.094  1.00 96.94           C  
ATOM   2546  O   VAL B 240     -26.984 -29.828  -9.562  1.00 96.94           O  
ATOM   2547  CG1 VAL B 240     -27.031 -27.312  -7.645  1.00 96.94           C  
ATOM   2548  CG2 VAL B 240     -24.656 -26.953  -6.898  1.00 96.94           C  
ATOM   2549  N   GLU B 241     -26.266 -28.281 -10.953  1.00 96.56           N  
ATOM   2550  CA  GLU B 241     -27.250 -28.641 -11.969  1.00 96.56           C  
ATOM   2551  C   GLU B 241     -27.031 -30.062 -12.477  1.00 96.56           C  
ATOM   2552  CB  GLU B 241     -27.203 -27.656 -13.141  1.00 96.56           C  
ATOM   2553  O   GLU B 241     -28.000 -30.797 -12.719  1.00 96.56           O  
ATOM   2554  CG  GLU B 241     -27.844 -26.297 -12.844  1.00 96.56           C  
ATOM   2555  CD  GLU B 241     -29.344 -26.406 -12.562  1.00 96.56           C  
ATOM   2556  OE1 GLU B 241     -29.906 -25.484 -11.930  1.00 96.56           O  
ATOM   2557  OE2 GLU B 241     -29.953 -27.406 -12.977  1.00 96.56           O  
ATOM   2558  N   GLN B 242     -25.844 -30.422 -12.664  1.00 97.06           N  
ATOM   2559  CA  GLN B 242     -25.547 -31.781 -13.078  1.00 97.06           C  
ATOM   2560  C   GLN B 242     -25.969 -32.781 -12.016  1.00 97.06           C  
ATOM   2561  CB  GLN B 242     -24.047 -31.938 -13.367  1.00 97.06           C  
ATOM   2562  O   GLN B 242     -26.531 -33.844 -12.344  1.00 97.06           O  
ATOM   2563  CG  GLN B 242     -23.594 -31.234 -14.641  1.00 97.06           C  
ATOM   2564  CD  GLN B 242     -22.156 -31.578 -15.016  1.00 97.06           C  
ATOM   2565  NE2 GLN B 242     -21.422 -30.578 -15.484  1.00 97.06           N  
ATOM   2566  OE1 GLN B 242     -21.719 -32.719 -14.875  1.00 97.06           O  
ATOM   2567  N   LYS B 243     -25.703 -32.469 -10.773  1.00 96.75           N  
ATOM   2568  CA  LYS B 243     -26.062 -33.375  -9.688  1.00 96.75           C  
ATOM   2569  C   LYS B 243     -27.578 -33.469  -9.555  1.00 96.75           C  
ATOM   2570  CB  LYS B 243     -25.453 -32.875  -8.367  1.00 96.75           C  
ATOM   2571  O   LYS B 243     -28.109 -34.562  -9.281  1.00 96.75           O  
ATOM   2572  CG  LYS B 243     -24.047 -33.375  -8.109  1.00 96.75           C  
ATOM   2573  CD  LYS B 243     -24.000 -34.906  -8.008  1.00 96.75           C  
ATOM   2574  CE  LYS B 243     -22.797 -35.375  -7.215  1.00 96.75           C  
ATOM   2575  NZ  LYS B 243     -22.750 -36.875  -7.109  1.00 96.75           N  
ATOM   2576  N   ILE B 244     -28.297 -32.438  -9.766  1.00 96.19           N  
ATOM   2577  CA  ILE B 244     -29.750 -32.438  -9.742  1.00 96.19           C  
ATOM   2578  C   ILE B 244     -30.281 -33.312 -10.875  1.00 96.19           C  
ATOM   2579  CB  ILE B 244     -30.328 -31.016  -9.852  1.00 96.19           C  
ATOM   2580  O   ILE B 244     -31.203 -34.125 -10.680  1.00 96.19           O  
ATOM   2581  CG1 ILE B 244     -30.016 -30.219  -8.586  1.00 96.19           C  
ATOM   2582  CG2 ILE B 244     -31.844 -31.078 -10.102  1.00 96.19           C  
ATOM   2583  CD1 ILE B 244     -30.297 -28.734  -8.711  1.00 96.19           C  
ATOM   2584  N   ALA B 245     -29.688 -33.219 -11.977  1.00 95.69           N  
ATOM   2585  CA  ALA B 245     -30.109 -33.969 -13.164  1.00 95.69           C  
ATOM   2586  C   ALA B 245     -29.562 -35.406 -13.133  1.00 95.69           C  
ATOM   2587  CB  ALA B 245     -29.656 -33.250 -14.430  1.00 95.69           C  
ATOM   2588  O   ALA B 245     -29.844 -36.188 -14.023  1.00 95.69           O  
ATOM   2589  N   ALA B 246     -28.750 -35.750 -12.211  1.00 94.25           N  
ATOM   2590  CA  ALA B 246     -28.141 -37.062 -12.055  1.00 94.25           C  
ATOM   2591  C   ALA B 246     -27.328 -37.406 -13.297  1.00 94.25           C  
ATOM   2592  CB  ALA B 246     -29.203 -38.094 -11.789  1.00 94.25           C  
ATOM   2593  O   ALA B 246     -27.406 -38.562 -13.789  1.00 94.25           O  
ATOM   2594  N   HIS B 247     -26.594 -36.469 -13.773  1.00 93.31           N  
ATOM   2595  CA  HIS B 247     -25.672 -36.688 -14.883  1.00 93.31           C  
ATOM   2596  C   HIS B 247     -24.250 -36.312 -14.500  1.00 93.31           C  
ATOM   2597  CB  HIS B 247     -26.125 -35.875 -16.109  1.00 93.31           C  
ATOM   2598  O   HIS B 247     -24.031 -35.500 -13.586  1.00 93.31           O  
ATOM   2599  CG  HIS B 247     -27.547 -36.094 -16.484  1.00 93.31           C  
ATOM   2600  CD2 HIS B 247     -28.219 -37.219 -16.828  1.00 93.31           C  
ATOM   2601  ND1 HIS B 247     -28.469 -35.062 -16.516  1.00 93.31           N  
ATOM   2602  CE1 HIS B 247     -29.641 -35.562 -16.875  1.00 93.31           C  
ATOM   2603  NE2 HIS B 247     -29.516 -36.844 -17.078  1.00 93.31           N  
ATOM   2604  N   SER B 248     -23.344 -37.000 -15.055  1.00 95.44           N  
ATOM   2605  CA  SER B 248     -21.922 -36.750 -14.891  1.00 95.44           C  
ATOM   2606  C   SER B 248     -21.250 -36.438 -16.219  1.00 95.44           C  
ATOM   2607  CB  SER B 248     -21.234 -37.938 -14.211  1.00 95.44           C  
ATOM   2608  O   SER B 248     -21.047 -37.344 -17.031  1.00 95.44           O  
ATOM   2609  OG  SER B 248     -21.719 -38.125 -12.891  1.00 95.44           O  
ATOM   2610  N   LYS B 249     -20.875 -35.156 -16.438  1.00 96.31           N  
ATOM   2611  CA  LYS B 249     -20.234 -34.719 -17.672  1.00 96.31           C  
ATOM   2612  C   LYS B 249     -19.078 -33.750 -17.375  1.00 96.31           C  
ATOM   2613  CB  LYS B 249     -21.250 -34.031 -18.594  1.00 96.31           C  
ATOM   2614  O   LYS B 249     -18.984 -33.219 -16.266  1.00 96.31           O  
ATOM   2615  CG  LYS B 249     -22.406 -34.938 -19.000  1.00 96.31           C  
ATOM   2616  CD  LYS B 249     -23.328 -34.250 -20.000  1.00 96.31           C  
ATOM   2617  CE  LYS B 249     -24.500 -35.125 -20.391  1.00 96.31           C  
ATOM   2618  NZ  LYS B 249     -25.391 -34.469 -21.375  1.00 96.31           N  
ATOM   2619  N   VAL B 250     -18.250 -33.656 -18.328  1.00 97.00           N  
ATOM   2620  CA  VAL B 250     -17.219 -32.656 -18.297  1.00 97.00           C  
ATOM   2621  C   VAL B 250     -17.703 -31.391 -19.016  1.00 97.00           C  
ATOM   2622  CB  VAL B 250     -15.906 -33.156 -18.953  1.00 97.00           C  
ATOM   2623  O   VAL B 250     -17.984 -31.422 -20.219  1.00 97.00           O  
ATOM   2624  CG1 VAL B 250     -14.852 -32.031 -18.953  1.00 97.00           C  
ATOM   2625  CG2 VAL B 250     -15.391 -34.375 -18.219  1.00 97.00           C  
ATOM   2626  N   GLU B 251     -17.844 -30.312 -18.250  1.00 96.44           N  
ATOM   2627  CA  GLU B 251     -18.281 -29.047 -18.828  1.00 96.44           C  
ATOM   2628  C   GLU B 251     -17.203 -27.969 -18.672  1.00 96.44           C  
ATOM   2629  CB  GLU B 251     -19.578 -28.578 -18.156  1.00 96.44           C  
ATOM   2630  O   GLU B 251     -16.266 -28.141 -17.906  1.00 96.44           O  
ATOM   2631  CG  GLU B 251     -20.797 -29.438 -18.484  1.00 96.44           C  
ATOM   2632  CD  GLU B 251     -22.094 -28.891 -17.938  1.00 96.44           C  
ATOM   2633  OE1 GLU B 251     -23.156 -29.094 -18.578  1.00 96.44           O  
ATOM   2634  OE2 GLU B 251     -22.062 -28.250 -16.875  1.00 96.44           O  
ATOM   2635  N   ASN B 252     -17.375 -26.969 -19.469  1.00 94.88           N  
ATOM   2636  CA  ASN B 252     -16.359 -25.938 -19.547  1.00 94.88           C  
ATOM   2637  C   ASN B 252     -16.938 -24.547 -19.328  1.00 94.88           C  
ATOM   2638  CB  ASN B 252     -15.641 -26.000 -20.906  1.00 94.88           C  
ATOM   2639  O   ASN B 252     -17.438 -23.906 -20.266  1.00 94.88           O  
ATOM   2640  CG  ASN B 252     -14.414 -25.094 -20.953  1.00 94.88           C  
ATOM   2641  ND2 ASN B 252     -13.664 -25.188 -22.047  1.00 94.88           N  
ATOM   2642  OD1 ASN B 252     -14.141 -24.344 -20.016  1.00 94.88           O  
ATOM   2643  N   GLN B 253     -16.766 -24.172 -18.125  1.00 91.50           N  
ATOM   2644  CA  GLN B 253     -17.203 -22.812 -17.781  1.00 91.50           C  
ATOM   2645  C   GLN B 253     -16.203 -21.781 -18.312  1.00 91.50           C  
ATOM   2646  CB  GLN B 253     -17.375 -22.672 -16.281  1.00 91.50           C  
ATOM   2647  O   GLN B 253     -16.578 -20.625 -18.562  1.00 91.50           O  
ATOM   2648  CG  GLN B 253     -17.938 -21.328 -15.852  1.00 91.50           C  
ATOM   2649  CD  GLN B 253     -16.875 -20.234 -15.758  1.00 91.50           C  
ATOM   2650  NE2 GLN B 253     -17.281 -18.984 -15.945  1.00 91.50           N  
ATOM   2651  OE1 GLN B 253     -15.703 -20.531 -15.516  1.00 91.50           O  
ATOM   2652  N   TYR B 254     -15.023 -22.109 -18.625  1.00 86.75           N  
ATOM   2653  CA  TYR B 254     -13.922 -21.234 -19.000  1.00 86.75           C  
ATOM   2654  C   TYR B 254     -13.602 -21.359 -20.484  1.00 86.75           C  
ATOM   2655  CB  TYR B 254     -12.672 -21.547 -18.156  1.00 86.75           C  
ATOM   2656  O   TYR B 254     -12.430 -21.359 -20.875  1.00 86.75           O  
ATOM   2657  CG  TYR B 254     -11.773 -20.344 -17.953  1.00 86.75           C  
ATOM   2658  CD1 TYR B 254     -10.398 -20.500 -17.812  1.00 86.75           C  
ATOM   2659  CD2 TYR B 254     -12.297 -19.062 -17.891  1.00 86.75           C  
ATOM   2660  CE1 TYR B 254      -9.562 -19.406 -17.609  1.00 86.75           C  
ATOM   2661  CE2 TYR B 254     -11.477 -17.953 -17.688  1.00 86.75           C  
ATOM   2662  OH  TYR B 254      -9.297 -17.047 -17.359  1.00 86.75           O  
ATOM   2663  CZ  TYR B 254     -10.117 -18.141 -17.547  1.00 86.75           C  
ATOM   2664  N   ARG B 255     -14.531 -21.453 -21.281  1.00 83.12           N  
ATOM   2665  CA  ARG B 255     -14.406 -21.688 -22.719  1.00 83.12           C  
ATOM   2666  C   ARG B 255     -13.641 -20.562 -23.406  1.00 83.12           C  
ATOM   2667  CB  ARG B 255     -15.789 -21.844 -23.359  1.00 83.12           C  
ATOM   2668  O   ARG B 255     -13.031 -20.766 -24.453  1.00 83.12           O  
ATOM   2669  CG  ARG B 255     -16.031 -23.219 -23.984  1.00 83.12           C  
ATOM   2670  CD  ARG B 255     -17.438 -23.344 -24.531  1.00 83.12           C  
ATOM   2671  NE  ARG B 255     -17.766 -24.734 -24.859  1.00 83.12           N  
ATOM   2672  NH1 ARG B 255     -20.031 -24.359 -25.109  1.00 83.12           N  
ATOM   2673  NH2 ARG B 255     -19.172 -26.453 -25.406  1.00 83.12           N  
ATOM   2674  CZ  ARG B 255     -18.984 -25.172 -25.125  1.00 83.12           C  
ATOM   2675  N   ARG B 256     -13.664 -19.453 -22.875  1.00 76.00           N  
ATOM   2676  CA  ARG B 256     -13.008 -18.297 -23.453  1.00 76.00           C  
ATOM   2677  C   ARG B 256     -11.492 -18.469 -23.469  1.00 76.00           C  
ATOM   2678  CB  ARG B 256     -13.383 -17.016 -22.703  1.00 76.00           C  
ATOM   2679  O   ARG B 256     -10.789 -17.844 -24.266  1.00 76.00           O  
ATOM   2680  CG  ARG B 256     -12.977 -17.016 -21.234  1.00 76.00           C  
ATOM   2681  CD  ARG B 256     -13.492 -15.797 -20.500  1.00 76.00           C  
ATOM   2682  NE  ARG B 256     -13.070 -15.781 -19.109  1.00 76.00           N  
ATOM   2683  NH1 ARG B 256     -15.008 -16.734 -18.297  1.00 76.00           N  
ATOM   2684  NH2 ARG B 256     -13.312 -16.172 -16.859  1.00 76.00           N  
ATOM   2685  CZ  ARG B 256     -13.797 -16.234 -18.094  1.00 76.00           C  
ATOM   2686  N   VAL B 257     -10.977 -19.375 -22.641  1.00 78.44           N  
ATOM   2687  CA  VAL B 257      -9.531 -19.562 -22.531  1.00 78.44           C  
ATOM   2688  C   VAL B 257      -9.172 -21.016 -22.844  1.00 78.44           C  
ATOM   2689  CB  VAL B 257      -9.016 -19.156 -21.141  1.00 78.44           C  
ATOM   2690  O   VAL B 257      -8.102 -21.297 -23.375  1.00 78.44           O  
ATOM   2691  CG1 VAL B 257      -7.523 -19.484 -21.000  1.00 78.44           C  
ATOM   2692  CG2 VAL B 257      -9.273 -17.688 -20.875  1.00 78.44           C  
ATOM   2693  N   VAL B 258     -10.094 -21.891 -22.500  1.00 88.25           N  
ATOM   2694  CA  VAL B 258      -9.773 -23.328 -22.547  1.00 88.25           C  
ATOM   2695  C   VAL B 258     -10.492 -23.969 -23.719  1.00 88.25           C  
ATOM   2696  CB  VAL B 258     -10.156 -24.031 -21.234  1.00 88.25           C  
ATOM   2697  O   VAL B 258     -11.695 -24.219 -23.672  1.00 88.25           O  
ATOM   2698  CG1 VAL B 258      -9.883 -25.531 -21.328  1.00 88.25           C  
ATOM   2699  CG2 VAL B 258      -9.406 -23.422 -20.047  1.00 88.25           C  
ATOM   2700  N   PRO B 259      -9.750 -24.312 -24.750  1.00 86.81           N  
ATOM   2701  CA  PRO B 259     -10.328 -25.156 -25.797  1.00 86.81           C  
ATOM   2702  C   PRO B 259     -10.477 -26.609 -25.391  1.00 86.81           C  
ATOM   2703  CB  PRO B 259      -9.336 -25.016 -26.953  1.00 86.81           C  
ATOM   2704  O   PRO B 259      -9.773 -27.078 -24.484  1.00 86.81           O  
ATOM   2705  CG  PRO B 259      -8.086 -24.484 -26.312  1.00 86.81           C  
ATOM   2706  CD  PRO B 259      -8.430 -23.953 -24.953  1.00 86.81           C  
ATOM   2707  N   ASP B 260     -11.328 -27.344 -26.125  1.00 90.12           N  
ATOM   2708  CA  ASP B 260     -11.578 -28.734 -25.797  1.00 90.12           C  
ATOM   2709  C   ASP B 260     -10.328 -29.578 -26.000  1.00 90.12           C  
ATOM   2710  CB  ASP B 260     -12.734 -29.281 -26.641  1.00 90.12           C  
ATOM   2711  O   ASP B 260     -10.023 -30.469 -25.203  1.00 90.12           O  
ATOM   2712  CG  ASP B 260     -14.062 -28.641 -26.312  1.00 90.12           C  
ATOM   2713  OD1 ASP B 260     -14.219 -28.062 -25.219  1.00 90.12           O  
ATOM   2714  OD2 ASP B 260     -14.977 -28.688 -27.172  1.00 90.12           O  
ATOM   2715  N   ALA B 261      -9.578 -29.297 -27.047  1.00 91.44           N  
ATOM   2716  CA  ALA B 261      -8.391 -30.078 -27.391  1.00 91.44           C  
ATOM   2717  C   ALA B 261      -7.152 -29.531 -26.672  1.00 91.44           C  
ATOM   2718  CB  ALA B 261      -8.164 -30.078 -28.891  1.00 91.44           C  
ATOM   2719  O   ALA B 261      -6.086 -30.156 -26.719  1.00 91.44           O  
ATOM   2720  N   GLY B 262      -7.246 -28.422 -26.016  1.00 92.12           N  
ATOM   2721  CA  GLY B 262      -6.090 -27.812 -25.375  1.00 92.12           C  
ATOM   2722  C   GLY B 262      -5.164 -27.125 -26.375  1.00 92.12           C  
ATOM   2723  O   GLY B 262      -5.582 -26.781 -27.469  1.00 92.12           O  
ATOM   2724  N   ASN B 263      -3.969 -26.828 -25.969  1.00 91.44           N  
ATOM   2725  CA  ASN B 263      -2.945 -26.188 -26.797  1.00 91.44           C  
ATOM   2726  C   ASN B 263      -2.039 -27.234 -27.453  1.00 91.44           C  
ATOM   2727  CB  ASN B 263      -2.115 -25.219 -25.969  1.00 91.44           C  
ATOM   2728  O   ASN B 263      -1.107 -27.734 -26.828  1.00 91.44           O  
ATOM   2729  CG  ASN B 263      -1.143 -24.406 -26.812  1.00 91.44           C  
ATOM   2730  ND2 ASN B 263      -0.882 -23.172 -26.391  1.00 91.44           N  
ATOM   2731  OD1 ASN B 263      -0.631 -24.891 -27.812  1.00 91.44           O  
ATOM   2732  N   LEU B 264      -2.270 -27.438 -28.719  1.00 92.50           N  
ATOM   2733  CA  LEU B 264      -1.598 -28.516 -29.438  1.00 92.50           C  
ATOM   2734  C   LEU B 264      -0.098 -28.250 -29.531  1.00 92.50           C  
ATOM   2735  CB  LEU B 264      -2.184 -28.656 -30.844  1.00 92.50           C  
ATOM   2736  O   LEU B 264       0.704 -29.188 -29.453  1.00 92.50           O  
ATOM   2737  CG  LEU B 264      -3.607 -29.219 -30.938  1.00 92.50           C  
ATOM   2738  CD1 LEU B 264      -4.145 -29.078 -32.344  1.00 92.50           C  
ATOM   2739  CD2 LEU B 264      -3.646 -30.672 -30.469  1.00 92.50           C  
ATOM   2740  N   LEU B 265       0.322 -27.062 -29.719  1.00 92.31           N  
ATOM   2741  CA  LEU B 265       1.740 -26.734 -29.766  1.00 92.31           C  
ATOM   2742  C   LEU B 265       2.416 -27.000 -28.438  1.00 92.31           C  
ATOM   2743  CB  LEU B 265       1.927 -25.266 -30.156  1.00 92.31           C  
ATOM   2744  O   LEU B 265       3.535 -27.516 -28.391  1.00 92.31           O  
ATOM   2745  CG  LEU B 265       1.543 -24.875 -31.594  1.00 92.31           C  
ATOM   2746  CD1 LEU B 265       1.639 -23.375 -31.781  1.00 92.31           C  
ATOM   2747  CD2 LEU B 265       2.430 -25.609 -32.594  1.00 92.31           C  
ATOM   2748  N   ALA B 266       1.717 -26.656 -27.406  1.00 94.44           N  
ATOM   2749  CA  ALA B 266       2.236 -26.922 -26.062  1.00 94.44           C  
ATOM   2750  C   ALA B 266       2.357 -28.422 -25.812  1.00 94.44           C  
ATOM   2751  CB  ALA B 266       1.339 -26.281 -25.016  1.00 94.44           C  
ATOM   2752  O   ALA B 266       3.367 -28.891 -25.281  1.00 94.44           O  
ATOM   2753  N   GLN B 267       1.361 -29.156 -26.250  1.00 95.56           N  
ATOM   2754  CA  GLN B 267       1.368 -30.609 -26.078  1.00 95.56           C  
ATOM   2755  C   GLN B 267       2.490 -31.250 -26.875  1.00 95.56           C  
ATOM   2756  CB  GLN B 267       0.019 -31.203 -26.484  1.00 95.56           C  
ATOM   2757  O   GLN B 267       3.129 -32.188 -26.422  1.00 95.56           O  
ATOM   2758  CG  GLN B 267      -1.122 -30.844 -25.531  1.00 95.56           C  
ATOM   2759  CD  GLN B 267      -2.461 -31.375 -26.000  1.00 95.56           C  
ATOM   2760  NE2 GLN B 267      -3.535 -30.672 -25.672  1.00 95.56           N  
ATOM   2761  OE1 GLN B 267      -2.529 -32.438 -26.656  1.00 95.56           O  
ATOM   2762  N   GLN B 268       2.732 -30.781 -28.000  1.00 95.94           N  
ATOM   2763  CA  GLN B 268       3.814 -31.281 -28.844  1.00 95.94           C  
ATOM   2764  C   GLN B 268       5.176 -31.000 -28.219  1.00 95.94           C  
ATOM   2765  CB  GLN B 268       3.740 -30.672 -30.234  1.00 95.94           C  
ATOM   2766  O   GLN B 268       6.055 -31.859 -28.219  1.00 95.94           O  
ATOM   2767  CG  GLN B 268       2.934 -31.500 -31.234  1.00 95.94           C  
ATOM   2768  CD  GLN B 268       2.746 -30.812 -32.562  1.00 95.94           C  
ATOM   2769  NE2 GLN B 268       2.086 -31.484 -33.500  1.00 95.94           N  
ATOM   2770  OE1 GLN B 268       3.189 -29.672 -32.750  1.00 95.94           O  
ATOM   2771  N   ALA B 269       5.301 -29.797 -27.734  1.00 95.69           N  
ATOM   2772  CA  ALA B 269       6.551 -29.438 -27.062  1.00 95.69           C  
ATOM   2773  C   ALA B 269       6.812 -30.328 -25.859  1.00 95.69           C  
ATOM   2774  CB  ALA B 269       6.520 -27.969 -26.641  1.00 95.69           C  
ATOM   2775  O   ALA B 269       7.938 -30.797 -25.656  1.00 95.69           O  
ATOM   2776  N   ILE B 270       5.793 -30.562 -25.125  1.00 96.94           N  
ATOM   2777  CA  ILE B 270       5.895 -31.422 -23.953  1.00 96.94           C  
ATOM   2778  C   ILE B 270       6.289 -32.844 -24.391  1.00 96.94           C  
ATOM   2779  CB  ILE B 270       4.574 -31.453 -23.156  1.00 96.94           C  
ATOM   2780  O   ILE B 270       7.188 -33.438 -23.797  1.00 96.94           O  
ATOM   2781  CG1 ILE B 270       4.289 -30.078 -22.547  1.00 96.94           C  
ATOM   2782  CG2 ILE B 270       4.613 -32.531 -22.094  1.00 96.94           C  
ATOM   2783  CD1 ILE B 270       2.902 -29.953 -21.922  1.00 96.94           C  
ATOM   2784  N   ALA B 271       5.695 -33.312 -25.453  1.00 96.62           N  
ATOM   2785  CA  ALA B 271       5.938 -34.688 -25.922  1.00 96.62           C  
ATOM   2786  C   ALA B 271       7.352 -34.844 -26.469  1.00 96.62           C  
ATOM   2787  CB  ALA B 271       4.910 -35.062 -26.984  1.00 96.62           C  
ATOM   2788  O   ALA B 271       7.938 -35.906 -26.438  1.00 96.62           O  
ATOM   2789  N   ASP B 272       7.863 -33.812 -26.953  1.00 96.94           N  
ATOM   2790  CA  ASP B 272       9.211 -33.812 -27.500  1.00 96.94           C  
ATOM   2791  C   ASP B 272      10.266 -33.938 -26.406  1.00 96.94           C  
ATOM   2792  CB  ASP B 272       9.461 -32.562 -28.328  1.00 96.94           C  
ATOM   2793  O   ASP B 272      11.234 -34.688 -26.531  1.00 96.94           O  
ATOM   2794  CG  ASP B 272      10.852 -32.531 -28.938  1.00 96.94           C  
ATOM   2795  OD1 ASP B 272      11.320 -33.562 -29.453  1.00 96.94           O  
ATOM   2796  OD2 ASP B 272      11.477 -31.438 -28.906  1.00 96.94           O  
ATOM   2797  N   VAL B 273      10.023 -33.281 -25.297  1.00 97.75           N  
ATOM   2798  CA  VAL B 273      11.070 -33.094 -24.297  1.00 97.75           C  
ATOM   2799  C   VAL B 273      10.844 -34.031 -23.109  1.00 97.75           C  
ATOM   2800  CB  VAL B 273      11.117 -31.625 -23.812  1.00 97.75           C  
ATOM   2801  O   VAL B 273      11.805 -34.469 -22.469  1.00 97.75           O  
ATOM   2802  CG1 VAL B 273      12.055 -31.484 -22.609  1.00 97.75           C  
ATOM   2803  CG2 VAL B 273      11.547 -30.703 -24.938  1.00 97.75           C  
ATOM   2804  N   PHE B 274       9.570 -34.344 -22.828  1.00 97.19           N  
ATOM   2805  CA  PHE B 274       9.266 -35.094 -21.609  1.00 97.19           C  
ATOM   2806  C   PHE B 274       8.586 -36.438 -21.953  1.00 97.19           C  
ATOM   2807  CB  PHE B 274       8.367 -34.281 -20.688  1.00 97.19           C  
ATOM   2808  O   PHE B 274       7.926 -36.562 -22.984  1.00 97.19           O  
ATOM   2809  CG  PHE B 274       8.969 -32.969 -20.266  1.00 97.19           C  
ATOM   2810  CD1 PHE B 274      10.031 -32.938 -19.375  1.00 97.19           C  
ATOM   2811  CD2 PHE B 274       8.469 -31.781 -20.781  1.00 97.19           C  
ATOM   2812  CE1 PHE B 274      10.586 -31.703 -19.000  1.00 97.19           C  
ATOM   2813  CE2 PHE B 274       9.016 -30.562 -20.391  1.00 97.19           C  
ATOM   2814  CZ  PHE B 274      10.078 -30.516 -19.500  1.00 97.19           C  
ATOM   2815  N   CYS B 275       8.766 -37.344 -21.094  1.00 94.94           N  
ATOM   2816  CA  CYS B 275       8.094 -38.625 -21.141  1.00 94.94           C  
ATOM   2817  C   CYS B 275       7.676 -39.094 -19.750  1.00 94.94           C  
ATOM   2818  CB  CYS B 275       9.008 -39.688 -21.781  1.00 94.94           C  
ATOM   2819  O   CYS B 275       8.289 -38.688 -18.750  1.00 94.94           O  
ATOM   2820  SG  CYS B 275      10.516 -40.000 -20.844  1.00 94.94           S  
ATOM   2821  N   VAL B 276       6.609 -39.750 -19.766  1.00 90.75           N  
ATOM   2822  CA  VAL B 276       6.098 -40.281 -18.516  1.00 90.75           C  
ATOM   2823  C   VAL B 276       6.512 -41.750 -18.359  1.00 90.75           C  
ATOM   2824  CB  VAL B 276       4.562 -40.156 -18.422  1.00 90.75           C  
ATOM   2825  O   VAL B 276       6.121 -42.594 -19.156  1.00 90.75           O  
ATOM   2826  CG1 VAL B 276       4.047 -40.688 -17.094  1.00 90.75           C  
ATOM   2827  CG2 VAL B 276       4.141 -38.688 -18.609  1.00 90.75           C  
ATOM   2828  N   ASN B 277       7.340 -41.906 -17.391  1.00 86.44           N  
ATOM   2829  CA  ASN B 277       7.824 -43.250 -17.094  1.00 86.44           C  
ATOM   2830  C   ASN B 277       8.133 -43.406 -15.609  1.00 86.44           C  
ATOM   2831  CB  ASN B 277       9.062 -43.562 -17.938  1.00 86.44           C  
ATOM   2832  O   ASN B 277       8.648 -42.500 -14.969  1.00 86.44           O  
ATOM   2833  CG  ASN B 277       9.430 -45.031 -17.906  1.00 86.44           C  
ATOM   2834  ND2 ASN B 277      10.539 -45.375 -18.547  1.00 86.44           N  
ATOM   2835  OD1 ASN B 277       8.711 -45.844 -17.328  1.00 86.44           O  
ATOM   2836  N   GLY B 278       7.613 -44.531 -15.102  1.00 84.31           N  
ATOM   2837  CA  GLY B 278       7.906 -44.844 -13.711  1.00 84.31           C  
ATOM   2838  C   GLY B 278       6.957 -44.156 -12.742  1.00 84.31           C  
ATOM   2839  O   GLY B 278       5.918 -43.625 -13.141  1.00 84.31           O  
ATOM   2840  N   ASP B 279       7.367 -44.250 -11.430  1.00 84.19           N  
ATOM   2841  CA  ASP B 279       6.539 -43.750 -10.344  1.00 84.19           C  
ATOM   2842  C   ASP B 279       7.113 -42.469  -9.766  1.00 84.19           C  
ATOM   2843  CB  ASP B 279       6.402 -44.812  -9.234  1.00 84.19           C  
ATOM   2844  O   ASP B 279       8.266 -42.125 -10.031  1.00 84.19           O  
ATOM   2845  CG  ASP B 279       5.898 -46.125  -9.742  1.00 84.19           C  
ATOM   2846  OD1 ASP B 279       5.316 -46.188 -10.852  1.00 84.19           O  
ATOM   2847  OD2 ASP B 279       6.086 -47.156  -9.031  1.00 84.19           O  
ATOM   2848  N   SER B 280       6.285 -41.719  -9.250  1.00 83.12           N  
ATOM   2849  CA  SER B 280       6.707 -40.469  -8.609  1.00 83.12           C  
ATOM   2850  C   SER B 280       6.090 -40.344  -7.219  1.00 83.12           C  
ATOM   2851  CB  SER B 280       6.328 -39.250  -9.461  1.00 83.12           C  
ATOM   2852  O   SER B 280       4.934 -40.719  -7.008  1.00 83.12           O  
ATOM   2853  OG  SER B 280       6.434 -38.062  -8.711  1.00 83.12           O  
ATOM   2854  N   GLU B 281       6.855 -39.875  -6.375  1.00 82.31           N  
ATOM   2855  CA  GLU B 281       6.391 -39.625  -5.016  1.00 82.31           C  
ATOM   2856  C   GLU B 281       5.746 -38.250  -4.906  1.00 82.31           C  
ATOM   2857  CB  GLU B 281       7.543 -39.750  -4.016  1.00 82.31           C  
ATOM   2858  O   GLU B 281       6.273 -37.250  -5.434  1.00 82.31           O  
ATOM   2859  CG  GLU B 281       7.090 -39.875  -2.570  1.00 82.31           C  
ATOM   2860  CD  GLU B 281       8.250 -39.969  -1.586  1.00 82.31           C  
ATOM   2861  OE1 GLU B 281       7.996 -40.094  -0.365  1.00 82.31           O  
ATOM   2862  OE2 GLU B 281       9.414 -39.906  -2.039  1.00 82.31           O  
ATOM   2863  N   TRP B 282       4.652 -38.250  -4.320  1.00 81.19           N  
ATOM   2864  CA  TRP B 282       3.926 -37.031  -4.062  1.00 81.19           C  
ATOM   2865  C   TRP B 282       3.719 -36.812  -2.564  1.00 81.19           C  
ATOM   2866  CB  TRP B 282       2.574 -37.031  -4.781  1.00 81.19           C  
ATOM   2867  O   TRP B 282       3.350 -37.750  -1.849  1.00 81.19           O  
ATOM   2868  CG  TRP B 282       2.680 -37.062  -6.277  1.00 81.19           C  
ATOM   2869  CD1 TRP B 282       3.232 -38.031  -7.051  1.00 81.19           C  
ATOM   2870  CD2 TRP B 282       2.227 -36.031  -7.176  1.00 81.19           C  
ATOM   2871  CE2 TRP B 282       2.535 -36.469  -8.484  1.00 81.19           C  
ATOM   2872  CE3 TRP B 282       1.588 -34.812  -7.000  1.00 81.19           C  
ATOM   2873  NE1 TRP B 282       3.148 -37.688  -8.383  1.00 81.19           N  
ATOM   2874  CH2 TRP B 282       1.601 -34.500  -9.414  1.00 81.19           C  
ATOM   2875  CZ2 TRP B 282       2.227 -35.719  -9.617  1.00 81.19           C  
ATOM   2876  CZ3 TRP B 282       1.280 -34.031  -8.125  1.00 81.19           C  
ATOM   2877  N   ARG B 283       4.020 -35.688  -2.162  1.00 77.75           N  
ATOM   2878  CA  ARG B 283       3.816 -35.406  -0.749  1.00 77.75           C  
ATOM   2879  C   ARG B 283       2.350 -35.562  -0.361  1.00 77.75           C  
ATOM   2880  CB  ARG B 283       4.297 -34.000  -0.421  1.00 77.75           C  
ATOM   2881  O   ARG B 283       1.475 -34.906  -0.951  1.00 77.75           O  
ATOM   2882  CG  ARG B 283       4.320 -33.688   1.067  1.00 77.75           C  
ATOM   2883  CD  ARG B 283       5.027 -32.344   1.355  1.00 77.75           C  
ATOM   2884  NE  ARG B 283       5.523 -32.312   2.727  1.00 77.75           N  
ATOM   2885  NH1 ARG B 283       6.574 -30.266   2.482  1.00 77.75           N  
ATOM   2886  NH2 ARG B 283       6.648 -31.359   4.492  1.00 77.75           N  
ATOM   2887  CZ  ARG B 283       6.250 -31.312   3.230  1.00 77.75           C  
ATOM   2888  N   GLY B 284       2.143 -36.406   0.606  1.00 72.56           N  
ATOM   2889  CA  GLY B 284       0.783 -36.562   1.096  1.00 72.56           C  
ATOM   2890  C   GLY B 284      -0.002 -37.594   0.330  1.00 72.56           C  
ATOM   2891  O   GLY B 284      -0.997 -38.125   0.833  1.00 72.56           O  
ATOM   2892  N   LEU B 285       0.359 -37.938  -0.901  1.00 76.31           N  
ATOM   2893  CA  LEU B 285      -0.398 -38.875  -1.732  1.00 76.31           C  
ATOM   2894  C   LEU B 285       0.370 -40.156  -1.931  1.00 76.31           C  
ATOM   2895  CB  LEU B 285      -0.713 -38.219  -3.092  1.00 76.31           C  
ATOM   2896  O   LEU B 285      -0.166 -41.125  -2.486  1.00 76.31           O  
ATOM   2897  CG  LEU B 285      -1.653 -37.031  -3.076  1.00 76.31           C  
ATOM   2898  CD1 LEU B 285      -1.476 -36.188  -4.344  1.00 76.31           C  
ATOM   2899  CD2 LEU B 285      -3.102 -37.469  -2.926  1.00 76.31           C  
ATOM   2900  N   GLY B 286       1.652 -40.094  -1.457  1.00 79.56           N  
ATOM   2901  CA  GLY B 286       2.451 -41.312  -1.650  1.00 79.56           C  
ATOM   2902  C   GLY B 286       2.979 -41.438  -3.064  1.00 79.56           C  
ATOM   2903  O   GLY B 286       3.223 -40.438  -3.746  1.00 79.56           O  
ATOM   2904  N   VAL B 287       3.197 -42.719  -3.393  1.00 85.00           N  
ATOM   2905  CA  VAL B 287       3.766 -43.000  -4.703  1.00 85.00           C  
ATOM   2906  C   VAL B 287       2.645 -43.250  -5.711  1.00 85.00           C  
ATOM   2907  CB  VAL B 287       4.707 -44.219  -4.648  1.00 85.00           C  
ATOM   2908  O   VAL B 287       1.742 -44.062  -5.465  1.00 85.00           O  
ATOM   2909  CG1 VAL B 287       5.242 -44.562  -6.043  1.00 85.00           C  
ATOM   2910  CG2 VAL B 287       5.855 -43.969  -3.678  1.00 85.00           C  
ATOM   2911  N   ILE B 288       2.648 -42.500  -6.715  1.00 84.88           N  
ATOM   2912  CA  ILE B 288       1.669 -42.656  -7.789  1.00 84.88           C  
ATOM   2913  C   ILE B 288       2.314 -43.312  -9.000  1.00 84.88           C  
ATOM   2914  CB  ILE B 288       1.079 -41.281  -8.188  1.00 84.88           C  
ATOM   2915  O   ILE B 288       3.303 -42.812  -9.539  1.00 84.88           O  
ATOM   2916  CG1 ILE B 288       0.403 -40.594  -6.984  1.00 84.88           C  
ATOM   2917  CG2 ILE B 288       0.096 -41.438  -9.352  1.00 84.88           C  
ATOM   2918  CD1 ILE B 288      -0.156 -39.219  -7.273  1.00 84.88           C  
ATOM   2919  N   GLU B 289       1.711 -44.312  -9.359  1.00 83.50           N  
ATOM   2920  CA  GLU B 289       2.227 -45.094 -10.477  1.00 83.50           C  
ATOM   2921  C   GLU B 289       2.100 -44.312 -11.797  1.00 83.50           C  
ATOM   2922  CB  GLU B 289       1.495 -46.406 -10.578  1.00 83.50           C  
ATOM   2923  O   GLU B 289       1.129 -43.594 -12.000  1.00 83.50           O  
ATOM   2924  CG  GLU B 289       1.915 -47.438  -9.523  1.00 83.50           C  
ATOM   2925  CD  GLU B 289       1.193 -48.750  -9.648  1.00 83.50           C  
ATOM   2926  OE1 GLU B 289       1.493 -49.688  -8.859  1.00 83.50           O  
ATOM   2927  OE2 GLU B 289       0.322 -48.875 -10.539  1.00 83.50           O  
ATOM   2928  N   SER B 290       3.088 -44.500 -12.656  1.00 81.94           N  
ATOM   2929  CA  SER B 290       3.090 -43.938 -14.008  1.00 81.94           C  
ATOM   2930  C   SER B 290       2.898 -42.438 -13.992  1.00 81.94           C  
ATOM   2931  CB  SER B 290       1.992 -44.594 -14.852  1.00 81.94           C  
ATOM   2932  O   SER B 290       2.094 -41.906 -14.758  1.00 81.94           O  
ATOM   2933  OG  SER B 290       2.184 -46.000 -14.930  1.00 81.94           O  
ATOM   2934  N   SER B 291       3.500 -41.781 -13.055  1.00 85.19           N  
ATOM   2935  CA  SER B 291       3.336 -40.344 -12.914  1.00 85.19           C  
ATOM   2936  C   SER B 291       4.680 -39.625 -12.992  1.00 85.19           C  
ATOM   2937  CB  SER B 291       2.643 -40.000 -11.594  1.00 85.19           C  
ATOM   2938  O   SER B 291       4.734 -38.375 -12.938  1.00 85.19           O  
ATOM   2939  OG  SER B 291       3.441 -40.375 -10.492  1.00 85.19           O  
ATOM   2940  N   GLY B 292       5.672 -40.406 -13.094  1.00 86.81           N  
ATOM   2941  CA  GLY B 292       6.996 -39.812 -13.141  1.00 86.81           C  
ATOM   2942  C   GLY B 292       7.316 -39.156 -14.477  1.00 86.81           C  
ATOM   2943  O   GLY B 292       7.203 -39.812 -15.523  1.00 86.81           O  
ATOM   2944  N   VAL B 293       7.664 -37.938 -14.477  1.00 93.75           N  
ATOM   2945  CA  VAL B 293       8.031 -37.188 -15.680  1.00 93.75           C  
ATOM   2946  C   VAL B 293       9.555 -37.125 -15.797  1.00 93.75           C  
ATOM   2947  CB  VAL B 293       7.434 -35.750 -15.664  1.00 93.75           C  
ATOM   2948  O   VAL B 293      10.242 -36.719 -14.852  1.00 93.75           O  
ATOM   2949  CG1 VAL B 293       7.801 -35.000 -16.938  1.00 93.75           C  
ATOM   2950  CG2 VAL B 293       5.914 -35.812 -15.500  1.00 93.75           C  
ATOM   2951  N   HIS B 294      10.070 -37.500 -16.938  1.00 94.81           N  
ATOM   2952  CA  HIS B 294      11.500 -37.500 -17.234  1.00 94.81           C  
ATOM   2953  C   HIS B 294      11.781 -36.875 -18.594  1.00 94.81           C  
ATOM   2954  CB  HIS B 294      12.039 -38.938 -17.203  1.00 94.81           C  
ATOM   2955  O   HIS B 294      10.867 -36.656 -19.391  1.00 94.81           O  
ATOM   2956  CG  HIS B 294      11.781 -39.656 -15.906  1.00 94.81           C  
ATOM   2957  CD2 HIS B 294      10.812 -40.531 -15.547  1.00 94.81           C  
ATOM   2958  ND1 HIS B 294      12.570 -39.469 -14.789  1.00 94.81           N  
ATOM   2959  CE1 HIS B 294      12.102 -40.219 -13.805  1.00 94.81           C  
ATOM   2960  NE2 HIS B 294      11.039 -40.875 -14.234  1.00 94.81           N  
ATOM   2961  N   LEU B 295      13.039 -36.625 -18.734  1.00 97.06           N  
ATOM   2962  CA  LEU B 295      13.469 -36.094 -20.031  1.00 97.06           C  
ATOM   2963  C   LEU B 295      13.594 -37.250 -21.062  1.00 97.06           C  
ATOM   2964  CB  LEU B 295      14.797 -35.375 -19.906  1.00 97.06           C  
ATOM   2965  O   LEU B 295      14.023 -38.344 -20.719  1.00 97.06           O  
ATOM   2966  CG  LEU B 295      14.789 -34.094 -19.078  1.00 97.06           C  
ATOM   2967  CD1 LEU B 295      16.203 -33.562 -18.891  1.00 97.06           C  
ATOM   2968  CD2 LEU B 295      13.898 -33.031 -19.719  1.00 97.06           C  
ATOM   2969  N   THR B 296      13.281 -36.969 -22.297  1.00 97.12           N  
ATOM   2970  CA  THR B 296      13.492 -37.906 -23.391  1.00 97.12           C  
ATOM   2971  C   THR B 296      14.984 -38.094 -23.672  1.00 97.12           C  
ATOM   2972  CB  THR B 296      12.773 -37.438 -24.672  1.00 97.12           C  
ATOM   2973  O   THR B 296      15.805 -37.281 -23.203  1.00 97.12           O  
ATOM   2974  CG2 THR B 296      11.266 -37.312 -24.438  1.00 97.12           C  
ATOM   2975  OG1 THR B 296      13.289 -36.188 -25.078  1.00 97.12           O  
ATOM   2976  N   PRO B 297      15.336 -39.156 -24.359  1.00 96.19           N  
ATOM   2977  CA  PRO B 297      16.750 -39.438 -24.656  1.00 96.19           C  
ATOM   2978  C   PRO B 297      17.438 -38.250 -25.359  1.00 96.19           C  
ATOM   2979  CB  PRO B 297      16.703 -40.656 -25.562  1.00 96.19           C  
ATOM   2980  O   PRO B 297      18.609 -37.969 -25.078  1.00 96.19           O  
ATOM   2981  CG  PRO B 297      15.461 -41.375 -25.156  1.00 96.19           C  
ATOM   2982  CD  PRO B 297      14.422 -40.375 -24.766  1.00 96.19           C  
ATOM   2983  N   ASP B 298      16.781 -37.531 -26.156  1.00 96.19           N  
ATOM   2984  CA  ASP B 298      17.344 -36.438 -26.922  1.00 96.19           C  
ATOM   2985  C   ASP B 298      17.719 -35.281 -26.031  1.00 96.19           C  
ATOM   2986  CB  ASP B 298      16.359 -35.969 -28.000  1.00 96.19           C  
ATOM   2987  O   ASP B 298      18.516 -34.406 -26.422  1.00 96.19           O  
ATOM   2988  CG  ASP B 298      16.375 -36.844 -29.234  1.00 96.19           C  
ATOM   2989  OD1 ASP B 298      17.266 -37.719 -29.359  1.00 96.19           O  
ATOM   2990  OD2 ASP B 298      15.484 -36.688 -30.109  1.00 96.19           O  
ATOM   2991  N   TYR B 299      17.156 -35.281 -24.844  1.00 97.62           N  
ATOM   2992  CA  TYR B 299      17.391 -34.125 -23.953  1.00 97.62           C  
ATOM   2993  C   TYR B 299      18.062 -34.594 -22.656  1.00 97.62           C  
ATOM   2994  CB  TYR B 299      16.062 -33.438 -23.641  1.00 97.62           C  
ATOM   2995  O   TYR B 299      18.141 -33.812 -21.688  1.00 97.62           O  
ATOM   2996  CG  TYR B 299      15.445 -32.750 -24.828  1.00 97.62           C  
ATOM   2997  CD1 TYR B 299      15.742 -31.422 -25.125  1.00 97.62           C  
ATOM   2998  CD2 TYR B 299      14.562 -33.438 -25.656  1.00 97.62           C  
ATOM   2999  CE1 TYR B 299      15.172 -30.781 -26.234  1.00 97.62           C  
ATOM   3000  CE2 TYR B 299      13.984 -32.812 -26.766  1.00 97.62           C  
ATOM   3001  OH  TYR B 299      13.727 -30.875 -28.125  1.00 97.62           O  
ATOM   3002  CZ  TYR B 299      14.297 -31.484 -27.047  1.00 97.62           C  
ATOM   3003  N   GLN B 300      18.531 -35.750 -22.562  1.00 96.12           N  
ATOM   3004  CA  GLN B 300      19.141 -36.344 -21.375  1.00 96.12           C  
ATOM   3005  C   GLN B 300      20.391 -35.594 -20.953  1.00 96.12           C  
ATOM   3006  CB  GLN B 300      19.469 -37.812 -21.625  1.00 96.12           C  
ATOM   3007  O   GLN B 300      20.750 -35.562 -19.781  1.00 96.12           O  
ATOM   3008  CG  GLN B 300      19.016 -38.750 -20.516  1.00 96.12           C  
ATOM   3009  CD  GLN B 300      17.891 -39.656 -20.922  1.00 96.12           C  
ATOM   3010  NE2 GLN B 300      17.344 -40.406 -19.969  1.00 96.12           N  
ATOM   3011  OE1 GLN B 300      17.516 -39.719 -22.109  1.00 96.12           O  
ATOM   3012  N   ARG B 301      21.062 -35.000 -21.781  1.00 96.25           N  
ATOM   3013  CA  ARG B 301      22.281 -34.250 -21.484  1.00 96.25           C  
ATOM   3014  C   ARG B 301      22.000 -33.094 -20.516  1.00 96.25           C  
ATOM   3015  CB  ARG B 301      22.906 -33.719 -22.766  1.00 96.25           C  
ATOM   3016  O   ARG B 301      22.922 -32.594 -19.859  1.00 96.25           O  
ATOM   3017  CG  ARG B 301      22.188 -32.500 -23.344  1.00 96.25           C  
ATOM   3018  CD  ARG B 301      22.906 -31.969 -24.578  1.00 96.25           C  
ATOM   3019  NE  ARG B 301      22.406 -30.641 -24.953  1.00 96.25           N  
ATOM   3020  NH1 ARG B 301      23.891 -30.359 -26.703  1.00 96.25           N  
ATOM   3021  NH2 ARG B 301      22.359 -28.719 -26.203  1.00 96.25           N  
ATOM   3022  CZ  ARG B 301      22.891 -29.906 -25.953  1.00 96.25           C  
ATOM   3023  N   PHE B 302      20.781 -32.656 -20.469  1.00 97.81           N  
ATOM   3024  CA  PHE B 302      20.406 -31.516 -19.625  1.00 97.81           C  
ATOM   3025  C   PHE B 302      19.969 -32.000 -18.250  1.00 97.81           C  
ATOM   3026  CB  PHE B 302      19.297 -30.688 -20.266  1.00 97.81           C  
ATOM   3027  O   PHE B 302      19.641 -31.203 -17.375  1.00 97.81           O  
ATOM   3028  CG  PHE B 302      19.672 -30.094 -21.594  1.00 97.81           C  
ATOM   3029  CD1 PHE B 302      20.594 -29.047 -21.672  1.00 97.81           C  
ATOM   3030  CD2 PHE B 302      19.125 -30.578 -22.781  1.00 97.81           C  
ATOM   3031  CE1 PHE B 302      20.953 -28.500 -22.891  1.00 97.81           C  
ATOM   3032  CE2 PHE B 302      19.469 -30.016 -24.000  1.00 97.81           C  
ATOM   3033  CZ  PHE B 302      20.391 -28.984 -24.062  1.00 97.81           C  
ATOM   3034  N   ASP B 303      19.906 -33.281 -18.031  1.00 97.38           N  
ATOM   3035  CA  ASP B 303      19.406 -33.844 -16.797  1.00 97.38           C  
ATOM   3036  C   ASP B 303      20.375 -33.625 -15.633  1.00 97.38           C  
ATOM   3037  CB  ASP B 303      19.141 -35.344 -16.969  1.00 97.38           C  
ATOM   3038  O   ASP B 303      21.469 -34.188 -15.609  1.00 97.38           O  
ATOM   3039  CG  ASP B 303      18.391 -35.938 -15.789  1.00 97.38           C  
ATOM   3040  OD1 ASP B 303      18.453 -35.406 -14.672  1.00 97.38           O  
ATOM   3041  OD2 ASP B 303      17.734 -37.000 -15.984  1.00 97.38           O  
ATOM   3042  N   ALA B 304      19.906 -32.844 -14.664  1.00 97.31           N  
ATOM   3043  CA  ALA B 304      20.750 -32.500 -13.516  1.00 97.31           C  
ATOM   3044  C   ALA B 304      21.000 -33.719 -12.633  1.00 97.31           C  
ATOM   3045  CB  ALA B 304      20.094 -31.391 -12.711  1.00 97.31           C  
ATOM   3046  O   ALA B 304      22.078 -33.875 -12.062  1.00 97.31           O  
ATOM   3047  N   GLU B 305      20.000 -34.562 -12.453  1.00 94.62           N  
ATOM   3048  CA  GLU B 305      20.141 -35.750 -11.609  1.00 94.62           C  
ATOM   3049  C   GLU B 305      21.141 -36.719 -12.211  1.00 94.62           C  
ATOM   3050  CB  GLU B 305      18.797 -36.438 -11.398  1.00 94.62           C  
ATOM   3051  O   GLU B 305      21.922 -37.344 -11.484  1.00 94.62           O  
ATOM   3052  CG  GLU B 305      17.891 -35.719 -10.391  1.00 94.62           C  
ATOM   3053  CD  GLU B 305      16.578 -36.438 -10.164  1.00 94.62           C  
ATOM   3054  OE1 GLU B 305      16.406 -37.094  -9.117  1.00 94.62           O  
ATOM   3055  OE2 GLU B 305      15.688 -36.312 -11.039  1.00 94.62           O  
ATOM   3056  N   ALA B 306      21.125 -36.875 -13.453  1.00 94.94           N  
ATOM   3057  CA  ALA B 306      22.078 -37.750 -14.141  1.00 94.94           C  
ATOM   3058  C   ALA B 306      23.500 -37.156 -14.039  1.00 94.94           C  
ATOM   3059  CB  ALA B 306      21.688 -37.906 -15.609  1.00 94.94           C  
ATOM   3060  O   ALA B 306      24.469 -37.906 -13.914  1.00 94.94           O  
ATOM   3061  N   HIS B 307      23.625 -35.906 -14.031  1.00 96.56           N  
ATOM   3062  CA  HIS B 307      24.938 -35.250 -14.016  1.00 96.56           C  
ATOM   3063  C   HIS B 307      25.531 -35.250 -12.609  1.00 96.56           C  
ATOM   3064  CB  HIS B 307      24.812 -33.812 -14.539  1.00 96.56           C  
ATOM   3065  O   HIS B 307      26.688 -35.625 -12.422  1.00 96.56           O  
ATOM   3066  CG  HIS B 307      26.109 -33.094 -14.609  1.00 96.56           C  
ATOM   3067  CD2 HIS B 307      26.688 -32.219 -13.734  1.00 96.56           C  
ATOM   3068  ND1 HIS B 307      26.984 -33.219 -15.672  1.00 96.56           N  
ATOM   3069  CE1 HIS B 307      28.047 -32.469 -15.453  1.00 96.56           C  
ATOM   3070  NE2 HIS B 307      27.891 -31.844 -14.289  1.00 96.56           N  
ATOM   3071  N   PHE B 308      24.781 -34.781 -11.688  1.00 96.19           N  
ATOM   3072  CA  PHE B 308      25.297 -34.562 -10.344  1.00 96.19           C  
ATOM   3073  C   PHE B 308      25.172 -35.812  -9.500  1.00 96.19           C  
ATOM   3074  CB  PHE B 308      24.562 -33.406  -9.672  1.00 96.19           C  
ATOM   3075  O   PHE B 308      25.844 -35.969  -8.469  1.00 96.19           O  
ATOM   3076  CG  PHE B 308      24.875 -32.062 -10.258  1.00 96.19           C  
ATOM   3077  CD1 PHE B 308      26.031 -31.375  -9.883  1.00 96.19           C  
ATOM   3078  CD2 PHE B 308      24.031 -31.469 -11.180  1.00 96.19           C  
ATOM   3079  CE1 PHE B 308      26.344 -30.125 -10.430  1.00 96.19           C  
ATOM   3080  CE2 PHE B 308      24.328 -30.219 -11.719  1.00 96.19           C  
ATOM   3081  CZ  PHE B 308      25.484 -29.547 -11.344  1.00 96.19           C  
ATOM   3082  N   ARG B 309      24.234 -36.719  -9.797  1.00 94.69           N  
ATOM   3083  CA  ARG B 309      24.047 -37.969  -9.109  1.00 94.69           C  
ATOM   3084  C   ARG B 309      23.922 -37.781  -7.602  1.00 94.69           C  
ATOM   3085  CB  ARG B 309      25.188 -38.938  -9.414  1.00 94.69           C  
ATOM   3086  O   ARG B 309      24.672 -38.375  -6.828  1.00 94.69           O  
ATOM   3087  CG  ARG B 309      25.266 -39.375 -10.875  1.00 94.69           C  
ATOM   3088  CD  ARG B 309      26.344 -40.438 -11.094  1.00 94.69           C  
ATOM   3089  NE  ARG B 309      26.812 -40.438 -12.477  1.00 94.69           N  
ATOM   3090  NH1 ARG B 309      28.156 -42.281 -12.227  1.00 94.69           N  
ATOM   3091  NH2 ARG B 309      28.031 -41.250 -14.258  1.00 94.69           N  
ATOM   3092  CZ  ARG B 309      27.656 -41.312 -12.984  1.00 94.69           C  
ATOM   3093  N   PRO B 310      22.906 -37.062  -7.258  1.00 91.31           N  
ATOM   3094  CA  PRO B 310      22.703 -36.812  -5.832  1.00 91.31           C  
ATOM   3095  C   PRO B 310      22.375 -38.062  -5.035  1.00 91.31           C  
ATOM   3096  CB  PRO B 310      21.531 -35.844  -5.824  1.00 91.31           C  
ATOM   3097  O   PRO B 310      21.984 -39.094  -5.617  1.00 91.31           O  
ATOM   3098  CG  PRO B 310      20.781 -36.125  -7.086  1.00 91.31           C  
ATOM   3099  CD  PRO B 310      21.750 -36.656  -8.094  1.00 91.31           C  
ATOM   3100  N   ALA B 311      22.578 -38.031  -3.732  1.00 87.38           N  
ATOM   3101  CA  ALA B 311      22.281 -39.156  -2.834  1.00 87.38           C  
ATOM   3102  C   ALA B 311      20.781 -39.375  -2.697  1.00 87.38           C  
ATOM   3103  CB  ALA B 311      22.906 -38.906  -1.463  1.00 87.38           C  
ATOM   3104  O   ALA B 311      20.016 -38.406  -2.691  1.00 87.38           O  
ATOM   3105  N   PRO B 312      20.438 -40.562  -2.742  1.00 76.50           N  
ATOM   3106  CA  PRO B 312      19.016 -40.844  -2.525  1.00 76.50           C  
ATOM   3107  C   PRO B 312      18.516 -40.312  -1.186  1.00 76.50           C  
ATOM   3108  CB  PRO B 312      18.938 -42.375  -2.568  1.00 76.50           C  
ATOM   3109  O   PRO B 312      19.219 -40.406  -0.173  1.00 76.50           O  
ATOM   3110  CG  PRO B 312      20.328 -42.812  -2.902  1.00 76.50           C  
ATOM   3111  CD  PRO B 312      21.234 -41.625  -2.836  1.00 76.50           C  
ATOM   3112  N   GLN B 313      17.469 -39.531  -1.270  1.00 72.69           N  
ATOM   3113  CA  GLN B 313      16.906 -38.938  -0.065  1.00 72.69           C  
ATOM   3114  C   GLN B 313      15.602 -39.594   0.333  1.00 72.69           C  
ATOM   3115  CB  GLN B 313      16.688 -37.438  -0.272  1.00 72.69           C  
ATOM   3116  O   GLN B 313      14.664 -39.656  -0.467  1.00 72.69           O  
ATOM   3117  CG  GLN B 313      17.953 -36.656  -0.665  1.00 72.69           C  
ATOM   3118  CD  GLN B 313      18.672 -36.062   0.528  1.00 72.69           C  
ATOM   3119  NE2 GLN B 313      19.922 -35.656   0.324  1.00 72.69           N  
ATOM   3120  OE1 GLN B 313      18.109 -35.969   1.623  1.00 72.69           O  
ATOM   3121  N   GLN B 314      15.492 -40.500   1.281  1.00 65.38           N  
ATOM   3122  CA  GLN B 314      14.219 -41.031   1.767  1.00 65.38           C  
ATOM   3123  C   GLN B 314      13.719 -40.250   2.971  1.00 65.38           C  
ATOM   3124  CB  GLN B 314      14.367 -42.500   2.131  1.00 65.38           C  
ATOM   3125  O   GLN B 314      14.250 -40.375   4.074  1.00 65.38           O  
ATOM   3126  CG  GLN B 314      13.977 -43.469   1.007  1.00 65.38           C  
ATOM   3127  CD  GLN B 314      14.156 -44.906   1.384  1.00 65.38           C  
ATOM   3128  NE2 GLN B 314      13.719 -45.812   0.503  1.00 65.38           N  
ATOM   3129  OE1 GLN B 314      14.672 -45.219   2.457  1.00 65.38           O  
ATOM   3130  N   VAL B 315      12.883 -39.219   2.641  1.00 67.75           N  
ATOM   3131  CA  VAL B 315      12.406 -38.375   3.727  1.00 67.75           C  
ATOM   3132  C   VAL B 315      10.891 -38.500   3.863  1.00 67.75           C  
ATOM   3133  CB  VAL B 315      12.789 -36.875   3.500  1.00 67.75           C  
ATOM   3134  O   VAL B 315      10.172 -38.531   2.863  1.00 67.75           O  
ATOM   3135  CG1 VAL B 315      12.555 -36.062   4.770  1.00 67.75           C  
ATOM   3136  CG2 VAL B 315      14.242 -36.781   3.049  1.00 67.75           C  
ATOM   3137  N   CYS B 316      10.484 -38.875   5.051  1.00 67.69           N  
ATOM   3138  CA  CYS B 316       9.055 -38.969   5.336  1.00 67.69           C  
ATOM   3139  C   CYS B 316       8.562 -37.688   6.020  1.00 67.69           C  
ATOM   3140  CB  CYS B 316       8.758 -40.188   6.211  1.00 67.69           C  
ATOM   3141  O   CYS B 316       9.336 -37.000   6.688  1.00 67.69           O  
ATOM   3142  SG  CYS B 316       9.180 -41.750   5.441  1.00 67.69           S  
ATOM   3143  N   ASP B 317       7.340 -37.312   5.664  1.00 71.00           N  
ATOM   3144  CA  ASP B 317       6.699 -36.188   6.340  1.00 71.00           C  
ATOM   3145  C   ASP B 317       6.504 -36.500   7.828  1.00 71.00           C  
ATOM   3146  CB  ASP B 317       5.355 -35.875   5.688  1.00 71.00           C  
ATOM   3147  O   ASP B 317       6.520 -37.656   8.242  1.00 71.00           O  
ATOM   3148  CG  ASP B 317       5.500 -35.219   4.324  1.00 71.00           C  
ATOM   3149  OD1 ASP B 317       6.547 -34.594   4.055  1.00 71.00           O  
ATOM   3150  OD2 ASP B 317       4.562 -35.344   3.508  1.00 71.00           O  
ATOM   3151  N   ASP B 318       6.520 -35.531   8.641  1.00 73.81           N  
ATOM   3152  CA  ASP B 318       6.188 -35.656  10.055  1.00 73.81           C  
ATOM   3153  C   ASP B 318       4.812 -36.312  10.242  1.00 73.81           C  
ATOM   3154  CB  ASP B 318       6.227 -34.312  10.750  1.00 73.81           C  
ATOM   3155  O   ASP B 318       3.820 -35.812   9.695  1.00 73.81           O  
ATOM   3156  CG  ASP B 318       6.215 -34.406  12.266  1.00 73.81           C  
ATOM   3157  OD1 ASP B 318       5.320 -35.062  12.820  1.00 73.81           O  
ATOM   3158  OD2 ASP B 318       7.105 -33.812  12.906  1.00 73.81           O  
ATOM   3159  N   PRO B 319       4.770 -37.375  10.938  1.00 78.00           N  
ATOM   3160  CA  PRO B 319       3.508 -38.125  11.117  1.00 78.00           C  
ATOM   3161  C   PRO B 319       2.426 -37.250  11.773  1.00 78.00           C  
ATOM   3162  CB  PRO B 319       3.898 -39.281  12.023  1.00 78.00           C  
ATOM   3163  O   PRO B 319       1.238 -37.562  11.672  1.00 78.00           O  
ATOM   3164  CG  PRO B 319       5.301 -39.000  12.445  1.00 78.00           C  
ATOM   3165  CD  PRO B 319       5.809 -37.812  11.641  1.00 78.00           C  
ATOM   3166  N   ARG B 320       2.799 -36.281  12.414  1.00 82.56           N  
ATOM   3167  CA  ARG B 320       1.833 -35.406  13.070  1.00 82.56           C  
ATOM   3168  C   ARG B 320       1.188 -34.438  12.070  1.00 82.56           C  
ATOM   3169  CB  ARG B 320       2.502 -34.625  14.195  1.00 82.56           C  
ATOM   3170  O   ARG B 320       0.128 -33.875  12.344  1.00 82.56           O  
ATOM   3171  CG  ARG B 320       2.992 -35.469  15.352  1.00 82.56           C  
ATOM   3172  CD  ARG B 320       3.789 -34.688  16.359  1.00 82.56           C  
ATOM   3173  NE  ARG B 320       5.086 -34.281  15.828  1.00 82.56           N  
ATOM   3174  NH1 ARG B 320       5.680 -33.000  17.672  1.00 82.56           N  
ATOM   3175  NH2 ARG B 320       7.109 -33.188  15.883  1.00 82.56           N  
ATOM   3176  CZ  ARG B 320       5.953 -33.469  16.469  1.00 82.56           C  
ATOM   3177  N   ALA B 321       1.887 -34.312  10.984  1.00 83.06           N  
ATOM   3178  CA  ALA B 321       1.367 -33.406   9.969  1.00 83.06           C  
ATOM   3179  C   ALA B 321       0.313 -34.094   9.102  1.00 83.06           C  
ATOM   3180  CB  ALA B 321       2.504 -32.875   9.094  1.00 83.06           C  
ATOM   3181  O   ALA B 321       0.489 -35.219   8.703  1.00 83.06           O  
ATOM   3182  N   ARG B 322      -0.770 -33.469   8.867  1.00 86.94           N  
ATOM   3183  CA  ARG B 322      -1.865 -34.031   8.070  1.00 86.94           C  
ATOM   3184  C   ARG B 322      -1.938 -33.344   6.711  1.00 86.94           C  
ATOM   3185  CB  ARG B 322      -3.197 -33.875   8.812  1.00 86.94           C  
ATOM   3186  O   ARG B 322      -3.027 -33.031   6.215  1.00 86.94           O  
ATOM   3187  CG  ARG B 322      -3.264 -34.625  10.125  1.00 86.94           C  
ATOM   3188  CD  ARG B 322      -4.672 -34.625  10.711  1.00 86.94           C  
ATOM   3189  NE  ARG B 322      -5.605 -35.344   9.859  1.00 86.94           N  
ATOM   3190  NH1 ARG B 322      -7.477 -34.812  11.117  1.00 86.94           N  
ATOM   3191  NH2 ARG B 322      -7.676 -36.125   9.242  1.00 86.94           N  
ATOM   3192  CZ  ARG B 322      -6.918 -35.438  10.078  1.00 86.94           C  
ATOM   3193  N   CYS B 323      -0.796 -32.969   6.242  1.00 87.12           N  
ATOM   3194  CA  CYS B 323      -0.731 -32.281   4.949  1.00 87.12           C  
ATOM   3195  C   CYS B 323      -1.399 -33.125   3.863  1.00 87.12           C  
ATOM   3196  CB  CYS B 323       0.720 -32.000   4.566  1.00 87.12           C  
ATOM   3197  O   CYS B 323      -2.182 -32.594   3.068  1.00 87.12           O  
ATOM   3198  SG  CYS B 323       1.621 -31.047   5.801  1.00 87.12           S  
ATOM   3199  N   GLY B 324      -1.107 -34.375   3.854  1.00 85.44           N  
ATOM   3200  CA  GLY B 324      -1.695 -35.250   2.863  1.00 85.44           C  
ATOM   3201  C   GLY B 324      -3.209 -35.312   2.943  1.00 85.44           C  
ATOM   3202  O   GLY B 324      -3.889 -35.375   1.916  1.00 85.44           O  
ATOM   3203  N   GLU B 325      -3.742 -35.344   4.117  1.00 88.50           N  
ATOM   3204  CA  GLU B 325      -5.188 -35.406   4.316  1.00 88.50           C  
ATOM   3205  C   GLU B 325      -5.859 -34.094   3.852  1.00 88.50           C  
ATOM   3206  CB  GLU B 325      -5.516 -35.656   5.789  1.00 88.50           C  
ATOM   3207  O   GLU B 325      -6.988 -34.125   3.355  1.00 88.50           O  
ATOM   3208  CG  GLU B 325      -5.094 -37.031   6.277  1.00 88.50           C  
ATOM   3209  CD  GLU B 325      -5.480 -37.312   7.723  1.00 88.50           C  
ATOM   3210  OE1 GLU B 325      -4.582 -37.625   8.539  1.00 88.50           O  
ATOM   3211  OE2 GLU B 325      -6.684 -37.219   8.039  1.00 88.50           O  
ATOM   3212  N   VAL B 326      -5.164 -33.031   4.000  1.00 88.56           N  
ATOM   3213  CA  VAL B 326      -5.684 -31.766   3.523  1.00 88.56           C  
ATOM   3214  C   VAL B 326      -5.734 -31.766   1.998  1.00 88.56           C  
ATOM   3215  CB  VAL B 326      -4.836 -30.578   4.031  1.00 88.56           C  
ATOM   3216  O   VAL B 326      -6.742 -31.375   1.403  1.00 88.56           O  
ATOM   3217  CG1 VAL B 326      -5.262 -29.281   3.354  1.00 88.56           C  
ATOM   3218  CG2 VAL B 326      -4.945 -30.453   5.551  1.00 88.56           C  
ATOM   3219  N   LEU B 327      -4.715 -32.312   1.402  1.00 87.25           N  
ATOM   3220  CA  LEU B 327      -4.574 -32.312  -0.050  1.00 87.25           C  
ATOM   3221  C   LEU B 327      -5.539 -33.281  -0.698  1.00 87.25           C  
ATOM   3222  CB  LEU B 327      -3.135 -32.625  -0.452  1.00 87.25           C  
ATOM   3223  O   LEU B 327      -5.777 -33.219  -1.905  1.00 87.25           O  
ATOM   3224  CG  LEU B 327      -2.107 -31.516  -0.281  1.00 87.25           C  
ATOM   3225  CD1 LEU B 327      -0.692 -32.062  -0.382  1.00 87.25           C  
ATOM   3226  CD2 LEU B 327      -2.330 -30.422  -1.318  1.00 87.25           C  
ATOM   3227  N   THR B 328      -6.102 -34.188   0.089  1.00 87.50           N  
ATOM   3228  CA  THR B 328      -7.031 -35.188  -0.439  1.00 87.50           C  
ATOM   3229  C   THR B 328      -8.461 -34.875   0.013  1.00 87.50           C  
ATOM   3230  CB  THR B 328      -6.637 -36.594   0.002  1.00 87.50           C  
ATOM   3231  O   THR B 328      -9.359 -35.688  -0.186  1.00 87.50           O  
ATOM   3232  CG2 THR B 328      -5.281 -37.000  -0.570  1.00 87.50           C  
ATOM   3233  OG1 THR B 328      -6.574 -36.656   1.433  1.00 87.50           O  
ATOM   3234  N   GLY B 329      -8.609 -33.812   0.686  1.00 86.38           N  
ATOM   3235  CA  GLY B 329      -9.945 -33.406   1.083  1.00 86.38           C  
ATOM   3236  C   GLY B 329     -10.461 -34.156   2.303  1.00 86.38           C  
ATOM   3237  O   GLY B 329     -11.648 -34.031   2.639  1.00 86.38           O  
ATOM   3238  N   LYS B 330      -9.656 -34.875   2.982  1.00 87.69           N  
ATOM   3239  CA  LYS B 330     -10.070 -35.688   4.137  1.00 87.69           C  
ATOM   3240  C   LYS B 330     -10.180 -34.812   5.387  1.00 87.69           C  
ATOM   3241  CB  LYS B 330      -9.086 -36.812   4.379  1.00 87.69           C  
ATOM   3242  O   LYS B 330     -10.906 -35.156   6.320  1.00 87.69           O  
ATOM   3243  CG  LYS B 330      -9.133 -37.906   3.320  1.00 87.69           C  
ATOM   3244  CD  LYS B 330      -8.180 -39.062   3.652  1.00 87.69           C  
ATOM   3245  CE  LYS B 330      -8.188 -40.125   2.568  1.00 87.69           C  
ATOM   3246  NZ  LYS B 330      -7.180 -41.188   2.838  1.00 87.69           N  
ATOM   3247  N   CYS B 331      -9.336 -33.688   5.355  1.00 88.12           N  
ATOM   3248  CA  CYS B 331      -9.469 -32.781   6.480  1.00 88.12           C  
ATOM   3249  C   CYS B 331      -9.227 -31.344   6.043  1.00 88.12           C  
ATOM   3250  CB  CYS B 331      -8.484 -33.156   7.594  1.00 88.12           C  
ATOM   3251  O   CYS B 331      -8.625 -31.109   4.992  1.00 88.12           O  
ATOM   3252  SG  CYS B 331      -6.773 -32.688   7.238  1.00 88.12           S  
ATOM   3253  N   LYS B 332      -9.742 -30.422   6.762  1.00 88.94           N  
ATOM   3254  CA  LYS B 332      -9.508 -29.000   6.551  1.00 88.94           C  
ATOM   3255  C   LYS B 332      -8.234 -28.547   7.258  1.00 88.94           C  
ATOM   3256  CB  LYS B 332     -10.703 -28.188   7.039  1.00 88.94           C  
ATOM   3257  O   LYS B 332      -7.770 -29.203   8.195  1.00 88.94           O  
ATOM   3258  CG  LYS B 332     -11.977 -28.422   6.250  1.00 88.94           C  
ATOM   3259  CD  LYS B 332     -13.094 -27.484   6.699  1.00 88.94           C  
ATOM   3260  CE  LYS B 332     -14.367 -27.703   5.887  1.00 88.94           C  
ATOM   3261  NZ  LYS B 332     -15.453 -26.766   6.309  1.00 88.94           N  
ATOM   3262  N   PRO B 333      -7.641 -27.500   6.828  1.00 88.56           N  
ATOM   3263  CA  PRO B 333      -6.371 -27.031   7.383  1.00 88.56           C  
ATOM   3264  C   PRO B 333      -6.410 -26.875   8.898  1.00 88.56           C  
ATOM   3265  CB  PRO B 333      -6.164 -25.688   6.699  1.00 88.56           C  
ATOM   3266  O   PRO B 333      -5.512 -27.359   9.594  1.00 88.56           O  
ATOM   3267  CG  PRO B 333      -6.758 -25.844   5.336  1.00 88.56           C  
ATOM   3268  CD  PRO B 333      -7.996 -26.688   5.453  1.00 88.56           C  
ATOM   3269  N   HIS B 334      -7.523 -26.391   9.406  1.00 87.81           N  
ATOM   3270  CA  HIS B 334      -7.598 -26.094  10.836  1.00 87.81           C  
ATOM   3271  C   HIS B 334      -7.770 -27.375  11.656  1.00 87.81           C  
ATOM   3272  CB  HIS B 334      -8.750 -25.125  11.125  1.00 87.81           C  
ATOM   3273  O   HIS B 334      -7.621 -27.344  12.875  1.00 87.81           O  
ATOM   3274  CG  HIS B 334     -10.102 -25.703  10.852  1.00 87.81           C  
ATOM   3275  CD2 HIS B 334     -11.016 -26.266  11.680  1.00 87.81           C  
ATOM   3276  ND1 HIS B 334     -10.648 -25.750   9.586  1.00 87.81           N  
ATOM   3277  CE1 HIS B 334     -11.844 -26.312   9.648  1.00 87.81           C  
ATOM   3278  NE2 HIS B 334     -12.086 -26.641  10.914  1.00 87.81           N  
ATOM   3279  N   GLN B 335      -8.047 -28.453  11.031  1.00 89.19           N  
ATOM   3280  CA  GLN B 335      -8.227 -29.734  11.711  1.00 89.19           C  
ATOM   3281  C   GLN B 335      -6.883 -30.422  11.953  1.00 89.19           C  
ATOM   3282  CB  GLN B 335      -9.141 -30.656  10.898  1.00 89.19           C  
ATOM   3283  O   GLN B 335      -6.809 -31.422  12.664  1.00 89.19           O  
ATOM   3284  CG  GLN B 335     -10.570 -30.141  10.766  1.00 89.19           C  
ATOM   3285  CD  GLN B 335     -11.422 -31.000   9.859  1.00 89.19           C  
ATOM   3286  NE2 GLN B 335     -12.703 -31.109  10.180  1.00 89.19           N  
ATOM   3287  OE1 GLN B 335     -10.930 -31.562   8.875  1.00 89.19           O  
ATOM   3288  N   CYS B 336      -5.852 -29.938  11.359  1.00 89.56           N  
ATOM   3289  CA  CYS B 336      -4.500 -30.406  11.633  1.00 89.56           C  
ATOM   3290  C   CYS B 336      -4.020 -29.906  12.992  1.00 89.56           C  
ATOM   3291  CB  CYS B 336      -3.535 -29.938  10.547  1.00 89.56           C  
ATOM   3292  O   CYS B 336      -4.012 -28.703  13.250  1.00 89.56           O  
ATOM   3293  SG  CYS B 336      -1.812 -30.391  10.859  1.00 89.56           S  
ATOM   3294  N   PRO B 337      -3.570 -30.781  13.844  1.00 88.88           N  
ATOM   3295  CA  PRO B 337      -3.148 -30.391  15.195  1.00 88.88           C  
ATOM   3296  C   PRO B 337      -1.975 -29.406  15.188  1.00 88.88           C  
ATOM   3297  CB  PRO B 337      -2.746 -31.719  15.836  1.00 88.88           C  
ATOM   3298  O   PRO B 337      -1.771 -28.672  16.156  1.00 88.88           O  
ATOM   3299  CG  PRO B 337      -2.863 -32.719  14.734  1.00 88.88           C  
ATOM   3300  CD  PRO B 337      -3.496 -32.062  13.547  1.00 88.88           C  
ATOM   3301  N   LEU B 338      -1.268 -29.344  14.141  1.00 90.25           N  
ATOM   3302  CA  LEU B 338      -0.078 -28.500  14.070  1.00 90.25           C  
ATOM   3303  C   LEU B 338      -0.421 -27.125  13.523  1.00 90.25           C  
ATOM   3304  CB  LEU B 338       0.990 -29.156  13.188  1.00 90.25           C  
ATOM   3305  O   LEU B 338       0.380 -26.188  13.633  1.00 90.25           O  
ATOM   3306  CG  LEU B 338       1.487 -30.531  13.641  1.00 90.25           C  
ATOM   3307  CD1 LEU B 338       2.508 -31.078  12.648  1.00 90.25           C  
ATOM   3308  CD2 LEU B 338       2.084 -30.453  15.039  1.00 90.25           C  
ATOM   3309  N   PHE B 339      -1.591 -27.000  12.992  1.00 89.62           N  
ATOM   3310  CA  PHE B 339      -1.976 -25.781  12.281  1.00 89.62           C  
ATOM   3311  C   PHE B 339      -2.053 -24.594  13.234  1.00 89.62           C  
ATOM   3312  CB  PHE B 339      -3.320 -25.984  11.570  1.00 89.62           C  
ATOM   3313  O   PHE B 339      -2.707 -24.672  14.273  1.00 89.62           O  
ATOM   3314  CG  PHE B 339      -3.801 -24.766  10.836  1.00 89.62           C  
ATOM   3315  CD1 PHE B 339      -4.664 -23.859  11.445  1.00 89.62           C  
ATOM   3316  CD2 PHE B 339      -3.385 -24.516   9.531  1.00 89.62           C  
ATOM   3317  CE1 PHE B 339      -5.109 -22.734  10.758  1.00 89.62           C  
ATOM   3318  CE2 PHE B 339      -3.826 -23.391   8.844  1.00 89.62           C  
ATOM   3319  CZ  PHE B 339      -4.688 -22.500   9.461  1.00 89.62           C  
ATOM   3320  N   GLY B 340      -1.393 -23.453  12.844  1.00 82.31           N  
ATOM   3321  CA  GLY B 340      -1.488 -22.203  13.578  1.00 82.31           C  
ATOM   3322  C   GLY B 340      -0.595 -22.156  14.805  1.00 82.31           C  
ATOM   3323  O   GLY B 340      -0.340 -21.094  15.359  1.00 82.31           O  
ATOM   3324  N   ASN B 341      -0.104 -23.266  15.344  1.00 83.31           N  
ATOM   3325  CA  ASN B 341       0.753 -23.344  16.531  1.00 83.31           C  
ATOM   3326  C   ASN B 341       2.199 -23.656  16.156  1.00 83.31           C  
ATOM   3327  CB  ASN B 341       0.223 -24.375  17.516  1.00 83.31           C  
ATOM   3328  O   ASN B 341       3.021 -22.750  16.016  1.00 83.31           O  
ATOM   3329  CG  ASN B 341      -0.840 -23.812  18.438  1.00 83.31           C  
ATOM   3330  ND2 ASN B 341      -1.485 -24.688  19.203  1.00 83.31           N  
ATOM   3331  OD1 ASN B 341      -1.081 -22.609  18.469  1.00 83.31           O  
ATOM   3332  N   THR B 342       2.354 -24.969  15.875  1.00 84.81           N  
ATOM   3333  CA  THR B 342       3.697 -25.406  15.516  1.00 84.81           C  
ATOM   3334  C   THR B 342       3.967 -25.141  14.031  1.00 84.81           C  
ATOM   3335  CB  THR B 342       3.910 -26.891  15.820  1.00 84.81           C  
ATOM   3336  O   THR B 342       5.086 -24.781  13.648  1.00 84.81           O  
ATOM   3337  CG2 THR B 342       5.258 -27.125  16.500  1.00 84.81           C  
ATOM   3338  OG1 THR B 342       2.865 -27.344  16.688  1.00 84.81           O  
ATOM   3339  N   CYS B 343       2.877 -25.281  13.273  1.00 86.56           N  
ATOM   3340  CA  CYS B 343       2.990 -25.031  11.844  1.00 86.56           C  
ATOM   3341  C   CYS B 343       2.418 -23.672  11.477  1.00 86.56           C  
ATOM   3342  CB  CYS B 343       2.271 -26.125  11.047  1.00 86.56           C  
ATOM   3343  O   CYS B 343       1.199 -23.484  11.477  1.00 86.56           O  
ATOM   3344  SG  CYS B 343       2.537 -26.031   9.266  1.00 86.56           S  
ATOM   3345  N   ASN B 344       3.287 -22.766  11.172  1.00 84.62           N  
ATOM   3346  CA  ASN B 344       2.953 -21.406  10.797  1.00 84.62           C  
ATOM   3347  C   ASN B 344       3.916 -20.859   9.742  1.00 84.62           C  
ATOM   3348  CB  ASN B 344       2.941 -20.500  12.023  1.00 84.62           C  
ATOM   3349  O   ASN B 344       4.867 -21.547   9.359  1.00 84.62           O  
ATOM   3350  CG  ASN B 344       4.281 -20.453  12.734  1.00 84.62           C  
ATOM   3351  ND2 ASN B 344       4.281 -20.797  14.016  1.00 84.62           N  
ATOM   3352  OD1 ASN B 344       5.305 -20.109  12.133  1.00 84.62           O  
ATOM   3353  N   PRO B 345       3.619 -19.766   9.211  1.00 76.94           N  
ATOM   3354  CA  PRO B 345       4.438 -19.281   8.094  1.00 76.94           C  
ATOM   3355  C   PRO B 345       5.910 -19.125   8.469  1.00 76.94           C  
ATOM   3356  CB  PRO B 345       3.811 -17.922   7.770  1.00 76.94           C  
ATOM   3357  O   PRO B 345       6.781 -19.203   7.602  1.00 76.94           O  
ATOM   3358  CG  PRO B 345       2.369 -18.062   8.141  1.00 76.94           C  
ATOM   3359  CD  PRO B 345       2.277 -18.953   9.352  1.00 76.94           C  
ATOM   3360  N   GLN B 346       6.262 -18.969   9.703  1.00 74.94           N  
ATOM   3361  CA  GLN B 346       7.645 -18.812  10.148  1.00 74.94           C  
ATOM   3362  C   GLN B 346       8.312 -20.172  10.352  1.00 74.94           C  
ATOM   3363  CB  GLN B 346       7.707 -18.000  11.438  1.00 74.94           C  
ATOM   3364  O   GLN B 346       9.500 -20.328  10.070  1.00 74.94           O  
ATOM   3365  CG  GLN B 346       7.453 -16.516  11.234  1.00 74.94           C  
ATOM   3366  CD  GLN B 346       7.344 -15.750  12.547  1.00 74.94           C  
ATOM   3367  NE2 GLN B 346       7.273 -14.430  12.461  1.00 74.94           N  
ATOM   3368  OE1 GLN B 346       7.316 -16.359  13.625  1.00 74.94           O  
ATOM   3369  N   THR B 347       7.520 -21.062  10.875  1.00 79.75           N  
ATOM   3370  CA  THR B 347       7.984 -22.422  11.117  1.00 79.75           C  
ATOM   3371  C   THR B 347       7.062 -23.438  10.461  1.00 79.75           C  
ATOM   3372  CB  THR B 347       8.078 -22.719  12.633  1.00 79.75           C  
ATOM   3373  O   THR B 347       6.344 -24.172  11.141  1.00 79.75           O  
ATOM   3374  CG2 THR B 347       9.352 -22.125  13.227  1.00 79.75           C  
ATOM   3375  OG1 THR B 347       6.945 -22.141  13.289  1.00 79.75           O  
ATOM   3376  N   ALA B 348       7.293 -23.562   9.148  1.00 83.56           N  
ATOM   3377  CA  ALA B 348       6.383 -24.406   8.383  1.00 83.56           C  
ATOM   3378  C   ALA B 348       6.828 -25.859   8.406  1.00 83.56           C  
ATOM   3379  CB  ALA B 348       6.285 -23.906   6.941  1.00 83.56           C  
ATOM   3380  O   ALA B 348       8.016 -26.156   8.219  1.00 83.56           O  
ATOM   3381  N   PHE B 349       5.902 -26.766   8.734  1.00 81.31           N  
ATOM   3382  CA  PHE B 349       6.137 -28.203   8.664  1.00 81.31           C  
ATOM   3383  C   PHE B 349       5.871 -28.719   7.250  1.00 81.31           C  
ATOM   3384  CB  PHE B 349       5.250 -28.938   9.664  1.00 81.31           C  
ATOM   3385  O   PHE B 349       6.492 -29.688   6.812  1.00 81.31           O  
ATOM   3386  CG  PHE B 349       5.922 -29.219  10.984  1.00 81.31           C  
ATOM   3387  CD1 PHE B 349       6.375 -30.484  11.305  1.00 81.31           C  
ATOM   3388  CD2 PHE B 349       6.098 -28.188  11.906  1.00 81.31           C  
ATOM   3389  CE1 PHE B 349       6.996 -30.734  12.523  1.00 81.31           C  
ATOM   3390  CE2 PHE B 349       6.715 -28.438  13.133  1.00 81.31           C  
ATOM   3391  CZ  PHE B 349       7.164 -29.703  13.438  1.00 81.31           C  
ATOM   3392  N   GLY B 350       4.926 -28.078   6.625  1.00 81.62           N  
ATOM   3393  CA  GLY B 350       4.570 -28.469   5.270  1.00 81.62           C  
ATOM   3394  C   GLY B 350       4.543 -27.312   4.301  1.00 81.62           C  
ATOM   3395  O   GLY B 350       4.508 -26.156   4.719  1.00 81.62           O  
ATOM   3396  N   ALA B 351       4.562 -27.672   3.088  1.00 83.06           N  
ATOM   3397  CA  ALA B 351       4.602 -26.672   2.014  1.00 83.06           C  
ATOM   3398  C   ALA B 351       3.293 -25.891   1.937  1.00 83.06           C  
ATOM   3399  CB  ALA B 351       4.895 -27.359   0.677  1.00 83.06           C  
ATOM   3400  O   ALA B 351       3.266 -24.766   1.458  1.00 83.06           O  
ATOM   3401  N   LEU B 352       2.197 -26.516   2.430  1.00 87.69           N  
ATOM   3402  CA  LEU B 352       0.876 -25.906   2.357  1.00 87.69           C  
ATOM   3403  C   LEU B 352       0.850 -24.578   3.123  1.00 87.69           C  
ATOM   3404  CB  LEU B 352      -0.189 -26.859   2.914  1.00 87.69           C  
ATOM   3405  O   LEU B 352       0.045 -23.703   2.818  1.00 87.69           O  
ATOM   3406  CG  LEU B 352      -0.580 -28.031   2.021  1.00 87.69           C  
ATOM   3407  CD1 LEU B 352      -0.749 -29.297   2.859  1.00 87.69           C  
ATOM   3408  CD2 LEU B 352      -1.857 -27.719   1.251  1.00 87.69           C  
ATOM   3409  N   MET B 353       1.789 -24.406   4.105  1.00 85.06           N  
ATOM   3410  CA  MET B 353       1.803 -23.250   4.988  1.00 85.06           C  
ATOM   3411  C   MET B 353       2.633 -22.125   4.383  1.00 85.06           C  
ATOM   3412  CB  MET B 353       2.350 -23.625   6.363  1.00 85.06           C  
ATOM   3413  O   MET B 353       2.520 -20.969   4.805  1.00 85.06           O  
ATOM   3414  CG  MET B 353       2.283 -22.500   7.379  1.00 85.06           C  
ATOM   3415  SD  MET B 353       0.571 -21.891   7.645  1.00 85.06           S  
ATOM   3416  CE  MET B 353      -0.073 -23.203   8.711  1.00 85.06           C  
ATOM   3417  N   VAL B 354       3.455 -22.484   3.430  1.00 79.25           N  
ATOM   3418  CA  VAL B 354       4.395 -21.453   2.982  1.00 79.25           C  
ATOM   3419  C   VAL B 354       4.105 -21.094   1.529  1.00 79.25           C  
ATOM   3420  CB  VAL B 354       5.859 -21.938   3.129  1.00 79.25           C  
ATOM   3421  O   VAL B 354       4.504 -20.016   1.063  1.00 79.25           O  
ATOM   3422  CG1 VAL B 354       6.273 -21.953   4.598  1.00 79.25           C  
ATOM   3423  CG2 VAL B 354       6.039 -23.312   2.496  1.00 79.25           C  
ATOM   3424  N   SER B 355       3.400 -21.938   0.827  1.00 78.00           N  
ATOM   3425  CA  SER B 355       3.008 -21.594  -0.539  1.00 78.00           C  
ATOM   3426  C   SER B 355       1.833 -20.625  -0.554  1.00 78.00           C  
ATOM   3427  CB  SER B 355       2.645 -22.859  -1.315  1.00 78.00           C  
ATOM   3428  O   SER B 355       0.886 -20.781   0.220  1.00 78.00           O  
ATOM   3429  OG  SER B 355       2.088 -22.531  -2.578  1.00 78.00           O  
ATOM   3430  N   SER B 356       1.865 -19.719  -1.379  1.00 70.50           N  
ATOM   3431  CA  SER B 356       0.773 -18.750  -1.520  1.00 70.50           C  
ATOM   3432  C   SER B 356      -0.495 -19.438  -2.027  1.00 70.50           C  
ATOM   3433  CB  SER B 356       1.171 -17.625  -2.469  1.00 70.50           C  
ATOM   3434  O   SER B 356      -1.603 -18.953  -1.797  1.00 70.50           O  
ATOM   3435  OG  SER B 356       1.607 -18.141  -3.715  1.00 70.50           O  
ATOM   3436  N   GLU B 357      -0.342 -20.531  -2.646  1.00 75.38           N  
ATOM   3437  CA  GLU B 357      -1.464 -21.297  -3.199  1.00 75.38           C  
ATOM   3438  C   GLU B 357      -1.835 -22.469  -2.297  1.00 75.38           C  
ATOM   3439  CB  GLU B 357      -1.134 -21.797  -4.605  1.00 75.38           C  
ATOM   3440  O   GLU B 357      -2.678 -23.297  -2.658  1.00 75.38           O  
ATOM   3441  CG  GLU B 357      -0.960 -20.688  -5.633  1.00 75.38           C  
ATOM   3442  CD  GLU B 357      -0.800 -21.203  -7.055  1.00 75.38           C  
ATOM   3443  OE1 GLU B 357      -0.776 -20.375  -7.996  1.00 75.38           O  
ATOM   3444  OE2 GLU B 357      -0.698 -22.438  -7.227  1.00 75.38           O  
ATOM   3445  N   GLY B 358      -1.129 -22.438  -1.175  1.00 82.81           N  
ATOM   3446  CA  GLY B 358      -1.385 -23.531  -0.254  1.00 82.81           C  
ATOM   3447  C   GLY B 358      -2.611 -23.312   0.611  1.00 82.81           C  
ATOM   3448  O   GLY B 358      -2.826 -22.219   1.124  1.00 82.81           O  
ATOM   3449  N   ALA B 359      -3.346 -24.344   0.763  1.00 85.44           N  
ATOM   3450  CA  ALA B 359      -4.594 -24.281   1.519  1.00 85.44           C  
ATOM   3451  C   ALA B 359      -4.344 -23.812   2.953  1.00 85.44           C  
ATOM   3452  CB  ALA B 359      -5.293 -25.641   1.510  1.00 85.44           C  
ATOM   3453  O   ALA B 359      -5.133 -23.047   3.514  1.00 85.44           O  
ATOM   3454  N   CYS B 360      -3.270 -24.297   3.588  1.00 88.94           N  
ATOM   3455  CA  CYS B 360      -2.967 -23.922   4.965  1.00 88.94           C  
ATOM   3456  C   CYS B 360      -2.580 -22.453   5.066  1.00 88.94           C  
ATOM   3457  CB  CYS B 360      -1.839 -24.797   5.520  1.00 88.94           C  
ATOM   3458  O   CYS B 360      -2.979 -21.766   6.004  1.00 88.94           O  
ATOM   3459  SG  CYS B 360      -2.281 -26.547   5.688  1.00 88.94           S  
ATOM   3460  N   ALA B 361      -1.841 -22.062   4.113  1.00 84.88           N  
ATOM   3461  CA  ALA B 361      -1.462 -20.656   4.078  1.00 84.88           C  
ATOM   3462  C   ALA B 361      -2.686 -19.766   3.896  1.00 84.88           C  
ATOM   3463  CB  ALA B 361      -0.455 -20.406   2.957  1.00 84.88           C  
ATOM   3464  O   ALA B 361      -2.834 -18.750   4.590  1.00 84.88           O  
ATOM   3465  N   ALA B 362      -3.529 -20.125   2.982  1.00 82.25           N  
ATOM   3466  CA  ALA B 362      -4.754 -19.375   2.709  1.00 82.25           C  
ATOM   3467  C   ALA B 362      -5.664 -19.344   3.934  1.00 82.25           C  
ATOM   3468  CB  ALA B 362      -5.488 -19.969   1.515  1.00 82.25           C  
ATOM   3469  O   ALA B 362      -6.180 -18.281   4.309  1.00 82.25           O  
ATOM   3470  N   TRP B 363      -5.754 -20.500   4.516  1.00 85.12           N  
ATOM   3471  CA  TRP B 363      -6.582 -20.578   5.715  1.00 85.12           C  
ATOM   3472  C   TRP B 363      -6.012 -19.719   6.832  1.00 85.12           C  
ATOM   3473  CB  TRP B 363      -6.703 -22.031   6.188  1.00 85.12           C  
ATOM   3474  O   TRP B 363      -6.750 -19.000   7.512  1.00 85.12           O  
ATOM   3475  CG  TRP B 363      -7.836 -22.266   7.141  1.00 85.12           C  
ATOM   3476  CD1 TRP B 363      -7.898 -21.891   8.453  1.00 85.12           C  
ATOM   3477  CD2 TRP B 363      -9.062 -22.938   6.859  1.00 85.12           C  
ATOM   3478  CE2 TRP B 363      -9.828 -22.938   8.047  1.00 85.12           C  
ATOM   3479  CE3 TRP B 363      -9.594 -23.562   5.719  1.00 85.12           C  
ATOM   3480  NE1 TRP B 363      -9.094 -22.281   9.008  1.00 85.12           N  
ATOM   3481  CH2 TRP B 363     -11.586 -24.109   6.992  1.00 85.12           C  
ATOM   3482  CZ2 TRP B 363     -11.094 -23.516   8.125  1.00 85.12           C  
ATOM   3483  CZ3 TRP B 363     -10.852 -24.141   5.797  1.00 85.12           C  
ATOM   3484  N   TYR B 364      -4.789 -19.797   7.062  1.00 83.00           N  
ATOM   3485  CA  TYR B 364      -4.102 -19.047   8.102  1.00 83.00           C  
ATOM   3486  C   TYR B 364      -4.273 -17.547   7.895  1.00 83.00           C  
ATOM   3487  CB  TYR B 364      -2.613 -19.406   8.133  1.00 83.00           C  
ATOM   3488  O   TYR B 364      -4.457 -16.797   8.852  1.00 83.00           O  
ATOM   3489  CG  TYR B 364      -1.866 -18.797   9.297  1.00 83.00           C  
ATOM   3490  CD1 TYR B 364      -1.260 -17.547   9.188  1.00 83.00           C  
ATOM   3491  CD2 TYR B 364      -1.765 -19.484  10.508  1.00 83.00           C  
ATOM   3492  CE1 TYR B 364      -0.568 -16.984  10.258  1.00 83.00           C  
ATOM   3493  CE2 TYR B 364      -1.075 -18.922  11.586  1.00 83.00           C  
ATOM   3494  OH  TYR B 364       0.201 -17.141  12.508  1.00 83.00           O  
ATOM   3495  CZ  TYR B 364      -0.482 -17.688  11.445  1.00 83.00           C  
ATOM   3496  N   GLN B 365      -4.262 -17.156   6.742  1.00 72.81           N  
ATOM   3497  CA  GLN B 365      -4.297 -15.734   6.402  1.00 72.81           C  
ATOM   3498  C   GLN B 365      -5.719 -15.188   6.461  1.00 72.81           C  
ATOM   3499  CB  GLN B 365      -3.703 -15.500   5.012  1.00 72.81           C  
ATOM   3500  O   GLN B 365      -5.945 -14.078   6.949  1.00 72.81           O  
ATOM   3501  CG  GLN B 365      -3.527 -14.031   4.656  1.00 72.81           C  
ATOM   3502  CD  GLN B 365      -2.697 -13.820   3.404  1.00 72.81           C  
ATOM   3503  NE2 GLN B 365      -2.520 -12.562   3.012  1.00 72.81           N  
ATOM   3504  OE1 GLN B 365      -2.217 -14.781   2.795  1.00 72.81           O  
ATOM   3505  N   TYR B 366      -6.664 -15.938   6.016  1.00 72.12           N  
ATOM   3506  CA  TYR B 366      -7.980 -15.367   5.758  1.00 72.12           C  
ATOM   3507  C   TYR B 366      -9.000 -15.883   6.762  1.00 72.12           C  
ATOM   3508  CB  TYR B 366      -8.438 -15.695   4.332  1.00 72.12           C  
ATOM   3509  O   TYR B 366     -10.109 -15.344   6.867  1.00 72.12           O  
ATOM   3510  CG  TYR B 366      -7.555 -15.102   3.260  1.00 72.12           C  
ATOM   3511  CD1 TYR B 366      -7.543 -13.734   3.012  1.00 72.12           C  
ATOM   3512  CD2 TYR B 366      -6.727 -15.922   2.494  1.00 72.12           C  
ATOM   3513  CE1 TYR B 366      -6.730 -13.188   2.023  1.00 72.12           C  
ATOM   3514  CE2 TYR B 366      -5.910 -15.383   1.504  1.00 72.12           C  
ATOM   3515  OH  TYR B 366      -5.109 -13.484   0.297  1.00 72.12           O  
ATOM   3516  CZ  TYR B 366      -5.918 -14.023   1.276  1.00 72.12           C  
ATOM   3517  N   ARG B 367      -8.680 -16.922   7.484  1.00 70.00           N  
ATOM   3518  CA  ARG B 367      -9.648 -17.531   8.398  1.00 70.00           C  
ATOM   3519  C   ARG B 367      -9.117 -17.531   9.828  1.00 70.00           C  
ATOM   3520  CB  ARG B 367      -9.977 -18.953   7.957  1.00 70.00           C  
ATOM   3521  O   ARG B 367      -9.406 -18.453  10.602  1.00 70.00           O  
ATOM   3522  CG  ARG B 367     -10.688 -19.031   6.613  1.00 70.00           C  
ATOM   3523  CD  ARG B 367     -12.109 -18.500   6.691  1.00 70.00           C  
ATOM   3524  NE  ARG B 367     -12.797 -18.625   5.410  1.00 70.00           N  
ATOM   3525  NH1 ARG B 367     -12.328 -16.469   4.730  1.00 70.00           N  
ATOM   3526  NH2 ARG B 367     -13.539 -17.859   3.375  1.00 70.00           N  
ATOM   3527  CZ  ARG B 367     -12.891 -17.641   4.508  1.00 70.00           C  
ATOM   3528  N   GLN B 368      -8.172 -16.609  10.250  1.00 59.47           N  
ATOM   3529  CA  GLN B 368      -7.559 -16.594  11.570  1.00 59.47           C  
ATOM   3530  C   GLN B 368      -8.609 -16.500  12.664  1.00 59.47           C  
ATOM   3531  CB  GLN B 368      -6.574 -15.422  11.680  1.00 59.47           C  
ATOM   3532  O   GLN B 368      -8.453 -17.094  13.734  1.00 59.47           O  
ATOM   3533  CG  GLN B 368      -5.125 -15.812  11.422  1.00 59.47           C  
ATOM   3534  CD  GLN B 368      -4.160 -14.664  11.633  1.00 59.47           C  
ATOM   3535  NE2 GLN B 368      -2.867 -14.953  11.586  1.00 59.47           N  
ATOM   3536  OE1 GLN B 368      -4.578 -13.516  11.836  1.00 59.47           O  
ATOM   3537  N   GLN B 369      -9.633 -15.711  12.438  1.00 50.81           N  
ATOM   3538  CA  GLN B 369     -10.602 -15.453  13.500  1.00 50.81           C  
ATOM   3539  C   GLN B 369     -11.352 -16.719  13.867  1.00 50.81           C  
ATOM   3540  CB  GLN B 369     -11.586 -14.359  13.078  1.00 50.81           C  
ATOM   3541  O   GLN B 369     -12.016 -16.781  14.906  1.00 50.81           O  
ATOM   3542  CG  GLN B 369     -10.992 -12.961  13.102  1.00 50.81           C  
ATOM   3543  CD  GLN B 369     -12.008 -11.883  12.750  1.00 50.81           C  
ATOM   3544  NE2 GLN B 369     -11.609 -10.625  12.883  1.00 50.81           N  
ATOM   3545  OE1 GLN B 369     -13.141 -12.188  12.359  1.00 50.81           O  
ATOM   3546  N   GLU B 370     -11.445 -17.609  13.000  1.00 52.12           N  
ATOM   3547  CA  GLU B 370     -12.242 -18.797  13.305  1.00 52.12           C  
ATOM   3548  C   GLU B 370     -11.500 -19.734  14.258  1.00 52.12           C  
ATOM   3549  CB  GLU B 370     -12.625 -19.531  12.023  1.00 52.12           C  
ATOM   3550  O   GLU B 370     -12.094 -20.656  14.805  1.00 52.12           O  
ATOM   3551  CG  GLU B 370     -13.750 -18.875  11.234  1.00 52.12           C  
ATOM   3552  CD  GLU B 370     -14.125 -19.641   9.977  1.00 52.12           C  
ATOM   3553  OE1 GLU B 370     -15.023 -19.172   9.234  1.00 52.12           O  
ATOM   3554  OE2 GLU B 370     -13.516 -20.703   9.719  1.00 52.12           O  
ATOM   3555  N   ASN B 371     -10.219 -19.750  14.320  1.00 48.88           N  
ATOM   3556  CA  ASN B 371      -9.492 -20.703  15.164  1.00 48.88           C  
ATOM   3557  C   ASN B 371      -9.672 -20.375  16.641  1.00 48.88           C  
ATOM   3558  CB  ASN B 371      -8.008 -20.703  14.797  1.00 48.88           C  
ATOM   3559  O   ASN B 371      -9.180 -21.109  17.500  1.00 48.88           O  
ATOM   3560  CG  ASN B 371      -7.703 -21.625  13.625  1.00 48.88           C  
ATOM   3561  ND2 ASN B 371      -6.559 -21.406  12.992  1.00 48.88           N  
ATOM   3562  OD1 ASN B 371      -8.484 -22.516  13.305  1.00 48.88           O  
ATOM   3563  N   GLU B 372      -9.953 -19.078  17.125  1.00 40.59           N  
ATOM   3564  CA  GLU B 372     -10.125 -18.922  18.578  1.00 40.59           C  
ATOM   3565  C   GLU B 372     -11.406 -19.609  19.047  1.00 40.59           C  
ATOM   3566  CB  GLU B 372     -10.141 -17.438  18.953  1.00 40.59           C  
ATOM   3567  O   GLU B 372     -11.617 -19.750  20.266  1.00 40.59           O  
ATOM   3568  CG  GLU B 372      -8.758 -16.844  19.141  1.00 40.59           C  
ATOM   3569  CD  GLU B 372      -8.789 -15.375  19.547  1.00 40.59           C  
ATOM   3570  OE1 GLU B 372      -7.719 -14.805  19.859  1.00 40.59           O  
ATOM   3571  OE2 GLU B 372      -9.898 -14.789  19.547  1.00 40.59           O  
ATOM   3572  N   ALA B 373     -12.383 -20.125  18.156  1.00 32.81           N  
ATOM   3573  CA  ALA B 373     -13.438 -20.812  18.906  1.00 32.81           C  
ATOM   3574  C   ALA B 373     -13.047 -22.250  19.203  1.00 32.81           C  
ATOM   3575  CB  ALA B 373     -14.758 -20.750  18.141  1.00 32.81           C  
ATOM   3576  O   ALA B 373     -12.469 -22.938  18.359  1.00 32.81           O  
TER    3577      ALA B 373                                                      
ATOM   3578  N   MET C   1     -19.906  43.438  26.328  1.00 76.38           N  
ATOM   3579  CA  MET C   1     -18.875  42.438  26.047  1.00 76.38           C  
ATOM   3580  C   MET C   1     -19.203  41.094  26.688  1.00 76.38           C  
ATOM   3581  CB  MET C   1     -17.516  42.938  26.531  1.00 76.38           C  
ATOM   3582  O   MET C   1     -19.453  41.031  27.906  1.00 76.38           O  
ATOM   3583  CG  MET C   1     -16.438  42.938  25.438  1.00 76.38           C  
ATOM   3584  SD  MET C   1     -14.820  43.531  26.062  1.00 76.38           S  
ATOM   3585  CE  MET C   1     -14.047  44.031  24.484  1.00 76.38           C  
ATOM   3586  N   GLU C   2     -19.484  40.094  25.844  1.00 86.00           N  
ATOM   3587  CA  GLU C   2     -19.828  38.750  26.312  1.00 86.00           C  
ATOM   3588  C   GLU C   2     -18.656  37.812  26.125  1.00 86.00           C  
ATOM   3589  CB  GLU C   2     -21.062  38.250  25.578  1.00 86.00           C  
ATOM   3590  O   GLU C   2     -17.875  37.938  25.188  1.00 86.00           O  
ATOM   3591  CG  GLU C   2     -21.688  37.000  26.234  1.00 86.00           C  
ATOM   3592  CD  GLU C   2     -22.922  36.500  25.500  1.00 86.00           C  
ATOM   3593  OE1 GLU C   2     -23.500  35.469  25.922  1.00 86.00           O  
ATOM   3594  OE2 GLU C   2     -23.297  37.125  24.484  1.00 86.00           O  
ATOM   3595  N   ARG C   3     -18.453  37.000  27.125  1.00 87.06           N  
ATOM   3596  CA  ARG C   3     -17.422  35.969  27.062  1.00 87.06           C  
ATOM   3597  C   ARG C   3     -18.016  34.594  26.734  1.00 87.06           C  
ATOM   3598  CB  ARG C   3     -16.656  35.906  28.391  1.00 87.06           C  
ATOM   3599  O   ARG C   3     -19.031  34.188  27.328  1.00 87.06           O  
ATOM   3600  CG  ARG C   3     -15.609  37.000  28.547  1.00 87.06           C  
ATOM   3601  CD  ARG C   3     -14.844  36.844  29.859  1.00 87.06           C  
ATOM   3602  NE  ARG C   3     -13.906  37.938  30.062  1.00 87.06           N  
ATOM   3603  NH1 ARG C   3     -13.133  37.188  32.094  1.00 87.06           N  
ATOM   3604  NH2 ARG C   3     -12.289  39.125  31.188  1.00 87.06           N  
ATOM   3605  CZ  ARG C   3     -13.109  38.094  31.125  1.00 87.06           C  
ATOM   3606  N   LEU C   4     -17.422  33.969  25.750  1.00 87.31           N  
ATOM   3607  CA  LEU C   4     -17.875  32.656  25.297  1.00 87.31           C  
ATOM   3608  C   LEU C   4     -16.719  31.641  25.312  1.00 87.31           C  
ATOM   3609  CB  LEU C   4     -18.469  32.750  23.891  1.00 87.31           C  
ATOM   3610  O   LEU C   4     -15.633  31.938  24.828  1.00 87.31           O  
ATOM   3611  CG  LEU C   4     -19.297  31.547  23.422  1.00 87.31           C  
ATOM   3612  CD1 LEU C   4     -20.766  31.750  23.781  1.00 87.31           C  
ATOM   3613  CD2 LEU C   4     -19.141  31.344  21.922  1.00 87.31           C  
ATOM   3614  N   VAL C   5     -16.922  30.609  25.938  1.00 85.25           N  
ATOM   3615  CA  VAL C   5     -15.969  29.500  25.891  1.00 85.25           C  
ATOM   3616  C   VAL C   5     -16.453  28.438  24.891  1.00 85.25           C  
ATOM   3617  CB  VAL C   5     -15.773  28.859  27.281  1.00 85.25           C  
ATOM   3618  O   VAL C   5     -17.500  27.828  25.094  1.00 85.25           O  
ATOM   3619  CG1 VAL C   5     -14.773  27.703  27.219  1.00 85.25           C  
ATOM   3620  CG2 VAL C   5     -15.320  29.906  28.297  1.00 85.25           C  
ATOM   3621  N   VAL C   6     -15.695  28.312  23.891  1.00 83.19           N  
ATOM   3622  CA  VAL C   6     -16.031  27.375  22.828  1.00 83.19           C  
ATOM   3623  C   VAL C   6     -15.164  26.125  22.938  1.00 83.19           C  
ATOM   3624  CB  VAL C   6     -15.883  28.016  21.438  1.00 83.19           C  
ATOM   3625  O   VAL C   6     -13.938  26.219  22.875  1.00 83.19           O  
ATOM   3626  CG1 VAL C   6     -16.406  27.078  20.344  1.00 83.19           C  
ATOM   3627  CG2 VAL C   6     -16.594  29.359  21.375  1.00 83.19           C  
ATOM   3628  N   GLY C   7     -15.781  24.906  23.031  1.00 75.25           N  
ATOM   3629  CA  GLY C   7     -15.047  23.656  23.125  1.00 75.25           C  
ATOM   3630  C   GLY C   7     -15.508  22.766  24.250  1.00 75.25           C  
ATOM   3631  O   GLY C   7     -16.391  23.156  25.031  1.00 75.25           O  
ATOM   3632  N   PRO C   8     -15.008  21.672  24.266  1.00 73.44           N  
ATOM   3633  CA  PRO C   8     -13.992  21.078  23.391  1.00 73.44           C  
ATOM   3634  C   PRO C   8     -14.469  20.922  21.953  1.00 73.44           C  
ATOM   3635  CB  PRO C   8     -13.727  19.719  24.047  1.00 73.44           C  
ATOM   3636  O   PRO C   8     -15.648  20.641  21.719  1.00 73.44           O  
ATOM   3637  CG  PRO C   8     -14.930  19.453  24.875  1.00 73.44           C  
ATOM   3638  CD  PRO C   8     -15.609  20.766  25.172  1.00 73.44           C  
ATOM   3639  N   PHE C   9     -13.570  21.266  21.031  1.00 76.44           N  
ATOM   3640  CA  PHE C   9     -13.844  21.156  19.609  1.00 76.44           C  
ATOM   3641  C   PHE C   9     -13.844  19.688  19.172  1.00 76.44           C  
ATOM   3642  CB  PHE C   9     -12.812  21.938  18.797  1.00 76.44           C  
ATOM   3643  O   PHE C   9     -12.953  18.922  19.547  1.00 76.44           O  
ATOM   3644  CG  PHE C   9     -13.055  23.422  18.781  1.00 76.44           C  
ATOM   3645  CD1 PHE C   9     -13.641  24.047  17.688  1.00 76.44           C  
ATOM   3646  CD2 PHE C   9     -12.703  24.203  19.875  1.00 76.44           C  
ATOM   3647  CE1 PHE C   9     -13.875  25.422  17.672  1.00 76.44           C  
ATOM   3648  CE2 PHE C   9     -12.930  25.578  19.875  1.00 76.44           C  
ATOM   3649  CZ  PHE C   9     -13.516  26.188  18.766  1.00 76.44           C  
ATOM   3650  N   ASN C  10     -14.922  19.281  18.516  1.00 73.19           N  
ATOM   3651  CA  ASN C  10     -14.930  17.969  17.859  1.00 73.19           C  
ATOM   3652  C   ASN C  10     -14.227  18.016  16.516  1.00 73.19           C  
ATOM   3653  CB  ASN C  10     -16.359  17.453  17.703  1.00 73.19           C  
ATOM   3654  O   ASN C  10     -13.922  19.094  16.000  1.00 73.19           O  
ATOM   3655  CG  ASN C  10     -17.234  18.391  16.875  1.00 73.19           C  
ATOM   3656  ND2 ASN C  10     -18.516  18.094  16.812  1.00 73.19           N  
ATOM   3657  OD1 ASN C  10     -16.734  19.375  16.312  1.00 73.19           O  
ATOM   3658  N   ARG C  11     -13.789  16.906  16.125  1.00 76.50           N  
ATOM   3659  CA  ARG C  11     -13.156  16.781  14.812  1.00 76.50           C  
ATOM   3660  C   ARG C  11     -11.859  17.578  14.742  1.00 76.50           C  
ATOM   3661  CB  ARG C  11     -14.109  17.219  13.703  1.00 76.50           C  
ATOM   3662  O   ARG C  11     -11.617  18.281  13.758  1.00 76.50           O  
ATOM   3663  CG  ARG C  11     -15.320  16.312  13.539  1.00 76.50           C  
ATOM   3664  CD  ARG C  11     -16.234  16.797  12.422  1.00 76.50           C  
ATOM   3665  NE  ARG C  11     -16.891  18.047  12.773  1.00 76.50           N  
ATOM   3666  NH1 ARG C  11     -17.094  18.797  10.602  1.00 76.50           N  
ATOM   3667  NH2 ARG C  11     -17.891  20.078  12.328  1.00 76.50           N  
ATOM   3668  CZ  ARG C  11     -17.297  18.969  11.898  1.00 76.50           C  
ATOM   3669  N   VAL C  12     -11.266  17.734  15.852  1.00 73.75           N  
ATOM   3670  CA  VAL C  12      -9.906  18.219  16.062  1.00 73.75           C  
ATOM   3671  C   VAL C  12      -9.102  17.203  16.859  1.00 73.75           C  
ATOM   3672  CB  VAL C  12      -9.898  19.594  16.781  1.00 73.75           C  
ATOM   3673  O   VAL C  12      -9.656  16.469  17.672  1.00 73.75           O  
ATOM   3674  CG1 VAL C  12      -8.469  20.062  17.031  1.00 73.75           C  
ATOM   3675  CG2 VAL C  12     -10.680  20.625  15.977  1.00 73.75           C  
ATOM   3676  N   GLU C  13      -7.910  17.094  16.500  1.00 73.00           N  
ATOM   3677  CA  GLU C  13      -7.051  16.172  17.234  1.00 73.00           C  
ATOM   3678  C   GLU C  13      -6.625  16.766  18.578  1.00 73.00           C  
ATOM   3679  CB  GLU C  13      -5.816  15.820  16.406  1.00 73.00           C  
ATOM   3680  O   GLU C  13      -6.008  17.844  18.625  1.00 73.00           O  
ATOM   3681  CG  GLU C  13      -6.102  14.852  15.273  1.00 73.00           C  
ATOM   3682  CD  GLU C  13      -6.332  13.422  15.742  1.00 73.00           C  
ATOM   3683  OE1 GLU C  13      -6.711  12.570  14.914  1.00 73.00           O  
ATOM   3684  OE2 GLU C  13      -6.129  13.164  16.953  1.00 73.00           O  
ATOM   3685  N   GLY C  14      -7.090  16.078  19.688  1.00 72.44           N  
ATOM   3686  CA  GLY C  14      -6.758  16.578  21.016  1.00 72.44           C  
ATOM   3687  C   GLY C  14      -7.824  17.484  21.594  1.00 72.44           C  
ATOM   3688  O   GLY C  14      -8.914  17.594  21.031  1.00 72.44           O  
ATOM   3689  N   ASP C  15      -7.559  18.078  22.734  1.00 77.25           N  
ATOM   3690  CA  ASP C  15      -8.484  18.922  23.484  1.00 77.25           C  
ATOM   3691  C   ASP C  15      -8.203  20.406  23.234  1.00 77.25           C  
ATOM   3692  CB  ASP C  15      -8.406  18.609  24.984  1.00 77.25           C  
ATOM   3693  O   ASP C  15      -7.160  20.906  23.641  1.00 77.25           O  
ATOM   3694  CG  ASP C  15      -8.883  17.203  25.328  1.00 77.25           C  
ATOM   3695  OD1 ASP C  15      -9.781  16.688  24.641  1.00 77.25           O  
ATOM   3696  OD2 ASP C  15      -8.344  16.625  26.297  1.00 77.25           O  
ATOM   3697  N   LEU C  16      -9.109  21.078  22.547  1.00 84.81           N  
ATOM   3698  CA  LEU C  16      -8.984  22.484  22.219  1.00 84.81           C  
ATOM   3699  C   LEU C  16     -10.172  23.281  22.750  1.00 84.81           C  
ATOM   3700  CB  LEU C  16      -8.867  22.672  20.703  1.00 84.81           C  
ATOM   3701  O   LEU C  16     -11.320  22.906  22.531  1.00 84.81           O  
ATOM   3702  CG  LEU C  16      -8.883  24.109  20.188  1.00 84.81           C  
ATOM   3703  CD1 LEU C  16      -7.641  24.859  20.656  1.00 84.81           C  
ATOM   3704  CD2 LEU C  16      -8.977  24.125  18.672  1.00 84.81           C  
ATOM   3705  N   GLU C  17      -9.852  24.266  23.422  1.00 89.88           N  
ATOM   3706  CA  GLU C  17     -10.812  25.266  23.875  1.00 89.88           C  
ATOM   3707  C   GLU C  17     -10.414  26.672  23.406  1.00 89.88           C  
ATOM   3708  CB  GLU C  17     -10.961  25.234  25.391  1.00 89.88           C  
ATOM   3709  O   GLU C  17      -9.227  26.984  23.344  1.00 89.88           O  
ATOM   3710  CG  GLU C  17     -11.594  23.953  25.922  1.00 89.88           C  
ATOM   3711  CD  GLU C  17     -11.664  23.906  27.438  1.00 89.88           C  
ATOM   3712  OE1 GLU C  17     -12.203  22.922  27.984  1.00 89.88           O  
ATOM   3713  OE2 GLU C  17     -11.180  24.859  28.078  1.00 89.88           O  
ATOM   3714  N   VAL C  18     -11.383  27.438  23.125  1.00 92.44           N  
ATOM   3715  CA  VAL C  18     -11.141  28.812  22.688  1.00 92.44           C  
ATOM   3716  C   VAL C  18     -12.016  29.766  23.500  1.00 92.44           C  
ATOM   3717  CB  VAL C  18     -11.398  29.000  21.188  1.00 92.44           C  
ATOM   3718  O   VAL C  18     -13.242  29.641  23.500  1.00 92.44           O  
ATOM   3719  CG1 VAL C  18     -11.070  30.422  20.750  1.00 92.44           C  
ATOM   3720  CG2 VAL C  18     -10.594  27.984  20.375  1.00 92.44           C  
ATOM   3721  N   ASN C  19     -11.391  30.656  24.172  1.00 94.06           N  
ATOM   3722  CA  ASN C  19     -12.086  31.750  24.859  1.00 94.06           C  
ATOM   3723  C   ASN C  19     -12.273  32.938  23.938  1.00 94.06           C  
ATOM   3724  CB  ASN C  19     -11.328  32.156  26.125  1.00 94.06           C  
ATOM   3725  O   ASN C  19     -11.305  33.531  23.469  1.00 94.06           O  
ATOM   3726  CG  ASN C  19     -11.273  31.031  27.141  1.00 94.06           C  
ATOM   3727  ND2 ASN C  19     -10.094  30.828  27.719  1.00 94.06           N  
ATOM   3728  OD1 ASN C  19     -12.273  30.375  27.422  1.00 94.06           O  
ATOM   3729  N   LEU C  20     -13.484  33.312  23.844  1.00 94.94           N  
ATOM   3730  CA  LEU C  20     -13.828  34.406  22.938  1.00 94.94           C  
ATOM   3731  C   LEU C  20     -14.414  35.594  23.719  1.00 94.94           C  
ATOM   3732  CB  LEU C  20     -14.820  33.938  21.891  1.00 94.94           C  
ATOM   3733  O   LEU C  20     -15.180  35.406  24.672  1.00 94.94           O  
ATOM   3734  CG  LEU C  20     -14.414  32.719  21.062  1.00 94.94           C  
ATOM   3735  CD1 LEU C  20     -15.555  32.250  20.172  1.00 94.94           C  
ATOM   3736  CD2 LEU C  20     -13.164  33.000  20.234  1.00 94.94           C  
ATOM   3737  N   GLU C  21     -14.031  36.719  23.297  1.00 95.12           N  
ATOM   3738  CA  GLU C  21     -14.719  37.969  23.641  1.00 95.12           C  
ATOM   3739  C   GLU C  21     -15.523  38.500  22.438  1.00 95.12           C  
ATOM   3740  CB  GLU C  21     -13.727  39.031  24.094  1.00 95.12           C  
ATOM   3741  O   GLU C  21     -14.961  38.750  21.375  1.00 95.12           O  
ATOM   3742  CG  GLU C  21     -13.008  38.688  25.391  1.00 95.12           C  
ATOM   3743  CD  GLU C  21     -11.984  39.719  25.812  1.00 95.12           C  
ATOM   3744  OE1 GLU C  21     -11.305  39.531  26.844  1.00 95.12           O  
ATOM   3745  OE2 GLU C  21     -11.867  40.750  25.109  1.00 95.12           O  
ATOM   3746  N   VAL C  22     -16.812  38.625  22.719  1.00 94.31           N  
ATOM   3747  CA  VAL C  22     -17.719  38.938  21.625  1.00 94.31           C  
ATOM   3748  C   VAL C  22     -18.375  40.312  21.891  1.00 94.31           C  
ATOM   3749  CB  VAL C  22     -18.797  37.844  21.438  1.00 94.31           C  
ATOM   3750  O   VAL C  22     -18.797  40.562  23.016  1.00 94.31           O  
ATOM   3751  CG1 VAL C  22     -19.750  38.219  20.297  1.00 94.31           C  
ATOM   3752  CG2 VAL C  22     -18.141  36.500  21.156  1.00 94.31           C  
ATOM   3753  N   ALA C  23     -18.375  41.125  20.875  1.00 92.88           N  
ATOM   3754  CA  ALA C  23     -19.047  42.406  20.906  1.00 92.88           C  
ATOM   3755  C   ALA C  23     -19.734  42.688  19.562  1.00 92.88           C  
ATOM   3756  CB  ALA C  23     -18.062  43.531  21.234  1.00 92.88           C  
ATOM   3757  O   ALA C  23     -19.141  42.531  18.500  1.00 92.88           O  
ATOM   3758  N   SER C  24     -21.016  43.188  19.641  1.00 91.56           N  
ATOM   3759  CA  SER C  24     -21.781  43.562  18.453  1.00 91.56           C  
ATOM   3760  C   SER C  24     -21.828  42.469  17.422  1.00 91.56           C  
ATOM   3761  CB  SER C  24     -21.172  44.844  17.828  1.00 91.56           C  
ATOM   3762  O   SER C  24     -21.578  42.688  16.234  1.00 91.56           O  
ATOM   3763  OG  SER C  24     -21.109  45.875  18.766  1.00 91.56           O  
ATOM   3764  N   GLY C  25     -21.891  41.188  17.859  1.00 91.94           N  
ATOM   3765  CA  GLY C  25     -22.094  40.062  16.953  1.00 91.94           C  
ATOM   3766  C   GLY C  25     -20.812  39.594  16.281  1.00 91.94           C  
ATOM   3767  O   GLY C  25     -20.859  38.938  15.234  1.00 91.94           O  
ATOM   3768  N   ARG C  26     -19.641  40.000  16.875  1.00 95.19           N  
ATOM   3769  CA  ARG C  26     -18.359  39.656  16.297  1.00 95.19           C  
ATOM   3770  C   ARG C  26     -17.328  39.344  17.375  1.00 95.19           C  
ATOM   3771  CB  ARG C  26     -17.844  40.750  15.375  1.00 95.19           C  
ATOM   3772  O   ARG C  26     -17.406  39.875  18.484  1.00 95.19           O  
ATOM   3773  CG  ARG C  26     -18.688  40.969  14.125  1.00 95.19           C  
ATOM   3774  CD  ARG C  26     -18.109  42.062  13.234  1.00 95.19           C  
ATOM   3775  NE  ARG C  26     -18.859  42.156  11.977  1.00 95.19           N  
ATOM   3776  NH1 ARG C  26     -17.156  41.312  10.664  1.00 95.19           N  
ATOM   3777  NH2 ARG C  26     -19.141  41.969   9.711  1.00 95.19           N  
ATOM   3778  CZ  ARG C  26     -18.391  41.812  10.789  1.00 95.19           C  
ATOM   3779  N   VAL C  27     -16.406  38.562  17.047  1.00 96.44           N  
ATOM   3780  CA  VAL C  27     -15.312  38.219  17.953  1.00 96.44           C  
ATOM   3781  C   VAL C  27     -14.352  39.406  18.047  1.00 96.44           C  
ATOM   3782  CB  VAL C  27     -14.562  36.969  17.500  1.00 96.44           C  
ATOM   3783  O   VAL C  27     -13.828  39.875  17.031  1.00 96.44           O  
ATOM   3784  CG1 VAL C  27     -13.383  36.656  18.438  1.00 96.44           C  
ATOM   3785  CG2 VAL C  27     -15.516  35.750  17.453  1.00 96.44           C  
ATOM   3786  N   CYS C  28     -14.070  39.844  19.219  1.00 96.12           N  
ATOM   3787  CA  CYS C  28     -13.125  40.938  19.453  1.00 96.12           C  
ATOM   3788  C   CYS C  28     -11.742  40.406  19.797  1.00 96.12           C  
ATOM   3789  CB  CYS C  28     -13.625  41.844  20.578  1.00 96.12           C  
ATOM   3790  O   CYS C  28     -10.727  41.000  19.453  1.00 96.12           O  
ATOM   3791  SG  CYS C  28     -15.188  42.656  20.203  1.00 96.12           S  
ATOM   3792  N   SER C  29     -11.742  39.344  20.516  1.00 95.75           N  
ATOM   3793  CA  SER C  29     -10.492  38.719  20.906  1.00 95.75           C  
ATOM   3794  C   SER C  29     -10.680  37.219  21.172  1.00 95.75           C  
ATOM   3795  CB  SER C  29      -9.922  39.375  22.172  1.00 95.75           C  
ATOM   3796  O   SER C  29     -11.789  36.781  21.469  1.00 95.75           O  
ATOM   3797  OG  SER C  29     -10.586  38.938  23.328  1.00 95.75           O  
ATOM   3798  N   ALA C  30      -9.641  36.500  20.969  1.00 96.44           N  
ATOM   3799  CA  ALA C  30      -9.656  35.062  21.156  1.00 96.44           C  
ATOM   3800  C   ALA C  30      -8.391  34.594  21.875  1.00 96.44           C  
ATOM   3801  CB  ALA C  30      -9.805  34.375  19.812  1.00 96.44           C  
ATOM   3802  O   ALA C  30      -7.309  35.125  21.656  1.00 96.44           O  
ATOM   3803  N   ARG C  31      -8.516  33.656  22.688  1.00 96.00           N  
ATOM   3804  CA  ARG C  31      -7.418  33.000  23.359  1.00 96.00           C  
ATOM   3805  C   ARG C  31      -7.547  31.469  23.250  1.00 96.00           C  
ATOM   3806  CB  ARG C  31      -7.371  33.406  24.844  1.00 96.00           C  
ATOM   3807  O   ARG C  31      -8.500  30.891  23.766  1.00 96.00           O  
ATOM   3808  CG  ARG C  31      -7.031  34.875  25.062  1.00 96.00           C  
ATOM   3809  CD  ARG C  31      -6.965  35.219  26.531  1.00 96.00           C  
ATOM   3810  NE  ARG C  31      -6.746  36.656  26.750  1.00 96.00           N  
ATOM   3811  NH1 ARG C  31      -5.680  36.406  28.781  1.00 96.00           N  
ATOM   3812  NH2 ARG C  31      -5.996  38.469  27.891  1.00 96.00           N  
ATOM   3813  CZ  ARG C  31      -6.141  37.156  27.812  1.00 96.00           C  
ATOM   3814  N   VAL C  32      -6.605  30.859  22.641  1.00 93.69           N  
ATOM   3815  CA  VAL C  32      -6.613  29.422  22.391  1.00 93.69           C  
ATOM   3816  C   VAL C  32      -5.973  28.688  23.562  1.00 93.69           C  
ATOM   3817  CB  VAL C  32      -5.875  29.078  21.078  1.00 93.69           C  
ATOM   3818  O   VAL C  32      -4.871  29.047  24.000  1.00 93.69           O  
ATOM   3819  CG1 VAL C  32      -5.926  27.562  20.812  1.00 93.69           C  
ATOM   3820  CG2 VAL C  32      -6.480  29.844  19.906  1.00 93.69           C  
ATOM   3821  N   ASN C  33      -6.625  27.703  24.031  1.00 90.56           N  
ATOM   3822  CA  ASN C  33      -6.188  26.922  25.172  1.00 90.56           C  
ATOM   3823  C   ASN C  33      -5.961  25.453  24.812  1.00 90.56           C  
ATOM   3824  CB  ASN C  33      -7.203  27.031  26.312  1.00 90.56           C  
ATOM   3825  O   ASN C  33      -6.914  24.719  24.531  1.00 90.56           O  
ATOM   3826  CG  ASN C  33      -6.785  26.250  27.547  1.00 90.56           C  
ATOM   3827  ND2 ASN C  33      -7.609  26.297  28.594  1.00 90.56           N  
ATOM   3828  OD1 ASN C  33      -5.727  25.625  27.562  1.00 90.56           O  
ATOM   3829  N   ALA C  34      -4.734  25.078  24.891  1.00 86.25           N  
ATOM   3830  CA  ALA C  34      -4.363  23.656  24.844  1.00 86.25           C  
ATOM   3831  C   ALA C  34      -4.234  23.078  26.250  1.00 86.25           C  
ATOM   3832  CB  ALA C  34      -3.059  23.484  24.062  1.00 86.25           C  
ATOM   3833  O   ALA C  34      -3.227  23.281  26.922  1.00 86.25           O  
ATOM   3834  N   THR C  35      -5.055  22.234  26.766  1.00 80.75           N  
ATOM   3835  CA  THR C  35      -5.340  22.016  28.172  1.00 80.75           C  
ATOM   3836  C   THR C  35      -4.535  20.828  28.703  1.00 80.75           C  
ATOM   3837  CB  THR C  35      -6.840  21.766  28.406  1.00 80.75           C  
ATOM   3838  O   THR C  35      -4.359  20.688  29.922  1.00 80.75           O  
ATOM   3839  CG2 THR C  35      -7.664  22.984  28.031  1.00 80.75           C  
ATOM   3840  OG1 THR C  35      -7.266  20.656  27.625  1.00 80.75           O  
ATOM   3841  N   MET C  36      -3.953  19.938  27.953  1.00 83.31           N  
ATOM   3842  CA  MET C  36      -3.412  18.688  28.469  1.00 83.31           C  
ATOM   3843  C   MET C  36      -1.900  18.625  28.281  1.00 83.31           C  
ATOM   3844  CB  MET C  36      -4.074  17.484  27.797  1.00 83.31           C  
ATOM   3845  O   MET C  36      -1.420  18.250  27.203  1.00 83.31           O  
ATOM   3846  CG  MET C  36      -5.496  17.219  28.266  1.00 83.31           C  
ATOM   3847  SD  MET C  36      -5.949  15.445  28.172  1.00 83.31           S  
ATOM   3848  CE  MET C  36      -5.727  15.148  26.391  1.00 83.31           C  
ATOM   3849  N   TYR C  37      -1.169  18.844  29.375  1.00 87.62           N  
ATOM   3850  CA  TYR C  37       0.287  18.734  29.375  1.00 87.62           C  
ATOM   3851  C   TYR C  37       0.737  17.281  29.281  1.00 87.62           C  
ATOM   3852  CB  TYR C  37       0.868  19.391  30.641  1.00 87.62           C  
ATOM   3853  O   TYR C  37       0.224  16.422  30.000  1.00 87.62           O  
ATOM   3854  CG  TYR C  37       2.367  19.250  30.766  1.00 87.62           C  
ATOM   3855  CD1 TYR C  37       2.939  18.375  31.688  1.00 87.62           C  
ATOM   3856  CD2 TYR C  37       3.215  20.000  29.938  1.00 87.62           C  
ATOM   3857  CE1 TYR C  37       4.320  18.250  31.797  1.00 87.62           C  
ATOM   3858  CE2 TYR C  37       4.598  19.875  30.047  1.00 87.62           C  
ATOM   3859  OH  TYR C  37       6.508  18.891  31.078  1.00 87.62           O  
ATOM   3860  CZ  TYR C  37       5.141  19.000  30.969  1.00 87.62           C  
ATOM   3861  N   ARG C  38       1.710  16.938  28.438  1.00 88.44           N  
ATOM   3862  CA  ARG C  38       2.139  15.547  28.250  1.00 88.44           C  
ATOM   3863  C   ARG C  38       3.574  15.352  28.719  1.00 88.44           C  
ATOM   3864  CB  ARG C  38       2.010  15.148  26.781  1.00 88.44           C  
ATOM   3865  O   ARG C  38       3.932  14.273  29.203  1.00 88.44           O  
ATOM   3866  CG  ARG C  38       0.575  15.086  26.281  1.00 88.44           C  
ATOM   3867  CD  ARG C  38       0.490  14.500  24.875  1.00 88.44           C  
ATOM   3868  NE  ARG C  38       0.834  13.078  24.859  1.00 88.44           N  
ATOM   3869  NH1 ARG C  38       0.929  12.914  22.562  1.00 88.44           N  
ATOM   3870  NH2 ARG C  38       1.344  11.078  23.859  1.00 88.44           N  
ATOM   3871  CZ  ARG C  38       1.035  12.359  23.766  1.00 88.44           C  
ATOM   3872  N   GLY C  39       4.512  16.344  28.484  1.00 90.75           N  
ATOM   3873  CA  GLY C  39       5.828  16.312  29.109  1.00 90.75           C  
ATOM   3874  C   GLY C  39       6.824  15.453  28.344  1.00 90.75           C  
ATOM   3875  O   GLY C  39       7.707  14.844  28.953  1.00 90.75           O  
ATOM   3876  N   LEU C  40       6.742  15.242  27.062  1.00 92.38           N  
ATOM   3877  CA  LEU C  40       7.609  14.383  26.266  1.00 92.38           C  
ATOM   3878  C   LEU C  40       9.031  14.938  26.219  1.00 92.38           C  
ATOM   3879  CB  LEU C  40       7.059  14.242  24.844  1.00 92.38           C  
ATOM   3880  O   LEU C  40      10.000  14.172  26.234  1.00 92.38           O  
ATOM   3881  CG  LEU C  40       5.973  13.180  24.641  1.00 92.38           C  
ATOM   3882  CD1 LEU C  40       5.273  13.391  23.297  1.00 92.38           C  
ATOM   3883  CD2 LEU C  40       6.574  11.781  24.719  1.00 92.38           C  
ATOM   3884  N   GLU C  41       9.203  16.250  26.156  1.00 94.94           N  
ATOM   3885  CA  GLU C  41      10.523  16.859  26.156  1.00 94.94           C  
ATOM   3886  C   GLU C  41      11.281  16.531  27.453  1.00 94.94           C  
ATOM   3887  CB  GLU C  41      10.414  18.375  26.000  1.00 94.94           C  
ATOM   3888  O   GLU C  41      12.492  16.297  27.406  1.00 94.94           O  
ATOM   3889  CG  GLU C  41       9.969  18.812  24.609  1.00 94.94           C  
ATOM   3890  CD  GLU C  41       9.812  20.312  24.469  1.00 94.94           C  
ATOM   3891  OE1 GLU C  41       9.805  20.828  23.328  1.00 94.94           O  
ATOM   3892  OE2 GLU C  41       9.703  21.000  25.516  1.00 94.94           O  
ATOM   3893  N   GLN C  42      10.617  16.406  28.516  1.00 94.25           N  
ATOM   3894  CA  GLN C  42      11.211  16.047  29.797  1.00 94.25           C  
ATOM   3895  C   GLN C  42      11.547  14.555  29.844  1.00 94.25           C  
ATOM   3896  CB  GLN C  42      10.281  16.406  30.953  1.00 94.25           C  
ATOM   3897  O   GLN C  42      12.570  14.156  30.406  1.00 94.25           O  
ATOM   3898  CG  GLN C  42      10.133  17.906  31.172  1.00 94.25           C  
ATOM   3899  CD  GLN C  42       9.891  18.266  32.625  1.00 94.25           C  
ATOM   3900  NE2 GLN C  42      10.414  19.422  33.031  1.00 94.25           N  
ATOM   3901  OE1 GLN C  42       9.234  17.531  33.375  1.00 94.25           O  
ATOM   3902  N   ILE C  43      10.766  13.758  29.328  1.00 94.69           N  
ATOM   3903  CA  ILE C  43      10.953  12.312  29.312  1.00 94.69           C  
ATOM   3904  C   ILE C  43      12.219  11.953  28.547  1.00 94.69           C  
ATOM   3905  CB  ILE C  43       9.734  11.586  28.703  1.00 94.69           C  
ATOM   3906  O   ILE C  43      12.914  10.992  28.891  1.00 94.69           O  
ATOM   3907  CG1 ILE C  43       8.523  11.695  29.641  1.00 94.69           C  
ATOM   3908  CG2 ILE C  43      10.070  10.125  28.406  1.00 94.69           C  
ATOM   3909  CD1 ILE C  43       7.215  11.242  29.016  1.00 94.69           C  
ATOM   3910  N   LEU C  44      12.562  12.734  27.594  1.00 96.44           N  
ATOM   3911  CA  LEU C  44      13.688  12.461  26.719  1.00 96.44           C  
ATOM   3912  C   LEU C  44      15.008  12.805  27.391  1.00 96.44           C  
ATOM   3913  CB  LEU C  44      13.555  13.258  25.406  1.00 96.44           C  
ATOM   3914  O   LEU C  44      16.062  12.320  26.984  1.00 96.44           O  
ATOM   3915  CG  LEU C  44      12.609  12.680  24.359  1.00 96.44           C  
ATOM   3916  CD1 LEU C  44      12.258  13.742  23.312  1.00 96.44           C  
ATOM   3917  CD2 LEU C  44      13.234  11.461  23.688  1.00 96.44           C  
ATOM   3918  N   LEU C  45      14.969  13.562  28.438  1.00 96.38           N  
ATOM   3919  CA  LEU C  45      16.188  14.023  29.078  1.00 96.38           C  
ATOM   3920  C   LEU C  45      16.938  12.859  29.719  1.00 96.38           C  
ATOM   3921  CB  LEU C  45      15.867  15.086  30.141  1.00 96.38           C  
ATOM   3922  O   LEU C  45      16.328  11.953  30.297  1.00 96.38           O  
ATOM   3923  CG  LEU C  45      15.227  16.375  29.641  1.00 96.38           C  
ATOM   3924  CD1 LEU C  45      14.961  17.328  30.797  1.00 96.38           C  
ATOM   3925  CD2 LEU C  45      16.125  17.047  28.594  1.00 96.38           C  
ATOM   3926  N   HIS C  46      18.281  12.859  29.531  1.00 96.69           N  
ATOM   3927  CA  HIS C  46      19.203  11.945  30.156  1.00 96.69           C  
ATOM   3928  C   HIS C  46      19.094  10.539  29.578  1.00 96.69           C  
ATOM   3929  CB  HIS C  46      18.969  11.898  31.672  1.00 96.69           C  
ATOM   3930  O   HIS C  46      19.531   9.570  30.188  1.00 96.69           O  
ATOM   3931  CG  HIS C  46      19.031  13.242  32.312  1.00 96.69           C  
ATOM   3932  CD2 HIS C  46      18.109  13.906  33.062  1.00 96.69           C  
ATOM   3933  ND1 HIS C  46      20.125  14.070  32.250  1.00 96.69           N  
ATOM   3934  CE1 HIS C  46      19.875  15.188  32.906  1.00 96.69           C  
ATOM   3935  NE2 HIS C  46      18.672  15.109  33.438  1.00 96.69           N  
ATOM   3936  N   ARG C  47      18.484  10.398  28.469  1.00 96.19           N  
ATOM   3937  CA  ARG C  47      18.375   9.133  27.750  1.00 96.19           C  
ATOM   3938  C   ARG C  47      19.438   9.031  26.656  1.00 96.19           C  
ATOM   3939  CB  ARG C  47      16.984   8.961  27.156  1.00 96.19           C  
ATOM   3940  O   ARG C  47      20.094  10.023  26.328  1.00 96.19           O  
ATOM   3941  CG  ARG C  47      15.875   8.891  28.188  1.00 96.19           C  
ATOM   3942  CD  ARG C  47      14.570   8.383  27.594  1.00 96.19           C  
ATOM   3943  NE  ARG C  47      13.508   8.320  28.578  1.00 96.19           N  
ATOM   3944  NH1 ARG C  47      13.828   6.094  29.094  1.00 96.19           N  
ATOM   3945  NH2 ARG C  47      12.188   7.297  30.156  1.00 96.19           N  
ATOM   3946  CZ  ARG C  47      13.172   7.238  29.281  1.00 96.19           C  
ATOM   3947  N   HIS C  48      19.672   7.781  26.328  1.00 96.12           N  
ATOM   3948  CA  HIS C  48      20.500   7.598  25.141  1.00 96.12           C  
ATOM   3949  C   HIS C  48      19.891   8.312  23.938  1.00 96.12           C  
ATOM   3950  CB  HIS C  48      20.672   6.109  24.828  1.00 96.12           C  
ATOM   3951  O   HIS C  48      18.672   8.281  23.734  1.00 96.12           O  
ATOM   3952  CG  HIS C  48      21.750   5.820  23.828  1.00 96.12           C  
ATOM   3953  CD2 HIS C  48      23.062   5.535  24.000  1.00 96.12           C  
ATOM   3954  ND1 HIS C  48      21.531   5.816  22.469  1.00 96.12           N  
ATOM   3955  CE1 HIS C  48      22.656   5.535  21.844  1.00 96.12           C  
ATOM   3956  NE2 HIS C  48      23.609   5.359  22.750  1.00 96.12           N  
ATOM   3957  N   PRO C  49      20.625   8.984  23.062  1.00 96.88           N  
ATOM   3958  CA  PRO C  49      20.094   9.766  21.953  1.00 96.88           C  
ATOM   3959  C   PRO C  49      19.203   8.945  21.031  1.00 96.88           C  
ATOM   3960  CB  PRO C  49      21.344  10.242  21.219  1.00 96.88           C  
ATOM   3961  O   PRO C  49      18.203   9.461  20.500  1.00 96.88           O  
ATOM   3962  CG  PRO C  49      22.406  10.344  22.281  1.00 96.88           C  
ATOM   3963  CD  PRO C  49      22.172   9.242  23.281  1.00 96.88           C  
ATOM   3964  N   LEU C  50      19.469   7.695  20.828  1.00 95.56           N  
ATOM   3965  CA  LEU C  50      18.688   6.840  19.938  1.00 95.56           C  
ATOM   3966  C   LEU C  50      17.312   6.559  20.531  1.00 95.56           C  
ATOM   3967  CB  LEU C  50      19.422   5.523  19.672  1.00 95.56           C  
ATOM   3968  O   LEU C  50      16.406   6.133  19.812  1.00 95.56           O  
ATOM   3969  CG  LEU C  50      20.625   5.594  18.734  1.00 95.56           C  
ATOM   3970  CD1 LEU C  50      21.359   4.254  18.688  1.00 95.56           C  
ATOM   3971  CD2 LEU C  50      20.203   6.016  17.328  1.00 95.56           C  
ATOM   3972  N   ASP C  51      17.109   6.785  21.750  1.00 95.81           N  
ATOM   3973  CA  ASP C  51      15.805   6.625  22.375  1.00 95.81           C  
ATOM   3974  C   ASP C  51      14.805   7.637  21.828  1.00 95.81           C  
ATOM   3975  CB  ASP C  51      15.922   6.766  23.891  1.00 95.81           C  
ATOM   3976  O   ASP C  51      13.594   7.430  21.922  1.00 95.81           O  
ATOM   3977  CG  ASP C  51      16.484   5.527  24.562  1.00 95.81           C  
ATOM   3978  OD1 ASP C  51      16.656   4.488  23.891  1.00 95.81           O  
ATOM   3979  OD2 ASP C  51      16.766   5.586  25.781  1.00 95.81           O  
ATOM   3980  N   ALA C  52      15.266   8.727  21.328  1.00 96.44           N  
ATOM   3981  CA  ALA C  52      14.406   9.719  20.688  1.00 96.44           C  
ATOM   3982  C   ALA C  52      13.578   9.102  19.562  1.00 96.44           C  
ATOM   3983  CB  ALA C  52      15.234  10.883  20.156  1.00 96.44           C  
ATOM   3984  O   ALA C  52      12.430   9.484  19.344  1.00 96.44           O  
ATOM   3985  N   LEU C  53      14.133   8.086  18.875  1.00 95.06           N  
ATOM   3986  CA  LEU C  53      13.445   7.430  17.766  1.00 95.06           C  
ATOM   3987  C   LEU C  53      12.266   6.605  18.281  1.00 95.06           C  
ATOM   3988  CB  LEU C  53      14.414   6.531  17.000  1.00 95.06           C  
ATOM   3989  O   LEU C  53      11.352   6.285  17.516  1.00 95.06           O  
ATOM   3990  CG  LEU C  53      15.555   7.238  16.266  1.00 95.06           C  
ATOM   3991  CD1 LEU C  53      16.531   6.215  15.680  1.00 95.06           C  
ATOM   3992  CD2 LEU C  53      15.008   8.148  15.164  1.00 95.06           C  
ATOM   3993  N   VAL C  54      12.289   6.301  19.500  1.00 93.44           N  
ATOM   3994  CA  VAL C  54      11.227   5.516  20.141  1.00 93.44           C  
ATOM   3995  C   VAL C  54      10.203   6.445  20.781  1.00 93.44           C  
ATOM   3996  CB  VAL C  54      11.797   4.543  21.188  1.00 93.44           C  
ATOM   3997  O   VAL C  54       8.992   6.234  20.641  1.00 93.44           O  
ATOM   3998  CG1 VAL C  54      10.672   3.803  21.906  1.00 93.44           C  
ATOM   3999  CG2 VAL C  54      12.766   3.551  20.531  1.00 93.44           C  
ATOM   4000  N   TYR C  55      10.562   7.523  21.375  1.00 93.75           N  
ATOM   4001  CA  TYR C  55       9.695   8.383  22.172  1.00 93.75           C  
ATOM   4002  C   TYR C  55       9.078   9.484  21.312  1.00 93.75           C  
ATOM   4003  CB  TYR C  55      10.484   9.008  23.328  1.00 93.75           C  
ATOM   4004  O   TYR C  55       7.887   9.781  21.453  1.00 93.75           O  
ATOM   4005  CG  TYR C  55      10.781   8.039  24.453  1.00 93.75           C  
ATOM   4006  CD1 TYR C  55       9.789   7.652  25.344  1.00 93.75           C  
ATOM   4007  CD2 TYR C  55      12.055   7.504  24.609  1.00 93.75           C  
ATOM   4008  CE1 TYR C  55      10.062   6.762  26.375  1.00 93.75           C  
ATOM   4009  CE2 TYR C  55      12.336   6.613  25.641  1.00 93.75           C  
ATOM   4010  OH  TYR C  55      11.609   5.363  27.547  1.00 93.75           O  
ATOM   4011  CZ  TYR C  55      11.336   6.246  26.516  1.00 93.75           C  
ATOM   4012  N   ALA C  56       9.852  10.109  20.375  1.00 92.25           N  
ATOM   4013  CA  ALA C  56       9.406  11.266  19.609  1.00 92.25           C  
ATOM   4014  C   ALA C  56       8.180  10.922  18.766  1.00 92.25           C  
ATOM   4015  CB  ALA C  56      10.531  11.773  18.703  1.00 92.25           C  
ATOM   4016  O   ALA C  56       7.223  11.695  18.719  1.00 92.25           O  
ATOM   4017  N   PRO C  57       8.141   9.727  18.125  1.00 92.06           N  
ATOM   4018  CA  PRO C  57       6.945   9.398  17.344  1.00 92.06           C  
ATOM   4019  C   PRO C  57       5.684   9.305  18.203  1.00 92.06           C  
ATOM   4020  CB  PRO C  57       7.289   8.031  16.734  1.00 92.06           C  
ATOM   4021  O   PRO C  57       4.570   9.375  17.672  1.00 92.06           O  
ATOM   4022  CG  PRO C  57       8.781   7.977  16.750  1.00 92.06           C  
ATOM   4023  CD  PRO C  57       9.281   8.797  17.906  1.00 92.06           C  
ATOM   4024  N   ARG C  58       5.723   9.234  19.438  1.00 91.56           N  
ATOM   4025  CA  ARG C  58       4.590   9.102  20.344  1.00 91.56           C  
ATOM   4026  C   ARG C  58       4.047  10.477  20.734  1.00 91.56           C  
ATOM   4027  CB  ARG C  58       4.996   8.328  21.594  1.00 91.56           C  
ATOM   4028  O   ARG C  58       3.035  10.570  21.438  1.00 91.56           O  
ATOM   4029  CG  ARG C  58       5.078   6.820  21.391  1.00 91.56           C  
ATOM   4030  CD  ARG C  58       6.371   6.242  21.938  1.00 91.56           C  
ATOM   4031  NE  ARG C  58       6.391   4.785  21.859  1.00 91.56           N  
ATOM   4032  NH1 ARG C  58       8.477   4.668  20.875  1.00 91.56           N  
ATOM   4033  NH2 ARG C  58       7.305   2.748  21.312  1.00 91.56           N  
ATOM   4034  CZ  ARG C  58       7.391   4.070  21.344  1.00 91.56           C  
ATOM   4035  N   VAL C  59       4.738  11.461  20.328  1.00 90.12           N  
ATOM   4036  CA  VAL C  59       4.258  12.828  20.516  1.00 90.12           C  
ATOM   4037  C   VAL C  59       2.883  12.984  19.859  1.00 90.12           C  
ATOM   4038  CB  VAL C  59       5.242  13.859  19.922  1.00 90.12           C  
ATOM   4039  O   VAL C  59       1.993  13.625  20.422  1.00 90.12           O  
ATOM   4040  CG1 VAL C  59       4.578  15.234  19.797  1.00 90.12           C  
ATOM   4041  CG2 VAL C  59       6.500  13.945  20.781  1.00 90.12           C  
ATOM   4042  N   CYS C  60       2.756  12.266  18.703  1.00 84.25           N  
ATOM   4043  CA  CYS C  60       1.512  12.391  17.953  1.00 84.25           C  
ATOM   4044  C   CYS C  60       1.072  11.047  17.391  1.00 84.25           C  
ATOM   4045  CB  CYS C  60       1.672  13.398  16.812  1.00 84.25           C  
ATOM   4046  O   CYS C  60       1.880  10.320  16.797  1.00 84.25           O  
ATOM   4047  SG  CYS C  60       0.135  13.758  15.938  1.00 84.25           S  
ATOM   4048  N   GLY C  61      -0.144  10.703  17.594  1.00 77.56           N  
ATOM   4049  CA  GLY C  61      -0.699   9.484  17.031  1.00 77.56           C  
ATOM   4050  C   GLY C  61      -1.013   9.602  15.547  1.00 77.56           C  
ATOM   4051  O   GLY C  61      -1.117   8.594  14.844  1.00 77.56           O  
ATOM   4052  N   ILE C  62      -1.121  10.750  15.070  1.00 81.75           N  
ATOM   4053  CA  ILE C  62      -1.510  11.000  13.688  1.00 81.75           C  
ATOM   4054  C   ILE C  62      -0.267  11.273  12.844  1.00 81.75           C  
ATOM   4055  CB  ILE C  62      -2.502  12.172  13.578  1.00 81.75           C  
ATOM   4056  O   ILE C  62      -0.034  10.602  11.836  1.00 81.75           O  
ATOM   4057  CG1 ILE C  62      -3.795  11.859  14.336  1.00 81.75           C  
ATOM   4058  CG2 ILE C  62      -2.799  12.500  12.109  1.00 81.75           C  
ATOM   4059  CD1 ILE C  62      -4.789  13.008  14.383  1.00 81.75           C  
ATOM   4060  N   CYS C  63       0.620  12.156  13.242  1.00 89.38           N  
ATOM   4061  CA  CYS C  63       1.838  12.508  12.516  1.00 89.38           C  
ATOM   4062  C   CYS C  63       3.051  11.812  13.125  1.00 89.38           C  
ATOM   4063  CB  CYS C  63       2.049  14.023  12.516  1.00 89.38           C  
ATOM   4064  O   CYS C  63       4.074  12.453  13.383  1.00 89.38           O  
ATOM   4065  SG  CYS C  63       0.667  14.945  11.812  1.00 89.38           S  
ATOM   4066  N   SER C  64       2.955  10.555  13.414  1.00 92.56           N  
ATOM   4067  CA  SER C  64       4.027   9.812  14.055  1.00 92.56           C  
ATOM   4068  C   SER C  64       5.246   9.695  13.141  1.00 92.56           C  
ATOM   4069  CB  SER C  64       3.547   8.414  14.461  1.00 92.56           C  
ATOM   4070  O   SER C  64       6.387   9.742  13.609  1.00 92.56           O  
ATOM   4071  OG  SER C  64       3.270   7.629  13.312  1.00 92.56           O  
ATOM   4072  N   VAL C  65       5.023   9.539  11.883  1.00 95.06           N  
ATOM   4073  CA  VAL C  65       6.113   9.414  10.922  1.00 95.06           C  
ATOM   4074  C   VAL C  65       6.875  10.742  10.836  1.00 95.06           C  
ATOM   4075  CB  VAL C  65       5.594   9.008   9.523  1.00 95.06           C  
ATOM   4076  O   VAL C  65       8.109  10.750  10.852  1.00 95.06           O  
ATOM   4077  CG1 VAL C  65       6.727   9.047   8.492  1.00 95.06           C  
ATOM   4078  CG2 VAL C  65       4.961   7.621   9.570  1.00 95.06           C  
ATOM   4079  N   SER C  66       6.117  11.805  10.750  1.00 96.44           N  
ATOM   4080  CA  SER C  66       6.750  13.117  10.711  1.00 96.44           C  
ATOM   4081  C   SER C  66       7.633  13.352  11.930  1.00 96.44           C  
ATOM   4082  CB  SER C  66       5.695  14.219  10.617  1.00 96.44           C  
ATOM   4083  O   SER C  66       8.750  13.867  11.812  1.00 96.44           O  
ATOM   4084  OG  SER C  66       4.891  14.055   9.461  1.00 96.44           O  
ATOM   4085  N   GLN C  67       7.148  12.984  13.109  1.00 96.56           N  
ATOM   4086  CA  GLN C  67       7.926  13.094  14.336  1.00 96.56           C  
ATOM   4087  C   GLN C  67       9.164  12.203  14.281  1.00 96.56           C  
ATOM   4088  CB  GLN C  67       7.070  12.719  15.547  1.00 96.56           C  
ATOM   4089  O   GLN C  67      10.250  12.609  14.719  1.00 96.56           O  
ATOM   4090  CG  GLN C  67       5.918  13.688  15.805  1.00 96.56           C  
ATOM   4091  CD  GLN C  67       6.379  15.008  16.391  1.00 96.56           C  
ATOM   4092  NE2 GLN C  67       5.430  15.898  16.672  1.00 96.56           N  
ATOM   4093  OE1 GLN C  67       7.574  15.227  16.594  1.00 96.56           O  
ATOM   4094  N   SER C  68       9.016  11.031  13.742  1.00 96.44           N  
ATOM   4095  CA  SER C  68      10.133  10.117  13.570  1.00 96.44           C  
ATOM   4096  C   SER C  68      11.188  10.695  12.633  1.00 96.44           C  
ATOM   4097  CB  SER C  68       9.648   8.773  13.031  1.00 96.44           C  
ATOM   4098  O   SER C  68      12.391  10.617  12.914  1.00 96.44           O  
ATOM   4099  OG  SER C  68       8.875   8.086  14.000  1.00 96.44           O  
ATOM   4100  N   VAL C  69      10.734  11.234  11.578  1.00 97.38           N  
ATOM   4101  CA  VAL C  69      11.633  11.797  10.578  1.00 97.38           C  
ATOM   4102  C   VAL C  69      12.383  12.992  11.164  1.00 97.38           C  
ATOM   4103  CB  VAL C  69      10.875  12.219   9.297  1.00 97.38           C  
ATOM   4104  O   VAL C  69      13.586  13.141  10.969  1.00 97.38           O  
ATOM   4105  CG1 VAL C  69      11.766  13.070   8.391  1.00 97.38           C  
ATOM   4106  CG2 VAL C  69      10.359  10.992   8.555  1.00 97.38           C  
ATOM   4107  N   ALA C  70      11.664  13.812  11.859  1.00 98.00           N  
ATOM   4108  CA  ALA C  70      12.305  14.961  12.500  1.00 98.00           C  
ATOM   4109  C   ALA C  70      13.375  14.508  13.492  1.00 98.00           C  
ATOM   4110  CB  ALA C  70      11.266  15.828  13.195  1.00 98.00           C  
ATOM   4111  O   ALA C  70      14.484  15.047  13.508  1.00 98.00           O  
ATOM   4112  N   ALA C  71      13.062  13.586  14.320  1.00 97.75           N  
ATOM   4113  CA  ALA C  71      14.008  13.039  15.281  1.00 97.75           C  
ATOM   4114  C   ALA C  71      15.211  12.414  14.570  1.00 97.75           C  
ATOM   4115  CB  ALA C  71      13.328  12.000  16.172  1.00 97.75           C  
ATOM   4116  O   ALA C  71      16.359  12.625  14.969  1.00 97.75           O  
ATOM   4117  N   SER C  72      14.914  11.664  13.586  1.00 97.69           N  
ATOM   4118  CA  SER C  72      15.961  11.016  12.805  1.00 97.69           C  
ATOM   4119  C   SER C  72      16.891  12.039  12.180  1.00 97.69           C  
ATOM   4120  CB  SER C  72      15.359  10.125  11.719  1.00 97.69           C  
ATOM   4121  O   SER C  72      18.125  11.859  12.188  1.00 97.69           O  
ATOM   4122  OG  SER C  72      16.359   9.695  10.812  1.00 97.69           O  
ATOM   4123  N   ARG C  73      16.344  13.039  11.680  1.00 98.06           N  
ATOM   4124  CA  ARG C  73      17.141  14.078  11.039  1.00 98.06           C  
ATOM   4125  C   ARG C  73      17.984  14.836  12.062  1.00 98.06           C  
ATOM   4126  CB  ARG C  73      16.250  15.055  10.273  1.00 98.06           C  
ATOM   4127  O   ARG C  73      19.109  15.266  11.766  1.00 98.06           O  
ATOM   4128  CG  ARG C  73      15.703  14.492   8.969  1.00 98.06           C  
ATOM   4129  CD  ARG C  73      14.773  15.477   8.273  1.00 98.06           C  
ATOM   4130  NE  ARG C  73      14.359  15.000   6.957  1.00 98.06           N  
ATOM   4131  NH1 ARG C  73      12.883  16.719   6.562  1.00 98.06           N  
ATOM   4132  NH2 ARG C  73      13.164  15.078   4.996  1.00 98.06           N  
ATOM   4133  CZ  ARG C  73      13.469  15.602   6.176  1.00 98.06           C  
ATOM   4134  N   ALA C  74      17.438  15.078  13.219  1.00 98.56           N  
ATOM   4135  CA  ALA C  74      18.203  15.711  14.289  1.00 98.56           C  
ATOM   4136  C   ALA C  74      19.422  14.859  14.672  1.00 98.56           C  
ATOM   4137  CB  ALA C  74      17.328  15.945  15.516  1.00 98.56           C  
ATOM   4138  O   ALA C  74      20.516  15.391  14.852  1.00 98.56           O  
ATOM   4139  N   LEU C  75      19.219  13.609  14.750  1.00 98.12           N  
ATOM   4140  CA  LEU C  75      20.297  12.688  15.086  1.00 98.12           C  
ATOM   4141  C   LEU C  75      21.281  12.547  13.930  1.00 98.12           C  
ATOM   4142  CB  LEU C  75      19.719  11.312  15.453  1.00 98.12           C  
ATOM   4143  O   LEU C  75      22.484  12.367  14.148  1.00 98.12           O  
ATOM   4144  CG  LEU C  75      18.875  11.242  16.719  1.00 98.12           C  
ATOM   4145  CD1 LEU C  75      18.266   9.852  16.875  1.00 98.12           C  
ATOM   4146  CD2 LEU C  75      19.703  11.609  17.938  1.00 98.12           C  
ATOM   4147  N   ALA C  76      20.766  12.555  12.742  1.00 98.06           N  
ATOM   4148  CA  ALA C  76      21.625  12.531  11.570  1.00 98.06           C  
ATOM   4149  C   ALA C  76      22.547  13.758  11.539  1.00 98.06           C  
ATOM   4150  CB  ALA C  76      20.797  12.461  10.289  1.00 98.06           C  
ATOM   4151  O   ALA C  76      23.719  13.656  11.211  1.00 98.06           O  
ATOM   4152  N   ASP C  77      21.969  14.891  11.812  1.00 97.81           N  
ATOM   4153  CA  ASP C  77      22.734  16.125  11.898  1.00 97.81           C  
ATOM   4154  C   ASP C  77      23.797  16.031  12.984  1.00 97.81           C  
ATOM   4155  CB  ASP C  77      21.797  17.312  12.180  1.00 97.81           C  
ATOM   4156  O   ASP C  77      24.953  16.391  12.750  1.00 97.81           O  
ATOM   4157  CG  ASP C  77      22.516  18.656  12.094  1.00 97.81           C  
ATOM   4158  OD1 ASP C  77      23.438  18.797  11.273  1.00 97.81           O  
ATOM   4159  OD2 ASP C  77      22.141  19.578  12.852  1.00 97.81           O  
ATOM   4160  N   LEU C  78      23.453  15.531  14.109  1.00 97.81           N  
ATOM   4161  CA  LEU C  78      24.375  15.312  15.219  1.00 97.81           C  
ATOM   4162  C   LEU C  78      25.516  14.406  14.797  1.00 97.81           C  
ATOM   4163  CB  LEU C  78      23.641  14.703  16.422  1.00 97.81           C  
ATOM   4164  O   LEU C  78      26.672  14.672  15.125  1.00 97.81           O  
ATOM   4165  CG  LEU C  78      24.500  14.336  17.625  1.00 97.81           C  
ATOM   4166  CD1 LEU C  78      25.062  15.594  18.266  1.00 97.81           C  
ATOM   4167  CD2 LEU C  78      23.688  13.523  18.641  1.00 97.81           C  
ATOM   4168  N   ALA C  79      25.188  13.375  14.062  1.00 97.06           N  
ATOM   4169  CA  ALA C  79      26.156  12.352  13.688  1.00 97.06           C  
ATOM   4170  C   ALA C  79      26.922  12.766  12.430  1.00 97.06           C  
ATOM   4171  CB  ALA C  79      25.453  11.016  13.461  1.00 97.06           C  
ATOM   4172  O   ALA C  79      27.969  12.195  12.125  1.00 97.06           O  
ATOM   4173  N   GLY C  80      26.344  13.672  11.625  1.00 96.44           N  
ATOM   4174  CA  GLY C  80      26.953  14.047  10.359  1.00 96.44           C  
ATOM   4175  C   GLY C  80      26.844  12.961   9.297  1.00 96.44           C  
ATOM   4176  O   GLY C  80      27.781  12.734   8.539  1.00 96.44           O  
ATOM   4177  N   VAL C  81      25.766  12.281   9.312  1.00 95.75           N  
ATOM   4178  CA  VAL C  81      25.578  11.180   8.383  1.00 95.75           C  
ATOM   4179  C   VAL C  81      24.734  11.633   7.199  1.00 95.75           C  
ATOM   4180  CB  VAL C  81      24.938   9.953   9.062  1.00 95.75           C  
ATOM   4181  O   VAL C  81      23.781  12.398   7.371  1.00 95.75           O  
ATOM   4182  CG1 VAL C  81      23.500  10.266   9.461  1.00 95.75           C  
ATOM   4183  CG2 VAL C  81      24.984   8.734   8.148  1.00 95.75           C  
ATOM   4184  N   THR C  82      25.062  11.156   6.027  1.00 94.25           N  
ATOM   4185  CA  THR C  82      24.297  11.406   4.812  1.00 94.25           C  
ATOM   4186  C   THR C  82      23.453  10.188   4.441  1.00 94.25           C  
ATOM   4187  CB  THR C  82      25.219  11.773   3.637  1.00 94.25           C  
ATOM   4188  O   THR C  82      23.984   9.078   4.320  1.00 94.25           O  
ATOM   4189  CG2 THR C  82      24.422  12.094   2.383  1.00 94.25           C  
ATOM   4190  OG1 THR C  82      26.016  12.914   3.994  1.00 94.25           O  
ATOM   4191  N   VAL C  83      22.297  10.398   4.219  1.00 96.00           N  
ATOM   4192  CA  VAL C  83      21.328   9.344   3.906  1.00 96.00           C  
ATOM   4193  C   VAL C  83      21.453   8.953   2.436  1.00 96.00           C  
ATOM   4194  CB  VAL C  83      19.875   9.781   4.219  1.00 96.00           C  
ATOM   4195  O   VAL C  83      21.469   9.812   1.556  1.00 96.00           O  
ATOM   4196  CG1 VAL C  83      18.891   8.688   3.830  1.00 96.00           C  
ATOM   4197  CG2 VAL C  83      19.734  10.133   5.695  1.00 96.00           C  
ATOM   4198  N   PRO C  84      21.547   7.723   2.113  1.00 96.62           N  
ATOM   4199  CA  PRO C  84      21.562   7.281   0.716  1.00 96.62           C  
ATOM   4200  C   PRO C  84      20.281   7.656  -0.028  1.00 96.62           C  
ATOM   4201  CB  PRO C  84      21.703   5.762   0.826  1.00 96.62           C  
ATOM   4202  O   PRO C  84      19.234   7.859   0.596  1.00 96.62           O  
ATOM   4203  CG  PRO C  84      22.266   5.527   2.188  1.00 96.62           C  
ATOM   4204  CD  PRO C  84      21.797   6.621   3.098  1.00 96.62           C  
ATOM   4205  N   ALA C  85      20.406   7.680  -1.298  1.00 97.00           N  
ATOM   4206  CA  ALA C  85      19.297   8.117  -2.148  1.00 97.00           C  
ATOM   4207  C   ALA C  85      18.062   7.273  -1.910  1.00 97.00           C  
ATOM   4208  CB  ALA C  85      19.703   8.062  -3.619  1.00 97.00           C  
ATOM   4209  O   ALA C  85      16.969   7.809  -1.692  1.00 97.00           O  
ATOM   4210  N   ASN C  86      18.172   5.926  -1.935  1.00 96.44           N  
ATOM   4211  CA  ASN C  86      17.031   5.055  -1.695  1.00 96.44           C  
ATOM   4212  C   ASN C  86      16.406   5.305  -0.325  1.00 96.44           C  
ATOM   4213  CB  ASN C  86      17.438   3.584  -1.832  1.00 96.44           C  
ATOM   4214  O   ASN C  86      15.188   5.266  -0.176  1.00 96.44           O  
ATOM   4215  CG  ASN C  86      17.484   3.121  -3.275  1.00 96.44           C  
ATOM   4216  ND2 ASN C  86      17.922   1.891  -3.490  1.00 96.44           N  
ATOM   4217  OD1 ASN C  86      17.109   3.861  -4.188  1.00 96.44           O  
ATOM   4218  N   GLY C  87      17.266   5.523   0.645  1.00 96.81           N  
ATOM   4219  CA  GLY C  87      16.781   5.820   1.979  1.00 96.81           C  
ATOM   4220  C   GLY C  87      15.977   7.105   2.045  1.00 96.81           C  
ATOM   4221  O   GLY C  87      14.938   7.164   2.703  1.00 96.81           O  
ATOM   4222  N   MET C  88      16.422   8.133   1.412  1.00 97.19           N  
ATOM   4223  CA  MET C  88      15.750   9.422   1.357  1.00 97.19           C  
ATOM   4224  C   MET C  88      14.383   9.289   0.688  1.00 97.19           C  
ATOM   4225  CB  MET C  88      16.594  10.445   0.609  1.00 97.19           C  
ATOM   4226  O   MET C  88      13.383   9.797   1.205  1.00 97.19           O  
ATOM   4227  CG  MET C  88      16.078  11.867   0.704  1.00 97.19           C  
ATOM   4228  SD  MET C  88      17.219  13.094  -0.044  1.00 97.19           S  
ATOM   4229  CE  MET C  88      18.641  12.914   1.062  1.00 97.19           C  
ATOM   4230  N   LEU C  89      14.359   8.594  -0.404  1.00 97.19           N  
ATOM   4231  CA  LEU C  89      13.117   8.391  -1.135  1.00 97.19           C  
ATOM   4232  C   LEU C  89      12.125   7.578  -0.305  1.00 97.19           C  
ATOM   4233  CB  LEU C  89      13.383   7.680  -2.465  1.00 97.19           C  
ATOM   4234  O   LEU C  89      10.930   7.875  -0.295  1.00 97.19           O  
ATOM   4235  CG  LEU C  89      14.148   8.484  -3.518  1.00 97.19           C  
ATOM   4236  CD1 LEU C  89      14.484   7.602  -4.719  1.00 97.19           C  
ATOM   4237  CD2 LEU C  89      13.344   9.703  -3.949  1.00 97.19           C  
ATOM   4238  N   ALA C  90      12.625   6.543   0.345  1.00 96.81           N  
ATOM   4239  CA  ALA C  90      11.766   5.750   1.217  1.00 96.81           C  
ATOM   4240  C   ALA C  90      11.156   6.609   2.322  1.00 96.81           C  
ATOM   4241  CB  ALA C  90      12.547   4.586   1.821  1.00 96.81           C  
ATOM   4242  O   ALA C  90       9.977   6.480   2.635  1.00 96.81           O  
ATOM   4243  N   MET C  91      11.938   7.441   2.912  1.00 96.94           N  
ATOM   4244  CA  MET C  91      11.453   8.359   3.939  1.00 96.94           C  
ATOM   4245  C   MET C  91      10.453   9.352   3.355  1.00 96.94           C  
ATOM   4246  CB  MET C  91      12.617   9.109   4.586  1.00 96.94           C  
ATOM   4247  O   MET C  91       9.438   9.656   3.986  1.00 96.94           O  
ATOM   4248  CG  MET C  91      13.492   8.234   5.473  1.00 96.94           C  
ATOM   4249  SD  MET C  91      14.891   9.164   6.211  1.00 96.94           S  
ATOM   4250  CE  MET C  91      13.977  10.414   7.164  1.00 96.94           C  
ATOM   4251  N   ASN C  92      10.727   9.883   2.201  1.00 97.94           N  
ATOM   4252  CA  ASN C  92       9.789  10.758   1.514  1.00 97.94           C  
ATOM   4253  C   ASN C  92       8.453  10.055   1.271  1.00 97.94           C  
ATOM   4254  CB  ASN C  92      10.375  11.250   0.190  1.00 97.94           C  
ATOM   4255  O   ASN C  92       7.391  10.648   1.476  1.00 97.94           O  
ATOM   4256  CG  ASN C  92      11.445  12.305   0.385  1.00 97.94           C  
ATOM   4257  ND2 ASN C  92      12.148  12.641  -0.689  1.00 97.94           N  
ATOM   4258  OD1 ASN C  92      11.641  12.812   1.492  1.00 97.94           O  
ATOM   4259  N   LEU C  93       8.523   8.828   0.811  1.00 97.56           N  
ATOM   4260  CA  LEU C  93       7.320   8.047   0.552  1.00 97.56           C  
ATOM   4261  C   LEU C  93       6.504   7.871   1.828  1.00 97.56           C  
ATOM   4262  CB  LEU C  93       7.680   6.684  -0.033  1.00 97.56           C  
ATOM   4263  O   LEU C  93       5.277   8.000   1.810  1.00 97.56           O  
ATOM   4264  CG  LEU C  93       8.117   6.668  -1.499  1.00 97.56           C  
ATOM   4265  CD1 LEU C  93       8.875   5.379  -1.812  1.00 97.56           C  
ATOM   4266  CD2 LEU C  93       6.914   6.820  -2.420  1.00 97.56           C  
ATOM   4267  N   MET C  94       7.137   7.562   2.895  1.00 96.62           N  
ATOM   4268  CA  MET C  94       6.441   7.406   4.168  1.00 96.62           C  
ATOM   4269  C   MET C  94       5.836   8.727   4.625  1.00 96.62           C  
ATOM   4270  CB  MET C  94       7.395   6.867   5.238  1.00 96.62           C  
ATOM   4271  O   MET C  94       4.684   8.773   5.062  1.00 96.62           O  
ATOM   4272  CG  MET C  94       7.762   5.406   5.055  1.00 96.62           C  
ATOM   4273  SD  MET C  94       8.750   4.746   6.453  1.00 96.62           S  
ATOM   4274  CE  MET C  94      10.383   5.434   6.047  1.00 96.62           C  
ATOM   4275  N   LEU C  95       6.578   9.789   4.559  1.00 97.00           N  
ATOM   4276  CA  LEU C  95       6.105  11.117   4.926  1.00 97.00           C  
ATOM   4277  C   LEU C  95       4.914  11.531   4.066  1.00 97.00           C  
ATOM   4278  CB  LEU C  95       7.230  12.148   4.777  1.00 97.00           C  
ATOM   4279  O   LEU C  95       3.910  12.023   4.586  1.00 97.00           O  
ATOM   4280  CG  LEU C  95       8.156  12.320   5.984  1.00 97.00           C  
ATOM   4281  CD1 LEU C  95       9.391  13.117   5.598  1.00 97.00           C  
ATOM   4282  CD2 LEU C  95       7.414  12.992   7.137  1.00 97.00           C  
ATOM   4283  N   ALA C  96       5.062  11.375   2.793  1.00 97.88           N  
ATOM   4284  CA  ALA C  96       3.979  11.703   1.871  1.00 97.88           C  
ATOM   4285  C   ALA C  96       2.727  10.891   2.182  1.00 97.88           C  
ATOM   4286  CB  ALA C  96       4.418  11.469   0.427  1.00 97.88           C  
ATOM   4287  O   ALA C  96       1.609  11.406   2.115  1.00 97.88           O  
ATOM   4288  N   THR C  97       2.928   9.586   2.471  1.00 96.62           N  
ATOM   4289  CA  THR C  97       1.805   8.727   2.822  1.00 96.62           C  
ATOM   4290  C   THR C  97       1.039   9.289   4.016  1.00 96.62           C  
ATOM   4291  CB  THR C  97       2.277   7.297   3.145  1.00 96.62           C  
ATOM   4292  O   THR C  97      -0.189   9.383   3.984  1.00 96.62           O  
ATOM   4293  CG2 THR C  97       1.107   6.410   3.559  1.00 96.62           C  
ATOM   4294  OG1 THR C  97       2.900   6.734   1.983  1.00 96.62           O  
ATOM   4295  N   GLU C  98       1.714   9.672   5.004  1.00 95.81           N  
ATOM   4296  CA  GLU C  98       1.089  10.242   6.191  1.00 95.81           C  
ATOM   4297  C   GLU C  98       0.459  11.602   5.883  1.00 95.81           C  
ATOM   4298  CB  GLU C  98       2.109  10.383   7.324  1.00 95.81           C  
ATOM   4299  O   GLU C  98      -0.700  11.844   6.227  1.00 95.81           O  
ATOM   4300  CG  GLU C  98       1.508  10.844   8.641  1.00 95.81           C  
ATOM   4301  CD  GLU C  98       2.535  10.977   9.758  1.00 95.81           C  
ATOM   4302  OE1 GLU C  98       2.584  10.102  10.648  1.00 95.81           O  
ATOM   4303  OE2 GLU C  98       3.295  11.977   9.734  1.00 95.81           O  
ATOM   4304  N   ASN C  99       1.166  12.484   5.262  1.00 96.81           N  
ATOM   4305  CA  ASN C  99       0.679  13.828   4.953  1.00 96.81           C  
ATOM   4306  C   ASN C  99      -0.593  13.781   4.113  1.00 96.81           C  
ATOM   4307  CB  ASN C  99       1.760  14.641   4.242  1.00 96.81           C  
ATOM   4308  O   ASN C  99      -1.552  14.508   4.387  1.00 96.81           O  
ATOM   4309  CG  ASN C  99       2.826  15.148   5.188  1.00 96.81           C  
ATOM   4310  ND2 ASN C  99       3.854  15.789   4.637  1.00 96.81           N  
ATOM   4311  OD1 ASN C  99       2.730  14.977   6.406  1.00 96.81           O  
ATOM   4312  N   LEU C 100      -0.604  12.984   3.094  1.00 97.56           N  
ATOM   4313  CA  LEU C 100      -1.756  12.922   2.199  1.00 97.56           C  
ATOM   4314  C   LEU C 100      -2.953  12.289   2.898  1.00 97.56           C  
ATOM   4315  CB  LEU C 100      -1.412  12.133   0.934  1.00 97.56           C  
ATOM   4316  O   LEU C 100      -4.102  12.648   2.627  1.00 97.56           O  
ATOM   4317  CG  LEU C 100      -0.342  12.742   0.026  1.00 97.56           C  
ATOM   4318  CD1 LEU C 100      -0.245  11.953  -1.278  1.00 97.56           C  
ATOM   4319  CD2 LEU C 100      -0.646  14.211  -0.250  1.00 97.56           C  
ATOM   4320  N   ALA C 101      -2.715  11.297   3.725  1.00 95.81           N  
ATOM   4321  CA  ALA C 101      -3.793  10.742   4.543  1.00 95.81           C  
ATOM   4322  C   ALA C 101      -4.422  11.820   5.422  1.00 95.81           C  
ATOM   4323  CB  ALA C 101      -3.271   9.594   5.402  1.00 95.81           C  
ATOM   4324  O   ALA C 101      -5.641  11.859   5.590  1.00 95.81           O  
ATOM   4325  N   ASP C 102      -3.615  12.641   5.953  1.00 94.94           N  
ATOM   4326  CA  ASP C 102      -4.090  13.719   6.816  1.00 94.94           C  
ATOM   4327  C   ASP C 102      -4.879  14.750   6.020  1.00 94.94           C  
ATOM   4328  CB  ASP C 102      -2.920  14.383   7.539  1.00 94.94           C  
ATOM   4329  O   ASP C 102      -5.930  15.219   6.469  1.00 94.94           O  
ATOM   4330  CG  ASP C 102      -2.457  13.617   8.766  1.00 94.94           C  
ATOM   4331  OD1 ASP C 102      -3.115  12.625   9.141  1.00 94.94           O  
ATOM   4332  OD2 ASP C 102      -1.430  14.008   9.359  1.00 94.94           O  
ATOM   4333  N   HIS C 103      -4.379  15.148   4.848  1.00 97.19           N  
ATOM   4334  CA  HIS C 103      -5.117  16.078   3.990  1.00 97.19           C  
ATOM   4335  C   HIS C 103      -6.484  15.508   3.623  1.00 97.19           C  
ATOM   4336  CB  HIS C 103      -4.316  16.375   2.723  1.00 97.19           C  
ATOM   4337  O   HIS C 103      -7.484  16.234   3.652  1.00 97.19           O  
ATOM   4338  CG  HIS C 103      -3.135  17.266   2.959  1.00 97.19           C  
ATOM   4339  CD2 HIS C 103      -1.975  17.406   2.273  1.00 97.19           C  
ATOM   4340  ND1 HIS C 103      -3.064  18.141   4.016  1.00 97.19           N  
ATOM   4341  CE1 HIS C 103      -1.908  18.781   3.971  1.00 97.19           C  
ATOM   4342  NE2 HIS C 103      -1.229  18.359   2.922  1.00 97.19           N  
ATOM   4343  N   LEU C 104      -6.527  14.242   3.295  1.00 96.81           N  
ATOM   4344  CA  LEU C 104      -7.777  13.578   2.957  1.00 96.81           C  
ATOM   4345  C   LEU C 104      -8.727  13.555   4.152  1.00 96.81           C  
ATOM   4346  CB  LEU C 104      -7.508  12.148   2.479  1.00 96.81           C  
ATOM   4347  O   LEU C 104      -9.906  13.883   4.020  1.00 96.81           O  
ATOM   4348  CG  LEU C 104      -8.695  11.406   1.848  1.00 96.81           C  
ATOM   4349  CD1 LEU C 104      -9.023  12.000   0.483  1.00 96.81           C  
ATOM   4350  CD2 LEU C 104      -8.391   9.914   1.728  1.00 96.81           C  
ATOM   4351  N   THR C 105      -8.211  13.180   5.281  1.00 95.12           N  
ATOM   4352  CA  THR C 105      -8.984  13.125   6.516  1.00 95.12           C  
ATOM   4353  C   THR C 105      -9.531  14.508   6.875  1.00 95.12           C  
ATOM   4354  CB  THR C 105      -8.141  12.586   7.684  1.00 95.12           C  
ATOM   4355  O   THR C 105     -10.695  14.641   7.254  1.00 95.12           O  
ATOM   4356  CG2 THR C 105      -8.953  12.523   8.969  1.00 95.12           C  
ATOM   4357  OG1 THR C 105      -7.668  11.273   7.359  1.00 95.12           O  
ATOM   4358  N   HIS C 106      -8.727  15.445   6.746  1.00 96.56           N  
ATOM   4359  CA  HIS C 106      -9.148  16.812   7.031  1.00 96.56           C  
ATOM   4360  C   HIS C 106     -10.352  17.203   6.172  1.00 96.56           C  
ATOM   4361  CB  HIS C 106      -7.996  17.797   6.801  1.00 96.56           C  
ATOM   4362  O   HIS C 106     -11.367  17.656   6.691  1.00 96.56           O  
ATOM   4363  CG  HIS C 106      -8.414  19.234   6.836  1.00 96.56           C  
ATOM   4364  CD2 HIS C 106      -8.594  20.078   7.875  1.00 96.56           C  
ATOM   4365  ND1 HIS C 106      -8.703  19.953   5.695  1.00 96.56           N  
ATOM   4366  CE1 HIS C 106      -9.039  21.188   6.035  1.00 96.56           C  
ATOM   4367  NE2 HIS C 106      -8.977  21.281   7.352  1.00 96.56           N  
ATOM   4368  N   PHE C 107     -10.258  17.016   4.949  1.00 98.12           N  
ATOM   4369  CA  PHE C 107     -11.289  17.469   4.027  1.00 98.12           C  
ATOM   4370  C   PHE C 107     -12.586  16.703   4.246  1.00 98.12           C  
ATOM   4371  CB  PHE C 107     -10.820  17.297   2.576  1.00 98.12           C  
ATOM   4372  O   PHE C 107     -13.633  17.312   4.484  1.00 98.12           O  
ATOM   4373  CG  PHE C 107     -11.789  17.859   1.562  1.00 98.12           C  
ATOM   4374  CD1 PHE C 107     -12.555  17.000   0.781  1.00 98.12           C  
ATOM   4375  CD2 PHE C 107     -11.930  19.219   1.393  1.00 98.12           C  
ATOM   4376  CE1 PHE C 107     -13.453  17.500  -0.158  1.00 98.12           C  
ATOM   4377  CE2 PHE C 107     -12.828  19.734   0.456  1.00 98.12           C  
ATOM   4378  CZ  PHE C 107     -13.586  18.875  -0.319  1.00 98.12           C  
ATOM   4379  N   TYR C 108     -12.578  15.414   4.355  1.00 97.50           N  
ATOM   4380  CA  TYR C 108     -13.781  14.586   4.301  1.00 97.50           C  
ATOM   4381  C   TYR C 108     -14.336  14.336   5.699  1.00 97.50           C  
ATOM   4382  CB  TYR C 108     -13.492  13.250   3.605  1.00 97.50           C  
ATOM   4383  O   TYR C 108     -15.531  14.117   5.871  1.00 97.50           O  
ATOM   4384  CG  TYR C 108     -13.500  13.336   2.100  1.00 97.50           C  
ATOM   4385  CD1 TYR C 108     -14.703  13.414   1.396  1.00 97.50           C  
ATOM   4386  CD2 TYR C 108     -12.312  13.344   1.375  1.00 97.50           C  
ATOM   4387  CE1 TYR C 108     -14.719  13.492   0.007  1.00 97.50           C  
ATOM   4388  CE2 TYR C 108     -12.320  13.422  -0.014  1.00 97.50           C  
ATOM   4389  OH  TYR C 108     -13.531  13.570  -2.062  1.00 97.50           O  
ATOM   4390  CZ  TYR C 108     -13.523  13.492  -0.688  1.00 97.50           C  
ATOM   4391  N   LEU C 109     -13.445  14.352   6.680  1.00 94.81           N  
ATOM   4392  CA  LEU C 109     -13.898  13.922   8.000  1.00 94.81           C  
ATOM   4393  C   LEU C 109     -13.992  15.109   8.953  1.00 94.81           C  
ATOM   4394  CB  LEU C 109     -12.953  12.867   8.578  1.00 94.81           C  
ATOM   4395  O   LEU C 109     -14.828  15.117   9.859  1.00 94.81           O  
ATOM   4396  CG  LEU C 109     -13.031  11.477   7.953  1.00 94.81           C  
ATOM   4397  CD1 LEU C 109     -12.062  11.359   6.781  1.00 94.81           C  
ATOM   4398  CD2 LEU C 109     -12.734  10.398   9.000  1.00 94.81           C  
ATOM   4399  N   PHE C 110     -13.211  16.078   8.734  1.00 94.62           N  
ATOM   4400  CA  PHE C 110     -13.156  17.156   9.719  1.00 94.62           C  
ATOM   4401  C   PHE C 110     -13.828  18.406   9.188  1.00 94.62           C  
ATOM   4402  CB  PHE C 110     -11.711  17.453  10.117  1.00 94.62           C  
ATOM   4403  O   PHE C 110     -14.617  19.047   9.883  1.00 94.62           O  
ATOM   4404  CG  PHE C 110     -11.000  16.281  10.742  1.00 94.62           C  
ATOM   4405  CD1 PHE C 110     -11.711  15.258  11.344  1.00 94.62           C  
ATOM   4406  CD2 PHE C 110      -9.609  16.219  10.734  1.00 94.62           C  
ATOM   4407  CE1 PHE C 110     -11.055  14.172  11.930  1.00 94.62           C  
ATOM   4408  CE2 PHE C 110      -8.945  15.141  11.312  1.00 94.62           C  
ATOM   4409  CZ  PHE C 110      -9.672  14.117  11.914  1.00 94.62           C  
ATOM   4410  N   PHE C 111     -13.648  18.766   7.945  1.00 97.12           N  
ATOM   4411  CA  PHE C 111     -13.977  20.109   7.461  1.00 97.12           C  
ATOM   4412  C   PHE C 111     -15.320  20.094   6.738  1.00 97.12           C  
ATOM   4413  CB  PHE C 111     -12.883  20.625   6.531  1.00 97.12           C  
ATOM   4414  O   PHE C 111     -16.234  20.828   7.113  1.00 97.12           O  
ATOM   4415  CG  PHE C 111     -13.086  22.062   6.098  1.00 97.12           C  
ATOM   4416  CD1 PHE C 111     -13.422  22.359   4.785  1.00 97.12           C  
ATOM   4417  CD2 PHE C 111     -12.938  23.094   7.008  1.00 97.12           C  
ATOM   4418  CE1 PHE C 111     -13.609  23.672   4.383  1.00 97.12           C  
ATOM   4419  CE2 PHE C 111     -13.117  24.422   6.609  1.00 97.12           C  
ATOM   4420  CZ  PHE C 111     -13.461  24.703   5.297  1.00 97.12           C  
ATOM   4421  N   MET C 112     -15.492  19.281   5.777  1.00 97.56           N  
ATOM   4422  CA  MET C 112     -16.672  19.312   4.910  1.00 97.56           C  
ATOM   4423  C   MET C 112     -17.922  18.938   5.688  1.00 97.56           C  
ATOM   4424  CB  MET C 112     -16.484  18.359   3.721  1.00 97.56           C  
ATOM   4425  O   MET C 112     -19.016  19.406   5.379  1.00 97.56           O  
ATOM   4426  CG  MET C 112     -15.500  18.875   2.682  1.00 97.56           C  
ATOM   4427  SD  MET C 112     -15.938  20.531   2.053  1.00 97.56           S  
ATOM   4428  CE  MET C 112     -17.469  20.156   1.148  1.00 97.56           C  
ATOM   4429  N   PRO C 113     -17.859  18.078   6.664  1.00 95.81           N  
ATOM   4430  CA  PRO C 113     -19.062  17.781   7.449  1.00 95.81           C  
ATOM   4431  C   PRO C 113     -19.672  19.031   8.078  1.00 95.81           C  
ATOM   4432  CB  PRO C 113     -18.562  16.812   8.523  1.00 95.81           C  
ATOM   4433  O   PRO C 113     -20.859  19.031   8.445  1.00 95.81           O  
ATOM   4434  CG  PRO C 113     -17.453  16.062   7.867  1.00 95.81           C  
ATOM   4435  CD  PRO C 113     -16.672  17.016   7.004  1.00 95.81           C  
ATOM   4436  N   ASP C 114     -18.875  20.047   8.305  1.00 94.25           N  
ATOM   4437  CA  ASP C 114     -19.391  21.312   8.852  1.00 94.25           C  
ATOM   4438  C   ASP C 114     -20.547  21.844   7.992  1.00 94.25           C  
ATOM   4439  CB  ASP C 114     -18.281  22.344   8.945  1.00 94.25           C  
ATOM   4440  O   ASP C 114     -21.484  22.453   8.516  1.00 94.25           O  
ATOM   4441  CG  ASP C 114     -17.500  22.266  10.242  1.00 94.25           C  
ATOM   4442  OD1 ASP C 114     -17.844  21.438  11.109  1.00 94.25           O  
ATOM   4443  OD2 ASP C 114     -16.516  23.031  10.391  1.00 94.25           O  
ATOM   4444  N   PHE C 115     -20.547  21.578   6.758  1.00 96.62           N  
ATOM   4445  CA  PHE C 115     -21.469  22.172   5.816  1.00 96.62           C  
ATOM   4446  C   PHE C 115     -22.703  21.297   5.641  1.00 96.62           C  
ATOM   4447  CB  PHE C 115     -20.797  22.406   4.461  1.00 96.62           C  
ATOM   4448  O   PHE C 115     -23.547  21.547   4.766  1.00 96.62           O  
ATOM   4449  CG  PHE C 115     -19.641  23.359   4.516  1.00 96.62           C  
ATOM   4450  CD1 PHE C 115     -19.859  24.734   4.656  1.00 96.62           C  
ATOM   4451  CD2 PHE C 115     -18.328  22.906   4.434  1.00 96.62           C  
ATOM   4452  CE1 PHE C 115     -18.781  25.625   4.707  1.00 96.62           C  
ATOM   4453  CE2 PHE C 115     -17.266  23.781   4.484  1.00 96.62           C  
ATOM   4454  CZ  PHE C 115     -17.484  25.141   4.621  1.00 96.62           C  
ATOM   4455  N   THR C 116     -22.766  20.297   6.375  1.00 95.81           N  
ATOM   4456  CA  THR C 116     -23.938  19.422   6.395  1.00 95.81           C  
ATOM   4457  C   THR C 116     -24.875  19.812   7.543  1.00 95.81           C  
ATOM   4458  CB  THR C 116     -23.547  17.953   6.523  1.00 95.81           C  
ATOM   4459  O   THR C 116     -25.953  19.234   7.688  1.00 95.81           O  
ATOM   4460  CG2 THR C 116     -22.469  17.578   5.512  1.00 95.81           C  
ATOM   4461  OG1 THR C 116     -23.047  17.703   7.844  1.00 95.81           O  
ATOM   4462  N   ARG C 117     -24.516  20.734   8.312  1.00 92.50           N  
ATOM   4463  CA  ARG C 117     -25.250  21.156   9.492  1.00 92.50           C  
ATOM   4464  C   ARG C 117     -26.547  21.859   9.109  1.00 92.50           C  
ATOM   4465  CB  ARG C 117     -24.391  22.078  10.367  1.00 92.50           C  
ATOM   4466  O   ARG C 117     -26.656  22.422   8.023  1.00 92.50           O  
ATOM   4467  CG  ARG C 117     -23.203  21.391  11.016  1.00 92.50           C  
ATOM   4468  CD  ARG C 117     -22.328  22.375  11.766  1.00 92.50           C  
ATOM   4469  NE  ARG C 117     -22.953  22.828  13.000  1.00 92.50           N  
ATOM   4470  NH1 ARG C 117     -21.219  24.219  13.625  1.00 92.50           N  
ATOM   4471  NH2 ARG C 117     -23.094  24.047  14.945  1.00 92.50           N  
ATOM   4472  CZ  ARG C 117     -22.422  23.703  13.852  1.00 92.50           C  
ATOM   4473  N   GLU C 118     -27.484  21.922  10.039  1.00 91.88           N  
ATOM   4474  CA  GLU C 118     -28.844  22.422   9.836  1.00 91.88           C  
ATOM   4475  C   GLU C 118     -28.844  23.938   9.609  1.00 91.88           C  
ATOM   4476  CB  GLU C 118     -29.734  22.078  11.031  1.00 91.88           C  
ATOM   4477  O   GLU C 118     -29.719  24.469   8.930  1.00 91.88           O  
ATOM   4478  CG  GLU C 118     -31.219  22.219  10.758  1.00 91.88           C  
ATOM   4479  CD  GLU C 118     -32.000  20.953  11.039  1.00 91.88           C  
ATOM   4480  OE1 GLU C 118     -33.219  20.891  10.719  1.00 91.88           O  
ATOM   4481  OE2 GLU C 118     -31.406  20.000  11.594  1.00 91.88           O  
ATOM   4482  N   ILE C 119     -27.891  24.562  10.070  1.00 91.94           N  
ATOM   4483  CA  ILE C 119     -27.797  26.016   9.930  1.00 91.94           C  
ATOM   4484  C   ILE C 119     -27.734  26.391   8.445  1.00 91.94           C  
ATOM   4485  CB  ILE C 119     -26.578  26.594  10.688  1.00 91.94           C  
ATOM   4486  O   ILE C 119     -28.062  27.500   8.062  1.00 91.94           O  
ATOM   4487  CG1 ILE C 119     -26.688  28.109  10.789  1.00 91.94           C  
ATOM   4488  CG2 ILE C 119     -25.281  26.172  10.000  1.00 91.94           C  
ATOM   4489  CD1 ILE C 119     -25.766  28.734  11.836  1.00 91.94           C  
ATOM   4490  N   TYR C 120     -27.312  25.422   7.625  1.00 94.50           N  
ATOM   4491  CA  TYR C 120     -27.156  25.656   6.195  1.00 94.50           C  
ATOM   4492  C   TYR C 120     -28.281  25.016   5.406  1.00 94.50           C  
ATOM   4493  CB  TYR C 120     -25.797  25.125   5.711  1.00 94.50           C  
ATOM   4494  O   TYR C 120     -28.203  24.906   4.180  1.00 94.50           O  
ATOM   4495  CG  TYR C 120     -24.609  25.891   6.254  1.00 94.50           C  
ATOM   4496  CD1 TYR C 120     -24.406  27.219   5.922  1.00 94.50           C  
ATOM   4497  CD2 TYR C 120     -23.703  25.281   7.105  1.00 94.50           C  
ATOM   4498  CE1 TYR C 120     -23.312  27.938   6.418  1.00 94.50           C  
ATOM   4499  CE2 TYR C 120     -22.609  25.969   7.609  1.00 94.50           C  
ATOM   4500  OH  TYR C 120     -21.344  27.984   7.758  1.00 94.50           O  
ATOM   4501  CZ  TYR C 120     -22.422  27.297   7.262  1.00 94.50           C  
ATOM   4502  N   ALA C 121     -29.266  24.500   5.996  1.00 94.38           N  
ATOM   4503  CA  ALA C 121     -30.359  23.766   5.383  1.00 94.38           C  
ATOM   4504  C   ALA C 121     -31.047  24.594   4.289  1.00 94.38           C  
ATOM   4505  CB  ALA C 121     -31.391  23.344   6.438  1.00 94.38           C  
ATOM   4506  O   ALA C 121     -31.547  24.031   3.312  1.00 94.38           O  
ATOM   4507  N   GLY C 122     -31.062  25.844   4.344  1.00 94.25           N  
ATOM   4508  CA  GLY C 122     -31.719  26.703   3.369  1.00 94.25           C  
ATOM   4509  C   GLY C 122     -30.844  27.000   2.156  1.00 94.25           C  
ATOM   4510  O   GLY C 122     -31.328  27.594   1.182  1.00 94.25           O  
ATOM   4511  N   ARG C 123     -29.688  26.609   2.189  1.00 96.25           N  
ATOM   4512  CA  ARG C 123     -28.766  26.891   1.089  1.00 96.25           C  
ATOM   4513  C   ARG C 123     -28.953  25.875  -0.042  1.00 96.25           C  
ATOM   4514  CB  ARG C 123     -27.312  26.859   1.579  1.00 96.25           C  
ATOM   4515  O   ARG C 123     -29.219  24.703   0.204  1.00 96.25           O  
ATOM   4516  CG  ARG C 123     -27.016  27.875   2.674  1.00 96.25           C  
ATOM   4517  CD  ARG C 123     -26.984  29.297   2.131  1.00 96.25           C  
ATOM   4518  NE  ARG C 123     -26.391  30.219   3.094  1.00 96.25           N  
ATOM   4519  NH1 ARG C 123     -25.984  31.891   1.545  1.00 96.25           N  
ATOM   4520  NH2 ARG C 123     -25.422  32.188   3.746  1.00 96.25           N  
ATOM   4521  CZ  ARG C 123     -25.938  31.438   2.793  1.00 96.25           C  
ATOM   4522  N   PRO C 124     -28.766  26.172  -1.297  1.00 95.62           N  
ATOM   4523  CA  PRO C 124     -29.000  25.312  -2.451  1.00 95.62           C  
ATOM   4524  C   PRO C 124     -28.062  24.094  -2.490  1.00 95.62           C  
ATOM   4525  CB  PRO C 124     -28.750  26.234  -3.646  1.00 95.62           C  
ATOM   4526  O   PRO C 124     -28.422  23.047  -3.037  1.00 95.62           O  
ATOM   4527  CG  PRO C 124     -28.031  27.406  -3.074  1.00 95.62           C  
ATOM   4528  CD  PRO C 124     -28.344  27.484  -1.606  1.00 95.62           C  
ATOM   4529  N   TRP C 125     -26.922  24.234  -1.984  1.00 96.31           N  
ATOM   4530  CA  TRP C 125     -25.891  23.203  -2.057  1.00 96.31           C  
ATOM   4531  C   TRP C 125     -26.000  22.250  -0.868  1.00 96.31           C  
ATOM   4532  CB  TRP C 125     -24.500  23.828  -2.111  1.00 96.31           C  
ATOM   4533  O   TRP C 125     -25.266  21.266  -0.795  1.00 96.31           O  
ATOM   4534  CG  TRP C 125     -24.297  24.938  -1.128  1.00 96.31           C  
ATOM   4535  CD1 TRP C 125     -24.328  26.281  -1.384  1.00 96.31           C  
ATOM   4536  CD2 TRP C 125     -24.016  24.797   0.270  1.00 96.31           C  
ATOM   4537  CE2 TRP C 125     -23.891  26.109   0.800  1.00 96.31           C  
ATOM   4538  CE3 TRP C 125     -23.859  23.703   1.126  1.00 96.31           C  
ATOM   4539  NE1 TRP C 125     -24.094  26.984  -0.229  1.00 96.31           N  
ATOM   4540  CH2 TRP C 125     -23.484  25.250   2.967  1.00 96.31           C  
ATOM   4541  CZ2 TRP C 125     -23.625  26.344   2.150  1.00 96.31           C  
ATOM   4542  CZ3 TRP C 125     -23.594  23.938   2.469  1.00 96.31           C  
ATOM   4543  N   HIS C 126     -26.906  22.516   0.109  1.00 97.12           N  
ATOM   4544  CA  HIS C 126     -26.922  21.797   1.377  1.00 97.12           C  
ATOM   4545  C   HIS C 126     -27.297  20.328   1.172  1.00 97.12           C  
ATOM   4546  CB  HIS C 126     -27.906  22.453   2.350  1.00 97.12           C  
ATOM   4547  O   HIS C 126     -26.703  19.438   1.770  1.00 97.12           O  
ATOM   4548  CG  HIS C 126     -27.953  21.797   3.693  1.00 97.12           C  
ATOM   4549  CD2 HIS C 126     -27.125  21.906   4.758  1.00 97.12           C  
ATOM   4550  ND1 HIS C 126     -28.938  20.922   4.059  1.00 97.12           N  
ATOM   4551  CE1 HIS C 126     -28.719  20.500   5.293  1.00 97.12           C  
ATOM   4552  NE2 HIS C 126     -27.625  21.078   5.742  1.00 97.12           N  
ATOM   4553  N   THR C 127     -28.203  20.016   0.369  1.00 96.19           N  
ATOM   4554  CA  THR C 127     -28.641  18.656   0.100  1.00 96.19           C  
ATOM   4555  C   THR C 127     -27.516  17.828  -0.519  1.00 96.19           C  
ATOM   4556  CB  THR C 127     -29.875  18.641  -0.833  1.00 96.19           C  
ATOM   4557  O   THR C 127     -27.266  16.703  -0.104  1.00 96.19           O  
ATOM   4558  CG2 THR C 127     -30.328  17.203  -1.113  1.00 96.19           C  
ATOM   4559  OG1 THR C 127     -30.938  19.359  -0.218  1.00 96.19           O  
ATOM   4560  N   ASP C 128     -26.922  18.344  -1.455  1.00 95.69           N  
ATOM   4561  CA  ASP C 128     -25.812  17.672  -2.107  1.00 95.69           C  
ATOM   4562  C   ASP C 128     -24.641  17.484  -1.135  1.00 95.69           C  
ATOM   4563  CB  ASP C 128     -25.344  18.484  -3.326  1.00 95.69           C  
ATOM   4564  O   ASP C 128     -24.047  16.406  -1.087  1.00 95.69           O  
ATOM   4565  CG  ASP C 128     -24.359  17.719  -4.199  1.00 95.69           C  
ATOM   4566  OD1 ASP C 128     -24.578  16.516  -4.453  1.00 95.69           O  
ATOM   4567  OD2 ASP C 128     -23.359  18.312  -4.629  1.00 95.69           O  
ATOM   4568  N   ALA C 129     -24.297  18.469  -0.350  1.00 97.38           N  
ATOM   4569  CA  ALA C 129     -23.250  18.391   0.661  1.00 97.38           C  
ATOM   4570  C   ALA C 129     -23.547  17.266   1.664  1.00 97.38           C  
ATOM   4571  CB  ALA C 129     -23.094  19.719   1.383  1.00 97.38           C  
ATOM   4572  O   ALA C 129     -22.672  16.484   2.014  1.00 97.38           O  
ATOM   4573  N   THR C 130     -24.766  17.203   2.053  1.00 97.12           N  
ATOM   4574  CA  THR C 130     -25.172  16.172   3.004  1.00 97.12           C  
ATOM   4575  C   THR C 130     -25.047  14.789   2.389  1.00 97.12           C  
ATOM   4576  CB  THR C 130     -26.625  16.406   3.475  1.00 97.12           C  
ATOM   4577  O   THR C 130     -24.578  13.859   3.043  1.00 97.12           O  
ATOM   4578  CG2 THR C 130     -27.047  15.336   4.469  1.00 97.12           C  
ATOM   4579  OG1 THR C 130     -26.719  17.688   4.102  1.00 97.12           O  
ATOM   4580  N   ALA C 131     -25.391  14.625   1.188  1.00 96.19           N  
ATOM   4581  CA  ALA C 131     -25.312  13.352   0.487  1.00 96.19           C  
ATOM   4582  C   ALA C 131     -23.859  12.906   0.335  1.00 96.19           C  
ATOM   4583  CB  ALA C 131     -25.969  13.445  -0.882  1.00 96.19           C  
ATOM   4584  O   ALA C 131     -23.547  11.719   0.391  1.00 96.19           O  
ATOM   4585  N   ARG C 132     -22.969  13.820   0.262  1.00 96.38           N  
ATOM   4586  CA  ARG C 132     -21.562  13.539  -0.004  1.00 96.38           C  
ATOM   4587  C   ARG C 132     -20.781  13.375   1.296  1.00 96.38           C  
ATOM   4588  CB  ARG C 132     -20.953  14.648  -0.856  1.00 96.38           C  
ATOM   4589  O   ARG C 132     -20.000  12.438   1.445  1.00 96.38           O  
ATOM   4590  CG  ARG C 132     -21.469  14.688  -2.285  1.00 96.38           C  
ATOM   4591  CD  ARG C 132     -20.922  15.883  -3.049  1.00 96.38           C  
ATOM   4592  NE  ARG C 132     -21.578  16.047  -4.340  1.00 96.38           N  
ATOM   4593  NH1 ARG C 132     -19.641  16.484  -5.512  1.00 96.38           N  
ATOM   4594  NH2 ARG C 132     -21.656  16.453  -6.598  1.00 96.38           N  
ATOM   4595  CZ  ARG C 132     -20.953  16.328  -5.480  1.00 96.38           C  
ATOM   4596  N   PHE C 133     -21.078  14.297   2.301  1.00 97.19           N  
ATOM   4597  CA  PHE C 133     -20.062  14.523   3.328  1.00 97.19           C  
ATOM   4598  C   PHE C 133     -20.625  14.203   4.711  1.00 97.19           C  
ATOM   4599  CB  PHE C 133     -19.562  15.969   3.283  1.00 97.19           C  
ATOM   4600  O   PHE C 133     -19.891  14.266   5.707  1.00 97.19           O  
ATOM   4601  CG  PHE C 133     -19.016  16.391   1.941  1.00 97.19           C  
ATOM   4602  CD1 PHE C 133     -17.906  15.750   1.396  1.00 97.19           C  
ATOM   4603  CD2 PHE C 133     -19.625  17.406   1.224  1.00 97.19           C  
ATOM   4604  CE1 PHE C 133     -17.406  16.125   0.152  1.00 97.19           C  
ATOM   4605  CE2 PHE C 133     -19.125  17.797  -0.019  1.00 97.19           C  
ATOM   4606  CZ  PHE C 133     -18.016  17.156  -0.552  1.00 97.19           C  
ATOM   4607  N   SER C 134     -21.859  13.859   4.809  1.00 94.62           N  
ATOM   4608  CA  SER C 134     -22.422  13.516   6.113  1.00 94.62           C  
ATOM   4609  C   SER C 134     -21.641  12.398   6.785  1.00 94.62           C  
ATOM   4610  CB  SER C 134     -23.891  13.102   5.973  1.00 94.62           C  
ATOM   4611  O   SER C 134     -21.328  11.391   6.156  1.00 94.62           O  
ATOM   4612  OG  SER C 134     -24.375  12.562   7.188  1.00 94.62           O  
ATOM   4613  N   PRO C 135     -21.297  12.594   8.062  1.00 89.56           N  
ATOM   4614  CA  PRO C 135     -20.547  11.555   8.781  1.00 89.56           C  
ATOM   4615  C   PRO C 135     -21.344  10.258   8.930  1.00 89.56           C  
ATOM   4616  CB  PRO C 135     -20.281  12.188  10.148  1.00 89.56           C  
ATOM   4617  O   PRO C 135     -20.750   9.188   9.141  1.00 89.56           O  
ATOM   4618  CG  PRO C 135     -20.422  13.656   9.922  1.00 89.56           C  
ATOM   4619  CD  PRO C 135     -21.375  13.883   8.781  1.00 89.56           C  
ATOM   4620  N   THR C 136     -22.609  10.273   8.789  1.00 86.19           N  
ATOM   4621  CA  THR C 136     -23.469   9.117   9.031  1.00 86.19           C  
ATOM   4622  C   THR C 136     -23.859   8.453   7.715  1.00 86.19           C  
ATOM   4623  CB  THR C 136     -24.734   9.508   9.812  1.00 86.19           C  
ATOM   4624  O   THR C 136     -23.859   7.223   7.609  1.00 86.19           O  
ATOM   4625  CG2 THR C 136     -24.391   9.922  11.234  1.00 86.19           C  
ATOM   4626  OG1 THR C 136     -25.375  10.602   9.148  1.00 86.19           O  
ATOM   4627  N   HIS C 137     -24.125   9.203   6.652  1.00 85.88           N  
ATOM   4628  CA  HIS C 137     -24.672   8.602   5.445  1.00 85.88           C  
ATOM   4629  C   HIS C 137     -24.000   9.148   4.191  1.00 85.88           C  
ATOM   4630  CB  HIS C 137     -26.188   8.852   5.367  1.00 85.88           C  
ATOM   4631  O   HIS C 137     -24.375   8.805   3.072  1.00 85.88           O  
ATOM   4632  CG  HIS C 137     -26.703   9.742   6.453  1.00 85.88           C  
ATOM   4633  CD2 HIS C 137     -27.953  10.141   6.754  1.00 85.88           C  
ATOM   4634  ND1 HIS C 137     -25.875  10.344   7.375  1.00 85.88           N  
ATOM   4635  CE1 HIS C 137     -26.609  11.078   8.203  1.00 85.88           C  
ATOM   4636  NE2 HIS C 137     -27.875  10.969   7.848  1.00 85.88           N  
ATOM   4637  N   GLY C 138     -23.031   9.953   4.332  1.00 91.69           N  
ATOM   4638  CA  GLY C 138     -22.359  10.539   3.182  1.00 91.69           C  
ATOM   4639  C   GLY C 138     -21.625   9.516   2.330  1.00 91.69           C  
ATOM   4640  O   GLY C 138     -20.828   8.727   2.844  1.00 91.69           O  
ATOM   4641  N   LYS C 139     -21.906   9.461   1.128  1.00 90.25           N  
ATOM   4642  CA  LYS C 139     -21.281   8.523   0.202  1.00 90.25           C  
ATOM   4643  C   LYS C 139     -19.781   8.773   0.096  1.00 90.25           C  
ATOM   4644  CB  LYS C 139     -21.922   8.625  -1.181  1.00 90.25           C  
ATOM   4645  O   LYS C 139     -18.984   7.840   0.208  1.00 90.25           O  
ATOM   4646  CG  LYS C 139     -21.344   7.664  -2.207  1.00 90.25           C  
ATOM   4647  CD  LYS C 139     -22.000   7.836  -3.570  1.00 90.25           C  
ATOM   4648  CE  LYS C 139     -21.359   6.930  -4.617  1.00 90.25           C  
ATOM   4649  NZ  LYS C 139     -21.984   7.121  -5.965  1.00 90.25           N  
ATOM   4650  N   HIS C 140     -19.391   9.938  -0.130  1.00 94.25           N  
ATOM   4651  CA  HIS C 140     -17.984  10.266  -0.341  1.00 94.25           C  
ATOM   4652  C   HIS C 140     -17.203  10.242   0.971  1.00 94.25           C  
ATOM   4653  CB  HIS C 140     -17.859  11.641  -1.001  1.00 94.25           C  
ATOM   4654  O   HIS C 140     -16.016   9.922   0.986  1.00 94.25           O  
ATOM   4655  CG  HIS C 140     -18.375  11.688  -2.402  1.00 94.25           C  
ATOM   4656  CD2 HIS C 140     -19.141  10.805  -3.098  1.00 94.25           C  
ATOM   4657  ND1 HIS C 140     -18.109  12.734  -3.260  1.00 94.25           N  
ATOM   4658  CE1 HIS C 140     -18.703  12.500  -4.422  1.00 94.25           C  
ATOM   4659  NE2 HIS C 140     -19.328  11.336  -4.352  1.00 94.25           N  
ATOM   4660  N   HIS C 141     -17.906  10.547   2.096  1.00 92.94           N  
ATOM   4661  CA  HIS C 141     -17.344  10.336   3.426  1.00 92.94           C  
ATOM   4662  C   HIS C 141     -16.891   8.891   3.615  1.00 92.94           C  
ATOM   4663  CB  HIS C 141     -18.359  10.719   4.504  1.00 92.94           C  
ATOM   4664  O   HIS C 141     -15.758   8.633   4.016  1.00 92.94           O  
ATOM   4665  CG  HIS C 141     -17.828  10.617   5.895  1.00 92.94           C  
ATOM   4666  CD2 HIS C 141     -17.328  11.570   6.727  1.00 92.94           C  
ATOM   4667  ND1 HIS C 141     -17.750   9.430   6.586  1.00 92.94           N  
ATOM   4668  CE1 HIS C 141     -17.234   9.648   7.781  1.00 92.94           C  
ATOM   4669  NE2 HIS C 141     -16.969  10.938   7.895  1.00 92.94           N  
ATOM   4670  N   ARG C 142     -17.688   7.973   3.203  1.00 89.12           N  
ATOM   4671  CA  ARG C 142     -17.406   6.547   3.320  1.00 89.12           C  
ATOM   4672  C   ARG C 142     -16.312   6.125   2.350  1.00 89.12           C  
ATOM   4673  CB  ARG C 142     -18.672   5.727   3.066  1.00 89.12           C  
ATOM   4674  O   ARG C 142     -15.422   5.348   2.709  1.00 89.12           O  
ATOM   4675  CG  ARG C 142     -19.688   5.781   4.203  1.00 89.12           C  
ATOM   4676  CD  ARG C 142     -20.844   4.812   3.986  1.00 89.12           C  
ATOM   4677  NE  ARG C 142     -21.641   5.180   2.824  1.00 89.12           N  
ATOM   4678  NH1 ARG C 142     -22.094   3.004   2.186  1.00 89.12           N  
ATOM   4679  NH2 ARG C 142     -22.922   4.758   0.969  1.00 89.12           N  
ATOM   4680  CZ  ARG C 142     -22.219   4.312   1.996  1.00 89.12           C  
ATOM   4681  N   LEU C 143     -16.375   6.586   1.176  1.00 87.31           N  
ATOM   4682  CA  LEU C 143     -15.352   6.277   0.176  1.00 87.31           C  
ATOM   4683  C   LEU C 143     -13.977   6.766   0.625  1.00 87.31           C  
ATOM   4684  CB  LEU C 143     -15.719   6.906  -1.171  1.00 87.31           C  
ATOM   4685  O   LEU C 143     -12.977   6.074   0.440  1.00 87.31           O  
ATOM   4686  CG  LEU C 143     -16.891   6.277  -1.920  1.00 87.31           C  
ATOM   4687  CD1 LEU C 143     -17.219   7.094  -3.162  1.00 87.31           C  
ATOM   4688  CD2 LEU C 143     -16.578   4.832  -2.293  1.00 87.31           C  
ATOM   4689  N   ALA C 144     -13.953   7.922   1.243  1.00 94.19           N  
ATOM   4690  CA  ALA C 144     -12.695   8.500   1.715  1.00 94.19           C  
ATOM   4691  C   ALA C 144     -12.102   7.676   2.850  1.00 94.19           C  
ATOM   4692  CB  ALA C 144     -12.914   9.945   2.168  1.00 94.19           C  
ATOM   4693  O   ALA C 144     -10.883   7.480   2.914  1.00 94.19           O  
ATOM   4694  N   ILE C 145     -12.922   7.188   3.742  1.00 90.62           N  
ATOM   4695  CA  ILE C 145     -12.477   6.344   4.848  1.00 90.62           C  
ATOM   4696  C   ILE C 145     -11.875   5.051   4.301  1.00 90.62           C  
ATOM   4697  CB  ILE C 145     -13.633   6.027   5.820  1.00 90.62           C  
ATOM   4698  O   ILE C 145     -10.812   4.617   4.746  1.00 90.62           O  
ATOM   4699  CG1 ILE C 145     -14.031   7.285   6.598  1.00 90.62           C  
ATOM   4700  CG2 ILE C 145     -13.242   4.895   6.773  1.00 90.62           C  
ATOM   4701  CD1 ILE C 145     -15.297   7.117   7.434  1.00 90.62           C  
ATOM   4702  N   ALA C 146     -12.500   4.508   3.311  1.00 82.88           N  
ATOM   4703  CA  ALA C 146     -12.000   3.289   2.680  1.00 82.88           C  
ATOM   4704  C   ALA C 146     -10.688   3.549   1.955  1.00 82.88           C  
ATOM   4705  CB  ALA C 146     -13.039   2.727   1.708  1.00 82.88           C  
ATOM   4706  O   ALA C 146      -9.750   2.754   2.053  1.00 82.88           O  
ATOM   4707  N   ALA C 147     -10.641   4.582   1.254  1.00 88.00           N  
ATOM   4708  CA  ALA C 147      -9.422   4.957   0.543  1.00 88.00           C  
ATOM   4709  C   ALA C 147      -8.266   5.172   1.515  1.00 88.00           C  
ATOM   4710  CB  ALA C 147      -9.656   6.219  -0.287  1.00 88.00           C  
ATOM   4711  O   ALA C 147      -7.148   4.711   1.271  1.00 88.00           O  
ATOM   4712  N   ARG C 148      -8.531   5.820   2.641  1.00 92.38           N  
ATOM   4713  CA  ARG C 148      -7.527   6.086   3.666  1.00 92.38           C  
ATOM   4714  C   ARG C 148      -6.996   4.789   4.266  1.00 92.38           C  
ATOM   4715  CB  ARG C 148      -8.109   6.973   4.770  1.00 92.38           C  
ATOM   4716  O   ARG C 148      -5.789   4.645   4.480  1.00 92.38           O  
ATOM   4717  CG  ARG C 148      -7.102   7.355   5.844  1.00 92.38           C  
ATOM   4718  CD  ARG C 148      -7.738   8.203   6.938  1.00 92.38           C  
ATOM   4719  NE  ARG C 148      -6.781   8.539   7.988  1.00 92.38           N  
ATOM   4720  NH1 ARG C 148      -7.289   6.711   9.312  1.00 92.38           N  
ATOM   4721  NH2 ARG C 148      -5.695   8.219   9.984  1.00 92.38           N  
ATOM   4722  CZ  ARG C 148      -6.590   7.820   9.094  1.00 92.38           C  
ATOM   4723  N   GLN C 149      -7.879   3.926   4.559  1.00 85.94           N  
ATOM   4724  CA  GLN C 149      -7.484   2.639   5.121  1.00 85.94           C  
ATOM   4725  C   GLN C 149      -6.539   1.895   4.180  1.00 85.94           C  
ATOM   4726  CB  GLN C 149      -8.711   1.781   5.414  1.00 85.94           C  
ATOM   4727  O   GLN C 149      -5.477   1.431   4.602  1.00 85.94           O  
ATOM   4728  CG  GLN C 149      -8.391   0.438   6.055  1.00 85.94           C  
ATOM   4729  CD  GLN C 149      -9.266  -0.687   5.539  1.00 85.94           C  
ATOM   4730  NE2 GLN C 149      -8.852  -1.924   5.781  1.00 85.94           N  
ATOM   4731  OE1 GLN C 149     -10.312  -0.444   4.930  1.00 85.94           O  
ATOM   4732  N   ARG C 150      -6.832   1.800   2.969  1.00 81.81           N  
ATOM   4733  CA  ARG C 150      -6.004   1.119   1.980  1.00 81.81           C  
ATOM   4734  C   ARG C 150      -4.699   1.872   1.748  1.00 81.81           C  
ATOM   4735  CB  ARG C 150      -6.762   0.962   0.660  1.00 81.81           C  
ATOM   4736  O   ARG C 150      -3.645   1.259   1.573  1.00 81.81           O  
ATOM   4737  CG  ARG C 150      -7.934  -0.005   0.732  1.00 81.81           C  
ATOM   4738  CD  ARG C 150      -8.492  -0.321  -0.649  1.00 81.81           C  
ATOM   4739  NE  ARG C 150      -9.102   0.853  -1.265  1.00 81.81           N  
ATOM   4740  NH1 ARG C 150     -11.234   0.388  -0.517  1.00 81.81           N  
ATOM   4741  NH2 ARG C 150     -10.844   2.256  -1.786  1.00 81.81           N  
ATOM   4742  CZ  ARG C 150     -10.391   1.163  -1.188  1.00 81.81           C  
ATOM   4743  N   TRP C 151      -4.805   3.127   1.791  1.00 91.56           N  
ATOM   4744  CA  TRP C 151      -3.646   4.000   1.631  1.00 91.56           C  
ATOM   4745  C   TRP C 151      -2.598   3.717   2.701  1.00 91.56           C  
ATOM   4746  CB  TRP C 151      -4.070   5.473   1.692  1.00 91.56           C  
ATOM   4747  O   TRP C 151      -1.409   3.594   2.396  1.00 91.56           O  
ATOM   4748  CG  TRP C 151      -2.941   6.438   1.493  1.00 91.56           C  
ATOM   4749  CD1 TRP C 151      -2.477   7.359   2.391  1.00 91.56           C  
ATOM   4750  CD2 TRP C 151      -2.139   6.586   0.318  1.00 91.56           C  
ATOM   4751  CE2 TRP C 151      -1.205   7.613   0.574  1.00 91.56           C  
ATOM   4752  CE3 TRP C 151      -2.119   5.941  -0.928  1.00 91.56           C  
ATOM   4753  NE1 TRP C 151      -1.433   8.070   1.845  1.00 91.56           N  
ATOM   4754  CH2 TRP C 151      -0.261   7.371  -1.583  1.00 91.56           C  
ATOM   4755  CZ2 TRP C 151      -0.259   8.016  -0.372  1.00 91.56           C  
ATOM   4756  CZ3 TRP C 151      -1.177   6.344  -1.868  1.00 91.56           C  
ATOM   4757  N   PHE C 152      -2.982   3.430   3.861  1.00 90.12           N  
ATOM   4758  CA  PHE C 152      -2.064   3.246   4.980  1.00 90.12           C  
ATOM   4759  C   PHE C 152      -1.394   1.879   4.910  1.00 90.12           C  
ATOM   4760  CB  PHE C 152      -2.801   3.402   6.312  1.00 90.12           C  
ATOM   4761  O   PHE C 152      -0.432   1.616   5.633  1.00 90.12           O  
ATOM   4762  CG  PHE C 152      -2.719   4.789   6.895  1.00 90.12           C  
ATOM   4763  CD1 PHE C 152      -1.487   5.383   7.137  1.00 90.12           C  
ATOM   4764  CD2 PHE C 152      -3.875   5.496   7.195  1.00 90.12           C  
ATOM   4765  CE1 PHE C 152      -1.408   6.668   7.672  1.00 90.12           C  
ATOM   4766  CE2 PHE C 152      -3.805   6.777   7.734  1.00 90.12           C  
ATOM   4767  CZ  PHE C 152      -2.570   7.359   7.973  1.00 90.12           C  
ATOM   4768  N   THR C 153      -1.856   1.041   4.020  1.00 85.44           N  
ATOM   4769  CA  THR C 153      -1.168  -0.231   3.830  1.00 85.44           C  
ATOM   4770  C   THR C 153       0.219  -0.010   3.232  1.00 85.44           C  
ATOM   4771  CB  THR C 153      -1.977  -1.173   2.920  1.00 85.44           C  
ATOM   4772  O   THR C 153       1.103  -0.858   3.373  1.00 85.44           O  
ATOM   4773  CG2 THR C 153      -3.389  -1.380   3.459  1.00 85.44           C  
ATOM   4774  OG1 THR C 153      -2.057  -0.606   1.605  1.00 85.44           O  
ATOM   4775  N   LEU C 154       0.394   1.076   2.578  1.00 90.75           N  
ATOM   4776  CA  LEU C 154       1.719   1.442   2.092  1.00 90.75           C  
ATOM   4777  C   LEU C 154       2.738   1.429   3.227  1.00 90.75           C  
ATOM   4778  CB  LEU C 154       1.687   2.826   1.437  1.00 90.75           C  
ATOM   4779  O   LEU C 154       3.873   0.986   3.041  1.00 90.75           O  
ATOM   4780  CG  LEU C 154       1.094   2.895   0.028  1.00 90.75           C  
ATOM   4781  CD1 LEU C 154       0.728   4.332  -0.323  1.00 90.75           C  
ATOM   4782  CD2 LEU C 154       2.070   2.322  -0.993  1.00 90.75           C  
ATOM   4783  N   MET C 155       2.264   1.915   4.387  1.00 91.81           N  
ATOM   4784  CA  MET C 155       3.160   2.049   5.531  1.00 91.81           C  
ATOM   4785  C   MET C 155       3.645   0.685   6.004  1.00 91.81           C  
ATOM   4786  CB  MET C 155       2.463   2.785   6.676  1.00 91.81           C  
ATOM   4787  O   MET C 155       4.766   0.558   6.508  1.00 91.81           O  
ATOM   4788  CG  MET C 155       2.375   4.289   6.477  1.00 91.81           C  
ATOM   4789  SD  MET C 155       4.023   5.066   6.258  1.00 91.81           S  
ATOM   4790  CE  MET C 155       4.699   4.867   7.930  1.00 91.81           C  
ATOM   4791  N   GLY C 156       2.848  -0.351   5.844  1.00 87.75           N  
ATOM   4792  CA  GLY C 156       3.277  -1.703   6.164  1.00 87.75           C  
ATOM   4793  C   GLY C 156       4.465  -2.162   5.340  1.00 87.75           C  
ATOM   4794  O   GLY C 156       5.406  -2.754   5.871  1.00 87.75           O  
ATOM   4795  N   THR C 157       4.453  -1.896   4.133  1.00 82.88           N  
ATOM   4796  CA  THR C 157       5.531  -2.285   3.232  1.00 82.88           C  
ATOM   4797  C   THR C 157       6.738  -1.366   3.404  1.00 82.88           C  
ATOM   4798  CB  THR C 157       5.070  -2.262   1.765  1.00 82.88           C  
ATOM   4799  O   THR C 157       7.875  -1.833   3.473  1.00 82.88           O  
ATOM   4800  CG2 THR C 157       6.148  -2.816   0.839  1.00 82.88           C  
ATOM   4801  OG1 THR C 157       3.885  -3.057   1.630  1.00 82.88           O  
ATOM   4802  N   LEU C 158       6.492  -0.115   3.561  1.00 91.81           N  
ATOM   4803  CA  LEU C 158       7.555   0.885   3.615  1.00 91.81           C  
ATOM   4804  C   LEU C 158       8.227   0.888   4.984  1.00 91.81           C  
ATOM   4805  CB  LEU C 158       6.996   2.275   3.305  1.00 91.81           C  
ATOM   4806  O   LEU C 158       9.453   1.005   5.078  1.00 91.81           O  
ATOM   4807  CG  LEU C 158       6.543   2.518   1.863  1.00 91.81           C  
ATOM   4808  CD1 LEU C 158       5.715   3.795   1.776  1.00 91.81           C  
ATOM   4809  CD2 LEU C 158       7.746   2.594   0.930  1.00 91.81           C  
ATOM   4810  N   GLY C 159       7.410   0.807   6.031  1.00 89.62           N  
ATOM   4811  CA  GLY C 159       7.922   1.023   7.375  1.00 89.62           C  
ATOM   4812  C   GLY C 159       7.730  -0.173   8.289  1.00 89.62           C  
ATOM   4813  O   GLY C 159       8.109  -0.131   9.461  1.00 89.62           O  
ATOM   4814  N   GLY C 160       7.090  -1.179   7.777  1.00 83.69           N  
ATOM   4815  CA  GLY C 160       6.875  -2.377   8.578  1.00 83.69           C  
ATOM   4816  C   GLY C 160       5.621  -2.314   9.422  1.00 83.69           C  
ATOM   4817  O   GLY C 160       4.910  -3.312   9.562  1.00 83.69           O  
ATOM   4818  N   LYS C 161       5.375  -1.123  10.023  1.00 80.12           N  
ATOM   4819  CA  LYS C 161       4.203  -0.935  10.875  1.00 80.12           C  
ATOM   4820  C   LYS C 161       3.781   0.531  10.914  1.00 80.12           C  
ATOM   4821  CB  LYS C 161       4.480  -1.439  12.289  1.00 80.12           C  
ATOM   4822  O   LYS C 161       4.566   1.417  10.570  1.00 80.12           O  
ATOM   4823  CG  LYS C 161       5.559  -0.658  13.031  1.00 80.12           C  
ATOM   4824  CD  LYS C 161       5.785  -1.202  14.430  1.00 80.12           C  
ATOM   4825  CE  LYS C 161       6.848  -0.406  15.180  1.00 80.12           C  
ATOM   4826  NZ  LYS C 161       7.020  -0.892  16.578  1.00 80.12           N  
ATOM   4827  N   TRP C 162       2.557   0.735  11.219  1.00 78.69           N  
ATOM   4828  CA  TRP C 162       1.970   2.023  11.578  1.00 78.69           C  
ATOM   4829  C   TRP C 162       1.119   1.902  12.836  1.00 78.69           C  
ATOM   4830  CB  TRP C 162       1.121   2.566  10.430  1.00 78.69           C  
ATOM   4831  O   TRP C 162       0.451   0.887  13.047  1.00 78.69           O  
ATOM   4832  CG  TRP C 162       0.573   3.941  10.672  1.00 78.69           C  
ATOM   4833  CD1 TRP C 162       1.207   5.133  10.445  1.00 78.69           C  
ATOM   4834  CD2 TRP C 162      -0.722   4.266  11.188  1.00 78.69           C  
ATOM   4835  CE2 TRP C 162      -0.805   5.672  11.250  1.00 78.69           C  
ATOM   4836  CE3 TRP C 162      -1.821   3.500  11.594  1.00 78.69           C  
ATOM   4837  NE1 TRP C 162       0.384   6.176  10.797  1.00 78.69           N  
ATOM   4838  CH2 TRP C 162      -3.008   5.562  12.109  1.00 78.69           C  
ATOM   4839  CZ2 TRP C 162      -1.946   6.332  11.711  1.00 78.69           C  
ATOM   4840  CZ3 TRP C 162      -2.955   4.160  12.055  1.00 78.69           C  
ATOM   4841  N   PRO C 163       1.248   3.137  13.727  1.00 77.19           N  
ATOM   4842  CA  PRO C 163       1.751   4.496  13.500  1.00 77.19           C  
ATOM   4843  C   PRO C 163       3.250   4.621  13.773  1.00 77.19           C  
ATOM   4844  CB  PRO C 163       0.947   5.336  14.500  1.00 77.19           C  
ATOM   4845  O   PRO C 163       3.945   5.359  13.070  1.00 77.19           O  
ATOM   4846  CG  PRO C 163       0.506   4.367  15.547  1.00 77.19           C  
ATOM   4847  CD  PRO C 163       0.369   3.012  14.922  1.00 77.19           C  
ATOM   4848  N   HIS C 164       3.896   3.904  14.703  1.00 82.00           N  
ATOM   4849  CA  HIS C 164       5.270   4.098  15.156  1.00 82.00           C  
ATOM   4850  C   HIS C 164       6.230   3.162  14.430  1.00 82.00           C  
ATOM   4851  CB  HIS C 164       5.367   3.883  16.672  1.00 82.00           C  
ATOM   4852  O   HIS C 164       6.551   2.084  14.938  1.00 82.00           O  
ATOM   4853  CG  HIS C 164       4.336   4.637  17.453  1.00 82.00           C  
ATOM   4854  CD2 HIS C 164       3.877   5.902  17.328  1.00 82.00           C  
ATOM   4855  ND1 HIS C 164       3.648   4.078  18.500  1.00 82.00           N  
ATOM   4856  CE1 HIS C 164       2.809   4.973  19.000  1.00 82.00           C  
ATOM   4857  NE2 HIS C 164       2.930   6.090  18.297  1.00 82.00           N  
ATOM   4858  N   THR C 165       6.582   3.760  13.242  1.00 81.38           N  
ATOM   4859  CA  THR C 165       7.531   2.943  12.492  1.00 81.38           C  
ATOM   4860  C   THR C 165       8.930   3.047  13.094  1.00 81.38           C  
ATOM   4861  CB  THR C 165       7.574   3.359  11.008  1.00 81.38           C  
ATOM   4862  O   THR C 165       9.297   4.082  13.656  1.00 81.38           O  
ATOM   4863  CG2 THR C 165       7.184   4.824  10.836  1.00 81.38           C  
ATOM   4864  OG1 THR C 165       8.898   3.170  10.508  1.00 81.38           O  
ATOM   4865  N   GLU C 166       9.719   2.076  13.227  1.00 84.31           N  
ATOM   4866  CA  GLU C 166      11.102   2.045  13.695  1.00 84.31           C  
ATOM   4867  C   GLU C 166      12.070   1.822  12.539  1.00 84.31           C  
ATOM   4868  CB  GLU C 166      11.289   0.955  14.758  1.00 84.31           C  
ATOM   4869  O   GLU C 166      13.266   1.581  12.758  1.00 84.31           O  
ATOM   4870  CG  GLU C 166      10.578   1.246  16.062  1.00 84.31           C  
ATOM   4871  CD  GLU C 166      10.758   0.149  17.109  1.00 84.31           C  
ATOM   4872  OE1 GLU C 166      10.234   0.286  18.234  1.00 84.31           O  
ATOM   4873  OE2 GLU C 166      11.430  -0.857  16.781  1.00 84.31           O  
ATOM   4874  N   SER C 167      11.469   2.004  11.359  1.00 91.31           N  
ATOM   4875  CA  SER C 167      12.312   1.824  10.180  1.00 91.31           C  
ATOM   4876  C   SER C 167      13.094   3.094   9.867  1.00 91.31           C  
ATOM   4877  CB  SER C 167      11.461   1.424   8.977  1.00 91.31           C  
ATOM   4878  O   SER C 167      14.133   3.037   9.203  1.00 91.31           O  
ATOM   4879  OG  SER C 167      10.641   2.500   8.555  1.00 91.31           O  
ATOM   4880  N   VAL C 168      12.578   4.207  10.258  1.00 95.19           N  
ATOM   4881  CA  VAL C 168      13.242   5.488  10.047  1.00 95.19           C  
ATOM   4882  C   VAL C 168      14.398   5.633  11.031  1.00 95.19           C  
ATOM   4883  CB  VAL C 168      12.258   6.672  10.211  1.00 95.19           C  
ATOM   4884  O   VAL C 168      14.195   5.645  12.250  1.00 95.19           O  
ATOM   4885  CG1 VAL C 168      12.984   8.008  10.062  1.00 95.19           C  
ATOM   4886  CG2 VAL C 168      11.125   6.562   9.188  1.00 95.19           C  
ATOM   4887  N   GLN C 169      15.586   5.734  10.469  1.00 96.06           N  
ATOM   4888  CA  GLN C 169      16.844   5.848  11.203  1.00 96.06           C  
ATOM   4889  C   GLN C 169      17.641   7.070  10.758  1.00 96.06           C  
ATOM   4890  CB  GLN C 169      17.688   4.582  11.031  1.00 96.06           C  
ATOM   4891  O   GLN C 169      17.359   7.641   9.703  1.00 96.06           O  
ATOM   4892  CG  GLN C 169      17.016   3.320  11.562  1.00 96.06           C  
ATOM   4893  CD  GLN C 169      16.875   3.318  13.070  1.00 96.06           C  
ATOM   4894  NE2 GLN C 169      15.766   2.785  13.570  1.00 96.06           N  
ATOM   4895  OE1 GLN C 169      17.766   3.791  13.789  1.00 96.06           O  
ATOM   4896  N   PRO C 170      18.547   7.504  11.594  1.00 96.50           N  
ATOM   4897  CA  PRO C 170      19.375   8.648  11.180  1.00 96.50           C  
ATOM   4898  C   PRO C 170      20.047   8.430   9.836  1.00 96.50           C  
ATOM   4899  CB  PRO C 170      20.406   8.773  12.305  1.00 96.50           C  
ATOM   4900  O   PRO C 170      20.156   9.359   9.023  1.00 96.50           O  
ATOM   4901  CG  PRO C 170      19.734   8.195  13.508  1.00 96.50           C  
ATOM   4902  CD  PRO C 170      18.828   7.074  13.055  1.00 96.50           C  
ATOM   4903  N   GLY C 171      20.375   7.301   9.539  1.00 95.44           N  
ATOM   4904  CA  GLY C 171      21.062   6.977   8.297  1.00 95.44           C  
ATOM   4905  C   GLY C 171      20.109   6.633   7.164  1.00 95.44           C  
ATOM   4906  O   GLY C 171      20.547   6.137   6.121  1.00 95.44           O  
ATOM   4907  N   GLY C 172      18.859   6.742   7.379  1.00 95.88           N  
ATOM   4908  CA  GLY C 172      17.906   6.422   6.332  1.00 95.88           C  
ATOM   4909  C   GLY C 172      16.828   5.445   6.773  1.00 95.88           C  
ATOM   4910  O   GLY C 172      16.203   5.637   7.816  1.00 95.88           O  
ATOM   4911  N   SER C 173      16.547   4.547   5.902  1.00 94.81           N  
ATOM   4912  CA  SER C 173      15.531   3.535   6.184  1.00 94.81           C  
ATOM   4913  C   SER C 173      16.156   2.156   6.348  1.00 94.81           C  
ATOM   4914  CB  SER C 173      14.484   3.500   5.070  1.00 94.81           C  
ATOM   4915  O   SER C 173      16.953   1.725   5.508  1.00 94.81           O  
ATOM   4916  OG  SER C 173      13.531   2.471   5.301  1.00 94.81           O  
ATOM   4917  N   SER C 174      15.727   1.466   7.379  1.00 90.19           N  
ATOM   4918  CA  SER C 174      16.250   0.132   7.656  1.00 90.19           C  
ATOM   4919  C   SER C 174      15.516  -0.928   6.840  1.00 90.19           C  
ATOM   4920  CB  SER C 174      16.141  -0.191   9.148  1.00 90.19           C  
ATOM   4921  O   SER C 174      15.859  -2.109   6.895  1.00 90.19           O  
ATOM   4922  OG  SER C 174      14.789  -0.158   9.570  1.00 90.19           O  
ATOM   4923  N   ARG C 175      14.516  -0.486   6.168  1.00 86.62           N  
ATOM   4924  CA  ARG C 175      13.711  -1.418   5.387  1.00 86.62           C  
ATOM   4925  C   ARG C 175      13.914  -1.193   3.891  1.00 86.62           C  
ATOM   4926  CB  ARG C 175      12.234  -1.279   5.742  1.00 86.62           C  
ATOM   4927  O   ARG C 175      13.438  -0.198   3.338  1.00 86.62           O  
ATOM   4928  CG  ARG C 175      11.328  -2.262   5.012  1.00 86.62           C  
ATOM   4929  CD  ARG C 175      11.398  -3.652   5.629  1.00 86.62           C  
ATOM   4930  NE  ARG C 175      10.516  -4.590   4.941  1.00 86.62           N  
ATOM   4931  NH1 ARG C 175      12.180  -6.117   4.449  1.00 86.62           N  
ATOM   4932  NH2 ARG C 175      10.016  -6.516   3.795  1.00 86.62           N  
ATOM   4933  CZ  ARG C 175      10.906  -5.738   4.395  1.00 86.62           C  
ATOM   4934  N   ALA C 176      14.523  -2.100   3.285  1.00 84.94           N  
ATOM   4935  CA  ALA C 176      14.719  -2.051   1.838  1.00 84.94           C  
ATOM   4936  C   ALA C 176      13.469  -2.514   1.098  1.00 84.94           C  
ATOM   4937  CB  ALA C 176      15.922  -2.902   1.436  1.00 84.94           C
[truncated: 189,217 more chars]
