# Supplementary material for: ATP-Triggered Fe(CN)2CO Synthon Transfer from the Maturase HypCD to the Active Site of Apo-[NiFe]-Hydrogenase
Source: J Am Chem Soc. 2024 Nov 4;146(45):30976–89. doi: 10.1021/jacs.4c09791 (PMC11565642; doi:10.1021/jacs.4c09791)
Supplement: Supplementary file 2 — ja4c09791_si_002.zip [file ja4c09791_si_002.zip › Supplementary Data I/AlphaFold2/EcHypCDE_CnHoxC/EcHypCDE_CnHoxC.pdb]

MODEL     1                                                                     
ATOM      1  N   CYS A   1       8.133  21.625  -2.473  1.00 64.69           N  
ATOM      2  CA  CYS A   1       7.422  22.625  -3.248  1.00 64.69           C  
ATOM      3  C   CYS A   1       6.094  22.094  -3.758  1.00 64.69           C  
ATOM      4  CB  CYS A   1       8.273  23.109  -4.426  1.00 64.69           C  
ATOM      5  O   CYS A   1       6.066  21.234  -4.645  1.00 64.69           O  
ATOM      6  SG  CYS A   1       9.852  23.828  -3.932  1.00 64.69           S  
ATOM      7  N   ILE A   2       5.098  22.484  -2.938  1.00 66.31           N  
ATOM      8  CA  ILE A   2       3.775  21.938  -3.246  1.00 66.31           C  
ATOM      9  C   ILE A   2       3.070  22.859  -4.250  1.00 66.31           C  
ATOM     10  CB  ILE A   2       2.918  21.781  -1.972  1.00 66.31           C  
ATOM     11  O   ILE A   2       3.057  24.078  -4.086  1.00 66.31           O  
ATOM     12  CG1 ILE A   2       3.592  20.812  -0.992  1.00 66.31           C  
ATOM     13  CG2 ILE A   2       1.506  21.312  -2.326  1.00 66.31           C  
ATOM     14  CD1 ILE A   2       2.902  20.734   0.363  1.00 66.31           C  
ATOM     15  N   GLY A   3       2.877  22.297  -5.477  1.00 78.00           N  
ATOM     16  CA  GLY A   3       2.006  22.922  -6.449  1.00 78.00           C  
ATOM     17  C   GLY A   3       0.669  22.219  -6.605  1.00 78.00           C  
ATOM     18  O   GLY A   3       0.610  21.000  -6.656  1.00 78.00           O  
ATOM     19  N   VAL A   4      -0.382  23.031  -6.387  1.00 78.06           N  
ATOM     20  CA  VAL A   4      -1.713  22.438  -6.453  1.00 78.06           C  
ATOM     21  C   VAL A   4      -2.494  23.031  -7.613  1.00 78.06           C  
ATOM     22  CB  VAL A   4      -2.488  22.625  -5.129  1.00 78.06           C  
ATOM     23  O   VAL A   4      -2.473  24.250  -7.816  1.00 78.06           O  
ATOM     24  CG1 VAL A   4      -3.756  21.781  -5.117  1.00 78.06           C  
ATOM     25  CG2 VAL A   4      -1.598  22.281  -3.936  1.00 78.06           C  
ATOM     26  N   PRO A   5      -3.096  22.172  -8.336  1.00 85.88           N  
ATOM     27  CA  PRO A   5      -3.928  22.703  -9.414  1.00 85.88           C  
ATOM     28  C   PRO A   5      -5.156  23.453  -8.906  1.00 85.88           C  
ATOM     29  CB  PRO A   5      -4.336  21.453 -10.195  1.00 85.88           C  
ATOM     30  O   PRO A   5      -5.750  23.047  -7.898  1.00 85.88           O  
ATOM     31  CG  PRO A   5      -3.389  20.391  -9.742  1.00 85.88           C  
ATOM     32  CD  PRO A   5      -2.883  20.766  -8.375  1.00 85.88           C  
ATOM     33  N   GLY A   6      -5.453  24.516  -9.438  1.00 86.81           N  
ATOM     34  CA  GLY A   6      -6.637  25.312  -9.141  1.00 86.81           C  
ATOM     35  C   GLY A   6      -7.242  25.969 -10.367  1.00 86.81           C  
ATOM     36  O   GLY A   6      -6.543  26.219 -11.352  1.00 86.81           O  
ATOM     37  N   GLN A   7      -8.516  26.203 -10.289  1.00 91.00           N  
ATOM     38  CA  GLN A   7      -9.227  26.828 -11.391  1.00 91.00           C  
ATOM     39  C   GLN A   7      -9.469  28.312 -11.125  1.00 91.00           C  
ATOM     40  CB  GLN A   7     -10.562  26.125 -11.648  1.00 91.00           C  
ATOM     41  O   GLN A   7      -9.914  28.688 -10.039  1.00 91.00           O  
ATOM     42  CG  GLN A   7     -11.219  26.516 -12.961  1.00 91.00           C  
ATOM     43  CD  GLN A   7     -12.555  25.828 -13.180  1.00 91.00           C  
ATOM     44  NE2 GLN A   7     -12.977  25.719 -14.430  1.00 91.00           N  
ATOM     45  OE1 GLN A   7     -13.203  25.391 -12.219  1.00 91.00           O  
ATOM     46  N   ILE A   8      -9.188  29.094 -12.141  1.00 93.12           N  
ATOM     47  CA  ILE A   8      -9.414  30.531 -12.016  1.00 93.12           C  
ATOM     48  C   ILE A   8     -10.906  30.828 -12.094  1.00 93.12           C  
ATOM     49  CB  ILE A   8      -8.648  31.312 -13.102  1.00 93.12           C  
ATOM     50  O   ILE A   8     -11.562  30.500 -13.086  1.00 93.12           O  
ATOM     51  CG1 ILE A   8      -7.141  31.062 -12.992  1.00 93.12           C  
ATOM     52  CG2 ILE A   8      -8.953  32.812 -13.008  1.00 93.12           C  
ATOM     53  CD1 ILE A   8      -6.332  31.625 -14.148  1.00 93.12           C  
ATOM     54  N   ARG A   9     -11.477  31.453 -11.125  1.00 92.00           N  
ATOM     55  CA  ARG A   9     -12.898  31.766 -11.086  1.00 92.00           C  
ATOM     56  C   ARG A   9     -13.133  33.219 -11.469  1.00 92.00           C  
ATOM     57  CB  ARG A   9     -13.477  31.484  -9.703  1.00 92.00           C  
ATOM     58  O   ARG A   9     -14.008  33.531 -12.289  1.00 92.00           O  
ATOM     59  CG  ARG A   9     -13.469  30.016  -9.320  1.00 92.00           C  
ATOM     60  CD  ARG A   9     -14.414  29.203 -10.188  1.00 92.00           C  
ATOM     61  NE  ARG A   9     -14.492  27.812  -9.750  1.00 92.00           N  
ATOM     62  NH1 ARG A   9     -15.727  27.094 -11.562  1.00 92.00           N  
ATOM     63  NH2 ARG A   9     -15.109  25.609  -9.922  1.00 92.00           N  
ATOM     64  CZ  ARG A   9     -15.109  26.844 -10.414  1.00 92.00           C  
ATOM     65  N   THR A  10     -12.445  34.156 -10.836  1.00 92.69           N  
ATOM     66  CA  THR A  10     -12.562  35.594 -11.133  1.00 92.69           C  
ATOM     67  C   THR A  10     -11.188  36.250 -11.203  1.00 92.69           C  
ATOM     68  CB  THR A  10     -13.430  36.312 -10.086  1.00 92.69           C  
ATOM     69  O   THR A  10     -10.227  35.719 -10.617  1.00 92.69           O  
ATOM     70  CG2 THR A  10     -14.836  35.719 -10.039  1.00 92.69           C  
ATOM     71  OG1 THR A  10     -12.828  36.156  -8.797  1.00 92.69           O  
ATOM     72  N   ILE A  11     -11.133  37.250 -12.102  1.00 93.12           N  
ATOM     73  CA  ILE A  11      -9.883  37.969 -12.266  1.00 93.12           C  
ATOM     74  C   ILE A  11     -10.125  39.469 -12.016  1.00 93.12           C  
ATOM     75  CB  ILE A  11      -9.273  37.750 -13.664  1.00 93.12           C  
ATOM     76  O   ILE A  11     -11.109  40.031 -12.492  1.00 93.12           O  
ATOM     77  CG1 ILE A  11      -8.938  36.281 -13.883  1.00 93.12           C  
ATOM     78  CG2 ILE A  11      -8.031  38.625 -13.859  1.00 93.12           C  
ATOM     79  CD1 ILE A  11      -8.461  35.938 -15.289  1.00 93.12           C  
ATOM     80  N   ASP A  12      -9.406  40.000 -11.109  1.00 90.25           N  
ATOM     81  CA  ASP A  12      -9.367  41.438 -10.852  1.00 90.25           C  
ATOM     82  C   ASP A  12      -7.945  42.000 -10.992  1.00 90.25           C  
ATOM     83  CB  ASP A  12      -9.914  41.750  -9.461  1.00 90.25           C  
ATOM     84  O   ASP A  12      -7.148  41.906 -10.055  1.00 90.25           O  
ATOM     85  CG  ASP A  12     -10.055  43.250  -9.188  1.00 90.25           C  
ATOM     86  OD1 ASP A  12      -9.891  44.031 -10.133  1.00 90.25           O  
ATOM     87  OD2 ASP A  12     -10.320  43.594  -8.023  1.00 90.25           O  
ATOM     88  N   GLY A  13      -7.633  42.594 -12.227  1.00 88.00           N  
ATOM     89  CA  GLY A  13      -6.266  43.000 -12.500  1.00 88.00           C  
ATOM     90  C   GLY A  13      -5.301  41.844 -12.625  1.00 88.00           C  
ATOM     91  O   GLY A  13      -5.473  40.969 -13.477  1.00 88.00           O  
ATOM     92  N   ASN A  14      -4.359  41.781 -11.688  1.00 89.06           N  
ATOM     93  CA  ASN A  14      -3.414  40.688 -11.695  1.00 89.06           C  
ATOM     94  C   ASN A  14      -3.715  39.688 -10.578  1.00 89.06           C  
ATOM     95  CB  ASN A  14      -1.978  41.188 -11.570  1.00 89.06           C  
ATOM     96  O   ASN A  14      -2.941  38.750 -10.344  1.00 89.06           O  
ATOM     97  CG  ASN A  14      -1.436  41.719 -12.883  1.00 89.06           C  
ATOM     98  ND2 ASN A  14      -0.306  42.406 -12.820  1.00 89.06           N  
ATOM     99  OD1 ASN A  14      -2.027  41.500 -13.945  1.00 89.06           O  
ATOM    100  N   GLN A  15      -4.805  39.906  -9.961  1.00 90.88           N  
ATOM    101  CA  GLN A  15      -5.223  39.000  -8.891  1.00 90.88           C  
ATOM    102  C   GLN A  15      -6.430  38.156  -9.312  1.00 90.88           C  
ATOM    103  CB  GLN A  15      -5.551  39.781  -7.621  1.00 90.88           C  
ATOM    104  O   GLN A  15      -7.293  38.656 -10.047  1.00 90.88           O  
ATOM    105  CG  GLN A  15      -4.332  40.406  -6.953  1.00 90.88           C  
ATOM    106  CD  GLN A  15      -4.195  40.031  -5.496  1.00 90.88           C  
ATOM    107  NE2 GLN A  15      -3.068  40.375  -4.891  1.00 90.88           N  
ATOM    108  OE1 GLN A  15      -5.094  39.406  -4.918  1.00 90.88           O  
ATOM    109  N   ALA A  16      -6.402  36.938  -8.953  1.00 92.06           N  
ATOM    110  CA  ALA A  16      -7.500  36.031  -9.305  1.00 92.06           C  
ATOM    111  C   ALA A  16      -7.941  35.219  -8.102  1.00 92.06           C  
ATOM    112  CB  ALA A  16      -7.094  35.125 -10.461  1.00 92.06           C  
ATOM    113  O   ALA A  16      -7.156  34.969  -7.184  1.00 92.06           O  
ATOM    114  N   LYS A  17      -9.211  34.938  -8.047  1.00 91.69           N  
ATOM    115  CA  LYS A  17      -9.711  33.938  -7.125  1.00 91.69           C  
ATOM    116  C   LYS A  17      -9.641  32.531  -7.742  1.00 91.69           C  
ATOM    117  CB  LYS A  17     -11.148  34.250  -6.707  1.00 91.69           C  
ATOM    118  O   LYS A  17     -10.242  32.281  -8.789  1.00 91.69           O  
ATOM    119  CG  LYS A  17     -11.273  35.406  -5.730  1.00 91.69           C  
ATOM    120  CD  LYS A  17     -12.320  35.125  -4.660  1.00 91.69           C  
ATOM    121  CE  LYS A  17     -12.422  36.281  -3.664  1.00 91.69           C  
ATOM    122  NZ  LYS A  17     -13.352  35.969  -2.543  1.00 91.69           N  
ATOM    123  N   VAL A  18      -8.836  31.734  -7.172  1.00 89.38           N  
ATOM    124  CA  VAL A  18      -8.625  30.391  -7.695  1.00 89.38           C  
ATOM    125  C   VAL A  18      -9.281  29.375  -6.766  1.00 89.38           C  
ATOM    126  CB  VAL A  18      -7.125  30.078  -7.863  1.00 89.38           C  
ATOM    127  O   VAL A  18      -9.156  29.469  -5.539  1.00 89.38           O  
ATOM    128  CG1 VAL A  18      -6.926  28.625  -8.289  1.00 89.38           C  
ATOM    129  CG2 VAL A  18      -6.492  31.016  -8.875  1.00 89.38           C  
ATOM    130  N   ASP A  19     -10.039  28.484  -7.336  1.00 86.81           N  
ATOM    131  CA  ASP A  19     -10.727  27.438  -6.602  1.00 86.81           C  
ATOM    132  C   ASP A  19      -9.883  26.156  -6.562  1.00 86.81           C  
ATOM    133  CB  ASP A  19     -12.086  27.141  -7.227  1.00 86.81           C  
ATOM    134  O   ASP A  19      -9.500  25.625  -7.605  1.00 86.81           O  
ATOM    135  CG  ASP A  19     -12.922  26.172  -6.406  1.00 86.81           C  
ATOM    136  OD1 ASP A  19     -12.445  25.047  -6.117  1.00 86.81           O  
ATOM    137  OD2 ASP A  19     -14.062  26.531  -6.047  1.00 86.81           O  
ATOM    138  N   VAL A  20      -9.500  25.766  -5.387  1.00 79.62           N  
ATOM    139  CA  VAL A  20      -8.781  24.516  -5.160  1.00 79.62           C  
ATOM    140  C   VAL A  20      -9.648  23.547  -4.359  1.00 79.62           C  
ATOM    141  CB  VAL A  20      -7.438  24.750  -4.426  1.00 79.62           C  
ATOM    142  O   VAL A  20      -9.695  23.609  -3.129  1.00 79.62           O  
ATOM    143  CG1 VAL A  20      -6.660  23.438  -4.277  1.00 79.62           C  
ATOM    144  CG2 VAL A  20      -6.605  25.797  -5.168  1.00 79.62           C  
ATOM    145  N   CYS A  21     -10.258  22.672  -4.883  1.00 76.19           N  
ATOM    146  CA  CYS A  21     -11.102  21.656  -4.258  1.00 76.19           C  
ATOM    147  C   CYS A  21     -12.125  22.297  -3.322  1.00 76.19           C  
ATOM    148  CB  CYS A  21     -10.250  20.641  -3.490  1.00 76.19           C  
ATOM    149  O   CYS A  21     -12.266  21.859  -2.174  1.00 76.19           O  
ATOM    150  SG  CYS A  21     -10.891  18.953  -3.555  1.00 76.19           S  
ATOM    151  N   GLY A  22     -12.734  23.359  -3.717  1.00 75.38           N  
ATOM    152  CA  GLY A  22     -13.789  24.000  -2.943  1.00 75.38           C  
ATOM    153  C   GLY A  22     -13.312  25.203  -2.148  1.00 75.38           C  
ATOM    154  O   GLY A  22     -14.125  25.984  -1.645  1.00 75.38           O  
ATOM    155  N   ILE A  23     -12.016  25.281  -2.029  1.00 80.56           N  
ATOM    156  CA  ILE A  23     -11.461  26.422  -1.318  1.00 80.56           C  
ATOM    157  C   ILE A  23     -10.977  27.469  -2.322  1.00 80.56           C  
ATOM    158  CB  ILE A  23     -10.305  26.000  -0.383  1.00 80.56           C  
ATOM    159  O   ILE A  23     -10.406  27.125  -3.359  1.00 80.56           O  
ATOM    160  CG1 ILE A  23     -10.789  24.953   0.620  1.00 80.56           C  
ATOM    161  CG2 ILE A  23      -9.727  27.219   0.340  1.00 80.56           C  
ATOM    162  CD1 ILE A  23      -9.672  24.328   1.452  1.00 80.56           C  
ATOM    163  N   GLN A  24     -11.438  28.688  -2.033  1.00 86.69           N  
ATOM    164  CA  GLN A  24     -11.023  29.781  -2.902  1.00 86.69           C  
ATOM    165  C   GLN A  24      -9.938  30.625  -2.242  1.00 86.69           C  
ATOM    166  CB  GLN A  24     -12.227  30.656  -3.266  1.00 86.69           C  
ATOM    167  O   GLN A  24      -9.961  30.828  -1.027  1.00 86.69           O  
ATOM    168  CG  GLN A  24     -13.281  29.938  -4.090  1.00 86.69           C  
ATOM    169  CD  GLN A  24     -14.367  30.875  -4.602  1.00 86.69           C  
ATOM    170  NE2 GLN A  24     -15.297  30.344  -5.375  1.00 86.69           N  
ATOM    171  OE1 GLN A  24     -14.359  32.062  -4.305  1.00 86.69           O  
ATOM    172  N   ARG A  25      -8.984  30.953  -3.119  1.00 83.12           N  
ATOM    173  CA  ARG A  25      -7.902  31.797  -2.621  1.00 83.12           C  
ATOM    174  C   ARG A  25      -7.477  32.812  -3.672  1.00 83.12           C  
ATOM    175  CB  ARG A  25      -6.703  30.953  -2.199  1.00 83.12           C  
ATOM    176  O   ARG A  25      -7.641  32.594  -4.871  1.00 83.12           O  
ATOM    177  CG  ARG A  25      -5.605  31.734  -1.499  1.00 83.12           C  
ATOM    178  CD  ARG A  25      -4.453  30.844  -1.073  1.00 83.12           C  
ATOM    179  NE  ARG A  25      -3.371  31.609  -0.460  1.00 83.12           N  
ATOM    180  NH1 ARG A  25      -2.162  29.750   0.208  1.00 83.12           N  
ATOM    181  NH2 ARG A  25      -1.384  31.859   0.661  1.00 83.12           N  
ATOM    182  CZ  ARG A  25      -2.309  31.078   0.135  1.00 83.12           C  
ATOM    183  N   ASP A  26      -7.023  33.938  -3.104  1.00 87.81           N  
ATOM    184  CA  ASP A  26      -6.449  34.938  -3.973  1.00 87.81           C  
ATOM    185  C   ASP A  26      -5.074  34.531  -4.484  1.00 87.81           C  
ATOM    186  CB  ASP A  26      -6.352  36.281  -3.238  1.00 87.81           C  
ATOM    187  O   ASP A  26      -4.211  34.125  -3.699  1.00 87.81           O  
ATOM    188  CG  ASP A  26      -7.703  36.906  -2.973  1.00 87.81           C  
ATOM    189  OD1 ASP A  26      -8.641  36.719  -3.781  1.00 87.81           O  
ATOM    190  OD2 ASP A  26      -7.840  37.625  -1.949  1.00 87.81           O  
ATOM    191  N   VAL A  27      -4.941  34.500  -5.766  1.00 90.19           N  
ATOM    192  CA  VAL A  27      -3.701  34.062  -6.406  1.00 90.19           C  
ATOM    193  C   VAL A  27      -3.227  35.125  -7.379  1.00 90.19           C  
ATOM    194  CB  VAL A  27      -3.877  32.719  -7.145  1.00 90.19           C  
ATOM    195  O   VAL A  27      -4.035  35.750  -8.086  1.00 90.19           O  
ATOM    196  CG1 VAL A  27      -2.611  32.344  -7.918  1.00 90.19           C  
ATOM    197  CG2 VAL A  27      -4.238  31.609  -6.156  1.00 90.19           C  
ATOM    198  N   ASP A  28      -1.944  35.438  -7.395  1.00 92.12           N  
ATOM    199  CA  ASP A  28      -1.334  36.406  -8.289  1.00 92.12           C  
ATOM    200  C   ASP A  28      -1.045  35.781  -9.656  1.00 92.12           C  
ATOM    201  CB  ASP A  28      -0.045  36.969  -7.684  1.00 92.12           C  
ATOM    202  O   ASP A  28      -0.390  34.750  -9.750  1.00 92.12           O  
ATOM    203  CG  ASP A  28       0.464  38.219  -8.398  1.00 92.12           C  
ATOM    204  OD1 ASP A  28       0.616  38.188  -9.641  1.00 92.12           O  
ATOM    205  OD2 ASP A  28       0.717  39.219  -7.719  1.00 92.12           O  
ATOM    206  N   LEU A  29      -1.513  36.438 -10.750  1.00 93.19           N  
ATOM    207  CA  LEU A  29      -1.394  35.906 -12.102  1.00 93.19           C  
ATOM    208  C   LEU A  29      -0.236  36.562 -12.852  1.00 93.19           C  
ATOM    209  CB  LEU A  29      -2.697  36.125 -12.883  1.00 93.19           C  
ATOM    210  O   LEU A  29      -0.087  36.375 -14.062  1.00 93.19           O  
ATOM    211  CG  LEU A  29      -3.928  35.375 -12.344  1.00 93.19           C  
ATOM    212  CD1 LEU A  29      -5.137  35.656 -13.234  1.00 93.19           C  
ATOM    213  CD2 LEU A  29      -3.656  33.875 -12.242  1.00 93.19           C  
ATOM    214  N   THR A  30       0.620  37.281 -12.203  1.00 91.94           N  
ATOM    215  CA  THR A  30       1.701  38.031 -12.828  1.00 91.94           C  
ATOM    216  C   THR A  30       2.605  37.094 -13.641  1.00 91.94           C  
ATOM    217  CB  THR A  30       2.541  38.781 -11.781  1.00 91.94           C  
ATOM    218  O   THR A  30       3.168  37.500 -14.656  1.00 91.94           O  
ATOM    219  CG2 THR A  30       3.592  39.656 -12.453  1.00 91.94           C  
ATOM    220  OG1 THR A  30       1.677  39.594 -10.992  1.00 91.94           O  
ATOM    221  N   LEU A  31       2.715  35.844 -13.242  1.00 92.50           N  
ATOM    222  CA  LEU A  31       3.670  34.969 -13.883  1.00 92.50           C  
ATOM    223  C   LEU A  31       3.027  34.219 -15.055  1.00 92.50           C  
ATOM    224  CB  LEU A  31       4.211  33.938 -12.867  1.00 92.50           C  
ATOM    225  O   LEU A  31       3.721  33.562 -15.836  1.00 92.50           O  
ATOM    226  CG  LEU A  31       5.039  34.500 -11.711  1.00 92.50           C  
ATOM    227  CD1 LEU A  31       5.340  33.406 -10.688  1.00 92.50           C  
ATOM    228  CD2 LEU A  31       6.328  35.125 -12.234  1.00 92.50           C  
ATOM    229  N   VAL A  32       1.754  34.312 -15.156  1.00 91.62           N  
ATOM    230  CA  VAL A  32       1.099  33.625 -16.266  1.00 91.62           C  
ATOM    231  C   VAL A  32       0.273  34.625 -17.078  1.00 91.62           C  
ATOM    232  CB  VAL A  32       0.202  32.469 -15.773  1.00 91.62           C  
ATOM    233  O   VAL A  32      -0.110  34.344 -18.203  1.00 91.62           O  
ATOM    234  CG1 VAL A  32       1.047  31.344 -15.164  1.00 91.62           C  
ATOM    235  CG2 VAL A  32      -0.823  32.969 -14.766  1.00 91.62           C  
ATOM    236  N   GLY A  33       0.054  35.719 -16.578  1.00 90.44           N  
ATOM    237  CA  GLY A  33      -0.761  36.750 -17.234  1.00 90.44           C  
ATOM    238  C   GLY A  33      -2.248  36.531 -17.000  1.00 90.44           C  
ATOM    239  O   GLY A  33      -2.713  35.406 -16.844  1.00 90.44           O  
ATOM    240  N   SER A  34      -2.957  37.625 -17.000  1.00 90.06           N  
ATOM    241  CA  SER A  34      -4.402  37.562 -16.797  1.00 90.06           C  
ATOM    242  C   SER A  34      -5.129  37.219 -18.094  1.00 90.06           C  
ATOM    243  CB  SER A  34      -4.910  38.906 -16.266  1.00 90.06           C  
ATOM    244  O   SER A  34      -6.289  36.812 -18.062  1.00 90.06           O  
ATOM    245  OG  SER A  34      -4.480  39.969 -17.109  1.00 90.06           O  
ATOM    246  N   CYS A  35      -4.422  37.500 -19.203  1.00 90.38           N  
ATOM    247  CA  CYS A  35      -5.016  37.219 -20.500  1.00 90.38           C  
ATOM    248  C   CYS A  35      -4.195  36.156 -21.250  1.00 90.38           C  
ATOM    249  CB  CYS A  35      -5.125  38.500 -21.344  1.00 90.38           C  
ATOM    250  O   CYS A  35      -2.992  36.031 -21.016  1.00 90.38           O  
ATOM    251  SG  CYS A  35      -6.148  39.781 -20.594  1.00 90.38           S  
ATOM    252  N   ASP A  36      -4.906  35.406 -22.094  1.00 85.75           N  
ATOM    253  CA  ASP A  36      -4.219  34.375 -22.875  1.00 85.75           C  
ATOM    254  C   ASP A  36      -3.568  34.969 -24.125  1.00 85.75           C  
ATOM    255  CB  ASP A  36      -5.191  33.250 -23.281  1.00 85.75           C  
ATOM    256  O   ASP A  36      -3.510  36.188 -24.266  1.00 85.75           O  
ATOM    257  CG  ASP A  36      -6.320  33.750 -24.172  1.00 85.75           C  
ATOM    258  OD1 ASP A  36      -6.215  34.875 -24.734  1.00 85.75           O  
ATOM    259  OD2 ASP A  36      -7.320  33.031 -24.312  1.00 85.75           O  
ATOM    260  N   GLU A  37      -2.908  34.156 -24.938  1.00 80.62           N  
ATOM    261  CA  GLU A  37      -2.199  34.562 -26.141  1.00 80.62           C  
ATOM    262  C   GLU A  37      -3.137  35.281 -27.109  1.00 80.62           C  
ATOM    263  CB  GLU A  37      -1.543  33.375 -26.828  1.00 80.62           C  
ATOM    264  O   GLU A  37      -2.699  36.125 -27.891  1.00 80.62           O  
ATOM    265  CG  GLU A  37      -0.538  32.625 -25.953  1.00 80.62           C  
ATOM    266  CD  GLU A  37      -0.294  31.203 -26.406  1.00 80.62           C  
ATOM    267  OE1 GLU A  37       0.467  30.469 -25.719  1.00 80.62           O  
ATOM    268  OE2 GLU A  37      -0.866  30.797 -27.438  1.00 80.62           O  
ATOM    269  N   ASN A  38      -4.430  35.031 -27.000  1.00 86.00           N  
ATOM    270  CA  ASN A  38      -5.410  35.688 -27.859  1.00 86.00           C  
ATOM    271  C   ASN A  38      -6.031  36.906 -27.188  1.00 86.00           C  
ATOM    272  CB  ASN A  38      -6.504  34.688 -28.266  1.00 86.00           C  
ATOM    273  O   ASN A  38      -6.992  37.469 -27.688  1.00 86.00           O  
ATOM    274  CG  ASN A  38      -5.957  33.500 -29.031  1.00 86.00           C  
ATOM    275  ND2 ASN A  38      -6.508  32.312 -28.766  1.00 86.00           N  
ATOM    276  OD1 ASN A  38      -5.047  33.656 -29.859  1.00 86.00           O  
ATOM    277  N   GLY A  39      -5.578  37.250 -26.047  1.00 86.25           N  
ATOM    278  CA  GLY A  39      -6.039  38.438 -25.359  1.00 86.25           C  
ATOM    279  C   GLY A  39      -7.281  38.219 -24.516  1.00 86.25           C  
ATOM    280  O   GLY A  39      -7.898  39.156 -24.031  1.00 86.25           O  
ATOM    281  N   GLN A  40      -7.832  37.094 -24.469  1.00 89.81           N  
ATOM    282  CA  GLN A  40      -9.016  36.781 -23.672  1.00 89.81           C  
ATOM    283  C   GLN A  40      -8.641  36.469 -22.234  1.00 89.81           C  
ATOM    284  CB  GLN A  40      -9.758  35.562 -24.281  1.00 89.81           C  
ATOM    285  O   GLN A  40      -7.570  35.938 -21.953  1.00 89.81           O  
ATOM    286  CG  GLN A  40     -10.258  35.812 -25.703  1.00 89.81           C  
ATOM    287  CD  GLN A  40     -11.430  36.781 -25.750  1.00 89.81           C  
ATOM    288  NE2 GLN A  40     -11.672  37.344 -26.922  1.00 89.81           N  
ATOM    289  OE1 GLN A  40     -12.109  37.000 -24.750  1.00 89.81           O  
ATOM    290  N   PRO A  41      -9.555  36.844 -21.344  1.00 90.44           N  
ATOM    291  CA  PRO A  41      -9.281  36.594 -19.938  1.00 90.44           C  
ATOM    292  C   PRO A  41      -9.148  35.094 -19.625  1.00 90.44           C  
ATOM    293  CB  PRO A  41     -10.492  37.188 -19.219  1.00 90.44           C  
ATOM    294  O   PRO A  41      -9.859  34.281 -20.203  1.00 90.44           O  
ATOM    295  CG  PRO A  41     -11.258  37.906 -20.297  1.00 90.44           C  
ATOM    296  CD  PRO A  41     -10.727  37.438 -21.625  1.00 90.44           C  
ATOM    297  N   ARG A  42      -8.281  34.719 -18.734  1.00 90.69           N  
ATOM    298  CA  ARG A  42      -7.965  33.312 -18.438  1.00 90.69           C  
ATOM    299  C   ARG A  42      -8.992  32.719 -17.469  1.00 90.69           C  
ATOM    300  CB  ARG A  42      -6.562  33.219 -17.828  1.00 90.69           C  
ATOM    301  O   ARG A  42      -8.766  31.672 -16.891  1.00 90.69           O  
ATOM    302  CG  ARG A  42      -5.441  33.500 -18.812  1.00 90.69           C  
ATOM    303  CD  ARG A  42      -4.074  33.188 -18.219  1.00 90.69           C  
ATOM    304  NE  ARG A  42      -2.998  33.531 -19.156  1.00 90.69           N  
ATOM    305  NH1 ARG A  42      -3.014  31.484 -20.219  1.00 90.69           N  
ATOM    306  NH2 ARG A  42      -1.537  33.094 -20.875  1.00 90.69           N  
ATOM    307  CZ  ARG A  42      -2.520  32.719 -20.078  1.00 90.69           C  
ATOM    308  N   VAL A  43     -10.164  33.406 -17.312  1.00 91.31           N  
ATOM    309  CA  VAL A  43     -11.188  32.875 -16.406  1.00 91.31           C  
ATOM    310  C   VAL A  43     -11.617  31.500 -16.859  1.00 91.31           C  
ATOM    311  CB  VAL A  43     -12.414  33.844 -16.359  1.00 91.31           C  
ATOM    312  O   VAL A  43     -11.844  31.266 -18.047  1.00 91.31           O  
ATOM    313  CG1 VAL A  43     -13.508  33.250 -15.469  1.00 91.31           C  
ATOM    314  CG2 VAL A  43     -12.000  35.219 -15.852  1.00 91.31           C  
ATOM    315  N   GLY A  44     -11.656  30.531 -15.992  1.00 90.25           N  
ATOM    316  CA  GLY A  44     -12.047  29.156 -16.281  1.00 90.25           C  
ATOM    317  C   GLY A  44     -10.859  28.234 -16.531  1.00 90.25           C  
ATOM    318  O   GLY A  44     -10.992  27.016 -16.469  1.00 90.25           O  
ATOM    319  N   GLN A  45      -9.680  28.812 -16.750  1.00 91.38           N  
ATOM    320  CA  GLN A  45      -8.500  28.016 -17.031  1.00 91.38           C  
ATOM    321  C   GLN A  45      -7.887  27.469 -15.742  1.00 91.38           C  
ATOM    322  CB  GLN A  45      -7.461  28.828 -17.797  1.00 91.38           C  
ATOM    323  O   GLN A  45      -8.133  28.000 -14.656  1.00 91.38           O  
ATOM    324  CG  GLN A  45      -7.898  29.203 -19.219  1.00 91.38           C  
ATOM    325  CD  GLN A  45      -6.781  29.828 -20.016  1.00 91.38           C  
ATOM    326  NE2 GLN A  45      -7.086  30.203 -21.266  1.00 91.38           N  
ATOM    327  OE1 GLN A  45      -5.656  30.000 -19.531  1.00 91.38           O  
ATOM    328  N   TRP A  46      -7.215  26.391 -15.859  1.00 91.81           N  
ATOM    329  CA  TRP A  46      -6.559  25.734 -14.727  1.00 91.81           C  
ATOM    330  C   TRP A  46      -5.090  26.141 -14.648  1.00 91.81           C  
ATOM    331  CB  TRP A  46      -6.676  24.219 -14.836  1.00 91.81           C  
ATOM    332  O   TRP A  46      -4.406  26.234 -15.672  1.00 91.81           O  
ATOM    333  CG  TRP A  46      -8.047  23.688 -14.531  1.00 91.81           C  
ATOM    334  CD1 TRP A  46      -9.133  23.672 -15.359  1.00 91.81           C  
ATOM    335  CD2 TRP A  46      -8.469  23.094 -13.305  1.00 91.81           C  
ATOM    336  CE2 TRP A  46      -9.828  22.750 -13.461  1.00 91.81           C  
ATOM    337  CE3 TRP A  46      -7.836  22.812 -12.086  1.00 91.81           C  
ATOM    338  NE1 TRP A  46     -10.211  23.109 -14.719  1.00 91.81           N  
ATOM    339  CH2 TRP A  46      -9.922  21.875 -11.258  1.00 91.81           C  
ATOM    340  CZ2 TRP A  46     -10.570  22.141 -12.438  1.00 91.81           C  
ATOM    341  CZ3 TRP A  46      -8.570  22.203 -11.070  1.00 91.81           C  
ATOM    342  N   VAL A  47      -4.656  26.438 -13.477  1.00 91.88           N  
ATOM    343  CA  VAL A  47      -3.273  26.844 -13.242  1.00 91.88           C  
ATOM    344  C   VAL A  47      -2.689  26.047 -12.078  1.00 91.88           C  
ATOM    345  CB  VAL A  47      -3.170  28.359 -12.953  1.00 91.88           C  
ATOM    346  O   VAL A  47      -3.430  25.453 -11.289  1.00 91.88           O  
ATOM    347  CG1 VAL A  47      -3.537  29.172 -14.188  1.00 91.88           C  
ATOM    348  CG2 VAL A  47      -4.066  28.734 -11.773  1.00 91.88           C  
ATOM    349  N   LEU A  48      -1.433  25.891 -12.102  1.00 90.06           N  
ATOM    350  CA  LEU A  48      -0.725  25.344 -10.953  1.00 90.06           C  
ATOM    351  C   LEU A  48      -0.329  26.438  -9.977  1.00 90.06           C  
ATOM    352  CB  LEU A  48       0.521  24.578 -11.414  1.00 90.06           C  
ATOM    353  O   LEU A  48       0.400  27.359 -10.336  1.00 90.06           O  
ATOM    354  CG  LEU A  48       1.193  23.688 -10.367  1.00 90.06           C  
ATOM    355  CD1 LEU A  48       0.407  22.391 -10.188  1.00 90.06           C  
ATOM    356  CD2 LEU A  48       2.637  23.391 -10.766  1.00 90.06           C  
ATOM    357  N   VAL A  49      -0.874  26.344  -8.758  1.00 86.00           N  
ATOM    358  CA  VAL A  49      -0.684  27.375  -7.742  1.00 86.00           C  
ATOM    359  C   VAL A  49       0.420  26.953  -6.773  1.00 86.00           C  
ATOM    360  CB  VAL A  49      -1.991  27.656  -6.969  1.00 86.00           C  
ATOM    361  O   VAL A  49       0.435  25.812  -6.297  1.00 86.00           O  
ATOM    362  CG1 VAL A  49      -1.779  28.766  -5.938  1.00 86.00           C  
ATOM    363  CG2 VAL A  49      -3.113  28.031  -7.934  1.00 86.00           C  
ATOM    364  N   HIS A  50       1.387  27.812  -6.707  1.00 85.56           N  
ATOM    365  CA  HIS A  50       2.445  27.625  -5.719  1.00 85.56           C  
ATOM    366  C   HIS A  50       2.641  28.891  -4.887  1.00 85.56           C  
ATOM    367  CB  HIS A  50       3.758  27.250  -6.402  1.00 85.56           C  
ATOM    368  O   HIS A  50       2.836  29.984  -5.438  1.00 85.56           O  
ATOM    369  CG  HIS A  50       4.906  27.109  -5.457  1.00 85.56           C  
ATOM    370  CD2 HIS A  50       6.027  27.844  -5.305  1.00 85.56           C  
ATOM    371  ND1 HIS A  50       4.984  26.094  -4.523  1.00 85.56           N  
ATOM    372  CE1 HIS A  50       6.105  26.219  -3.836  1.00 85.56           C  
ATOM    373  NE2 HIS A  50       6.758  27.281  -4.289  1.00 85.56           N  
ATOM    374  N   VAL A  51       2.471  28.844  -3.590  1.00 81.00           N  
ATOM    375  CA  VAL A  51       2.701  29.875  -2.590  1.00 81.00           C  
ATOM    376  C   VAL A  51       2.012  31.172  -3.020  1.00 81.00           C  
ATOM    377  CB  VAL A  51       4.211  30.125  -2.371  1.00 81.00           C  
ATOM    378  O   VAL A  51       2.609  32.250  -2.969  1.00 81.00           O  
ATOM    379  CG1 VAL A  51       4.836  28.984  -1.577  1.00 81.00           C  
ATOM    380  CG2 VAL A  51       4.922  30.312  -3.711  1.00 81.00           C  
ATOM    381  N   GLY A  52       0.806  31.125  -3.500  1.00 83.00           N  
ATOM    382  CA  GLY A  52      -0.020  32.281  -3.777  1.00 83.00           C  
ATOM    383  C   GLY A  52       0.124  32.781  -5.199  1.00 83.00           C  
ATOM    384  O   GLY A  52      -0.468  33.812  -5.562  1.00 83.00           O  
ATOM    385  N   PHE A  53       0.920  32.094  -6.059  1.00 90.31           N  
ATOM    386  CA  PHE A  53       1.125  32.531  -7.438  1.00 90.31           C  
ATOM    387  C   PHE A  53       0.735  31.406  -8.406  1.00 90.31           C  
ATOM    388  CB  PHE A  53       2.584  32.938  -7.664  1.00 90.31           C  
ATOM    389  O   PHE A  53       0.948  30.234  -8.133  1.00 90.31           O  
ATOM    390  CG  PHE A  53       2.979  34.188  -6.941  1.00 90.31           C  
ATOM    391  CD1 PHE A  53       3.053  35.406  -7.621  1.00 90.31           C  
ATOM    392  CD2 PHE A  53       3.275  34.156  -5.586  1.00 90.31           C  
ATOM    393  CE1 PHE A  53       3.418  36.562  -6.953  1.00 90.31           C  
ATOM    394  CE2 PHE A  53       3.643  35.312  -4.914  1.00 90.31           C  
ATOM    395  CZ  PHE A  53       3.715  36.531  -5.602  1.00 90.31           C  
ATOM    396  N   ALA A  54       0.084  31.859  -9.453  1.00 92.25           N  
ATOM    397  CA  ALA A  54      -0.067  30.938 -10.578  1.00 92.25           C  
ATOM    398  C   ALA A  54       1.232  30.812 -11.367  1.00 92.25           C  
ATOM    399  CB  ALA A  54      -1.203  31.375 -11.492  1.00 92.25           C  
ATOM    400  O   ALA A  54       1.666  31.766 -12.008  1.00 92.25           O  
ATOM    401  N   MET A  55       1.729  29.719 -11.328  1.00 90.12           N  
ATOM    402  CA  MET A  55       3.064  29.547 -11.891  1.00 90.12           C  
ATOM    403  C   MET A  55       2.986  29.078 -13.344  1.00 90.12           C  
ATOM    404  CB  MET A  55       3.867  28.531 -11.062  1.00 90.12           C  
ATOM    405  O   MET A  55       3.898  29.344 -14.125  1.00 90.12           O  
ATOM    406  CG  MET A  55       4.074  28.953  -9.617  1.00 90.12           C  
ATOM    407  SD  MET A  55       5.133  30.438  -9.461  1.00 90.12           S  
ATOM    408  CE  MET A  55       6.730  29.766  -9.992  1.00 90.12           C  
ATOM    409  N   SER A  56       2.041  28.375 -13.711  1.00 91.06           N  
ATOM    410  CA  SER A  56       1.871  27.859 -15.070  1.00 91.06           C  
ATOM    411  C   SER A  56       0.407  27.547 -15.359  1.00 91.06           C  
ATOM    412  CB  SER A  56       2.719  26.609 -15.273  1.00 91.06           C  
ATOM    413  O   SER A  56      -0.357  27.219 -14.453  1.00 91.06           O  
ATOM    414  OG  SER A  56       2.598  26.125 -16.609  1.00 91.06           O  
ATOM    415  N   VAL A  57       0.057  27.812 -16.578  1.00 91.56           N  
ATOM    416  CA  VAL A  57      -1.268  27.406 -17.031  1.00 91.56           C  
ATOM    417  C   VAL A  57      -1.256  25.922 -17.375  1.00 91.56           C  
ATOM    418  CB  VAL A  57      -1.729  28.234 -18.250  1.00 91.56           C  
ATOM    419  O   VAL A  57      -0.342  25.438 -18.047  1.00 91.56           O  
ATOM    420  CG1 VAL A  57      -3.125  27.797 -18.703  1.00 91.56           C  
ATOM    421  CG2 VAL A  57      -1.709  29.719 -17.938  1.00 91.56           C  
ATOM    422  N   ILE A  58      -2.133  25.297 -16.766  1.00 88.94           N  
ATOM    423  CA  ILE A  58      -2.223  23.859 -17.047  1.00 88.94           C  
ATOM    424  C   ILE A  58      -2.873  23.641 -18.406  1.00 88.94           C  
ATOM    425  CB  ILE A  58      -3.018  23.125 -15.945  1.00 88.94           C  
ATOM    426  O   ILE A  58      -3.982  24.125 -18.656  1.00 88.94           O  
ATOM    427  CG1 ILE A  58      -2.312  23.266 -14.586  1.00 88.94           C  
ATOM    428  CG2 ILE A  58      -3.205  21.641 -16.312  1.00 88.94           C  
ATOM    429  CD1 ILE A  58      -3.090  22.672 -13.422  1.00 88.94           C  
ATOM    430  N   ASN A  59      -2.123  23.094 -19.328  1.00 86.62           N  
ATOM    431  CA  ASN A  59      -2.637  22.750 -20.656  1.00 86.62           C  
ATOM    432  C   ASN A  59      -3.566  21.531 -20.594  1.00 86.62           C  
ATOM    433  CB  ASN A  59      -1.483  22.469 -21.625  1.00 86.62           C  
ATOM    434  O   ASN A  59      -3.109  20.406 -20.438  1.00 86.62           O  
ATOM    435  CG  ASN A  59      -1.947  22.344 -23.062  1.00 86.62           C  
ATOM    436  ND2 ASN A  59      -1.094  22.750 -24.000  1.00 86.62           N  
ATOM    437  OD1 ASN A  59      -3.064  21.891 -23.328  1.00 86.62           O  
ATOM    438  N   GLU A  60      -4.836  21.828 -20.688  1.00 80.69           N  
ATOM    439  CA  GLU A  60      -5.832  20.766 -20.547  1.00 80.69           C  
ATOM    440  C   GLU A  60      -5.723  19.734 -21.656  1.00 80.69           C  
ATOM    441  CB  GLU A  60      -7.242  21.359 -20.516  1.00 80.69           C  
ATOM    442  O   GLU A  60      -5.918  18.547 -21.422  1.00 80.69           O  
ATOM    443  CG  GLU A  60      -7.523  22.219 -19.281  1.00 80.69           C  
ATOM    444  CD  GLU A  60      -8.945  22.766 -19.250  1.00 80.69           C  
ATOM    445  OE1 GLU A  60      -9.133  23.984 -19.047  1.00 80.69           O  
ATOM    446  OE2 GLU A  60      -9.883  21.953 -19.406  1.00 80.69           O  
ATOM    447  N   ALA A  61      -5.336  20.219 -22.844  1.00 76.12           N  
ATOM    448  CA  ALA A  61      -5.184  19.297 -23.969  1.00 76.12           C  
ATOM    449  C   ALA A  61      -4.043  18.312 -23.719  1.00 76.12           C  
ATOM    450  CB  ALA A  61      -4.945  20.062 -25.266  1.00 76.12           C  
ATOM    451  O   ALA A  61      -4.191  17.109 -23.922  1.00 76.12           O  
ATOM    452  N   GLU A  62      -2.883  18.703 -23.203  1.00 74.31           N  
ATOM    453  CA  GLU A  62      -1.733  17.859 -22.906  1.00 74.31           C  
ATOM    454  C   GLU A  62      -2.033  16.906 -21.750  1.00 74.31           C  
ATOM    455  CB  GLU A  62      -0.503  18.703 -22.578  1.00 74.31           C  
ATOM    456  O   GLU A  62      -1.569  15.766 -21.750  1.00 74.31           O  
ATOM    457  CG  GLU A  62       0.168  19.312 -23.812  1.00 74.31           C  
ATOM    458  CD  GLU A  62       1.574  18.781 -24.047  1.00 74.31           C  
ATOM    459  OE1 GLU A  62       2.176  19.094 -25.094  1.00 74.31           O  
ATOM    460  OE2 GLU A  62       2.078  18.047 -23.172  1.00 74.31           O  
ATOM    461  N   ALA A  63      -2.877  17.391 -20.859  1.00 73.31           N  
ATOM    462  CA  ALA A  63      -3.260  16.547 -19.734  1.00 73.31           C  
ATOM    463  C   ALA A  63      -4.086  15.352 -20.219  1.00 73.31           C  
ATOM    464  CB  ALA A  63      -4.039  17.344 -18.703  1.00 73.31           C  
ATOM    465  O   ALA A  63      -3.850  14.211 -19.812  1.00 73.31           O  
ATOM    466  N   ARG A  64      -4.949  15.703 -21.062  1.00 74.19           N  
ATOM    467  CA  ARG A  64      -5.777  14.641 -21.625  1.00 74.19           C  
ATOM    468  C   ARG A  64      -4.938  13.680 -22.453  1.00 74.19           C  
ATOM    469  CB  ARG A  64      -6.902  15.234 -22.469  1.00 74.19           C  
ATOM    470  O   ARG A  64      -5.121  12.461 -22.391  1.00 74.19           O  
ATOM    471  CG  ARG A  64      -8.156  15.570 -21.688  1.00 74.19           C  
ATOM    472  CD  ARG A  64      -9.250  16.141 -22.578  1.00 74.19           C  
ATOM    473  NE  ARG A  64     -10.078  17.109 -21.875  1.00 74.19           N  
ATOM    474  NH1 ARG A  64     -11.219  17.828 -23.750  1.00 74.19           N  
ATOM    475  NH2 ARG A  64     -11.688  18.734 -21.703  1.00 74.19           N  
ATOM    476  CZ  ARG A  64     -10.992  17.891 -22.438  1.00 74.19           C  
ATOM    477  N   ASP A  65      -3.979  14.250 -23.203  1.00 72.06           N  
ATOM    478  CA  ASP A  65      -3.121  13.422 -24.047  1.00 72.06           C  
ATOM    479  C   ASP A  65      -2.287  12.461 -23.203  1.00 72.06           C  
ATOM    480  CB  ASP A  65      -2.209  14.305 -24.906  1.00 72.06           C  
ATOM    481  O   ASP A  65      -2.115  11.297 -23.578  1.00 72.06           O  
ATOM    482  CG  ASP A  65      -2.951  15.031 -26.016  1.00 72.06           C  
ATOM    483  OD1 ASP A  65      -4.133  14.711 -26.266  1.00 72.06           O  
ATOM    484  OD2 ASP A  65      -2.348  15.930 -26.641  1.00 72.06           O  
ATOM    485  N   THR A  66      -1.826  12.914 -22.078  1.00 70.50           N  
ATOM    486  CA  THR A  66      -1.019  12.070 -21.203  1.00 70.50           C  
ATOM    487  C   THR A  66      -1.855  10.938 -20.625  1.00 70.50           C  
ATOM    488  CB  THR A  66      -0.401  12.891 -20.047  1.00 70.50           C  
ATOM    489  O   THR A  66      -1.427   9.781 -20.625  1.00 70.50           O  
ATOM    490  CG2 THR A  66       0.534  12.031 -19.203  1.00 70.50           C  
ATOM    491  OG1 THR A  66       0.341  13.984 -20.594  1.00 70.50           O  
ATOM    492  N   LEU A  67      -3.055  11.367 -20.234  1.00 68.88           N  
ATOM    493  CA  LEU A  67      -3.926  10.344 -19.672  1.00 68.88           C  
ATOM    494  C   LEU A  67      -4.363   9.352 -20.734  1.00 68.88           C  
ATOM    495  CB  LEU A  67      -5.156  10.984 -19.016  1.00 68.88           C  
ATOM    496  O   LEU A  67      -4.422   8.141 -20.484  1.00 68.88           O  
ATOM    497  CG  LEU A  67      -4.984  11.469 -17.578  1.00 68.88           C  
ATOM    498  CD1 LEU A  67      -6.016  12.547 -17.250  1.00 68.88           C  
ATOM    499  CD2 LEU A  67      -5.102  10.297 -16.594  1.00 68.88           C  
ATOM    500  N   ASP A  68      -4.598   9.984 -21.953  1.00 67.31           N  
ATOM    501  CA  ASP A  68      -4.977   9.125 -23.078  1.00 67.31           C  
ATOM    502  C   ASP A  68      -3.834   8.188 -23.453  1.00 67.31           C  
ATOM    503  CB  ASP A  68      -5.387   9.969 -24.281  1.00 67.31           C  
ATOM    504  O   ASP A  68      -4.062   7.008 -23.734  1.00 67.31           O  
ATOM    505  CG  ASP A  68      -6.750  10.617 -24.125  1.00 67.31           C  
ATOM    506  OD1 ASP A  68      -7.488  10.258 -23.172  1.00 67.31           O  
ATOM    507  OD2 ASP A  68      -7.094  11.492 -24.938  1.00 67.31           O  
ATOM    508  N   ALA A  69      -2.588   8.672 -23.422  1.00 66.62           N  
ATOM    509  CA  ALA A  69      -1.421   7.848 -23.734  1.00 66.62           C  
ATOM    510  C   ALA A  69      -1.267   6.719 -22.719  1.00 66.62           C  
ATOM    511  CB  ALA A  69      -0.158   8.703 -23.766  1.00 66.62           C  
ATOM    512  O   ALA A  69      -0.915   5.594 -23.078  1.00 66.62           O  
ATOM    513  N   LEU A  70      -1.643   7.145 -21.594  1.00 59.28           N  
ATOM    514  CA  LEU A  70      -1.564   6.125 -20.547  1.00 59.28           C  
ATOM    515  C   LEU A  70      -2.672   5.090 -20.719  1.00 59.28           C  
ATOM    516  CB  LEU A  70      -1.658   6.766 -19.172  1.00 59.28           C  
ATOM    517  O   LEU A  70      -2.439   3.891 -20.547  1.00 59.28           O  
ATOM    518  CG  LEU A  70      -0.376   7.395 -18.625  1.00 59.28           C  
ATOM    519  CD1 LEU A  70      -0.699   8.344 -17.469  1.00 59.28           C  
ATOM    520  CD2 LEU A  70       0.602   6.316 -18.172  1.00 59.28           C  
ATOM    521  N   GLN A  71      -3.818   5.742 -21.078  1.00 58.09           N  
ATOM    522  CA  GLN A  71      -4.938   4.836 -21.328  1.00 58.09           C  
ATOM    523  C   GLN A  71      -4.676   3.971 -22.547  1.00 58.09           C  
ATOM    524  CB  GLN A  71      -6.234   5.625 -21.500  1.00 58.09           C  
ATOM    525  O   GLN A  71      -4.988   2.779 -22.562  1.00 58.09           O  
ATOM    526  CG  GLN A  71      -7.230   5.441 -20.359  1.00 58.09           C  
ATOM    527  CD  GLN A  71      -8.367   6.441 -20.422  1.00 58.09           C  
ATOM    528  NE2 GLN A  71      -9.320   6.305 -19.500  1.00 58.09           N  
ATOM    529  OE1 GLN A  71      -8.398   7.328 -21.281  1.00 58.09           O  
ATOM    530  N   ASN A  72      -4.227   4.766 -23.656  1.00 53.88           N  
ATOM    531  CA  ASN A  72      -3.947   4.043 -24.891  1.00 53.88           C  
ATOM    532  C   ASN A  72      -2.885   2.967 -24.672  1.00 53.88           C  
ATOM    533  CB  ASN A  72      -3.512   5.008 -25.984  1.00 53.88           C  
ATOM    534  O   ASN A  72      -2.842   1.979 -25.406  1.00 53.88           O  
ATOM    535  CG  ASN A  72      -4.672   5.793 -26.562  1.00 53.88           C  
ATOM    536  ND2 ASN A  72      -4.367   6.902 -27.234  1.00 53.88           N  
ATOM    537  OD1 ASN A  72      -5.832   5.406 -26.422  1.00 53.88           O  
ATOM    538  N   MET A  73      -1.947   3.438 -23.891  1.00 49.81           N  
ATOM    539  CA  MET A  73      -0.973   2.395 -23.578  1.00 49.81           C  
ATOM    540  C   MET A  73      -1.667   1.131 -23.078  1.00 49.81           C  
ATOM    541  CB  MET A  73       0.027   2.887 -22.531  1.00 49.81           C  
ATOM    542  O   MET A  73      -1.143   0.027 -23.250  1.00 49.81           O  
ATOM    543  CG  MET A  73       1.136   3.756 -23.109  1.00 49.81           C  
ATOM    544  SD  MET A  73       2.291   4.359 -21.812  1.00 49.81           S  
ATOM    545  CE  MET A  73       3.150   2.814 -21.406  1.00 49.81           C  
ATOM    546  N   PHE A  74      -2.838   1.513 -22.594  1.00 45.06           N  
ATOM    547  CA  PHE A  74      -3.613   0.397 -22.062  1.00 45.06           C  
ATOM    548  C   PHE A  74      -4.629  -0.092 -23.094  1.00 45.06           C  
ATOM    549  CB  PHE A  74      -4.324   0.804 -20.781  1.00 45.06           C  
ATOM    550  O   PHE A  74      -5.199  -1.176 -22.938  1.00 45.06           O  
ATOM    551  CG  PHE A  74      -3.391   1.243 -19.688  1.00 45.06           C  
ATOM    552  CD1 PHE A  74      -2.412   0.383 -19.203  1.00 45.06           C  
ATOM    553  CD2 PHE A  74      -3.490   2.516 -19.141  1.00 45.06           C  
ATOM    554  CE1 PHE A  74      -1.546   0.787 -18.188  1.00 45.06           C  
ATOM    555  CE2 PHE A  74      -2.629   2.928 -18.125  1.00 45.06           C  
ATOM    556  CZ  PHE A  74      -1.658   2.061 -17.641  1.00 45.06           C  
ATOM    557  N   ASP A  75      -5.223   1.014 -24.031  1.00 39.44           N  
ATOM    558  CA  ASP A  75      -6.199   0.652 -25.062  1.00 39.44           C  
ATOM    559  C   ASP A  75      -5.664  -0.459 -25.953  1.00 39.44           C  
ATOM    560  CB  ASP A  75      -6.574   1.875 -25.891  1.00 39.44           C  
ATOM    561  O   ASP A  75      -6.168  -0.663 -27.062  1.00 39.44           O  
ATOM    562  CG  ASP A  75      -7.621   2.752 -25.234  1.00 39.44           C  
ATOM    563  OD1 ASP A  75      -8.281   2.295 -24.281  1.00 39.44           O  
ATOM    564  OD2 ASP A  75      -7.793   3.908 -25.672  1.00 39.44           O  
ATOM    565  N   VAL A  76      -4.711  -0.997 -25.844  1.00 36.56           N  
ATOM    566  CA  VAL A  76      -4.645  -2.104 -26.797  1.00 36.56           C  
ATOM    567  C   VAL A  76      -6.008  -2.791 -26.891  1.00 36.56           C  
ATOM    568  CB  VAL A  76      -3.557  -3.125 -26.406  1.00 36.56           C  
ATOM    569  O   VAL A  76      -6.617  -2.834 -27.953  1.00 36.56           O  
ATOM    570  CG1 VAL A  76      -3.215  -4.035 -27.578  1.00 36.56           C  
ATOM    571  CG2 VAL A  76      -2.307  -2.404 -25.891  1.00 36.56           C  
ATOM    572  N   GLU A  77      -6.383  -3.998 -26.484  1.00 31.25           N  
ATOM    573  CA  GLU A  77      -7.590  -4.668 -26.953  1.00 31.25           C  
ATOM    574  C   GLU A  77      -8.844  -3.965 -26.453  1.00 31.25           C  
ATOM    575  CB  GLU A  77      -7.598  -6.137 -26.516  1.00 31.25           C  
ATOM    576  O   GLU A  77      -9.086  -3.902 -25.234  1.00 31.25           O  
ATOM    577  CG  GLU A  77      -6.941  -7.078 -27.516  1.00 31.25           C  
ATOM    578  CD  GLU A  77      -6.996  -8.539 -27.094  1.00 31.25           C  
ATOM    579  OE1 GLU A  77      -6.598  -9.414 -27.891  1.00 31.25           O  
ATOM    580  OE2 GLU A  77      -7.438  -8.805 -25.953  1.00 31.25           O  
ATOM    581  N   PRO A  78      -9.250  -2.693 -27.078  1.00 32.22           N  
ATOM    582  CA  PRO A  78     -10.516  -1.996 -26.844  1.00 32.22           C  
ATOM    583  C   PRO A  78     -11.625  -2.930 -26.375  1.00 32.22           C  
ATOM    584  CB  PRO A  78     -10.852  -1.416 -28.219  1.00 32.22           C  
ATOM    585  O   PRO A  78     -12.617  -2.471 -25.797  1.00 32.22           O  
ATOM    586  CG  PRO A  78      -9.766  -1.922 -29.125  1.00 32.22           C  
ATOM    587  CD  PRO A  78      -8.836  -2.779 -28.312  1.00 32.22           C  
ATOM    588  N   ASP A  79     -11.719  -4.164 -27.047  1.00 27.98           N  
ATOM    589  CA  ASP A  79     -12.875  -5.051 -27.031  1.00 27.98           C  
ATOM    590  C   ASP A  79     -13.281  -5.398 -25.594  1.00 27.98           C  
ATOM    591  CB  ASP A  79     -12.578  -6.328 -27.812  1.00 27.98           C  
ATOM    592  O   ASP A  79     -14.445  -5.703 -25.344  1.00 27.98           O  
ATOM    593  CG  ASP A  79     -12.906  -6.199 -29.297  1.00 27.98           C  
ATOM    594  OD1 ASP A  79     -13.695  -5.305 -29.672  1.00 27.98           O  
ATOM    595  OD2 ASP A  79     -12.375  -7.000 -30.094  1.00 27.98           O  
ATOM    596  N   VAL A  80     -12.453  -5.535 -24.656  1.00 28.55           N  
ATOM    597  CA  VAL A  80     -12.914  -6.020 -23.359  1.00 28.55           C  
ATOM    598  C   VAL A  80     -13.555  -4.871 -22.578  1.00 28.55           C  
ATOM    599  CB  VAL A  80     -11.758  -6.645 -22.547  1.00 28.55           C  
ATOM    600  O   VAL A  80     -14.289  -5.105 -21.609  1.00 28.55           O  
ATOM    601  CG1 VAL A  80     -12.297  -7.320 -21.281  1.00 28.55           C  
ATOM    602  CG2 VAL A  80     -10.984  -7.645 -23.391  1.00 28.55           C  
ATOM    603  N   GLY A  81     -13.195  -3.586 -22.938  1.00 27.27           N  
ATOM    604  CA  GLY A  81     -13.781  -2.484 -22.188  1.00 27.27           C  
ATOM    605  C   GLY A  81     -15.266  -2.307 -22.453  1.00 27.27           C  
ATOM    606  O   GLY A  81     -16.031  -2.043 -21.531  1.00 27.27           O  
ATOM    607  N   ALA A  82     -15.680  -2.273 -23.734  1.00 29.19           N  
ATOM    608  CA  ALA A  82     -17.094  -2.137 -24.062  1.00 29.19           C  
ATOM    609  C   ALA A  82     -17.938  -3.178 -23.312  1.00 29.19           C  
ATOM    610  CB  ALA A  82     -17.312  -2.262 -25.562  1.00 29.19           C  
ATOM    611  O   ALA A  82     -19.109  -2.953 -23.047  1.00 29.19           O  
ATOM    612  N   LEU A  83     -17.438  -4.480 -23.172  1.00 27.27           N  
ATOM    613  CA  LEU A  83     -18.172  -5.508 -22.438  1.00 27.27           C  
ATOM    614  C   LEU A  83     -18.359  -5.113 -20.984  1.00 27.27           C  
ATOM    615  CB  LEU A  83     -17.438  -6.852 -22.531  1.00 27.27           C  
ATOM    616  O   LEU A  83     -19.359  -5.461 -20.359  1.00 27.27           O  
ATOM    617  CG  LEU A  83     -18.188  -7.977 -23.266  1.00 27.27           C  
ATOM    618  CD1 LEU A  83     -17.406  -8.422 -24.484  1.00 27.27           C  
ATOM    619  CD2 LEU A  83     -18.422  -9.156 -22.328  1.00 27.27           C  
ATOM    620  N   LEU A  84     -17.328  -4.535 -20.375  1.00 24.98           N  
ATOM    621  CA  LEU A  84     -17.484  -4.227 -18.953  1.00 24.98           C  
ATOM    622  C   LEU A  84     -18.297  -2.955 -18.766  1.00 24.98           C  
ATOM    623  CB  LEU A  84     -16.109  -4.066 -18.297  1.00 24.98           C  
ATOM    624  O   LEU A  84     -19.062  -2.842 -17.797  1.00 24.98           O  
ATOM    625  CG  LEU A  84     -15.398  -5.359 -17.891  1.00 24.98           C  
ATOM    626  CD1 LEU A  84     -13.906  -5.102 -17.688  1.00 24.98           C  
ATOM    627  CD2 LEU A  84     -16.031  -5.949 -16.625  1.00 24.98           C  
ATOM    628  N   TYR A  85     -17.938  -1.696 -19.406  1.00 25.66           N  
ATOM    629  CA  TYR A  85     -18.703  -0.485 -19.094  1.00 25.66           C  
ATOM    630  C   TYR A  85     -19.719  -0.196 -20.188  1.00 25.66           C  
ATOM    631  CB  TYR A  85     -17.750   0.710 -18.938  1.00 25.66           C  
ATOM    632  O   TYR A  85     -19.438  -0.390 -21.375  1.00 25.66           O  
ATOM    633  CG  TYR A  85     -16.781   0.564 -17.797  1.00 25.66           C  
ATOM    634  CD1 TYR A  85     -17.188   0.796 -16.484  1.00 25.66           C  
ATOM    635  CD2 TYR A  85     -15.461   0.194 -18.016  1.00 25.66           C  
ATOM    636  CE1 TYR A  85     -16.297   0.664 -15.422  1.00 25.66           C  
ATOM    637  CE2 TYR A  85     -14.562   0.059 -16.969  1.00 25.66           C  
ATOM    638  OH  TYR A  85     -14.094   0.163 -14.633  1.00 25.66           O  
ATOM    639  CZ  TYR A  85     -14.984   0.295 -15.680  1.00 25.66           C  
ATOM    640  N   GLY A  86     -21.062  -0.592 -20.109  1.00 24.52           N  
ATOM    641  CA  GLY A  86     -22.266  -0.399 -20.891  1.00 24.52           C  
ATOM    642  C   GLY A  86     -22.250   0.881 -21.719  1.00 24.52           C  
ATOM    643  O   GLY A  86     -21.453   1.778 -21.453  1.00 24.52           O  
ATOM    644  N   GLU A  87     -22.453   0.934 -23.109  1.00 23.64           N  
ATOM    645  CA  GLU A  87     -22.625   2.010 -24.078  1.00 23.64           C  
ATOM    646  C   GLU A  87     -23.516   3.117 -23.547  1.00 23.64           C  
ATOM    647  CB  GLU A  87     -23.188   1.467 -25.406  1.00 23.64           C  
ATOM    648  O   GLU A  87     -24.703   2.896 -23.312  1.00 23.64           O  
ATOM    649  CG  GLU A  87     -22.125   0.991 -26.375  1.00 23.64           C  
ATOM    650  CD  GLU A  87     -22.688   0.489 -27.688  1.00 23.64           C  
ATOM    651  OE1 GLU A  87     -21.906   0.220 -28.625  1.00 23.64           O  
ATOM    652  OE2 GLU A  87     -23.938   0.365 -27.781  1.00 23.64           O  
ATOM    653  N   GLU A  88     -23.359   3.838 -22.422  1.00 23.97           N  
ATOM    654  CA  GLU A  88     -24.391   4.859 -22.250  1.00 23.97           C  
ATOM    655  C   GLU A  88     -24.516   5.734 -23.484  1.00 23.97           C  
ATOM    656  CB  GLU A  88     -24.094   5.730 -21.031  1.00 23.97           C  
ATOM    657  O   GLU A  88     -23.516   6.164 -24.062  1.00 23.97           O  
ATOM    658  CG  GLU A  88     -24.734   5.227 -19.734  1.00 23.97           C  
ATOM    659  CD  GLU A  88     -24.453   6.117 -18.531  1.00 23.97           C  
ATOM    660  OE1 GLU A  88     -25.062   5.910 -17.469  1.00 23.97           O  
ATOM    661  OE2 GLU A  88     -23.609   7.035 -18.672  1.00 23.97           O  
ATOM    662  N   LYS A  89     -25.719   5.672 -24.203  1.00 21.88           N  
ATOM    663  CA  LYS A  89     -26.234   6.688 -25.109  1.00 21.88           C  
ATOM    664  C   LYS A  89     -26.125   8.086 -24.500  1.00 21.88           C  
ATOM    665  CB  LYS A  89     -27.703   6.398 -25.484  1.00 21.88           C  
ATOM    666  O   LYS A  89     -26.391   8.273 -23.312  1.00 21.88           O  
ATOM    667  CG  LYS A  89     -27.859   5.559 -26.734  1.00 21.88           C  
ATOM    668  CD  LYS A  89     -29.328   5.410 -27.125  1.00 21.88           C  
ATOM    669  CE  LYS A  89     -29.500   4.539 -28.359  1.00 21.88           C  
ATOM    670  NZ  LYS A  89     -30.938   4.383 -28.734  1.00 21.88           N  
TER     671      LYS A  89                                                      
ATOM    672  N   MET B   1     -10.438  15.602  -6.562  1.00 73.31           N  
ATOM    673  CA  MET B   1      -9.641  16.719  -7.035  1.00 73.31           C  
ATOM    674  C   MET B   1      -9.148  16.484  -8.461  1.00 73.31           C  
ATOM    675  CB  MET B   1      -8.445  16.969  -6.105  1.00 73.31           C  
ATOM    676  O   MET B   1      -8.477  15.477  -8.727  1.00 73.31           O  
ATOM    677  CG  MET B   1      -8.445  18.344  -5.461  1.00 73.31           C  
ATOM    678  SD  MET B   1      -6.953  18.641  -4.434  1.00 73.31           S  
ATOM    679  CE  MET B   1      -7.594  18.172  -2.799  1.00 73.31           C  
ATOM    680  N   ARG B   2      -9.477  17.453  -9.328  1.00 77.38           N  
ATOM    681  CA  ARG B   2      -9.133  17.312 -10.742  1.00 77.38           C  
ATOM    682  C   ARG B   2      -7.625  17.406 -10.953  1.00 77.38           C  
ATOM    683  CB  ARG B   2      -9.844  18.375 -11.570  1.00 77.38           C  
ATOM    684  O   ARG B   2      -6.957  18.219 -10.328  1.00 77.38           O  
ATOM    685  CG  ARG B   2      -9.930  18.047 -13.055  1.00 77.38           C  
ATOM    686  CD  ARG B   2     -10.828  19.016 -13.797  1.00 77.38           C  
ATOM    687  NE  ARG B   2     -10.836  18.766 -15.234  1.00 77.38           N  
ATOM    688  NH1 ARG B   2     -12.312  20.469 -15.750  1.00 77.38           N  
ATOM    689  NH2 ARG B   2     -11.477  19.125 -17.406  1.00 77.38           N  
ATOM    690  CZ  ARG B   2     -11.539  19.453 -16.125  1.00 77.38           C  
ATOM    691  N   PHE B   3      -7.016  16.531 -11.758  1.00 77.50           N  
ATOM    692  CA  PHE B   3      -5.613  16.438 -12.156  1.00 77.50           C  
ATOM    693  C   PHE B   3      -4.758  15.906 -11.016  1.00 77.50           C  
ATOM    694  CB  PHE B   3      -5.094  17.812 -12.609  1.00 77.50           C  
ATOM    695  O   PHE B   3      -3.535  16.062 -11.023  1.00 77.50           O  
ATOM    696  CG  PHE B   3      -5.848  18.391 -13.781  1.00 77.50           C  
ATOM    697  CD1 PHE B   3      -5.820  17.766 -15.016  1.00 77.50           C  
ATOM    698  CD2 PHE B   3      -6.586  19.547 -13.633  1.00 77.50           C  
ATOM    699  CE1 PHE B   3      -6.520  18.297 -16.094  1.00 77.50           C  
ATOM    700  CE2 PHE B   3      -7.285  20.094 -14.711  1.00 77.50           C  
ATOM    701  CZ  PHE B   3      -7.250  19.469 -15.945  1.00 77.50           C  
ATOM    702  N   VAL B   4      -5.414  15.398  -9.969  1.00 79.31           N  
ATOM    703  CA  VAL B   4      -4.699  14.750  -8.867  1.00 79.31           C  
ATOM    704  C   VAL B   4      -5.207  13.320  -8.703  1.00 79.31           C  
ATOM    705  CB  VAL B   4      -4.855  15.531  -7.547  1.00 79.31           C  
ATOM    706  O   VAL B   4      -4.441  12.367  -8.836  1.00 79.31           O  
ATOM    707  CG1 VAL B   4      -4.176  14.797  -6.398  1.00 79.31           C  
ATOM    708  CG2 VAL B   4      -4.289  16.938  -7.691  1.00 79.31           C  
ATOM    709  N   ASP B   5      -6.520  13.195  -8.508  1.00 82.38           N  
ATOM    710  CA  ASP B   5      -7.109  11.891  -8.219  1.00 82.38           C  
ATOM    711  C   ASP B   5      -6.910  10.930  -9.391  1.00 82.38           C  
ATOM    712  CB  ASP B   5      -8.594  12.039  -7.898  1.00 82.38           C  
ATOM    713  O   ASP B   5      -6.625   9.750  -9.188  1.00 82.38           O  
ATOM    714  CG  ASP B   5      -8.859  12.711  -6.562  1.00 82.38           C  
ATOM    715  OD1 ASP B   5      -7.930  12.781  -5.727  1.00 82.38           O  
ATOM    716  OD2 ASP B   5     -10.000  13.164  -6.340  1.00 82.38           O  
ATOM    717  N   GLU B   6      -7.012  11.477 -10.562  1.00 83.50           N  
ATOM    718  CA  GLU B   6      -6.828  10.633 -11.734  1.00 83.50           C  
ATOM    719  C   GLU B   6      -5.414  10.055 -11.781  1.00 83.50           C  
ATOM    720  CB  GLU B   6      -7.113  11.414 -13.016  1.00 83.50           C  
ATOM    721  O   GLU B   6      -5.211   8.930 -12.242  1.00 83.50           O  
ATOM    722  CG  GLU B   6      -8.539  11.938 -13.109  1.00 83.50           C  
ATOM    723  CD  GLU B   6      -8.695  13.352 -12.562  1.00 83.50           C  
ATOM    724  OE1 GLU B   6      -9.750  13.984 -12.812  1.00 83.50           O  
ATOM    725  OE2 GLU B   6      -7.762  13.828 -11.883  1.00 83.50           O  
ATOM    726  N   TYR B   7      -4.484  10.812 -11.258  1.00 87.06           N  
ATOM    727  CA  TYR B   7      -3.088  10.406 -11.328  1.00 87.06           C  
ATOM    728  C   TYR B   7      -2.693   9.586 -10.102  1.00 87.06           C  
ATOM    729  CB  TYR B   7      -2.176  11.625 -11.453  1.00 87.06           C  
ATOM    730  O   TYR B   7      -1.532   9.203  -9.953  1.00 87.06           O  
ATOM    731  CG  TYR B   7      -2.277  12.320 -12.789  1.00 87.06           C  
ATOM    732  CD1 TYR B   7      -1.424  11.984 -13.836  1.00 87.06           C  
ATOM    733  CD2 TYR B   7      -3.223  13.320 -13.008  1.00 87.06           C  
ATOM    734  CE1 TYR B   7      -1.512  12.625 -15.070  1.00 87.06           C  
ATOM    735  CE2 TYR B   7      -3.318  13.969 -14.234  1.00 87.06           C  
ATOM    736  OH  TYR B   7      -2.551  14.250 -16.469  1.00 87.06           O  
ATOM    737  CZ  TYR B   7      -2.461  13.609 -15.258  1.00 87.06           C  
ATOM    738  N   ARG B   8      -3.674   9.375  -9.234  1.00 85.62           N  
ATOM    739  CA  ARG B   8      -3.463   8.531  -8.062  1.00 85.62           C  
ATOM    740  C   ARG B   8      -4.293   7.254  -8.156  1.00 85.62           C  
ATOM    741  CB  ARG B   8      -3.803   9.289  -6.781  1.00 85.62           C  
ATOM    742  O   ARG B   8      -4.336   6.465  -7.207  1.00 85.62           O  
ATOM    743  CG  ARG B   8      -2.863  10.445  -6.484  1.00 85.62           C  
ATOM    744  CD  ARG B   8      -3.207  11.125  -5.164  1.00 85.62           C  
ATOM    745  NE  ARG B   8      -2.438  12.352  -4.977  1.00 85.62           N  
ATOM    746  NH1 ARG B   8      -3.389  12.875  -2.938  1.00 85.62           N  
ATOM    747  NH2 ARG B   8      -1.794  14.250  -3.852  1.00 85.62           N  
ATOM    748  CZ  ARG B   8      -2.541  13.156  -3.922  1.00 85.62           C  
ATOM    749  N   ALA B   9      -4.875   7.055  -9.203  1.00 84.81           N  
ATOM    750  CA  ALA B   9      -5.812   5.941  -9.336  1.00 84.81           C  
ATOM    751  C   ALA B   9      -5.109   4.602  -9.125  1.00 84.81           C  
ATOM    752  CB  ALA B   9      -6.488   5.977 -10.703  1.00 84.81           C  
ATOM    753  O   ALA B   9      -4.152   4.281  -9.836  1.00 84.81           O  
ATOM    754  N   PRO B  10      -5.609   3.887  -8.188  1.00 80.38           N  
ATOM    755  CA  PRO B  10      -4.938   2.639  -7.828  1.00 80.38           C  
ATOM    756  C   PRO B  10      -4.859   1.651  -8.992  1.00 80.38           C  
ATOM    757  CB  PRO B  10      -5.809   2.084  -6.695  1.00 80.38           C  
ATOM    758  O   PRO B  10      -3.820   1.020  -9.195  1.00 80.38           O  
ATOM    759  CG  PRO B  10      -6.473   3.283  -6.102  1.00 80.38           C  
ATOM    760  CD  PRO B  10      -6.680   4.301  -7.188  1.00 80.38           C  
ATOM    761  N   GLU B  11      -5.941   1.509  -9.727  1.00 78.00           N  
ATOM    762  CA  GLU B  11      -5.949   0.558 -10.828  1.00 78.00           C  
ATOM    763  C   GLU B  11      -4.871   0.895 -11.852  1.00 78.00           C  
ATOM    764  CB  GLU B  11      -7.324   0.528 -11.508  1.00 78.00           C  
ATOM    765  O   GLU B  11      -4.098   0.023 -12.258  1.00 78.00           O  
ATOM    766  CG  GLU B  11      -8.398  -0.158 -10.680  1.00 78.00           C  
ATOM    767  CD  GLU B  11      -9.773  -0.119 -11.328  1.00 78.00           C  
ATOM    768  OE1 GLU B  11     -10.750  -0.624 -10.727  1.00 78.00           O  
ATOM    769  OE2 GLU B  11      -9.875   0.420 -12.453  1.00 78.00           O  
ATOM    770  N   GLN B  12      -4.727   2.123 -12.203  1.00 82.44           N  
ATOM    771  CA  GLN B  12      -3.744   2.545 -13.203  1.00 82.44           C  
ATOM    772  C   GLN B  12      -2.324   2.426 -12.656  1.00 82.44           C  
ATOM    773  CB  GLN B  12      -4.016   3.980 -13.648  1.00 82.44           C  
ATOM    774  O   GLN B  12      -1.405   2.043 -13.383  1.00 82.44           O  
ATOM    775  CG  GLN B  12      -5.301   4.141 -14.453  1.00 82.44           C  
ATOM    776  CD  GLN B  12      -5.574   5.582 -14.844  1.00 82.44           C  
ATOM    777  NE2 GLN B  12      -6.727   5.820 -15.461  1.00 82.44           N  
ATOM    778  OE1 GLN B  12      -4.758   6.473 -14.586  1.00 82.44           O  
ATOM    779  N   VAL B  13      -2.172   2.689 -11.398  1.00 86.44           N  
ATOM    780  CA  VAL B  13      -0.854   2.604 -10.781  1.00 86.44           C  
ATOM    781  C   VAL B  13      -0.375   1.153 -10.781  1.00 86.44           C  
ATOM    782  CB  VAL B  13      -0.869   3.156  -9.336  1.00 86.44           C  
ATOM    783  O   VAL B  13       0.760   0.869 -11.172  1.00 86.44           O  
ATOM    784  CG1 VAL B  13       0.389   2.730  -8.578  1.00 86.44           C  
ATOM    785  CG2 VAL B  13      -0.998   4.680  -9.352  1.00 86.44           C  
ATOM    786  N   MET B  14      -1.232   0.294 -10.430  1.00 81.38           N  
ATOM    787  CA  MET B  14      -0.845  -1.113 -10.375  1.00 81.38           C  
ATOM    788  C   MET B  14      -0.573  -1.656 -11.773  1.00 81.38           C  
ATOM    789  CB  MET B  14      -1.932  -1.945  -9.695  1.00 81.38           C  
ATOM    790  O   MET B  14       0.348  -2.451 -11.969  1.00 81.38           O  
ATOM    791  CG  MET B  14      -2.139  -1.600  -8.227  1.00 81.38           C  
ATOM    792  SD  MET B  14      -0.592  -1.729  -7.246  1.00 81.38           S  
ATOM    793  CE  MET B  14      -0.378  -3.531  -7.227  1.00 81.38           C  
ATOM    794  N   GLN B  15      -1.322  -1.191 -12.695  1.00 80.44           N  
ATOM    795  CA  GLN B  15      -1.068  -1.584 -14.078  1.00 80.44           C  
ATOM    796  C   GLN B  15       0.293  -1.083 -14.555  1.00 80.44           C  
ATOM    797  CB  GLN B  15      -2.172  -1.056 -15.000  1.00 80.44           C  
ATOM    798  O   GLN B  15       1.035  -1.815 -15.211  1.00 80.44           O  
ATOM    799  CG  GLN B  15      -3.486  -1.815 -14.883  1.00 80.44           C  
ATOM    800  CD  GLN B  15      -4.582  -1.227 -15.750  1.00 80.44           C  
ATOM    801  NE2 GLN B  15      -5.738  -1.881 -15.766  1.00 80.44           N  
ATOM    802  OE1 GLN B  15      -4.395  -0.192 -16.391  1.00 80.44           O  
ATOM    803  N   LEU B  16       0.594   0.120 -14.234  1.00 87.81           N  
ATOM    804  CA  LEU B  16       1.877   0.690 -14.633  1.00 87.81           C  
ATOM    805  C   LEU B  16       3.029  -0.034 -13.945  1.00 87.81           C  
ATOM    806  CB  LEU B  16       1.926   2.184 -14.297  1.00 87.81           C  
ATOM    807  O   LEU B  16       4.090  -0.229 -14.547  1.00 87.81           O  
ATOM    808  CG  LEU B  16       3.076   2.980 -14.914  1.00 87.81           C  
ATOM    809  CD1 LEU B  16       3.094   2.801 -16.422  1.00 87.81           C  
ATOM    810  CD2 LEU B  16       2.965   4.457 -14.547  1.00 87.81           C  
ATOM    811  N   ILE B  17       2.807  -0.429 -12.750  1.00 87.75           N  
ATOM    812  CA  ILE B  17       3.826  -1.175 -12.016  1.00 87.75           C  
ATOM    813  C   ILE B  17       4.082  -2.512 -12.711  1.00 87.75           C  
ATOM    814  CB  ILE B  17       3.414  -1.404 -10.547  1.00 87.75           C  
ATOM    815  O   ILE B  17       5.234  -2.924 -12.867  1.00 87.75           O  
ATOM    816  CG1 ILE B  17       3.531  -0.100  -9.750  1.00 87.75           C  
ATOM    817  CG2 ILE B  17       4.262  -2.510  -9.914  1.00 87.75           C  
ATOM    818  CD1 ILE B  17       2.998  -0.193  -8.328  1.00 87.75           C  
ATOM    819  N   GLU B  18       3.096  -3.178 -13.148  1.00 82.56           N  
ATOM    820  CA  GLU B  18       3.258  -4.430 -13.875  1.00 82.56           C  
ATOM    821  C   GLU B  18       4.008  -4.207 -15.188  1.00 82.56           C  
ATOM    822  CB  GLU B  18       1.896  -5.074 -14.148  1.00 82.56           C  
ATOM    823  O   GLU B  18       4.914  -4.969 -15.531  1.00 82.56           O  
ATOM    824  CG  GLU B  18       1.966  -6.570 -14.414  1.00 82.56           C  
ATOM    825  CD  GLU B  18       0.605  -7.246 -14.383  1.00 82.56           C  
ATOM    826  OE1 GLU B  18       0.549  -8.500 -14.406  1.00 82.56           O  
ATOM    827  OE2 GLU B  18      -0.414  -6.523 -14.344  1.00 82.56           O  
ATOM    828  N   HIS B  19       3.643  -3.170 -15.836  1.00 86.31           N  
ATOM    829  CA  HIS B  19       4.340  -2.822 -17.062  1.00 86.31           C  
ATOM    830  C   HIS B  19       5.816  -2.535 -16.797  1.00 86.31           C  
ATOM    831  CB  HIS B  19       3.682  -1.614 -17.734  1.00 86.31           C  
ATOM    832  O   HIS B  19       6.688  -3.010 -17.531  1.00 86.31           O  
ATOM    833  CG  HIS B  19       4.352  -1.189 -19.000  1.00 86.31           C  
ATOM    834  CD2 HIS B  19       5.082  -0.088 -19.297  1.00 86.31           C  
ATOM    835  ND1 HIS B  19       4.305  -1.939 -20.156  1.00 86.31           N  
ATOM    836  CE1 HIS B  19       4.980  -1.316 -21.109  1.00 86.31           C  
ATOM    837  NE2 HIS B  19       5.465  -0.190 -20.609  1.00 86.31           N  
ATOM    838  N   LEU B  20       6.070  -1.855 -15.812  1.00 91.00           N  
ATOM    839  CA  LEU B  20       7.445  -1.532 -15.445  1.00 91.00           C  
ATOM    840  C   LEU B  20       8.234  -2.799 -15.133  1.00 91.00           C  
ATOM    841  CB  LEU B  20       7.469  -0.594 -14.234  1.00 91.00           C  
ATOM    842  O   LEU B  20       9.391  -2.936 -15.562  1.00 91.00           O  
ATOM    843  CG  LEU B  20       8.852  -0.196 -13.711  1.00 91.00           C  
ATOM    844  CD1 LEU B  20       9.648   0.506 -14.805  1.00 91.00           C  
ATOM    845  CD2 LEU B  20       8.719   0.695 -12.484  1.00 91.00           C  
ATOM    846  N   ARG B  21       7.645  -3.670 -14.469  1.00 87.62           N  
ATOM    847  CA  ARG B  21       8.312  -4.930 -14.156  1.00 87.62           C  
ATOM    848  C   ARG B  21       8.672  -5.691 -15.430  1.00 87.62           C  
ATOM    849  CB  ARG B  21       7.426  -5.797 -13.258  1.00 87.62           C  
ATOM    850  O   ARG B  21       9.781  -6.211 -15.555  1.00 87.62           O  
ATOM    851  CG  ARG B  21       7.395  -5.348 -11.805  1.00 87.62           C  
ATOM    852  CD  ARG B  21       6.496  -6.238 -10.961  1.00 87.62           C  
ATOM    853  NE  ARG B  21       6.438  -5.781  -9.570  1.00 87.62           N  
ATOM    854  NH1 ARG B  21       4.426  -6.812  -9.102  1.00 87.62           N  
ATOM    855  NH2 ARG B  21       5.504  -5.602  -7.480  1.00 87.62           N  
ATOM    856  CZ  ARG B  21       5.457  -6.066  -8.719  1.00 87.62           C  
ATOM    857  N   GLU B  22       7.793  -5.676 -16.328  1.00 82.56           N  
ATOM    858  CA  GLU B  22       8.039  -6.328 -17.609  1.00 82.56           C  
ATOM    859  C   GLU B  22       9.180  -5.656 -18.359  1.00 82.56           C  
ATOM    860  CB  GLU B  22       6.770  -6.316 -18.469  1.00 82.56           C  
ATOM    861  O   GLU B  22      10.125  -6.328 -18.797  1.00 82.56           O  
ATOM    862  CG  GLU B  22       6.895  -7.109 -19.766  1.00 82.56           C  
ATOM    863  CD  GLU B  22       5.738  -6.875 -20.719  1.00 82.56           C  
ATOM    864  OE1 GLU B  22       5.863  -7.234 -21.922  1.00 82.56           O  
ATOM    865  OE2 GLU B  22       4.703  -6.332 -20.281  1.00 82.56           O  
ATOM    866  N   ARG B  23       9.188  -4.410 -18.422  1.00 89.31           N  
ATOM    867  CA  ARG B  23      10.203  -3.686 -19.172  1.00 89.31           C  
ATOM    868  C   ARG B  23      11.555  -3.750 -18.469  1.00 89.31           C  
ATOM    869  CB  ARG B  23       9.789  -2.227 -19.375  1.00 89.31           C  
ATOM    870  O   ARG B  23      12.594  -3.891 -19.109  1.00 89.31           O  
ATOM    871  CG  ARG B  23       8.492  -2.059 -20.156  1.00 89.31           C  
ATOM    872  CD  ARG B  23       8.562  -2.711 -21.531  1.00 89.31           C  
ATOM    873  NE  ARG B  23       9.578  -2.082 -22.359  1.00 89.31           N  
ATOM    874  NH1 ARG B  23       9.406  -3.625 -24.078  1.00 89.31           N  
ATOM    875  NH2 ARG B  23      10.891  -1.880 -24.234  1.00 89.31           N  
ATOM    876  CZ  ARG B  23       9.953  -2.529 -23.562  1.00 89.31           C  
ATOM    877  N   ALA B  24      11.516  -3.746 -17.141  1.00 91.25           N  
ATOM    878  CA  ALA B  24      12.742  -3.744 -16.359  1.00 91.25           C  
ATOM    879  C   ALA B  24      13.492  -5.066 -16.500  1.00 91.25           C  
ATOM    880  CB  ALA B  24      12.438  -3.467 -14.891  1.00 91.25           C  
ATOM    881  O   ALA B  24      14.703  -5.133 -16.297  1.00 91.25           O  
ATOM    882  N   SER B  25      12.797  -6.059 -16.875  1.00 86.56           N  
ATOM    883  CA  SER B  25      13.430  -7.359 -17.062  1.00 86.56           C  
ATOM    884  C   SER B  25      14.391  -7.340 -18.250  1.00 86.56           C  
ATOM    885  CB  SER B  25      12.375  -8.445 -17.281  1.00 86.56           C  
ATOM    886  O   SER B  25      15.258  -8.211 -18.375  1.00 86.56           O  
ATOM    887  OG  SER B  25      11.727  -8.289 -18.531  1.00 86.56           O  
ATOM    888  N   HIS B  26      14.234  -6.438 -19.078  1.00 88.56           N  
ATOM    889  CA  HIS B  26      15.094  -6.324 -20.250  1.00 88.56           C  
ATOM    890  C   HIS B  26      16.359  -5.527 -19.938  1.00 88.56           C  
ATOM    891  CB  HIS B  26      14.336  -5.672 -21.406  1.00 88.56           C  
ATOM    892  O   HIS B  26      17.250  -5.410 -20.781  1.00 88.56           O  
ATOM    893  CG  HIS B  26      13.156  -6.469 -21.875  1.00 88.56           C  
ATOM    894  CD2 HIS B  26      11.828  -6.281 -21.688  1.00 88.56           C  
ATOM    895  ND1 HIS B  26      13.289  -7.613 -22.625  1.00 88.56           N  
ATOM    896  CE1 HIS B  26      12.086  -8.102 -22.891  1.00 88.56           C  
ATOM    897  NE2 HIS B  26      11.180  -7.309 -22.344  1.00 88.56           N  
ATOM    898  N   LEU B  27      16.438  -5.082 -18.734  1.00 89.44           N  
ATOM    899  CA  LEU B  27      17.609  -4.324 -18.344  1.00 89.44           C  
ATOM    900  C   LEU B  27      18.766  -5.262 -17.969  1.00 89.44           C  
ATOM    901  CB  LEU B  27      17.297  -3.406 -17.156  1.00 89.44           C  
ATOM    902  O   LEU B  27      18.531  -6.395 -17.531  1.00 89.44           O  
ATOM    903  CG  LEU B  27      16.344  -2.242 -17.453  1.00 89.44           C  
ATOM    904  CD1 LEU B  27      15.922  -1.569 -16.141  1.00 89.44           C  
ATOM    905  CD2 LEU B  27      17.000  -1.235 -18.391  1.00 89.44           C  
ATOM    906  N   SER B  28      19.953  -4.805 -18.141  1.00 88.94           N  
ATOM    907  CA  SER B  28      21.141  -5.559 -17.750  1.00 88.94           C  
ATOM    908  C   SER B  28      21.406  -5.426 -16.250  1.00 88.94           C  
ATOM    909  CB  SER B  28      22.359  -5.090 -18.531  1.00 88.94           C  
ATOM    910  O   SER B  28      22.297  -6.082 -15.703  1.00 88.94           O  
ATOM    911  OG  SER B  28      22.547  -3.691 -18.391  1.00 88.94           O  
ATOM    912  N   TYR B  29      20.641  -4.645 -15.602  1.00 89.75           N  
ATOM    913  CA  TYR B  29      20.781  -4.410 -14.172  1.00 89.75           C  
ATOM    914  C   TYR B  29      20.172  -5.559 -13.367  1.00 89.75           C  
ATOM    915  CB  TYR B  29      20.109  -3.092 -13.773  1.00 89.75           C  
ATOM    916  O   TYR B  29      19.281  -6.258 -13.852  1.00 89.75           O  
ATOM    917  CG  TYR B  29      20.781  -1.873 -14.359  1.00 89.75           C  
ATOM    918  CD1 TYR B  29      21.797  -1.213 -13.680  1.00 89.75           C  
ATOM    919  CD2 TYR B  29      20.391  -1.379 -15.602  1.00 89.75           C  
ATOM    920  CE1 TYR B  29      22.406  -0.088 -14.227  1.00 89.75           C  
ATOM    921  CE2 TYR B  29      20.984  -0.255 -16.156  1.00 89.75           C  
ATOM    922  OH  TYR B  29      22.609   1.495 -16.000  1.00 89.75           O  
ATOM    923  CZ  TYR B  29      22.000   0.382 -15.461  1.00 89.75           C  
ATOM    924  N   THR B  30      20.703  -5.766 -12.086  1.00 89.44           N  
ATOM    925  CA  THR B  30      20.266  -6.848 -11.211  1.00 89.44           C  
ATOM    926  C   THR B  30      19.906  -6.312  -9.828  1.00 89.44           C  
ATOM    927  CB  THR B  30      21.344  -7.934 -11.078  1.00 89.44           C  
ATOM    928  O   THR B  30      20.031  -5.113  -9.570  1.00 89.44           O  
ATOM    929  CG2 THR B  30      21.750  -8.484 -12.445  1.00 89.44           C  
ATOM    930  OG1 THR B  30      22.500  -7.367 -10.453  1.00 89.44           O  
ATOM    931  N   ALA B  31      19.484  -7.227  -9.031  1.00 87.75           N  
ATOM    932  CA  ALA B  31      19.156  -6.848  -7.660  1.00 87.75           C  
ATOM    933  C   ALA B  31      20.391  -6.402  -6.891  1.00 87.75           C  
ATOM    934  CB  ALA B  31      18.469  -8.008  -6.938  1.00 87.75           C  
ATOM    935  O   ALA B  31      20.328  -5.512  -6.047  1.00 87.75           O  
ATOM    936  N   GLU B  32      21.500  -7.016  -7.191  1.00 88.00           N  
ATOM    937  CA  GLU B  32      22.766  -6.664  -6.531  1.00 88.00           C  
ATOM    938  C   GLU B  32      23.297  -5.332  -7.043  1.00 88.00           C  
ATOM    939  CB  GLU B  32      23.797  -7.770  -6.734  1.00 88.00           C  
ATOM    940  O   GLU B  32      23.938  -4.582  -6.297  1.00 88.00           O  
ATOM    941  CG  GLU B  32      23.469  -9.070  -6.012  1.00 88.00           C  
ATOM    942  CD  GLU B  32      22.500  -9.953  -6.785  1.00 88.00           C  
ATOM    943  OE1 GLU B  32      22.000 -10.945  -6.211  1.00 88.00           O  
ATOM    944  OE2 GLU B  32      22.250  -9.648  -7.969  1.00 88.00           O  
ATOM    945  N   ARG B  33      23.094  -5.180  -8.375  1.00 89.81           N  
ATOM    946  CA  ARG B  33      23.469  -3.912  -8.992  1.00 89.81           C  
ATOM    947  C   ARG B  33      22.297  -3.297  -9.742  1.00 89.81           C  
ATOM    948  CB  ARG B  33      24.656  -4.109  -9.945  1.00 89.81           C  
ATOM    949  O   ARG B  33      22.266  -3.291 -10.969  1.00 89.81           O  
ATOM    950  CG  ARG B  33      25.250  -2.809 -10.453  1.00 89.81           C  
ATOM    951  CD  ARG B  33      26.375  -3.059 -11.461  1.00 89.81           C  
ATOM    952  NE  ARG B  33      26.781  -1.825 -12.117  1.00 89.81           N  
ATOM    953  NH1 ARG B  33      28.484  -2.812 -13.344  1.00 89.81           N  
ATOM    954  NH2 ARG B  33      28.078  -0.563 -13.539  1.00 89.81           N  
ATOM    955  CZ  ARG B  33      27.781  -1.736 -13.000  1.00 89.81           C  
ATOM    956  N   PRO B  34      21.453  -2.760  -9.055  1.00 94.00           N  
ATOM    957  CA  PRO B  34      20.234  -2.229  -9.664  1.00 94.00           C  
ATOM    958  C   PRO B  34      20.484  -0.938 -10.445  1.00 94.00           C  
ATOM    959  CB  PRO B  34      19.328  -1.976  -8.461  1.00 94.00           C  
ATOM    960  O   PRO B  34      21.531  -0.311 -10.297  1.00 94.00           O  
ATOM    961  CG  PRO B  34      20.266  -1.685  -7.328  1.00 94.00           C  
ATOM    962  CD  PRO B  34      21.516  -2.482  -7.527  1.00 94.00           C  
ATOM    963  N   LEU B  35      19.594  -0.584 -11.398  1.00 95.50           N  
ATOM    964  CA  LEU B  35      19.547   0.734 -12.023  1.00 95.50           C  
ATOM    965  C   LEU B  35      19.234   1.812 -10.992  1.00 95.50           C  
ATOM    966  CB  LEU B  35      18.500   0.760 -13.141  1.00 95.50           C  
ATOM    967  O   LEU B  35      18.141   1.834 -10.422  1.00 95.50           O  
ATOM    968  CG  LEU B  35      18.266   2.107 -13.828  1.00 95.50           C  
ATOM    969  CD1 LEU B  35      19.516   2.510 -14.617  1.00 95.50           C  
ATOM    970  CD2 LEU B  35      17.047   2.051 -14.727  1.00 95.50           C  
ATOM    971  N   ARG B  36      20.188   2.623 -10.781  1.00 95.75           N  
ATOM    972  CA  ARG B  36      20.062   3.639  -9.742  1.00 95.75           C  
ATOM    973  C   ARG B  36      19.562   4.957 -10.328  1.00 95.75           C  
ATOM    974  CB  ARG B  36      21.406   3.854  -9.031  1.00 95.75           C  
ATOM    975  O   ARG B  36      20.297   5.641 -11.047  1.00 95.75           O  
ATOM    976  CG  ARG B  36      21.906   2.629  -8.281  1.00 95.75           C  
ATOM    977  CD  ARG B  36      23.266   2.875  -7.648  1.00 95.75           C  
ATOM    978  NE  ARG B  36      23.188   3.824  -6.543  1.00 95.75           N  
ATOM    979  NH1 ARG B  36      25.359   4.555  -6.727  1.00 95.75           N  
ATOM    980  NH2 ARG B  36      24.000   5.430  -5.113  1.00 95.75           N  
ATOM    981  CZ  ARG B  36      24.188   4.602  -6.129  1.00 95.75           C  
ATOM    982  N   ILE B  37      18.328   5.328 -10.016  1.00 96.88           N  
ATOM    983  CA  ILE B  37      17.688   6.551 -10.492  1.00 96.88           C  
ATOM    984  C   ILE B  37      17.656   7.586  -9.375  1.00 96.88           C  
ATOM    985  CB  ILE B  37      16.266   6.273 -11.023  1.00 96.88           C  
ATOM    986  O   ILE B  37      17.016   7.371  -8.344  1.00 96.88           O  
ATOM    987  CG1 ILE B  37      16.297   5.230 -12.148  1.00 96.88           C  
ATOM    988  CG2 ILE B  37      15.609   7.570 -11.500  1.00 96.88           C  
ATOM    989  CD1 ILE B  37      14.930   4.750 -12.586  1.00 96.88           C  
ATOM    990  N   MET B  38      18.219   8.656  -9.586  1.00 95.44           N  
ATOM    991  CA  MET B  38      18.188   9.719  -8.586  1.00 95.44           C  
ATOM    992  C   MET B  38      16.969  10.625  -8.812  1.00 95.44           C  
ATOM    993  CB  MET B  38      19.469  10.547  -8.625  1.00 95.44           C  
ATOM    994  O   MET B  38      16.875  11.281  -9.852  1.00 95.44           O  
ATOM    995  CG  MET B  38      19.469  11.719  -7.660  1.00 95.44           C  
ATOM    996  SD  MET B  38      21.125  12.508  -7.523  1.00 95.44           S  
ATOM    997  CE  MET B  38      21.984  11.281  -6.500  1.00 95.44           C  
ATOM    998  N   GLU B  39      16.094  10.586  -7.965  1.00 94.12           N  
ATOM    999  CA  GLU B  39      15.086  11.641  -7.918  1.00 94.12           C  
ATOM   1000  C   GLU B  39      15.609  12.883  -7.211  1.00 94.12           C  
ATOM   1001  CB  GLU B  39      13.820  11.133  -7.219  1.00 94.12           C  
ATOM   1002  O   GLU B  39      15.828  12.867  -5.996  1.00 94.12           O  
ATOM   1003  CG  GLU B  39      14.070  10.531  -5.848  1.00 94.12           C  
ATOM   1004  CD  GLU B  39      14.102  11.570  -4.734  1.00 94.12           C  
ATOM   1005  OE1 GLU B  39      14.531  11.234  -3.604  1.00 94.12           O  
ATOM   1006  OE2 GLU B  39      13.703  12.727  -4.992  1.00 94.12           O  
ATOM   1007  N   VAL B  40      15.695  13.906  -7.844  1.00 91.88           N  
ATOM   1008  CA  VAL B  40      16.453  15.070  -7.410  1.00 91.88           C  
ATOM   1009  C   VAL B  40      15.648  15.836  -6.355  1.00 91.88           C  
ATOM   1010  CB  VAL B  40      16.797  16.000  -8.594  1.00 91.88           C  
ATOM   1011  O   VAL B  40      16.203  16.281  -5.344  1.00 91.88           O  
ATOM   1012  CG1 VAL B  40      17.484  17.266  -8.109  1.00 91.88           C  
ATOM   1013  CG2 VAL B  40      17.672  15.266  -9.609  1.00 91.88           C  
ATOM   1014  N   CYS B  41      14.312  15.844  -6.453  1.00 88.75           N  
ATOM   1015  CA  CYS B  41      13.445  16.750  -5.703  1.00 88.75           C  
ATOM   1016  C   CYS B  41      12.984  16.109  -4.398  1.00 88.75           C  
ATOM   1017  CB  CYS B  41      12.227  17.141  -6.539  1.00 88.75           C  
ATOM   1018  O   CYS B  41      12.680  14.914  -4.363  1.00 88.75           O  
ATOM   1019  SG  CYS B  41      11.023  18.156  -5.645  1.00 88.75           S  
ATOM   1020  N   GLY B  42      13.016  16.938  -3.260  1.00 86.81           N  
ATOM   1021  CA  GLY B  42      12.453  16.453  -2.008  1.00 86.81           C  
ATOM   1022  C   GLY B  42      10.992  16.062  -2.115  1.00 86.81           C  
ATOM   1023  O   GLY B  42      10.531  15.148  -1.440  1.00 86.81           O  
ATOM   1024  N   GLY B  43      10.250  16.875  -2.916  1.00 88.19           N  
ATOM   1025  CA  GLY B  43       8.859  16.516  -3.135  1.00 88.19           C  
ATOM   1026  C   GLY B  43       8.672  15.133  -3.713  1.00 88.19           C  
ATOM   1027  O   GLY B  43       7.727  14.430  -3.355  1.00 88.19           O  
ATOM   1028  N   HIS B  44       9.586  14.797  -4.641  1.00 92.44           N  
ATOM   1029  CA  HIS B  44       9.539  13.438  -5.180  1.00 92.44           C  
ATOM   1030  C   HIS B  44       9.836  12.406  -4.098  1.00 92.44           C  
ATOM   1031  CB  HIS B  44      10.539  13.289  -6.332  1.00 92.44           C  
ATOM   1032  O   HIS B  44       9.125  11.406  -3.984  1.00 92.44           O  
ATOM   1033  CG  HIS B  44      10.055  13.875  -7.621  1.00 92.44           C  
ATOM   1034  CD2 HIS B  44       8.844  14.352  -7.984  1.00 92.44           C  
ATOM   1035  ND1 HIS B  44      10.875  14.008  -8.727  1.00 92.44           N  
ATOM   1036  CE1 HIS B  44      10.180  14.547  -9.711  1.00 92.44           C  
ATOM   1037  NE2 HIS B  44       8.945  14.766  -9.289  1.00 92.44           N  
ATOM   1038  N   THR B  45      10.836  12.680  -3.289  1.00 89.94           N  
ATOM   1039  CA  THR B  45      11.180  11.781  -2.197  1.00 89.94           C  
ATOM   1040  C   THR B  45       9.969  11.547  -1.291  1.00 89.94           C  
ATOM   1041  CB  THR B  45      12.352  12.328  -1.362  1.00 89.94           C  
ATOM   1042  O   THR B  45       9.641  10.406  -0.974  1.00 89.94           O  
ATOM   1043  CG2 THR B  45      12.734  11.359  -0.248  1.00 89.94           C  
ATOM   1044  OG1 THR B  45      13.484  12.523  -2.217  1.00 89.94           O  
ATOM   1045  N   HIS B  46       9.359  12.633  -0.984  1.00 86.75           N  
ATOM   1046  CA  HIS B  46       8.188  12.539  -0.116  1.00 86.75           C  
ATOM   1047  C   HIS B  46       7.086  11.703  -0.759  1.00 86.75           C  
ATOM   1048  CB  HIS B  46       7.660  13.938   0.216  1.00 86.75           C  
ATOM   1049  O   HIS B  46       6.535  10.805  -0.124  1.00 86.75           O  
ATOM   1050  CG  HIS B  46       6.441  13.930   1.084  1.00 86.75           C  
ATOM   1051  CD2 HIS B  46       5.137  14.125   0.785  1.00 86.75           C  
ATOM   1052  ND1 HIS B  46       6.500  13.695   2.441  1.00 86.75           N  
ATOM   1053  CE1 HIS B  46       5.273  13.750   2.941  1.00 86.75           C  
ATOM   1054  NE2 HIS B  46       4.430  14.016   1.957  1.00 86.75           N  
ATOM   1055  N   ALA B  47       6.750  11.992  -2.006  1.00 88.69           N  
ATOM   1056  CA  ALA B  47       5.684  11.273  -2.701  1.00 88.69           C  
ATOM   1057  C   ALA B  47       6.012   9.789  -2.820  1.00 88.69           C  
ATOM   1058  CB  ALA B  47       5.453  11.875  -4.086  1.00 88.69           C  
ATOM   1059  O   ALA B  47       5.148   8.938  -2.600  1.00 88.69           O  
ATOM   1060  N   ILE B  48       7.258   9.477  -3.121  1.00 91.38           N  
ATOM   1061  CA  ILE B  48       7.688   8.094  -3.301  1.00 91.38           C  
ATOM   1062  C   ILE B  48       7.469   7.312  -2.008  1.00 91.38           C  
ATOM   1063  CB  ILE B  48       9.172   8.016  -3.729  1.00 91.38           C  
ATOM   1064  O   ILE B  48       6.902   6.215  -2.025  1.00 91.38           O  
ATOM   1065  CG1 ILE B  48       9.328   8.445  -5.191  1.00 91.38           C  
ATOM   1066  CG2 ILE B  48       9.719   6.598  -3.516  1.00 91.38           C  
ATOM   1067  CD1 ILE B  48      10.758   8.797  -5.582  1.00 91.38           C  
ATOM   1068  N   PHE B  49       7.832   7.902  -0.885  1.00 87.06           N  
ATOM   1069  CA  PHE B  49       7.688   7.203   0.385  1.00 87.06           C  
ATOM   1070  C   PHE B  49       6.242   7.230   0.860  1.00 87.06           C  
ATOM   1071  CB  PHE B  49       8.602   7.824   1.448  1.00 87.06           C  
ATOM   1072  O   PHE B  49       5.727   6.227   1.359  1.00 87.06           O  
ATOM   1073  CG  PHE B  49      10.039   7.395   1.339  1.00 87.06           C  
ATOM   1074  CD1 PHE B  49      10.422   6.105   1.685  1.00 87.06           C  
ATOM   1075  CD2 PHE B  49      11.008   8.281   0.891  1.00 87.06           C  
ATOM   1076  CE1 PHE B  49      11.750   5.703   1.585  1.00 87.06           C  
ATOM   1077  CE2 PHE B  49      12.344   7.887   0.789  1.00 87.06           C  
ATOM   1078  CZ  PHE B  49      12.711   6.598   1.137  1.00 87.06           C  
ATOM   1079  N   LYS B  50       5.547   8.352   0.687  1.00 84.62           N  
ATOM   1080  CA  LYS B  50       4.160   8.492   1.130  1.00 84.62           C  
ATOM   1081  C   LYS B  50       3.268   7.441   0.479  1.00 84.62           C  
ATOM   1082  CB  LYS B  50       3.637   9.891   0.816  1.00 84.62           C  
ATOM   1083  O   LYS B  50       2.434   6.828   1.148  1.00 84.62           O  
ATOM   1084  CG  LYS B  50       2.186  10.117   1.214  1.00 84.62           C  
ATOM   1085  CD  LYS B  50       1.718  11.523   0.863  1.00 84.62           C  
ATOM   1086  CE  LYS B  50       0.247  11.727   1.201  1.00 84.62           C  
ATOM   1087  NZ  LYS B  50      -0.209  13.109   0.882  1.00 84.62           N  
ATOM   1088  N   PHE B  51       3.533   7.219  -0.799  1.00 87.69           N  
ATOM   1089  CA  PHE B  51       2.674   6.301  -1.538  1.00 87.69           C  
ATOM   1090  C   PHE B  51       3.299   4.914  -1.612  1.00 87.69           C  
ATOM   1091  CB  PHE B  51       2.404   6.832  -2.949  1.00 87.69           C  
ATOM   1092  O   PHE B  51       2.746   4.012  -2.242  1.00 87.69           O  
ATOM   1093  CG  PHE B  51       1.568   8.086  -2.979  1.00 87.69           C  
ATOM   1094  CD1 PHE B  51       0.223   8.047  -2.633  1.00 87.69           C  
ATOM   1095  CD2 PHE B  51       2.129   9.297  -3.352  1.00 87.69           C  
ATOM   1096  CE1 PHE B  51      -0.553   9.203  -2.658  1.00 87.69           C  
ATOM   1097  CE2 PHE B  51       1.359  10.461  -3.379  1.00 87.69           C  
ATOM   1098  CZ  PHE B  51       0.019  10.406  -3.033  1.00 87.69           C  
ATOM   1099  N   GLY B  52       4.504   4.738  -1.024  1.00 87.62           N  
ATOM   1100  CA  GLY B  52       5.172   3.447  -0.972  1.00 87.62           C  
ATOM   1101  C   GLY B  52       5.645   2.965  -2.330  1.00 87.62           C  
ATOM   1102  O   GLY B  52       5.652   1.762  -2.600  1.00 87.62           O  
ATOM   1103  N   LEU B  53       5.965   3.857  -3.217  1.00 90.50           N  
ATOM   1104  CA  LEU B  53       6.340   3.486  -4.578  1.00 90.50           C  
ATOM   1105  C   LEU B  53       7.688   2.771  -4.594  1.00 90.50           C  
ATOM   1106  CB  LEU B  53       6.395   4.723  -5.477  1.00 90.50           C  
ATOM   1107  O   LEU B  53       7.945   1.941  -5.469  1.00 90.50           O  
ATOM   1108  CG  LEU B  53       5.090   5.504  -5.637  1.00 90.50           C  
ATOM   1109  CD1 LEU B  53       5.293   6.691  -6.570  1.00 90.50           C  
ATOM   1110  CD2 LEU B  53       3.984   4.594  -6.156  1.00 90.50           C  
ATOM   1111  N   ASP B  54       8.578   3.088  -3.641  1.00 89.12           N  
ATOM   1112  CA  ASP B  54       9.891   2.451  -3.562  1.00 89.12           C  
ATOM   1113  C   ASP B  54       9.758   0.954  -3.289  1.00 89.12           C  
ATOM   1114  CB  ASP B  54      10.742   3.109  -2.477  1.00 89.12           C  
ATOM   1115  O   ASP B  54      10.617   0.165  -3.697  1.00 89.12           O  
ATOM   1116  CG  ASP B  54      10.133   2.990  -1.090  1.00 89.12           C  
ATOM   1117  OD1 ASP B  54       8.953   3.354  -0.911  1.00 89.12           O  
ATOM   1118  OD2 ASP B  54      10.844   2.535  -0.169  1.00 89.12           O  
ATOM   1119  N   GLN B  55       8.656   0.572  -2.678  1.00 87.56           N  
ATOM   1120  CA  GLN B  55       8.453  -0.830  -2.326  1.00 87.56           C  
ATOM   1121  C   GLN B  55       7.742  -1.581  -3.447  1.00 87.56           C  
ATOM   1122  CB  GLN B  55       7.656  -0.949  -1.026  1.00 87.56           C  
ATOM   1123  O   GLN B  55       7.656  -2.811  -3.422  1.00 87.56           O  
ATOM   1124  CG  GLN B  55       8.375  -0.379   0.189  1.00 87.56           C  
ATOM   1125  CD  GLN B  55       7.555  -0.494   1.461  1.00 87.56           C  
ATOM   1126  NE2 GLN B  55       7.406   0.618   2.174  1.00 87.56           N  
ATOM   1127  OE1 GLN B  55       7.059  -1.573   1.801  1.00 87.56           O  
ATOM   1128  N   LEU B  56       7.250  -0.821  -4.352  1.00 87.88           N  
ATOM   1129  CA  LEU B  56       6.492  -1.437  -5.434  1.00 87.88           C  
ATOM   1130  C   LEU B  56       7.363  -1.618  -6.676  1.00 87.88           C  
ATOM   1131  CB  LEU B  56       5.266  -0.589  -5.777  1.00 87.88           C  
ATOM   1132  O   LEU B  56       6.977  -2.320  -7.613  1.00 87.88           O  
ATOM   1133  CG  LEU B  56       4.176  -0.510  -4.707  1.00 87.88           C  
ATOM   1134  CD1 LEU B  56       3.107   0.501  -5.113  1.00 87.88           C  
ATOM   1135  CD2 LEU B  56       3.555  -1.883  -4.473  1.00 87.88           C  
ATOM   1136  N   LEU B  57       8.523  -1.047  -6.695  1.00 91.50           N  
ATOM   1137  CA  LEU B  57       9.414  -1.134  -7.848  1.00 91.50           C  
ATOM   1138  C   LEU B  57      10.000  -2.535  -7.973  1.00 91.50           C  
ATOM   1139  CB  LEU B  57      10.539  -0.102  -7.734  1.00 91.50           C  
ATOM   1140  O   LEU B  57      10.102  -3.264  -6.984  1.00 91.50           O  
ATOM   1141  CG  LEU B  57      10.133   1.364  -7.891  1.00 91.50           C  
ATOM   1142  CD1 LEU B  57      11.352   2.270  -7.730  1.00 91.50           C  
ATOM   1143  CD2 LEU B  57       9.461   1.592  -9.242  1.00 91.50           C  
ATOM   1144  N   PRO B  58      10.430  -2.855  -9.250  1.00 91.19           N  
ATOM   1145  CA  PRO B  58      11.195  -4.090  -9.406  1.00 91.19           C  
ATOM   1146  C   PRO B  58      12.531  -4.059  -8.664  1.00 91.19           C  
ATOM   1147  CB  PRO B  58      11.414  -4.176 -10.922  1.00 91.19           C  
ATOM   1148  O   PRO B  58      13.086  -2.980  -8.438  1.00 91.19           O  
ATOM   1149  CG  PRO B  58      10.539  -3.109 -11.492  1.00 91.19           C  
ATOM   1150  CD  PRO B  58      10.180  -2.148 -10.398  1.00 91.19           C  
ATOM   1151  N   GLU B  59      13.109  -5.207  -8.359  1.00 89.56           N  
ATOM   1152  CA  GLU B  59      14.297  -5.312  -7.520  1.00 89.56           C  
ATOM   1153  C   GLU B  59      15.516  -4.730  -8.219  1.00 89.56           C  
ATOM   1154  CB  GLU B  59      14.555  -6.773  -7.137  1.00 89.56           C  
ATOM   1155  O   GLU B  59      16.500  -4.359  -7.562  1.00 89.56           O  
ATOM   1156  CG  GLU B  59      13.516  -7.355  -6.188  1.00 89.56           C  
ATOM   1157  CD  GLU B  59      13.812  -8.789  -5.773  1.00 89.56           C  
ATOM   1158  OE1 GLU B  59      13.094  -9.328  -4.906  1.00 89.56           O  
ATOM   1159  OE2 GLU B  59      14.773  -9.367  -6.320  1.00 89.56           O  
ATOM   1160  N   ASN B  60      15.461  -4.727  -9.508  1.00 93.88           N  
ATOM   1161  CA  ASN B  60      16.625  -4.246 -10.242  1.00 93.88           C  
ATOM   1162  C   ASN B  60      16.531  -2.754 -10.539  1.00 93.88           C  
ATOM   1163  CB  ASN B  60      16.812  -5.039 -11.539  1.00 93.88           C  
ATOM   1164  O   ASN B  60      17.250  -2.234 -11.391  1.00 93.88           O  
ATOM   1165  CG  ASN B  60      15.609  -4.918 -12.469  1.00 93.88           C  
ATOM   1166  ND2 ASN B  60      15.844  -5.098 -13.758  1.00 93.88           N  
ATOM   1167  OD1 ASN B  60      14.484  -4.664 -12.023  1.00 93.88           O  
ATOM   1168  N   VAL B  61      15.562  -2.074 -10.008  1.00 95.31           N  
ATOM   1169  CA  VAL B  61      15.430  -0.624 -10.094  1.00 95.31           C  
ATOM   1170  C   VAL B  61      15.359  -0.029  -8.688  1.00 95.31           C  
ATOM   1171  CB  VAL B  61      14.188  -0.213 -10.914  1.00 95.31           C  
ATOM   1172  O   VAL B  61      14.609  -0.520  -7.836  1.00 95.31           O  
ATOM   1173  CG1 VAL B  61      14.055   1.309 -10.961  1.00 95.31           C  
ATOM   1174  CG2 VAL B  61      14.258  -0.796 -12.320  1.00 95.31           C  
ATOM   1175  N   GLU B  62      16.156   1.000  -8.484  1.00 94.06           N  
ATOM   1176  CA  GLU B  62      16.203   1.600  -7.156  1.00 94.06           C  
ATOM   1177  C   GLU B  62      16.250   3.123  -7.238  1.00 94.06           C  
ATOM   1178  CB  GLU B  62      17.422   1.081  -6.379  1.00 94.06           C  
ATOM   1179  O   GLU B  62      16.906   3.684  -8.117  1.00 94.06           O  
ATOM   1180  CG  GLU B  62      17.578   1.715  -5.004  1.00 94.06           C  
ATOM   1181  CD  GLU B  62      18.844   1.264  -4.281  1.00 94.06           C  
ATOM   1182  OE1 GLU B  62      19.062   1.702  -3.133  1.00 94.06           O  
ATOM   1183  OE2 GLU B  62      19.609   0.466  -4.871  1.00 94.06           O  
ATOM   1184  N   PHE B  63      15.516   3.760  -6.328  1.00 93.56           N  
ATOM   1185  CA  PHE B  63      15.602   5.211  -6.207  1.00 93.56           C  
ATOM   1186  C   PHE B  63      16.766   5.613  -5.305  1.00 93.56           C  
ATOM   1187  CB  PHE B  63      14.289   5.781  -5.660  1.00 93.56           C  
ATOM   1188  O   PHE B  63      17.047   4.945  -4.309  1.00 93.56           O  
ATOM   1189  CG  PHE B  63      13.164   5.785  -6.660  1.00 93.56           C  
ATOM   1190  CD1 PHE B  63      13.266   6.520  -7.832  1.00 93.56           C  
ATOM   1191  CD2 PHE B  63      12.008   5.051  -6.426  1.00 93.56           C  
ATOM   1192  CE1 PHE B  63      12.227   6.527  -8.758  1.00 93.56           C  
ATOM   1193  CE2 PHE B  63      10.969   5.051  -7.348  1.00 93.56           C  
ATOM   1194  CZ  PHE B  63      11.078   5.789  -8.516  1.00 93.56           C  
ATOM   1195  N   ILE B  64      17.422   6.660  -5.715  1.00 92.31           N  
ATOM   1196  CA  ILE B  64      18.391   7.371  -4.887  1.00 92.31           C  
ATOM   1197  C   ILE B  64      17.922   8.812  -4.672  1.00 92.31           C  
ATOM   1198  CB  ILE B  64      19.797   7.348  -5.512  1.00 92.31           C  
ATOM   1199  O   ILE B  64      17.422   9.445  -5.594  1.00 92.31           O  
ATOM   1200  CG1 ILE B  64      20.234   5.902  -5.809  1.00 92.31           C  
ATOM   1201  CG2 ILE B  64      20.812   8.039  -4.598  1.00 92.31           C  
ATOM   1202  CD1 ILE B  64      21.484   5.793  -6.660  1.00 92.31           C  
ATOM   1203  N   HIS B  65      18.094   9.281  -3.471  1.00 88.19           N  
ATOM   1204  CA  HIS B  65      17.531  10.578  -3.102  1.00 88.19           C  
ATOM   1205  C   HIS B  65      18.547  11.695  -3.287  1.00 88.19           C  
ATOM   1206  CB  HIS B  65      17.031  10.555  -1.653  1.00 88.19           C  
ATOM   1207  O   HIS B  65      19.688  11.594  -2.812  1.00 88.19           O  
ATOM   1208  CG  HIS B  65      16.203   9.352  -1.323  1.00 88.19           C  
ATOM   1209  CD2 HIS B  65      16.438   8.312  -0.490  1.00 88.19           C  
ATOM   1210  ND1 HIS B  65      14.969   9.125  -1.886  1.00 88.19           N  
ATOM   1211  CE1 HIS B  65      14.477   7.996  -1.409  1.00 88.19           C  
ATOM   1212  NE2 HIS B  65      15.344   7.480  -0.561  1.00 88.19           N  
ATOM   1213  N   GLY B  66      18.109  12.758  -3.910  1.00 85.81           N  
ATOM   1214  CA  GLY B  66      19.000  13.844  -4.281  1.00 85.81           C  
ATOM   1215  C   GLY B  66      18.922  15.031  -3.342  1.00 85.81           C  
ATOM   1216  O   GLY B  66      18.250  14.977  -2.312  1.00 85.81           O  
ATOM   1217  N   PRO B  67      19.641  15.984  -3.697  1.00 83.44           N  
ATOM   1218  CA  PRO B  67      19.812  17.172  -2.850  1.00 83.44           C  
ATOM   1219  C   PRO B  67      18.766  18.250  -3.133  1.00 83.44           C  
ATOM   1220  CB  PRO B  67      21.203  17.656  -3.205  1.00 83.44           C  
ATOM   1221  O   PRO B  67      19.016  19.422  -2.895  1.00 83.44           O  
ATOM   1222  CG  PRO B  67      21.406  17.266  -4.637  1.00 83.44           C  
ATOM   1223  CD  PRO B  67      20.672  15.977  -4.879  1.00 83.44           C  
ATOM   1224  N   GLY B  68      17.562  17.891  -3.609  1.00 80.62           N  
ATOM   1225  CA  GLY B  68      16.578  18.859  -4.086  1.00 80.62           C  
ATOM   1226  C   GLY B  68      15.734  19.453  -2.973  1.00 80.62           C  
ATOM   1227  O   GLY B  68      14.766  20.172  -3.236  1.00 80.62           O  
ATOM   1228  N   CYS B  69      15.969  19.234  -1.775  1.00 86.00           N  
ATOM   1229  CA  CYS B  69      15.266  19.859  -0.660  1.00 86.00           C  
ATOM   1230  C   CYS B  69      16.062  21.031  -0.094  1.00 86.00           C  
ATOM   1231  CB  CYS B  69      14.992  18.828   0.441  1.00 86.00           C  
ATOM   1232  O   CYS B  69      17.125  20.828   0.494  1.00 86.00           O  
ATOM   1233  SG  CYS B  69      14.242  19.531   1.924  1.00 86.00           S  
ATOM   1234  N   PRO B  70      15.508  22.188  -0.283  1.00 87.12           N  
ATOM   1235  CA  PRO B  70      16.281  23.359   0.141  1.00 87.12           C  
ATOM   1236  C   PRO B  70      16.500  23.406   1.652  1.00 87.12           C  
ATOM   1237  CB  PRO B  70      15.414  24.531  -0.326  1.00 87.12           C  
ATOM   1238  O   PRO B  70      17.516  23.906   2.117  1.00 87.12           O  
ATOM   1239  CG  PRO B  70      14.047  23.953  -0.508  1.00 87.12           C  
ATOM   1240  CD  PRO B  70      14.188  22.500  -0.870  1.00 87.12           C  
ATOM   1241  N   VAL B  71      15.594  22.906   2.383  1.00 86.12           N  
ATOM   1242  CA  VAL B  71      15.719  22.906   3.836  1.00 86.12           C  
ATOM   1243  C   VAL B  71      16.781  21.891   4.266  1.00 86.12           C  
ATOM   1244  CB  VAL B  71      14.367  22.578   4.520  1.00 86.12           C  
ATOM   1245  O   VAL B  71      17.531  22.141   5.211  1.00 86.12           O  
ATOM   1246  CG1 VAL B  71      14.523  22.594   6.039  1.00 86.12           C  
ATOM   1247  CG2 VAL B  71      13.297  23.578   4.086  1.00 86.12           C  
ATOM   1248  N   CYS B  72      16.922  20.828   3.498  1.00 86.50           N  
ATOM   1249  CA  CYS B  72      17.859  19.766   3.848  1.00 86.50           C  
ATOM   1250  C   CYS B  72      19.297  20.188   3.619  1.00 86.50           C  
ATOM   1251  CB  CYS B  72      17.562  18.500   3.035  1.00 86.50           C  
ATOM   1252  O   CYS B  72      20.203  19.719   4.305  1.00 86.50           O  
ATOM   1253  SG  CYS B  72      15.953  17.750   3.410  1.00 86.50           S  
ATOM   1254  N   VAL B  73      19.500  21.078   2.701  1.00 87.31           N  
ATOM   1255  CA  VAL B  73      20.875  21.469   2.369  1.00 87.31           C  
ATOM   1256  C   VAL B  73      21.188  22.844   2.967  1.00 87.31           C  
ATOM   1257  CB  VAL B  73      21.094  21.484   0.840  1.00 87.31           C  
ATOM   1258  O   VAL B  73      22.188  23.453   2.627  1.00 87.31           O  
ATOM   1259  CG1 VAL B  73      21.016  20.078   0.261  1.00 87.31           C  
ATOM   1260  CG2 VAL B  73      20.094  22.406   0.163  1.00 87.31           C  
ATOM   1261  N   LEU B  74      20.297  23.312   3.799  1.00 87.50           N  
ATOM   1262  CA  LEU B  74      20.469  24.609   4.441  1.00 87.50           C  
ATOM   1263  C   LEU B  74      21.609  24.562   5.445  1.00 87.50           C  
ATOM   1264  CB  LEU B  74      19.172  25.047   5.145  1.00 87.50           C  
ATOM   1265  O   LEU B  74      21.562  23.812   6.426  1.00 87.50           O  
ATOM   1266  CG  LEU B  74      19.219  26.391   5.855  1.00 87.50           C  
ATOM   1267  CD1 LEU B  74      19.547  27.500   4.867  1.00 87.50           C  
ATOM   1268  CD2 LEU B  74      17.891  26.672   6.551  1.00 87.50           C  
ATOM   1269  N   PRO B  75      22.688  25.391   5.262  1.00 86.12           N  
ATOM   1270  CA  PRO B  75      23.797  25.391   6.203  1.00 86.12           C  
ATOM   1271  C   PRO B  75      23.406  25.906   7.586  1.00 86.12           C  
ATOM   1272  CB  PRO B  75      24.812  26.344   5.543  1.00 86.12           C  
ATOM   1273  O   PRO B  75      22.594  26.812   7.703  1.00 86.12           O  
ATOM   1274  CG  PRO B  75      24.406  26.391   4.105  1.00 86.12           C  
ATOM   1275  CD  PRO B  75      22.922  26.188   4.023  1.00 86.12           C  
ATOM   1276  N   MET B  76      24.016  25.312   8.602  1.00 86.56           N  
ATOM   1277  CA  MET B  76      23.719  25.688   9.984  1.00 86.56           C  
ATOM   1278  C   MET B  76      24.016  27.156  10.227  1.00 86.56           C  
ATOM   1279  CB  MET B  76      24.516  24.812  10.953  1.00 86.56           C  
ATOM   1280  O   MET B  76      23.297  27.828  10.961  1.00 86.56           O  
ATOM   1281  CG  MET B  76      24.016  23.375  11.039  1.00 86.56           C  
ATOM   1282  SD  MET B  76      24.953  22.391  12.273  1.00 86.56           S  
ATOM   1283  CE  MET B  76      24.234  23.031  13.805  1.00 86.56           C  
ATOM   1284  N   GLY B  77      25.078  27.578   9.609  1.00 87.44           N  
ATOM   1285  CA  GLY B  77      25.453  28.969   9.781  1.00 87.44           C  
ATOM   1286  C   GLY B  77      24.375  29.938   9.312  1.00 87.44           C  
ATOM   1287  O   GLY B  77      24.172  30.984   9.922  1.00 87.44           O  
ATOM   1288  N   ARG B  78      23.703  29.578   8.266  1.00 90.00           N  
ATOM   1289  CA  ARG B  78      22.625  30.422   7.750  1.00 90.00           C  
ATOM   1290  C   ARG B  78      21.453  30.484   8.727  1.00 90.00           C  
ATOM   1291  CB  ARG B  78      22.156  29.922   6.387  1.00 90.00           C  
ATOM   1292  O   ARG B  78      20.828  31.531   8.898  1.00 90.00           O  
ATOM   1293  CG  ARG B  78      23.250  29.922   5.320  1.00 90.00           C  
ATOM   1294  CD  ARG B  78      23.719  31.328   5.000  1.00 90.00           C  
ATOM   1295  NE  ARG B  78      22.656  32.156   4.438  1.00 90.00           N  
ATOM   1296  NH1 ARG B  78      23.938  34.062   4.262  1.00 90.00           N  
ATOM   1297  NH2 ARG B  78      21.734  34.062   3.596  1.00 90.00           N  
ATOM   1298  CZ  ARG B  78      22.781  33.438   4.098  1.00 90.00           C  
ATOM   1299  N   ILE B  79      21.219  29.406   9.398  1.00 90.44           N  
ATOM   1300  CA  ILE B  79      20.156  29.375  10.398  1.00 90.44           C  
ATOM   1301  C   ILE B  79      20.531  30.266  11.578  1.00 90.44           C  
ATOM   1302  CB  ILE B  79      19.891  27.938  10.883  1.00 90.44           C  
ATOM   1303  O   ILE B  79      19.703  31.031  12.078  1.00 90.44           O  
ATOM   1304  CG1 ILE B  79      19.328  27.094   9.734  1.00 90.44           C  
ATOM   1305  CG2 ILE B  79      18.938  27.938  12.078  1.00 90.44           C  
ATOM   1306  CD1 ILE B  79      17.969  27.547   9.227  1.00 90.44           C  
ATOM   1307  N   ASP B  80      21.766  30.156  11.969  1.00 92.69           N  
ATOM   1308  CA  ASP B  80      22.234  30.984  13.078  1.00 92.69           C  
ATOM   1309  C   ASP B  80      22.094  32.469  12.742  1.00 92.69           C  
ATOM   1310  CB  ASP B  80      23.688  30.656  13.430  1.00 92.69           C  
ATOM   1311  O   ASP B  80      21.703  33.281  13.594  1.00 92.69           O  
ATOM   1312  CG  ASP B  80      23.828  29.328  14.156  1.00 92.69           C  
ATOM   1313  OD1 ASP B  80      22.844  28.859  14.766  1.00 92.69           O  
ATOM   1314  OD2 ASP B  80      24.938  28.750  14.125  1.00 92.69           O  
ATOM   1315  N   THR B  81      22.406  32.781  11.516  1.00 93.00           N  
ATOM   1316  CA  THR B  81      22.234  34.156  11.070  1.00 93.00           C  
ATOM   1317  C   THR B  81      20.766  34.594  11.141  1.00 93.00           C  
ATOM   1318  CB  THR B  81      22.766  34.375   9.641  1.00 93.00           C  
ATOM   1319  O   THR B  81      20.453  35.688  11.586  1.00 93.00           O  
ATOM   1320  CG2 THR B  81      22.672  35.812   9.211  1.00 93.00           C  
ATOM   1321  OG1 THR B  81      24.141  33.938   9.578  1.00 93.00           O  
ATOM   1322  N   CYS B  82      19.875  33.750  10.734  1.00 94.88           N  
ATOM   1323  CA  CYS B  82      18.438  34.031  10.805  1.00 94.88           C  
ATOM   1324  C   CYS B  82      18.000  34.250  12.250  1.00 94.88           C  
ATOM   1325  CB  CYS B  82      17.641  32.875  10.195  1.00 94.88           C  
ATOM   1326  O   CYS B  82      17.250  35.188  12.531  1.00 94.88           O  
ATOM   1327  SG  CYS B  82      17.859  32.688   8.414  1.00 94.88           S  
ATOM   1328  N   VAL B  83      18.547  33.406  13.102  1.00 94.88           N  
ATOM   1329  CA  VAL B  83      18.188  33.500  14.508  1.00 94.88           C  
ATOM   1330  C   VAL B  83      18.672  34.844  15.070  1.00 94.88           C  
ATOM   1331  CB  VAL B  83      18.750  32.312  15.336  1.00 94.88           C  
ATOM   1332  O   VAL B  83      17.969  35.500  15.820  1.00 94.88           O  
ATOM   1333  CG1 VAL B  83      18.594  32.594  16.828  1.00 94.88           C  
ATOM   1334  CG2 VAL B  83      18.062  31.016  14.945  1.00 94.88           C  
ATOM   1335  N   GLU B  84      19.844  35.219  14.734  1.00 94.50           N  
ATOM   1336  CA  GLU B  84      20.406  36.500  15.188  1.00 94.50           C  
ATOM   1337  C   GLU B  84      19.547  37.656  14.734  1.00 94.50           C  
ATOM   1338  CB  GLU B  84      21.844  36.656  14.672  1.00 94.50           C  
ATOM   1339  O   GLU B  84      19.203  38.531  15.531  1.00 94.50           O  
ATOM   1340  CG  GLU B  84      22.531  37.906  15.180  1.00 94.50           C  
ATOM   1341  CD  GLU B  84      23.938  38.094  14.617  1.00 94.50           C  
ATOM   1342  OE1 GLU B  84      24.438  39.250  14.609  1.00 94.50           O  
ATOM   1343  OE2 GLU B  84      24.531  37.094  14.180  1.00 94.50           O  
ATOM   1344  N   ILE B  85      19.156  37.656  13.508  1.00 96.38           N  
ATOM   1345  CA  ILE B  85      18.344  38.750  12.969  1.00 96.38           C  
ATOM   1346  C   ILE B  85      16.969  38.750  13.625  1.00 96.38           C  
ATOM   1347  CB  ILE B  85      18.203  38.625  11.430  1.00 96.38           C  
ATOM   1348  O   ILE B  85      16.453  39.781  14.008  1.00 96.38           O  
ATOM   1349  CG1 ILE B  85      19.562  38.844  10.750  1.00 96.38           C  
ATOM   1350  CG2 ILE B  85      17.172  39.625  10.906  1.00 96.38           C  
ATOM   1351  CD1 ILE B  85      19.547  38.625   9.250  1.00 96.38           C  
ATOM   1352  N   ALA B  86      16.391  37.656  13.836  1.00 96.31           N  
ATOM   1353  CA  ALA B  86      15.062  37.500  14.414  1.00 96.31           C  
ATOM   1354  C   ALA B  86      15.047  37.969  15.867  1.00 96.31           C  
ATOM   1355  CB  ALA B  86      14.586  36.062  14.328  1.00 96.31           C  
ATOM   1356  O   ALA B  86      14.008  38.406  16.375  1.00 96.31           O  
ATOM   1357  N   SER B  87      16.188  37.906  16.484  1.00 94.62           N  
ATOM   1358  CA  SER B  87      16.266  38.219  17.906  1.00 94.62           C  
ATOM   1359  C   SER B  87      16.219  39.750  18.141  1.00 94.62           C  
ATOM   1360  CB  SER B  87      17.531  37.656  18.516  1.00 94.62           C  
ATOM   1361  O   SER B  87      16.094  40.188  19.281  1.00 94.62           O  
ATOM   1362  OG  SER B  87      17.500  36.219  18.484  1.00 94.62           O  
ATOM   1363  N   HIS B  88      16.328  40.500  17.141  1.00 95.19           N  
ATOM   1364  CA  HIS B  88      16.141  41.938  17.297  1.00 95.19           C  
ATOM   1365  C   HIS B  88      14.711  42.281  17.656  1.00 95.19           C  
ATOM   1366  CB  HIS B  88      16.547  42.688  16.016  1.00 95.19           C  
ATOM   1367  O   HIS B  88      13.766  41.812  17.031  1.00 95.19           O  
ATOM   1368  CG  HIS B  88      18.031  42.688  15.773  1.00 95.19           C  
ATOM   1369  CD2 HIS B  88      18.844  41.812  15.172  1.00 95.19           C  
ATOM   1370  ND1 HIS B  88      18.828  43.750  16.188  1.00 95.19           N  
ATOM   1371  CE1 HIS B  88      20.078  43.500  15.836  1.00 95.19           C  
ATOM   1372  NE2 HIS B  88      20.125  42.312  15.227  1.00 95.19           N  
ATOM   1373  N   PRO B  89      14.469  43.094  18.656  1.00 93.31           N  
ATOM   1374  CA  PRO B  89      13.117  43.344  19.156  1.00 93.31           C  
ATOM   1375  C   PRO B  89      12.242  44.062  18.109  1.00 93.31           C  
ATOM   1376  CB  PRO B  89      13.367  44.250  20.359  1.00 93.31           C  
ATOM   1377  O   PRO B  89      11.016  43.938  18.156  1.00 93.31           O  
ATOM   1378  CG  PRO B  89      14.836  44.531  20.344  1.00 93.31           C  
ATOM   1379  CD  PRO B  89      15.477  43.625  19.344  1.00 93.31           C  
ATOM   1380  N   GLU B  90      12.812  44.750  17.219  1.00 95.69           N  
ATOM   1381  CA  GLU B  90      12.039  45.500  16.234  1.00 95.69           C  
ATOM   1382  C   GLU B  90      11.719  44.656  15.016  1.00 95.69           C  
ATOM   1383  CB  GLU B  90      12.781  46.781  15.820  1.00 95.69           C  
ATOM   1384  O   GLU B  90      11.023  45.094  14.102  1.00 95.69           O  
ATOM   1385  CG  GLU B  90      14.016  46.500  14.977  1.00 95.69           C  
ATOM   1386  CD  GLU B  90      15.266  46.250  15.797  1.00 95.69           C  
ATOM   1387  OE1 GLU B  90      16.391  46.375  15.258  1.00 95.69           O  
ATOM   1388  OE2 GLU B  90      15.125  45.938  17.000  1.00 95.69           O  
ATOM   1389  N   VAL B  91      12.148  43.406  14.984  1.00 97.44           N  
ATOM   1390  CA  VAL B  91      12.078  42.594  13.773  1.00 97.44           C  
ATOM   1391  C   VAL B  91      10.891  41.625  13.852  1.00 97.44           C  
ATOM   1392  CB  VAL B  91      13.383  41.812  13.531  1.00 97.44           C  
ATOM   1393  O   VAL B  91      10.641  41.031  14.906  1.00 97.44           O  
ATOM   1394  CG1 VAL B  91      13.180  40.719  12.469  1.00 97.44           C  
ATOM   1395  CG2 VAL B  91      14.516  42.750  13.133  1.00 97.44           C  
ATOM   1396  N   ILE B  92      10.070  41.594  12.820  1.00 97.44           N  
ATOM   1397  CA  ILE B  92       9.172  40.469  12.516  1.00 97.44           C  
ATOM   1398  C   ILE B  92       9.812  39.562  11.461  1.00 97.44           C  
ATOM   1399  CB  ILE B  92       7.797  40.969  12.031  1.00 97.44           C  
ATOM   1400  O   ILE B  92       9.914  39.938  10.289  1.00 97.44           O  
ATOM   1401  CG1 ILE B  92       7.168  41.906  13.070  1.00 97.44           C  
ATOM   1402  CG2 ILE B  92       6.871  39.781  11.719  1.00 97.44           C  
ATOM   1403  CD1 ILE B  92       5.906  42.594  12.594  1.00 97.44           C  
ATOM   1404  N   PHE B  93      10.258  38.406  11.898  1.00 97.62           N  
ATOM   1405  CA  PHE B  93      10.953  37.500  11.000  1.00 97.62           C  
ATOM   1406  C   PHE B  93       9.977  36.469  10.406  1.00 97.62           C  
ATOM   1407  CB  PHE B  93      12.078  36.750  11.742  1.00 97.62           C  
ATOM   1408  O   PHE B  93       9.398  35.656  11.133  1.00 97.62           O  
ATOM   1409  CG  PHE B  93      13.086  36.125  10.828  1.00 97.62           C  
ATOM   1410  CD1 PHE B  93      12.898  34.812  10.367  1.00 97.62           C  
ATOM   1411  CD2 PHE B  93      14.219  36.812  10.430  1.00 97.62           C  
ATOM   1412  CE1 PHE B  93      13.828  34.219   9.523  1.00 97.62           C  
ATOM   1413  CE2 PHE B  93      15.156  36.219   9.586  1.00 97.62           C  
ATOM   1414  CZ  PHE B  93      14.953  34.938   9.133  1.00 97.62           C  
ATOM   1415  N   CYS B  94       9.797  36.562   9.117  1.00 95.25           N  
ATOM   1416  CA  CYS B  94       8.852  35.688   8.414  1.00 95.25           C  
ATOM   1417  C   CYS B  94       9.570  34.562   7.676  1.00 95.25           C  
ATOM   1418  CB  CYS B  94       8.008  36.500   7.438  1.00 95.25           C  
ATOM   1419  O   CYS B  94      10.617  34.812   7.059  1.00 95.25           O  
ATOM   1420  SG  CYS B  94       7.023  37.812   8.219  1.00 95.25           S  
ATOM   1421  N   THR B  95       9.016  33.344   7.754  1.00 92.38           N  
ATOM   1422  CA  THR B  95       9.594  32.188   7.066  1.00 92.38           C  
ATOM   1423  C   THR B  95       8.523  31.156   6.719  1.00 92.38           C  
ATOM   1424  CB  THR B  95      10.688  31.516   7.926  1.00 92.38           C  
ATOM   1425  O   THR B  95       7.406  31.219   7.238  1.00 92.38           O  
ATOM   1426  CG2 THR B  95      10.102  30.953   9.211  1.00 92.38           C  
ATOM   1427  OG1 THR B  95      11.289  30.453   7.176  1.00 92.38           O  
ATOM   1428  N   PHE B  96       8.875  30.328   5.801  1.00 86.94           N  
ATOM   1429  CA  PHE B  96       8.039  29.172   5.551  1.00 86.94           C  
ATOM   1430  C   PHE B  96       8.133  28.172   6.703  1.00 86.94           C  
ATOM   1431  CB  PHE B  96       8.430  28.484   4.234  1.00 86.94           C  
ATOM   1432  O   PHE B  96       9.117  28.172   7.438  1.00 86.94           O  
ATOM   1433  CG  PHE B  96       8.234  29.359   3.021  1.00 86.94           C  
ATOM   1434  CD1 PHE B  96       7.035  30.031   2.814  1.00 86.94           C  
ATOM   1435  CD2 PHE B  96       9.250  29.500   2.084  1.00 86.94           C  
ATOM   1436  CE1 PHE B  96       6.848  30.828   1.691  1.00 86.94           C  
ATOM   1437  CE2 PHE B  96       9.070  30.297   0.959  1.00 86.94           C  
ATOM   1438  CZ  PHE B  96       7.867  30.969   0.764  1.00 86.94           C  
ATOM   1439  N   GLY B  97       7.098  27.375   6.887  1.00 81.25           N  
ATOM   1440  CA  GLY B  97       7.000  26.469   8.016  1.00 81.25           C  
ATOM   1441  C   GLY B  97       8.133  25.453   8.062  1.00 81.25           C  
ATOM   1442  O   GLY B  97       8.562  25.047   9.141  1.00 81.25           O  
ATOM   1443  N   ASP B  98       8.742  25.125   6.988  1.00 79.56           N  
ATOM   1444  CA  ASP B  98       9.727  24.062   6.891  1.00 79.56           C  
ATOM   1445  C   ASP B  98      11.031  24.453   7.586  1.00 79.56           C  
ATOM   1446  CB  ASP B  98      10.000  23.719   5.426  1.00 79.56           C  
ATOM   1447  O   ASP B  98      11.758  23.594   8.086  1.00 79.56           O  
ATOM   1448  CG  ASP B  98       8.742  23.328   4.668  1.00 79.56           C  
ATOM   1449  OD1 ASP B  98       8.469  22.125   4.512  1.00 79.56           O  
ATOM   1450  OD2 ASP B  98       8.023  24.250   4.215  1.00 79.56           O  
ATOM   1451  N   ALA B  99      11.297  25.656   7.590  1.00 86.38           N  
ATOM   1452  CA  ALA B  99      12.586  26.125   8.102  1.00 86.38           C  
ATOM   1453  C   ALA B  99      12.539  26.312   9.617  1.00 86.38           C  
ATOM   1454  CB  ALA B  99      13.000  27.422   7.414  1.00 86.38           C  
ATOM   1455  O   ALA B  99      13.578  26.484  10.258  1.00 86.38           O  
ATOM   1456  N   MET B 100      11.352  26.172  10.203  1.00 86.12           N  
ATOM   1457  CA  MET B 100      11.156  26.531  11.602  1.00 86.12           C  
ATOM   1458  C   MET B 100      11.953  25.625  12.516  1.00 86.12           C  
ATOM   1459  CB  MET B 100       9.672  26.484  11.969  1.00 86.12           C  
ATOM   1460  O   MET B 100      12.469  26.062  13.547  1.00 86.12           O  
ATOM   1461  CG  MET B 100       8.852  27.625  11.398  1.00 86.12           C  
ATOM   1462  SD  MET B 100       9.328  29.250  12.109  1.00 86.12           S  
ATOM   1463  CE  MET B 100       8.680  29.062  13.797  1.00 86.12           C  
ATOM   1464  N   ARG B 101      12.133  24.344  12.039  1.00 86.00           N  
ATOM   1465  CA  ARG B 101      12.703  23.375  12.969  1.00 86.00           C  
ATOM   1466  C   ARG B 101      14.141  23.031  12.594  1.00 86.00           C  
ATOM   1467  CB  ARG B 101      11.859  22.094  13.000  1.00 86.00           C  
ATOM   1468  O   ARG B 101      14.781  22.203  13.242  1.00 86.00           O  
ATOM   1469  CG  ARG B 101      10.523  22.266  13.703  1.00 86.00           C  
ATOM   1470  CD  ARG B 101       9.742  20.953  13.750  1.00 86.00           C  
ATOM   1471  NE  ARG B 101       8.406  21.141  14.305  1.00 86.00           N  
ATOM   1472  NH1 ARG B 101       7.773  18.938  14.062  1.00 86.00           N  
ATOM   1473  NH2 ARG B 101       6.309  20.469  14.945  1.00 86.00           N  
ATOM   1474  CZ  ARG B 101       7.500  20.172  14.438  1.00 86.00           C  
ATOM   1475  N   VAL B 102      14.641  23.594  11.570  1.00 85.62           N  
ATOM   1476  CA  VAL B 102      16.016  23.297  11.156  1.00 85.62           C  
ATOM   1477  C   VAL B 102      16.984  23.812  12.211  1.00 85.62           C  
ATOM   1478  CB  VAL B 102      16.328  23.938   9.781  1.00 85.62           C  
ATOM   1479  O   VAL B 102      16.969  24.984  12.586  1.00 85.62           O  
ATOM   1480  CG1 VAL B 102      17.766  23.594   9.352  1.00 85.62           C  
ATOM   1481  CG2 VAL B 102      15.328  23.469   8.734  1.00 85.62           C  
ATOM   1482  N   PRO B 103      17.812  22.906  12.648  1.00 85.00           N  
ATOM   1483  CA  PRO B 103      18.688  23.297  13.766  1.00 85.00           C  
ATOM   1484  C   PRO B 103      19.922  24.062  13.305  1.00 85.00           C  
ATOM   1485  CB  PRO B 103      19.078  21.938  14.375  1.00 85.00           C  
ATOM   1486  O   PRO B 103      20.500  23.734  12.266  1.00 85.00           O  
ATOM   1487  CG  PRO B 103      18.953  20.969  13.258  1.00 85.00           C  
ATOM   1488  CD  PRO B 103      17.891  21.453  12.305  1.00 85.00           C  
ATOM   1489  N   GLY B 104      20.250  25.094  14.055  1.00 85.00           N  
ATOM   1490  CA  GLY B 104      21.531  25.766  14.008  1.00 85.00           C  
ATOM   1491  C   GLY B 104      22.375  25.516  15.242  1.00 85.00           C  
ATOM   1492  O   GLY B 104      22.047  24.672  16.078  1.00 85.00           O  
ATOM   1493  N   LYS B 105      23.516  26.141  15.289  1.00 82.94           N  
ATOM   1494  CA  LYS B 105      24.344  26.047  16.484  1.00 82.94           C  
ATOM   1495  C   LYS B 105      23.672  26.703  17.688  1.00 82.94           C  
ATOM   1496  CB  LYS B 105      25.719  26.672  16.250  1.00 82.94           C  
ATOM   1497  O   LYS B 105      23.734  26.203  18.797  1.00 82.94           O  
ATOM   1498  CG  LYS B 105      26.734  26.391  17.344  1.00 82.94           C  
ATOM   1499  CD  LYS B 105      28.078  27.016  17.031  1.00 82.94           C  
ATOM   1500  CE  LYS B 105      29.078  26.812  18.172  1.00 82.94           C  
ATOM   1501  NZ  LYS B 105      30.391  27.438  17.875  1.00 82.94           N  
ATOM   1502  N   GLN B 106      23.016  27.750  17.484  1.00 84.50           N  
ATOM   1503  CA  GLN B 106      22.359  28.516  18.547  1.00 84.50           C  
ATOM   1504  C   GLN B 106      20.906  28.109  18.688  1.00 84.50           C  
ATOM   1505  CB  GLN B 106      22.469  30.016  18.266  1.00 84.50           C  
ATOM   1506  O   GLN B 106      20.141  28.719  19.453  1.00 84.50           O  
ATOM   1507  CG  GLN B 106      23.891  30.531  18.234  1.00 84.50           C  
ATOM   1508  CD  GLN B 106      23.969  32.031  18.375  1.00 84.50           C  
ATOM   1509  NE2 GLN B 106      25.188  32.562  18.453  1.00 84.50           N  
ATOM   1510  OE1 GLN B 106      22.938  32.719  18.406  1.00 84.50           O  
ATOM   1511  N   GLY B 107      20.484  27.109  17.984  1.00 86.31           N  
ATOM   1512  CA  GLY B 107      19.109  26.641  18.047  1.00 86.31           C  
ATOM   1513  C   GLY B 107      18.359  26.844  16.734  1.00 86.31           C  
ATOM   1514  O   GLY B 107      18.938  27.297  15.750  1.00 86.31           O  
ATOM   1515  N   SER B 108      17.094  26.578  16.781  1.00 89.62           N  
ATOM   1516  CA  SER B 108      16.250  26.719  15.609  1.00 89.62           C  
ATOM   1517  C   SER B 108      15.398  27.984  15.695  1.00 89.62           C  
ATOM   1518  CB  SER B 108      15.336  25.500  15.453  1.00 89.62           C  
ATOM   1519  O   SER B 108      15.391  28.672  16.719  1.00 89.62           O  
ATOM   1520  OG  SER B 108      14.383  25.438  16.500  1.00 89.62           O  
ATOM   1521  N   LEU B 109      14.812  28.312  14.586  1.00 91.50           N  
ATOM   1522  CA  LEU B 109      13.898  29.453  14.578  1.00 91.50           C  
ATOM   1523  C   LEU B 109      12.742  29.219  15.547  1.00 91.50           C  
ATOM   1524  CB  LEU B 109      13.367  29.703  13.172  1.00 91.50           C  
ATOM   1525  O   LEU B 109      12.266  30.156  16.188  1.00 91.50           O  
ATOM   1526  CG  LEU B 109      14.320  30.391  12.195  1.00 91.50           C  
ATOM   1527  CD1 LEU B 109      13.789  30.281  10.766  1.00 91.50           C  
ATOM   1528  CD2 LEU B 109      14.523  31.844  12.586  1.00 91.50           C  
ATOM   1529  N   LEU B 110      12.359  27.984  15.648  1.00 88.75           N  
ATOM   1530  CA  LEU B 110      11.305  27.641  16.594  1.00 88.75           C  
ATOM   1531  C   LEU B 110      11.742  27.938  18.031  1.00 88.75           C  
ATOM   1532  CB  LEU B 110      10.914  26.172  16.469  1.00 88.75           C  
ATOM   1533  O   LEU B 110      10.969  28.484  18.828  1.00 88.75           O  
ATOM   1534  CG  LEU B 110       9.672  25.719  17.250  1.00 88.75           C  
ATOM   1535  CD1 LEU B 110       8.430  26.422  16.703  1.00 88.75           C  
ATOM   1536  CD2 LEU B 110       9.508  24.203  17.172  1.00 88.75           C  
ATOM   1537  N   GLN B 111      12.938  27.609  18.328  1.00 91.44           N  
ATOM   1538  CA  GLN B 111      13.477  27.891  19.656  1.00 91.44           C  
ATOM   1539  C   GLN B 111      13.648  29.391  19.891  1.00 91.44           C  
ATOM   1540  CB  GLN B 111      14.812  27.172  19.859  1.00 91.44           C  
ATOM   1541  O   GLN B 111      13.438  29.875  21.000  1.00 91.44           O  
ATOM   1542  CG  GLN B 111      14.680  25.656  20.016  1.00 91.44           C  
ATOM   1543  CD  GLN B 111      16.016  24.953  19.969  1.00 91.44           C  
ATOM   1544  NE2 GLN B 111      16.125  23.828  20.672  1.00 91.44           N  
ATOM   1545  OE1 GLN B 111      16.953  25.391  19.281  1.00 91.44           O  
ATOM   1546  N   ALA B 112      14.055  30.078  18.859  1.00 93.81           N  
ATOM   1547  CA  ALA B 112      14.141  31.531  18.969  1.00 93.81           C  
ATOM   1548  C   ALA B 112      12.781  32.156  19.281  1.00 93.81           C  
ATOM   1549  CB  ALA B 112      14.695  32.125  17.672  1.00 93.81           C  
ATOM   1550  O   ALA B 112      12.680  33.062  20.109  1.00 93.81           O  
ATOM   1551  N   LYS B 113      11.758  31.656  18.641  1.00 91.56           N  
ATOM   1552  CA  LYS B 113      10.398  32.094  18.938  1.00 91.56           C  
ATOM   1553  C   LYS B 113      10.023  31.859  20.391  1.00 91.56           C  
ATOM   1554  CB  LYS B 113       9.398  31.406  18.000  1.00 91.56           C  
ATOM   1555  O   LYS B 113       9.445  32.719  21.047  1.00 91.56           O  
ATOM   1556  CG  LYS B 113       7.980  31.938  18.109  1.00 91.56           C  
ATOM   1557  CD  LYS B 113       7.055  31.266  17.094  1.00 91.56           C  
ATOM   1558  CE  LYS B 113       5.637  31.812  17.188  1.00 91.56           C  
ATOM   1559  NZ  LYS B 113       4.754  31.234  16.125  1.00 91.56           N  
ATOM   1560  N   ALA B 114      10.438  30.766  20.875  1.00 89.50           N  
ATOM   1561  CA  ALA B 114      10.156  30.422  22.250  1.00 89.50           C  
ATOM   1562  C   ALA B 114      10.875  31.344  23.219  1.00 89.50           C  
ATOM   1563  CB  ALA B 114      10.547  28.969  22.531  1.00 89.50           C  
ATOM   1564  O   ALA B 114      10.398  31.594  24.328  1.00 89.50           O  
ATOM   1565  N   ARG B 115      11.977  31.844  22.797  1.00 92.81           N  
ATOM   1566  CA  ARG B 115      12.758  32.750  23.641  1.00 92.81           C  
ATOM   1567  C   ARG B 115      12.234  34.188  23.516  1.00 92.81           C  
ATOM   1568  CB  ARG B 115      14.234  32.688  23.266  1.00 92.81           C  
ATOM   1569  O   ARG B 115      12.805  35.094  24.109  1.00 92.81           O  
ATOM   1570  CG  ARG B 115      14.906  31.375  23.609  1.00 92.81           C  
ATOM   1571  CD  ARG B 115      16.422  31.453  23.453  1.00 92.81           C  
ATOM   1572  NE  ARG B 115      16.812  31.641  22.062  1.00 92.81           N  
ATOM   1573  NH1 ARG B 115      17.438  29.453  21.719  1.00 92.81           N  
ATOM   1574  NH2 ARG B 115      17.609  30.969  20.016  1.00 92.81           N  
ATOM   1575  CZ  ARG B 115      17.281  30.688  21.266  1.00 92.81           C  
ATOM   1576  N   GLY B 116      11.180  34.375  22.656  1.00 91.88           N  
ATOM   1577  CA  GLY B 116      10.547  35.688  22.625  1.00 91.88           C  
ATOM   1578  C   GLY B 116      10.664  36.375  21.281  1.00 91.88           C  
ATOM   1579  O   GLY B 116      10.125  37.469  21.094  1.00 91.88           O  
ATOM   1580  N   ALA B 117      11.516  35.812  20.328  1.00 94.81           N  
ATOM   1581  CA  ALA B 117      11.609  36.406  19.000  1.00 94.81           C  
ATOM   1582  C   ALA B 117      10.273  36.344  18.266  1.00 94.81           C  
ATOM   1583  CB  ALA B 117      12.695  35.719  18.172  1.00 94.81           C  
ATOM   1584  O   ALA B 117       9.523  35.375  18.422  1.00 94.81           O  
ATOM   1585  N   ASP B 118       9.898  37.375  17.500  1.00 95.31           N  
ATOM   1586  CA  ASP B 118       8.672  37.375  16.719  1.00 95.31           C  
ATOM   1587  C   ASP B 118       8.883  36.719  15.359  1.00 95.31           C  
ATOM   1588  CB  ASP B 118       8.188  38.812  16.516  1.00 95.31           C  
ATOM   1589  O   ASP B 118       9.188  37.375  14.367  1.00 95.31           O  
ATOM   1590  CG  ASP B 118       6.777  38.906  15.953  1.00 95.31           C  
ATOM   1591  OD1 ASP B 118       6.227  37.844  15.547  1.00 95.31           O  
ATOM   1592  OD2 ASP B 118       6.219  40.031  15.906  1.00 95.31           O  
ATOM   1593  N   VAL B 119       8.773  35.469  15.336  1.00 94.50           N  
ATOM   1594  CA  VAL B 119       8.898  34.656  14.125  1.00 94.50           C  
ATOM   1595  C   VAL B 119       7.516  34.219  13.656  1.00 94.50           C  
ATOM   1596  CB  VAL B 119       9.812  33.438  14.344  1.00 94.50           C  
ATOM   1597  O   VAL B 119       6.750  33.625  14.438  1.00 94.50           O  
ATOM   1598  CG1 VAL B 119      10.039  32.688  13.031  1.00 94.50           C  
ATOM   1599  CG2 VAL B 119      11.148  33.875  14.945  1.00 94.50           C  
ATOM   1600  N   ARG B 120       7.215  34.469  12.422  1.00 91.56           N  
ATOM   1601  CA  ARG B 120       5.895  34.156  11.891  1.00 91.56           C  
ATOM   1602  C   ARG B 120       6.000  33.250  10.664  1.00 91.56           C  
ATOM   1603  CB  ARG B 120       5.121  35.438  11.555  1.00 91.56           C  
ATOM   1604  O   ARG B 120       6.867  33.469   9.812  1.00 91.56           O  
ATOM   1605  CG  ARG B 120       4.973  36.375  12.727  1.00 91.56           C  
ATOM   1606  CD  ARG B 120       3.973  37.500  12.422  1.00 91.56           C  
ATOM   1607  NE  ARG B 120       3.918  38.469  13.500  1.00 91.56           N  
ATOM   1608  NH1 ARG B 120       2.283  39.781  12.508  1.00 91.56           N  
ATOM   1609  NH2 ARG B 120       3.146  40.375  14.539  1.00 91.56           N  
ATOM   1610  CZ  ARG B 120       3.115  39.531  13.516  1.00 91.56           C  
ATOM   1611  N   ILE B 121       5.137  32.312  10.664  1.00 87.12           N  
ATOM   1612  CA  ILE B 121       5.051  31.453   9.492  1.00 87.12           C  
ATOM   1613  C   ILE B 121       4.121  32.062   8.453  1.00 87.12           C  
ATOM   1614  CB  ILE B 121       4.562  30.031   9.867  1.00 87.12           C  
ATOM   1615  O   ILE B 121       3.018  32.500   8.781  1.00 87.12           O  
ATOM   1616  CG1 ILE B 121       5.520  29.391  10.875  1.00 87.12           C  
ATOM   1617  CG2 ILE B 121       4.410  29.156   8.617  1.00 87.12           C  
ATOM   1618  CD1 ILE B 121       4.973  28.125  11.531  1.00 87.12           C  
ATOM   1619  N   VAL B 122       4.629  32.156   7.215  1.00 87.94           N  
ATOM   1620  CA  VAL B 122       3.814  32.719   6.137  1.00 87.94           C  
ATOM   1621  C   VAL B 122       3.670  31.688   5.016  1.00 87.94           C  
ATOM   1622  CB  VAL B 122       4.422  34.031   5.590  1.00 87.94           C  
ATOM   1623  O   VAL B 122       4.523  30.812   4.848  1.00 87.94           O  
ATOM   1624  CG1 VAL B 122       4.332  35.125   6.629  1.00 87.94           C  
ATOM   1625  CG2 VAL B 122       5.871  33.812   5.160  1.00 87.94           C  
ATOM   1626  N   TYR B 123       2.592  31.812   4.324  1.00 80.75           N  
ATOM   1627  CA  TYR B 123       2.330  30.922   3.195  1.00 80.75           C  
ATOM   1628  C   TYR B 123       2.988  31.453   1.925  1.00 80.75           C  
ATOM   1629  CB  TYR B 123       0.824  30.766   2.975  1.00 80.75           C  
ATOM   1630  O   TYR B 123       3.441  30.672   1.084  1.00 80.75           O  
ATOM   1631  CG  TYR B 123       0.472  29.969   1.736  1.00 80.75           C  
ATOM   1632  CD1 TYR B 123       0.002  30.609   0.590  1.00 80.75           C  
ATOM   1633  CD2 TYR B 123       0.609  28.594   1.711  1.00 80.75           C  
ATOM   1634  CE1 TYR B 123      -0.325  29.891  -0.552  1.00 80.75           C  
ATOM   1635  CE2 TYR B 123       0.286  27.859   0.575  1.00 80.75           C  
ATOM   1636  OH  TYR B 123      -0.502  27.781  -1.677  1.00 80.75           O  
ATOM   1637  CZ  TYR B 123      -0.180  28.516  -0.550  1.00 80.75           C  
ATOM   1638  N   SER B 124       2.971  32.719   1.809  1.00 87.12           N  
ATOM   1639  CA  SER B 124       3.502  33.406   0.623  1.00 87.12           C  
ATOM   1640  C   SER B 124       4.387  34.594   1.001  1.00 87.12           C  
ATOM   1641  CB  SER B 124       2.365  33.875  -0.284  1.00 87.12           C  
ATOM   1642  O   SER B 124       4.176  35.219   2.035  1.00 87.12           O  
ATOM   1643  OG  SER B 124       2.857  34.719  -1.309  1.00 87.12           O  
ATOM   1644  N   PRO B 125       5.398  34.781   0.102  1.00 91.69           N  
ATOM   1645  CA  PRO B 125       6.176  36.000   0.345  1.00 91.69           C  
ATOM   1646  C   PRO B 125       5.312  37.250   0.344  1.00 91.69           C  
ATOM   1647  CB  PRO B 125       7.176  36.031  -0.815  1.00 91.69           C  
ATOM   1648  O   PRO B 125       5.633  38.250   1.032  1.00 91.69           O  
ATOM   1649  CG  PRO B 125       7.141  34.625  -1.372  1.00 91.69           C  
ATOM   1650  CD  PRO B 125       5.844  34.000  -0.972  1.00 91.69           C  
ATOM   1651  N   MET B 126       4.250  37.188  -0.321  1.00 91.00           N  
ATOM   1652  CA  MET B 126       3.348  38.344  -0.371  1.00 91.00           C  
ATOM   1653  C   MET B 126       2.740  38.625   1.001  1.00 91.00           C  
ATOM   1654  CB  MET B 126       2.236  38.094  -1.396  1.00 91.00           C  
ATOM   1655  O   MET B 126       2.457  39.750   1.340  1.00 91.00           O  
ATOM   1656  CG  MET B 126       2.684  38.281  -2.838  1.00 91.00           C  
ATOM   1657  SD  MET B 126       3.303  39.969  -3.170  1.00 91.00           S  
ATOM   1658  CE  MET B 126       1.769  40.938  -2.969  1.00 91.00           C  
ATOM   1659  N   ASP B 127       2.566  37.562   1.752  1.00 90.06           N  
ATOM   1660  CA  ASP B 127       2.061  37.750   3.109  1.00 90.06           C  
ATOM   1661  C   ASP B 127       3.045  38.531   3.963  1.00 90.06           C  
ATOM   1662  CB  ASP B 127       1.775  36.406   3.758  1.00 90.06           C  
ATOM   1663  O   ASP B 127       2.639  39.375   4.770  1.00 90.06           O  
ATOM   1664  CG  ASP B 127       0.693  35.594   3.039  1.00 90.06           C  
ATOM   1665  OD1 ASP B 127      -0.203  36.219   2.424  1.00 90.06           O  
ATOM   1666  OD2 ASP B 127       0.737  34.375   3.090  1.00 90.06           O  
ATOM   1667  N   ALA B 128       4.297  38.312   3.771  1.00 94.06           N  
ATOM   1668  CA  ALA B 128       5.316  39.062   4.488  1.00 94.06           C  
ATOM   1669  C   ALA B 128       5.293  40.531   4.086  1.00 94.06           C  
ATOM   1670  CB  ALA B 128       6.699  38.469   4.230  1.00 94.06           C  
ATOM   1671  O   ALA B 128       5.445  41.406   4.934  1.00 94.06           O  
ATOM   1672  N   LEU B 129       5.129  40.719   2.826  1.00 96.25           N  
ATOM   1673  CA  LEU B 129       5.039  42.125   2.359  1.00 96.25           C  
ATOM   1674  C   LEU B 129       3.826  42.812   2.965  1.00 96.25           C  
ATOM   1675  CB  LEU B 129       4.957  42.156   0.830  1.00 96.25           C  
ATOM   1676  O   LEU B 129       3.922  43.969   3.396  1.00 96.25           O  
ATOM   1677  CG  LEU B 129       4.840  43.531   0.198  1.00 96.25           C  
ATOM   1678  CD1 LEU B 129       6.031  44.406   0.587  1.00 96.25           C  
ATOM   1679  CD2 LEU B 129       4.723  43.438  -1.318  1.00 96.25           C  
ATOM   1680  N   LYS B 130       2.711  42.125   2.990  1.00 93.25           N  
ATOM   1681  CA  LYS B 130       1.515  42.688   3.619  1.00 93.25           C  
ATOM   1682  C   LYS B 130       1.765  43.000   5.090  1.00 93.25           C  
ATOM   1683  CB  LYS B 130       0.342  41.719   3.488  1.00 93.25           C  
ATOM   1684  O   LYS B 130       1.363  44.062   5.578  1.00 93.25           O  
ATOM   1685  CG  LYS B 130      -0.985  42.250   3.980  1.00 93.25           C  
ATOM   1686  CD  LYS B 130      -2.111  41.250   3.818  1.00 93.25           C  
ATOM   1687  CE  LYS B 130      -3.420  41.781   4.398  1.00 93.25           C  
ATOM   1688  NZ  LYS B 130      -4.512  40.750   4.312  1.00 93.25           N  
ATOM   1689  N   LEU B 131       2.438  42.188   5.738  1.00 94.62           N  
ATOM   1690  CA  LEU B 131       2.770  42.406   7.141  1.00 94.62           C  
ATOM   1691  C   LEU B 131       3.629  43.656   7.301  1.00 94.62           C  
ATOM   1692  CB  LEU B 131       3.502  41.188   7.723  1.00 94.62           C  
ATOM   1693  O   LEU B 131       3.451  44.406   8.250  1.00 94.62           O  
ATOM   1694  CG  LEU B 131       2.627  40.000   8.133  1.00 94.62           C  
ATOM   1695  CD1 LEU B 131       3.490  38.781   8.375  1.00 94.62           C  
ATOM   1696  CD2 LEU B 131       1.814  40.344   9.375  1.00 94.62           C  
ATOM   1697  N   ALA B 132       4.559  43.875   6.395  1.00 96.94           N  
ATOM   1698  CA  ALA B 132       5.398  45.062   6.438  1.00 96.94           C  
ATOM   1699  C   ALA B 132       4.559  46.312   6.281  1.00 96.94           C  
ATOM   1700  CB  ALA B 132       6.465  45.000   5.344  1.00 96.94           C  
ATOM   1701  O   ALA B 132       4.793  47.312   6.977  1.00 96.94           O  
ATOM   1702  N   GLN B 133       3.594  46.219   5.434  1.00 96.06           N  
ATOM   1703  CA  GLN B 133       2.721  47.344   5.211  1.00 96.06           C  
ATOM   1704  C   GLN B 133       1.826  47.594   6.422  1.00 96.06           C  
ATOM   1705  CB  GLN B 133       1.867  47.156   3.961  1.00 96.06           C  
ATOM   1706  O   GLN B 133       1.549  48.750   6.766  1.00 96.06           O  
ATOM   1707  CG  GLN B 133       2.664  47.156   2.664  1.00 96.06           C  
ATOM   1708  CD  GLN B 133       1.816  46.812   1.451  1.00 96.06           C  
ATOM   1709  NE2 GLN B 133       1.898  47.656   0.420  1.00 96.06           N  
ATOM   1710  OE1 GLN B 133       1.093  45.812   1.440  1.00 96.06           O  
ATOM   1711  N   GLU B 134       1.432  46.625   7.094  1.00 94.25           N  
ATOM   1712  CA  GLU B 134       0.541  46.750   8.242  1.00 94.25           C  
ATOM   1713  C   GLU B 134       1.312  47.125   9.508  1.00 94.25           C  
ATOM   1714  CB  GLU B 134      -0.222  45.438   8.469  1.00 94.25           C  
ATOM   1715  O   GLU B 134       0.724  47.562  10.484  1.00 94.25           O  
ATOM   1716  CG  GLU B 134      -1.249  45.125   7.391  1.00 94.25           C  
ATOM   1717  CD  GLU B 134      -1.861  43.750   7.520  1.00 94.25           C  
ATOM   1718  OE1 GLU B 134      -2.836  43.438   6.793  1.00 94.25           O  
ATOM   1719  OE2 GLU B 134      -1.362  42.938   8.352  1.00 94.25           O  
ATOM   1720  N   ASN B 135       2.633  46.906   9.430  1.00 95.44           N  
ATOM   1721  CA  ASN B 135       3.480  47.219  10.578  1.00 95.44           C  
ATOM   1722  C   ASN B 135       4.629  48.156  10.188  1.00 95.44           C  
ATOM   1723  CB  ASN B 135       4.020  45.938  11.219  1.00 95.44           C  
ATOM   1724  O   ASN B 135       5.797  47.750  10.266  1.00 95.44           O  
ATOM   1725  CG  ASN B 135       2.918  45.031  11.719  1.00 95.44           C  
ATOM   1726  ND2 ASN B 135       2.471  44.125  10.875  1.00 95.44           N  
ATOM   1727  OD1 ASN B 135       2.471  45.156  12.867  1.00 95.44           O  
ATOM   1728  N   PRO B 136       4.324  49.406   9.945  1.00 93.94           N  
ATOM   1729  CA  PRO B 136       5.340  50.312   9.414  1.00 93.94           C  
ATOM   1730  C   PRO B 136       6.445  50.625  10.422  1.00 93.94           C  
ATOM   1731  CB  PRO B 136       4.543  51.562   9.078  1.00 93.94           C  
ATOM   1732  O   PRO B 136       7.535  51.062  10.039  1.00 93.94           O  
ATOM   1733  CG  PRO B 136       3.270  51.438   9.844  1.00 93.94           C  
ATOM   1734  CD  PRO B 136       3.020  49.969  10.102  1.00 93.94           C  
ATOM   1735  N   THR B 137       6.223  50.438  11.680  1.00 94.50           N  
ATOM   1736  CA  THR B 137       7.215  50.750  12.703  1.00 94.50           C  
ATOM   1737  C   THR B 137       8.148  49.562  12.945  1.00 94.50           C  
ATOM   1738  CB  THR B 137       6.539  51.156  14.031  1.00 94.50           C  
ATOM   1739  O   THR B 137       9.172  49.719  13.617  1.00 94.50           O  
ATOM   1740  CG2 THR B 137       5.695  52.438  13.852  1.00 94.50           C  
ATOM   1741  OG1 THR B 137       5.695  50.094  14.477  1.00 94.50           O  
ATOM   1742  N   ARG B 138       7.793  48.469  12.430  1.00 96.50           N  
ATOM   1743  CA  ARG B 138       8.602  47.250  12.578  1.00 96.50           C  
ATOM   1744  C   ARG B 138       9.391  46.969  11.305  1.00 96.50           C  
ATOM   1745  CB  ARG B 138       7.727  46.062  12.938  1.00 96.50           C  
ATOM   1746  O   ARG B 138       9.141  47.594  10.266  1.00 96.50           O  
ATOM   1747  CG  ARG B 138       6.871  46.281  14.180  1.00 96.50           C  
ATOM   1748  CD  ARG B 138       7.699  46.188  15.453  1.00 96.50           C  
ATOM   1749  NE  ARG B 138       8.297  44.875  15.625  1.00 96.50           N  
ATOM   1750  NH1 ARG B 138       6.547  44.000  16.859  1.00 96.50           N  
ATOM   1751  NH2 ARG B 138       8.375  42.719  16.391  1.00 96.50           N  
ATOM   1752  CZ  ARG B 138       7.738  43.875  16.297  1.00 96.50           C  
ATOM   1753  N   LYS B 139      10.430  46.219  11.445  1.00 97.69           N  
ATOM   1754  CA  LYS B 139      11.203  45.719  10.297  1.00 97.69           C  
ATOM   1755  C   LYS B 139      10.844  44.281   9.969  1.00 97.69           C  
ATOM   1756  CB  LYS B 139      12.703  45.844  10.570  1.00 97.69           C  
ATOM   1757  O   LYS B 139      11.117  43.375  10.758  1.00 97.69           O  
ATOM   1758  CG  LYS B 139      13.180  47.281  10.789  1.00 97.69           C  
ATOM   1759  CD  LYS B 139      14.680  47.344  11.055  1.00 97.69           C  
ATOM   1760  CE  LYS B 139      15.156  48.750  11.258  1.00 97.69           C  
ATOM   1761  NZ  LYS B 139      16.625  48.812  11.555  1.00 97.69           N  
ATOM   1762  N   VAL B 140      10.250  44.125   8.828  1.00 98.12           N  
ATOM   1763  CA  VAL B 140       9.812  42.781   8.438  1.00 98.12           C  
ATOM   1764  C   VAL B 140      10.859  42.125   7.543  1.00 98.12           C  
ATOM   1765  CB  VAL B 140       8.445  42.812   7.719  1.00 98.12           C  
ATOM   1766  O   VAL B 140      11.258  42.719   6.527  1.00 98.12           O  
ATOM   1767  CG1 VAL B 140       8.016  41.406   7.297  1.00 98.12           C  
ATOM   1768  CG2 VAL B 140       7.387  43.469   8.617  1.00 98.12           C  
ATOM   1769  N   VAL B 141      11.375  41.000   7.957  1.00 98.31           N  
ATOM   1770  CA  VAL B 141      12.375  40.250   7.207  1.00 98.31           C  
ATOM   1771  C   VAL B 141      11.758  38.938   6.688  1.00 98.31           C  
ATOM   1772  CB  VAL B 141      13.617  39.938   8.062  1.00 98.31           C  
ATOM   1773  O   VAL B 141      11.148  38.188   7.449  1.00 98.31           O  
ATOM   1774  CG1 VAL B 141      14.656  39.156   7.258  1.00 98.31           C  
ATOM   1775  CG2 VAL B 141      14.219  41.250   8.602  1.00 98.31           C  
ATOM   1776  N   PHE B 142      11.836  38.750   5.426  1.00 97.25           N  
ATOM   1777  CA  PHE B 142      11.398  37.500   4.848  1.00 97.25           C  
ATOM   1778  C   PHE B 142      12.594  36.625   4.500  1.00 97.25           C  
ATOM   1779  CB  PHE B 142      10.547  37.719   3.598  1.00 97.25           C  
ATOM   1780  O   PHE B 142      13.523  37.062   3.816  1.00 97.25           O  
ATOM   1781  CG  PHE B 142      10.117  36.469   2.902  1.00 97.25           C  
ATOM   1782  CD1 PHE B 142      10.617  36.156   1.648  1.00 97.25           C  
ATOM   1783  CD2 PHE B 142       9.211  35.594   3.502  1.00 97.25           C  
ATOM   1784  CE1 PHE B 142      10.219  34.969   1.002  1.00 97.25           C  
ATOM   1785  CE2 PHE B 142       8.805  34.438   2.861  1.00 97.25           C  
ATOM   1786  CZ  PHE B 142       9.312  34.125   1.611  1.00 97.25           C  
ATOM   1787  N   PHE B 143      12.531  35.375   5.062  1.00 96.00           N  
ATOM   1788  CA  PHE B 143      13.547  34.375   4.770  1.00 96.00           C  
ATOM   1789  C   PHE B 143      13.227  33.656   3.471  1.00 96.00           C  
ATOM   1790  CB  PHE B 143      13.656  33.375   5.922  1.00 96.00           C  
ATOM   1791  O   PHE B 143      12.375  32.750   3.447  1.00 96.00           O  
ATOM   1792  CG  PHE B 143      14.750  32.344   5.734  1.00 96.00           C  
ATOM   1793  CD1 PHE B 143      14.656  31.094   6.328  1.00 96.00           C  
ATOM   1794  CD2 PHE B 143      15.859  32.656   4.961  1.00 96.00           C  
ATOM   1795  CE1 PHE B 143      15.656  30.156   6.156  1.00 96.00           C  
ATOM   1796  CE2 PHE B 143      16.875  31.703   4.781  1.00 96.00           C  
ATOM   1797  CZ  PHE B 143      16.766  30.453   5.383  1.00 96.00           C  
ATOM   1798  N   GLY B 144      13.922  34.094   2.416  1.00 91.44           N  
ATOM   1799  CA  GLY B 144      13.711  33.469   1.121  1.00 91.44           C  
ATOM   1800  C   GLY B 144      14.523  32.219   0.931  1.00 91.44           C  
ATOM   1801  O   GLY B 144      15.750  32.281   0.792  1.00 91.44           O  
ATOM   1802  N   LEU B 145      13.789  31.109   0.976  1.00 88.88           N  
ATOM   1803  CA  LEU B 145      14.430  29.797   0.830  1.00 88.88           C  
ATOM   1804  C   LEU B 145      13.836  29.031  -0.351  1.00 88.88           C  
ATOM   1805  CB  LEU B 145      14.273  28.984   2.113  1.00 88.88           C  
ATOM   1806  O   LEU B 145      12.641  29.125  -0.619  1.00 88.88           O  
ATOM   1807  CG  LEU B 145      14.891  27.578   2.102  1.00 88.88           C  
ATOM   1808  CD1 LEU B 145      16.406  27.672   2.299  1.00 88.88           C  
ATOM   1809  CD2 LEU B 145      14.250  26.703   3.178  1.00 88.88           C  
ATOM   1810  N   GLY B 146      14.742  28.344  -1.089  1.00 88.12           N  
ATOM   1811  CA  GLY B 146      14.219  27.500  -2.148  1.00 88.12           C  
ATOM   1812  C   GLY B 146      15.031  27.562  -3.426  1.00 88.12           C  
ATOM   1813  O   GLY B 146      15.977  28.359  -3.525  1.00 88.12           O  
ATOM   1814  N   PHE B 147      14.602  26.750  -4.367  1.00 90.31           N  
ATOM   1815  CA  PHE B 147      15.219  26.719  -5.688  1.00 90.31           C  
ATOM   1816  C   PHE B 147      14.461  27.625  -6.656  1.00 90.31           C  
ATOM   1817  CB  PHE B 147      15.273  25.297  -6.230  1.00 90.31           C  
ATOM   1818  O   PHE B 147      13.898  28.641  -6.254  1.00 90.31           O  
ATOM   1819  CG  PHE B 147      16.266  24.406  -5.520  1.00 90.31           C  
ATOM   1820  CD1 PHE B 147      17.562  24.266  -5.992  1.00 90.31           C  
ATOM   1821  CD2 PHE B 147      15.891  23.719  -4.371  1.00 90.31           C  
ATOM   1822  CE1 PHE B 147      18.469  23.453  -5.336  1.00 90.31           C  
ATOM   1823  CE2 PHE B 147      16.797  22.906  -3.709  1.00 90.31           C  
ATOM   1824  CZ  PHE B 147      18.094  22.766  -4.195  1.00 90.31           C  
ATOM   1825  N   GLU B 148      14.680  27.328  -7.875  1.00 91.25           N  
ATOM   1826  CA  GLU B 148      14.117  28.141  -8.945  1.00 91.25           C  
ATOM   1827  C   GLU B 148      12.586  28.156  -8.883  1.00 91.25           C  
ATOM   1828  CB  GLU B 148      14.586  27.656 -10.312  1.00 91.25           C  
ATOM   1829  O   GLU B 148      11.945  29.047  -9.422  1.00 91.25           O  
ATOM   1830  CG  GLU B 148      16.062  27.891 -10.586  1.00 91.25           C  
ATOM   1831  CD  GLU B 148      16.953  26.734 -10.172  1.00 91.25           C  
ATOM   1832  OE1 GLU B 148      18.031  26.562 -10.773  1.00 91.25           O  
ATOM   1833  OE2 GLU B 148      16.562  26.000  -9.234  1.00 91.25           O  
ATOM   1834  N   THR B 149      11.969  27.234  -8.141  1.00 90.12           N  
ATOM   1835  CA  THR B 149      10.516  27.219  -8.039  1.00 90.12           C  
ATOM   1836  C   THR B 149      10.023  28.391  -7.199  1.00 90.12           C  
ATOM   1837  CB  THR B 149      10.023  25.891  -7.418  1.00 90.12           C  
ATOM   1838  O   THR B 149       8.984  28.984  -7.508  1.00 90.12           O  
ATOM   1839  CG2 THR B 149       8.508  25.766  -7.551  1.00 90.12           C  
ATOM   1840  OG1 THR B 149      10.648  24.797  -8.086  1.00 90.12           O  
ATOM   1841  N   THR B 150      10.703  28.719  -6.168  1.00 90.44           N  
ATOM   1842  CA  THR B 150      10.258  29.734  -5.227  1.00 90.44           C  
ATOM   1843  C   THR B 150      10.820  31.094  -5.609  1.00 90.44           C  
ATOM   1844  CB  THR B 150      10.680  29.391  -3.787  1.00 90.44           C  
ATOM   1845  O   THR B 150      10.250  32.125  -5.258  1.00 90.44           O  
ATOM   1846  CG2 THR B 150       9.859  30.172  -2.770  1.00 90.44           C  
ATOM   1847  OG1 THR B 150      10.477  27.984  -3.561  1.00 90.44           O  
ATOM   1848  N   MET B 151      11.844  31.188  -6.410  1.00 93.81           N  
ATOM   1849  CA  MET B 151      12.555  32.438  -6.734  1.00 93.81           C  
ATOM   1850  C   MET B 151      11.633  33.406  -7.441  1.00 93.81           C  
ATOM   1851  CB  MET B 151      13.773  32.125  -7.609  1.00 93.81           C  
ATOM   1852  O   MET B 151      11.641  34.594  -7.137  1.00 93.81           O  
ATOM   1853  CG  MET B 151      14.969  31.594  -6.836  1.00 93.81           C  
ATOM   1854  SD  MET B 151      16.406  31.266  -7.918  1.00 93.81           S  
ATOM   1855  CE  MET B 151      16.969  32.969  -8.227  1.00 93.81           C  
ATOM   1856  N   PRO B 152      10.820  32.906  -8.367  1.00 94.69           N  
ATOM   1857  CA  PRO B 152       9.969  33.875  -9.047  1.00 94.69           C  
ATOM   1858  C   PRO B 152       9.000  34.562  -8.094  1.00 94.69           C  
ATOM   1859  CB  PRO B 152       9.211  33.031 -10.070  1.00 94.69           C  
ATOM   1860  O   PRO B 152       8.750  35.781  -8.234  1.00 94.69           O  
ATOM   1861  CG  PRO B 152      10.062  31.812 -10.273  1.00 94.69           C  
ATOM   1862  CD  PRO B 152      10.789  31.531  -8.992  1.00 94.69           C  
ATOM   1863  N   THR B 153       8.484  33.875  -7.148  1.00 92.81           N  
ATOM   1864  CA  THR B 153       7.527  34.469  -6.223  1.00 92.81           C  
ATOM   1865  C   THR B 153       8.203  35.531  -5.340  1.00 92.81           C  
ATOM   1866  CB  THR B 153       6.867  33.406  -5.340  1.00 92.81           C  
ATOM   1867  O   THR B 153       7.629  36.594  -5.086  1.00 92.81           O  
ATOM   1868  CG2 THR B 153       6.195  32.312  -6.188  1.00 92.81           C  
ATOM   1869  OG1 THR B 153       7.867  32.781  -4.516  1.00 92.81           O  
ATOM   1870  N   THR B 154       9.359  35.219  -4.949  1.00 95.31           N  
ATOM   1871  CA  THR B 154      10.102  36.188  -4.168  1.00 95.31           C  
ATOM   1872  C   THR B 154      10.500  37.375  -5.031  1.00 95.31           C  
ATOM   1873  CB  THR B 154      11.367  35.562  -3.545  1.00 95.31           C  
ATOM   1874  O   THR B 154      10.438  38.531  -4.582  1.00 95.31           O  
ATOM   1875  CG2 THR B 154      11.008  34.531  -2.477  1.00 95.31           C  
ATOM   1876  OG1 THR B 154      12.133  34.906  -4.570  1.00 95.31           O  
ATOM   1877  N   ALA B 155      10.844  37.094  -6.250  1.00 97.12           N  
ATOM   1878  CA  ALA B 155      11.203  38.188  -7.168  1.00 97.12           C  
ATOM   1879  C   ALA B 155      10.031  39.156  -7.375  1.00 97.12           C  
ATOM   1880  CB  ALA B 155      11.656  37.594  -8.508  1.00 97.12           C  
ATOM   1881  O   ALA B 155      10.188  40.344  -7.230  1.00 97.12           O  
ATOM   1882  N   ILE B 156       8.914  38.562  -7.648  1.00 96.12           N  
ATOM   1883  CA  ILE B 156       7.734  39.406  -7.879  1.00 96.12           C  
ATOM   1884  C   ILE B 156       7.398  40.188  -6.617  1.00 96.12           C  
ATOM   1885  CB  ILE B 156       6.527  38.531  -8.320  1.00 96.12           C  
ATOM   1886  O   ILE B 156       7.023  41.344  -6.688  1.00 96.12           O  
ATOM   1887  CG1 ILE B 156       6.805  37.875  -9.664  1.00 96.12           C  
ATOM   1888  CG2 ILE B 156       5.258  39.406  -8.383  1.00 96.12           C  
ATOM   1889  CD1 ILE B 156       7.039  38.844 -10.812  1.00 96.12           C  
ATOM   1890  N   THR B 157       7.527  39.594  -5.496  1.00 96.50           N  
ATOM   1891  CA  THR B 157       7.246  40.281  -4.234  1.00 96.50           C  
ATOM   1892  C   THR B 157       8.180  41.469  -4.039  1.00 96.50           C  
ATOM   1893  CB  THR B 157       7.383  39.312  -3.039  1.00 96.50           C  
ATOM   1894  O   THR B 157       7.742  42.531  -3.643  1.00 96.50           O  
ATOM   1895  CG2 THR B 157       7.070  40.000  -1.725  1.00 96.50           C  
ATOM   1896  OG1 THR B 157       6.473  38.219  -3.209  1.00 96.50           O  
ATOM   1897  N   LEU B 158       9.430  41.281  -4.359  1.00 97.62           N  
ATOM   1898  CA  LEU B 158      10.391  42.344  -4.234  1.00 97.62           C  
ATOM   1899  C   LEU B 158      10.109  43.438  -5.258  1.00 97.62           C  
ATOM   1900  CB  LEU B 158      11.820  41.844  -4.414  1.00 97.62           C  
ATOM   1901  O   LEU B 158      10.266  44.625  -4.957  1.00 97.62           O  
ATOM   1902  CG  LEU B 158      12.391  41.000  -3.262  1.00 97.62           C  
ATOM   1903  CD1 LEU B 158      13.688  40.312  -3.682  1.00 97.62           C  
ATOM   1904  CD2 LEU B 158      12.602  41.875  -2.031  1.00 97.62           C  
ATOM   1905  N   GLN B 159       9.750  43.062  -6.441  1.00 97.00           N  
ATOM   1906  CA  GLN B 159       9.359  44.062  -7.441  1.00 97.00           C  
ATOM   1907  C   GLN B 159       8.188  44.906  -6.949  1.00 97.00           C  
ATOM   1908  CB  GLN B 159       9.000  43.375  -8.766  1.00 97.00           C  
ATOM   1909  O   GLN B 159       8.188  46.125  -7.102  1.00 97.00           O  
ATOM   1910  CG  GLN B 159      10.203  42.781  -9.492  1.00 97.00           C  
ATOM   1911  CD  GLN B 159       9.805  42.062 -10.758  1.00 97.00           C  
ATOM   1912  NE2 GLN B 159      10.742  41.938 -11.695  1.00 97.00           N  
ATOM   1913  OE1 GLN B 159       8.672  41.594 -10.898  1.00 97.00           O  
ATOM   1914  N   GLN B 160       7.273  44.281  -6.348  1.00 95.75           N  
ATOM   1915  CA  GLN B 160       6.113  45.000  -5.816  1.00 95.75           C  
ATOM   1916  C   GLN B 160       6.504  45.875  -4.629  1.00 95.75           C  
ATOM   1917  CB  GLN B 160       5.023  44.000  -5.402  1.00 95.75           C  
ATOM   1918  O   GLN B 160       6.004  47.000  -4.492  1.00 95.75           O  
ATOM   1919  CG  GLN B 160       4.340  43.312  -6.574  1.00 95.75           C  
ATOM   1920  CD  GLN B 160       3.137  42.500  -6.152  1.00 95.75           C  
ATOM   1921  NE2 GLN B 160       2.631  41.656  -7.062  1.00 95.75           N  
ATOM   1922  OE1 GLN B 160       2.664  42.594  -5.016  1.00 95.75           O  
ATOM   1923  N   ALA B 161       7.332  45.344  -3.816  1.00 97.50           N  
ATOM   1924  CA  ALA B 161       7.812  46.156  -2.699  1.00 97.50           C  
ATOM   1925  C   ALA B 161       8.492  47.438  -3.195  1.00 97.50           C  
ATOM   1926  CB  ALA B 161       8.766  45.344  -1.827  1.00 97.50           C  
ATOM   1927  O   ALA B 161       8.289  48.531  -2.637  1.00 97.50           O  
ATOM   1928  N   LYS B 162       9.242  47.281  -4.191  1.00 97.00           N  
ATOM   1929  CA  LYS B 162       9.914  48.406  -4.789  1.00 97.00           C  
ATOM   1930  C   LYS B 162       8.898  49.375  -5.398  1.00 97.00           C  
ATOM   1931  CB  LYS B 162      10.914  47.969  -5.855  1.00 97.00           C  
ATOM   1932  O   LYS B 162       8.969  50.594  -5.164  1.00 97.00           O  
ATOM   1933  CG  LYS B 162      11.703  49.094  -6.480  1.00 97.00           C  
ATOM   1934  CD  LYS B 162      12.672  48.594  -7.543  1.00 97.00           C  
ATOM   1935  CE  LYS B 162      13.430  49.719  -8.211  1.00 97.00           C  
ATOM   1936  NZ  LYS B 162      14.336  49.219  -9.289  1.00 97.00           N  
ATOM   1937  N   ALA B 163       7.996  48.875  -6.145  1.00 95.69           N  
ATOM   1938  CA  ALA B 163       6.984  49.688  -6.801  1.00 95.69           C  
ATOM   1939  C   ALA B 163       6.152  50.469  -5.777  1.00 95.69           C  
ATOM   1940  CB  ALA B 163       6.082  48.844  -7.680  1.00 95.69           C  
ATOM   1941  O   ALA B 163       5.777  51.594  -6.008  1.00 95.69           O  
ATOM   1942  N   ARG B 164       5.930  49.875  -4.652  1.00 95.44           N  
ATOM   1943  CA  ARG B 164       5.113  50.500  -3.617  1.00 95.44           C  
ATOM   1944  C   ARG B 164       5.973  51.281  -2.627  1.00 95.44           C  
ATOM   1945  CB  ARG B 164       4.285  49.438  -2.879  1.00 95.44           C  
ATOM   1946  O   ARG B 164       5.469  51.781  -1.626  1.00 95.44           O  
ATOM   1947  CG  ARG B 164       3.281  48.719  -3.762  1.00 95.44           C  
ATOM   1948  CD  ARG B 164       2.531  47.625  -2.992  1.00 95.44           C  
ATOM   1949  NE  ARG B 164       1.695  46.812  -3.877  1.00 95.44           N  
ATOM   1950  NH1 ARG B 164       0.937  45.406  -2.211  1.00 95.44           N  
ATOM   1951  NH2 ARG B 164       0.233  45.125  -4.371  1.00 95.44           N  
ATOM   1952  CZ  ARG B 164       0.957  45.781  -3.484  1.00 95.44           C  
ATOM   1953  N   ASP B 165       7.141  51.312  -2.812  1.00 95.06           N  
ATOM   1954  CA  ASP B 165       8.117  52.031  -2.006  1.00 95.06           C  
ATOM   1955  C   ASP B 165       7.992  51.688  -0.529  1.00 95.06           C  
ATOM   1956  CB  ASP B 165       7.957  53.562  -2.189  1.00 95.06           C  
ATOM   1957  O   ASP B 165       7.914  52.562   0.330  1.00 95.06           O  
ATOM   1958  CG  ASP B 165       9.141  54.344  -1.672  1.00 95.06           C  
ATOM   1959  OD1 ASP B 165      10.273  53.812  -1.664  1.00 95.06           O  
ATOM   1960  OD2 ASP B 165       8.945  55.500  -1.265  1.00 95.06           O  
ATOM   1961  N   VAL B 166       7.922  50.344  -0.273  1.00 96.31           N  
ATOM   1962  CA  VAL B 166       7.898  49.844   1.104  1.00 96.31           C  
ATOM   1963  C   VAL B 166       9.305  49.906   1.695  1.00 96.31           C  
ATOM   1964  CB  VAL B 166       7.328  48.406   1.194  1.00 96.31           C  
ATOM   1965  O   VAL B 166      10.219  49.250   1.196  1.00 96.31           O  
ATOM   1966  CG1 VAL B 166       7.234  47.969   2.650  1.00 96.31           C  
ATOM   1967  CG2 VAL B 166       5.961  48.344   0.519  1.00 96.31           C  
ATOM   1968  N   GLN B 167       9.477  50.594   2.822  1.00 94.44           N  
ATOM   1969  CA  GLN B 167      10.812  50.906   3.324  1.00 94.44           C  
ATOM   1970  C   GLN B 167      11.211  49.969   4.449  1.00 94.44           C  
ATOM   1971  CB  GLN B 167      10.875  52.375   3.809  1.00 94.44           C  
ATOM   1972  O   GLN B 167      12.391  49.875   4.789  1.00 94.44           O  
ATOM   1973  CG  GLN B 167      10.633  53.406   2.713  1.00 94.44           C  
ATOM   1974  CD  GLN B 167      11.789  53.469   1.726  1.00 94.44           C  
ATOM   1975  NE2 GLN B 167      11.492  53.938   0.517  1.00 94.44           N  
ATOM   1976  OE1 GLN B 167      12.922  53.125   2.049  1.00 94.44           O  
ATOM   1977  N   ASN B 168      10.328  49.281   5.035  1.00 97.38           N  
ATOM   1978  CA  ASN B 168      10.641  48.438   6.199  1.00 97.38           C  
ATOM   1979  C   ASN B 168      10.602  46.969   5.863  1.00 97.38           C  
ATOM   1980  CB  ASN B 168       9.680  48.750   7.348  1.00 97.38           C  
ATOM   1981  O   ASN B 168      10.344  46.125   6.734  1.00 97.38           O  
ATOM   1982  CG  ASN B 168       8.250  48.344   7.039  1.00 97.38           C  
ATOM   1983  ND2 ASN B 168       7.523  47.906   8.055  1.00 97.38           N  
ATOM   1984  OD1 ASN B 168       7.805  48.438   5.891  1.00 97.38           O  
ATOM   1985  N   PHE B 169      10.711  46.625   4.578  1.00 98.12           N  
ATOM   1986  CA  PHE B 169      10.727  45.219   4.129  1.00 98.12           C  
ATOM   1987  C   PHE B 169      12.141  44.812   3.746  1.00 98.12           C  
ATOM   1988  CB  PHE B 169       9.781  45.031   2.939  1.00 98.12           C  
ATOM   1989  O   PHE B 169      12.812  45.500   2.977  1.00 98.12           O  
ATOM   1990  CG  PHE B 169       9.625  43.594   2.516  1.00 98.12           C  
ATOM   1991  CD1 PHE B 169      10.055  43.188   1.262  1.00 98.12           C  
ATOM   1992  CD2 PHE B 169       9.055  42.688   3.371  1.00 98.12           C  
ATOM   1993  CE1 PHE B 169       9.914  41.844   0.866  1.00 98.12           C  
ATOM   1994  CE2 PHE B 169       8.906  41.344   2.982  1.00 98.12           C  
ATOM   1995  CZ  PHE B 169       9.336  40.938   1.729  1.00 98.12           C  
ATOM   1996  N   TYR B 170      12.578  43.656   4.348  1.00 98.19           N  
ATOM   1997  CA  TYR B 170      13.914  43.125   4.098  1.00 98.19           C  
ATOM   1998  C   TYR B 170      13.859  41.656   3.684  1.00 98.19           C  
ATOM   1999  CB  TYR B 170      14.789  43.281   5.344  1.00 98.19           C  
ATOM   2000  O   TYR B 170      12.898  40.969   4.008  1.00 98.19           O  
ATOM   2001  CG  TYR B 170      14.953  44.719   5.793  1.00 98.19           C  
ATOM   2002  CD1 TYR B 170      15.969  45.531   5.270  1.00 98.19           C  
ATOM   2003  CD2 TYR B 170      14.102  45.281   6.742  1.00 98.19           C  
ATOM   2004  CE1 TYR B 170      16.125  46.844   5.680  1.00 98.19           C  
ATOM   2005  CE2 TYR B 170      14.250  46.594   7.164  1.00 98.19           C  
ATOM   2006  OH  TYR B 170      15.414  48.656   7.039  1.00 98.19           O  
ATOM   2007  CZ  TYR B 170      15.258  47.375   6.629  1.00 98.19           C  
ATOM   2008  N   PHE B 171      14.852  41.344   2.916  1.00 97.69           N  
ATOM   2009  CA  PHE B 171      14.906  40.000   2.324  1.00 97.69           C  
ATOM   2010  C   PHE B 171      16.219  39.312   2.664  1.00 97.69           C  
ATOM   2011  CB  PHE B 171      14.727  40.094   0.804  1.00 97.69           C  
ATOM   2012  O   PHE B 171      17.297  39.844   2.377  1.00 97.69           O  
ATOM   2013  CG  PHE B 171      14.719  38.750   0.124  1.00 97.69           C  
ATOM   2014  CD1 PHE B 171      15.766  38.375  -0.710  1.00 97.69           C  
ATOM   2015  CD2 PHE B 171      13.664  37.875   0.319  1.00 97.69           C  
ATOM   2016  CE1 PHE B 171      15.758  37.125  -1.341  1.00 97.69           C  
ATOM   2017  CE2 PHE B 171      13.648  36.625  -0.307  1.00 97.69           C  
ATOM   2018  CZ  PHE B 171      14.695  36.250  -1.138  1.00 97.69           C  
ATOM   2019  N   PHE B 172      16.078  38.188   3.404  1.00 96.69           N  
ATOM   2020  CA  PHE B 172      17.234  37.312   3.617  1.00 96.69           C  
ATOM   2021  C   PHE B 172      17.312  36.250   2.533  1.00 96.69           C  
ATOM   2022  CB  PHE B 172      17.172  36.656   5.000  1.00 96.69           C  
ATOM   2023  O   PHE B 172      16.516  35.312   2.520  1.00 96.69           O  
ATOM   2024  CG  PHE B 172      18.406  35.906   5.375  1.00 96.69           C  
ATOM   2025  CD1 PHE B 172      18.578  34.562   5.000  1.00 96.69           C  
ATOM   2026  CD2 PHE B 172      19.422  36.531   6.105  1.00 96.69           C  
ATOM   2027  CE1 PHE B 172      19.734  33.875   5.348  1.00 96.69           C  
ATOM   2028  CE2 PHE B 172      20.578  35.812   6.453  1.00 96.69           C  
ATOM   2029  CZ  PHE B 172      20.734  34.500   6.074  1.00 96.69           C  
ATOM   2030  N   CYS B 173      18.297  36.438   1.753  1.00 93.81           N  
ATOM   2031  CA  CYS B 173      18.375  35.625   0.542  1.00 93.81           C  
ATOM   2032  C   CYS B 173      19.141  34.312   0.799  1.00 93.81           C  
ATOM   2033  CB  CYS B 173      19.047  36.406  -0.585  1.00 93.81           C  
ATOM   2034  O   CYS B 173      20.328  34.344   1.073  1.00 93.81           O  
ATOM   2035  SG  CYS B 173      19.016  35.562  -2.180  1.00 93.81           S  
ATOM   2036  N   GLN B 174      18.359  33.156   0.699  1.00 92.06           N  
ATOM   2037  CA  GLN B 174      18.969  31.828   0.725  1.00 92.06           C  
ATOM   2038  C   GLN B 174      18.453  30.969  -0.424  1.00 92.06           C  
ATOM   2039  CB  GLN B 174      18.688  31.141   2.062  1.00 92.06           C  
ATOM   2040  O   GLN B 174      18.109  29.797  -0.227  1.00 92.06           O  
ATOM   2041  CG  GLN B 174      19.406  29.812   2.232  1.00 92.06           C  
ATOM   2042  CD  GLN B 174      20.922  29.953   2.166  1.00 92.06           C  
ATOM   2043  NE2 GLN B 174      21.578  29.000   1.521  1.00 92.06           N  
ATOM   2044  OE1 GLN B 174      21.484  30.922   2.689  1.00 92.06           O  
ATOM   2045  N   HIS B 175      18.281  31.625  -1.510  1.00 91.94           N  
ATOM   2046  CA  HIS B 175      17.953  30.891  -2.721  1.00 91.94           C  
ATOM   2047  C   HIS B 175      19.172  30.188  -3.291  1.00 91.94           C  
ATOM   2048  CB  HIS B 175      17.344  31.812  -3.770  1.00 91.94           C  
ATOM   2049  O   HIS B 175      20.297  30.688  -3.189  1.00 91.94           O  
ATOM   2050  CG  HIS B 175      15.922  32.188  -3.488  1.00 91.94           C  
ATOM   2051  CD2 HIS B 175      15.336  33.406  -3.342  1.00 91.94           C  
ATOM   2052  ND1 HIS B 175      14.922  31.266  -3.324  1.00 91.94           N  
ATOM   2053  CE1 HIS B 175      13.781  31.891  -3.088  1.00 91.94           C  
ATOM   2054  NE2 HIS B 175      14.000  33.188  -3.092  1.00 91.94           N  
ATOM   2055  N   ILE B 176      18.953  29.000  -3.783  1.00 89.44           N  
ATOM   2056  CA  ILE B 176      20.016  28.219  -4.414  1.00 89.44           C  
ATOM   2057  C   ILE B 176      19.547  27.734  -5.785  1.00 89.44           C  
ATOM   2058  CB  ILE B 176      20.422  27.016  -3.533  1.00 89.44           C  
ATOM   2059  O   ILE B 176      18.359  27.797  -6.102  1.00 89.44           O  
ATOM   2060  CG1 ILE B 176      19.188  26.203  -3.129  1.00 89.44           C  
ATOM   2061  CG2 ILE B 176      21.203  27.500  -2.301  1.00 89.44           C  
ATOM   2062  CD1 ILE B 176      19.516  24.953  -2.320  1.00 89.44           C  
ATOM   2063  N   THR B 177      20.531  27.328  -6.574  1.00 90.44           N  
ATOM   2064  CA  THR B 177      20.203  26.938  -7.941  1.00 90.44           C  
ATOM   2065  C   THR B 177      20.516  25.469  -8.172  1.00 90.44           C  
ATOM   2066  CB  THR B 177      20.984  27.781  -8.969  1.00 90.44           C  
ATOM   2067  O   THR B 177      21.484  24.938  -7.629  1.00 90.44           O  
ATOM   2068  CG2 THR B 177      20.547  29.250  -8.906  1.00 90.44           C  
ATOM   2069  OG1 THR B 177      22.391  27.703  -8.688  1.00 90.44           O  
ATOM   2070  N   LEU B 178      19.703  24.844  -8.969  1.00 89.69           N  
ATOM   2071  CA  LEU B 178      19.719  23.391  -9.141  1.00 89.69           C  
ATOM   2072  C   LEU B 178      20.844  22.984 -10.078  1.00 89.69           C  
ATOM   2073  CB  LEU B 178      18.375  22.906  -9.680  1.00 89.69           C  
ATOM   2074  O   LEU B 178      21.594  22.047  -9.789  1.00 89.69           O  
ATOM   2075  CG  LEU B 178      18.266  21.391  -9.922  1.00 89.69           C  
ATOM   2076  CD1 LEU B 178      18.422  20.625  -8.609  1.00 89.69           C  
ATOM   2077  CD2 LEU B 178      16.938  21.062 -10.586  1.00 89.69           C  
ATOM   2078  N   ILE B 179      21.062  23.641 -11.188  1.00 90.81           N  
ATOM   2079  CA  ILE B 179      21.922  23.188 -12.281  1.00 90.81           C  
ATOM   2080  C   ILE B 179      23.359  23.094 -11.812  1.00 90.81           C  
ATOM   2081  CB  ILE B 179      21.812  24.125 -13.508  1.00 90.81           C  
ATOM   2082  O   ILE B 179      24.016  22.062 -11.977  1.00 90.81           O  
ATOM   2083  CG1 ILE B 179      20.406  24.047 -14.117  1.00 90.81           C  
ATOM   2084  CG2 ILE B 179      22.875  23.781 -14.547  1.00 90.81           C  
ATOM   2085  CD1 ILE B 179      19.984  22.641 -14.523  1.00 90.81           C  
ATOM   2086  N   PRO B 180      23.906  24.078 -11.172  1.00 87.88           N  
ATOM   2087  CA  PRO B 180      25.281  23.938 -10.680  1.00 87.88           C  
ATOM   2088  C   PRO B 180      25.438  22.781  -9.695  1.00 87.88           C  
ATOM   2089  CB  PRO B 180      25.547  25.281 -10.008  1.00 87.88           C  
ATOM   2090  O   PRO B 180      26.484  22.141  -9.656  1.00 87.88           O  
ATOM   2091  CG  PRO B 180      24.594  26.234 -10.656  1.00 87.88           C  
ATOM   2092  CD  PRO B 180      23.359  25.484 -11.039  1.00 87.88           C  
ATOM   2093  N   THR B 181      24.406  22.516  -8.984  1.00 86.69           N  
ATOM   2094  CA  THR B 181      24.453  21.438  -8.008  1.00 86.69           C  
ATOM   2095  C   THR B 181      24.531  20.078  -8.711  1.00 86.69           C  
ATOM   2096  CB  THR B 181      23.219  21.469  -7.086  1.00 86.69           C  
ATOM   2097  O   THR B 181      25.344  19.234  -8.336  1.00 86.69           O  
ATOM   2098  CG2 THR B 181      23.312  20.391  -6.008  1.00 86.69           C  
ATOM   2099  OG1 THR B 181      23.141  22.750  -6.457  1.00 86.69           O  
ATOM   2100  N   LEU B 182      23.734  19.953  -9.672  1.00 89.94           N  
ATOM   2101  CA  LEU B 182      23.734  18.703 -10.406  1.00 89.94           C  
ATOM   2102  C   LEU B 182      25.062  18.516 -11.141  1.00 89.94           C  
ATOM   2103  CB  LEU B 182      22.578  18.656 -11.406  1.00 89.94           C  
ATOM   2104  O   LEU B 182      25.594  17.406 -11.195  1.00 89.94           O  
ATOM   2105  CG  LEU B 182      21.172  18.547 -10.805  1.00 89.94           C  
ATOM   2106  CD1 LEU B 182      20.125  18.484 -11.914  1.00 89.94           C  
ATOM   2107  CD2 LEU B 182      21.062  17.328  -9.898  1.00 89.94           C  
ATOM   2108  N   ARG B 183      25.562  19.578 -11.672  1.00 87.25           N  
ATOM   2109  CA  ARG B 183      26.859  19.500 -12.344  1.00 87.25           C  
ATOM   2110  C   ARG B 183      27.953  19.078 -11.383  1.00 87.25           C  
ATOM   2111  CB  ARG B 183      27.219  20.844 -12.984  1.00 87.25           C  
ATOM   2112  O   ARG B 183      28.734  18.172 -11.680  1.00 87.25           O  
ATOM   2113  CG  ARG B 183      28.422  20.781 -13.906  1.00 87.25           C  
ATOM   2114  CD  ARG B 183      28.672  22.125 -14.602  1.00 87.25           C  
ATOM   2115  NE  ARG B 183      27.609  22.438 -15.562  1.00 87.25           N  
ATOM   2116  NH1 ARG B 183      28.547  21.203 -17.281  1.00 87.25           N  
ATOM   2117  NH2 ARG B 183      26.578  22.344 -17.609  1.00 87.25           N  
ATOM   2118  CZ  ARG B 183      27.578  22.000 -16.812  1.00 87.25           C  
ATOM   2119  N   SER B 184      28.000  19.641 -10.258  1.00 84.25           N  
ATOM   2120  CA  SER B 184      28.984  19.297  -9.242  1.00 84.25           C  
ATOM   2121  C   SER B 184      28.875  17.828  -8.828  1.00 84.25           C  
ATOM   2122  CB  SER B 184      28.828  20.188  -8.016  1.00 84.25           C  
ATOM   2123  O   SER B 184      29.891  17.156  -8.625  1.00 84.25           O  
ATOM   2124  OG  SER B 184      29.766  19.828  -7.008  1.00 84.25           O  
ATOM   2125  N   LEU B 185      27.688  17.344  -8.680  1.00 85.88           N  
ATOM   2126  CA  LEU B 185      27.438  15.953  -8.305  1.00 85.88           C  
ATOM   2127  C   LEU B 185      27.969  15.000  -9.375  1.00 85.88           C  
ATOM   2128  CB  LEU B 185      25.953  15.719  -8.078  1.00 85.88           C  
ATOM   2129  O   LEU B 185      28.594  13.992  -9.062  1.00 85.88           O  
ATOM   2130  CG  LEU B 185      25.547  14.336  -7.562  1.00 85.88           C  
ATOM   2131  CD1 LEU B 185      26.016  14.148  -6.121  1.00 85.88           C  
ATOM   2132  CD2 LEU B 185      24.047  14.133  -7.668  1.00 85.88           C  
ATOM   2133  N   LEU B 186      27.719  15.359 -10.641  1.00 88.38           N  
ATOM   2134  CA  LEU B 186      28.078  14.492 -11.750  1.00 88.38           C  
ATOM   2135  C   LEU B 186      29.594  14.547 -12.008  1.00 88.38           C  
ATOM   2136  CB  LEU B 186      27.328  14.891 -13.016  1.00 88.38           C  
ATOM   2137  O   LEU B 186      30.156  13.625 -12.594  1.00 88.38           O  
ATOM   2138  CG  LEU B 186      25.859  14.430 -13.102  1.00 88.38           C  
ATOM   2139  CD1 LEU B 186      25.141  15.172 -14.227  1.00 88.38           C  
ATOM   2140  CD2 LEU B 186      25.781  12.922 -13.312  1.00 88.38           C  
ATOM   2141  N   GLU B 187      30.234  15.555 -11.602  1.00 82.56           N  
ATOM   2142  CA  GLU B 187      31.672  15.703 -11.789  1.00 82.56           C  
ATOM   2143  C   GLU B 187      32.469  14.883 -10.766  1.00 82.56           C  
ATOM   2144  CB  GLU B 187      32.094  17.172 -11.711  1.00 82.56           C  
ATOM   2145  O   GLU B 187      33.625  14.609 -10.945  1.00 82.56           O  
ATOM   2146  CG  GLU B 187      31.719  17.984 -12.945  1.00 82.56           C  
ATOM   2147  CD  GLU B 187      31.953  19.469 -12.773  1.00 82.56           C  
ATOM   2148  OE1 GLU B 187      31.781  20.234 -13.758  1.00 82.56           O  
ATOM   2149  OE2 GLU B 187      32.312  19.891 -11.648  1.00 82.56           O  
ATOM   2150  N   GLN B 188      31.750  14.484  -9.766  1.00 78.38           N  
ATOM   2151  CA  GLN B 188      32.406  13.617  -8.789  1.00 78.38           C  
ATOM   2152  C   GLN B 188      32.625  12.227  -9.367  1.00 78.38           C  
ATOM   2153  CB  GLN B 188      31.562  13.523  -7.512  1.00 78.38           C  
ATOM   2154  O   GLN B 188      31.781  11.680 -10.055  1.00 78.38           O  
ATOM   2155  CG  GLN B 188      31.438  14.836  -6.758  1.00 78.38           C  
ATOM   2156  CD  GLN B 188      30.688  14.695  -5.445  1.00 78.38           C  
ATOM   2157  NE2 GLN B 188      30.516  15.805  -4.734  1.00 78.38           N  
ATOM   2158  OE1 GLN B 188      30.266  13.594  -5.074  1.00 78.38           O  
ATOM   2159  N   PRO B 189      33.781  11.773  -8.984  1.00 75.50           N  
ATOM   2160  CA  PRO B 189      34.094  10.438  -9.508  1.00 75.50           C  
ATOM   2161  C   PRO B 189      33.250   9.344  -8.875  1.00 75.50           C  
ATOM   2162  CB  PRO B 189      35.562  10.250  -9.148  1.00 75.50           C  
ATOM   2163  O   PRO B 189      32.906   9.430  -7.695  1.00 75.50           O  
ATOM   2164  CG  PRO B 189      35.875  11.359  -8.195  1.00 75.50           C  
ATOM   2165  CD  PRO B 189      34.719  12.336  -8.219  1.00 75.50           C  
ATOM   2166  N   ASP B 190      32.750   8.375  -9.602  1.00 75.56           N  
ATOM   2167  CA  ASP B 190      32.031   7.176  -9.172  1.00 75.56           C  
ATOM   2168  C   ASP B 190      30.781   7.531  -8.398  1.00 75.56           C  
ATOM   2169  CB  ASP B 190      32.969   6.297  -8.312  1.00 75.56           C  
ATOM   2170  O   ASP B 190      30.531   7.000  -7.316  1.00 75.56           O  
ATOM   2171  CG  ASP B 190      34.000   5.539  -9.125  1.00 75.56           C  
ATOM   2172  OD1 ASP B 190      33.750   5.277 -10.328  1.00 75.56           O  
ATOM   2173  OD2 ASP B 190      35.062   5.195  -8.562  1.00 75.56           O  
ATOM   2174  N   ASN B 191      29.953   8.430  -8.844  1.00 79.56           N  
ATOM   2175  CA  ASN B 191      28.734   8.828  -8.133  1.00 79.56           C  
ATOM   2176  C   ASN B 191      27.672   7.727  -8.180  1.00 79.56           C  
ATOM   2177  CB  ASN B 191      28.172  10.133  -8.711  1.00 79.56           C  
ATOM   2178  O   ASN B 191      26.750   7.715  -7.367  1.00 79.56           O  
ATOM   2179  CG  ASN B 191      27.875  10.031 -10.195  1.00 79.56           C  
ATOM   2180  ND2 ASN B 191      28.391  10.992 -10.961  1.00 79.56           N  
ATOM   2181  OD1 ASN B 191      27.203   9.109 -10.648  1.00 79.56           O  
ATOM   2182  N   GLY B 192      27.812   6.773  -9.031  1.00 86.75           N  
ATOM   2183  CA  GLY B 192      26.938   5.605  -9.070  1.00 86.75           C  
ATOM   2184  C   GLY B 192      25.531   5.922  -9.523  1.00 86.75           C  
ATOM   2185  O   GLY B 192      24.594   5.184  -9.211  1.00 86.75           O  
ATOM   2186  N   ILE B 193      25.312   7.043 -10.180  1.00 92.81           N  
ATOM   2187  CA  ILE B 193      23.984   7.445 -10.656  1.00 92.81           C  
ATOM   2188  C   ILE B 193      23.828   7.074 -12.125  1.00 92.81           C  
ATOM   2189  CB  ILE B 193      23.750   8.961 -10.453  1.00 92.81           C  
ATOM   2190  O   ILE B 193      24.609   7.516 -12.969  1.00 92.81           O  
ATOM   2191  CG1 ILE B 193      23.984   9.352  -8.992  1.00 92.81           C  
ATOM   2192  CG2 ILE B 193      22.344   9.359 -10.914  1.00 92.81           C  
ATOM   2193  CD1 ILE B 193      24.141  10.852  -8.766  1.00 92.81           C  
ATOM   2194  N   ASP B 194      22.766   6.312 -12.375  1.00 95.31           N  
ATOM   2195  CA  ASP B 194      22.609   5.809 -13.734  1.00 95.31           C  
ATOM   2196  C   ASP B 194      21.594   6.648 -14.516  1.00 95.31           C  
ATOM   2197  CB  ASP B 194      22.156   4.344 -13.711  1.00 95.31           C  
ATOM   2198  O   ASP B 194      21.609   6.656 -15.750  1.00 95.31           O  
ATOM   2199  CG  ASP B 194      23.219   3.418 -13.125  1.00 95.31           C  
ATOM   2200  OD1 ASP B 194      24.359   3.410 -13.617  1.00 95.31           O  
ATOM   2201  OD2 ASP B 194      22.891   2.686 -12.172  1.00 95.31           O  
ATOM   2202  N   ALA B 195      20.688   7.297 -13.875  1.00 96.88           N  
ATOM   2203  CA  ALA B 195      19.625   8.094 -14.484  1.00 96.88           C  
ATOM   2204  C   ALA B 195      19.062   9.109 -13.500  1.00 96.88           C  
ATOM   2205  CB  ALA B 195      18.516   7.180 -15.008  1.00 96.88           C  
ATOM   2206  O   ALA B 195      19.312   9.023 -12.297  1.00 96.88           O  
ATOM   2207  N   PHE B 196      18.250  10.094 -14.094  1.00 97.19           N  
ATOM   2208  CA  PHE B 196      17.719  11.148 -13.242  1.00 97.19           C  
ATOM   2209  C   PHE B 196      16.219  11.312 -13.461  1.00 97.19           C  
ATOM   2210  CB  PHE B 196      18.422  12.477 -13.523  1.00 97.19           C  
ATOM   2211  O   PHE B 196      15.734  11.227 -14.594  1.00 97.19           O  
ATOM   2212  CG  PHE B 196      19.812  12.547 -12.938  1.00 97.19           C  
ATOM   2213  CD1 PHE B 196      20.031  13.062 -11.664  1.00 97.19           C  
ATOM   2214  CD2 PHE B 196      20.906  12.109 -13.672  1.00 97.19           C  
ATOM   2215  CE1 PHE B 196      21.312  13.133 -11.125  1.00 97.19           C  
ATOM   2216  CE2 PHE B 196      22.188  12.172 -13.141  1.00 97.19           C  
ATOM   2217  CZ  PHE B 196      22.391  12.688 -11.867  1.00 97.19           C  
ATOM   2218  N   LEU B 197      15.562  11.453 -12.391  1.00 96.38           N  
ATOM   2219  CA  LEU B 197      14.211  12.000 -12.391  1.00 96.38           C  
ATOM   2220  C   LEU B 197      14.211  13.453 -11.922  1.00 96.38           C  
ATOM   2221  CB  LEU B 197      13.297  11.164 -11.500  1.00 96.38           C  
ATOM   2222  O   LEU B 197      14.406  13.727 -10.734  1.00 96.38           O  
ATOM   2223  CG  LEU B 197      11.797  11.242 -11.797  1.00 96.38           C  
ATOM   2224  CD1 LEU B 197      11.484  10.516 -13.109  1.00 96.38           C  
ATOM   2225  CD2 LEU B 197      10.992  10.648 -10.648  1.00 96.38           C  
ATOM   2226  N   ALA B 198      14.016  14.336 -12.859  1.00 95.44           N  
ATOM   2227  CA  ALA B 198      14.109  15.766 -12.570  1.00 95.44           C  
ATOM   2228  C   ALA B 198      12.797  16.297 -12.000  1.00 95.44           C  
ATOM   2229  CB  ALA B 198      14.492  16.531 -13.836  1.00 95.44           C  
ATOM   2230  O   ALA B 198      11.727  15.789 -12.320  1.00 95.44           O  
ATOM   2231  N   PRO B 199      12.867  17.297 -11.164  1.00 92.69           N  
ATOM   2232  CA  PRO B 199      11.680  17.844 -10.508  1.00 92.69           C  
ATOM   2233  C   PRO B 199      10.789  18.641 -11.453  1.00 92.69           C  
ATOM   2234  CB  PRO B 199      12.258  18.750  -9.422  1.00 92.69           C  
ATOM   2235  O   PRO B 199      11.250  19.578 -12.102  1.00 92.69           O  
ATOM   2236  CG  PRO B 199      13.617  19.125  -9.922  1.00 92.69           C  
ATOM   2237  CD  PRO B 199      14.102  18.047 -10.836  1.00 92.69           C  
ATOM   2238  N   GLY B 200       9.539  18.359 -11.383  1.00 92.06           N  
ATOM   2239  CA  GLY B 200       8.586  19.031 -12.258  1.00 92.06           C  
ATOM   2240  C   GLY B 200       8.430  20.500 -11.961  1.00 92.06           C  
ATOM   2241  O   GLY B 200       8.414  21.328 -12.875  1.00 92.06           O  
ATOM   2242  N   HIS B 201       8.461  20.906 -10.758  1.00 90.94           N  
ATOM   2243  CA  HIS B 201       8.133  22.281 -10.406  1.00 90.94           C  
ATOM   2244  C   HIS B 201       9.297  23.219 -10.695  1.00 90.94           C  
ATOM   2245  CB  HIS B 201       7.734  22.391  -8.938  1.00 90.94           C  
ATOM   2246  O   HIS B 201       9.102  24.344 -11.172  1.00 90.94           O  
ATOM   2247  CG  HIS B 201       6.438  21.703  -8.617  1.00 90.94           C  
ATOM   2248  CD2 HIS B 201       5.465  21.219  -9.422  1.00 90.94           C  
ATOM   2249  ND1 HIS B 201       6.023  21.469  -7.324  1.00 90.94           N  
ATOM   2250  CE1 HIS B 201       4.848  20.859  -7.355  1.00 90.94           C  
ATOM   2251  NE2 HIS B 201       4.488  20.703  -8.617  1.00 90.94           N  
ATOM   2252  N   VAL B 202      10.469  22.750 -10.430  1.00 93.19           N  
ATOM   2253  CA  VAL B 202      11.625  23.547 -10.828  1.00 93.19           C  
ATOM   2254  C   VAL B 202      11.664  23.672 -12.344  1.00 93.19           C  
ATOM   2255  CB  VAL B 202      12.945  22.938 -10.305  1.00 93.19           C  
ATOM   2256  O   VAL B 202      11.906  24.766 -12.875  1.00 93.19           O  
ATOM   2257  CG1 VAL B 202      14.148  23.594 -10.977  1.00 93.19           C  
ATOM   2258  CG2 VAL B 202      13.031  23.078  -8.781  1.00 93.19           C  
ATOM   2259  N   SER B 203      11.414  22.656 -13.008  1.00 95.38           N  
ATOM   2260  CA  SER B 203      11.484  22.609 -14.469  1.00 95.38           C  
ATOM   2261  C   SER B 203      10.414  23.500 -15.094  1.00 95.38           C  
ATOM   2262  CB  SER B 203      11.328  21.172 -14.969  1.00 95.38           C  
ATOM   2263  O   SER B 203      10.586  24.000 -16.203  1.00 95.38           O  
ATOM   2264  OG  SER B 203      12.297  20.328 -14.375  1.00 95.38           O  
ATOM   2265  N   MET B 204       9.320  23.672 -14.383  1.00 93.81           N  
ATOM   2266  CA  MET B 204       8.281  24.562 -14.875  1.00 93.81           C  
ATOM   2267  C   MET B 204       8.812  25.984 -15.039  1.00 93.81           C  
ATOM   2268  CB  MET B 204       7.074  24.562 -13.930  1.00 93.81           C  
ATOM   2269  O   MET B 204       8.328  26.734 -15.883  1.00 93.81           O  
ATOM   2270  CG  MET B 204       6.023  25.594 -14.266  1.00 93.81           C  
ATOM   2271  SD  MET B 204       4.656  25.641 -13.047  1.00 93.81           S  
ATOM   2272  CE  MET B 204       5.484  26.484 -11.672  1.00 93.81           C  
ATOM   2273  N   VAL B 205       9.828  26.250 -14.305  1.00 94.81           N  
ATOM   2274  CA  VAL B 205      10.398  27.594 -14.344  1.00 94.81           C  
ATOM   2275  C   VAL B 205      11.570  27.625 -15.320  1.00 94.81           C  
ATOM   2276  CB  VAL B 205      10.859  28.047 -12.938  1.00 94.81           C  
ATOM   2277  O   VAL B 205      11.578  28.422 -16.266  1.00 94.81           O  
ATOM   2278  CG1 VAL B 205      11.555  29.406 -13.016  1.00 94.81           C  
ATOM   2279  CG2 VAL B 205       9.672  28.109 -11.977  1.00 94.81           C  
ATOM   2280  N   ILE B 206      12.523  26.719 -15.211  1.00 95.25           N  
ATOM   2281  CA  ILE B 206      13.781  26.844 -15.930  1.00 95.25           C  
ATOM   2282  C   ILE B 206      13.688  26.094 -17.266  1.00 95.25           C  
ATOM   2283  CB  ILE B 206      14.969  26.312 -15.094  1.00 95.25           C  
ATOM   2284  O   ILE B 206      14.531  26.281 -18.141  1.00 95.25           O  
ATOM   2285  CG1 ILE B 206      14.781  24.828 -14.797  1.00 95.25           C  
ATOM   2286  CG2 ILE B 206      15.117  27.125 -13.805  1.00 95.25           C  
ATOM   2287  CD1 ILE B 206      15.977  24.172 -14.125  1.00 95.25           C  
ATOM   2288  N   GLY B 207      12.727  25.281 -17.391  1.00 94.69           N  
ATOM   2289  CA  GLY B 207      12.586  24.516 -18.625  1.00 94.69           C  
ATOM   2290  C   GLY B 207      13.367  23.219 -18.609  1.00 94.69           C  
ATOM   2291  O   GLY B 207      14.086  22.922 -17.656  1.00 94.69           O  
ATOM   2292  N   THR B 208      13.219  22.516 -19.688  1.00 95.38           N  
ATOM   2293  CA  THR B 208      13.883  21.219 -19.797  1.00 95.38           C  
ATOM   2294  C   THR B 208      15.250  21.375 -20.469  1.00 95.38           C  
ATOM   2295  CB  THR B 208      13.031  20.219 -20.594  1.00 95.38           C  
ATOM   2296  O   THR B 208      16.141  20.531 -20.266  1.00 95.38           O  
ATOM   2297  CG2 THR B 208      11.672  20.000 -19.938  1.00 95.38           C  
ATOM   2298  OG1 THR B 208      12.828  20.719 -21.922  1.00 95.38           O  
ATOM   2299  N   ASP B 209      15.453  22.359 -21.219  1.00 92.44           N  
ATOM   2300  CA  ASP B 209      16.703  22.594 -21.953  1.00 92.44           C  
ATOM   2301  C   ASP B 209      17.875  22.766 -21.000  1.00 92.44           C  
ATOM   2302  CB  ASP B 209      16.578  23.828 -22.859  1.00 92.44           C  
ATOM   2303  O   ASP B 209      19.016  22.438 -21.328  1.00 92.44           O  
ATOM   2304  CG  ASP B 209      15.633  23.609 -24.031  1.00 92.44           C  
ATOM   2305  OD1 ASP B 209      15.336  22.438 -24.359  1.00 92.44           O  
ATOM   2306  OD2 ASP B 209      15.172  24.609 -24.609  1.00 92.44           O  
ATOM   2307  N   ALA B 210      17.562  23.141 -19.859  1.00 93.38           N  
ATOM   2308  CA  ALA B 210      18.609  23.391 -18.859  1.00 93.38           C  
ATOM   2309  C   ALA B 210      19.344  22.094 -18.484  1.00 93.38           C  
ATOM   2310  CB  ALA B 210      18.016  24.031 -17.609  1.00 93.38           C  
ATOM   2311  O   ALA B 210      20.469  22.125 -18.016  1.00 93.38           O  
ATOM   2312  N   TYR B 211      18.656  21.000 -18.688  1.00 95.69           N  
ATOM   2313  CA  TYR B 211      19.234  19.719 -18.250  1.00 95.69           C  
ATOM   2314  C   TYR B 211      20.000  19.062 -19.391  1.00 95.69           C  
ATOM   2315  CB  TYR B 211      18.125  18.781 -17.766  1.00 95.69           C  
ATOM   2316  O   TYR B 211      20.562  17.969 -19.219  1.00 95.69           O  
ATOM   2317  CG  TYR B 211      17.328  19.328 -16.609  1.00 95.69           C  
ATOM   2318  CD1 TYR B 211      17.891  19.453 -15.344  1.00 95.69           C  
ATOM   2319  CD2 TYR B 211      16.000  19.719 -16.781  1.00 95.69           C  
ATOM   2320  CE1 TYR B 211      17.156  19.969 -14.273  1.00 95.69           C  
ATOM   2321  CE2 TYR B 211      15.258  20.219 -15.711  1.00 95.69           C  
ATOM   2322  OH  TYR B 211      15.117  20.844 -13.414  1.00 95.69           O  
ATOM   2323  CZ  TYR B 211      15.844  20.344 -14.469  1.00 95.69           C  
ATOM   2324  N   ASN B 212      20.141  19.594 -20.562  1.00 93.56           N  
ATOM   2325  CA  ASN B 212      20.719  18.984 -21.750  1.00 93.56           C  
ATOM   2326  C   ASN B 212      22.156  18.516 -21.500  1.00 93.56           C  
ATOM   2327  CB  ASN B 212      20.672  19.953 -22.938  1.00 93.56           C  
ATOM   2328  O   ASN B 212      22.578  17.484 -22.031  1.00 93.56           O  
ATOM   2329  CG  ASN B 212      19.297  20.031 -23.562  1.00 93.56           C  
ATOM   2330  ND2 ASN B 212      19.031  21.125 -24.266  1.00 93.56           N  
ATOM   2331  OD1 ASN B 212      18.484  19.109 -23.422  1.00 93.56           O  
ATOM   2332  N   PHE B 213      22.906  19.172 -20.672  1.00 92.62           N  
ATOM   2333  CA  PHE B 213      24.297  18.828 -20.453  1.00 92.62           C  
ATOM   2334  C   PHE B 213      24.422  17.453 -19.797  1.00 92.62           C  
ATOM   2335  CB  PHE B 213      24.984  19.891 -19.578  1.00 92.62           C  
ATOM   2336  O   PHE B 213      25.438  16.781 -19.938  1.00 92.62           O  
ATOM   2337  CG  PHE B 213      24.578  19.828 -18.125  1.00 92.62           C  
ATOM   2338  CD1 PHE B 213      23.438  20.484 -17.672  1.00 92.62           C  
ATOM   2339  CD2 PHE B 213      25.344  19.109 -17.219  1.00 92.62           C  
ATOM   2340  CE1 PHE B 213      23.078  20.422 -16.328  1.00 92.62           C  
ATOM   2341  CE2 PHE B 213      24.984  19.062 -15.867  1.00 92.62           C  
ATOM   2342  CZ  PHE B 213      23.844  19.719 -15.430  1.00 92.62           C  
ATOM   2343  N   ILE B 214      23.453  17.000 -19.078  1.00 94.94           N  
ATOM   2344  CA  ILE B 214      23.500  15.727 -18.375  1.00 94.94           C  
ATOM   2345  C   ILE B 214      23.500  14.586 -19.391  1.00 94.94           C  
ATOM   2346  CB  ILE B 214      22.312  15.578 -17.391  1.00 94.94           C  
ATOM   2347  O   ILE B 214      24.234  13.609 -19.234  1.00 94.94           O  
ATOM   2348  CG1 ILE B 214      22.406  16.641 -16.297  1.00 94.94           C  
ATOM   2349  CG2 ILE B 214      22.281  14.172 -16.797  1.00 94.94           C  
ATOM   2350  CD1 ILE B 214      21.234  16.609 -15.312  1.00 94.94           C  
ATOM   2351  N   ALA B 215      22.641  14.766 -20.359  1.00 94.44           N  
ATOM   2352  CA  ALA B 215      22.578  13.750 -21.406  1.00 94.44           C  
ATOM   2353  C   ALA B 215      23.766  13.867 -22.359  1.00 94.44           C  
ATOM   2354  CB  ALA B 215      21.266  13.852 -22.172  1.00 94.44           C  
ATOM   2355  O   ALA B 215      24.375  12.859 -22.750  1.00 94.44           O  
ATOM   2356  N   SER B 216      24.156  15.086 -22.734  1.00 92.19           N  
ATOM   2357  CA  SER B 216      25.172  15.297 -23.750  1.00 92.19           C  
ATOM   2358  C   SER B 216      26.578  15.078 -23.172  1.00 92.19           C  
ATOM   2359  CB  SER B 216      25.062  16.719 -24.328  1.00 92.19           C  
ATOM   2360  O   SER B 216      27.359  14.328 -23.750  1.00 92.19           O  
ATOM   2361  OG  SER B 216      25.188  17.688 -23.297  1.00 92.19           O  
ATOM   2362  N   ASP B 217      26.859  15.625 -22.047  1.00 91.25           N  
ATOM   2363  CA  ASP B 217      28.219  15.609 -21.500  1.00 91.25           C  
ATOM   2364  C   ASP B 217      28.453  14.367 -20.641  1.00 91.25           C  
ATOM   2365  CB  ASP B 217      28.484  16.875 -20.672  1.00 91.25           C  
ATOM   2366  O   ASP B 217      29.531  13.766 -20.688  1.00 91.25           O  
ATOM   2367  CG  ASP B 217      28.281  18.141 -21.469  1.00 91.25           C  
ATOM   2368  OD1 ASP B 217      28.266  18.094 -22.719  1.00 91.25           O  
ATOM   2369  OD2 ASP B 217      28.141  19.219 -20.844  1.00 91.25           O  
ATOM   2370  N   PHE B 218      27.438  13.875 -19.953  1.00 92.75           N  
ATOM   2371  CA  PHE B 218      27.656  12.812 -18.984  1.00 92.75           C  
ATOM   2372  C   PHE B 218      26.953  11.531 -19.422  1.00 92.75           C  
ATOM   2373  CB  PHE B 218      27.156  13.234 -17.594  1.00 92.75           C  
ATOM   2374  O   PHE B 218      27.078  10.492 -18.766  1.00 92.75           O  
ATOM   2375  CG  PHE B 218      27.938  14.367 -17.000  1.00 92.75           C  
ATOM   2376  CD1 PHE B 218      29.109  14.125 -16.281  1.00 92.75           C  
ATOM   2377  CD2 PHE B 218      27.516  15.688 -17.141  1.00 92.75           C  
ATOM   2378  CE1 PHE B 218      29.828  15.172 -15.711  1.00 92.75           C  
ATOM   2379  CE2 PHE B 218      28.234  16.734 -16.594  1.00 92.75           C  
ATOM   2380  CZ  PHE B 218      29.391  16.484 -15.875  1.00 92.75           C  
ATOM   2381  N   HIS B 219      26.172  11.570 -20.484  1.00 93.88           N  
ATOM   2382  CA  HIS B 219      25.500  10.414 -21.062  1.00 93.88           C  
ATOM   2383  C   HIS B 219      24.594   9.719 -20.062  1.00 93.88           C  
ATOM   2384  CB  HIS B 219      26.531   9.430 -21.625  1.00 93.88           C  
ATOM   2385  O   HIS B 219      24.625   8.492 -19.922  1.00 93.88           O  
ATOM   2386  CG  HIS B 219      27.422  10.016 -22.672  1.00 93.88           C  
ATOM   2387  CD2 HIS B 219      28.766  10.195 -22.688  1.00 93.88           C  
ATOM   2388  ND1 HIS B 219      26.953  10.492 -23.875  1.00 93.88           N  
ATOM   2389  CE1 HIS B 219      27.969  10.945 -24.594  1.00 93.88           C  
ATOM   2390  NE2 HIS B 219      29.078  10.781 -23.891  1.00 93.88           N  
ATOM   2391  N   ARG B 220      23.859  10.461 -19.297  1.00 95.38           N  
ATOM   2392  CA  ARG B 220      22.844   9.969 -18.359  1.00 95.38           C  
ATOM   2393  C   ARG B 220      21.453  10.398 -18.797  1.00 95.38           C  
ATOM   2394  CB  ARG B 220      23.141  10.461 -16.953  1.00 95.38           C  
ATOM   2395  O   ARG B 220      21.203  11.578 -19.047  1.00 95.38           O  
ATOM   2396  CG  ARG B 220      24.531  10.141 -16.453  1.00 95.38           C  
ATOM   2397  CD  ARG B 220      24.734   8.641 -16.266  1.00 95.38           C  
ATOM   2398  NE  ARG B 220      26.062   8.344 -15.711  1.00 95.38           N  
ATOM   2399  NH1 ARG B 220      25.625   6.102 -15.352  1.00 95.38           N  
ATOM   2400  NH2 ARG B 220      27.672   6.977 -14.805  1.00 95.38           N  
ATOM   2401  CZ  ARG B 220      26.438   7.141 -15.289  1.00 95.38           C  
ATOM   2402  N   PRO B 221      20.531   9.453 -18.938  1.00 97.25           N  
ATOM   2403  CA  PRO B 221      19.156   9.852 -19.281  1.00 97.25           C  
ATOM   2404  C   PRO B 221      18.469  10.609 -18.141  1.00 97.25           C  
ATOM   2405  CB  PRO B 221      18.453   8.508 -19.531  1.00 97.25           C  
ATOM   2406  O   PRO B 221      18.750  10.367 -16.969  1.00 97.25           O  
ATOM   2407  CG  PRO B 221      19.234   7.512 -18.750  1.00 97.25           C  
ATOM   2408  CD  PRO B 221      20.672   7.961 -18.688  1.00 97.25           C  
ATOM   2409  N   LEU B 222      17.594  11.500 -18.594  1.00 97.44           N  
ATOM   2410  CA  LEU B 222      16.859  12.312 -17.625  1.00 97.44           C  
ATOM   2411  C   LEU B 222      15.414  12.508 -18.078  1.00 97.44           C  
ATOM   2412  CB  LEU B 222      17.531  13.672 -17.453  1.00 97.44           C  
ATOM   2413  O   LEU B 222      15.148  12.766 -19.250  1.00 97.44           O  
ATOM   2414  CG  LEU B 222      16.906  14.617 -16.422  1.00 97.44           C  
ATOM   2415  CD1 LEU B 222      18.000  15.438 -15.734  1.00 97.44           C  
ATOM   2416  CD2 LEU B 222      15.883  15.523 -17.078  1.00 97.44           C  
ATOM   2417  N   VAL B 223      14.461  12.352 -17.094  1.00 97.69           N  
ATOM   2418  CA  VAL B 223      13.047  12.594 -17.375  1.00 97.69           C  
ATOM   2419  C   VAL B 223      12.477  13.555 -16.328  1.00 97.69           C  
ATOM   2420  CB  VAL B 223      12.234  11.281 -17.375  1.00 97.69           C  
ATOM   2421  O   VAL B 223      12.633  13.344 -15.125  1.00 97.69           O  
ATOM   2422  CG1 VAL B 223      10.742  11.570 -17.516  1.00 97.69           C  
ATOM   2423  CG2 VAL B 223      12.711  10.367 -18.516  1.00 97.69           C  
ATOM   2424  N   VAL B 224      11.859  14.609 -16.812  1.00 96.88           N  
ATOM   2425  CA  VAL B 224      11.117  15.508 -15.930  1.00 96.88           C  
ATOM   2426  C   VAL B 224       9.773  14.883 -15.570  1.00 96.88           C  
ATOM   2427  CB  VAL B 224      10.906  16.891 -16.578  1.00 96.88           C  
ATOM   2428  O   VAL B 224       9.016  14.469 -16.453  1.00 96.88           O  
ATOM   2429  CG1 VAL B 224      10.039  17.781 -15.688  1.00 96.88           C  
ATOM   2430  CG2 VAL B 224      12.250  17.562 -16.875  1.00 96.88           C  
ATOM   2431  N   ALA B 225       9.500  14.805 -14.297  1.00 95.06           N  
ATOM   2432  CA  ALA B 225       8.289  14.117 -13.875  1.00 95.06           C  
ATOM   2433  C   ALA B 225       7.480  14.969 -12.906  1.00 95.06           C  
ATOM   2434  CB  ALA B 225       8.633  12.766 -13.242  1.00 95.06           C  
ATOM   2435  O   ALA B 225       8.031  15.852 -12.242  1.00 95.06           O  
ATOM   2436  N   GLY B 226       6.102  14.695 -12.867  1.00 91.88           N  
ATOM   2437  CA  GLY B 226       5.238  15.281 -11.852  1.00 91.88           C  
ATOM   2438  C   GLY B 226       5.371  14.625 -10.492  1.00 91.88           C  
ATOM   2439  O   GLY B 226       6.371  13.961 -10.219  1.00 91.88           O  
ATOM   2440  N   PHE B 227       4.352  14.852  -9.633  1.00 90.19           N  
ATOM   2441  CA  PHE B 227       4.527  14.484  -8.227  1.00 90.19           C  
ATOM   2442  C   PHE B 227       3.500  13.438  -7.809  1.00 90.19           C  
ATOM   2443  CB  PHE B 227       4.422  15.719  -7.332  1.00 90.19           C  
ATOM   2444  O   PHE B 227       3.535  12.945  -6.680  1.00 90.19           O  
ATOM   2445  CG  PHE B 227       5.562  16.688  -7.488  1.00 90.19           C  
ATOM   2446  CD1 PHE B 227       6.648  16.641  -6.621  1.00 90.19           C  
ATOM   2447  CD2 PHE B 227       5.551  17.625  -8.508  1.00 90.19           C  
ATOM   2448  CE1 PHE B 227       7.703  17.547  -6.766  1.00 90.19           C  
ATOM   2449  CE2 PHE B 227       6.605  18.531  -8.656  1.00 90.19           C  
ATOM   2450  CZ  PHE B 227       7.680  18.484  -7.781  1.00 90.19           C  
ATOM   2451  N   GLU B 228       2.658  13.141  -8.711  1.00 90.69           N  
ATOM   2452  CA  GLU B 228       1.674  12.102  -8.414  1.00 90.69           C  
ATOM   2453  C   GLU B 228       2.209  10.719  -8.766  1.00 90.69           C  
ATOM   2454  CB  GLU B 228       0.369  12.367  -9.172  1.00 90.69           C  
ATOM   2455  O   GLU B 228       3.148  10.586  -9.555  1.00 90.69           O  
ATOM   2456  CG  GLU B 228      -0.257  13.719  -8.859  1.00 90.69           C  
ATOM   2457  CD  GLU B 228      -0.536  13.930  -7.383  1.00 90.69           C  
ATOM   2458  OE1 GLU B 228      -0.379  15.070  -6.887  1.00 90.69           O  
ATOM   2459  OE2 GLU B 228      -0.914  12.938  -6.707  1.00 90.69           O  
ATOM   2460  N   PRO B 229       1.666   9.633  -8.211  1.00 92.00           N  
ATOM   2461  CA  PRO B 229       2.180   8.281  -8.422  1.00 92.00           C  
ATOM   2462  C   PRO B 229       2.299   7.918  -9.898  1.00 92.00           C  
ATOM   2463  CB  PRO B 229       1.141   7.395  -7.727  1.00 92.00           C  
ATOM   2464  O   PRO B 229       3.332   7.395 -10.328  1.00 92.00           O  
ATOM   2465  CG  PRO B 229       0.642   8.219  -6.582  1.00 92.00           C  
ATOM   2466  CD  PRO B 229       0.553   9.648  -7.031  1.00 92.00           C  
ATOM   2467  N   LEU B 230       1.337   8.195 -10.680  1.00 91.75           N  
ATOM   2468  CA  LEU B 230       1.396   7.855 -12.094  1.00 91.75           C  
ATOM   2469  C   LEU B 230       2.475   8.664 -12.805  1.00 91.75           C  
ATOM   2470  CB  LEU B 230       0.038   8.094 -12.758  1.00 91.75           C  
ATOM   2471  O   LEU B 230       3.133   8.164 -13.719  1.00 91.75           O  
ATOM   2472  CG  LEU B 230      -1.043   7.047 -12.492  1.00 91.75           C  
ATOM   2473  CD1 LEU B 230      -2.330   7.414 -13.227  1.00 91.75           C  
ATOM   2474  CD2 LEU B 230      -0.561   5.660 -12.914  1.00 91.75           C  
ATOM   2475  N   ASP B 231       2.635   9.906 -12.391  1.00 93.12           N  
ATOM   2476  CA  ASP B 231       3.699  10.719 -12.969  1.00 93.12           C  
ATOM   2477  C   ASP B 231       5.066  10.094 -12.719  1.00 93.12           C  
ATOM   2478  CB  ASP B 231       3.656  12.141 -12.398  1.00 93.12           C  
ATOM   2479  O   ASP B 231       5.867   9.945 -13.641  1.00 93.12           O  
ATOM   2480  CG  ASP B 231       2.441  12.930 -12.859  1.00 93.12           C  
ATOM   2481  OD1 ASP B 231       2.012  12.758 -14.023  1.00 93.12           O  
ATOM   2482  OD2 ASP B 231       1.911  13.727 -12.055  1.00 93.12           O  
ATOM   2483  N   LEU B 232       5.289   9.758 -11.508  1.00 94.56           N  
ATOM   2484  CA  LEU B 232       6.582   9.219 -11.109  1.00 94.56           C  
ATOM   2485  C   LEU B 232       6.848   7.871 -11.781  1.00 94.56           C  
ATOM   2486  CB  LEU B 232       6.645   9.062  -9.586  1.00 94.56           C  
ATOM   2487  O   LEU B 232       7.918   7.660 -12.344  1.00 94.56           O  
ATOM   2488  CG  LEU B 232       6.664  10.352  -8.773  1.00 94.56           C  
ATOM   2489  CD1 LEU B 232       6.477  10.055  -7.289  1.00 94.56           C  
ATOM   2490  CD2 LEU B 232       7.965  11.117  -9.008  1.00 94.56           C  
ATOM   2491  N   LEU B 233       5.883   7.023 -11.742  1.00 94.50           N  
ATOM   2492  CA  LEU B 233       6.059   5.695 -12.320  1.00 94.50           C  
ATOM   2493  C   LEU B 233       6.238   5.781 -13.836  1.00 94.50           C  
ATOM   2494  CB  LEU B 233       4.863   4.801 -11.984  1.00 94.50           C  
ATOM   2495  O   LEU B 233       7.059   5.062 -14.406  1.00 94.50           O  
ATOM   2496  CG  LEU B 233       4.758   4.324 -10.539  1.00 94.50           C  
ATOM   2497  CD1 LEU B 233       3.422   3.625 -10.305  1.00 94.50           C  
ATOM   2498  CD2 LEU B 233       5.918   3.400 -10.188  1.00 94.50           C  
ATOM   2499  N   GLN B 234       5.453   6.605 -14.461  1.00 93.69           N  
ATOM   2500  CA  GLN B 234       5.637   6.785 -15.898  1.00 93.69           C  
ATOM   2501  C   GLN B 234       7.020   7.340 -16.203  1.00 93.69           C  
ATOM   2502  CB  GLN B 234       4.555   7.707 -16.469  1.00 93.69           C  
ATOM   2503  O   GLN B 234       7.652   6.934 -17.188  1.00 93.69           O  
ATOM   2504  CG  GLN B 234       4.531   7.758 -17.984  1.00 93.69           C  
ATOM   2505  CD  GLN B 234       3.465   8.695 -18.531  1.00 93.69           C  
ATOM   2506  NE2 GLN B 234       3.098   8.508 -19.781  1.00 93.69           N  
ATOM   2507  OE1 GLN B 234       2.971   9.570 -17.812  1.00 93.69           O  
ATOM   2508  N   GLY B 235       7.465   8.336 -15.406  1.00 95.81           N  
ATOM   2509  CA  GLY B 235       8.828   8.812 -15.562  1.00 95.81           C  
ATOM   2510  C   GLY B 235       9.867   7.707 -15.492  1.00 95.81           C  
ATOM   2511  O   GLY B 235      10.805   7.672 -16.281  1.00 95.81           O  
ATOM   2512  N   VAL B 236       9.688   6.770 -14.594  1.00 96.62           N  
ATOM   2513  CA  VAL B 236      10.609   5.648 -14.438  1.00 96.62           C  
ATOM   2514  C   VAL B 236      10.539   4.750 -15.672  1.00 96.62           C  
ATOM   2515  CB  VAL B 236      10.297   4.828 -13.164  1.00 96.62           C  
ATOM   2516  O   VAL B 236      11.570   4.312 -16.188  1.00 96.62           O  
ATOM   2517  CG1 VAL B 236      11.172   3.578 -13.094  1.00 96.62           C  
ATOM   2518  CG2 VAL B 236      10.492   5.688 -11.914  1.00 96.62           C  
ATOM   2519  N   VAL B 237       9.344   4.457 -16.125  1.00 95.69           N  
ATOM   2520  CA  VAL B 237       9.188   3.641 -17.312  1.00 95.69           C  
ATOM   2521  C   VAL B 237       9.945   4.281 -18.484  1.00 95.69           C  
ATOM   2522  CB  VAL B 237       7.699   3.453 -17.688  1.00 95.69           C  
ATOM   2523  O   VAL B 237      10.648   3.594 -19.219  1.00 95.69           O  
ATOM   2524  CG1 VAL B 237       7.559   2.846 -19.078  1.00 95.69           C  
ATOM   2525  CG2 VAL B 237       7.000   2.582 -16.641  1.00 95.69           C  
ATOM   2526  N   MET B 238       9.805   5.574 -18.609  1.00 95.62           N  
ATOM   2527  CA  MET B 238      10.492   6.289 -19.688  1.00 95.62           C  
ATOM   2528  C   MET B 238      12.008   6.145 -19.547  1.00 95.62           C  
ATOM   2529  CB  MET B 238      10.109   7.770 -19.672  1.00 95.62           C  
ATOM   2530  O   MET B 238      12.703   5.945 -20.547  1.00 95.62           O  
ATOM   2531  CG  MET B 238       8.672   8.031 -20.094  1.00 95.62           C  
ATOM   2532  SD  MET B 238       8.172   9.781 -19.844  1.00 95.62           S  
ATOM   2533  CE  MET B 238       9.188  10.594 -21.109  1.00 95.62           C  
ATOM   2534  N   LEU B 239      12.523   6.219 -18.391  1.00 97.38           N  
ATOM   2535  CA  LEU B 239      13.953   6.047 -18.172  1.00 97.38           C  
ATOM   2536  C   LEU B 239      14.391   4.621 -18.484  1.00 97.38           C  
ATOM   2537  CB  LEU B 239      14.312   6.387 -16.719  1.00 97.38           C  
ATOM   2538  O   LEU B 239      15.453   4.414 -19.078  1.00 97.38           O  
ATOM   2539  CG  LEU B 239      14.289   7.871 -16.344  1.00 97.38           C  
ATOM   2540  CD1 LEU B 239      14.438   8.039 -14.836  1.00 97.38           C  
ATOM   2541  CD2 LEU B 239      15.383   8.625 -17.078  1.00 97.38           C  
ATOM   2542  N   VAL B 240      13.594   3.666 -18.062  1.00 96.19           N  
ATOM   2543  CA  VAL B 240      13.891   2.264 -18.328  1.00 96.19           C  
ATOM   2544  C   VAL B 240      13.945   2.031 -19.844  1.00 96.19           C  
ATOM   2545  CB  VAL B 240      12.844   1.325 -17.688  1.00 96.19           C  
ATOM   2546  O   VAL B 240      14.867   1.377 -20.344  1.00 96.19           O  
ATOM   2547  CG1 VAL B 240      12.945  -0.080 -18.281  1.00 96.19           C  
ATOM   2548  CG2 VAL B 240      13.023   1.286 -16.172  1.00 96.19           C  
ATOM   2549  N   GLU B 241      13.031   2.627 -20.562  1.00 95.06           N  
ATOM   2550  CA  GLU B 241      13.023   2.484 -22.016  1.00 95.06           C  
ATOM   2551  C   GLU B 241      14.266   3.098 -22.641  1.00 95.06           C  
ATOM   2552  CB  GLU B 241      11.766   3.129 -22.594  1.00 95.06           C  
ATOM   2553  O   GLU B 241      14.844   2.529 -23.562  1.00 95.06           O  
ATOM   2554  CG  GLU B 241      10.477   2.402 -22.250  1.00 95.06           C  
ATOM   2555  CD  GLU B 241      10.438   0.969 -22.750  1.00 95.06           C  
ATOM   2556  OE1 GLU B 241       9.750   0.125 -22.141  1.00 95.06           O  
ATOM   2557  OE2 GLU B 241      11.094   0.689 -23.781  1.00 95.06           O  
ATOM   2558  N   GLN B 242      14.695   4.176 -22.141  1.00 95.06           N  
ATOM   2559  CA  GLN B 242      15.922   4.785 -22.656  1.00 95.06           C  
ATOM   2560  C   GLN B 242      17.125   3.891 -22.391  1.00 95.06           C  
ATOM   2561  CB  GLN B 242      16.141   6.160 -22.016  1.00 95.06           C  
ATOM   2562  O   GLN B 242      17.984   3.725 -23.266  1.00 95.06           O  
ATOM   2563  CG  GLN B 242      15.180   7.230 -22.516  1.00 95.06           C  
ATOM   2564  CD  GLN B 242      15.570   8.625 -22.078  1.00 95.06           C  
ATOM   2565  NE2 GLN B 242      14.578   9.492 -21.891  1.00 95.06           N  
ATOM   2566  OE1 GLN B 242      16.750   8.922 -21.891  1.00 95.06           O  
ATOM   2567  N   LYS B 243      17.156   3.346 -21.219  1.00 95.00           N  
ATOM   2568  CA  LYS B 243      18.281   2.486 -20.859  1.00 95.00           C  
ATOM   2569  C   LYS B 243      18.281   1.213 -21.703  1.00 95.00           C  
ATOM   2570  CB  LYS B 243      18.234   2.131 -19.375  1.00 95.00           C  
ATOM   2571  O   LYS B 243      19.344   0.747 -22.125  1.00 95.00           O  
ATOM   2572  CG  LYS B 243      18.734   3.236 -18.469  1.00 95.00           C  
ATOM   2573  CD  LYS B 243      20.234   3.463 -18.625  1.00 95.00           C  
ATOM   2574  CE  LYS B 243      20.766   4.426 -17.578  1.00 95.00           C  
ATOM   2575  NZ  LYS B 243      22.250   4.617 -17.703  1.00 95.00           N  
ATOM   2576  N   ILE B 244      17.141   0.669 -21.938  1.00 93.12           N  
ATOM   2577  CA  ILE B 244      17.031  -0.503 -22.797  1.00 93.12           C  
ATOM   2578  C   ILE B 244      17.531  -0.159 -24.203  1.00 93.12           C  
ATOM   2579  CB  ILE B 244      15.586  -1.033 -22.859  1.00 93.12           C  
ATOM   2580  O   ILE B 244      18.297  -0.927 -24.797  1.00 93.12           O  
ATOM   2581  CG1 ILE B 244      15.172  -1.612 -21.500  1.00 93.12           C  
ATOM   2582  CG2 ILE B 244      15.445  -2.080 -23.969  1.00 93.12           C  
ATOM   2583  CD1 ILE B 244      13.688  -1.931 -21.391  1.00 93.12           C  
ATOM   2584  N   ALA B 245      17.188   1.020 -24.641  1.00 91.50           N  
ATOM   2585  CA  ALA B 245      17.562   1.463 -25.984  1.00 91.50           C  
ATOM   2586  C   ALA B 245      18.969   2.045 -26.000  1.00 91.50           C  
ATOM   2587  CB  ALA B 245      16.562   2.492 -26.500  1.00 91.50           C  
ATOM   2588  O   ALA B 245      19.469   2.459 -27.047  1.00 91.50           O  
ATOM   2589  N   ALA B 246      19.625   2.121 -24.938  1.00 91.62           N  
ATOM   2590  CA  ALA B 246      20.953   2.689 -24.797  1.00 91.62           C  
ATOM   2591  C   ALA B 246      21.000   4.129 -25.297  1.00 91.62           C  
ATOM   2592  CB  ALA B 246      21.984   1.839 -25.531  1.00 91.62           C  
ATOM   2593  O   ALA B 246      21.922   4.520 -26.016  1.00 91.62           O  
ATOM   2594  N   HIS B 247      19.906   4.852 -24.922  1.00 90.38           N  
ATOM   2595  CA  HIS B 247      19.812   6.277 -25.219  1.00 90.38           C  
ATOM   2596  C   HIS B 247      19.938   7.113 -23.953  1.00 90.38           C  
ATOM   2597  CB  HIS B 247      18.484   6.590 -25.922  1.00 90.38           C  
ATOM   2598  O   HIS B 247      19.688   6.625 -22.844  1.00 90.38           O  
ATOM   2599  CG  HIS B 247      18.375   6.004 -27.281  1.00 90.38           C  
ATOM   2600  CD2 HIS B 247      19.328   5.527 -28.125  1.00 90.38           C  
ATOM   2601  ND1 HIS B 247      17.172   5.863 -27.938  1.00 90.38           N  
ATOM   2602  CE1 HIS B 247      17.391   5.320 -29.125  1.00 90.38           C  
ATOM   2603  NE2 HIS B 247      18.688   5.109 -29.266  1.00 90.38           N  
ATOM   2604  N   SER B 248      20.594   8.273 -24.172  1.00 93.62           N  
ATOM   2605  CA  SER B 248      20.609   9.281 -23.125  1.00 93.62           C  
ATOM   2606  C   SER B 248      20.016  10.602 -23.609  1.00 93.62           C  
ATOM   2607  CB  SER B 248      22.047   9.516 -22.625  1.00 93.62           C  
ATOM   2608  O   SER B 248      20.672  11.367 -24.312  1.00 93.62           O  
ATOM   2609  OG  SER B 248      22.609   8.312 -22.141  1.00 93.62           O  
ATOM   2610  N   LYS B 249      18.734  10.836 -23.250  1.00 95.31           N  
ATOM   2611  CA  LYS B 249      18.000  12.031 -23.672  1.00 95.31           C  
ATOM   2612  C   LYS B 249      17.281  12.672 -22.484  1.00 95.31           C  
ATOM   2613  CB  LYS B 249      17.016  11.703 -24.781  1.00 95.31           C  
ATOM   2614  O   LYS B 249      17.078  12.031 -21.453  1.00 95.31           O  
ATOM   2615  CG  LYS B 249      17.672  11.156 -26.047  1.00 95.31           C  
ATOM   2616  CD  LYS B 249      16.625  10.820 -27.109  1.00 95.31           C  
ATOM   2617  CE  LYS B 249      17.281  10.250 -28.359  1.00 95.31           C  
ATOM   2618  NZ  LYS B 249      16.266   9.883 -29.391  1.00 95.31           N  
ATOM   2619  N   VAL B 250      17.000  13.930 -22.766  1.00 96.62           N  
ATOM   2620  CA  VAL B 250      16.125  14.633 -21.828  1.00 96.62           C  
ATOM   2621  C   VAL B 250      14.688  14.578 -22.328  1.00 96.62           C  
ATOM   2622  CB  VAL B 250      16.562  16.109 -21.641  1.00 96.62           C  
ATOM   2623  O   VAL B 250      14.383  15.062 -23.422  1.00 96.62           O  
ATOM   2624  CG1 VAL B 250      15.609  16.844 -20.703  1.00 96.62           C  
ATOM   2625  CG2 VAL B 250      18.000  16.172 -21.109  1.00 96.62           C  
ATOM   2626  N   GLU B 251      13.828  13.891 -21.516  1.00 96.38           N  
ATOM   2627  CA  GLU B 251      12.414  13.773 -21.875  1.00 96.38           C  
ATOM   2628  C   GLU B 251      11.523  14.414 -20.828  1.00 96.38           C  
ATOM   2629  CB  GLU B 251      12.023  12.305 -22.078  1.00 96.38           C  
ATOM   2630  O   GLU B 251      11.969  14.680 -19.703  1.00 96.38           O  
ATOM   2631  CG  GLU B 251      12.695  11.648 -23.266  1.00 96.38           C  
ATOM   2632  CD  GLU B 251      12.258  10.203 -23.484  1.00 96.38           C  
ATOM   2633  OE1 GLU B 251      11.961   9.828 -24.641  1.00 96.38           O  
ATOM   2634  OE2 GLU B 251      12.211   9.453 -22.484  1.00 96.38           O  
ATOM   2635  N   ASN B 252      10.266  14.688 -21.297  1.00 94.81           N  
ATOM   2636  CA  ASN B 252       9.344  15.422 -20.438  1.00 94.81           C  
ATOM   2637  C   ASN B 252       8.039  14.664 -20.234  1.00 94.81           C  
ATOM   2638  CB  ASN B 252       9.070  16.812 -21.016  1.00 94.81           C  
ATOM   2639  O   ASN B 252       7.152  14.703 -21.078  1.00 94.81           O  
ATOM   2640  CG  ASN B 252       8.289  17.703 -20.047  1.00 94.81           C  
ATOM   2641  ND2 ASN B 252       8.070  18.953 -20.438  1.00 94.81           N  
ATOM   2642  OD1 ASN B 252       7.879  17.250 -18.969  1.00 94.81           O  
ATOM   2643  N   GLN B 253       7.969  14.000 -19.141  1.00 94.50           N  
ATOM   2644  CA  GLN B 253       6.742  13.297 -18.781  1.00 94.50           C  
ATOM   2645  C   GLN B 253       5.684  14.266 -18.250  1.00 94.50           C  
ATOM   2646  CB  GLN B 253       7.031  12.219 -17.719  1.00 94.50           C  
ATOM   2647  O   GLN B 253       4.484  13.984 -18.328  1.00 94.50           O  
ATOM   2648  CG  GLN B 253       5.828  11.344 -17.406  1.00 94.50           C  
ATOM   2649  CD  GLN B 253       4.879  11.992 -16.406  1.00 94.50           C  
ATOM   2650  NE2 GLN B 253       3.592  11.680 -16.547  1.00 94.50           N  
ATOM   2651  OE1 GLN B 253       5.297  12.758 -15.539  1.00 94.50           O  
ATOM   2652  N   TYR B 254       5.996  15.477 -17.703  1.00 93.75           N  
ATOM   2653  CA  TYR B 254       5.117  16.453 -17.062  1.00 93.75           C  
ATOM   2654  C   TYR B 254       4.777  17.594 -18.016  1.00 93.75           C  
ATOM   2655  CB  TYR B 254       5.770  17.000 -15.789  1.00 93.75           C  
ATOM   2656  O   TYR B 254       4.742  18.750 -17.609  1.00 93.75           O  
ATOM   2657  CG  TYR B 254       4.777  17.484 -14.758  1.00 93.75           C  
ATOM   2658  CD1 TYR B 254       5.105  18.500 -13.859  1.00 93.75           C  
ATOM   2659  CD2 TYR B 254       3.512  16.906 -14.664  1.00 93.75           C  
ATOM   2660  CE1 TYR B 254       4.195  18.938 -12.906  1.00 93.75           C  
ATOM   2661  CE2 TYR B 254       2.592  17.344 -13.719  1.00 93.75           C  
ATOM   2662  OH  TYR B 254       2.037  18.781 -11.898  1.00 93.75           O  
ATOM   2663  CZ  TYR B 254       2.943  18.359 -12.844  1.00 93.75           C  
ATOM   2664  N   ARG B 255       4.496  17.344 -19.172  1.00 91.62           N  
ATOM   2665  CA  ARG B 255       4.262  18.312 -20.234  1.00 91.62           C  
ATOM   2666  C   ARG B 255       3.035  19.172 -19.938  1.00 91.62           C  
ATOM   2667  CB  ARG B 255       4.098  17.609 -21.578  1.00 91.62           C  
ATOM   2668  O   ARG B 255       2.926  20.297 -20.406  1.00 91.62           O  
ATOM   2669  CG  ARG B 255       5.406  17.156 -22.203  1.00 91.62           C  
ATOM   2670  CD  ARG B 255       5.211  16.672 -23.641  1.00 91.62           C  
ATOM   2671  NE  ARG B 255       6.477  16.625 -24.359  1.00 91.62           N  
ATOM   2672  NH1 ARG B 255       5.512  16.188 -26.422  1.00 91.62           N  
ATOM   2673  NH2 ARG B 255       7.789  16.375 -26.234  1.00 91.62           N  
ATOM   2674  CZ  ARG B 255       6.590  16.391 -25.672  1.00 91.62           C  
ATOM   2675  N   ARG B 256       2.148  18.641 -19.172  1.00 90.38           N  
ATOM   2676  CA  ARG B 256       0.934  19.391 -18.875  1.00 90.38           C  
ATOM   2677  C   ARG B 256       1.250  20.656 -18.078  1.00 90.38           C  
ATOM   2678  CB  ARG B 256      -0.072  18.531 -18.125  1.00 90.38           C  
ATOM   2679  O   ARG B 256       0.485  21.609 -18.094  1.00 90.38           O  
ATOM   2680  CG  ARG B 256       0.379  18.141 -16.734  1.00 90.38           C  
ATOM   2681  CD  ARG B 256      -0.590  17.156 -16.078  1.00 90.38           C  
ATOM   2682  NE  ARG B 256      -0.150  16.781 -14.742  1.00 90.38           N  
ATOM   2683  NH1 ARG B 256       1.204  15.047 -15.453  1.00 90.38           N  
ATOM   2684  NH2 ARG B 256       1.026  15.516 -13.219  1.00 90.38           N  
ATOM   2685  CZ  ARG B 256       0.692  15.781 -14.477  1.00 90.38           C  
ATOM   2686  N   VAL B 257       2.359  20.641 -17.438  1.00 91.56           N  
ATOM   2687  CA  VAL B 257       2.686  21.766 -16.578  1.00 91.56           C  
ATOM   2688  C   VAL B 257       3.996  22.406 -17.031  1.00 91.56           C  
ATOM   2689  CB  VAL B 257       2.787  21.344 -15.094  1.00 91.56           C  
ATOM   2690  O   VAL B 257       4.191  23.609 -16.891  1.00 91.56           O  
ATOM   2691  CG1 VAL B 257       3.305  22.500 -14.234  1.00 91.56           C  
ATOM   2692  CG2 VAL B 257       1.431  20.859 -14.586  1.00 91.56           C  
ATOM   2693  N   VAL B 258       4.898  21.609 -17.609  1.00 93.69           N  
ATOM   2694  CA  VAL B 258       6.254  22.078 -17.875  1.00 93.69           C  
ATOM   2695  C   VAL B 258       6.434  22.297 -19.375  1.00 93.69           C  
ATOM   2696  CB  VAL B 258       7.316  21.078 -17.359  1.00 93.69           C  
ATOM   2697  O   VAL B 258       6.551  21.344 -20.141  1.00 93.69           O  
ATOM   2698  CG1 VAL B 258       8.727  21.562 -17.688  1.00 93.69           C  
ATOM   2699  CG2 VAL B 258       7.156  20.859 -15.852  1.00 93.69           C  
ATOM   2700  N   PRO B 259       6.602  23.547 -19.766  1.00 90.19           N  
ATOM   2701  CA  PRO B 259       7.043  23.812 -21.141  1.00 90.19           C  
ATOM   2702  C   PRO B 259       8.547  23.609 -21.312  1.00 90.19           C  
ATOM   2703  CB  PRO B 259       6.656  25.281 -21.359  1.00 90.19           C  
ATOM   2704  O   PRO B 259       9.312  23.734 -20.359  1.00 90.19           O  
ATOM   2705  CG  PRO B 259       6.059  25.719 -20.047  1.00 90.19           C  
ATOM   2706  CD  PRO B 259       6.195  24.594 -19.062  1.00 90.19           C  
ATOM   2707  N   ASP B 260       8.938  23.375 -22.578  1.00 90.50           N  
ATOM   2708  CA  ASP B 260      10.352  23.125 -22.859  1.00 90.50           C  
ATOM   2709  C   ASP B 260      11.203  24.344 -22.500  1.00 90.50           C  
ATOM   2710  CB  ASP B 260      10.555  22.734 -24.328  1.00 90.50           C  
ATOM   2711  O   ASP B 260      12.289  24.203 -21.922  1.00 90.50           O  
ATOM   2712  CG  ASP B 260       9.969  21.391 -24.672  1.00 90.50           C  
ATOM   2713  OD1 ASP B 260       9.773  20.547 -23.750  1.00 90.50           O  
ATOM   2714  OD2 ASP B 260       9.695  21.141 -25.859  1.00 90.50           O  
ATOM   2715  N   ALA B 261      10.703  25.469 -22.812  1.00 91.94           N  
ATOM   2716  CA  ALA B 261      11.469  26.688 -22.594  1.00 91.94           C  
ATOM   2717  C   ALA B 261      11.289  27.172 -21.156  1.00 91.94           C  
ATOM   2718  CB  ALA B 261      11.039  27.781 -23.578  1.00 91.94           C  
ATOM   2719  O   ALA B 261      11.961  28.125 -20.734  1.00 91.94           O  
ATOM   2720  N   GLY B 262      10.430  26.609 -20.375  1.00 93.31           N  
ATOM   2721  CA  GLY B 262      10.125  27.078 -19.031  1.00 93.31           C  
ATOM   2722  C   GLY B 262       9.227  28.312 -19.016  1.00 93.31           C  
ATOM   2723  O   GLY B 262       8.578  28.609 -20.016  1.00 93.31           O  
ATOM   2724  N   ASN B 263       9.094  28.922 -17.875  1.00 94.31           N  
ATOM   2725  CA  ASN B 263       8.273  30.125 -17.688  1.00 94.31           C  
ATOM   2726  C   ASN B 263       9.094  31.391 -17.906  1.00 94.31           C  
ATOM   2727  CB  ASN B 263       7.621  30.125 -16.312  1.00 94.31           C  
ATOM   2728  O   ASN B 263       9.828  31.812 -17.000  1.00 94.31           O  
ATOM   2729  CG  ASN B 263       6.629  31.250 -16.141  1.00 94.31           C  
ATOM   2730  ND2 ASN B 263       5.582  31.016 -15.352  1.00 94.31           N  
ATOM   2731  OD1 ASN B 263       6.801  32.344 -16.703  1.00 94.31           O  
ATOM   2732  N   LEU B 264       8.898  31.984 -19.078  1.00 93.88           N  
ATOM   2733  CA  LEU B 264       9.719  33.125 -19.469  1.00 93.88           C  
ATOM   2734  C   LEU B 264       9.492  34.312 -18.547  1.00 93.88           C  
ATOM   2735  CB  LEU B 264       9.414  33.531 -20.922  1.00 93.88           C  
ATOM   2736  O   LEU B 264      10.430  35.031 -18.219  1.00 93.88           O  
ATOM   2737  CG  LEU B 264       9.852  32.531 -22.000  1.00 93.88           C  
ATOM   2738  CD1 LEU B 264       9.234  32.906 -23.344  1.00 93.88           C  
ATOM   2739  CD2 LEU B 264      11.367  32.469 -22.109  1.00 93.88           C  
ATOM   2740  N   LEU B 265       8.273  34.531 -18.125  1.00 93.94           N  
ATOM   2741  CA  LEU B 265       7.984  35.625 -17.203  1.00 93.94           C  
ATOM   2742  C   LEU B 265       8.695  35.438 -15.875  1.00 93.94           C  
ATOM   2743  CB  LEU B 265       6.473  35.750 -16.984  1.00 93.94           C  
ATOM   2744  O   LEU B 265       9.250  36.375 -15.305  1.00 93.94           O  
ATOM   2745  CG  LEU B 265       5.648  36.219 -18.188  1.00 93.94           C  
ATOM   2746  CD1 LEU B 265       4.160  36.156 -17.859  1.00 93.94           C  
ATOM   2747  CD2 LEU B 265       6.043  37.656 -18.594  1.00 93.94           C  
ATOM   2748  N   ALA B 266       8.680  34.219 -15.453  1.00 95.69           N  
ATOM   2749  CA  ALA B 266       9.367  33.875 -14.211  1.00 95.69           C  
ATOM   2750  C   ALA B 266      10.875  34.062 -14.352  1.00 95.69           C  
ATOM   2751  CB  ALA B 266       9.062  32.438 -13.797  1.00 95.69           C  
ATOM   2752  O   ALA B 266      11.516  34.656 -13.461  1.00 95.69           O  
ATOM   2753  N   GLN B 267      11.406  33.688 -15.469  1.00 95.69           N  
ATOM   2754  CA  GLN B 267      12.836  33.844 -15.703  1.00 95.69           C  
ATOM   2755  C   GLN B 267      13.234  35.312 -15.766  1.00 95.69           C  
ATOM   2756  CB  GLN B 267      13.242  33.125 -17.000  1.00 95.69           C  
ATOM   2757  O   GLN B 267      14.281  35.688 -15.242  1.00 95.69           O  
ATOM   2758  CG  GLN B 267      13.148  31.609 -16.938  1.00 95.69           C  
ATOM   2759  CD  GLN B 267      13.453  30.938 -18.250  1.00 95.69           C  
ATOM   2760  NE2 GLN B 267      12.977  29.719 -18.422  1.00 95.69           N  
ATOM   2761  OE1 GLN B 267      14.109  31.531 -19.125  1.00 95.69           O  
ATOM   2762  N   GLN B 268      12.445  36.062 -16.375  1.00 95.94           N  
ATOM   2763  CA  GLN B 268      12.711  37.500 -16.453  1.00 95.94           C  
ATOM   2764  C   GLN B 268      12.672  38.125 -15.062  1.00 95.94           C  
ATOM   2765  CB  GLN B 268      11.711  38.156 -17.375  1.00 95.94           C  
ATOM   2766  O   GLN B 268      13.539  38.938 -14.727  1.00 95.94           O  
ATOM   2767  CG  GLN B 268      11.945  37.875 -18.859  1.00 95.94           C  
ATOM   2768  CD  GLN B 268      10.820  38.406 -19.734  1.00 95.94           C  
ATOM   2769  NE2 GLN B 268      11.000  38.281 -21.047  1.00 95.94           N  
ATOM   2770  OE1 GLN B 268       9.805  38.906 -19.234  1.00 95.94           O  
ATOM   2771  N   ALA B 269      11.648  37.750 -14.320  1.00 96.31           N  
ATOM   2772  CA  ALA B 269      11.555  38.281 -12.961  1.00 96.31           C  
ATOM   2773  C   ALA B 269      12.781  37.906 -12.141  1.00 96.31           C  
ATOM   2774  CB  ALA B 269      10.289  37.750 -12.273  1.00 96.31           C  
ATOM   2775  O   ALA B 269      13.336  38.750 -11.422  1.00 96.31           O  
ATOM   2776  N   ILE B 270      13.211  36.688 -12.266  1.00 96.50           N  
ATOM   2777  CA  ILE B 270      14.391  36.219 -11.547  1.00 96.50           C  
ATOM   2778  C   ILE B 270      15.617  37.000 -11.984  1.00 96.50           C  
ATOM   2779  CB  ILE B 270      14.625  34.719 -11.766  1.00 96.50           C  
ATOM   2780  O   ILE B 270      16.406  37.469 -11.148  1.00 96.50           O  
ATOM   2781  CG1 ILE B 270      13.492  33.906 -11.117  1.00 96.50           C  
ATOM   2782  CG2 ILE B 270      15.984  34.281 -11.211  1.00 96.50           C  
ATOM   2783  CD1 ILE B 270      13.531  32.406 -11.461  1.00 96.50           C  
ATOM   2784  N   ALA B 271      15.773  37.281 -13.266  1.00 95.69           N  
ATOM   2785  CA  ALA B 271      16.938  37.969 -13.797  1.00 95.69           C  
ATOM   2786  C   ALA B 271      16.969  39.438 -13.352  1.00 95.69           C  
ATOM   2787  CB  ALA B 271      16.969  37.906 -15.320  1.00 95.69           C  
ATOM   2788  O   ALA B 271      18.031  40.031 -13.172  1.00 95.69           O  
ATOM   2789  N   ASP B 272      15.867  39.938 -13.203  1.00 96.31           N  
ATOM   2790  CA  ASP B 272      15.766  41.312 -12.773  1.00 96.31           C  
ATOM   2791  C   ASP B 272      16.219  41.500 -11.328  1.00 96.31           C  
ATOM   2792  CB  ASP B 272      14.336  41.844 -12.938  1.00 96.31           C  
ATOM   2793  O   ASP B 272      16.953  42.438 -11.008  1.00 96.31           O  
ATOM   2794  CG  ASP B 272      14.172  43.281 -12.555  1.00 96.31           C  
ATOM   2795  OD1 ASP B 272      15.102  44.094 -12.797  1.00 96.31           O  
ATOM   2796  OD2 ASP B 272      13.109  43.656 -11.992  1.00 96.31           O  
ATOM   2797  N   VAL B 273      15.867  40.531 -10.508  1.00 97.50           N  
ATOM   2798  CA  VAL B 273      15.992  40.719  -9.070  1.00 97.50           C  
ATOM   2799  C   VAL B 273      17.234  40.000  -8.555  1.00 97.50           C  
ATOM   2800  CB  VAL B 273      14.734  40.219  -8.320  1.00 97.50           C  
ATOM   2801  O   VAL B 273      17.875  40.438  -7.598  1.00 97.50           O  
ATOM   2802  CG1 VAL B 273      14.961  40.250  -6.809  1.00 97.50           C  
ATOM   2803  CG2 VAL B 273      13.516  41.062  -8.703  1.00 97.50           C  
ATOM   2804  N   PHE B 274      17.562  38.844  -9.188  1.00 96.50           N  
ATOM   2805  CA  PHE B 274      18.641  38.031  -8.648  1.00 96.50           C  
ATOM   2806  C   PHE B 274      19.781  37.906  -9.648  1.00 96.50           C  
ATOM   2807  CB  PHE B 274      18.125  36.625  -8.281  1.00 96.50           C  
ATOM   2808  O   PHE B 274      19.578  38.031 -10.859  1.00 96.50           O  
ATOM   2809  CG  PHE B 274      17.000  36.656  -7.273  1.00 96.50           C  
ATOM   2810  CD1 PHE B 274      17.234  37.031  -5.957  1.00 96.50           C  
ATOM   2811  CD2 PHE B 274      15.711  36.312  -7.645  1.00 96.50           C  
ATOM   2812  CE1 PHE B 274      16.203  37.062  -5.023  1.00 96.50           C  
ATOM   2813  CE2 PHE B 274      14.672  36.312  -6.715  1.00 96.50           C  
ATOM   2814  CZ  PHE B 274      14.922  36.688  -5.406  1.00 96.50           C  
ATOM   2815  N   CYS B 275      20.984  37.688  -9.078  1.00 93.06           N  
ATOM   2816  CA  CYS B 275      22.172  37.375  -9.867  1.00 93.06           C  
ATOM   2817  C   CYS B 275      22.984  36.281  -9.211  1.00 93.06           C  
ATOM   2818  CB  CYS B 275      23.031  38.625 -10.039  1.00 93.06           C  
ATOM   2819  O   CYS B 275      22.953  36.125  -7.992  1.00 93.06           O  
ATOM   2820  SG  CYS B 275      23.672  39.312  -8.484  1.00 93.06           S  
ATOM   2821  N   VAL B 276      23.469  35.500 -10.102  1.00 88.19           N  
ATOM   2822  CA  VAL B 276      24.312  34.406  -9.617  1.00 88.19           C  
ATOM   2823  C   VAL B 276      25.781  34.844  -9.586  1.00 88.19           C  
ATOM   2824  CB  VAL B 276      24.172  33.125 -10.484  1.00 88.19           C  
ATOM   2825  O   VAL B 276      26.344  35.219 -10.617  1.00 88.19           O  
ATOM   2826  CG1 VAL B 276      25.078  32.031  -9.969  1.00 88.19           C  
ATOM   2827  CG2 VAL B 276      22.719  32.688 -10.516  1.00 88.19           C  
ATOM   2828  N   ASN B 277      26.234  34.938  -8.328  1.00 80.50           N  
ATOM   2829  CA  ASN B 277      27.625  35.375  -8.156  1.00 80.50           C  
ATOM   2830  C   ASN B 277      28.234  34.719  -6.910  1.00 80.50           C  
ATOM   2831  CB  ASN B 277      27.719  36.875  -8.086  1.00 80.50           C  
ATOM   2832  O   ASN B 277      27.578  34.594  -5.887  1.00 80.50           O  
ATOM   2833  CG  ASN B 277      29.094  37.406  -8.469  1.00 80.50           C  
ATOM   2834  ND2 ASN B 277      29.266  38.719  -8.453  1.00 80.50           N  
ATOM   2835  OD1 ASN B 277      30.000  36.625  -8.781  1.00 80.50           O  
ATOM   2836  N   GLY B 278      29.391  34.094  -7.109  1.00 78.81           N  
ATOM   2837  CA  GLY B 278      30.141  33.562  -5.984  1.00 78.81           C  
ATOM   2838  C   GLY B 278      29.766  32.125  -5.664  1.00 78.81           C  
ATOM   2839  O   GLY B 278      29.047  31.484  -6.438  1.00 78.81           O  
ATOM   2840  N   ASP B 279      30.344  31.734  -4.410  1.00 77.88           N  
ATOM   2841  CA  ASP B 279      30.156  30.359  -3.971  1.00 77.88           C  
ATOM   2842  C   ASP B 279      29.109  30.250  -2.877  1.00 77.88           C  
ATOM   2843  CB  ASP B 279      31.484  29.781  -3.471  1.00 77.88           C  
ATOM   2844  O   ASP B 279      28.703  31.266  -2.295  1.00 77.88           O  
ATOM   2845  CG  ASP B 279      32.625  29.922  -4.477  1.00 77.88           C  
ATOM   2846  OD1 ASP B 279      32.344  30.062  -5.688  1.00 77.88           O  
ATOM   2847  OD2 ASP B 279      33.781  29.906  -4.055  1.00 77.88           O  
ATOM   2848  N   SER B 280      28.469  29.141  -2.867  1.00 79.69           N  
ATOM   2849  CA  SER B 280      27.500  28.875  -1.802  1.00 79.69           C  
ATOM   2850  C   SER B 280      27.812  27.578  -1.082  1.00 79.69           C  
ATOM   2851  CB  SER B 280      26.078  28.828  -2.363  1.00 79.69           C  
ATOM   2852  O   SER B 280      28.250  26.609  -1.704  1.00 79.69           O  
ATOM   2853  OG  SER B 280      25.875  27.656  -3.111  1.00 79.69           O  
ATOM   2854  N   GLU B 281      27.656  27.641   0.173  1.00 79.25           N  
ATOM   2855  CA  GLU B 281      27.859  26.453   0.988  1.00 79.25           C  
ATOM   2856  C   GLU B 281      26.578  25.609   1.057  1.00 79.25           C  
ATOM   2857  CB  GLU B 281      28.312  26.828   2.398  1.00 79.25           C  
ATOM   2858  O   GLU B 281      25.484  26.141   1.229  1.00 79.25           O  
ATOM   2859  CG  GLU B 281      28.703  25.641   3.260  1.00 79.25           C  
ATOM   2860  CD  GLU B 281      29.062  26.031   4.688  1.00 79.25           C  
ATOM   2861  OE1 GLU B 281      29.375  25.125   5.500  1.00 79.25           O  
ATOM   2862  OE2 GLU B 281      29.047  27.234   4.992  1.00 79.25           O  
ATOM   2863  N   TRP B 282      26.719  24.391   0.816  1.00 80.06           N  
ATOM   2864  CA  TRP B 282      25.625  23.438   0.919  1.00 80.06           C  
ATOM   2865  C   TRP B 282      25.891  22.406   2.020  1.00 80.06           C  
ATOM   2866  CB  TRP B 282      25.406  22.719  -0.417  1.00 80.06           C  
ATOM   2867  O   TRP B 282      26.969  21.812   2.076  1.00 80.06           O  
ATOM   2868  CG  TRP B 282      24.953  23.625  -1.526  1.00 80.06           C  
ATOM   2869  CD1 TRP B 282      25.609  24.719  -2.004  1.00 80.06           C  
ATOM   2870  CD2 TRP B 282      23.750  23.500  -2.295  1.00 80.06           C  
ATOM   2871  CE2 TRP B 282      23.750  24.562  -3.223  1.00 80.06           C  
ATOM   2872  CE3 TRP B 282      22.688  22.594  -2.291  1.00 80.06           C  
ATOM   2873  NE1 TRP B 282      24.891  25.297  -3.023  1.00 80.06           N  
ATOM   2874  CH2 TRP B 282      21.672  23.859  -4.109  1.00 80.06           C  
ATOM   2875  CZ2 TRP B 282      22.703  24.750  -4.137  1.00 80.06           C  
ATOM   2876  CZ3 TRP B 282      21.656  22.781  -3.201  1.00 80.06           C  
ATOM   2877  N   ARG B 283      24.938  22.266   2.785  1.00 77.81           N  
ATOM   2878  CA  ARG B 283      25.078  21.297   3.859  1.00 77.81           C  
ATOM   2879  C   ARG B 283      25.250  19.891   3.301  1.00 77.81           C  
ATOM   2880  CB  ARG B 283      23.875  21.344   4.801  1.00 77.81           C  
ATOM   2881  O   ARG B 283      24.422  19.406   2.535  1.00 77.81           O  
ATOM   2882  CG  ARG B 283      24.062  20.562   6.086  1.00 77.81           C  
ATOM   2883  CD  ARG B 283      22.938  20.797   7.070  1.00 77.81           C  
ATOM   2884  NE  ARG B 283      23.188  20.172   8.359  1.00 77.81           N  
ATOM   2885  NH1 ARG B 283      21.328  21.047   9.398  1.00 77.81           N  
ATOM   2886  NH2 ARG B 283      22.750  19.688  10.562  1.00 77.81           N  
ATOM   2887  CZ  ARG B 283      22.422  20.297   9.438  1.00 77.81           C  
ATOM   2888  N   GLY B 284      26.297  19.250   3.680  1.00 71.69           N  
ATOM   2889  CA  GLY B 284      26.547  17.875   3.244  1.00 71.69           C  
ATOM   2890  C   GLY B 284      27.281  17.797   1.923  1.00 71.69           C  
ATOM   2891  O   GLY B 284      27.906  16.781   1.610  1.00 71.69           O  
ATOM   2892  N   LEU B 285      27.203  18.859   1.108  1.00 75.19           N  
ATOM   2893  CA  LEU B 285      27.812  18.812  -0.215  1.00 75.19           C  
ATOM   2894  C   LEU B 285      29.016  19.750  -0.294  1.00 75.19           C  
ATOM   2895  CB  LEU B 285      26.797  19.188  -1.293  1.00 75.19           C  
ATOM   2896  O   LEU B 285      29.781  19.703  -1.260  1.00 75.19           O  
ATOM   2897  CG  LEU B 285      25.609  18.219  -1.472  1.00 75.19           C  
ATOM   2898  CD1 LEU B 285      24.516  18.875  -2.305  1.00 75.19           C  
ATOM   2899  CD2 LEU B 285      26.078  16.922  -2.117  1.00 75.19           C  
ATOM   2900  N   GLY B 286      29.125  20.594   0.760  1.00 78.06           N  
ATOM   2901  CA  GLY B 286      30.250  21.516   0.755  1.00 78.06           C  
ATOM   2902  C   GLY B 286      29.969  22.781  -0.048  1.00 78.06           C  
ATOM   2903  O   GLY B 286      28.828  23.219  -0.156  1.00 78.06           O  
ATOM   2904  N   VAL B 287      31.109  23.297  -0.547  1.00 81.06           N  
ATOM   2905  CA  VAL B 287      31.000  24.562  -1.275  1.00 81.06           C  
ATOM   2906  C   VAL B 287      30.891  24.281  -2.773  1.00 81.06           C  
ATOM   2907  CB  VAL B 287      32.188  25.484  -0.994  1.00 81.06           C  
ATOM   2908  O   VAL B 287      31.672  23.500  -3.326  1.00 81.06           O  
ATOM   2909  CG1 VAL B 287      32.094  26.781  -1.800  1.00 81.06           C  
ATOM   2910  CG2 VAL B 287      32.312  25.797   0.500  1.00 81.06           C  
ATOM   2911  N   ILE B 288      29.875  24.828  -3.326  1.00 79.00           N  
ATOM   2912  CA  ILE B 288      29.656  24.688  -4.762  1.00 79.00           C  
ATOM   2913  C   ILE B 288      29.922  26.031  -5.457  1.00 79.00           C  
ATOM   2914  CB  ILE B 288      28.234  24.203  -5.074  1.00 79.00           C  
ATOM   2915  O   ILE B 288      29.312  27.031  -5.129  1.00 79.00           O  
ATOM   2916  CG1 ILE B 288      27.984  22.844  -4.410  1.00 79.00           C  
ATOM   2917  CG2 ILE B 288      28.000  24.125  -6.586  1.00 79.00           C  
ATOM   2918  CD1 ILE B 288      26.562  22.297  -4.613  1.00 79.00           C  
ATOM   2919  N   GLU B 289      30.766  25.922  -6.395  1.00 77.81           N  
ATOM   2920  CA  GLU B 289      31.172  27.125  -7.105  1.00 77.81           C  
ATOM   2921  C   GLU B 289      30.047  27.672  -7.980  1.00 77.81           C  
ATOM   2922  CB  GLU B 289      32.406  26.844  -7.957  1.00 77.81           C  
ATOM   2923  O   GLU B 289      29.281  26.906  -8.555  1.00 77.81           O  
ATOM   2924  CG  GLU B 289      33.688  26.641  -7.148  1.00 77.81           C  
ATOM   2925  CD  GLU B 289      34.906  26.391  -8.008  1.00 77.81           C  
ATOM   2926  OE1 GLU B 289      36.031  26.281  -7.457  1.00 77.81           O  
ATOM   2927  OE2 GLU B 289      34.750  26.312  -9.250  1.00 77.81           O  
ATOM   2928  N   SER B 290      30.000  29.031  -8.078  1.00 78.94           N  
ATOM   2929  CA  SER B 290      29.078  29.750  -8.953  1.00 78.94           C  
ATOM   2930  C   SER B 290      27.625  29.359  -8.680  1.00 78.94           C  
ATOM   2931  CB  SER B 290      29.406  29.484 -10.422  1.00 78.94           C  
ATOM   2932  O   SER B 290      26.859  29.109  -9.609  1.00 78.94           O  
ATOM   2933  OG  SER B 290      30.750  29.859 -10.711  1.00 78.94           O  
ATOM   2934  N   SER B 291      27.328  29.156  -7.441  1.00 79.50           N  
ATOM   2935  CA  SER B 291      25.969  28.734  -7.094  1.00 79.50           C  
ATOM   2936  C   SER B 291      25.297  29.734  -6.156  1.00 79.50           C  
ATOM   2937  CB  SER B 291      25.984  27.359  -6.445  1.00 79.50           C  
ATOM   2938  O   SER B 291      24.125  29.594  -5.816  1.00 79.50           O  
ATOM   2939  OG  SER B 291      26.703  27.375  -5.223  1.00 79.50           O  
ATOM   2940  N   GLY B 292      25.984  30.719  -5.879  1.00 83.31           N  
ATOM   2941  CA  GLY B 292      25.438  31.703  -4.957  1.00 83.31           C  
ATOM   2942  C   GLY B 292      24.453  32.656  -5.609  1.00 83.31           C  
ATOM   2943  O   GLY B 292      24.688  33.125  -6.734  1.00 83.31           O  
ATOM   2944  N   VAL B 293      23.328  32.906  -4.988  1.00 92.12           N  
ATOM   2945  CA  VAL B 293      22.297  33.812  -5.492  1.00 92.12           C  
ATOM   2946  C   VAL B 293      22.250  35.062  -4.613  1.00 92.12           C  
ATOM   2947  CB  VAL B 293      20.906  33.156  -5.543  1.00 92.12           C  
ATOM   2948  O   VAL B 293      22.172  34.969  -3.387  1.00 92.12           O  
ATOM   2949  CG1 VAL B 293      19.859  34.125  -6.078  1.00 92.12           C  
ATOM   2950  CG2 VAL B 293      20.969  31.875  -6.402  1.00 92.12           C  
ATOM   2951  N   HIS B 294      22.359  36.219  -5.273  1.00 93.00           N  
ATOM   2952  CA  HIS B 294      22.312  37.500  -4.582  1.00 93.00           C  
ATOM   2953  C   HIS B 294      21.344  38.469  -5.270  1.00 93.00           C  
ATOM   2954  CB  HIS B 294      23.703  38.125  -4.508  1.00 93.00           C  
ATOM   2955  O   HIS B 294      20.906  38.219  -6.395  1.00 93.00           O  
ATOM   2956  CG  HIS B 294      24.719  37.250  -3.850  1.00 93.00           C  
ATOM   2957  CD2 HIS B 294      25.672  36.438  -4.375  1.00 93.00           C  
ATOM   2958  ND1 HIS B 294      24.828  37.156  -2.480  1.00 93.00           N  
ATOM   2959  CE1 HIS B 294      25.797  36.312  -2.191  1.00 93.00           C  
ATOM   2960  NE2 HIS B 294      26.328  35.875  -3.322  1.00 93.00           N  
ATOM   2961  N   LEU B 295      21.078  39.500  -4.496  1.00 96.25           N  
ATOM   2962  CA  LEU B 295      20.219  40.500  -5.070  1.00 96.25           C  
ATOM   2963  C   LEU B 295      21.000  41.406  -6.027  1.00 96.25           C  
ATOM   2964  CB  LEU B 295      19.578  41.344  -3.965  1.00 96.25           C  
ATOM   2965  O   LEU B 295      22.156  41.719  -5.781  1.00 96.25           O  
ATOM   2966  CG  LEU B 295      18.578  40.625  -3.055  1.00 96.25           C  
ATOM   2967  CD1 LEU B 295      18.188  41.531  -1.885  1.00 96.25           C  
ATOM   2968  CD2 LEU B 295      17.344  40.219  -3.844  1.00 96.25           C  
ATOM   2969  N   THR B 296      20.375  41.875  -7.078  1.00 96.00           N  
ATOM   2970  CA  THR B 296      20.969  42.844  -7.988  1.00 96.00           C  
ATOM   2971  C   THR B 296      21.078  44.219  -7.320  1.00 96.00           C  
ATOM   2972  CB  THR B 296      20.141  42.969  -9.281  1.00 96.00           C  
ATOM   2973  O   THR B 296      20.469  44.469  -6.281  1.00 96.00           O  
ATOM   2974  CG2 THR B 296      20.047  41.625 -10.000  1.00 96.00           C  
ATOM   2975  OG1 THR B 296      18.828  43.438  -8.961  1.00 96.00           O  
ATOM   2976  N   PRO B 297      21.891  45.125  -7.902  1.00 94.94           N  
ATOM   2977  CA  PRO B 297      22.078  46.438  -7.301  1.00 94.94           C  
ATOM   2978  C   PRO B 297      20.766  47.188  -7.129  1.00 94.94           C  
ATOM   2979  CB  PRO B 297      23.000  47.125  -8.289  1.00 94.94           C  
ATOM   2980  O   PRO B 297      20.578  47.906  -6.133  1.00 94.94           O  
ATOM   2981  CG  PRO B 297      23.844  46.062  -8.875  1.00 94.94           C  
ATOM   2982  CD  PRO B 297      22.984  44.812  -9.039  1.00 94.94           C  
ATOM   2983  N   ASP B 298      19.875  47.000  -8.031  1.00 95.75           N  
ATOM   2984  CA  ASP B 298      18.625  47.750  -7.992  1.00 95.75           C  
ATOM   2985  C   ASP B 298      17.766  47.312  -6.805  1.00 95.75           C  
ATOM   2986  CB  ASP B 298      17.844  47.562  -9.297  1.00 95.75           C  
ATOM   2987  O   ASP B 298      16.844  48.031  -6.402  1.00 95.75           O  
ATOM   2988  CG  ASP B 298      18.422  48.375 -10.453  1.00 95.75           C  
ATOM   2989  OD1 ASP B 298      19.297  49.219 -10.219  1.00 95.75           O  
ATOM   2990  OD2 ASP B 298      17.984  48.156 -11.602  1.00 95.75           O  
ATOM   2991  N   TYR B 299      18.094  46.188  -6.254  1.00 97.44           N  
ATOM   2992  CA  TYR B 299      17.266  45.656  -5.168  1.00 97.44           C  
ATOM   2993  C   TYR B 299      18.094  45.500  -3.891  1.00 97.44           C  
ATOM   2994  CB  TYR B 299      16.641  44.312  -5.562  1.00 97.44           C  
ATOM   2995  O   TYR B 299      17.641  44.844  -2.939  1.00 97.44           O  
ATOM   2996  CG  TYR B 299      15.602  44.438  -6.652  1.00 97.44           C  
ATOM   2997  CD1 TYR B 299      14.258  44.625  -6.340  1.00 97.44           C  
ATOM   2998  CD2 TYR B 299      15.961  44.375  -7.992  1.00 97.44           C  
ATOM   2999  CE1 TYR B 299      13.297  44.719  -7.336  1.00 97.44           C  
ATOM   3000  CE2 TYR B 299      15.008  44.469  -9.000  1.00 97.44           C  
ATOM   3001  OH  TYR B 299      12.734  44.750  -9.656  1.00 97.44           O  
ATOM   3002  CZ  TYR B 299      13.680  44.656  -8.664  1.00 97.44           C  
ATOM   3003  N   GLN B 300      19.203  46.062  -3.793  1.00 95.12           N  
ATOM   3004  CA  GLN B 300      20.109  45.938  -2.660  1.00 95.12           C  
ATOM   3005  C   GLN B 300      19.516  46.531  -1.396  1.00 95.12           C  
ATOM   3006  CB  GLN B 300      21.469  46.562  -2.971  1.00 95.12           C  
ATOM   3007  O   GLN B 300      19.859  46.125  -0.283  1.00 95.12           O  
ATOM   3008  CG  GLN B 300      22.625  45.969  -2.207  1.00 95.12           C  
ATOM   3009  CD  GLN B 300      22.891  44.531  -2.578  1.00 95.12           C  
ATOM   3010  NE2 GLN B 300      23.516  43.781  -1.674  1.00 95.12           N  
ATOM   3011  OE1 GLN B 300      22.516  44.062  -3.670  1.00 95.12           O  
ATOM   3012  N   ARG B 301      18.672  47.469  -1.514  1.00 95.50           N  
ATOM   3013  CA  ARG B 301      18.062  48.125  -0.361  1.00 95.50           C  
ATOM   3014  C   ARG B 301      17.250  47.125   0.466  1.00 95.50           C  
ATOM   3015  CB  ARG B 301      17.156  49.281  -0.812  1.00 95.50           C  
ATOM   3016  O   ARG B 301      16.969  47.375   1.642  1.00 95.50           O  
ATOM   3017  CG  ARG B 301      15.891  48.844  -1.510  1.00 95.50           C  
ATOM   3018  CD  ARG B 301      15.008  50.000  -1.893  1.00 95.50           C  
ATOM   3019  NE  ARG B 301      13.742  49.594  -2.475  1.00 95.50           N  
ATOM   3020  NH1 ARG B 301      12.820  51.688  -2.568  1.00 95.50           N  
ATOM   3021  NH2 ARG B 301      11.625  49.875  -3.307  1.00 95.50           N  
ATOM   3022  CZ  ARG B 301      12.734  50.375  -2.783  1.00 95.50           C  
ATOM   3023  N   PHE B 302      16.828  46.062  -0.150  1.00 97.50           N  
ATOM   3024  CA  PHE B 302      16.016  45.094   0.553  1.00 97.50           C  
ATOM   3025  C   PHE B 302      16.891  44.031   1.204  1.00 97.50           C  
ATOM   3026  CB  PHE B 302      15.016  44.406  -0.405  1.00 97.50           C  
ATOM   3027  O   PHE B 302      16.391  43.125   1.876  1.00 97.50           O  
ATOM   3028  CG  PHE B 302      14.023  45.375  -1.011  1.00 97.50           C  
ATOM   3029  CD1 PHE B 302      13.016  45.938  -0.238  1.00 97.50           C  
ATOM   3030  CD2 PHE B 302      14.109  45.719  -2.354  1.00 97.50           C  
ATOM   3031  CE1 PHE B 302      12.102  46.844  -0.797  1.00 97.50           C  
ATOM   3032  CE2 PHE B 302      13.195  46.625  -2.920  1.00 97.50           C  
ATOM   3033  CZ  PHE B 302      12.195  47.156  -2.139  1.00 97.50           C  
ATOM   3034  N   ASP B 303      18.156  44.062   1.073  1.00 96.38           N  
ATOM   3035  CA  ASP B 303      19.062  43.031   1.564  1.00 96.38           C  
ATOM   3036  C   ASP B 303      19.172  43.094   3.088  1.00 96.38           C  
ATOM   3037  CB  ASP B 303      20.453  43.219   0.940  1.00 96.38           C  
ATOM   3038  O   ASP B 303      19.703  44.031   3.654  1.00 96.38           O  
ATOM   3039  CG  ASP B 303      21.391  42.062   1.243  1.00 96.38           C  
ATOM   3040  OD1 ASP B 303      21.094  41.250   2.166  1.00 96.38           O  
ATOM   3041  OD2 ASP B 303      22.422  41.938   0.554  1.00 96.38           O  
ATOM   3042  N   ALA B 304      18.688  42.000   3.717  1.00 96.69           N  
ATOM   3043  CA  ALA B 304      18.688  41.938   5.176  1.00 96.69           C  
ATOM   3044  C   ALA B 304      20.109  41.812   5.723  1.00 96.69           C  
ATOM   3045  CB  ALA B 304      17.844  40.750   5.645  1.00 96.69           C  
ATOM   3046  O   ALA B 304      20.422  42.406   6.762  1.00 96.69           O  
ATOM   3047  N   GLU B 305      20.953  41.062   5.105  1.00 92.94           N  
ATOM   3048  CA  GLU B 305      22.312  40.906   5.586  1.00 92.94           C  
ATOM   3049  C   GLU B 305      23.094  42.219   5.531  1.00 92.94           C  
ATOM   3050  CB  GLU B 305      23.031  39.812   4.773  1.00 92.94           C  
ATOM   3051  O   GLU B 305      23.859  42.531   6.445  1.00 92.94           O  
ATOM   3052  CG  GLU B 305      22.531  38.406   5.027  1.00 92.94           C  
ATOM   3053  CD  GLU B 305      23.250  37.344   4.215  1.00 92.94           C  
ATOM   3054  OE1 GLU B 305      24.203  36.719   4.742  1.00 92.94           O  
ATOM   3055  OE2 GLU B 305      22.875  37.156   3.041  1.00 92.94           O  
ATOM   3056  N   ALA B 306      22.938  42.938   4.504  1.00 93.69           N  
ATOM   3057  CA  ALA B 306      23.578  44.250   4.387  1.00 93.69           C  
ATOM   3058  C   ALA B 306      23.062  45.219   5.449  1.00 93.69           C  
ATOM   3059  CB  ALA B 306      23.359  44.812   2.992  1.00 93.69           C  
ATOM   3060  O   ALA B 306      23.828  46.031   5.980  1.00 93.69           O  
ATOM   3061  N   HIS B 307      21.859  45.094   5.781  1.00 95.44           N  
ATOM   3062  CA  HIS B 307      21.250  46.000   6.734  1.00 95.44           C  
ATOM   3063  C   HIS B 307      21.625  45.656   8.164  1.00 95.44           C  
ATOM   3064  CB  HIS B 307      19.719  46.000   6.582  1.00 95.44           C  
ATOM   3065  O   HIS B 307      22.062  46.531   8.930  1.00 95.44           O  
ATOM   3066  CG  HIS B 307      19.016  46.938   7.496  1.00 95.44           C  
ATOM   3067  CD2 HIS B 307      18.406  46.750   8.688  1.00 95.44           C  
ATOM   3068  ND1 HIS B 307      18.875  48.281   7.211  1.00 95.44           N  
ATOM   3069  CE1 HIS B 307      18.219  48.875   8.188  1.00 95.44           C  
ATOM   3070  NE2 HIS B 307      17.922  47.969   9.102  1.00 95.44           N  
ATOM   3071  N   PHE B 308      21.422  44.438   8.500  1.00 94.81           N  
ATOM   3072  CA  PHE B 308      21.594  44.031   9.891  1.00 94.81           C  
ATOM   3073  C   PHE B 308      23.047  43.656  10.156  1.00 94.81           C  
ATOM   3074  CB  PHE B 308      20.672  42.875  10.227  1.00 94.81           C  
ATOM   3075  O   PHE B 308      23.469  43.594  11.312  1.00 94.81           O  
ATOM   3076  CG  PHE B 308      19.203  43.219  10.250  1.00 94.81           C  
ATOM   3077  CD1 PHE B 308      18.656  43.875  11.359  1.00 94.81           C  
ATOM   3078  CD2 PHE B 308      18.391  42.938   9.164  1.00 94.81           C  
ATOM   3079  CE1 PHE B 308      17.312  44.219  11.383  1.00 94.81           C  
ATOM   3080  CE2 PHE B 308      17.047  43.281   9.180  1.00 94.81           C  
ATOM   3081  CZ  PHE B 308      16.500  43.906  10.297  1.00 94.81           C  
ATOM   3082  N   ARG B 309      23.875  43.312   9.219  1.00 90.62           N  
ATOM   3083  CA  ARG B 309      25.297  42.969   9.305  1.00 90.62           C  
ATOM   3084  C   ARG B 309      25.531  41.938  10.406  1.00 90.62           C  
ATOM   3085  CB  ARG B 309      26.125  44.219   9.570  1.00 90.62           C  
ATOM   3086  O   ARG B 309      26.297  42.188  11.344  1.00 90.62           O  
ATOM   3087  CG  ARG B 309      26.062  45.250   8.461  1.00 90.62           C  
ATOM   3088  CD  ARG B 309      26.969  46.438   8.734  1.00 90.62           C  
ATOM   3089  NE  ARG B 309      26.750  47.531   7.789  1.00 90.62           N  
ATOM   3090  NH1 ARG B 309      28.391  48.906   8.648  1.00 90.62           N  
ATOM   3091  NH2 ARG B 309      27.141  49.594   6.859  1.00 90.62           N  
ATOM   3092  CZ  ARG B 309      27.422  48.656   7.766  1.00 90.62           C  
ATOM   3093  N   PRO B 310      24.953  40.719  10.172  1.00 86.62           N  
ATOM   3094  CA  PRO B 310      25.141  39.656  11.172  1.00 86.62           C  
ATOM   3095  C   PRO B 310      26.578  39.156  11.227  1.00 86.62           C  
ATOM   3096  CB  PRO B 310      24.188  38.562  10.695  1.00 86.62           C  
ATOM   3097  O   PRO B 310      27.344  39.344  10.281  1.00 86.62           O  
ATOM   3098  CG  PRO B 310      24.047  38.781   9.227  1.00 86.62           C  
ATOM   3099  CD  PRO B 310      24.281  40.219   8.938  1.00 86.62           C  
ATOM   3100  N   ALA B 311      26.969  38.531  12.383  1.00 80.69           N  
ATOM   3101  CA  ALA B 311      28.312  37.969  12.570  1.00 80.69           C  
ATOM   3102  C   ALA B 311      28.531  36.719  11.719  1.00 80.69           C  
ATOM   3103  CB  ALA B 311      28.562  37.688  14.039  1.00 80.69           C  
ATOM   3104  O   ALA B 311      27.609  35.938  11.547  1.00 80.69           O  
ATOM   3105  N   PRO B 312      29.672  36.719  11.086  1.00 71.62           N  
ATOM   3106  CA  PRO B 312      29.953  35.500  10.312  1.00 71.62           C  
ATOM   3107  C   PRO B 312      29.938  34.250  11.180  1.00 71.62           C  
ATOM   3108  CB  PRO B 312      31.344  35.781   9.734  1.00 71.62           C  
ATOM   3109  O   PRO B 312      30.422  34.281  12.312  1.00 71.62           O  
ATOM   3110  CG  PRO B 312      31.719  37.125  10.242  1.00 71.62           C  
ATOM   3111  CD  PRO B 312      30.641  37.594  11.164  1.00 71.62           C  
ATOM   3112  N   GLN B 313      29.078  33.281  10.820  1.00 68.06           N  
ATOM   3113  CA  GLN B 313      28.984  32.031  11.594  1.00 68.06           C  
ATOM   3114  C   GLN B 313      29.422  30.828  10.781  1.00 68.06           C  
ATOM   3115  CB  GLN B 313      27.547  31.844  12.086  1.00 68.06           C  
ATOM   3116  O   GLN B 313      28.906  30.594   9.688  1.00 68.06           O  
ATOM   3117  CG  GLN B 313      27.031  32.969  12.969  1.00 68.06           C  
ATOM   3118  CD  GLN B 313      26.391  32.469  14.250  1.00 68.06           C  
ATOM   3119  NE2 GLN B 313      26.078  33.406  15.156  1.00 68.06           N  
ATOM   3120  OE1 GLN B 313      26.172  31.281  14.422  1.00 68.06           O  
ATOM   3121  N   GLN B 314      30.641  30.266  10.938  1.00 63.12           N  
ATOM   3122  CA  GLN B 314      31.047  29.031  10.289  1.00 63.12           C  
ATOM   3123  C   GLN B 314      30.781  27.828  11.180  1.00 63.12           C  
ATOM   3124  CB  GLN B 314      32.531  29.078   9.906  1.00 63.12           C  
ATOM   3125  O   GLN B 314      31.328  27.719  12.281  1.00 63.12           O  
ATOM   3126  CG  GLN B 314      32.781  29.312   8.422  1.00 63.12           C  
ATOM   3127  CD  GLN B 314      34.250  29.375   8.078  1.00 63.12           C  
ATOM   3128  NE2 GLN B 314      34.562  29.484   6.789  1.00 63.12           N  
ATOM   3129  OE1 GLN B 314      35.125  29.312   8.961  1.00 63.12           O  
ATOM   3130  N   VAL B 315      29.672  27.109  10.828  1.00 66.31           N  
ATOM   3131  CA  VAL B 315      29.328  25.953  11.641  1.00 66.31           C  
ATOM   3132  C   VAL B 315      29.469  24.672  10.812  1.00 66.31           C  
ATOM   3133  CB  VAL B 315      27.891  26.062  12.211  1.00 66.31           C  
ATOM   3134  O   VAL B 315      29.125  24.656   9.633  1.00 66.31           O  
ATOM   3135  CG1 VAL B 315      27.609  24.938  13.211  1.00 66.31           C  
ATOM   3136  CG2 VAL B 315      27.672  27.438  12.852  1.00 66.31           C  
ATOM   3137  N   CYS B 316      30.266  23.797  11.359  1.00 64.88           N  
ATOM   3138  CA  CYS B 316      30.453  22.516  10.672  1.00 64.88           C  
ATOM   3139  C   CYS B 316      29.453  21.484  11.172  1.00 64.88           C  
ATOM   3140  CB  CYS B 316      31.875  22.016  10.875  1.00 64.88           C  
ATOM   3141  O   CYS B 316      29.000  21.547  12.312  1.00 64.88           O  
ATOM   3142  SG  CYS B 316      33.125  23.062  10.117  1.00 64.88           S  
ATOM   3143  N   ASP B 317      28.922  20.641  10.234  1.00 66.69           N  
ATOM   3144  CA  ASP B 317      28.031  19.531  10.594  1.00 66.69           C  
ATOM   3145  C   ASP B 317      28.781  18.500  11.445  1.00 66.69           C  
ATOM   3146  CB  ASP B 317      27.469  18.859   9.336  1.00 66.69           C  
ATOM   3147  O   ASP B 317      30.016  18.484  11.484  1.00 66.69           O  
ATOM   3148  CG  ASP B 317      26.344  19.656   8.703  1.00 66.69           C  
ATOM   3149  OD1 ASP B 317      25.625  20.375   9.430  1.00 66.69           O  
ATOM   3150  OD2 ASP B 317      26.188  19.562   7.465  1.00 66.69           O  
ATOM   3151  N   ASP B 318      28.062  17.734  12.203  1.00 66.56           N  
ATOM   3152  CA  ASP B 318      28.625  16.625  12.961  1.00 66.56           C  
ATOM   3153  C   ASP B 318      29.281  15.609  12.031  1.00 66.56           C  
ATOM   3154  CB  ASP B 318      27.547  15.938  13.805  1.00 66.56           C  
ATOM   3155  O   ASP B 318      28.656  15.125  11.086  1.00 66.56           O  
ATOM   3156  CG  ASP B 318      28.125  15.039  14.883  1.00 66.56           C  
ATOM   3157  OD1 ASP B 318      28.984  14.188  14.570  1.00 66.56           O  
ATOM   3158  OD2 ASP B 318      27.703  15.172  16.047  1.00 66.56           O  
ATOM   3159  N   PRO B 319      30.594  15.359  12.211  1.00 69.19           N  
ATOM   3160  CA  PRO B 319      31.328  14.453  11.320  1.00 69.19           C  
ATOM   3161  C   PRO B 319      30.734  13.047  11.281  1.00 69.19           C  
ATOM   3162  CB  PRO B 319      32.750  14.438  11.922  1.00 69.19           C  
ATOM   3163  O   PRO B 319      31.000  12.289  10.344  1.00 69.19           O  
ATOM   3164  CG  PRO B 319      32.594  15.117  13.250  1.00 69.19           C  
ATOM   3165  CD  PRO B 319      31.234  15.758  13.312  1.00 69.19           C  
ATOM   3166  N   ARG B 320      29.953  12.695  12.258  1.00 74.62           N  
ATOM   3167  CA  ARG B 320      29.391  11.352  12.297  1.00 74.62           C  
ATOM   3168  C   ARG B 320      28.156  11.258  11.398  1.00 74.62           C  
ATOM   3169  CB  ARG B 320      29.016  10.969  13.734  1.00 74.62           C  
ATOM   3170  O   ARG B 320      27.750  10.164  11.023  1.00 74.62           O  
ATOM   3171  CG  ARG B 320      30.203  10.828  14.664  1.00 74.62           C  
ATOM   3172  CD  ARG B 320      29.781  10.586  16.109  1.00 74.62           C  
ATOM   3173  NE  ARG B 320      29.141  11.766  16.688  1.00 74.62           N  
ATOM   3174  NH1 ARG B 320      28.609  10.750  18.688  1.00 74.62           N  
ATOM   3175  NH2 ARG B 320      28.047  12.938  18.328  1.00 74.62           N  
ATOM   3176  CZ  ARG B 320      28.609  11.812  17.891  1.00 74.62           C  
ATOM   3177  N   ALA B 321      27.641  12.430  11.102  1.00 78.44           N  
ATOM   3178  CA  ALA B 321      26.438  12.438  10.273  1.00 78.44           C  
ATOM   3179  C   ALA B 321      26.781  12.195   8.805  1.00 78.44           C  
ATOM   3180  CB  ALA B 321      25.703  13.766  10.430  1.00 78.44           C  
ATOM   3181  O   ALA B 321      27.766  12.758   8.289  1.00 78.44           O  
ATOM   3182  N   ARG B 322      26.109  11.328   8.180  1.00 84.44           N  
ATOM   3183  CA  ARG B 322      26.344  11.008   6.777  1.00 84.44           C  
ATOM   3184  C   ARG B 322      25.281  11.625   5.879  1.00 84.44           C  
ATOM   3185  CB  ARG B 322      26.391   9.492   6.574  1.00 84.44           C  
ATOM   3186  O   ARG B 322      24.812  10.992   4.930  1.00 84.44           O  
ATOM   3187  CG  ARG B 322      27.500   8.797   7.332  1.00 84.44           C  
ATOM   3188  CD  ARG B 322      27.609   7.324   6.961  1.00 84.44           C  
ATOM   3189  NE  ARG B 322      28.031   7.145   5.578  1.00 84.44           N  
ATOM   3190  NH1 ARG B 322      27.750   4.855   5.566  1.00 84.44           N  
ATOM   3191  NH2 ARG B 322      28.500   5.930   3.686  1.00 84.44           N  
ATOM   3192  CZ  ARG B 322      28.094   5.977   4.945  1.00 84.44           C  
ATOM   3193  N   CYS B 323      24.859  12.789   6.293  1.00 84.25           N  
ATOM   3194  CA  CYS B 323      23.812  13.469   5.531  1.00 84.25           C  
ATOM   3195  C   CYS B 323      24.250  13.703   4.094  1.00 84.25           C  
ATOM   3196  CB  CYS B 323      23.453  14.797   6.188  1.00 84.25           C  
ATOM   3197  O   CYS B 323      23.484  13.453   3.158  1.00 84.25           O  
ATOM   3198  SG  CYS B 323      22.812  14.633   7.867  1.00 84.25           S  
ATOM   3199  N   GLY B 324      25.469  14.156   3.920  1.00 83.19           N  
ATOM   3200  CA  GLY B 324      25.984  14.398   2.582  1.00 83.19           C  
ATOM   3201  C   GLY B 324      26.016  13.148   1.720  1.00 83.19           C  
ATOM   3202  O   GLY B 324      25.672  13.195   0.537  1.00 83.19           O  
ATOM   3203  N   GLU B 325      26.375  12.055   2.287  1.00 86.06           N  
ATOM   3204  CA  GLU B 325      26.453  10.789   1.552  1.00 86.06           C  
ATOM   3205  C   GLU B 325      25.062  10.312   1.142  1.00 86.06           C  
ATOM   3206  CB  GLU B 325      27.156   9.719   2.389  1.00 86.06           C  
ATOM   3207  O   GLU B 325      24.891   9.727   0.072  1.00 86.06           O  
ATOM   3208  CG  GLU B 325      28.641   9.977   2.594  1.00 86.06           C  
ATOM   3209  CD  GLU B 325      29.328   8.891   3.418  1.00 86.06           C  
ATOM   3210  OE1 GLU B 325      30.484   9.102   3.848  1.00 86.06           O  
ATOM   3211  OE2 GLU B 325      28.703   7.832   3.635  1.00 86.06           O  
ATOM   3212  N   VAL B 326      24.078  10.609   1.957  1.00 86.50           N  
ATOM   3213  CA  VAL B 326      22.703  10.242   1.625  1.00 86.50           C  
ATOM   3214  C   VAL B 326      22.219  11.070   0.435  1.00 86.50           C  
ATOM   3215  CB  VAL B 326      21.750  10.438   2.830  1.00 86.50           C  
ATOM   3216  O   VAL B 326      21.641  10.523  -0.510  1.00 86.50           O  
ATOM   3217  CG1 VAL B 326      20.297  10.281   2.400  1.00 86.50           C  
ATOM   3218  CG2 VAL B 326      22.094   9.453   3.945  1.00 86.50           C  
ATOM   3219  N   LEU B 327      22.578  12.336   0.443  1.00 86.25           N  
ATOM   3220  CA  LEU B 327      22.094  13.258  -0.576  1.00 86.25           C  
ATOM   3221  C   LEU B 327      22.812  13.023  -1.905  1.00 86.25           C  
ATOM   3222  CB  LEU B 327      22.297  14.711  -0.125  1.00 86.25           C  
ATOM   3223  O   LEU B 327      22.359  13.492  -2.949  1.00 86.25           O  
ATOM   3224  CG  LEU B 327      21.359  15.219   0.959  1.00 86.25           C  
ATOM   3225  CD1 LEU B 327      21.797  16.594   1.448  1.00 86.25           C  
ATOM   3226  CD2 LEU B 327      19.922  15.273   0.436  1.00 86.25           C  
ATOM   3227  N   THR B 328      23.922  12.273  -1.882  1.00 84.81           N  
ATOM   3228  CA  THR B 328      24.656  11.992  -3.109  1.00 84.81           C  
ATOM   3229  C   THR B 328      24.453  10.547  -3.545  1.00 84.81           C  
ATOM   3230  CB  THR B 328      26.172  12.273  -2.936  1.00 84.81           C  
ATOM   3231  O   THR B 328      25.078  10.086  -4.504  1.00 84.81           O  
ATOM   3232  CG2 THR B 328      26.422  13.742  -2.639  1.00 84.81           C  
ATOM   3233  OG1 THR B 328      26.672  11.484  -1.851  1.00 84.81           O  
ATOM   3234  N   GLY B 329      23.625   9.859  -2.826  1.00 83.06           N  
ATOM   3235  CA  GLY B 329      23.281   8.500  -3.205  1.00 83.06           C  
ATOM   3236  C   GLY B 329      24.328   7.480  -2.787  1.00 83.06           C  
ATOM   3237  O   GLY B 329      24.266   6.320  -3.195  1.00 83.06           O  
ATOM   3238  N   LYS B 330      25.297   7.824  -2.018  1.00 84.31           N  
ATOM   3239  CA  LYS B 330      26.375   6.926  -1.614  1.00 84.31           C  
ATOM   3240  C   LYS B 330      25.922   5.980  -0.508  1.00 84.31           C  
ATOM   3241  CB  LYS B 330      27.594   7.727  -1.148  1.00 84.31           C  
ATOM   3242  O   LYS B 330      26.500   4.902  -0.329  1.00 84.31           O  
ATOM   3243  CG  LYS B 330      28.312   8.469  -2.266  1.00 84.31           C  
ATOM   3244  CD  LYS B 330      29.531   9.219  -1.746  1.00 84.31           C  
ATOM   3245  CE  LYS B 330      30.219  10.008  -2.854  1.00 84.31           C  
ATOM   3246  NZ  LYS B 330      31.344  10.828  -2.328  1.00 84.31           N  
ATOM   3247  N   CYS B 331      24.969   6.512   0.258  1.00 87.00           N  
ATOM   3248  CA  CYS B 331      24.422   5.613   1.273  1.00 87.00           C  
ATOM   3249  C   CYS B 331      22.938   5.840   1.472  1.00 87.00           C  
ATOM   3250  CB  CYS B 331      25.156   5.805   2.600  1.00 87.00           C  
ATOM   3251  O   CYS B 331      22.406   6.902   1.121  1.00 87.00           O  
ATOM   3252  SG  CYS B 331      24.750   7.352   3.441  1.00 87.00           S  
ATOM   3253  N   LYS B 332      22.172   4.832   1.962  1.00 87.50           N  
ATOM   3254  CA  LYS B 332      20.766   4.953   2.332  1.00 87.50           C  
ATOM   3255  C   LYS B 332      20.609   5.535   3.734  1.00 87.50           C  
ATOM   3256  CB  LYS B 332      20.062   3.596   2.248  1.00 87.50           C  
ATOM   3257  O   LYS B 332      21.547   5.492   4.535  1.00 87.50           O  
ATOM   3258  CG  LYS B 332      20.062   2.990   0.852  1.00 87.50           C  
ATOM   3259  CD  LYS B 332      19.047   3.688  -0.053  1.00 87.50           C  
ATOM   3260  CE  LYS B 332      18.969   3.014  -1.415  1.00 87.50           C  
ATOM   3261  NZ  LYS B 332      17.969   3.682  -2.299  1.00 87.50           N  
ATOM   3262  N   PRO B 333      19.484   6.113   4.059  1.00 87.25           N  
ATOM   3263  CA  PRO B 333      19.281   6.766   5.355  1.00 87.25           C  
ATOM   3264  C   PRO B 333      19.562   5.828   6.531  1.00 87.25           C  
ATOM   3265  CB  PRO B 333      17.812   7.180   5.320  1.00 87.25           C  
ATOM   3266  O   PRO B 333      20.266   6.203   7.469  1.00 87.25           O  
ATOM   3267  CG  PRO B 333      17.547   7.504   3.887  1.00 87.25           C  
ATOM   3268  CD  PRO B 333      18.281   6.523   3.027  1.00 87.25           C  
ATOM   3269  N   HIS B 334      19.156   4.613   6.383  1.00 86.56           N  
ATOM   3270  CA  HIS B 334      19.266   3.703   7.516  1.00 86.56           C  
ATOM   3271  C   HIS B 334      20.719   3.258   7.715  1.00 86.56           C  
ATOM   3272  CB  HIS B 334      18.359   2.482   7.316  1.00 86.56           C  
ATOM   3273  O   HIS B 334      21.047   2.691   8.758  1.00 86.56           O  
ATOM   3274  CG  HIS B 334      18.797   1.601   6.188  1.00 86.56           C  
ATOM   3275  CD2 HIS B 334      19.516   0.461   6.172  1.00 86.56           C  
ATOM   3276  ND1 HIS B 334      18.453   1.862   4.875  1.00 86.56           N  
ATOM   3277  CE1 HIS B 334      18.969   0.919   4.102  1.00 86.56           C  
ATOM   3278  NE2 HIS B 334      19.609   0.056   4.863  1.00 86.56           N  
ATOM   3279  N   GLN B 335      21.609   3.480   6.797  1.00 86.75           N  
ATOM   3280  CA  GLN B 335      23.016   3.100   6.898  1.00 86.75           C  
ATOM   3281  C   GLN B 335      23.812   4.125   7.703  1.00 86.75           C  
ATOM   3282  CB  GLN B 335      23.625   2.939   5.504  1.00 86.75           C  
ATOM   3283  O   GLN B 335      24.953   3.877   8.078  1.00 86.75           O  
ATOM   3284  CG  GLN B 335      23.031   1.799   4.695  1.00 86.75           C  
ATOM   3285  CD  GLN B 335      23.531   1.759   3.268  1.00 86.75           C  
ATOM   3286  NE2 GLN B 335      23.719   0.554   2.738  1.00 86.75           N  
ATOM   3287  OE1 GLN B 335      23.766   2.801   2.645  1.00 86.75           O  
ATOM   3288  N   CYS B 336      23.203   5.281   7.992  1.00 87.06           N  
ATOM   3289  CA  CYS B 336      23.812   6.270   8.875  1.00 87.06           C  
ATOM   3290  C   CYS B 336      23.766   5.809  10.320  1.00 87.06           C  
ATOM   3291  CB  CYS B 336      23.109   7.621   8.734  1.00 87.06           C  
ATOM   3292  O   CYS B 336      22.703   5.449  10.836  1.00 87.06           O  
ATOM   3293  SG  CYS B 336      23.719   8.883   9.867  1.00 87.06           S  
ATOM   3294  N   PRO B 337      24.875   5.820  10.977  1.00 84.38           N  
ATOM   3295  CA  PRO B 337      24.922   5.336  12.352  1.00 84.38           C  
ATOM   3296  C   PRO B 337      24.031   6.141  13.289  1.00 84.38           C  
ATOM   3297  CB  PRO B 337      26.406   5.496  12.734  1.00 84.38           C  
ATOM   3298  O   PRO B 337      23.609   5.629  14.336  1.00 84.38           O  
ATOM   3299  CG  PRO B 337      26.969   6.410  11.695  1.00 84.38           C  
ATOM   3300  CD  PRO B 337      26.062   6.375  10.492  1.00 84.38           C  
ATOM   3301  N   LEU B 338      23.703   7.332  12.906  1.00 86.06           N  
ATOM   3302  CA  LEU B 338      22.906   8.188  13.781  1.00 86.06           C  
ATOM   3303  C   LEU B 338      21.422   8.016  13.508  1.00 86.06           C  
ATOM   3304  CB  LEU B 338      23.312   9.648  13.602  1.00 86.06           C  
ATOM   3305  O   LEU B 338      20.594   8.430  14.312  1.00 86.06           O  
ATOM   3306  CG  LEU B 338      24.766  10.008  13.938  1.00 86.06           C  
ATOM   3307  CD1 LEU B 338      25.031  11.477  13.648  1.00 86.06           C  
ATOM   3308  CD2 LEU B 338      25.062   9.680  15.398  1.00 86.06           C  
ATOM   3309  N   PHE B 339      21.078   7.371  12.469  1.00 87.12           N  
ATOM   3310  CA  PHE B 339      19.703   7.309  12.016  1.00 87.12           C  
ATOM   3311  C   PHE B 339      18.844   6.527  12.992  1.00 87.12           C  
ATOM   3312  CB  PHE B 339      19.625   6.672  10.625  1.00 87.12           C  
ATOM   3313  O   PHE B 339      19.188   5.418  13.398  1.00 87.12           O  
ATOM   3314  CG  PHE B 339      18.219   6.535  10.102  1.00 87.12           C  
ATOM   3315  CD1 PHE B 339      17.531   5.328  10.203  1.00 87.12           C  
ATOM   3316  CD2 PHE B 339      17.578   7.613   9.500  1.00 87.12           C  
ATOM   3317  CE1 PHE B 339      16.234   5.199   9.719  1.00 87.12           C  
ATOM   3318  CE2 PHE B 339      16.281   7.488   9.008  1.00 87.12           C  
ATOM   3319  CZ  PHE B 339      15.609   6.281   9.125  1.00 87.12           C  
ATOM   3320  N   GLY B 340      17.703   7.078  13.414  1.00 82.62           N  
ATOM   3321  CA  GLY B 340      16.703   6.406  14.234  1.00 82.62           C  
ATOM   3322  C   GLY B 340      16.969   6.547  15.719  1.00 82.62           C  
ATOM   3323  O   GLY B 340      16.031   6.734  16.500  1.00 82.62           O  
ATOM   3324  N   ASN B 341      18.250   6.496  16.172  1.00 81.50           N  
ATOM   3325  CA  ASN B 341      18.578   6.535  17.594  1.00 81.50           C  
ATOM   3326  C   ASN B 341      18.891   7.957  18.062  1.00 81.50           C  
ATOM   3327  CB  ASN B 341      19.766   5.613  17.891  1.00 81.50           C  
ATOM   3328  O   ASN B 341      18.078   8.570  18.766  1.00 81.50           O  
ATOM   3329  CG  ASN B 341      19.422   4.145  17.734  1.00 81.50           C  
ATOM   3330  ND2 ASN B 341      20.422   3.318  17.516  1.00 81.50           N  
ATOM   3331  OD1 ASN B 341      18.250   3.760  17.797  1.00 81.50           O  
ATOM   3332  N   THR B 342      20.000   8.414  17.531  1.00 83.44           N  
ATOM   3333  CA  THR B 342      20.422   9.750  17.922  1.00 83.44           C  
ATOM   3334  C   THR B 342      19.766  10.812  17.062  1.00 83.44           C  
ATOM   3335  CB  THR B 342      21.953   9.906  17.844  1.00 83.44           C  
ATOM   3336  O   THR B 342      19.328  11.852  17.562  1.00 83.44           O  
ATOM   3337  CG2 THR B 342      22.438  11.094  18.656  1.00 83.44           C  
ATOM   3338  OG1 THR B 342      22.578   8.711  18.344  1.00 83.44           O  
ATOM   3339  N   CYS B 343      19.641  10.469  15.805  1.00 86.69           N  
ATOM   3340  CA  CYS B 343      18.984  11.383  14.875  1.00 86.69           C  
ATOM   3341  C   CYS B 343      17.578  10.914  14.562  1.00 86.69           C  
ATOM   3342  CB  CYS B 343      19.797  11.500  13.586  1.00 86.69           C  
ATOM   3343  O   CYS B 343      17.375   9.953  13.820  1.00 86.69           O  
ATOM   3344  SG  CYS B 343      19.188  12.781  12.461  1.00 86.69           S  
ATOM   3345  N   ASN B 344      16.656  11.555  15.133  1.00 85.31           N  
ATOM   3346  CA  ASN B 344      15.242  11.273  14.953  1.00 85.31           C  
ATOM   3347  C   ASN B 344      14.414  12.555  14.922  1.00 85.31           C  
ATOM   3348  CB  ASN B 344      14.734  10.344  16.062  1.00 85.31           C  
ATOM   3349  O   ASN B 344      14.961  13.656  15.094  1.00 85.31           O  
ATOM   3350  CG  ASN B 344      14.945  10.914  17.438  1.00 85.31           C  
ATOM   3351  ND2 ASN B 344      15.594  10.141  18.312  1.00 85.31           N  
ATOM   3352  OD1 ASN B 344      14.539  12.039  17.734  1.00 85.31           O  
ATOM   3353  N   PRO B 345      13.227  12.492  14.664  1.00 76.69           N  
ATOM   3354  CA  PRO B 345      12.422  13.711  14.516  1.00 76.69           C  
ATOM   3355  C   PRO B 345      12.438  14.586  15.773  1.00 76.69           C  
ATOM   3356  CB  PRO B 345      11.016  13.180  14.234  1.00 76.69           C  
ATOM   3357  O   PRO B 345      12.289  15.805  15.680  1.00 76.69           O  
ATOM   3358  CG  PRO B 345      11.234  11.875  13.539  1.00 76.69           C  
ATOM   3359  CD  PRO B 345      12.461  11.227  14.117  1.00 76.69           C  
ATOM   3360  N   GLN B 346      12.648  14.047  16.922  1.00 77.12           N  
ATOM   3361  CA  GLN B 346      12.703  14.820  18.156  1.00 77.12           C  
ATOM   3362  C   GLN B 346      14.055  15.492  18.328  1.00 77.12           C  
ATOM   3363  CB  GLN B 346      12.398  13.922  19.359  1.00 77.12           C  
ATOM   3364  O   GLN B 346      14.141  16.625  18.828  1.00 77.12           O  
ATOM   3365  CG  GLN B 346      10.945  13.461  19.438  1.00 77.12           C  
ATOM   3366  CD  GLN B 346      10.680  12.547  20.609  1.00 77.12           C  
ATOM   3367  NE2 GLN B 346       9.414  12.180  20.797  1.00 77.12           N  
ATOM   3368  OE1 GLN B 346      11.594  12.180  21.344  1.00 77.12           O  
ATOM   3369  N   THR B 347      15.109  14.695  18.031  1.00 79.19           N  
ATOM   3370  CA  THR B 347      16.484  15.188  18.141  1.00 79.19           C  
ATOM   3371  C   THR B 347      17.203  15.102  16.797  1.00 79.19           C  
ATOM   3372  CB  THR B 347      17.266  14.391  19.203  1.00 79.19           C  
ATOM   3373  O   THR B 347      18.125  14.305  16.625  1.00 79.19           O  
ATOM   3374  CG2 THR B 347      16.719  14.641  20.594  1.00 79.19           C  
ATOM   3375  OG1 THR B 347      17.172  12.992  18.906  1.00 79.19           O  
ATOM   3376  N   ALA B 348      16.766  16.000  15.945  1.00 79.19           N  
ATOM   3377  CA  ALA B 348      17.312  15.945  14.594  1.00 79.19           C  
ATOM   3378  C   ALA B 348      18.719  16.562  14.547  1.00 79.19           C  
ATOM   3379  CB  ALA B 348      16.391  16.672  13.609  1.00 79.19           C  
ATOM   3380  O   ALA B 348      18.906  17.703  14.938  1.00 79.19           O  
ATOM   3381  N   PHE B 349      19.672  15.711  14.258  1.00 76.56           N  
ATOM   3382  CA  PHE B 349      21.047  16.172  14.078  1.00 76.56           C  
ATOM   3383  C   PHE B 349      21.234  16.781  12.688  1.00 76.56           C  
ATOM   3384  CB  PHE B 349      22.031  15.023  14.281  1.00 76.56           C  
ATOM   3385  O   PHE B 349      21.922  17.797  12.539  1.00 76.56           O  
ATOM   3386  CG  PHE B 349      22.594  14.945  15.672  1.00 76.56           C  
ATOM   3387  CD1 PHE B 349      23.812  15.547  15.977  1.00 76.56           C  
ATOM   3388  CD2 PHE B 349      21.922  14.273  16.672  1.00 76.56           C  
ATOM   3389  CE1 PHE B 349      24.344  15.484  17.266  1.00 76.56           C  
ATOM   3390  CE2 PHE B 349      22.438  14.203  17.969  1.00 76.56           C  
ATOM   3391  CZ  PHE B 349      23.656  14.805  18.250  1.00 76.56           C  
ATOM   3392  N   GLY B 350      20.625  16.172  11.734  1.00 76.81           N  
ATOM   3393  CA  GLY B 350      20.688  16.672  10.367  1.00 76.81           C  
ATOM   3394  C   GLY B 350      19.359  17.188   9.859  1.00 76.81           C  
ATOM   3395  O   GLY B 350      18.297  16.781  10.352  1.00 76.81           O  
ATOM   3396  N   ALA B 351      19.469  18.062   8.914  1.00 78.25           N  
ATOM   3397  CA  ALA B 351      18.266  18.703   8.359  1.00 78.25           C  
ATOM   3398  C   ALA B 351      17.391  17.672   7.629  1.00 78.25           C  
ATOM   3399  CB  ALA B 351      18.656  19.828   7.418  1.00 78.25           C  
ATOM   3400  O   ALA B 351      16.188  17.875   7.473  1.00 78.25           O  
ATOM   3401  N   LEU B 352      18.047  16.547   7.242  1.00 84.75           N  
ATOM   3402  CA  LEU B 352      17.297  15.547   6.496  1.00 84.75           C  
ATOM   3403  C   LEU B 352      16.219  14.906   7.367  1.00 84.75           C  
ATOM   3404  CB  LEU B 352      18.234  14.469   5.953  1.00 84.75           C  
ATOM   3405  O   LEU B 352      15.250  14.336   6.855  1.00 84.75           O  
ATOM   3406  CG  LEU B 352      19.203  14.906   4.852  1.00 84.75           C  
ATOM   3407  CD1 LEU B 352      20.344  13.914   4.730  1.00 84.75           C  
ATOM   3408  CD2 LEU B 352      18.469  15.047   3.520  1.00 84.75           C  
ATOM   3409  N   MET B 353      16.344  15.000   8.672  1.00 84.50           N  
ATOM   3410  CA  MET B 353      15.406  14.383   9.609  1.00 84.50           C  
ATOM   3411  C   MET B 353      14.320  15.359  10.031  1.00 84.50           C  
ATOM   3412  CB  MET B 353      16.156  13.867  10.844  1.00 84.50           C  
ATOM   3413  O   MET B 353      13.383  14.992  10.742  1.00 84.50           O  
ATOM   3414  CG  MET B 353      15.289  13.047  11.789  1.00 84.50           C  
ATOM   3415  SD  MET B 353      14.594  11.555  10.977  1.00 84.50           S  
ATOM   3416  CE  MET B 353      16.062  10.484  10.961  1.00 84.50           C  
ATOM   3417  N   VAL B 354      14.461  16.531   9.609  1.00 79.62           N  
ATOM   3418  CA  VAL B 354      13.547  17.578  10.078  1.00 79.62           C  
ATOM   3419  C   VAL B 354      12.398  17.750   9.078  1.00 79.62           C  
ATOM   3420  CB  VAL B 354      14.273  18.922  10.289  1.00 79.62           C  
ATOM   3421  O   VAL B 354      11.227  17.641   9.445  1.00 79.62           O  
ATOM   3422  CG1 VAL B 354      13.289  20.000  10.734  1.00 79.62           C  
ATOM   3423  CG2 VAL B 354      15.398  18.766  11.312  1.00 79.62           C  
ATOM   3424  N   SER B 355      12.789  17.844   7.848  1.00 77.81           N  
ATOM   3425  CA  SER B 355      11.781  18.094   6.820  1.00 77.81           C  
ATOM   3426  C   SER B 355      11.102  16.797   6.395  1.00 77.81           C  
ATOM   3427  CB  SER B 355      12.414  18.766   5.602  1.00 77.81           C  
ATOM   3428  O   SER B 355      11.742  15.742   6.316  1.00 77.81           O  
ATOM   3429  OG  SER B 355      11.477  18.875   4.547  1.00 77.81           O  
ATOM   3430  N   SER B 356       9.812  16.922   6.172  1.00 75.50           N  
ATOM   3431  CA  SER B 356       9.094  15.758   5.660  1.00 75.50           C  
ATOM   3432  C   SER B 356       9.586  15.367   4.273  1.00 75.50           C  
ATOM   3433  CB  SER B 356       7.590  16.047   5.613  1.00 75.50           C  
ATOM   3434  O   SER B 356       9.383  14.227   3.838  1.00 75.50           O  
ATOM   3435  OG  SER B 356       7.320  17.203   4.844  1.00 75.50           O  
ATOM   3436  N   GLU B 357      10.273  16.297   3.629  1.00 80.56           N  
ATOM   3437  CA  GLU B 357      10.797  16.031   2.293  1.00 80.56           C  
ATOM   3438  C   GLU B 357      12.227  15.500   2.354  1.00 80.56           C  
ATOM   3439  CB  GLU B 357      10.734  17.281   1.429  1.00 80.56           C  
ATOM   3440  O   GLU B 357      12.805  15.133   1.328  1.00 80.56           O  
ATOM   3441  CG  GLU B 357       9.320  17.734   1.101  1.00 80.56           C  
ATOM   3442  CD  GLU B 357       9.266  18.828   0.049  1.00 80.56           C  
ATOM   3443  OE1 GLU B 357       8.148  19.250  -0.345  1.00 80.56           O  
ATOM   3444  OE2 GLU B 357      10.352  19.281  -0.386  1.00 80.56           O  
ATOM   3445  N   GLY B 358      12.719  15.453   3.572  1.00 84.12           N  
ATOM   3446  CA  GLY B 358      14.055  14.906   3.729  1.00 84.12           C  
ATOM   3447  C   GLY B 358      14.094  13.391   3.697  1.00 84.12           C  
ATOM   3448  O   GLY B 358      13.203  12.734   4.246  1.00 84.12           O  
ATOM   3449  N   ALA B 359      15.070  12.906   3.061  1.00 85.25           N  
ATOM   3450  CA  ALA B 359      15.195  11.461   2.871  1.00 85.25           C  
ATOM   3451  C   ALA B 359      15.156  10.727   4.207  1.00 85.25           C  
ATOM   3452  CB  ALA B 359      16.484  11.133   2.125  1.00 85.25           C  
ATOM   3453  O   ALA B 359      14.523   9.680   4.328  1.00 85.25           O  
ATOM   3454  N   CYS B 360      15.844  11.281   5.203  1.00 88.25           N  
ATOM   3455  CA  CYS B 360      15.906  10.602   6.492  1.00 88.25           C  
ATOM   3456  C   CYS B 360      14.547  10.633   7.191  1.00 88.25           C  
ATOM   3457  CB  CYS B 360      16.969  11.234   7.387  1.00 88.25           C  
ATOM   3458  O   CYS B 360      14.117   9.633   7.762  1.00 88.25           O  
ATOM   3459  SG  CYS B 360      18.656  11.016   6.781  1.00 88.25           S  
ATOM   3460  N   ALA B 361      13.883  11.773   7.125  1.00 85.44           N  
ATOM   3461  CA  ALA B 361      12.570  11.883   7.738  1.00 85.44           C  
ATOM   3462  C   ALA B 361      11.562  10.953   7.062  1.00 85.44           C  
ATOM   3463  CB  ALA B 361      12.078  13.328   7.676  1.00 85.44           C  
ATOM   3464  O   ALA B 361      10.789  10.266   7.738  1.00 85.44           O  
ATOM   3465  N   ALA B 362      11.609  10.992   5.754  1.00 84.06           N  
ATOM   3466  CA  ALA B 362      10.695  10.141   4.996  1.00 84.06           C  
ATOM   3467  C   ALA B 362      10.961   8.664   5.289  1.00 84.06           C  
ATOM   3468  CB  ALA B 362      10.836  10.414   3.500  1.00 84.06           C  
ATOM   3469  O   ALA B 362      10.023   7.898   5.531  1.00 84.06           O  
ATOM   3470  N   TRP B 363      12.227   8.320   5.270  1.00 85.81           N  
ATOM   3471  CA  TRP B 363      12.586   6.938   5.562  1.00 85.81           C  
ATOM   3472  C   TRP B 363      12.148   6.547   6.969  1.00 85.81           C  
ATOM   3473  CB  TRP B 363      14.094   6.734   5.414  1.00 85.81           C  
ATOM   3474  O   TRP B 363      11.609   5.457   7.180  1.00 85.81           O  
ATOM   3475  CG  TRP B 363      14.516   5.297   5.383  1.00 85.81           C  
ATOM   3476  CD1 TRP B 363      14.680   4.461   6.453  1.00 85.81           C  
ATOM   3477  CD2 TRP B 363      14.836   4.523   4.223  1.00 85.81           C  
ATOM   3478  CE2 TRP B 363      15.188   3.229   4.660  1.00 85.81           C  
ATOM   3479  CE3 TRP B 363      14.867   4.805   2.848  1.00 85.81           C  
ATOM   3480  NE1 TRP B 363      15.078   3.215   6.027  1.00 85.81           N  
ATOM   3481  CH2 TRP B 363      15.570   2.514   2.438  1.00 85.81           C  
ATOM   3482  CZ2 TRP B 363      15.555   2.213   3.775  1.00 85.81           C  
ATOM   3483  CZ3 TRP B 363      15.234   3.793   1.969  1.00 85.81           C  
ATOM   3484  N   TYR B 364      12.336   7.355   7.898  1.00 84.50           N  
ATOM   3485  CA  TYR B 364      11.969   7.105   9.289  1.00 84.50           C  
ATOM   3486  C   TYR B 364      10.469   6.926   9.438  1.00 84.50           C  
ATOM   3487  CB  TYR B 364      12.453   8.250  10.188  1.00 84.50           C  
ATOM   3488  O   TYR B 364      10.008   6.008  10.117  1.00 84.50           O  
ATOM   3489  CG  TYR B 364      12.250   7.996  11.656  1.00 84.50           C  
ATOM   3490  CD1 TYR B 364      11.070   8.383  12.297  1.00 84.50           C  
ATOM   3491  CD2 TYR B 364      13.227   7.367  12.414  1.00 84.50           C  
ATOM   3492  CE1 TYR B 364      10.875   8.148  13.656  1.00 84.50           C  
ATOM   3493  CE2 TYR B 364      13.047   7.133  13.773  1.00 84.50           C  
ATOM   3494  OH  TYR B 364      11.688   7.293  15.727  1.00 84.50           O  
ATOM   3495  CZ  TYR B 364      11.867   7.523  14.383  1.00 84.50           C  
ATOM   3496  N   GLN B 365       9.719   7.781   8.773  1.00 77.81           N  
ATOM   3497  CA  GLN B 365       8.266   7.801   8.930  1.00 77.81           C  
ATOM   3498  C   GLN B 365       7.617   6.629   8.188  1.00 77.81           C  
ATOM   3499  CB  GLN B 365       7.688   9.117   8.414  1.00 77.81           C  
ATOM   3500  O   GLN B 365       6.656   6.035   8.680  1.00 77.81           O  
ATOM   3501  CG  GLN B 365       6.289   9.422   8.938  1.00 77.81           C  
ATOM   3502  CD  GLN B 365       5.816  10.820   8.570  1.00 77.81           C  
ATOM   3503  NE2 GLN B 365       4.605  11.164   8.984  1.00 77.81           N  
ATOM   3504  OE1 GLN B 365       6.539  11.578   7.918  1.00 77.81           O  
ATOM   3505  N   TYR B 366       8.258   6.238   7.098  1.00 76.50           N  
ATOM   3506  CA  TYR B 366       7.500   5.348   6.223  1.00 76.50           C  
ATOM   3507  C   TYR B 366       8.164   3.979   6.137  1.00 76.50           C  
ATOM   3508  CB  TYR B 366       7.367   5.953   4.824  1.00 76.50           C  
ATOM   3509  O   TYR B 366       7.543   3.010   5.691  1.00 76.50           O  
ATOM   3510  CG  TYR B 366       6.590   7.246   4.793  1.00 76.50           C  
ATOM   3511  CD1 TYR B 366       5.203   7.250   4.922  1.00 76.50           C  
ATOM   3512  CD2 TYR B 366       7.238   8.469   4.637  1.00 76.50           C  
ATOM   3513  CE1 TYR B 366       4.480   8.438   4.891  1.00 76.50           C  
ATOM   3514  CE2 TYR B 366       6.527   9.664   4.605  1.00 76.50           C  
ATOM   3515  OH  TYR B 366       4.441  10.820   4.703  1.00 76.50           O  
ATOM   3516  CZ  TYR B 366       5.148   9.641   4.734  1.00 76.50           C  
ATOM   3517  N   ARG B 367       9.477   3.732   6.547  1.00 71.38           N  
ATOM   3518  CA  ARG B 367      10.188   2.469   6.395  1.00 71.38           C  
ATOM   3519  C   ARG B 367      10.680   1.950   7.738  1.00 71.38           C  
ATOM   3520  CB  ARG B 367      11.359   2.627   5.430  1.00 71.38           C  
ATOM   3521  O   ARG B 367      11.508   1.038   7.793  1.00 71.38           O  
ATOM   3522  CG  ARG B 367      10.961   2.637   3.963  1.00 71.38           C  
ATOM   3523  CD  ARG B 367      11.719   1.583   3.164  1.00 71.38           C  
ATOM   3524  NE  ARG B 367      11.500   1.735   1.729  1.00 71.38           N  
ATOM   3525  NH1 ARG B 367      12.547  -0.239   1.150  1.00 71.38           N  
ATOM   3526  NH2 ARG B 367      11.648   1.104  -0.474  1.00 71.38           N  
ATOM   3527  CZ  ARG B 367      11.898   0.866   0.805  1.00 71.38           C  
ATOM   3528  N   GLN B 368      10.352   2.502   8.836  1.00 62.34           N  
ATOM   3529  CA  GLN B 368      10.938   2.146  10.125  1.00 62.34           C  
ATOM   3530  C   GLN B 368      10.711   0.672  10.445  1.00 62.34           C  
ATOM   3531  CB  GLN B 368      10.352   3.020  11.234  1.00 62.34           C  
ATOM   3532  O   GLN B 368      11.516   0.050  11.141  1.00 62.34           O  
ATOM   3533  CG  GLN B 368      11.398   3.604  12.172  1.00 62.34           C  
ATOM   3534  CD  GLN B 368      10.797   4.477  13.258  1.00 62.34           C  
ATOM   3535  NE2 GLN B 368      11.648   5.012  14.133  1.00 62.34           N  
ATOM   3536  OE1 GLN B 368       9.578   4.668  13.312  1.00 62.34           O  
ATOM   3537  N   GLN B 369       9.688  -0.011   9.961  1.00 56.72           N  
ATOM   3538  CA  GLN B 369       9.414  -1.393  10.344  1.00 56.72           C  
ATOM   3539  C   GLN B 369      10.508  -2.330   9.836  1.00 56.72           C  
ATOM   3540  CB  GLN B 369       8.047  -1.839   9.820  1.00 56.72           C  
ATOM   3541  O   GLN B 369      10.703  -3.418  10.383  1.00 56.72           O  
ATOM   3542  CG  GLN B 369       6.875  -1.354  10.656  1.00 56.72           C  
ATOM   3543  CD  GLN B 369       5.547  -1.915  10.188  1.00 56.72           C  
ATOM   3544  NE2 GLN B 369       4.484  -1.621  10.930  1.00 56.72           N  
ATOM   3545  OE1 GLN B 369       5.477  -2.607   9.172  1.00 56.72           O  
ATOM   3546  N   GLU B 370      11.109  -2.100   8.688  1.00 50.81           N  
ATOM   3547  CA  GLU B 370      12.102  -3.059   8.227  1.00 50.81           C  
ATOM   3548  C   GLU B 370      13.234  -3.223   9.234  1.00 50.81           C  
ATOM   3549  CB  GLU B 370      12.672  -2.629   6.871  1.00 50.81           C  
ATOM   3550  O   GLU B 370      13.859  -4.281   9.312  1.00 50.81           O  
ATOM   3551  CG  GLU B 370      11.852  -3.104   5.680  1.00 50.81           C  
ATOM   3552  CD  GLU B 370      12.430  -2.672   4.340  1.00 50.81           C  
ATOM   3553  OE1 GLU B 370      11.883  -3.061   3.287  1.00 50.81           O  
ATOM   3554  OE2 GLU B 370      13.445  -1.938   4.348  1.00 50.81           O  
ATOM   3555  N   ASN B 371      13.594  -2.229  10.016  1.00 43.31           N  
ATOM   3556  CA  ASN B 371      14.719  -2.398  10.930  1.00 43.31           C  
ATOM   3557  C   ASN B 371      14.367  -3.330  12.086  1.00 43.31           C  
ATOM   3558  CB  ASN B 371      15.188  -1.042  11.461  1.00 43.31           C  
ATOM   3559  O   ASN B 371      15.266  -3.854  12.758  1.00 43.31           O  
ATOM   3560  CG  ASN B 371      16.078  -0.308  10.484  1.00 43.31           C  
ATOM   3561  ND2 ASN B 371      16.266   0.988  10.703  1.00 43.31           N  
ATOM   3562  OD1 ASN B 371      16.609  -0.902   9.539  1.00 43.31           O  
ATOM   3563  N   GLU B 372      13.133  -3.391  12.594  1.00 40.84           N  
ATOM   3564  CA  GLU B 372      12.922  -4.305  13.711  1.00 40.84           C  
ATOM   3565  C   GLU B 372      12.805  -5.746  13.234  1.00 40.84           C  
ATOM   3566  CB  GLU B 372      11.664  -3.910  14.500  1.00 40.84           C  
ATOM   3567  O   GLU B 372      12.969  -6.684  14.016  1.00 40.84           O  
ATOM   3568  CG  GLU B 372      11.898  -2.783  15.492  1.00 40.84           C  
ATOM   3569  CD  GLU B 372      10.633  -2.363  16.219  1.00 40.84           C  
ATOM   3570  OE1 GLU B 372      10.719  -1.539  17.172  1.00 40.84           O  
ATOM   3571  OE2 GLU B 372       9.547  -2.861  15.859  1.00 40.84           O  
ATOM   3572  N   ALA B 373      12.656  -6.098  11.883  1.00 34.00           N  
ATOM   3573  CA  ALA B 373      12.711  -7.523  11.570  1.00 34.00           C  
ATOM   3574  C   ALA B 373      14.156  -7.996  11.414  1.00 34.00           C  
ATOM   3575  CB  ALA B 373      11.914  -7.820  10.305  1.00 34.00           C  
ATOM   3576  O   ALA B 373      15.000  -7.270  10.891  1.00 34.00           O  
TER    3577      ALA B 373                                                      
ATOM   3578  N   MET C   1     -18.859  50.562  31.531  1.00 59.53           N  
ATOM   3579  CA  MET C   1     -17.500  50.000  31.625  1.00 59.53           C  
ATOM   3580  C   MET C   1     -17.234  49.062  30.438  1.00 59.53           C  
ATOM   3581  CB  MET C   1     -17.312  49.250  32.938  1.00 59.53           C  
ATOM   3582  O   MET C   1     -17.938  48.094  30.250  1.00 59.53           O  
ATOM   3583  CG  MET C   1     -16.750  50.094  34.062  1.00 59.53           C  
ATOM   3584  SD  MET C   1     -16.531  49.156  35.625  1.00 59.53           S  
ATOM   3585  CE  MET C   1     -15.945  50.469  36.719  1.00 59.53           C  
ATOM   3586  N   ASN C   2     -16.547  49.562  29.453  1.00 82.19           N  
ATOM   3587  CA  ASN C   2     -16.469  49.000  28.125  1.00 82.19           C  
ATOM   3588  C   ASN C   2     -15.461  47.844  28.047  1.00 82.19           C  
ATOM   3589  CB  ASN C   2     -16.141  50.062  27.078  1.00 82.19           C  
ATOM   3590  O   ASN C   2     -15.570  46.969  27.203  1.00 82.19           O  
ATOM   3591  CG  ASN C   2     -17.359  50.812  26.594  1.00 82.19           C  
ATOM   3592  ND2 ASN C   2     -17.141  51.906  25.891  1.00 82.19           N  
ATOM   3593  OD1 ASN C   2     -18.500  50.406  26.844  1.00 82.19           O  
ATOM   3594  N   ASN C   3     -14.430  47.719  29.062  1.00 89.50           N  
ATOM   3595  CA  ASN C   3     -13.398  46.688  29.078  1.00 89.50           C  
ATOM   3596  C   ASN C   3     -13.219  46.094  30.469  1.00 89.50           C  
ATOM   3597  CB  ASN C   3     -12.070  47.281  28.578  1.00 89.50           C  
ATOM   3598  O   ASN C   3     -13.578  46.719  31.469  1.00 89.50           O  
ATOM   3599  CG  ASN C   3     -12.148  47.750  27.141  1.00 89.50           C  
ATOM   3600  ND2 ASN C   3     -11.227  48.625  26.750  1.00 89.50           N  
ATOM   3601  OD1 ASN C   3     -13.031  47.344  26.375  1.00 89.50           O  
ATOM   3602  N   ILE C   4     -12.773  44.875  30.531  1.00 90.81           N  
ATOM   3603  CA  ILE C   4     -12.484  44.188  31.781  1.00 90.81           C  
ATOM   3604  C   ILE C   4     -11.281  44.844  32.469  1.00 90.81           C  
ATOM   3605  CB  ILE C   4     -12.203  42.688  31.547  1.00 90.81           C  
ATOM   3606  O   ILE C   4     -10.297  45.188  31.812  1.00 90.81           O  
ATOM   3607  CG1 ILE C   4     -13.461  41.969  31.000  1.00 90.81           C  
ATOM   3608  CG2 ILE C   4     -11.719  42.000  32.844  1.00 90.81           C  
ATOM   3609  CD1 ILE C   4     -14.602  41.906  32.000  1.00 90.81           C  
ATOM   3610  N   GLN C   5     -11.453  45.156  33.750  1.00 90.81           N  
ATOM   3611  CA  GLN C   5     -10.383  45.719  34.562  1.00 90.81           C  
ATOM   3612  C   GLN C   5      -9.945  44.750  35.656  1.00 90.81           C  
ATOM   3613  CB  GLN C   5     -10.820  47.062  35.188  1.00 90.81           C  
ATOM   3614  O   GLN C   5     -10.648  43.781  35.938  1.00 90.81           O  
ATOM   3615  CG  GLN C   5     -11.211  48.125  34.156  1.00 90.81           C  
ATOM   3616  CD  GLN C   5     -11.453  49.469  34.781  1.00 90.81           C  
ATOM   3617  NE2 GLN C   5     -11.648  50.500  33.969  1.00 90.81           N  
ATOM   3618  OE1 GLN C   5     -11.461  49.625  36.031  1.00 90.81           O  
ATOM   3619  N   LEU C   6      -8.781  45.000  36.156  1.00 87.69           N  
ATOM   3620  CA  LEU C   6      -8.250  44.156  37.219  1.00 87.69           C  
ATOM   3621  C   LEU C   6      -9.211  44.094  38.406  1.00 87.69           C  
ATOM   3622  CB  LEU C   6      -6.883  44.656  37.656  1.00 87.69           C  
ATOM   3623  O   LEU C   6      -9.297  43.094  39.094  1.00 87.69           O  
ATOM   3624  CG  LEU C   6      -5.668  44.125  36.906  1.00 87.69           C  
ATOM   3625  CD1 LEU C   6      -4.484  45.094  37.062  1.00 87.69           C  
ATOM   3626  CD2 LEU C   6      -5.309  42.719  37.406  1.00 87.69           C  
ATOM   3627  N   ALA C   7      -9.945  45.188  38.594  1.00 86.31           N  
ATOM   3628  CA  ALA C   7     -10.875  45.312  39.688  1.00 86.31           C  
ATOM   3629  C   ALA C   7     -11.977  44.250  39.594  1.00 86.31           C  
ATOM   3630  CB  ALA C   7     -11.477  46.688  39.781  1.00 86.31           C  
ATOM   3631  O   ALA C   7     -12.562  43.844  40.594  1.00 86.31           O  
ATOM   3632  N   HIS C   8     -12.211  43.812  38.438  1.00 87.12           N  
ATOM   3633  CA  HIS C   8     -13.266  42.844  38.188  1.00 87.12           C  
ATOM   3634  C   HIS C   8     -12.844  41.438  38.688  1.00 87.12           C  
ATOM   3635  CB  HIS C   8     -13.648  42.781  36.719  1.00 87.12           C  
ATOM   3636  O   HIS C   8     -13.664  40.531  38.719  1.00 87.12           O  
ATOM   3637  CG  HIS C   8     -14.352  44.000  36.250  1.00 87.12           C  
ATOM   3638  CD2 HIS C   8     -15.484  44.625  36.688  1.00 87.12           C  
ATOM   3639  ND1 HIS C   8     -13.906  44.781  35.188  1.00 87.12           N  
ATOM   3640  CE1 HIS C   8     -14.727  45.781  35.000  1.00 87.12           C  
ATOM   3641  NE2 HIS C   8     -15.695  45.719  35.875  1.00 87.12           N  
ATOM   3642  N   GLY C   9     -11.578  41.281  39.125  1.00 82.81           N  
ATOM   3643  CA  GLY C   9     -11.094  40.000  39.625  1.00 82.81           C  
ATOM   3644  C   GLY C   9     -10.641  40.031  41.062  1.00 82.81           C  
ATOM   3645  O   GLY C   9     -10.062  39.062  41.562  1.00 82.81           O  
ATOM   3646  N   SER C  10     -10.836  41.188  41.719  1.00 84.12           N  
ATOM   3647  CA  SER C  10     -10.219  41.375  43.031  1.00 84.12           C  
ATOM   3648  C   SER C  10     -11.188  41.031  44.156  1.00 84.12           C  
ATOM   3649  CB  SER C  10      -9.758  42.844  43.188  1.00 84.12           C  
ATOM   3650  O   SER C  10     -10.859  41.188  45.344  1.00 84.12           O  
ATOM   3651  OG  SER C  10     -10.859  43.719  43.062  1.00 84.12           O  
ATOM   3652  N   GLY C  11     -12.352  40.531  43.875  1.00 82.56           N  
ATOM   3653  CA  GLY C  11     -13.289  40.156  44.906  1.00 82.56           C  
ATOM   3654  C   GLY C  11     -14.109  41.312  45.438  1.00 82.56           C  
ATOM   3655  O   GLY C  11     -14.914  41.125  46.344  1.00 82.56           O  
ATOM   3656  N   GLY C  12     -13.984  42.500  44.844  1.00 85.94           N  
ATOM   3657  CA  GLY C  12     -14.680  43.688  45.344  1.00 85.94           C  
ATOM   3658  C   GLY C  12     -16.000  43.938  44.656  1.00 85.94           C  
ATOM   3659  O   GLY C  12     -16.656  43.000  44.188  1.00 85.94           O  
ATOM   3660  N   GLN C  13     -16.453  45.094  44.781  1.00 88.38           N  
ATOM   3661  CA  GLN C  13     -17.781  45.469  44.250  1.00 88.38           C  
ATOM   3662  C   GLN C  13     -17.844  45.312  42.750  1.00 88.38           C  
ATOM   3663  CB  GLN C  13     -18.109  46.906  44.656  1.00 88.38           C  
ATOM   3664  O   GLN C  13     -18.859  44.875  42.219  1.00 88.38           O  
ATOM   3665  CG  GLN C  13     -19.609  47.219  44.594  1.00 88.38           C  
ATOM   3666  CD  GLN C  13     -19.922  48.625  45.062  1.00 88.38           C  
ATOM   3667  NE2 GLN C  13     -21.203  49.000  45.031  1.00 88.38           N  
ATOM   3668  OE1 GLN C  13     -19.031  49.375  45.469  1.00 88.38           O  
ATOM   3669  N   ALA C  14     -16.750  45.688  42.094  1.00 89.25           N  
ATOM   3670  CA  ALA C  14     -16.734  45.594  40.656  1.00 89.25           C  
ATOM   3671  C   ALA C  14     -16.891  44.125  40.188  1.00 89.25           C  
ATOM   3672  CB  ALA C  14     -15.445  46.188  40.094  1.00 89.25           C  
ATOM   3673  O   ALA C  14     -17.609  43.844  39.219  1.00 89.25           O  
ATOM   3674  N   MET C  15     -16.266  43.219  40.812  1.00 89.00           N  
ATOM   3675  CA  MET C  15     -16.375  41.812  40.500  1.00 89.00           C  
ATOM   3676  C   MET C  15     -17.797  41.312  40.781  1.00 89.00           C  
ATOM   3677  CB  MET C  15     -15.383  41.000  41.344  1.00 89.00           C  
ATOM   3678  O   MET C  15     -18.375  40.625  39.938  1.00 89.00           O  
ATOM   3679  CG  MET C  15     -15.422  39.500  41.031  1.00 89.00           C  
ATOM   3680  SD  MET C  15     -14.188  38.562  42.000  1.00 89.00           S  
ATOM   3681  CE  MET C  15     -14.539  36.875  41.438  1.00 89.00           C  
ATOM   3682  N   GLN C  16     -18.375  41.688  41.906  1.00 90.38           N  
ATOM   3683  CA  GLN C  16     -19.734  41.250  42.250  1.00 90.38           C  
ATOM   3684  C   GLN C  16     -20.734  41.750  41.219  1.00 90.38           C  
ATOM   3685  CB  GLN C  16     -20.109  41.750  43.656  1.00 90.38           C  
ATOM   3686  O   GLN C  16     -21.656  41.031  40.844  1.00 90.38           O  
ATOM   3687  CG  GLN C  16     -19.500  40.938  44.781  1.00 90.38           C  
ATOM   3688  CD  GLN C  16     -20.078  41.281  46.156  1.00 90.38           C  
ATOM   3689  NE2 GLN C  16     -19.656  40.531  47.156  1.00 90.38           N  
ATOM   3690  OE1 GLN C  16     -20.875  42.188  46.281  1.00 90.38           O  
ATOM   3691  N   GLN C  17     -20.516  42.938  40.781  1.00 91.06           N  
ATOM   3692  CA  GLN C  17     -21.406  43.500  39.781  1.00 91.06           C  
ATOM   3693  C   GLN C  17     -21.297  42.719  38.469  1.00 91.06           C  
ATOM   3694  CB  GLN C  17     -21.094  44.969  39.531  1.00 91.06           C  
ATOM   3695  O   GLN C  17     -22.312  42.438  37.812  1.00 91.06           O  
ATOM   3696  CG  GLN C  17     -21.750  45.906  40.562  1.00 91.06           C  
ATOM   3697  CD  GLN C  17     -21.375  47.344  40.344  1.00 91.06           C  
ATOM   3698  NE2 GLN C  17     -21.969  48.250  41.125  1.00 91.06           N  
ATOM   3699  OE1 GLN C  17     -20.562  47.688  39.469  1.00 91.06           O  
ATOM   3700  N   LEU C  18     -20.047  42.406  38.094  1.00 90.81           N  
ATOM   3701  CA  LEU C  18     -19.844  41.625  36.875  1.00 90.81           C  
ATOM   3702  C   LEU C  18     -20.484  40.250  36.969  1.00 90.81           C  
ATOM   3703  CB  LEU C  18     -18.344  41.469  36.594  1.00 90.81           C  
ATOM   3704  O   LEU C  18     -21.219  39.844  36.062  1.00 90.81           O  
ATOM   3705  CG  LEU C  18     -17.969  40.656  35.375  1.00 90.81           C  
ATOM   3706  CD1 LEU C  18     -18.391  41.375  34.094  1.00 90.81           C  
ATOM   3707  CD2 LEU C  18     -16.469  40.375  35.344  1.00 90.81           C  
ATOM   3708  N   ILE C  19     -20.281  39.531  38.000  1.00 91.12           N  
ATOM   3709  CA  ILE C  19     -20.797  38.188  38.219  1.00 91.12           C  
ATOM   3710  C   ILE C  19     -22.328  38.219  38.188  1.00 91.12           C  
ATOM   3711  CB  ILE C  19     -20.297  37.594  39.562  1.00 91.12           C  
ATOM   3712  O   ILE C  19     -22.969  37.438  37.500  1.00 91.12           O  
ATOM   3713  CG1 ILE C  19     -18.797  37.281  39.469  1.00 91.12           C  
ATOM   3714  CG2 ILE C  19     -21.094  36.344  39.906  1.00 91.12           C  
ATOM   3715  CD1 ILE C  19     -18.188  36.719  40.750  1.00 91.12           C  
ATOM   3716  N   ASN C  20     -22.891  39.219  38.875  1.00 91.62           N  
ATOM   3717  CA  ASN C  20     -24.344  39.312  39.000  1.00 91.62           C  
ATOM   3718  C   ASN C  20     -24.984  39.688  37.688  1.00 91.62           C  
ATOM   3719  CB  ASN C  20     -24.750  40.281  40.094  1.00 91.62           C  
ATOM   3720  O   ASN C  20     -26.000  39.125  37.250  1.00 91.62           O  
ATOM   3721  CG  ASN C  20     -24.594  39.688  41.500  1.00 91.62           C  
ATOM   3722  ND2 ASN C  20     -24.531  40.562  42.500  1.00 91.62           N  
ATOM   3723  OD1 ASN C  20     -24.516  38.469  41.656  1.00 91.62           O  
ATOM   3724  N   SER C  21     -24.359  40.562  37.031  1.00 92.50           N  
ATOM   3725  CA  SER C  21     -24.984  41.125  35.844  1.00 92.50           C  
ATOM   3726  C   SER C  21     -24.766  40.219  34.625  1.00 92.50           C  
ATOM   3727  CB  SER C  21     -24.453  42.531  35.562  1.00 92.50           C  
ATOM   3728  O   SER C  21     -25.531  40.250  33.688  1.00 92.50           O  
ATOM   3729  OG  SER C  21     -23.047  42.500  35.312  1.00 92.50           O  
ATOM   3730  N   LEU C  22     -23.766  39.375  34.719  1.00 93.44           N  
ATOM   3731  CA  LEU C  22     -23.438  38.562  33.531  1.00 93.44           C  
ATOM   3732  C   LEU C  22     -23.578  37.062  33.844  1.00 93.44           C  
ATOM   3733  CB  LEU C  22     -22.016  38.875  33.062  1.00 93.44           C  
ATOM   3734  O   LEU C  22     -24.500  36.438  33.344  1.00 93.44           O  
ATOM   3735  CG  LEU C  22     -21.547  38.125  31.812  1.00 93.44           C  
ATOM   3736  CD1 LEU C  22     -22.422  38.469  30.625  1.00 93.44           C  
ATOM   3737  CD2 LEU C  22     -20.078  38.438  31.516  1.00 93.44           C  
ATOM   3738  N   PHE C  23     -22.828  36.500  34.719  1.00 93.56           N  
ATOM   3739  CA  PHE C  23     -22.734  35.062  34.906  1.00 93.56           C  
ATOM   3740  C   PHE C  23     -24.000  34.531  35.594  1.00 93.56           C  
ATOM   3741  CB  PHE C  23     -21.500  34.719  35.750  1.00 93.56           C  
ATOM   3742  O   PHE C  23     -24.578  33.531  35.156  1.00 93.56           O  
ATOM   3743  CG  PHE C  23     -20.203  34.969  35.031  1.00 93.56           C  
ATOM   3744  CD1 PHE C  23     -19.750  34.125  34.031  1.00 93.56           C  
ATOM   3745  CD2 PHE C  23     -19.438  36.094  35.375  1.00 93.56           C  
ATOM   3746  CE1 PHE C  23     -18.547  34.375  33.375  1.00 93.56           C  
ATOM   3747  CE2 PHE C  23     -18.219  36.344  34.719  1.00 93.56           C  
ATOM   3748  CZ  PHE C  23     -17.781  35.469  33.719  1.00 93.56           C  
ATOM   3749  N   MET C  24     -24.453  35.188  36.656  1.00 93.94           N  
ATOM   3750  CA  MET C  24     -25.625  34.719  37.375  1.00 93.94           C  
ATOM   3751  C   MET C  24     -26.875  34.781  36.500  1.00 93.94           C  
ATOM   3752  CB  MET C  24     -25.844  35.531  38.656  1.00 93.94           C  
ATOM   3753  O   MET C  24     -27.750  33.906  36.594  1.00 93.94           O  
ATOM   3754  CG  MET C  24     -24.750  35.344  39.688  1.00 93.94           C  
ATOM   3755  SD  MET C  24     -24.609  33.594  40.250  1.00 93.94           S  
ATOM   3756  CE  MET C  24     -26.094  33.438  41.281  1.00 93.94           C  
ATOM   3757  N   GLU C  25     -26.906  35.750  35.719  1.00 94.25           N  
ATOM   3758  CA  GLU C  25     -28.047  35.875  34.812  1.00 94.25           C  
ATOM   3759  C   GLU C  25     -27.984  34.844  33.688  1.00 94.25           C  
ATOM   3760  CB  GLU C  25     -28.109  37.312  34.250  1.00 94.25           C  
ATOM   3761  O   GLU C  25     -28.969  34.156  33.406  1.00 94.25           O  
ATOM   3762  CG  GLU C  25     -29.438  37.625  33.562  1.00 94.25           C  
ATOM   3763  CD  GLU C  25     -29.516  39.062  33.031  1.00 94.25           C  
ATOM   3764  OE1 GLU C  25     -30.438  39.375  32.250  1.00 94.25           O  
ATOM   3765  OE2 GLU C  25     -28.625  39.844  33.375  1.00 94.25           O  
ATOM   3766  N   ALA C  26     -26.891  34.719  33.125  1.00 95.38           N  
ATOM   3767  CA  ALA C  26     -26.734  33.844  31.969  1.00 95.38           C  
ATOM   3768  C   ALA C  26     -26.859  32.375  32.375  1.00 95.38           C  
ATOM   3769  CB  ALA C  26     -25.406  34.094  31.281  1.00 95.38           C  
ATOM   3770  O   ALA C  26     -27.484  31.578  31.672  1.00 95.38           O  
ATOM   3771  N   PHE C  27     -26.188  32.031  33.500  1.00 95.19           N  
ATOM   3772  CA  PHE C  27     -26.141  30.625  33.938  1.00 95.19           C  
ATOM   3773  C   PHE C  27     -27.188  30.344  35.000  1.00 95.19           C  
ATOM   3774  CB  PHE C  27     -24.750  30.266  34.438  1.00 95.19           C  
ATOM   3775  O   PHE C  27     -26.984  29.500  35.875  1.00 95.19           O  
ATOM   3776  CG  PHE C  27     -23.641  30.500  33.438  1.00 95.19           C  
ATOM   3777  CD1 PHE C  27     -23.875  30.344  32.094  1.00 95.19           C  
ATOM   3778  CD2 PHE C  27     -22.375  30.875  33.875  1.00 95.19           C  
ATOM   3779  CE1 PHE C  27     -22.859  30.562  31.156  1.00 95.19           C  
ATOM   3780  CE2 PHE C  27     -21.359  31.094  32.938  1.00 95.19           C  
ATOM   3781  CZ  PHE C  27     -21.609  30.938  31.594  1.00 95.19           C  
ATOM   3782  N   ALA C  28     -28.234  30.938  34.938  1.00 94.44           N  
ATOM   3783  CA  ALA C  28     -29.219  30.891  36.000  1.00 94.44           C  
ATOM   3784  C   ALA C  28     -29.734  29.469  36.219  1.00 94.44           C  
ATOM   3785  CB  ALA C  28     -30.391  31.828  35.688  1.00 94.44           C  
ATOM   3786  O   ALA C  28     -30.219  28.828  35.281  1.00 94.44           O  
ATOM   3787  N   ASN C  29     -29.609  28.969  37.406  1.00 93.50           N  
ATOM   3788  CA  ASN C  29     -30.141  27.703  37.906  1.00 93.50           C  
ATOM   3789  C   ASN C  29     -30.188  27.672  39.438  1.00 93.50           C  
ATOM   3790  CB  ASN C  29     -29.312  26.531  37.375  1.00 93.50           C  
ATOM   3791  O   ASN C  29     -29.578  28.516  40.094  1.00 93.50           O  
ATOM   3792  CG  ASN C  29     -27.859  26.594  37.781  1.00 93.50           C  
ATOM   3793  ND2 ASN C  29     -26.984  26.797  36.812  1.00 93.50           N  
ATOM   3794  OD1 ASN C  29     -27.531  26.484  38.969  1.00 93.50           O  
ATOM   3795  N   PRO C  30     -30.953  26.750  40.000  1.00 93.38           N  
ATOM   3796  CA  PRO C  30     -31.172  26.766  41.438  1.00 93.38           C  
ATOM   3797  C   PRO C  30     -29.875  26.547  42.219  1.00 93.38           C  
ATOM   3798  CB  PRO C  30     -32.156  25.625  41.656  1.00 93.38           C  
ATOM   3799  O   PRO C  30     -29.719  27.094  43.312  1.00 93.38           O  
ATOM   3800  CG  PRO C  30     -32.812  25.406  40.312  1.00 93.38           C  
ATOM   3801  CD  PRO C  30     -31.859  25.906  39.250  1.00 93.38           C  
ATOM   3802  N   TRP C  31     -28.984  25.797  41.781  1.00 93.81           N  
ATOM   3803  CA  TRP C  31     -27.766  25.500  42.500  1.00 93.81           C  
ATOM   3804  C   TRP C  31     -26.812  26.703  42.531  1.00 93.81           C  
ATOM   3805  CB  TRP C  31     -27.047  24.281  41.906  1.00 93.81           C  
ATOM   3806  O   TRP C  31     -26.234  27.047  43.562  1.00 93.81           O  
ATOM   3807  CG  TRP C  31     -27.891  23.031  41.906  1.00 93.81           C  
ATOM   3808  CD1 TRP C  31     -28.094  22.188  42.969  1.00 93.81           C  
ATOM   3809  CD2 TRP C  31     -28.609  22.484  40.812  1.00 93.81           C  
ATOM   3810  CE2 TRP C  31     -29.234  21.312  41.281  1.00 93.81           C  
ATOM   3811  CE3 TRP C  31     -28.781  22.875  39.469  1.00 93.81           C  
ATOM   3812  NE1 TRP C  31     -28.906  21.156  42.594  1.00 93.81           N  
ATOM   3813  CH2 TRP C  31     -30.188  20.922  39.125  1.00 93.81           C  
ATOM   3814  CZ2 TRP C  31     -30.031  20.516  40.438  1.00 93.81           C  
ATOM   3815  CZ3 TRP C  31     -29.578  22.094  38.656  1.00 93.81           C  
ATOM   3816  N   LEU C  32     -26.719  27.328  41.375  1.00 92.31           N  
ATOM   3817  CA  LEU C  32     -25.859  28.516  41.250  1.00 92.31           C  
ATOM   3818  C   LEU C  32     -26.438  29.672  42.031  1.00 92.31           C  
ATOM   3819  CB  LEU C  32     -25.703  28.906  39.781  1.00 92.31           C  
ATOM   3820  O   LEU C  32     -25.688  30.484  42.594  1.00 92.31           O  
ATOM   3821  CG  LEU C  32     -24.688  30.016  39.500  1.00 92.31           C  
ATOM   3822  CD1 LEU C  32     -23.281  29.547  39.844  1.00 92.31           C  
ATOM   3823  CD2 LEU C  32     -24.766  30.453  38.031  1.00 92.31           C  
ATOM   3824  N   ALA C  33     -27.719  29.766  42.125  1.00 92.81           N  
ATOM   3825  CA  ALA C  33     -28.406  30.859  42.812  1.00 92.81           C  
ATOM   3826  C   ALA C  33     -28.141  30.844  44.312  1.00 92.81           C  
ATOM   3827  CB  ALA C  33     -29.906  30.797  42.531  1.00 92.81           C  
ATOM   3828  O   ALA C  33     -28.312  31.875  44.969  1.00 92.81           O  
ATOM   3829  N   GLU C  34     -27.781  29.719  44.781  1.00 92.88           N  
ATOM   3830  CA  GLU C  34     -27.484  29.625  46.219  1.00 92.88           C  
ATOM   3831  C   GLU C  34     -26.250  30.469  46.562  1.00 92.88           C  
ATOM   3832  CB  GLU C  34     -27.250  28.172  46.625  1.00 92.88           C  
ATOM   3833  O   GLU C  34     -26.109  30.938  47.688  1.00 92.88           O  
ATOM   3834  CG  GLU C  34     -28.516  27.328  46.594  1.00 92.88           C  
ATOM   3835  CD  GLU C  34     -28.281  25.891  47.062  1.00 92.88           C  
ATOM   3836  OE1 GLU C  34     -29.203  25.062  46.938  1.00 92.88           O  
ATOM   3837  OE2 GLU C  34     -27.172  25.609  47.562  1.00 92.88           O  
ATOM   3838  N   GLN C  35     -25.406  30.703  45.688  1.00 90.38           N  
ATOM   3839  CA  GLN C  35     -24.234  31.578  45.781  1.00 90.38           C  
ATOM   3840  C   GLN C  35     -23.344  31.141  46.969  1.00 90.38           C  
ATOM   3841  CB  GLN C  35     -24.656  33.031  45.969  1.00 90.38           C  
ATOM   3842  O   GLN C  35     -22.906  31.984  47.750  1.00 90.38           O  
ATOM   3843  CG  GLN C  35     -25.328  33.625  44.719  1.00 90.38           C  
ATOM   3844  CD  GLN C  35     -25.562  35.125  44.844  1.00 90.38           C  
ATOM   3845  NE2 GLN C  35     -26.438  35.656  44.000  1.00 90.38           N  
ATOM   3846  OE1 GLN C  35     -24.969  35.781  45.688  1.00 90.38           O  
ATOM   3847  N   GLU C  36     -23.219  29.781  47.125  1.00 90.69           N  
ATOM   3848  CA  GLU C  36     -22.250  29.203  48.031  1.00 90.69           C  
ATOM   3849  C   GLU C  36     -20.953  28.859  47.312  1.00 90.69           C  
ATOM   3850  CB  GLU C  36     -22.828  27.953  48.719  1.00 90.69           C  
ATOM   3851  O   GLU C  36     -20.891  28.875  46.094  1.00 90.69           O  
ATOM   3852  CG  GLU C  36     -23.984  28.250  49.656  1.00 90.69           C  
ATOM   3853  CD  GLU C  36     -23.562  29.000  50.906  1.00 90.69           C  
ATOM   3854  OE1 GLU C  36     -24.438  29.562  51.625  1.00 90.69           O  
ATOM   3855  OE2 GLU C  36     -22.344  29.016  51.219  1.00 90.69           O  
ATOM   3856  N   ASP C  37     -19.922  28.672  48.062  1.00 86.94           N  
ATOM   3857  CA  ASP C  37     -18.609  28.375  47.469  1.00 86.94           C  
ATOM   3858  C   ASP C  37     -18.641  27.094  46.656  1.00 86.94           C  
ATOM   3859  CB  ASP C  37     -17.562  28.266  48.594  1.00 86.94           C  
ATOM   3860  O   ASP C  37     -17.828  26.906  45.750  1.00 86.94           O  
ATOM   3861  CG  ASP C  37     -17.156  29.625  49.156  1.00 86.94           C  
ATOM   3862  OD1 ASP C  37     -17.453  30.656  48.531  1.00 86.94           O  
ATOM   3863  OD2 ASP C  37     -16.500  29.656  50.219  1.00 86.94           O  
ATOM   3864  N   GLN C  38     -19.609  26.188  47.031  1.00 90.81           N  
ATOM   3865  CA  GLN C  38     -19.750  24.906  46.312  1.00 90.81           C  
ATOM   3866  C   GLN C  38     -21.203  24.672  45.906  1.00 90.81           C  
ATOM   3867  CB  GLN C  38     -19.266  23.766  47.188  1.00 90.81           C  
ATOM   3868  O   GLN C  38     -22.125  25.172  46.562  1.00 90.81           O  
ATOM   3869  CG  GLN C  38     -20.156  23.453  48.375  1.00 90.81           C  
ATOM   3870  CD  GLN C  38     -19.969  24.438  49.531  1.00 90.81           C  
ATOM   3871  NE2 GLN C  38     -20.625  24.188  50.656  1.00 90.81           N  
ATOM   3872  OE1 GLN C  38     -19.234  25.422  49.406  1.00 90.81           O  
ATOM   3873  N   ALA C  39     -21.375  23.984  44.781  1.00 93.50           N  
ATOM   3874  CA  ALA C  39     -22.703  23.531  44.438  1.00 93.50           C  
ATOM   3875  C   ALA C  39     -23.125  22.312  45.281  1.00 93.50           C  
ATOM   3876  CB  ALA C  39     -22.766  23.172  42.938  1.00 93.50           C  
ATOM   3877  O   ALA C  39     -22.312  21.422  45.531  1.00 93.50           O  
ATOM   3878  N   ARG C  40     -24.250  22.250  45.781  1.00 93.81           N  
ATOM   3879  CA  ARG C  40     -24.797  21.125  46.531  1.00 93.81           C  
ATOM   3880  C   ARG C  40     -25.797  20.344  45.688  1.00 93.81           C  
ATOM   3881  CB  ARG C  40     -25.453  21.609  47.812  1.00 93.81           C  
ATOM   3882  O   ARG C  40     -26.938  20.781  45.500  1.00 93.81           O  
ATOM   3883  CG  ARG C  40     -24.484  22.266  48.781  1.00 93.81           C  
ATOM   3884  CD  ARG C  40     -25.219  22.797  50.031  1.00 93.81           C  
ATOM   3885  NE  ARG C  40     -24.547  23.969  50.562  1.00 93.81           N  
ATOM   3886  NH1 ARG C  40     -25.516  23.797  52.656  1.00 93.81           N  
ATOM   3887  NH2 ARG C  40     -24.062  25.516  52.219  1.00 93.81           N  
ATOM   3888  CZ  ARG C  40     -24.703  24.422  51.812  1.00 93.81           C  
ATOM   3889  N   LEU C  41     -25.375  19.203  45.156  1.00 92.19           N  
ATOM   3890  CA  LEU C  41     -26.156  18.406  44.188  1.00 92.19           C  
ATOM   3891  C   LEU C  41     -26.828  17.219  44.875  1.00 92.19           C  
ATOM   3892  CB  LEU C  41     -25.250  17.906  43.062  1.00 92.19           C  
ATOM   3893  O   LEU C  41     -26.219  16.578  45.750  1.00 92.19           O  
ATOM   3894  CG  LEU C  41     -24.422  18.969  42.344  1.00 92.19           C  
ATOM   3895  CD1 LEU C  41     -23.406  18.312  41.406  1.00 92.19           C  
ATOM   3896  CD2 LEU C  41     -25.328  19.922  41.594  1.00 92.19           C  
ATOM   3897  N   ASP C  42     -28.031  16.844  44.531  1.00 89.56           N  
ATOM   3898  CA  ASP C  42     -28.766  15.711  45.062  1.00 89.56           C  
ATOM   3899  C   ASP C  42     -28.219  14.391  44.531  1.00 89.56           C  
ATOM   3900  CB  ASP C  42     -30.250  15.844  44.750  1.00 89.56           C  
ATOM   3901  O   ASP C  42     -28.250  14.148  43.344  1.00 89.56           O  
ATOM   3902  CG  ASP C  42     -31.125  14.938  45.625  1.00 89.56           C  
ATOM   3903  OD1 ASP C  42     -30.594  13.969  46.219  1.00 89.56           O  
ATOM   3904  OD2 ASP C  42     -32.344  15.188  45.688  1.00 89.56           O  
ATOM   3905  N   LEU C  43     -27.844  13.555  45.438  1.00 91.31           N  
ATOM   3906  CA  LEU C  43     -27.297  12.266  45.031  1.00 91.31           C  
ATOM   3907  C   LEU C  43     -28.375  11.359  44.438  1.00 91.31           C  
ATOM   3908  CB  LEU C  43     -26.625  11.578  46.250  1.00 91.31           C  
ATOM   3909  O   LEU C  43     -28.094  10.508  43.594  1.00 91.31           O  
ATOM   3910  CG  LEU C  43     -25.156  11.914  46.500  1.00 91.31           C  
ATOM   3911  CD1 LEU C  43     -24.906  12.070  47.969  1.00 91.31           C  
ATOM   3912  CD2 LEU C  43     -24.250  10.844  45.875  1.00 91.31           C  
ATOM   3913  N   ALA C  44     -29.609  11.547  44.844  1.00 92.50           N  
ATOM   3914  CA  ALA C  44     -30.703  10.688  44.406  1.00 92.50           C  
ATOM   3915  C   ALA C  44     -30.875  10.727  42.906  1.00 92.50           C  
ATOM   3916  CB  ALA C  44     -32.000  11.102  45.094  1.00 92.50           C  
ATOM   3917  O   ALA C  44     -31.109   9.695  42.281  1.00 92.50           O  
ATOM   3918  N   GLN C  45     -30.781  11.812  42.312  1.00 88.75           N  
ATOM   3919  CA  GLN C  45     -30.922  11.961  40.875  1.00 88.75           C  
ATOM   3920  C   GLN C  45     -29.812  11.227  40.125  1.00 88.75           C  
ATOM   3921  CB  GLN C  45     -30.938  13.438  40.500  1.00 88.75           C  
ATOM   3922  O   GLN C  45     -30.062  10.539  39.156  1.00 88.75           O  
ATOM   3923  CG  GLN C  45     -31.344  13.688  39.031  1.00 88.75           C  
ATOM   3924  CD  GLN C  45     -31.406  15.164  38.688  1.00 88.75           C  
ATOM   3925  NE2 GLN C  45     -31.734  15.461  37.438  1.00 88.75           N  
ATOM   3926  OE1 GLN C  45     -31.188  16.031  39.562  1.00 88.75           O  
ATOM   3927  N   LEU C  46     -28.594  11.352  40.562  1.00 92.06           N  
ATOM   3928  CA  LEU C  46     -27.453  10.703  39.938  1.00 92.06           C  
ATOM   3929  C   LEU C  46     -27.531   9.188  40.094  1.00 92.06           C  
ATOM   3930  CB  LEU C  46     -26.141  11.219  40.531  1.00 92.06           C  
ATOM   3931  O   LEU C  46     -27.281   8.438  39.156  1.00 92.06           O  
ATOM   3932  CG  LEU C  46     -25.781  12.672  40.219  1.00 92.06           C  
ATOM   3933  CD1 LEU C  46     -24.609  13.125  41.094  1.00 92.06           C  
ATOM   3934  CD2 LEU C  46     -25.453  12.844  38.750  1.00 92.06           C  
ATOM   3935  N   VAL C  47     -28.031   8.719  41.219  1.00 93.00           N  
ATOM   3936  CA  VAL C  47     -28.141   7.289  41.500  1.00 93.00           C  
ATOM   3937  C   VAL C  47     -29.234   6.672  40.625  1.00 93.00           C  
ATOM   3938  CB  VAL C  47     -28.438   7.023  43.000  1.00 93.00           C  
ATOM   3939  O   VAL C  47     -29.109   5.520  40.188  1.00 93.00           O  
ATOM   3940  CG1 VAL C  47     -28.844   5.570  43.219  1.00 93.00           C  
ATOM   3941  CG2 VAL C  47     -27.234   7.379  43.844  1.00 93.00           C  
ATOM   3942  N   ALA C  48     -30.203   7.402  40.281  1.00 93.19           N  
ATOM   3943  CA  ALA C  48     -31.281   6.918  39.406  1.00 93.19           C  
ATOM   3944  C   ALA C  48     -30.781   6.707  37.969  1.00 93.19           C  
ATOM   3945  CB  ALA C  48     -32.438   7.895  39.438  1.00 93.19           C  
ATOM   3946  O   ALA C  48     -31.312   5.867  37.250  1.00 93.19           O  
ATOM   3947  N   GLU C  49     -29.781   7.352  37.688  1.00 92.00           N  
ATOM   3948  CA  GLU C  49     -29.312   7.312  36.312  1.00 92.00           C  
ATOM   3949  C   GLU C  49     -28.156   6.328  36.156  1.00 92.00           C  
ATOM   3950  CB  GLU C  49     -28.875   8.711  35.844  1.00 92.00           C  
ATOM   3951  O   GLU C  49     -27.844   5.910  35.031  1.00 92.00           O  
ATOM   3952  CG  GLU C  49     -30.031   9.695  35.719  1.00 92.00           C  
ATOM   3953  CD  GLU C  49     -29.578  11.086  35.312  1.00 92.00           C  
ATOM   3954  OE1 GLU C  49     -30.422  12.008  35.250  1.00 92.00           O  
ATOM   3955  OE2 GLU C  49     -28.375  11.258  35.031  1.00 92.00           O  
ATOM   3956  N   GLY C  50     -27.484   5.984  37.250  1.00 93.44           N  
ATOM   3957  CA  GLY C  50     -26.359   5.062  37.156  1.00 93.44           C  
ATOM   3958  C   GLY C  50     -25.766   4.723  38.500  1.00 93.44           C  
ATOM   3959  O   GLY C  50     -26.266   5.180  39.531  1.00 93.44           O  
ATOM   3960  N   ASP C  51     -24.656   3.850  38.469  1.00 94.31           N  
ATOM   3961  CA  ASP C  51     -24.062   3.393  39.719  1.00 94.31           C  
ATOM   3962  C   ASP C  51     -22.609   3.879  39.844  1.00 94.31           C  
ATOM   3963  CB  ASP C  51     -24.109   1.865  39.812  1.00 94.31           C  
ATOM   3964  O   ASP C  51     -21.953   3.625  40.844  1.00 94.31           O  
ATOM   3965  CG  ASP C  51     -23.391   1.178  38.656  1.00 94.31           C  
ATOM   3966  OD1 ASP C  51     -23.109   1.838  37.625  1.00 94.31           O  
ATOM   3967  OD2 ASP C  51     -23.109  -0.036  38.750  1.00 94.31           O  
ATOM   3968  N   ARG C  52     -22.094   4.520  38.781  1.00 95.25           N  
ATOM   3969  CA  ARG C  52     -20.750   5.090  38.781  1.00 95.25           C  
ATOM   3970  C   ARG C  52     -20.766   6.523  38.281  1.00 95.25           C  
ATOM   3971  CB  ARG C  52     -19.797   4.238  37.938  1.00 95.25           C  
ATOM   3972  O   ARG C  52     -21.547   6.863  37.375  1.00 95.25           O  
ATOM   3973  CG  ARG C  52     -19.469   2.883  38.562  1.00 95.25           C  
ATOM   3974  CD  ARG C  52     -18.766   1.970  37.562  1.00 95.25           C  
ATOM   3975  NE  ARG C  52     -19.688   1.453  36.562  1.00 95.25           N  
ATOM   3976  NH1 ARG C  52     -18.031   0.651  35.156  1.00 95.25           N  
ATOM   3977  NH2 ARG C  52     -20.234   0.409  34.594  1.00 95.25           N  
ATOM   3978  CZ  ARG C  52     -19.312   0.839  35.438  1.00 95.25           C  
ATOM   3979  N   LEU C  53     -19.922   7.391  38.844  1.00 95.31           N  
ATOM   3980  CA  LEU C  53     -19.844   8.789  38.438  1.00 95.31           C  
ATOM   3981  C   LEU C  53     -18.719   8.977  37.406  1.00 95.31           C  
ATOM   3982  CB  LEU C  53     -19.594   9.695  39.656  1.00 95.31           C  
ATOM   3983  O   LEU C  53     -17.594   8.500  37.625  1.00 95.31           O  
ATOM   3984  CG  LEU C  53     -19.984  11.164  39.469  1.00 95.31           C  
ATOM   3985  CD1 LEU C  53     -21.438  11.391  39.875  1.00 95.31           C  
ATOM   3986  CD2 LEU C  53     -19.047  12.062  40.281  1.00 95.31           C  
ATOM   3987  N   ALA C  54     -19.094   9.570  36.344  1.00 96.69           N  
ATOM   3988  CA  ALA C  54     -18.078  10.070  35.406  1.00 96.69           C  
ATOM   3989  C   ALA C  54     -17.734  11.523  35.719  1.00 96.69           C  
ATOM   3990  CB  ALA C  54     -18.578   9.922  33.969  1.00 96.69           C  
ATOM   3991  O   ALA C  54     -18.625  12.367  35.875  1.00 96.69           O  
ATOM   3992  N   PHE C  55     -16.484  11.828  35.875  1.00 96.56           N  
ATOM   3993  CA  PHE C  55     -15.977  13.164  36.156  1.00 96.56           C  
ATOM   3994  C   PHE C  55     -14.805  13.516  35.281  1.00 96.56           C  
ATOM   3995  CB  PHE C  55     -15.555  13.258  37.656  1.00 96.56           C  
ATOM   3996  O   PHE C  55     -13.859  12.734  35.125  1.00 96.56           O  
ATOM   3997  CG  PHE C  55     -15.133  14.633  38.062  1.00 96.56           C  
ATOM   3998  CD1 PHE C  55     -13.812  14.891  38.438  1.00 96.56           C  
ATOM   3999  CD2 PHE C  55     -16.047  15.672  38.094  1.00 96.56           C  
ATOM   4000  CE1 PHE C  55     -13.414  16.172  38.812  1.00 96.56           C  
ATOM   4001  CE2 PHE C  55     -15.664  16.953  38.500  1.00 96.56           C  
ATOM   4002  CZ  PHE C  55     -14.344  17.203  38.844  1.00 96.56           C  
ATOM   4003  N   SER C  56     -14.930  14.664  34.594  1.00 96.25           N  
ATOM   4004  CA  SER C  56     -13.859  15.109  33.719  1.00 96.25           C  
ATOM   4005  C   SER C  56     -13.609  16.609  33.875  1.00 96.25           C  
ATOM   4006  CB  SER C  56     -14.203  14.789  32.250  1.00 96.25           C  
ATOM   4007  O   SER C  56     -14.461  17.344  34.375  1.00 96.25           O  
ATOM   4008  OG  SER C  56     -13.141  15.164  31.391  1.00 96.25           O  
ATOM   4009  N   THR C  57     -12.383  17.109  33.500  1.00 96.69           N  
ATOM   4010  CA  THR C  57     -12.008  18.516  33.469  1.00 96.69           C  
ATOM   4011  C   THR C  57     -11.180  18.844  32.250  1.00 96.69           C  
ATOM   4012  CB  THR C  57     -11.211  18.891  34.750  1.00 96.69           C  
ATOM   4013  O   THR C  57     -10.453  17.984  31.719  1.00 96.69           O  
ATOM   4014  CG2 THR C  57      -9.859  18.188  34.781  1.00 96.69           C  
ATOM   4015  OG1 THR C  57     -10.992  20.312  34.750  1.00 96.69           O  
ATOM   4016  N   ASP C  58     -11.406  20.016  31.766  1.00 94.31           N  
ATOM   4017  CA  ASP C  58     -10.641  20.453  30.609  1.00 94.31           C  
ATOM   4018  C   ASP C  58     -10.461  21.969  30.594  1.00 94.31           C  
ATOM   4019  CB  ASP C  58     -11.328  20.000  29.312  1.00 94.31           C  
ATOM   4020  O   ASP C  58     -11.242  22.688  31.219  1.00 94.31           O  
ATOM   4021  CG  ASP C  58     -10.367  19.844  28.156  1.00 94.31           C  
ATOM   4022  OD1 ASP C  58      -9.164  20.141  28.312  1.00 94.31           O  
ATOM   4023  OD2 ASP C  58     -10.812  19.422  27.062  1.00 94.31           O  
ATOM   4024  N   SER C  59      -9.320  22.375  30.031  1.00 95.50           N  
ATOM   4025  CA  SER C  59      -9.008  23.797  29.906  1.00 95.50           C  
ATOM   4026  C   SER C  59      -8.969  24.203  28.438  1.00 95.50           C  
ATOM   4027  CB  SER C  59      -7.668  24.109  30.562  1.00 95.50           C  
ATOM   4028  O   SER C  59      -8.406  23.500  27.594  1.00 95.50           O  
ATOM   4029  OG  SER C  59      -7.707  23.812  31.953  1.00 95.50           O  
ATOM   4030  N   TYR C  60      -9.602  25.281  28.172  1.00 94.69           N  
ATOM   4031  CA  TYR C  60      -9.734  25.750  26.797  1.00 94.69           C  
ATOM   4032  C   TYR C  60      -9.000  27.062  26.578  1.00 94.69           C  
ATOM   4033  CB  TYR C  60     -11.211  25.906  26.406  1.00 94.69           C  
ATOM   4034  O   TYR C  60      -9.289  28.062  27.250  1.00 94.69           O  
ATOM   4035  CG  TYR C  60     -12.016  24.641  26.594  1.00 94.69           C  
ATOM   4036  CD1 TYR C  60     -12.117  23.703  25.562  1.00 94.69           C  
ATOM   4037  CD2 TYR C  60     -12.688  24.391  27.781  1.00 94.69           C  
ATOM   4038  CE1 TYR C  60     -12.867  22.547  25.719  1.00 94.69           C  
ATOM   4039  CE2 TYR C  60     -13.438  23.219  27.938  1.00 94.69           C  
ATOM   4040  OH  TYR C  60     -14.258  21.156  27.062  1.00 94.69           O  
ATOM   4041  CZ  TYR C  60     -13.516  22.312  26.906  1.00 94.69           C  
ATOM   4042  N   VAL C  61      -7.961  27.016  25.672  1.00 93.19           N  
ATOM   4043  CA  VAL C  61      -7.102  28.172  25.391  1.00 93.19           C  
ATOM   4044  C   VAL C  61      -7.031  28.422  23.891  1.00 93.19           C  
ATOM   4045  CB  VAL C  61      -5.684  27.969  25.969  1.00 93.19           C  
ATOM   4046  O   VAL C  61      -5.980  28.781  23.375  1.00 93.19           O  
ATOM   4047  CG1 VAL C  61      -5.723  27.906  27.500  1.00 93.19           C  
ATOM   4048  CG2 VAL C  61      -5.055  26.703  25.391  1.00 93.19           C  
ATOM   4049  N   ILE C  62      -8.062  28.312  23.250  1.00 91.06           N  
ATOM   4050  CA  ILE C  62      -8.086  28.328  21.781  1.00 91.06           C  
ATOM   4051  C   ILE C  62      -7.875  29.750  21.281  1.00 91.06           C  
ATOM   4052  CB  ILE C  62      -9.406  27.750  21.234  1.00 91.06           C  
ATOM   4053  O   ILE C  62      -8.281  30.719  21.938  1.00 91.06           O  
ATOM   4054  CG1 ILE C  62      -9.297  27.500  19.734  1.00 91.06           C  
ATOM   4055  CG2 ILE C  62     -10.578  28.688  21.547  1.00 91.06           C  
ATOM   4056  CD1 ILE C  62     -10.422  26.641  19.156  1.00 91.06           C  
ATOM   4057  N   ASP C  63      -7.211  29.922  20.219  1.00 89.19           N  
ATOM   4058  CA  ASP C  63      -7.031  31.156  19.469  1.00 89.19           C  
ATOM   4059  C   ASP C  63      -7.242  30.922  17.969  1.00 89.19           C  
ATOM   4060  CB  ASP C  63      -5.645  31.734  19.719  1.00 89.19           C  
ATOM   4061  O   ASP C  63      -6.598  30.047  17.375  1.00 89.19           O  
ATOM   4062  CG  ASP C  63      -5.438  33.094  19.047  1.00 89.19           C  
ATOM   4063  OD1 ASP C  63      -6.379  33.906  19.047  1.00 89.19           O  
ATOM   4064  OD2 ASP C  63      -4.328  33.312  18.516  1.00 89.19           O  
ATOM   4065  N   PRO C  64      -8.172  31.641  17.344  1.00 91.62           N  
ATOM   4066  CA  PRO C  64      -8.984  32.750  17.828  1.00 91.62           C  
ATOM   4067  C   PRO C  64     -10.156  32.281  18.688  1.00 91.62           C  
ATOM   4068  CB  PRO C  64      -9.484  33.438  16.547  1.00 91.62           C  
ATOM   4069  O   PRO C  64     -10.539  31.109  18.641  1.00 91.62           O  
ATOM   4070  CG  PRO C  64      -9.516  32.344  15.531  1.00 91.62           C  
ATOM   4071  CD  PRO C  64      -8.453  31.328  15.883  1.00 91.62           C  
ATOM   4072  N   LEU C  65     -10.695  33.219  19.438  1.00 95.88           N  
ATOM   4073  CA  LEU C  65     -11.781  32.906  20.344  1.00 95.88           C  
ATOM   4074  C   LEU C  65     -13.055  32.562  19.578  1.00 95.88           C  
ATOM   4075  CB  LEU C  65     -12.047  34.094  21.297  1.00 95.88           C  
ATOM   4076  O   LEU C  65     -13.891  31.812  20.078  1.00 95.88           O  
ATOM   4077  CG  LEU C  65     -10.938  34.406  22.297  1.00 95.88           C  
ATOM   4078  CD1 LEU C  65     -11.281  35.688  23.062  1.00 95.88           C  
ATOM   4079  CD2 LEU C  65     -10.688  33.250  23.234  1.00 95.88           C  
ATOM   4080  N   PHE C  66     -13.203  33.250  18.438  1.00 96.06           N  
ATOM   4081  CA  PHE C  66     -14.383  33.031  17.594  1.00 96.06           C  
ATOM   4082  C   PHE C  66     -14.000  32.375  16.266  1.00 96.06           C  
ATOM   4083  CB  PHE C  66     -15.109  34.375  17.344  1.00 96.06           C  
ATOM   4084  O   PHE C  66     -13.000  32.781  15.656  1.00 96.06           O  
ATOM   4085  CG  PHE C  66     -15.633  35.000  18.594  1.00 96.06           C  
ATOM   4086  CD1 PHE C  66     -16.938  34.781  19.016  1.00 96.06           C  
ATOM   4087  CD2 PHE C  66     -14.820  35.844  19.344  1.00 96.06           C  
ATOM   4088  CE1 PHE C  66     -17.438  35.375  20.172  1.00 96.06           C  
ATOM   4089  CE2 PHE C  66     -15.305  36.438  20.516  1.00 96.06           C  
ATOM   4090  CZ  PHE C  66     -16.609  36.219  20.922  1.00 96.06           C  
ATOM   4091  N   PHE C  67     -14.688  31.391  15.961  1.00 95.00           N  
ATOM   4092  CA  PHE C  67     -14.453  30.656  14.719  1.00 95.00           C  
ATOM   4093  C   PHE C  67     -15.773  30.172  14.125  1.00 95.00           C  
ATOM   4094  CB  PHE C  67     -13.516  29.469  14.961  1.00 95.00           C  
ATOM   4095  O   PHE C  67     -16.781  30.078  14.820  1.00 95.00           O  
ATOM   4096  CG  PHE C  67     -13.875  28.656  16.172  1.00 95.00           C  
ATOM   4097  CD1 PHE C  67     -13.312  28.938  17.406  1.00 95.00           C  
ATOM   4098  CD2 PHE C  67     -14.781  27.594  16.062  1.00 95.00           C  
ATOM   4099  CE1 PHE C  67     -13.648  28.172  18.531  1.00 95.00           C  
ATOM   4100  CE2 PHE C  67     -15.109  26.828  17.188  1.00 95.00           C  
ATOM   4101  CZ  PHE C  67     -14.547  27.125  18.422  1.00 95.00           C  
ATOM   4102  N   PRO C  68     -15.750  29.891  12.797  1.00 93.81           N  
ATOM   4103  CA  PRO C  68     -16.984  29.344  12.211  1.00 93.81           C  
ATOM   4104  C   PRO C  68     -17.422  28.047  12.867  1.00 93.81           C  
ATOM   4105  CB  PRO C  68     -16.594  29.125  10.742  1.00 93.81           C  
ATOM   4106  O   PRO C  68     -16.672  27.078  12.914  1.00 93.81           O  
ATOM   4107  CG  PRO C  68     -15.453  30.047  10.500  1.00 93.81           C  
ATOM   4108  CD  PRO C  68     -14.656  30.172  11.766  1.00 93.81           C  
ATOM   4109  N   GLY C  69     -18.547  28.078  13.336  1.00 93.00           N  
ATOM   4110  CA  GLY C  69     -19.094  26.906  13.992  1.00 93.00           C  
ATOM   4111  C   GLY C  69     -19.219  27.062  15.492  1.00 93.00           C  
ATOM   4112  O   GLY C  69     -19.891  26.250  16.156  1.00 93.00           O  
ATOM   4113  N   GLY C  70     -18.500  28.125  15.984  1.00 95.12           N  
ATOM   4114  CA  GLY C  70     -18.625  28.328  17.422  1.00 95.12           C  
ATOM   4115  C   GLY C  70     -17.578  29.297  17.969  1.00 95.12           C  
ATOM   4116  O   GLY C  70     -17.094  30.156  17.250  1.00 95.12           O  
ATOM   4117  N   ASN C  71     -17.406  29.234  19.250  1.00 97.25           N  
ATOM   4118  CA  ASN C  71     -16.391  29.984  19.969  1.00 97.25           C  
ATOM   4119  C   ASN C  71     -15.906  29.234  21.203  1.00 97.25           C  
ATOM   4120  CB  ASN C  71     -16.938  31.359  20.359  1.00 97.25           C  
ATOM   4121  O   ASN C  71     -16.359  28.125  21.469  1.00 97.25           O  
ATOM   4122  CG  ASN C  71     -18.156  31.281  21.266  1.00 97.25           C  
ATOM   4123  ND2 ASN C  71     -19.109  32.156  21.047  1.00 97.25           N  
ATOM   4124  OD1 ASN C  71     -18.234  30.422  22.141  1.00 97.25           O  
ATOM   4125  N   ILE C  72     -15.008  29.828  21.891  1.00 97.19           N  
ATOM   4126  CA  ILE C  72     -14.359  29.172  23.016  1.00 97.19           C  
ATOM   4127  C   ILE C  72     -15.398  28.781  24.062  1.00 97.19           C  
ATOM   4128  CB  ILE C  72     -13.273  30.062  23.656  1.00 97.19           C  
ATOM   4129  O   ILE C  72     -15.242  27.766  24.766  1.00 97.19           O  
ATOM   4130  CG1 ILE C  72     -12.477  29.281  24.703  1.00 97.19           C  
ATOM   4131  CG2 ILE C  72     -13.898  31.328  24.250  1.00 97.19           C  
ATOM   4132  CD1 ILE C  72     -11.227  30.016  25.203  1.00 97.19           C  
ATOM   4133  N   GLY C  73     -16.484  29.531  24.203  1.00 97.38           N  
ATOM   4134  CA  GLY C  73     -17.547  29.203  25.141  1.00 97.38           C  
ATOM   4135  C   GLY C  73     -18.281  27.922  24.781  1.00 97.38           C  
ATOM   4136  O   GLY C  73     -18.438  27.031  25.625  1.00 97.38           O  
ATOM   4137  N   LYS C  74     -18.703  27.891  23.562  1.00 97.62           N  
ATOM   4138  CA  LYS C  74     -19.344  26.672  23.078  1.00 97.62           C  
ATOM   4139  C   LYS C  74     -18.406  25.469  23.188  1.00 97.62           C  
ATOM   4140  CB  LYS C  74     -19.812  26.828  21.641  1.00 97.62           C  
ATOM   4141  O   LYS C  74     -18.812  24.391  23.641  1.00 97.62           O  
ATOM   4142  CG  LYS C  74     -20.484  25.594  21.047  1.00 97.62           C  
ATOM   4143  CD  LYS C  74     -20.922  25.828  19.609  1.00 97.62           C  
ATOM   4144  CE  LYS C  74     -21.484  24.562  18.984  1.00 97.62           C  
ATOM   4145  NZ  LYS C  74     -21.859  24.766  17.562  1.00 97.62           N  
ATOM   4146  N   LEU C  75     -17.250  25.703  22.812  1.00 97.50           N  
ATOM   4147  CA  LEU C  75     -16.234  24.656  22.844  1.00 97.50           C  
ATOM   4148  C   LEU C  75     -16.047  24.109  24.266  1.00 97.50           C  
ATOM   4149  CB  LEU C  75     -14.898  25.172  22.312  1.00 97.50           C  
ATOM   4150  O   LEU C  75     -15.945  22.891  24.453  1.00 97.50           O  
ATOM   4151  CG  LEU C  75     -13.742  24.172  22.266  1.00 97.50           C  
ATOM   4152  CD1 LEU C  75     -14.070  23.047  21.297  1.00 97.50           C  
ATOM   4153  CD2 LEU C  75     -12.445  24.875  21.859  1.00 97.50           C  
ATOM   4154  N   ALA C  76     -16.031  24.922  25.188  1.00 97.88           N  
ATOM   4155  CA  ALA C  76     -15.812  24.531  26.578  1.00 97.88           C  
ATOM   4156  C   ALA C  76     -16.938  23.609  27.062  1.00 97.88           C  
ATOM   4157  CB  ALA C  76     -15.711  25.750  27.469  1.00 97.88           C  
ATOM   4158  O   ALA C  76     -16.688  22.656  27.797  1.00 97.88           O  
ATOM   4159  N   ILE C  77     -18.156  23.906  26.656  1.00 97.94           N  
ATOM   4160  CA  ILE C  77     -19.281  23.078  27.062  1.00 97.94           C  
ATOM   4161  C   ILE C  77     -19.250  21.750  26.297  1.00 97.94           C  
ATOM   4162  CB  ILE C  77     -20.625  23.797  26.797  1.00 97.94           C  
ATOM   4163  O   ILE C  77     -19.359  20.688  26.906  1.00 97.94           O  
ATOM   4164  CG1 ILE C  77     -20.688  25.109  27.594  1.00 97.94           C  
ATOM   4165  CG2 ILE C  77     -21.812  22.891  27.156  1.00 97.94           C  
ATOM   4166  CD1 ILE C  77     -20.609  24.922  29.109  1.00 97.94           C  
ATOM   4167  N   CYS C  78     -19.047  21.859  25.047  1.00 97.75           N  
ATOM   4168  CA  CYS C  78     -19.047  20.656  24.203  1.00 97.75           C  
ATOM   4169  C   CYS C  78     -17.938  19.703  24.609  1.00 97.75           C  
ATOM   4170  CB  CYS C  78     -18.906  21.031  22.734  1.00 97.75           C  
ATOM   4171  O   CYS C  78     -18.156  18.516  24.797  1.00 97.75           O  
ATOM   4172  SG  CYS C  78     -20.297  21.969  22.078  1.00 97.75           S  
ATOM   4173  N   GLY C  79     -16.750  20.281  24.734  1.00 96.88           N  
ATOM   4174  CA  GLY C  79     -15.602  19.453  25.047  1.00 96.88           C  
ATOM   4175  C   GLY C  79     -15.758  18.672  26.344  1.00 96.88           C  
ATOM   4176  O   GLY C  79     -15.625  17.453  26.359  1.00 96.88           O  
ATOM   4177  N   THR C  80     -16.078  19.328  27.375  1.00 97.62           N  
ATOM   4178  CA  THR C  80     -16.219  18.688  28.672  1.00 97.62           C  
ATOM   4179  C   THR C  80     -17.422  17.750  28.703  1.00 97.62           C  
ATOM   4180  CB  THR C  80     -16.359  19.734  29.797  1.00 97.62           C  
ATOM   4181  O   THR C  80     -17.359  16.656  29.266  1.00 97.62           O  
ATOM   4182  CG2 THR C  80     -16.422  19.062  31.172  1.00 97.62           C  
ATOM   4183  OG1 THR C  80     -15.227  20.609  29.766  1.00 97.62           O  
ATOM   4184  N   ALA C  81     -18.500  18.156  28.125  1.00 97.88           N  
ATOM   4185  CA  ALA C  81     -19.656  17.281  28.031  1.00 97.88           C  
ATOM   4186  C   ALA C  81     -19.328  15.984  27.297  1.00 97.88           C  
ATOM   4187  CB  ALA C  81     -20.812  18.000  27.328  1.00 97.88           C  
ATOM   4188  O   ALA C  81     -19.750  14.898  27.703  1.00 97.88           O  
ATOM   4189  N   ASN C  82     -18.562  16.125  26.234  1.00 97.88           N  
ATOM   4190  CA  ASN C  82     -18.203  14.945  25.438  1.00 97.88           C  
ATOM   4191  C   ASN C  82     -17.281  14.016  26.203  1.00 97.88           C  
ATOM   4192  CB  ASN C  82     -17.562  15.375  24.109  1.00 97.88           C  
ATOM   4193  O   ASN C  82     -17.422  12.797  26.141  1.00 97.88           O  
ATOM   4194  CG  ASN C  82     -18.547  16.078  23.188  1.00 97.88           C  
ATOM   4195  ND2 ASN C  82     -18.016  16.766  22.188  1.00 97.88           N  
ATOM   4196  OD1 ASN C  82     -19.766  15.992  23.375  1.00 97.88           O  
ATOM   4197  N   ASP C  83     -16.344  14.578  26.938  1.00 96.38           N  
ATOM   4198  CA  ASP C  83     -15.438  13.781  27.750  1.00 96.38           C  
ATOM   4199  C   ASP C  83     -16.219  12.922  28.750  1.00 96.38           C  
ATOM   4200  CB  ASP C  83     -14.461  14.680  28.500  1.00 96.38           C  
ATOM   4201  O   ASP C  83     -15.852  11.773  29.016  1.00 96.38           O  
ATOM   4202  CG  ASP C  83     -13.320  15.172  27.625  1.00 96.38           C  
ATOM   4203  OD1 ASP C  83     -13.164  14.672  26.484  1.00 96.38           O  
ATOM   4204  OD2 ASP C  83     -12.562  16.062  28.078  1.00 96.38           O  
ATOM   4205  N   VAL C  84     -17.250  13.445  29.266  1.00 97.62           N  
ATOM   4206  CA  VAL C  84     -18.094  12.719  30.203  1.00 97.62           C  
ATOM   4207  C   VAL C  84     -18.969  11.711  29.469  1.00 97.62           C  
ATOM   4208  CB  VAL C  84     -18.969  13.680  31.031  1.00 97.62           C  
ATOM   4209  O   VAL C  84     -19.094  10.562  29.875  1.00 97.62           O  
ATOM   4210  CG1 VAL C  84     -20.000  12.898  31.859  1.00 97.62           C  
ATOM   4211  CG2 VAL C  84     -18.109  14.555  31.938  1.00 97.62           C  
ATOM   4212  N   ALA C  85     -19.453  12.094  28.328  1.00 97.56           N  
ATOM   4213  CA  ALA C  85     -20.438  11.312  27.594  1.00 97.56           C  
ATOM   4214  C   ALA C  85     -19.812  10.039  27.031  1.00 97.56           C  
ATOM   4215  CB  ALA C  85     -21.062  12.148  26.484  1.00 97.56           C  
ATOM   4216  O   ALA C  85     -20.500   9.016  26.875  1.00 97.56           O  
ATOM   4217  N   VAL C  86     -18.547  10.008  26.641  1.00 97.38           N  
ATOM   4218  CA  VAL C  86     -17.906   8.867  26.000  1.00 97.38           C  
ATOM   4219  C   VAL C  86     -17.859   7.691  26.969  1.00 97.38           C  
ATOM   4220  CB  VAL C  86     -16.469   9.227  25.531  1.00 97.38           C  
ATOM   4221  O   VAL C  86     -17.656   6.547  26.562  1.00 97.38           O  
ATOM   4222  CG1 VAL C  86     -16.516  10.242  24.391  1.00 97.38           C  
ATOM   4223  CG2 VAL C  86     -15.641   9.766  26.703  1.00 97.38           C  
ATOM   4224  N   SER C  87     -18.109   7.949  28.234  1.00 96.19           N  
ATOM   4225  CA  SER C  87     -18.188   6.875  29.219  1.00 96.19           C  
ATOM   4226  C   SER C  87     -19.578   6.246  29.234  1.00 96.19           C  
ATOM   4227  CB  SER C  87     -17.844   7.398  30.609  1.00 96.19           C  
ATOM   4228  O   SER C  87     -19.781   5.219  29.891  1.00 96.19           O  
ATOM   4229  OG  SER C  87     -18.828   8.312  31.062  1.00 96.19           O  
ATOM   4230  N   GLY C  88     -20.453   6.859  28.531  1.00 95.81           N  
ATOM   4231  CA  GLY C  88     -21.844   6.430  28.547  1.00 95.81           C  
ATOM   4232  C   GLY C  88     -22.719   7.273  29.469  1.00 95.81           C  
ATOM   4233  O   GLY C  88     -23.938   7.109  29.500  1.00 95.81           O  
ATOM   4234  N   ALA C  89     -22.125   8.156  30.156  1.00 97.06           N  
ATOM   4235  CA  ALA C  89     -22.859   9.000  31.109  1.00 97.06           C  
ATOM   4236  C   ALA C  89     -23.578  10.133  30.391  1.00 97.06           C  
ATOM   4237  CB  ALA C  89     -21.906   9.562  32.156  1.00 97.06           C  
ATOM   4238  O   ALA C  89     -23.234  10.477  29.250  1.00 97.06           O  
ATOM   4239  N   ILE C  90     -24.656  10.578  31.031  1.00 95.62           N  
ATOM   4240  CA  ILE C  90     -25.312  11.812  30.594  1.00 95.62           C  
ATOM   4241  C   ILE C  90     -24.781  12.984  31.422  1.00 95.62           C  
ATOM   4242  CB  ILE C  90     -26.844  11.719  30.734  1.00 95.62           C  
ATOM   4243  O   ILE C  90     -25.016  13.055  32.625  1.00 95.62           O  
ATOM   4244  CG1 ILE C  90     -27.391  10.586  29.859  1.00 95.62           C  
ATOM   4245  CG2 ILE C  90     -27.500  13.055  30.375  1.00 95.62           C  
ATOM   4246  CD1 ILE C  90     -28.875  10.320  30.031  1.00 95.62           C  
ATOM   4247  N   PRO C  91     -24.047  13.891  30.828  1.00 97.19           N  
ATOM   4248  CA  PRO C  91     -23.562  15.055  31.578  1.00 97.19           C  
ATOM   4249  C   PRO C  91     -24.688  15.914  32.125  1.00 97.19           C  
ATOM   4250  CB  PRO C  91     -22.734  15.828  30.531  1.00 97.19           C  
ATOM   4251  O   PRO C  91     -25.578  16.312  31.391  1.00 97.19           O  
ATOM   4252  CG  PRO C  91     -22.781  14.977  29.312  1.00 97.19           C  
ATOM   4253  CD  PRO C  91     -23.812  13.906  29.500  1.00 97.19           C  
ATOM   4254  N   ARG C  92     -24.578  16.281  33.406  1.00 96.81           N  
ATOM   4255  CA  ARG C  92     -25.656  17.016  34.062  1.00 96.81           C  
ATOM   4256  C   ARG C  92     -25.141  18.359  34.594  1.00 96.81           C  
ATOM   4257  CB  ARG C  92     -26.281  16.203  35.188  1.00 96.81           C  
ATOM   4258  O   ARG C  92     -25.812  19.375  34.469  1.00 96.81           O  
ATOM   4259  CG  ARG C  92     -27.000  14.945  34.688  1.00 96.81           C  
ATOM   4260  CD  ARG C  92     -28.250  15.281  33.906  1.00 96.81           C  
ATOM   4261  NE  ARG C  92     -28.984  14.078  33.531  1.00 96.81           N  
ATOM   4262  NH1 ARG C  92     -30.328  15.141  31.969  1.00 96.81           N  
ATOM   4263  NH2 ARG C  92     -30.562  12.891  32.344  1.00 96.81           N  
ATOM   4264  CZ  ARG C  92     -29.953  14.039  32.625  1.00 96.81           C  
ATOM   4265  N   TYR C  93     -24.000  18.266  35.188  1.00 97.19           N  
ATOM   4266  CA  TYR C  93     -23.500  19.438  35.906  1.00 97.19           C  
ATOM   4267  C   TYR C  93     -22.094  19.797  35.438  1.00 97.19           C  
ATOM   4268  CB  TYR C  93     -23.500  19.188  37.406  1.00 97.19           C  
ATOM   4269  O   TYR C  93     -21.266  18.906  35.219  1.00 97.19           O  
ATOM   4270  CG  TYR C  93     -24.844  18.719  37.938  1.00 97.19           C  
ATOM   4271  CD1 TYR C  93     -25.922  19.594  38.000  1.00 97.19           C  
ATOM   4272  CD2 TYR C  93     -25.016  17.422  38.406  1.00 97.19           C  
ATOM   4273  CE1 TYR C  93     -27.156  19.172  38.500  1.00 97.19           C  
ATOM   4274  CE2 TYR C  93     -26.250  16.984  38.875  1.00 97.19           C  
ATOM   4275  OH  TYR C  93     -28.531  17.453  39.406  1.00 97.19           O  
ATOM   4276  CZ  TYR C  93     -27.312  17.875  38.938  1.00 97.19           C  
ATOM   4277  N   LEU C  94     -21.844  21.078  35.344  1.00 97.62           N  
ATOM   4278  CA  LEU C  94     -20.516  21.562  35.000  1.00 97.62           C  
ATOM   4279  C   LEU C  94     -20.078  22.672  35.938  1.00 97.62           C  
ATOM   4280  CB  LEU C  94     -20.484  22.062  33.531  1.00 97.62           C  
ATOM   4281  O   LEU C  94     -20.922  23.391  36.500  1.00 97.62           O  
ATOM   4282  CG  LEU C  94     -20.406  20.984  32.469  1.00 97.62           C  
ATOM   4283  CD1 LEU C  94     -21.297  21.359  31.281  1.00 97.62           C  
ATOM   4284  CD2 LEU C  94     -18.969  20.781  32.000  1.00 97.62           C  
ATOM   4285  N   SER C  95     -18.812  22.797  36.156  1.00 97.25           N  
ATOM   4286  CA  SER C  95     -18.219  24.000  36.719  1.00 97.25           C  
ATOM   4287  C   SER C  95     -17.531  24.844  35.656  1.00 97.25           C  
ATOM   4288  CB  SER C  95     -17.203  23.625  37.812  1.00 97.25           C  
ATOM   4289  O   SER C  95     -17.281  24.344  34.562  1.00 97.25           O  
ATOM   4290  OG  SER C  95     -16.000  23.141  37.250  1.00 97.25           O  
ATOM   4291  N   CYS C  96     -17.344  26.172  35.969  1.00 93.62           N  
ATOM   4292  CA  CYS C  96     -16.719  27.047  34.969  1.00 93.62           C  
ATOM   4293  C   CYS C  96     -15.805  28.062  35.656  1.00 93.62           C  
ATOM   4294  CB  CYS C  96     -17.766  27.766  34.156  1.00 93.62           C  
ATOM   4295  O   CYS C  96     -16.250  28.828  36.531  1.00 93.62           O  
ATOM   4296  SG  CYS C  96     -17.078  28.922  32.938  1.00 93.62           S  
ATOM   4297  N   GLY C  97     -14.539  27.969  35.250  1.00 95.25           N  
ATOM   4298  CA  GLY C  97     -13.562  28.969  35.656  1.00 95.25           C  
ATOM   4299  C   GLY C  97     -13.070  29.844  34.531  1.00 95.25           C  
ATOM   4300  O   GLY C  97     -12.734  29.328  33.438  1.00 95.25           O  
ATOM   4301  N   PHE C  98     -13.172  31.203  34.812  1.00 95.81           N  
ATOM   4302  CA  PHE C  98     -12.711  32.156  33.812  1.00 95.81           C  
ATOM   4303  C   PHE C  98     -11.406  32.812  34.219  1.00 95.81           C  
ATOM   4304  CB  PHE C  98     -13.781  33.219  33.531  1.00 95.81           C  
ATOM   4305  O   PHE C  98     -11.289  33.281  35.375  1.00 95.81           O  
ATOM   4306  CG  PHE C  98     -14.875  32.750  32.625  1.00 95.81           C  
ATOM   4307  CD1 PHE C  98     -14.852  33.094  31.266  1.00 95.81           C  
ATOM   4308  CD2 PHE C  98     -15.938  32.000  33.094  1.00 95.81           C  
ATOM   4309  CE1 PHE C  98     -15.867  32.656  30.406  1.00 95.81           C  
ATOM   4310  CE2 PHE C  98     -16.953  31.578  32.250  1.00 95.81           C  
ATOM   4311  CZ  PHE C  98     -16.922  31.906  30.906  1.00 95.81           C  
ATOM   4312  N   ILE C  99     -10.430  32.781  33.406  1.00 96.12           N  
ATOM   4313  CA  ILE C  99      -9.227  33.594  33.562  1.00 96.12           C  
ATOM   4314  C   ILE C  99      -9.188  34.656  32.438  1.00 96.12           C  
ATOM   4315  CB  ILE C  99      -7.949  32.719  33.500  1.00 96.12           C  
ATOM   4316  O   ILE C  99      -9.031  34.312  31.266  1.00 96.12           O  
ATOM   4317  CG1 ILE C  99      -8.023  31.609  34.562  1.00 96.12           C  
ATOM   4318  CG2 ILE C  99      -6.703  33.594  33.719  1.00 96.12           C  
ATOM   4319  CD1 ILE C  99      -6.902  30.594  34.469  1.00 96.12           C  
ATOM   4320  N   LEU C 100      -9.359  35.906  32.875  1.00 95.25           N  
ATOM   4321  CA  LEU C 100      -9.523  37.031  31.938  1.00 95.25           C  
ATOM   4322  C   LEU C 100      -8.305  37.938  31.953  1.00 95.25           C  
ATOM   4323  CB  LEU C 100     -10.789  37.812  32.250  1.00 95.25           C  
ATOM   4324  O   LEU C 100      -7.742  38.219  33.000  1.00 95.25           O  
ATOM   4325  CG  LEU C 100     -12.078  37.000  32.406  1.00 95.25           C  
ATOM   4326  CD1 LEU C 100     -13.195  37.906  32.938  1.00 95.25           C  
ATOM   4327  CD2 LEU C 100     -12.469  36.375  31.094  1.00 95.25           C  
ATOM   4328  N   GLU C 101      -7.961  38.438  30.812  1.00 94.19           N  
ATOM   4329  CA  GLU C 101      -6.906  39.438  30.688  1.00 94.19           C  
ATOM   4330  C   GLU C 101      -7.469  40.844  30.828  1.00 94.19           C  
ATOM   4331  CB  GLU C 101      -6.180  39.281  29.344  1.00 94.19           C  
ATOM   4332  O   GLU C 101      -8.531  41.156  30.281  1.00 94.19           O  
ATOM   4333  CG  GLU C 101      -4.953  40.188  29.219  1.00 94.19           C  
ATOM   4334  CD  GLU C 101      -4.301  40.094  27.844  1.00 94.19           C  
ATOM   4335  OE1 GLU C 101      -3.084  40.375  27.734  1.00 94.19           O  
ATOM   4336  OE2 GLU C 101      -5.016  39.781  26.875  1.00 94.19           O  
ATOM   4337  N   GLU C 102      -6.707  41.625  31.516  1.00 92.12           N  
ATOM   4338  CA  GLU C 102      -7.113  43.031  31.609  1.00 92.12           C  
ATOM   4339  C   GLU C 102      -7.188  43.688  30.234  1.00 92.12           C  
ATOM   4340  CB  GLU C 102      -6.152  43.812  32.500  1.00 92.12           C  
ATOM   4341  O   GLU C 102      -6.293  43.500  29.406  1.00 92.12           O  
ATOM   4342  CG  GLU C 102      -6.570  45.250  32.750  1.00 92.12           C  
ATOM   4343  CD  GLU C 102      -5.621  46.000  33.656  1.00 92.12           C  
ATOM   4344  OE1 GLU C 102      -6.047  47.000  34.281  1.00 92.12           O  
ATOM   4345  OE2 GLU C 102      -4.445  45.594  33.750  1.00 92.12           O  
ATOM   4346  N   GLY C 103      -8.289  44.375  30.016  1.00 92.56           N  
ATOM   4347  CA  GLY C 103      -8.461  45.031  28.734  1.00 92.56           C  
ATOM   4348  C   GLY C 103      -9.391  44.281  27.797  1.00 92.56           C  
ATOM   4349  O   GLY C 103      -9.781  44.812  26.750  1.00 92.56           O  
ATOM   4350  N   LEU C 104      -9.789  43.062  28.141  1.00 93.69           N  
ATOM   4351  CA  LEU C 104     -10.727  42.281  27.328  1.00 93.69           C  
ATOM   4352  C   LEU C 104     -12.047  43.031  27.188  1.00 93.69           C  
ATOM   4353  CB  LEU C 104     -10.977  40.906  27.953  1.00 93.69           C  
ATOM   4354  O   LEU C 104     -12.625  43.500  28.172  1.00 93.69           O  
ATOM   4355  CG  LEU C 104     -11.930  40.000  27.203  1.00 93.69           C  
ATOM   4356  CD1 LEU C 104     -11.258  39.438  25.953  1.00 93.69           C  
ATOM   4357  CD2 LEU C 104     -12.406  38.844  28.094  1.00 93.69           C  
ATOM   4358  N   PRO C 105     -12.445  43.219  25.953  1.00 94.62           N  
ATOM   4359  CA  PRO C 105     -13.734  43.906  25.766  1.00 94.62           C  
ATOM   4360  C   PRO C 105     -14.891  43.156  26.422  1.00 94.62           C  
ATOM   4361  CB  PRO C 105     -13.898  43.938  24.250  1.00 94.62           C  
ATOM   4362  O   PRO C 105     -14.984  41.938  26.312  1.00 94.62           O  
ATOM   4363  CG  PRO C 105     -12.508  43.812  23.703  1.00 94.62           C  
ATOM   4364  CD  PRO C 105     -11.719  42.938  24.641  1.00 94.62           C  
ATOM   4365  N   MET C 106     -15.773  43.906  27.047  1.00 93.50           N  
ATOM   4366  CA  MET C 106     -16.938  43.312  27.719  1.00 93.50           C  
ATOM   4367  C   MET C 106     -17.859  42.656  26.719  1.00 93.50           C  
ATOM   4368  CB  MET C 106     -17.703  44.406  28.500  1.00 93.50           C  
ATOM   4369  O   MET C 106     -18.469  41.625  27.031  1.00 93.50           O  
ATOM   4370  CG  MET C 106     -18.797  43.844  29.391  1.00 93.50           C  
ATOM   4371  SD  MET C 106     -18.156  42.688  30.656  1.00 93.50           S  
ATOM   4372  CE  MET C 106     -17.312  43.844  31.766  1.00 93.50           C  
ATOM   4373  N   GLU C 107     -17.906  43.188  25.562  1.00 94.62           N  
ATOM   4374  CA  GLU C 107     -18.750  42.594  24.531  1.00 94.62           C  
ATOM   4375  C   GLU C 107     -18.281  41.188  24.172  1.00 94.62           C  
ATOM   4376  CB  GLU C 107     -18.750  43.500  23.266  1.00 94.62           C  
ATOM   4377  O   GLU C 107     -19.109  40.312  23.938  1.00 94.62           O  
ATOM   4378  CG  GLU C 107     -19.594  44.750  23.406  1.00 94.62           C  
ATOM   4379  CD  GLU C 107     -19.766  45.500  22.094  1.00 94.62           C  
ATOM   4380  OE1 GLU C 107     -20.688  46.344  22.000  1.00 94.62           O  
ATOM   4381  OE2 GLU C 107     -18.984  45.219  21.156  1.00 94.62           O  
ATOM   4382  N   THR C 108     -16.984  41.000  24.156  1.00 95.94           N  
ATOM   4383  CA  THR C 108     -16.422  39.688  23.859  1.00 95.94           C  
ATOM   4384  C   THR C 108     -16.797  38.688  24.953  1.00 95.94           C  
ATOM   4385  CB  THR C 108     -14.891  39.750  23.734  1.00 95.94           C  
ATOM   4386  O   THR C 108     -17.266  37.594  24.656  1.00 95.94           O  
ATOM   4387  CG2 THR C 108     -14.297  38.375  23.453  1.00 95.94           C  
ATOM   4388  OG1 THR C 108     -14.547  40.625  22.656  1.00 95.94           O  
ATOM   4389  N   LEU C 109     -16.625  39.062  26.141  1.00 96.12           N  
ATOM   4390  CA  LEU C 109     -16.969  38.188  27.266  1.00 96.12           C  
ATOM   4391  C   LEU C 109     -18.453  37.844  27.266  1.00 96.12           C  
ATOM   4392  CB  LEU C 109     -16.578  38.844  28.578  1.00 96.12           C  
ATOM   4393  O   LEU C 109     -18.828  36.688  27.453  1.00 96.12           O  
ATOM   4394  CG  LEU C 109     -16.891  38.031  29.859  1.00 96.12           C  
ATOM   4395  CD1 LEU C 109     -16.156  36.719  29.828  1.00 96.12           C  
ATOM   4396  CD2 LEU C 109     -16.516  38.844  31.094  1.00 96.12           C  
ATOM   4397  N   LYS C 110     -19.250  38.812  27.062  1.00 95.69           N  
ATOM   4398  CA  LYS C 110     -20.688  38.625  27.031  1.00 95.69           C  
ATOM   4399  C   LYS C 110     -21.078  37.625  25.938  1.00 95.69           C  
ATOM   4400  CB  LYS C 110     -21.422  39.938  26.828  1.00 95.69           C  
ATOM   4401  O   LYS C 110     -21.906  36.750  26.156  1.00 95.69           O  
ATOM   4402  CG  LYS C 110     -22.922  39.844  27.078  1.00 95.69           C  
ATOM   4403  CD  LYS C 110     -23.578  41.219  26.969  1.00 95.69           C  
ATOM   4404  CE  LYS C 110     -25.094  41.125  27.172  1.00 95.69           C  
ATOM   4405  NZ  LYS C 110     -25.750  42.469  27.062  1.00 95.69           N  
ATOM   4406  N   ALA C 111     -20.484  37.781  24.812  1.00 97.12           N  
ATOM   4407  CA  ALA C 111     -20.766  36.844  23.703  1.00 97.12           C  
ATOM   4408  C   ALA C 111     -20.375  35.438  24.062  1.00 97.12           C  
ATOM   4409  CB  ALA C 111     -20.031  37.312  22.438  1.00 97.12           C  
ATOM   4410  O   ALA C 111     -21.125  34.469  23.766  1.00 97.12           O  
ATOM   4411  N   VAL C 112     -19.250  35.219  24.641  1.00 97.69           N  
ATOM   4412  CA  VAL C 112     -18.750  33.906  25.016  1.00 97.69           C  
ATOM   4413  C   VAL C 112     -19.672  33.281  26.062  1.00 97.69           C  
ATOM   4414  CB  VAL C 112     -17.312  34.000  25.562  1.00 97.69           C  
ATOM   4415  O   VAL C 112     -20.109  32.125  25.906  1.00 97.69           O  
ATOM   4416  CG1 VAL C 112     -16.906  32.656  26.203  1.00 97.69           C  
ATOM   4417  CG2 VAL C 112     -16.328  34.375  24.453  1.00 97.69           C  
ATOM   4418  N   VAL C 113     -20.031  34.031  27.047  1.00 97.44           N  
ATOM   4419  CA  VAL C 113     -20.859  33.562  28.141  1.00 97.44           C  
ATOM   4420  C   VAL C 113     -22.250  33.188  27.594  1.00 97.44           C  
ATOM   4421  CB  VAL C 113     -20.984  34.594  29.281  1.00 97.44           C  
ATOM   4422  O   VAL C 113     -22.828  32.156  27.984  1.00 97.44           O  
ATOM   4423  CG1 VAL C 113     -22.062  34.188  30.281  1.00 97.44           C  
ATOM   4424  CG2 VAL C 113     -19.641  34.781  29.969  1.00 97.44           C  
ATOM   4425  N   THR C 114     -22.750  34.000  26.734  1.00 96.94           N  
ATOM   4426  CA  THR C 114     -24.047  33.719  26.141  1.00 96.94           C  
ATOM   4427  C   THR C 114     -24.000  32.438  25.344  1.00 96.94           C  
ATOM   4428  CB  THR C 114     -24.500  34.875  25.219  1.00 96.94           C  
ATOM   4429  O   THR C 114     -24.922  31.609  25.438  1.00 96.94           O  
ATOM   4430  CG2 THR C 114     -25.859  34.594  24.609  1.00 96.94           C  
ATOM   4431  OG1 THR C 114     -24.578  36.094  26.000  1.00 96.94           O  
ATOM   4432  N   SER C 115     -22.969  32.281  24.609  1.00 97.50           N  
ATOM   4433  CA  SER C 115     -22.797  31.062  23.828  1.00 97.50           C  
ATOM   4434  C   SER C 115     -22.719  29.844  24.750  1.00 97.50           C  
ATOM   4435  CB  SER C 115     -21.547  31.141  22.953  1.00 97.50           C  
ATOM   4436  O   SER C 115     -23.312  28.797  24.453  1.00 97.50           O  
ATOM   4437  OG  SER C 115     -21.375  29.953  22.219  1.00 97.50           O  
ATOM   4438  N   MET C 116     -21.969  29.922  25.797  1.00 97.88           N  
ATOM   4439  CA  MET C 116     -21.859  28.844  26.781  1.00 97.88           C  
ATOM   4440  C   MET C 116     -23.219  28.484  27.359  1.00 97.88           C  
ATOM   4441  CB  MET C 116     -20.891  29.219  27.906  1.00 97.88           C  
ATOM   4442  O   MET C 116     -23.594  27.312  27.422  1.00 97.88           O  
ATOM   4443  CG  MET C 116     -19.438  29.219  27.484  1.00 97.88           C  
ATOM   4444  SD  MET C 116     -18.312  29.625  28.875  1.00 97.88           S  
ATOM   4445  CE  MET C 116     -18.422  28.094  29.844  1.00 97.88           C  
ATOM   4446  N   ALA C 117     -23.938  29.531  27.703  1.00 97.50           N  
ATOM   4447  CA  ALA C 117     -25.250  29.344  28.328  1.00 97.50           C  
ATOM   4448  C   ALA C 117     -26.219  28.672  27.359  1.00 97.50           C  
ATOM   4449  CB  ALA C 117     -25.812  30.688  28.781  1.00 97.50           C  
ATOM   4450  O   ALA C 117     -26.922  27.734  27.734  1.00 97.50           O  
ATOM   4451  N   GLU C 118     -26.266  29.156  26.172  1.00 97.12           N  
ATOM   4452  CA  GLU C 118     -27.156  28.578  25.156  1.00 97.12           C  
ATOM   4453  C   GLU C 118     -26.797  27.125  24.891  1.00 97.12           C  
ATOM   4454  CB  GLU C 118     -27.094  29.391  23.859  1.00 97.12           C  
ATOM   4455  O   GLU C 118     -27.688  26.266  24.812  1.00 97.12           O  
ATOM   4456  CG  GLU C 118     -28.125  28.969  22.828  1.00 97.12           C  
ATOM   4457  CD  GLU C 118     -28.094  29.828  21.578  1.00 97.12           C  
ATOM   4458  OE1 GLU C 118     -28.922  29.578  20.656  1.00 97.12           O  
ATOM   4459  OE2 GLU C 118     -27.250  30.750  21.500  1.00 97.12           O  
ATOM   4460  N   THR C 119     -25.516  26.844  24.781  1.00 97.62           N  
ATOM   4461  CA  THR C 119     -25.062  25.484  24.516  1.00 97.62           C  
ATOM   4462  C   THR C 119     -25.422  24.547  25.672  1.00 97.62           C  
ATOM   4463  CB  THR C 119     -23.547  25.438  24.266  1.00 97.62           C  
ATOM   4464  O   THR C 119     -25.922  23.453  25.469  1.00 97.62           O  
ATOM   4465  CG2 THR C 119     -23.094  24.031  23.859  1.00 97.62           C  
ATOM   4466  OG1 THR C 119     -23.219  26.344  23.203  1.00 97.62           O  
ATOM   4467  N   ALA C 120     -25.172  24.984  26.859  1.00 97.81           N  
ATOM   4468  CA  ALA C 120     -25.484  24.188  28.047  1.00 97.81           C  
ATOM   4469  C   ALA C 120     -26.984  23.938  28.172  1.00 97.81           C  
ATOM   4470  CB  ALA C 120     -24.969  24.891  29.312  1.00 97.81           C  
ATOM   4471  O   ALA C 120     -27.422  22.812  28.422  1.00 97.81           O  
ATOM   4472  N   ARG C 121     -27.703  24.938  27.938  1.00 96.44           N  
ATOM   4473  CA  ARG C 121     -29.156  24.812  28.031  1.00 96.44           C  
ATOM   4474  C   ARG C 121     -29.688  23.828  27.000  1.00 96.44           C  
ATOM   4475  CB  ARG C 121     -29.828  26.188  27.844  1.00 96.44           C  
ATOM   4476  O   ARG C 121     -30.500  22.953  27.328  1.00 96.44           O  
ATOM   4477  CG  ARG C 121     -31.312  26.188  28.172  1.00 96.44           C  
ATOM   4478  CD  ARG C 121     -31.938  27.562  27.953  1.00 96.44           C  
ATOM   4479  NE  ARG C 121     -31.219  28.594  28.688  1.00 96.44           N  
ATOM   4480  NH1 ARG C 121     -31.656  30.266  27.141  1.00 96.44           N  
ATOM   4481  NH2 ARG C 121     -30.422  30.734  29.016  1.00 96.44           N  
ATOM   4482  CZ  ARG C 121     -31.094  29.859  28.281  1.00 96.44           C  
ATOM   4483  N   THR C 122     -29.234  23.984  25.766  1.00 96.12           N  
ATOM   4484  CA  THR C 122     -29.688  23.094  24.703  1.00 96.12           C  
ATOM   4485  C   THR C 122     -29.312  21.656  25.016  1.00 96.12           C  
ATOM   4486  CB  THR C 122     -29.078  23.516  23.344  1.00 96.12           C  
ATOM   4487  O   THR C 122     -30.047  20.734  24.672  1.00 96.12           O  
ATOM   4488  CG2 THR C 122     -29.625  22.641  22.219  1.00 96.12           C  
ATOM   4489  OG1 THR C 122     -29.391  24.875  23.078  1.00 96.12           O  
ATOM   4490  N   ALA C 123     -28.234  21.438  25.750  1.00 96.62           N  
ATOM   4491  CA  ALA C 123     -27.750  20.094  26.062  1.00 96.62           C  
ATOM   4492  C   ALA C 123     -28.344  19.578  27.375  1.00 96.62           C  
ATOM   4493  CB  ALA C 123     -26.219  20.078  26.125  1.00 96.62           C  
ATOM   4494  O   ALA C 123     -28.094  18.438  27.781  1.00 96.62           O  
ATOM   4495  N   GLY C 124     -29.031  20.359  28.031  1.00 94.88           N  
ATOM   4496  CA  GLY C 124     -29.609  19.984  29.312  1.00 94.88           C  
ATOM   4497  C   GLY C 124     -28.594  19.938  30.438  1.00 94.88           C  
ATOM   4498  O   GLY C 124     -28.672  19.078  31.312  1.00 94.88           O  
ATOM   4499  N   ILE C 125     -27.625  20.750  30.375  1.00 97.19           N  
ATOM   4500  CA  ILE C 125     -26.547  20.781  31.359  1.00 97.19           C  
ATOM   4501  C   ILE C 125     -26.656  22.062  32.188  1.00 97.19           C  
ATOM   4502  CB  ILE C 125     -25.156  20.672  30.703  1.00 97.19           C  
ATOM   4503  O   ILE C 125     -26.969  23.125  31.656  1.00 97.19           O  
ATOM   4504  CG1 ILE C 125     -25.047  19.359  29.906  1.00 97.19           C  
ATOM   4505  CG2 ILE C 125     -24.047  20.797  31.750  1.00 97.19           C  
ATOM   4506  CD1 ILE C 125     -23.844  19.312  28.984  1.00 97.19           C  
ATOM   4507  N   ALA C 126     -26.359  21.938  33.438  1.00 97.19           N  
ATOM   4508  CA  ALA C 126     -26.359  23.094  34.312  1.00 97.19           C  
ATOM   4509  C   ALA C 126     -24.938  23.438  34.750  1.00 97.19           C  
ATOM   4510  CB  ALA C 126     -27.250  22.859  35.500  1.00 97.19           C  
ATOM   4511  O   ALA C 126     -24.203  22.578  35.219  1.00 97.19           O  
ATOM   4512  N   ILE C 127     -24.594  24.688  34.625  1.00 97.44           N  
ATOM   4513  CA  ILE C 127     -23.375  25.188  35.219  1.00 97.44           C  
ATOM   4514  C   ILE C 127     -23.656  25.609  36.656  1.00 97.44           C  
ATOM   4515  CB  ILE C 127     -22.781  26.375  34.406  1.00 97.44           C  
ATOM   4516  O   ILE C 127     -24.312  26.625  36.906  1.00 97.44           O  
ATOM   4517  CG1 ILE C 127     -22.562  25.969  32.969  1.00 97.44           C  
ATOM   4518  CG2 ILE C 127     -21.484  26.875  35.062  1.00 97.44           C  
ATOM   4519  CD1 ILE C 127     -22.250  27.141  32.031  1.00 97.44           C  
ATOM   4520  N   VAL C 128     -23.062  24.938  37.594  1.00 96.81           N  
ATOM   4521  CA  VAL C 128     -23.594  25.031  38.938  1.00 96.81           C  
ATOM   4522  C   VAL C 128     -22.609  25.734  39.875  1.00 96.81           C  
ATOM   4523  CB  VAL C 128     -23.922  23.625  39.531  1.00 96.81           C  
ATOM   4524  O   VAL C 128     -22.938  26.125  40.969  1.00 96.81           O  
ATOM   4525  CG1 VAL C 128     -25.125  23.016  38.781  1.00 96.81           C  
ATOM   4526  CG2 VAL C 128     -22.719  22.703  39.406  1.00 96.81           C  
ATOM   4527  N   THR C 129     -21.391  25.906  39.438  1.00 95.31           N  
ATOM   4528  CA  THR C 129     -20.375  26.625  40.219  1.00 95.31           C  
ATOM   4529  C   THR C 129     -19.312  27.188  39.281  1.00 95.31           C  
ATOM   4530  CB  THR C 129     -19.703  25.719  41.250  1.00 95.31           C  
ATOM   4531  O   THR C 129     -19.234  26.797  38.094  1.00 95.31           O  
ATOM   4532  CG2 THR C 129     -18.844  24.656  40.594  1.00 95.31           C  
ATOM   4533  OG1 THR C 129     -18.875  26.516  42.094  1.00 95.31           O  
ATOM   4534  N   GLY C 130     -18.562  28.266  39.781  1.00 92.81           N  
ATOM   4535  CA  GLY C 130     -17.531  28.844  38.938  1.00 92.81           C  
ATOM   4536  C   GLY C 130     -16.641  29.828  39.656  1.00 92.81           C  
ATOM   4537  O   GLY C 130     -16.797  30.047  40.844  1.00 92.81           O  
ATOM   4538  N   ASP C 131     -15.656  30.250  38.938  1.00 90.69           N  
ATOM   4539  CA  ASP C 131     -14.688  31.219  39.438  1.00 90.69           C  
ATOM   4540  C   ASP C 131     -14.219  32.125  38.312  1.00 90.69           C  
ATOM   4541  CB  ASP C 131     -13.492  30.500  40.062  1.00 90.69           C  
ATOM   4542  O   ASP C 131     -14.258  31.766  37.125  1.00 90.69           O  
ATOM   4543  CG  ASP C 131     -12.500  31.469  40.688  1.00 90.69           C  
ATOM   4544  OD1 ASP C 131     -12.922  32.469  41.281  1.00 90.69           O  
ATOM   4545  OD2 ASP C 131     -11.281  31.203  40.594  1.00 90.69           O  
ATOM   4546  N   THR C 132     -13.961  33.438  38.656  1.00 92.50           N  
ATOM   4547  CA  THR C 132     -13.461  34.406  37.656  1.00 92.50           C  
ATOM   4548  C   THR C 132     -12.211  35.094  38.188  1.00 92.50           C  
ATOM   4549  CB  THR C 132     -14.531  35.438  37.312  1.00 92.50           C  
ATOM   4550  O   THR C 132     -12.234  35.750  39.250  1.00 92.50           O  
ATOM   4551  CG2 THR C 132     -14.062  36.344  36.156  1.00 92.50           C  
ATOM   4552  OG1 THR C 132     -15.734  34.781  36.906  1.00 92.50           O  
ATOM   4553  N   LYS C 133     -11.156  34.938  37.406  1.00 93.31           N  
ATOM   4554  CA  LYS C 133      -9.914  35.656  37.688  1.00 93.31           C  
ATOM   4555  C   LYS C 133      -9.539  36.594  36.562  1.00 93.31           C  
ATOM   4556  CB  LYS C 133      -8.781  34.656  37.938  1.00 93.31           C  
ATOM   4557  O   LYS C 133      -9.820  36.312  35.375  1.00 93.31           O  
ATOM   4558  CG  LYS C 133      -9.047  33.688  39.094  1.00 93.31           C  
ATOM   4559  CD  LYS C 133      -9.055  34.438  40.438  1.00 93.31           C  
ATOM   4560  CE  LYS C 133      -9.359  33.469  41.594  1.00 93.31           C  
ATOM   4561  NZ  LYS C 133     -10.648  33.812  42.250  1.00 93.31           N  
ATOM   4562  N   VAL C 134      -9.047  37.812  36.938  1.00 93.75           N  
ATOM   4563  CA  VAL C 134      -8.531  38.750  35.969  1.00 93.75           C  
ATOM   4564  C   VAL C 134      -7.035  38.969  36.188  1.00 93.75           C  
ATOM   4565  CB  VAL C 134      -9.273  40.125  36.000  1.00 93.75           C  
ATOM   4566  O   VAL C 134      -6.602  39.281  37.281  1.00 93.75           O  
ATOM   4567  CG1 VAL C 134      -8.750  41.062  34.938  1.00 93.75           C  
ATOM   4568  CG2 VAL C 134     -10.781  39.906  35.844  1.00 93.75           C  
ATOM   4569  N   VAL C 135      -6.270  38.750  35.188  1.00 93.38           N  
ATOM   4570  CA  VAL C 135      -4.824  38.938  35.250  1.00 93.38           C  
ATOM   4571  C   VAL C 135      -4.383  40.125  34.406  1.00 93.38           C  
ATOM   4572  CB  VAL C 135      -4.082  37.656  34.781  1.00 93.38           C  
ATOM   4573  O   VAL C 135      -5.156  40.625  33.594  1.00 93.38           O  
ATOM   4574  CG1 VAL C 135      -4.375  36.469  35.750  1.00 93.38           C  
ATOM   4575  CG2 VAL C 135      -4.477  37.312  33.375  1.00 93.38           C  
ATOM   4576  N   GLN C 136      -3.146  40.625  34.688  1.00 91.06           N  
ATOM   4577  CA  GLN C 136      -2.629  41.812  34.000  1.00 91.06           C  
ATOM   4578  C   GLN C 136      -2.490  41.562  32.500  1.00 91.06           C  
ATOM   4579  CB  GLN C 136      -1.280  42.219  34.594  1.00 91.06           C  
ATOM   4580  O   GLN C 136      -2.354  40.406  32.062  1.00 91.06           O  
ATOM   4581  CG  GLN C 136      -1.348  42.594  36.062  1.00 91.06           C  
ATOM   4582  CD  GLN C 136      -0.032  43.156  36.594  1.00 91.06           C  
ATOM   4583  NE2 GLN C 136      -0.028  43.594  37.844  1.00 91.06           N  
ATOM   4584  OE1 GLN C 136       0.974  43.188  35.875  1.00 91.06           O  
ATOM   4585  N   ARG C 137      -2.541  42.656  31.781  1.00 88.31           N  
ATOM   4586  CA  ARG C 137      -2.348  42.594  30.344  1.00 88.31           C  
ATOM   4587  C   ARG C 137      -1.021  41.906  30.000  1.00 88.31           C  
ATOM   4588  CB  ARG C 137      -2.406  43.969  29.703  1.00 88.31           C  
ATOM   4589  O   ARG C 137       0.010  42.219  30.609  1.00 88.31           O  
ATOM   4590  CG  ARG C 137      -2.506  43.938  28.188  1.00 88.31           C  
ATOM   4591  CD  ARG C 137      -2.795  45.312  27.625  1.00 88.31           C  
ATOM   4592  NE  ARG C 137      -3.086  45.281  26.188  1.00 88.31           N  
ATOM   4593  NH1 ARG C 137      -3.781  47.469  26.031  1.00 88.31           N  
ATOM   4594  NH2 ARG C 137      -3.779  46.125  24.172  1.00 88.31           N  
ATOM   4595  CZ  ARG C 137      -3.549  46.281  25.469  1.00 88.31           C  
ATOM   4596  N   GLY C 138      -1.088  40.844  29.156  1.00 85.50           N  
ATOM   4597  CA  GLY C 138       0.110  40.125  28.734  1.00 85.50           C  
ATOM   4598  C   GLY C 138       0.309  38.844  29.484  1.00 85.50           C  
ATOM   4599  O   GLY C 138       1.112  38.000  29.078  1.00 85.50           O  
ATOM   4600  N   ALA C 139      -0.403  38.594  30.547  1.00 86.00           N  
ATOM   4601  CA  ALA C 139      -0.252  37.375  31.344  1.00 86.00           C  
ATOM   4602  C   ALA C 139      -0.979  36.188  30.688  1.00 86.00           C  
ATOM   4603  CB  ALA C 139      -0.770  37.594  32.750  1.00 86.00           C  
ATOM   4604  O   ALA C 139      -0.546  35.062  30.812  1.00 86.00           O  
ATOM   4605  N   VAL C 140      -2.230  36.438  30.188  1.00 86.06           N  
ATOM   4606  CA  VAL C 140      -2.973  35.438  29.438  1.00 86.06           C  
ATOM   4607  C   VAL C 140      -3.412  36.000  28.094  1.00 86.06           C  
ATOM   4608  CB  VAL C 140      -4.203  34.938  30.219  1.00 86.06           C  
ATOM   4609  O   VAL C 140      -3.377  37.219  27.891  1.00 86.06           O  
ATOM   4610  CG1 VAL C 140      -3.764  34.125  31.453  1.00 86.06           C  
ATOM   4611  CG2 VAL C 140      -5.094  36.094  30.625  1.00 86.06           C  
ATOM   4612  N   ASP C 141      -3.645  35.094  27.234  1.00 86.19           N  
ATOM   4613  CA  ASP C 141      -4.090  35.531  25.906  1.00 86.19           C  
ATOM   4614  C   ASP C 141      -5.605  35.719  25.875  1.00 86.19           C  
ATOM   4615  CB  ASP C 141      -3.643  34.531  24.844  1.00 86.19           C  
ATOM   4616  O   ASP C 141      -6.332  34.781  25.516  1.00 86.19           O  
ATOM   4617  CG  ASP C 141      -3.896  35.031  23.422  1.00 86.19           C  
ATOM   4618  OD1 ASP C 141      -4.133  36.250  23.234  1.00 86.19           O  
ATOM   4619  OD2 ASP C 141      -3.863  34.188  22.500  1.00 86.19           O  
ATOM   4620  N   LYS C 142      -6.070  36.906  26.125  1.00 91.56           N  
ATOM   4621  CA  LYS C 142      -7.457  37.344  26.062  1.00 91.56           C  
ATOM   4622  C   LYS C 142      -8.312  36.656  27.125  1.00 91.56           C  
ATOM   4623  CB  LYS C 142      -8.039  37.125  24.672  1.00 91.56           C  
ATOM   4624  O   LYS C 142      -8.648  37.250  28.141  1.00 91.56           O  
ATOM   4625  CG  LYS C 142      -7.367  37.906  23.562  1.00 91.56           C  
ATOM   4626  CD  LYS C 142      -7.922  37.562  22.203  1.00 91.56           C  
ATOM   4627  CE  LYS C 142      -7.305  36.281  21.672  1.00 91.56           C  
ATOM   4628  NZ  LYS C 142      -6.316  36.531  20.578  1.00 91.56           N  
ATOM   4629  N   LEU C 143      -8.633  35.312  26.875  1.00 94.38           N  
ATOM   4630  CA  LEU C 143      -9.578  34.625  27.750  1.00 94.38           C  
ATOM   4631  C   LEU C 143      -9.328  33.125  27.766  1.00 94.38           C  
ATOM   4632  CB  LEU C 143     -11.016  34.906  27.297  1.00 94.38           C  
ATOM   4633  O   LEU C 143      -9.180  32.500  26.719  1.00 94.38           O  
ATOM   4634  CG  LEU C 143     -12.109  34.031  27.938  1.00 94.38           C  
ATOM   4635  CD1 LEU C 143     -12.336  34.438  29.391  1.00 94.38           C  
ATOM   4636  CD2 LEU C 143     -13.398  34.125  27.125  1.00 94.38           C  
ATOM   4637  N   PHE C 144      -9.219  32.500  28.984  1.00 96.56           N  
ATOM   4638  CA  PHE C 144      -9.148  31.062  29.156  1.00 96.56           C  
ATOM   4639  C   PHE C 144     -10.305  30.578  30.031  1.00 96.56           C  
ATOM   4640  CB  PHE C 144      -7.812  30.672  29.797  1.00 96.56           C  
ATOM   4641  O   PHE C 144     -10.781  31.297  30.906  1.00 96.56           O  
ATOM   4642  CG  PHE C 144      -6.617  30.969  28.938  1.00 96.56           C  
ATOM   4643  CD1 PHE C 144      -6.758  31.156  27.578  1.00 96.56           C  
ATOM   4644  CD2 PHE C 144      -5.352  31.078  29.500  1.00 96.56           C  
ATOM   4645  CE1 PHE C 144      -5.652  31.438  26.766  1.00 96.56           C  
ATOM   4646  CE2 PHE C 144      -4.242  31.359  28.703  1.00 96.56           C  
ATOM   4647  CZ  PHE C 144      -4.395  31.531  27.344  1.00 96.56           C  
ATOM   4648  N   ILE C 145     -10.781  29.359  29.688  1.00 97.00           N  
ATOM   4649  CA  ILE C 145     -11.898  28.781  30.422  1.00 97.00           C  
ATOM   4650  C   ILE C 145     -11.523  27.375  30.906  1.00 97.00           C  
ATOM   4651  CB  ILE C 145     -13.180  28.719  29.562  1.00 97.00           C  
ATOM   4652  O   ILE C 145     -10.930  26.594  30.156  1.00 97.00           O  
ATOM   4653  CG1 ILE C 145     -13.531  30.125  29.031  1.00 97.00           C  
ATOM   4654  CG2 ILE C 145     -14.344  28.125  30.359  1.00 97.00           C  
ATOM   4655  CD1 ILE C 145     -14.688  30.125  28.047  1.00 97.00           C  
ATOM   4656  N   ASN C 146     -11.781  27.125  32.094  1.00 97.50           N  
ATOM   4657  CA  ASN C 146     -11.688  25.781  32.625  1.00 97.50           C  
ATOM   4658  C   ASN C 146     -13.055  25.250  33.062  1.00 97.50           C  
ATOM   4659  CB  ASN C 146     -10.711  25.734  33.812  1.00 97.50           C  
ATOM   4660  O   ASN C 146     -13.789  25.922  33.781  1.00 97.50           O  
ATOM   4661  CG  ASN C 146     -10.562  24.344  34.406  1.00 97.50           C  
ATOM   4662  ND2 ASN C 146      -9.469  23.672  34.062  1.00 97.50           N  
ATOM   4663  OD1 ASN C 146     -11.430  23.875  35.156  1.00 97.50           O  
ATOM   4664  N   THR C 147     -13.422  24.109  32.562  1.00 97.50           N  
ATOM   4665  CA  THR C 147     -14.695  23.500  32.938  1.00 97.50           C  
ATOM   4666  C   THR C 147     -14.477  22.078  33.469  1.00 97.50           C  
ATOM   4667  CB  THR C 147     -15.672  23.469  31.750  1.00 97.50           C  
ATOM   4668  O   THR C 147     -13.602  21.359  32.969  1.00 97.50           O  
ATOM   4669  CG2 THR C 147     -16.094  24.875  31.344  1.00 97.50           C  
ATOM   4670  OG1 THR C 147     -15.047  22.812  30.641  1.00 97.50           O  
ATOM   4671  N   ALA C 148     -15.203  21.719  34.469  1.00 97.62           N  
ATOM   4672  CA  ALA C 148     -15.297  20.344  34.969  1.00 97.62           C  
ATOM   4673  C   ALA C 148     -16.734  19.844  34.938  1.00 97.62           C  
ATOM   4674  CB  ALA C 148     -14.734  20.250  36.375  1.00 97.62           C  
ATOM   4675  O   ALA C 148     -17.672  20.594  35.219  1.00 97.62           O  
ATOM   4676  N   GLY C 149     -16.953  18.625  34.438  1.00 96.38           N  
ATOM   4677  CA  GLY C 149     -18.297  18.078  34.312  1.00 96.38           C  
ATOM   4678  C   GLY C 149     -18.469  16.734  35.000  1.00 96.38           C  
ATOM   4679  O   GLY C 149     -17.500  16.031  35.250  1.00 96.38           O  
ATOM   4680  N   MET C 150     -19.719  16.422  35.281  1.00 96.06           N  
ATOM   4681  CA  MET C 150     -20.016  15.148  35.938  1.00 96.06           C  
ATOM   4682  C   MET C 150     -21.359  14.594  35.469  1.00 96.06           C  
ATOM   4683  CB  MET C 150     -20.016  15.305  37.469  1.00 96.06           C  
ATOM   4684  O   MET C 150     -22.250  15.352  35.094  1.00 96.06           O  
ATOM   4685  CG  MET C 150     -21.156  16.172  37.969  1.00 96.06           C  
ATOM   4686  SD  MET C 150     -21.156  16.297  39.812  1.00 96.06           S  
ATOM   4687  CE  MET C 150     -19.438  15.844  40.156  1.00 96.06           C  
ATOM   4688  N   GLY C 151     -21.438  13.297  35.438  1.00 95.44           N  
ATOM   4689  CA  GLY C 151     -22.625  12.516  35.125  1.00 95.44           C  
ATOM   4690  C   GLY C 151     -22.547  11.086  35.625  1.00 95.44           C  
ATOM   4691  O   GLY C 151     -21.484  10.625  36.062  1.00 95.44           O  
ATOM   4692  N   ALA C 152     -23.688  10.391  35.594  1.00 96.56           N  
ATOM   4693  CA  ALA C 152     -23.719   9.016  36.094  1.00 96.56           C  
ATOM   4694  C   ALA C 152     -23.656   8.016  34.938  1.00 96.56           C  
ATOM   4695  CB  ALA C 152     -24.984   8.789  36.906  1.00 96.56           C  
ATOM   4696  O   ALA C 152     -24.312   8.211  33.906  1.00 96.56           O  
ATOM   4697  N   ILE C 153     -22.844   7.016  35.125  1.00 96.56           N  
ATOM   4698  CA  ILE C 153     -22.719   5.945  34.156  1.00 96.56           C  
ATOM   4699  C   ILE C 153     -23.719   4.832  34.469  1.00 96.56           C  
ATOM   4700  CB  ILE C 153     -21.281   5.387  34.125  1.00 96.56           C  
ATOM   4701  O   ILE C 153     -23.719   4.285  35.562  1.00 96.56           O  
ATOM   4702  CG1 ILE C 153     -20.266   6.520  33.906  1.00 96.56           C  
ATOM   4703  CG2 ILE C 153     -21.141   4.324  33.031  1.00 96.56           C  
ATOM   4704  CD1 ILE C 153     -18.812   6.086  34.062  1.00 96.56           C  
ATOM   4705  N   PRO C 154     -24.484   4.465  33.500  1.00 95.50           N  
ATOM   4706  CA  PRO C 154     -25.422   3.363  33.781  1.00 95.50           C  
ATOM   4707  C   PRO C 154     -24.719   2.070  34.156  1.00 95.50           C  
ATOM   4708  CB  PRO C 154     -26.141   3.201  32.438  1.00 95.50           C  
ATOM   4709  O   PRO C 154     -23.609   1.786  33.688  1.00 95.50           O  
ATOM   4710  CG  PRO C 154     -26.047   4.543  31.781  1.00 95.50           C  
ATOM   4711  CD  PRO C 154     -24.734   5.156  32.156  1.00 95.50           C  
ATOM   4712  N   ALA C 155     -25.375   1.239  34.875  1.00 94.00           N  
ATOM   4713  CA  ALA C 155     -24.781   0.042  35.469  1.00 94.00           C  
ATOM   4714  C   ALA C 155     -24.438  -0.981  34.406  1.00 94.00           C  
ATOM   4715  CB  ALA C 155     -25.719  -0.574  36.500  1.00 94.00           C  
ATOM   4716  O   ALA C 155     -23.484  -1.761  34.562  1.00 94.00           O  
ATOM   4717  N   ASN C 156     -25.078  -0.904  33.312  1.00 93.44           N  
ATOM   4718  CA  ASN C 156     -24.906  -1.925  32.281  1.00 93.44           C  
ATOM   4719  C   ASN C 156     -23.812  -1.532  31.281  1.00 93.44           C  
ATOM   4720  CB  ASN C 156     -26.219  -2.191  31.547  1.00 93.44           C  
ATOM   4721  O   ASN C 156     -23.484  -2.311  30.391  1.00 93.44           O  
ATOM   4722  CG  ASN C 156     -26.797  -0.946  30.891  1.00 93.44           C  
ATOM   4723  ND2 ASN C 156     -27.484  -1.124  29.781  1.00 93.44           N  
ATOM   4724  OD1 ASN C 156     -26.609   0.167  31.406  1.00 93.44           O  
ATOM   4725  N   ILE C 157     -23.266  -0.344  31.406  1.00 95.31           N  
ATOM   4726  CA  ILE C 157     -22.266   0.120  30.453  1.00 95.31           C  
ATOM   4727  C   ILE C 157     -20.859  -0.021  31.062  1.00 95.31           C  
ATOM   4728  CB  ILE C 157     -22.516   1.585  30.031  1.00 95.31           C  
ATOM   4729  O   ILE C 157     -20.594   0.518  32.125  1.00 95.31           O  
ATOM   4730  CG1 ILE C 157     -23.844   1.698  29.266  1.00 95.31           C  
ATOM   4731  CG2 ILE C 157     -21.359   2.115  29.188  1.00 95.31           C  
ATOM   4732  CD1 ILE C 157     -24.125   3.088  28.719  1.00 95.31           C  
ATOM   4733  N   HIS C 158     -19.969  -0.759  30.344  1.00 94.75           N  
ATOM   4734  CA  HIS C 158     -18.594  -0.949  30.766  1.00 94.75           C  
ATOM   4735  C   HIS C 158     -17.625  -0.714  29.609  1.00 94.75           C  
ATOM   4736  CB  HIS C 158     -18.391  -2.354  31.344  1.00 94.75           C  
ATOM   4737  O   HIS C 158     -16.734  -1.531  29.359  1.00 94.75           O  
ATOM   4738  CG  HIS C 158     -19.234  -2.637  32.531  1.00 94.75           C  
ATOM   4739  CD2 HIS C 158     -20.344  -3.406  32.688  1.00 94.75           C  
ATOM   4740  ND1 HIS C 158     -18.984  -2.092  33.781  1.00 94.75           N  
ATOM   4741  CE1 HIS C 158     -19.891  -2.518  34.625  1.00 94.75           C  
ATOM   4742  NE2 HIS C 158     -20.734  -3.316  34.000  1.00 94.75           N  
ATOM   4743  N   TRP C 159     -17.797   0.394  29.062  1.00 95.81           N  
ATOM   4744  CA  TRP C 159     -16.953   0.745  27.938  1.00 95.81           C  
ATOM   4745  C   TRP C 159     -15.539   1.093  28.406  1.00 95.81           C  
ATOM   4746  CB  TRP C 159     -17.547   1.921  27.156  1.00 95.81           C  
ATOM   4747  O   TRP C 159     -15.359   1.751  29.422  1.00 95.81           O  
ATOM   4748  CG  TRP C 159     -18.891   1.635  26.562  1.00 95.81           C  
ATOM   4749  CD1 TRP C 159     -19.469   0.408  26.359  1.00 95.81           C  
ATOM   4750  CD2 TRP C 159     -19.828   2.598  26.078  1.00 95.81           C  
ATOM   4751  CE2 TRP C 159     -20.953   1.882  25.594  1.00 95.81           C  
ATOM   4752  CE3 TRP C 159     -19.844   3.996  26.000  1.00 95.81           C  
ATOM   4753  NE1 TRP C 159     -20.703   0.550  25.781  1.00 95.81           N  
ATOM   4754  CH2 TRP C 159     -22.047   3.891  24.984  1.00 95.81           C  
ATOM   4755  CZ2 TRP C 159     -22.078   2.521  25.062  1.00 95.81           C  
ATOM   4756  CZ3 TRP C 159     -20.953   4.629  25.453  1.00 95.81           C  
ATOM   4757  N   GLY C 160     -14.438   0.589  27.594  1.00 94.94           N  
ATOM   4758  CA  GLY C 160     -13.039   0.875  27.875  1.00 94.94           C  
ATOM   4759  C   GLY C 160     -12.094   0.260  26.859  1.00 94.94           C  
ATOM   4760  O   GLY C 160     -12.297  -0.875  26.422  1.00 94.94           O  
ATOM   4761  N   ALA C 161     -11.133   1.027  26.594  1.00 94.38           N  
ATOM   4762  CA  ALA C 161     -10.195   0.604  25.547  1.00 94.38           C  
ATOM   4763  C   ALA C 161      -9.438  -0.653  25.969  1.00 94.38           C  
ATOM   4764  CB  ALA C 161      -9.211   1.728  25.234  1.00 94.38           C  
ATOM   4765  O   ALA C 161      -8.914  -1.381  25.125  1.00 94.38           O  
ATOM   4766  N   GLN C 162      -9.367  -0.932  27.219  1.00 94.06           N  
ATOM   4767  CA  GLN C 162      -8.656  -2.105  27.719  1.00 94.06           C  
ATOM   4768  C   GLN C 162      -9.359  -3.393  27.312  1.00 94.06           C  
ATOM   4769  CB  GLN C 162      -8.523  -2.045  29.250  1.00 94.06           C  
ATOM   4770  O   GLN C 162      -8.758  -4.469  27.328  1.00 94.06           O  
ATOM   4771  CG  GLN C 162      -7.723  -0.849  29.750  1.00 94.06           C  
ATOM   4772  CD  GLN C 162      -7.594  -0.823  31.266  1.00 94.06           C  
ATOM   4773  NE2 GLN C 162      -6.922   0.200  31.781  1.00 94.06           N  
ATOM   4774  OE1 GLN C 162      -8.086  -1.715  31.953  1.00 94.06           O  
ATOM   4775  N   THR C 163     -10.570  -3.338  26.859  1.00 93.69           N  
ATOM   4776  CA  THR C 163     -11.359  -4.527  26.531  1.00 93.69           C  
ATOM   4777  C   THR C 163     -11.211  -4.887  25.062  1.00 93.69           C  
ATOM   4778  CB  THR C 163     -12.844  -4.324  26.875  1.00 93.69           C  
ATOM   4779  O   THR C 163     -11.758  -5.898  24.609  1.00 93.69           O  
ATOM   4780  CG2 THR C 163     -13.023  -3.957  28.344  1.00 93.69           C  
ATOM   4781  OG1 THR C 163     -13.375  -3.270  26.062  1.00 93.69           O  
ATOM   4782  N   LEU C 164     -10.492  -4.094  24.359  1.00 96.12           N  
ATOM   4783  CA  LEU C 164     -10.344  -4.344  22.922  1.00 96.12           C  
ATOM   4784  C   LEU C 164      -9.492  -5.586  22.672  1.00 96.12           C  
ATOM   4785  CB  LEU C 164      -9.703  -3.133  22.234  1.00 96.12           C  
ATOM   4786  O   LEU C 164      -8.523  -5.836  23.391  1.00 96.12           O  
ATOM   4787  CG  LEU C 164     -10.508  -1.832  22.281  1.00 96.12           C  
ATOM   4788  CD1 LEU C 164      -9.727  -0.705  21.609  1.00 96.12           C  
ATOM   4789  CD2 LEU C 164     -11.859  -2.018  21.609  1.00 96.12           C  
ATOM   4790  N   THR C 165      -9.914  -6.395  21.641  1.00 95.06           N  
ATOM   4791  CA  THR C 165      -9.188  -7.590  21.219  1.00 95.06           C  
ATOM   4792  C   THR C 165      -9.023  -7.629  19.703  1.00 95.06           C  
ATOM   4793  CB  THR C 165      -9.906  -8.867  21.703  1.00 95.06           C  
ATOM   4794  O   THR C 165      -9.734  -6.934  18.984  1.00 95.06           O  
ATOM   4795  CG2 THR C 165      -9.984  -8.922  23.219  1.00 95.06           C  
ATOM   4796  OG1 THR C 165     -11.234  -8.891  21.156  1.00 95.06           O  
ATOM   4797  N   ALA C 166      -8.023  -8.461  19.375  1.00 94.88           N  
ATOM   4798  CA  ALA C 166      -7.805  -8.609  17.938  1.00 94.88           C  
ATOM   4799  C   ALA C 166      -9.078  -9.070  17.234  1.00 94.88           C  
ATOM   4800  CB  ALA C 166      -6.664  -9.586  17.672  1.00 94.88           C  
ATOM   4801  O   ALA C 166      -9.750 -10.000  17.703  1.00 94.88           O  
ATOM   4802  N   GLY C 167      -9.445  -8.352  16.141  1.00 94.81           N  
ATOM   4803  CA  GLY C 167     -10.664  -8.641  15.391  1.00 94.81           C  
ATOM   4804  C   GLY C 167     -11.719  -7.566  15.523  1.00 94.81           C  
ATOM   4805  O   GLY C 167     -12.602  -7.441  14.672  1.00 94.81           O  
ATOM   4806  N   ASP C 168     -11.656  -6.793  16.641  1.00 96.31           N  
ATOM   4807  CA  ASP C 168     -12.555  -5.648  16.781  1.00 96.31           C  
ATOM   4808  C   ASP C 168     -12.297  -4.621  15.680  1.00 96.31           C  
ATOM   4809  CB  ASP C 168     -12.391  -5.000  18.156  1.00 96.31           C  
ATOM   4810  O   ASP C 168     -11.227  -4.598  15.078  1.00 96.31           O  
ATOM   4811  CG  ASP C 168     -12.875  -5.883  19.297  1.00 96.31           C  
ATOM   4812  OD1 ASP C 168     -13.781  -6.715  19.078  1.00 96.31           O  
ATOM   4813  OD2 ASP C 168     -12.344  -5.746  20.422  1.00 96.31           O  
ATOM   4814  N   VAL C 169     -13.406  -3.838  15.438  1.00 97.62           N  
ATOM   4815  CA  VAL C 169     -13.266  -2.867  14.359  1.00 97.62           C  
ATOM   4816  C   VAL C 169     -13.453  -1.453  14.906  1.00 97.62           C  
ATOM   4817  CB  VAL C 169     -14.273  -3.137  13.219  1.00 97.62           C  
ATOM   4818  O   VAL C 169     -14.016  -1.270  15.984  1.00 97.62           O  
ATOM   4819  CG1 VAL C 169     -13.953  -4.453  12.516  1.00 97.62           C  
ATOM   4820  CG2 VAL C 169     -15.703  -3.148  13.758  1.00 97.62           C  
ATOM   4821  N   LEU C 170     -12.852  -0.476  14.164  1.00 98.19           N  
ATOM   4822  CA  LEU C 170     -12.898   0.926  14.562  1.00 98.19           C  
ATOM   4823  C   LEU C 170     -13.789   1.730  13.633  1.00 98.19           C  
ATOM   4824  CB  LEU C 170     -11.484   1.523  14.586  1.00 98.19           C  
ATOM   4825  O   LEU C 170     -13.648   1.655  12.406  1.00 98.19           O  
ATOM   4826  CG  LEU C 170     -10.609   1.161  15.781  1.00 98.19           C  
ATOM   4827  CD1 LEU C 170      -9.203   0.789  15.320  1.00 98.19           C  
ATOM   4828  CD2 LEU C 170     -10.562   2.314  16.781  1.00 98.19           C  
ATOM   4829  N   LEU C 171     -14.688   2.547  14.266  1.00 98.19           N  
ATOM   4830  CA  LEU C 171     -15.578   3.443  13.539  1.00 98.19           C  
ATOM   4831  C   LEU C 171     -15.344   4.895  13.953  1.00 98.19           C  
ATOM   4832  CB  LEU C 171     -17.031   3.057  13.773  1.00 98.19           C  
ATOM   4833  O   LEU C 171     -14.883   5.160  15.062  1.00 98.19           O  
ATOM   4834  CG  LEU C 171     -17.391   1.581  13.578  1.00 98.19           C  
ATOM   4835  CD1 LEU C 171     -18.641   1.227  14.367  1.00 98.19           C  
ATOM   4836  CD2 LEU C 171     -17.562   1.266  12.102  1.00 98.19           C  
ATOM   4837  N   VAL C 172     -15.562   5.785  12.992  1.00 98.19           N  
ATOM   4838  CA  VAL C 172     -15.648   7.207  13.305  1.00 98.19           C  
ATOM   4839  C   VAL C 172     -17.062   7.715  13.023  1.00 98.19           C  
ATOM   4840  CB  VAL C 172     -14.617   8.023  12.492  1.00 98.19           C  
ATOM   4841  O   VAL C 172     -17.750   7.195  12.148  1.00 98.19           O  
ATOM   4842  CG1 VAL C 172     -13.195   7.723  12.961  1.00 98.19           C  
ATOM   4843  CG2 VAL C 172     -14.766   7.738  11.000  1.00 98.19           C  
ATOM   4844  N   SER C 173     -17.484   8.695  13.742  1.00 97.88           N  
ATOM   4845  CA  SER C 173     -18.859   9.156  13.656  1.00 97.88           C  
ATOM   4846  C   SER C 173     -19.047  10.164  12.523  1.00 97.88           C  
ATOM   4847  CB  SER C 173     -19.297   9.789  14.984  1.00 97.88           C  
ATOM   4848  O   SER C 173     -20.172  10.531  12.188  1.00 97.88           O  
ATOM   4849  OG  SER C 173     -18.531  10.938  15.273  1.00 97.88           O  
ATOM   4850  N   GLY C 174     -17.969  10.656  11.961  1.00 96.31           N  
ATOM   4851  CA  GLY C 174     -18.062  11.617  10.875  1.00 96.31           C  
ATOM   4852  C   GLY C 174     -16.734  11.914  10.219  1.00 96.31           C  
ATOM   4853  O   GLY C 174     -15.805  11.109  10.297  1.00 96.31           O  
ATOM   4854  N   THR C 175     -16.688  13.117   9.594  1.00 96.62           N  
ATOM   4855  CA  THR C 175     -15.508  13.492   8.820  1.00 96.62           C  
ATOM   4856  C   THR C 175     -14.383  13.953   9.750  1.00 96.62           C  
ATOM   4857  CB  THR C 175     -15.836  14.609   7.812  1.00 96.62           C  
ATOM   4858  O   THR C 175     -14.641  14.406  10.867  1.00 96.62           O  
ATOM   4859  CG2 THR C 175     -16.766  14.109   6.719  1.00 96.62           C  
ATOM   4860  OG1 THR C 175     -16.453  15.703   8.500  1.00 96.62           O  
ATOM   4861  N   LEU C 176     -13.195  13.852   9.242  1.00 96.44           N  
ATOM   4862  CA  LEU C 176     -12.016  14.094  10.078  1.00 96.44           C  
ATOM   4863  C   LEU C 176     -11.453  15.484   9.828  1.00 96.44           C  
ATOM   4864  CB  LEU C 176     -10.945  13.039   9.797  1.00 96.44           C  
ATOM   4865  O   LEU C 176     -11.445  15.961   8.688  1.00 96.44           O  
ATOM   4866  CG  LEU C 176     -11.367  11.578   9.961  1.00 96.44           C  
ATOM   4867  CD1 LEU C 176     -10.195  10.648   9.680  1.00 96.44           C  
ATOM   4868  CD2 LEU C 176     -11.930  11.328  11.359  1.00 96.44           C  
ATOM   4869  N   GLY C 177     -11.031  16.078  10.938  1.00 94.06           N  
ATOM   4870  CA  GLY C 177     -10.156  17.250  10.891  1.00 94.06           C  
ATOM   4871  C   GLY C 177     -10.906  18.547  10.656  1.00 94.06           C  
ATOM   4872  O   GLY C 177     -10.305  19.547  10.289  1.00 94.06           O  
ATOM   4873  N   ASP C 178     -12.180  18.578  10.820  1.00 94.38           N  
ATOM   4874  CA  ASP C 178     -12.969  19.766  10.508  1.00 94.38           C  
ATOM   4875  C   ASP C 178     -12.562  20.938  11.406  1.00 94.38           C  
ATOM   4876  CB  ASP C 178     -14.461  19.484  10.664  1.00 94.38           C  
ATOM   4877  O   ASP C 178     -12.328  22.047  10.914  1.00 94.38           O  
ATOM   4878  CG  ASP C 178     -14.969  18.438   9.688  1.00 94.38           C  
ATOM   4879  OD1 ASP C 178     -14.328  18.219   8.641  1.00 94.38           O  
ATOM   4880  OD2 ASP C 178     -16.016  17.812   9.969  1.00 94.38           O  
ATOM   4881  N   HIS C 179     -12.469  20.656  12.656  1.00 95.19           N  
ATOM   4882  CA  HIS C 179     -12.125  21.719  13.602  1.00 95.19           C  
ATOM   4883  C   HIS C 179     -10.688  22.188  13.406  1.00 95.19           C  
ATOM   4884  CB  HIS C 179     -12.336  21.234  15.039  1.00 95.19           C  
ATOM   4885  O   HIS C 179     -10.438  23.375  13.266  1.00 95.19           O  
ATOM   4886  CG  HIS C 179     -12.023  22.281  16.062  1.00 95.19           C  
ATOM   4887  CD2 HIS C 179     -11.000  22.391  16.938  1.00 95.19           C  
ATOM   4888  ND1 HIS C 179     -12.836  23.359  16.281  1.00 95.19           N  
ATOM   4889  CE1 HIS C 179     -12.320  24.109  17.250  1.00 95.19           C  
ATOM   4890  NE2 HIS C 179     -11.203  23.531  17.672  1.00 95.19           N  
ATOM   4891  N   GLY C 180      -9.789  21.250  13.352  1.00 91.94           N  
ATOM   4892  CA  GLY C 180      -8.391  21.578  13.195  1.00 91.94           C  
ATOM   4893  C   GLY C 180      -8.102  22.375  11.938  1.00 91.94           C  
ATOM   4894  O   GLY C 180      -7.336  23.344  11.961  1.00 91.94           O  
ATOM   4895  N   ALA C 181      -8.734  22.031  10.883  1.00 90.81           N  
ATOM   4896  CA  ALA C 181      -8.531  22.750   9.625  1.00 90.81           C  
ATOM   4897  C   ALA C 181      -9.078  24.172   9.711  1.00 90.81           C  
ATOM   4898  CB  ALA C 181      -9.203  22.000   8.477  1.00 90.81           C  
ATOM   4899  O   ALA C 181      -8.453  25.109   9.203  1.00 90.81           O  
ATOM   4900  N   THR C 182     -10.188  24.297  10.336  1.00 91.56           N  
ATOM   4901  CA  THR C 182     -10.812  25.594  10.484  1.00 91.56           C  
ATOM   4902  C   THR C 182      -9.922  26.531  11.305  1.00 91.56           C  
ATOM   4903  CB  THR C 182     -12.195  25.484  11.148  1.00 91.56           C  
ATOM   4904  O   THR C 182      -9.656  27.672  10.891  1.00 91.56           O  
ATOM   4905  CG2 THR C 182     -12.852  26.859  11.289  1.00 91.56           C  
ATOM   4906  OG1 THR C 182     -13.039  24.641  10.352  1.00 91.56           O  
ATOM   4907  N   ILE C 183      -9.445  25.969  12.445  1.00 90.81           N  
ATOM   4908  CA  ILE C 183      -8.641  26.781  13.344  1.00 90.81           C  
ATOM   4909  C   ILE C 183      -7.301  27.109  12.680  1.00 90.81           C  
ATOM   4910  CB  ILE C 183      -8.406  26.078  14.695  1.00 90.81           C  
ATOM   4911  O   ILE C 183      -6.824  28.250  12.766  1.00 90.81           O  
ATOM   4912  CG1 ILE C 183      -9.734  25.891  15.438  1.00 90.81           C  
ATOM   4913  CG2 ILE C 183      -7.418  26.875  15.555  1.00 90.81           C  
ATOM   4914  CD1 ILE C 183     -10.500  27.172  15.688  1.00 90.81           C  
ATOM   4915  N   LEU C 184      -6.723  26.219  12.008  1.00 86.06           N  
ATOM   4916  CA  LEU C 184      -5.453  26.453  11.328  1.00 86.06           C  
ATOM   4917  C   LEU C 184      -5.590  27.547  10.281  1.00 86.06           C  
ATOM   4918  CB  LEU C 184      -4.953  25.172  10.672  1.00 86.06           C  
ATOM   4919  O   LEU C 184      -4.734  28.438  10.188  1.00 86.06           O  
ATOM   4920  CG  LEU C 184      -3.609  25.250   9.945  1.00 86.06           C  
ATOM   4921  CD1 LEU C 184      -2.473  25.422  10.953  1.00 86.06           C  
ATOM   4922  CD2 LEU C 184      -3.387  24.016   9.086  1.00 86.06           C  
ATOM   4923  N   ASN C 185      -6.621  27.516   9.531  1.00 84.25           N  
ATOM   4924  CA  ASN C 185      -6.871  28.531   8.508  1.00 84.25           C  
ATOM   4925  C   ASN C 185      -6.980  29.922   9.117  1.00 84.25           C  
ATOM   4926  CB  ASN C 185      -8.141  28.188   7.727  1.00 84.25           C  
ATOM   4927  O   ASN C 185      -6.410  30.875   8.586  1.00 84.25           O  
ATOM   4928  CG  ASN C 185      -8.375  29.141   6.562  1.00 84.25           C  
ATOM   4929  ND2 ASN C 185      -9.625  29.562   6.391  1.00 84.25           N  
ATOM   4930  OD1 ASN C 185      -7.449  29.484   5.828  1.00 84.25           O  
ATOM   4931  N   LEU C 186      -7.609  29.984  10.203  1.00 85.50           N  
ATOM   4932  CA  LEU C 186      -7.844  31.281  10.828  1.00 85.50           C  
ATOM   4933  C   LEU C 186      -6.582  31.781  11.531  1.00 85.50           C  
ATOM   4934  CB  LEU C 186      -9.000  31.188  11.828  1.00 85.50           C  
ATOM   4935  O   LEU C 186      -6.195  32.938  11.375  1.00 85.50           O  
ATOM   4936  CG  LEU C 186     -10.398  31.000  11.234  1.00 85.50           C  
ATOM   4937  CD1 LEU C 186     -11.383  30.609  12.320  1.00 85.50           C
[truncated: 388,801 more chars]
