# Supplementary material for: ATP-Triggered Fe(CN)2CO Synthon Transfer from the Maturase HypCD to the Active Site of Apo-[NiFe]-Hydrogenase
Source: J Am Chem Soc. 2024 Nov 4;146(45):30976–89. doi: 10.1021/jacs.4c09791 (PMC11565642; doi:10.1021/jacs.4c09791)
Supplement: Supplementary file 2 — ja4c09791_si_002.zip [file ja4c09791_si_002.zip › Supplementary Data I/AlphaFold2/EcHypCstrepD_closed/EcHypCstrepD_closed.pdb]

MODEL     1                                                                     
ATOM      1  N   CYS A   1       2.123  -1.219   3.254  1.00 63.88           N  
ATOM      2  CA  CYS A   1       2.836  -1.006   1.999  1.00 63.88           C  
ATOM      3  C   CYS A   1       4.105  -0.194   2.225  1.00 63.88           C  
ATOM      4  CB  CYS A   1       1.938  -0.296   0.986  1.00 63.88           C  
ATOM      5  O   CYS A   1       4.301   0.849   1.598  1.00 63.88           O  
ATOM      6  SG  CYS A   1       0.421  -1.196   0.601  1.00 63.88           S  
ATOM      7  N   ILE A   2       4.930  -0.625   3.273  1.00 71.94           N  
ATOM      8  CA  ILE A   2       6.086   0.211   3.580  1.00 71.94           C  
ATOM      9  C   ILE A   2       7.355  -0.466   3.076  1.00 71.94           C  
ATOM     10  CB  ILE A   2       6.191   0.497   5.094  1.00 71.94           C  
ATOM     11  O   ILE A   2       7.512  -1.684   3.201  1.00 71.94           O  
ATOM     12  CG1 ILE A   2       4.984   1.317   5.570  1.00 71.94           C  
ATOM     13  CG2 ILE A   2       7.504   1.215   5.418  1.00 71.94           C  
ATOM     14  CD1 ILE A   2       4.930   1.517   7.078  1.00 71.94           C  
ATOM     15  N   GLY A   3       8.133   0.259   2.330  1.00 83.06           N  
ATOM     16  CA  GLY A   3       9.461  -0.182   1.932  1.00 83.06           C  
ATOM     17  C   GLY A   3      10.508   0.045   3.002  1.00 83.06           C  
ATOM     18  O   GLY A   3      10.422   1.003   3.771  1.00 83.06           O  
ATOM     19  N   VAL A   4      11.500  -0.919   3.090  1.00 86.62           N  
ATOM     20  CA  VAL A   4      12.570  -0.844   4.078  1.00 86.62           C  
ATOM     21  C   VAL A   4      13.906  -0.605   3.377  1.00 86.62           C  
ATOM     22  CB  VAL A   4      12.641  -2.125   4.938  1.00 86.62           C  
ATOM     23  O   VAL A   4      14.227  -1.283   2.400  1.00 86.62           O  
ATOM     24  CG1 VAL A   4      13.648  -1.958   6.074  1.00 86.62           C  
ATOM     25  CG2 VAL A   4      11.258  -2.477   5.488  1.00 86.62           C  
ATOM     26  N   PRO A   5      14.656   0.329   3.932  1.00 91.00           N  
ATOM     27  CA  PRO A   5      15.961   0.580   3.320  1.00 91.00           C  
ATOM     28  C   PRO A   5      16.969  -0.544   3.584  1.00 91.00           C  
ATOM     29  CB  PRO A   5      16.422   1.882   3.982  1.00 91.00           C  
ATOM     30  O   PRO A   5      16.953  -1.140   4.664  1.00 91.00           O  
ATOM     31  CG  PRO A   5      15.164   2.500   4.512  1.00 91.00           C  
ATOM     32  CD  PRO A   5      14.227   1.399   4.914  1.00 91.00           C  
ATOM     33  N   GLY A   6      17.734  -0.797   2.625  1.00 92.75           N  
ATOM     34  CA  GLY A   6      18.828  -1.753   2.715  1.00 92.75           C  
ATOM     35  C   GLY A   6      19.984  -1.411   1.809  1.00 92.75           C  
ATOM     36  O   GLY A   6      19.828  -0.713   0.807  1.00 92.75           O  
ATOM     37  N   GLN A   7      21.203  -1.891   2.293  1.00 95.44           N  
ATOM     38  CA  GLN A   7      22.406  -1.646   1.510  1.00 95.44           C  
ATOM     39  C   GLN A   7      22.797  -2.881   0.702  1.00 95.44           C  
ATOM     40  CB  GLN A   7      23.562  -1.227   2.420  1.00 95.44           C  
ATOM     41  O   GLN A   7      22.891  -3.982   1.248  1.00 95.44           O  
ATOM     42  CG  GLN A   7      24.781  -0.674   1.669  1.00 95.44           C  
ATOM     43  CD  GLN A   7      25.891  -0.239   2.596  1.00 95.44           C  
ATOM     44  NE2 GLN A   7      26.781   0.616   2.094  1.00 95.44           N  
ATOM     45  OE1 GLN A   7      25.969  -0.667   3.752  1.00 95.44           O  
ATOM     46  N   ILE A   8      23.047  -2.670  -0.617  1.00 97.44           N  
ATOM     47  CA  ILE A   8      23.438  -3.766  -1.500  1.00 97.44           C  
ATOM     48  C   ILE A   8      24.859  -4.215  -1.172  1.00 97.44           C  
ATOM     49  CB  ILE A   8      23.328  -3.357  -2.986  1.00 97.44           C  
ATOM     50  O   ILE A   8      25.797  -3.414  -1.215  1.00 97.44           O  
ATOM     51  CG1 ILE A   8      21.891  -2.982  -3.338  1.00 97.44           C  
ATOM     52  CG2 ILE A   8      23.844  -4.480  -3.893  1.00 97.44           C  
ATOM     53  CD1 ILE A   8      21.734  -2.373  -4.723  1.00 97.44           C  
ATOM     54  N   ARG A   9      25.047  -5.500  -0.920  1.00 97.25           N  
ATOM     55  CA  ARG A   9      26.359  -6.047  -0.573  1.00 97.25           C  
ATOM     56  C   ARG A   9      26.969  -6.789  -1.754  1.00 97.25           C  
ATOM     57  CB  ARG A   9      26.234  -6.980   0.633  1.00 97.25           C  
ATOM     58  O   ARG A   9      28.156  -6.617  -2.055  1.00 97.25           O  
ATOM     59  CG  ARG A   9      25.750  -6.297   1.900  1.00 97.25           C  
ATOM     60  CD  ARG A   9      26.719  -5.219   2.365  1.00 97.25           C  
ATOM     61  NE  ARG A   9      26.297  -4.613   3.623  1.00 97.25           N  
ATOM     62  NH1 ARG A   9      27.922  -2.982   3.637  1.00 97.25           N  
ATOM     63  NH2 ARG A   9      26.391  -3.092   5.340  1.00 97.25           N  
ATOM     64  CZ  ARG A   9      26.875  -3.564   4.195  1.00 97.25           C  
ATOM     65  N   THR A  10      26.156  -7.637  -2.338  1.00 97.38           N  
ATOM     66  CA  THR A  10      26.609  -8.383  -3.506  1.00 97.38           C  
ATOM     67  C   THR A  10      25.516  -8.461  -4.559  1.00 97.38           C  
ATOM     68  CB  THR A  10      27.062  -9.805  -3.121  1.00 97.38           C  
ATOM     69  O   THR A  10      24.328  -8.352  -4.234  1.00 97.38           O  
ATOM     70  CG2 THR A  10      28.156  -9.773  -2.062  1.00 97.38           C  
ATOM     71  OG1 THR A  10      25.938 -10.531  -2.607  1.00 97.38           O  
ATOM     72  N   ILE A  11      26.000  -8.570  -5.793  1.00 97.00           N  
ATOM     73  CA  ILE A  11      25.078  -8.672  -6.918  1.00 97.00           C  
ATOM     74  C   ILE A  11      25.438  -9.867  -7.785  1.00 97.00           C  
ATOM     75  CB  ILE A  11      25.078  -7.375  -7.762  1.00 97.00           C  
ATOM     76  O   ILE A  11      26.609 -10.086  -8.094  1.00 97.00           O  
ATOM     77  CG1 ILE A  11      24.609  -6.184  -6.914  1.00 97.00           C  
ATOM     78  CG2 ILE A  11      24.188  -7.539  -9.000  1.00 97.00           C  
ATOM     79  CD1 ILE A  11      24.703  -4.844  -7.629  1.00 97.00           C  
ATOM     80  N   ASP A  12      24.500 -10.672  -8.062  1.00 95.19           N  
ATOM     81  CA  ASP A  12      24.594 -11.781  -9.008  1.00 95.19           C  
ATOM     82  C   ASP A  12      23.438 -11.727 -10.016  1.00 95.19           C  
ATOM     83  CB  ASP A  12      24.578 -13.117  -8.266  1.00 95.19           C  
ATOM     84  O   ASP A  12      22.359 -12.242  -9.758  1.00 95.19           O  
ATOM     85  CG  ASP A  12      24.797 -14.305  -9.188  1.00 95.19           C  
ATOM     86  OD1 ASP A  12      25.156 -14.102 -10.367  1.00 95.19           O  
ATOM     87  OD2 ASP A  12      24.625 -15.453  -8.727  1.00 95.19           O  
ATOM     88  N   GLY A  13      23.734 -11.133 -11.273  1.00 93.06           N  
ATOM     89  CA  GLY A  13      22.656 -10.859 -12.211  1.00 93.06           C  
ATOM     90  C   GLY A  13      21.688  -9.805 -11.719  1.00 93.06           C  
ATOM     91  O   GLY A  13      22.094  -8.688 -11.398  1.00 93.06           O  
ATOM     92  N   ASN A  14      20.406 -10.172 -11.594  1.00 93.88           N  
ATOM     93  CA  ASN A  14      19.422  -9.242 -11.070  1.00 93.88           C  
ATOM     94  C   ASN A  14      19.109  -9.531  -9.602  1.00 93.88           C  
ATOM     95  CB  ASN A  14      18.141  -9.289 -11.906  1.00 93.88           C  
ATOM     96  O   ASN A  14      18.219  -8.906  -9.016  1.00 93.88           O  
ATOM     97  CG  ASN A  14      18.266  -8.508 -13.203  1.00 93.88           C  
ATOM     98  ND2 ASN A  14      17.344  -8.758 -14.133  1.00 93.88           N  
ATOM     99  OD1 ASN A  14      19.172  -7.699 -13.367  1.00 93.88           O  
ATOM    100  N   GLN A  15      19.875 -10.461  -9.062  1.00 95.75           N  
ATOM    101  CA  GLN A  15      19.703 -10.805  -7.656  1.00 95.75           C  
ATOM    102  C   GLN A  15      20.828 -10.203  -6.805  1.00 95.75           C  
ATOM    103  CB  GLN A  15      19.672 -12.320  -7.473  1.00 95.75           C  
ATOM    104  O   GLN A  15      21.984 -10.180  -7.223  1.00 95.75           O  
ATOM    105  CG  GLN A  15      18.469 -12.992  -8.133  1.00 95.75           C  
ATOM    106  CD  GLN A  15      17.172 -12.758  -7.379  1.00 95.75           C  
ATOM    107  NE2 GLN A  15      16.047 -13.039  -8.031  1.00 95.75           N  
ATOM    108  OE1 GLN A  15      17.188 -12.336  -6.219  1.00 95.75           O  
ATOM    109  N   ALA A  16      20.438  -9.719  -5.672  1.00 97.31           N  
ATOM    110  CA  ALA A  16      21.422  -9.102  -4.781  1.00 97.31           C  
ATOM    111  C   ALA A  16      21.219  -9.555  -3.340  1.00 97.31           C  
ATOM    112  CB  ALA A  16      21.328  -7.578  -4.871  1.00 97.31           C  
ATOM    113  O   ALA A  16      20.109  -9.945  -2.957  1.00 97.31           O  
ATOM    114  N   LYS A  17      22.312  -9.602  -2.619  1.00 97.56           N  
ATOM    115  CA  LYS A  17      22.250  -9.664  -1.163  1.00 97.56           C  
ATOM    116  C   LYS A  17      22.219  -8.266  -0.553  1.00 97.56           C  
ATOM    117  CB  LYS A  17      23.438 -10.453  -0.607  1.00 97.56           C  
ATOM    118  O   LYS A  17      23.141  -7.477  -0.754  1.00 97.56           O  
ATOM    119  CG  LYS A  17      23.469 -11.914  -1.018  1.00 97.56           C  
ATOM    120  CD  LYS A  17      22.359 -12.711  -0.316  1.00 97.56           C  
ATOM    121  CE  LYS A  17      22.422 -14.188  -0.674  1.00 97.56           C  
ATOM    122  NZ  LYS A  17      21.281 -14.945  -0.082  1.00 97.56           N  
ATOM    123  N   VAL A  18      21.141  -8.000   0.100  1.00 95.75           N  
ATOM    124  CA  VAL A  18      20.938  -6.668   0.664  1.00 95.75           C  
ATOM    125  C   VAL A  18      20.922  -6.750   2.188  1.00 95.75           C  
ATOM    126  CB  VAL A  18      19.641  -6.020   0.148  1.00 95.75           C  
ATOM    127  O   VAL A  18      20.250  -7.605   2.762  1.00 95.75           O  
ATOM    128  CG1 VAL A  18      19.406  -4.668   0.824  1.00 95.75           C  
ATOM    129  CG2 VAL A  18      19.688  -5.859  -1.370  1.00 95.75           C  
ATOM    130  N   ASP A  19      21.703  -5.922   2.812  1.00 93.69           N  
ATOM    131  CA  ASP A  19      21.719  -5.820   4.270  1.00 93.69           C  
ATOM    132  C   ASP A  19      20.609  -4.898   4.773  1.00 93.69           C  
ATOM    133  CB  ASP A  19      23.078  -5.324   4.750  1.00 93.69           C  
ATOM    134  O   ASP A  19      20.656  -3.688   4.535  1.00 93.69           O  
ATOM    135  CG  ASP A  19      23.234  -5.352   6.262  1.00 93.69           C  
ATOM    136  OD1 ASP A  19      22.203  -5.227   6.973  1.00 93.69           O  
ATOM    137  OD2 ASP A  19      24.375  -5.492   6.746  1.00 93.69           O  
ATOM    138  N   VAL A  20      19.688  -5.480   5.391  1.00 86.62           N  
ATOM    139  CA  VAL A  20      18.562  -4.754   5.988  1.00 86.62           C  
ATOM    140  C   VAL A  20      18.641  -4.871   7.512  1.00 86.62           C  
ATOM    141  CB  VAL A  20      17.203  -5.281   5.477  1.00 86.62           C  
ATOM    142  O   VAL A  20      18.312  -5.914   8.078  1.00 86.62           O  
ATOM    143  CG1 VAL A  20      16.062  -4.453   6.051  1.00 86.62           C  
ATOM    144  CG2 VAL A  20      17.172  -5.262   3.947  1.00 86.62           C  
ATOM    145  N   CYS A  21      19.000  -3.869   8.203  1.00 80.38           N  
ATOM    146  CA  CYS A  21      19.109  -3.834   9.656  1.00 80.38           C  
ATOM    147  C   CYS A  21      19.922  -5.023  10.164  1.00 80.38           C  
ATOM    148  CB  CYS A  21      17.734  -3.824  10.305  1.00 80.38           C  
ATOM    149  O   CYS A  21      19.516  -5.695  11.117  1.00 80.38           O  
ATOM    150  SG  CYS A  21      16.766  -2.340   9.945  1.00 80.38           S  
ATOM    151  N   GLY A  22      21.000  -5.379   9.492  1.00 83.06           N  
ATOM    152  CA  GLY A  22      21.922  -6.418   9.945  1.00 83.06           C  
ATOM    153  C   GLY A  22      21.578  -7.789   9.391  1.00 83.06           C  
ATOM    154  O   GLY A  22      22.344  -8.742   9.586  1.00 83.06           O  
ATOM    155  N   ILE A  23      20.469  -7.922   8.734  1.00 87.00           N  
ATOM    156  CA  ILE A  23      20.062  -9.211   8.172  1.00 87.00           C  
ATOM    157  C   ILE A  23      20.219  -9.180   6.652  1.00 87.00           C  
ATOM    158  CB  ILE A  23      18.609  -9.562   8.562  1.00 87.00           C  
ATOM    159  O   ILE A  23      19.719  -8.258   5.992  1.00 87.00           O  
ATOM    160  CG1 ILE A  23      18.469  -9.594  10.086  1.00 87.00           C  
ATOM    161  CG2 ILE A  23      18.203 -10.898   7.941  1.00 87.00           C  
ATOM    162  CD1 ILE A  23      17.031  -9.750  10.570  1.00 87.00           C  
ATOM    163  N   GLN A  24      20.859 -10.227   6.133  1.00 92.00           N  
ATOM    164  CA  GLN A  24      21.031 -10.320   4.688  1.00 92.00           C  
ATOM    165  C   GLN A  24      19.812 -10.961   4.031  1.00 92.00           C  
ATOM    166  CB  GLN A  24      22.297 -11.133   4.348  1.00 92.00           C  
ATOM    167  O   GLN A  24      19.359 -12.031   4.449  1.00 92.00           O  
ATOM    168  CG  GLN A  24      23.594 -10.383   4.605  1.00 92.00           C  
ATOM    169  CD  GLN A  24      24.766 -10.969   3.848  1.00 92.00           C  
ATOM    170  NE2 GLN A  24      25.828 -10.188   3.703  1.00 92.00           N  
ATOM    171  OE1 GLN A  24      24.719 -12.117   3.398  1.00 92.00           O  
ATOM    172  N   ARG A  25      19.312 -10.273   3.004  1.00 91.75           N  
ATOM    173  CA  ARG A  25      18.125 -10.742   2.289  1.00 91.75           C  
ATOM    174  C   ARG A  25      18.391 -10.820   0.789  1.00 91.75           C  
ATOM    175  CB  ARG A  25      16.938  -9.828   2.568  1.00 91.75           C  
ATOM    176  O   ARG A  25      19.141 -10.016   0.242  1.00 91.75           O  
ATOM    177  CG  ARG A  25      16.578  -9.711   4.043  1.00 91.75           C  
ATOM    178  CD  ARG A  25      15.617 -10.812   4.477  1.00 91.75           C  
ATOM    179  NE  ARG A  25      15.258 -10.680   5.887  1.00 91.75           N  
ATOM    180  NH1 ARG A  25      13.977 -12.602   5.949  1.00 91.75           N  
ATOM    181  NH2 ARG A  25      14.219 -11.320   7.836  1.00 91.75           N  
ATOM    182  CZ  ARG A  25      14.484 -11.539   6.555  1.00 91.75           C  
ATOM    183  N   ASP A  26      17.812 -11.820   0.231  1.00 94.38           N  
ATOM    184  CA  ASP A  26      17.797 -11.891  -1.227  1.00 94.38           C  
ATOM    185  C   ASP A  26      16.797 -10.898  -1.824  1.00 94.38           C  
ATOM    186  CB  ASP A  26      17.469 -13.312  -1.688  1.00 94.38           C  
ATOM    187  O   ASP A  26      15.609 -10.953  -1.517  1.00 94.38           O  
ATOM    188  CG  ASP A  26      18.531 -14.320  -1.315  1.00 94.38           C  
ATOM    189  OD1 ASP A  26      19.734 -14.023  -1.465  1.00 94.38           O  
ATOM    190  OD2 ASP A  26      18.172 -15.438  -0.871  1.00 94.38           O  
ATOM    191  N   VAL A  27      17.312 -10.000  -2.664  1.00 96.75           N  
ATOM    192  CA  VAL A  27      16.484  -8.938  -3.221  1.00 96.75           C  
ATOM    193  C   VAL A  27      16.625  -8.898  -4.738  1.00 96.75           C  
ATOM    194  CB  VAL A  27      16.844  -7.562  -2.613  1.00 96.75           C  
ATOM    195  O   VAL A  27      17.750  -9.023  -5.258  1.00 96.75           O  
ATOM    196  CG1 VAL A  27      16.062  -6.445  -3.307  1.00 96.75           C  
ATOM    197  CG2 VAL A  27      16.562  -7.555  -1.111  1.00 96.75           C  
ATOM    198  N   ASP A  28      15.523  -8.844  -5.422  1.00 97.44           N  
ATOM    199  CA  ASP A  28      15.508  -8.727  -6.879  1.00 97.44           C  
ATOM    200  C   ASP A  28      15.703  -7.273  -7.312  1.00 97.44           C  
ATOM    201  CB  ASP A  28      14.203  -9.273  -7.445  1.00 97.44           C  
ATOM    202  O   ASP A  28      14.984  -6.383  -6.855  1.00 97.44           O  
ATOM    203  CG  ASP A  28      14.227  -9.430  -8.953  1.00 97.44           C  
ATOM    204  OD1 ASP A  28      14.492  -8.438  -9.664  1.00 97.44           O  
ATOM    205  OD2 ASP A  28      13.984 -10.555  -9.438  1.00 97.44           O  
ATOM    206  N   LEU A  29      16.672  -6.941  -8.227  1.00 97.69           N  
ATOM    207  CA  LEU A  29      17.031  -5.586  -8.625  1.00 97.69           C  
ATOM    208  C   LEU A  29      16.391  -5.227  -9.961  1.00 97.69           C  
ATOM    209  CB  LEU A  29      18.547  -5.441  -8.719  1.00 97.69           C  
ATOM    210  O   LEU A  29      16.688  -4.184 -10.547  1.00 97.69           O  
ATOM    211  CG  LEU A  29      19.328  -5.633  -7.418  1.00 97.69           C  
ATOM    212  CD1 LEU A  29      20.812  -5.352  -7.641  1.00 97.69           C  
ATOM    213  CD2 LEU A  29      18.766  -4.738  -6.320  1.00 97.69           C  
ATOM    214  N   THR A  30      15.484  -6.047 -10.430  1.00 97.12           N  
ATOM    215  CA  THR A  30      14.891  -5.879 -11.750  1.00 97.12           C  
ATOM    216  C   THR A  30      14.266  -4.492 -11.898  1.00 97.12           C  
ATOM    217  CB  THR A  30      13.820  -6.953 -12.031  1.00 97.12           C  
ATOM    218  O   THR A  30      14.266  -3.914 -12.984  1.00 97.12           O  
ATOM    219  CG2 THR A  30      13.164  -6.742 -13.391  1.00 97.12           C  
ATOM    220  OG1 THR A  30      14.438  -8.250 -12.000  1.00 97.12           O  
ATOM    221  N   LEU A  31      13.820  -3.906 -10.805  1.00 97.06           N  
ATOM    222  CA  LEU A  31      13.062  -2.662 -10.883  1.00 97.06           C  
ATOM    223  C   LEU A  31      13.984  -1.455 -10.766  1.00 97.06           C  
ATOM    224  CB  LEU A  31      11.992  -2.613  -9.789  1.00 97.06           C  
ATOM    225  O   LEU A  31      13.562  -0.320 -10.992  1.00 97.06           O  
ATOM    226  CG  LEU A  31      10.859  -3.639  -9.898  1.00 97.06           C  
ATOM    227  CD1 LEU A  31       9.992  -3.605  -8.648  1.00 97.06           C  
ATOM    228  CD2 LEU A  31      10.023  -3.377 -11.148  1.00 97.06           C  
ATOM    229  N   VAL A  32      15.258  -1.670 -10.414  1.00 96.31           N  
ATOM    230  CA  VAL A  32      16.188  -0.545 -10.297  1.00 96.31           C  
ATOM    231  C   VAL A  32      17.438  -0.812 -11.133  1.00 96.31           C  
ATOM    232  CB  VAL A  32      16.578  -0.278  -8.828  1.00 96.31           C  
ATOM    233  O   VAL A  32      18.219   0.100 -11.398  1.00 96.31           O  
ATOM    234  CG1 VAL A  32      15.359   0.171  -8.016  1.00 96.31           C  
ATOM    235  CG2 VAL A  32      17.203  -1.526  -8.211  1.00 96.31           C  
ATOM    236  N   GLY A  33      17.594  -1.970 -11.586  1.00 95.56           N  
ATOM    237  CA  GLY A  33      18.797  -2.344 -12.328  1.00 95.56           C  
ATOM    238  C   GLY A  33      19.969  -2.682 -11.438  1.00 95.56           C  
ATOM    239  O   GLY A  33      20.094  -2.143 -10.328  1.00 95.56           O  
ATOM    240  N   SER A  34      20.844  -3.527 -11.906  1.00 95.81           N  
ATOM    241  CA  SER A  34      22.016  -3.941 -11.156  1.00 95.81           C  
ATOM    242  C   SER A  34      23.141  -2.924 -11.297  1.00 95.81           C  
ATOM    243  CB  SER A  34      22.500  -5.316 -11.625  1.00 95.81           C  
ATOM    244  O   SER A  34      24.078  -2.922 -10.500  1.00 95.81           O  
ATOM    245  OG  SER A  34      22.750  -5.309 -13.016  1.00 95.81           O  
ATOM    246  N   CYS A  35      23.031  -2.078 -12.383  1.00 95.62           N  
ATOM    247  CA  CYS A  35      24.031  -1.043 -12.633  1.00 95.62           C  
ATOM    248  C   CYS A  35      23.391   0.341 -12.633  1.00 95.62           C  
ATOM    249  CB  CYS A  35      24.734  -1.286 -13.977  1.00 95.62           C  
ATOM    250  O   CYS A  35      22.203   0.481 -12.914  1.00 95.62           O  
ATOM    251  SG  CYS A  35      25.625  -2.854 -14.055  1.00 95.62           S  
ATOM    252  N   ASP A  36      24.219   1.315 -12.258  1.00 91.88           N  
ATOM    253  CA  ASP A  36      23.734   2.691 -12.242  1.00 91.88           C  
ATOM    254  C   ASP A  36      23.797   3.312 -13.641  1.00 91.88           C  
ATOM    255  CB  ASP A  36      24.547   3.535 -11.258  1.00 91.88           C  
ATOM    256  O   ASP A  36      24.031   2.613 -14.625  1.00 91.88           O  
ATOM    257  CG  ASP A  36      26.000   3.668 -11.656  1.00 91.88           C  
ATOM    258  OD1 ASP A  36      26.359   3.375 -12.820  1.00 91.88           O  
ATOM    259  OD2 ASP A  36      26.812   4.066 -10.789  1.00 91.88           O  
ATOM    260  N   GLU A  37      23.469   4.594 -13.758  1.00 88.56           N  
ATOM    261  CA  GLU A  37      23.391   5.312 -15.031  1.00 88.56           C  
ATOM    262  C   GLU A  37      24.734   5.312 -15.742  1.00 88.56           C  
ATOM    263  CB  GLU A  37      22.922   6.750 -14.805  1.00 88.56           C  
ATOM    264  O   GLU A  37      24.797   5.445 -16.969  1.00 88.56           O  
ATOM    265  CG  GLU A  37      23.797   7.551 -13.859  1.00 88.56           C  
ATOM    266  CD  GLU A  37      23.266   7.598 -12.438  1.00 88.56           C  
ATOM    267  OE1 GLU A  37      23.703   8.477 -11.656  1.00 88.56           O  
ATOM    268  OE2 GLU A  37      22.422   6.750 -12.102  1.00 88.56           O  
ATOM    269  N   ASN A  38      25.859   5.105 -15.023  1.00 93.31           N  
ATOM    270  CA  ASN A  38      27.203   5.074 -15.594  1.00 93.31           C  
ATOM    271  C   ASN A  38      27.656   3.645 -15.883  1.00 93.31           C  
ATOM    272  CB  ASN A  38      28.188   5.770 -14.664  1.00 93.31           C  
ATOM    273  O   ASN A  38      28.797   3.420 -16.266  1.00 93.31           O  
ATOM    274  CG  ASN A  38      27.844   7.227 -14.422  1.00 93.31           C  
ATOM    275  ND2 ASN A  38      27.922   7.652 -13.172  1.00 93.31           N  
ATOM    276  OD1 ASN A  38      27.531   7.961 -15.359  1.00 93.31           O  
ATOM    277  N   GLY A  39      26.797   2.639 -15.680  1.00 92.75           N  
ATOM    278  CA  GLY A  39      27.109   1.249 -15.969  1.00 92.75           C  
ATOM    279  C   GLY A  39      27.844   0.562 -14.836  1.00 92.75           C  
ATOM    280  O   GLY A  39      28.312  -0.568 -14.984  1.00 92.75           O  
ATOM    281  N   GLN A  40      28.062   1.277 -13.711  1.00 94.81           N  
ATOM    282  CA  GLN A  40      28.734   0.693 -12.562  1.00 94.81           C  
ATOM    283  C   GLN A  40      27.766  -0.109 -11.703  1.00 94.81           C  
ATOM    284  CB  GLN A  40      29.406   1.784 -11.719  1.00 94.81           C  
ATOM    285  O   GLN A  40      26.609   0.285 -11.523  1.00 94.81           O  
ATOM    286  CG  GLN A  40      30.469   2.572 -12.477  1.00 94.81           C  
ATOM    287  CD  GLN A  40      31.688   1.734 -12.820  1.00 94.81           C  
ATOM    288  NE2 GLN A  40      32.344   2.062 -13.930  1.00 94.81           N  
ATOM    289  OE1 GLN A  40      32.031   0.800 -12.094  1.00 94.81           O  
ATOM    290  N   PRO A  41      28.328  -1.195 -11.234  1.00 95.06           N  
ATOM    291  CA  PRO A  41      27.469  -1.985 -10.359  1.00 95.06           C  
ATOM    292  C   PRO A  41      26.953  -1.185  -9.164  1.00 95.06           C  
ATOM    293  CB  PRO A  41      28.375  -3.127  -9.898  1.00 95.06           C  
ATOM    294  O   PRO A  41      27.672  -0.338  -8.625  1.00 95.06           O  
ATOM    295  CG  PRO A  41      29.469  -3.178 -10.922  1.00 95.06           C  
ATOM    296  CD  PRO A  41      29.656  -1.797 -11.477  1.00 95.06           C  
ATOM    297  N   ARG A  42      25.734  -1.430  -8.641  1.00 95.75           N  
ATOM    298  CA  ARG A  42      25.078  -0.680  -7.570  1.00 95.75           C  
ATOM    299  C   ARG A  42      25.531  -1.179  -6.203  1.00 95.75           C  
ATOM    300  CB  ARG A  42      23.562  -0.782  -7.691  1.00 95.75           C  
ATOM    301  O   ARG A  42      24.938  -0.837  -5.184  1.00 95.75           O  
ATOM    302  CG  ARG A  42      22.984  -0.008  -8.859  1.00 95.75           C  
ATOM    303  CD  ARG A  42      21.453   0.022  -8.820  1.00 95.75           C  
ATOM    304  NE  ARG A  42      20.906   0.662 -10.008  1.00 95.75           N  
ATOM    305  NH1 ARG A  42      21.219   2.820  -9.250  1.00 95.75           N  
ATOM    306  NH2 ARG A  42      20.266   2.451 -11.305  1.00 95.75           N  
ATOM    307  CZ  ARG A  42      20.797   1.977 -10.188  1.00 95.75           C  
ATOM    308  N   VAL A  43      26.672  -1.968  -6.184  1.00 96.50           N  
ATOM    309  CA  VAL A  43      27.172  -2.475  -4.910  1.00 96.50           C  
ATOM    310  C   VAL A  43      27.500  -1.309  -3.982  1.00 96.50           C  
ATOM    311  CB  VAL A  43      28.422  -3.365  -5.109  1.00 96.50           C  
ATOM    312  O   VAL A  43      28.125  -0.328  -4.402  1.00 96.50           O  
ATOM    313  CG1 VAL A  43      28.984  -3.807  -3.760  1.00 96.50           C  
ATOM    314  CG2 VAL A  43      28.078  -4.578  -5.973  1.00 96.50           C  
ATOM    315  N   GLY A  44      26.984  -1.346  -2.779  1.00 95.81           N  
ATOM    316  CA  GLY A  44      27.219  -0.307  -1.790  1.00 95.81           C  
ATOM    317  C   GLY A  44      26.125   0.731  -1.743  1.00 95.81           C  
ATOM    318  O   GLY A  44      26.016   1.484  -0.773  1.00 95.81           O  
ATOM    319  N   GLN A  45      25.297   0.773  -2.764  1.00 95.62           N  
ATOM    320  CA  GLN A  45      24.203   1.734  -2.809  1.00 95.62           C  
ATOM    321  C   GLN A  45      23.031   1.271  -1.947  1.00 95.62           C  
ATOM    322  CB  GLN A  45      23.734   1.955  -4.250  1.00 95.62           C  
ATOM    323  O   GLN A  45      22.906   0.082  -1.651  1.00 95.62           O  
ATOM    324  CG  GLN A  45      24.797   2.613  -5.137  1.00 95.62           C  
ATOM    325  CD  GLN A  45      24.250   2.986  -6.504  1.00 95.62           C  
ATOM    326  NE2 GLN A  45      25.125   3.480  -7.375  1.00 95.62           N  
ATOM    327  OE1 GLN A  45      23.062   2.828  -6.781  1.00 95.62           O  
ATOM    328  N   TRP A  46      22.312   2.199  -1.528  1.00 95.12           N  
ATOM    329  CA  TRP A  46      21.125   1.932  -0.713  1.00 95.12           C  
ATOM    330  C   TRP A  46      19.875   1.889  -1.574  1.00 95.12           C  
ATOM    331  CB  TRP A  46      20.984   2.994   0.380  1.00 95.12           C  
ATOM    332  O   TRP A  46      19.734   2.662  -2.525  1.00 95.12           O  
ATOM    333  CG  TRP A  46      21.984   2.885   1.478  1.00 95.12           C  
ATOM    334  CD1 TRP A  46      23.281   3.336   1.455  1.00 95.12           C  
ATOM    335  CD2 TRP A  46      21.797   2.281   2.762  1.00 95.12           C  
ATOM    336  CE2 TRP A  46      23.016   2.402   3.467  1.00 95.12           C  
ATOM    337  CE3 TRP A  46      20.719   1.648   3.385  1.00 95.12           C  
ATOM    338  NE1 TRP A  46      23.906   3.051   2.648  1.00 95.12           N  
ATOM    339  CH2 TRP A  46      22.109   1.301   5.352  1.00 95.12           C  
ATOM    340  CZ2 TRP A  46      23.188   1.915   4.766  1.00 95.12           C  
ATOM    341  CZ3 TRP A  46      20.875   1.164   4.676  1.00 95.12           C  
ATOM    342  N   VAL A  47      19.000   0.956  -1.239  1.00 94.88           N  
ATOM    343  CA  VAL A  47      17.734   0.810  -1.963  1.00 94.88           C  
ATOM    344  C   VAL A  47      16.578   0.672  -0.973  1.00 94.88           C  
ATOM    345  CB  VAL A  47      17.766  -0.406  -2.916  1.00 94.88           C  
ATOM    346  O   VAL A  47      16.797   0.323   0.191  1.00 94.88           O  
ATOM    347  CG1 VAL A  47      18.750  -0.164  -4.066  1.00 94.88           C  
ATOM    348  CG2 VAL A  47      18.141  -1.674  -2.152  1.00 94.88           C  
ATOM    349  N   LEU A  48      15.445   1.051  -1.409  1.00 93.06           N  
ATOM    350  CA  LEU A  48      14.203   0.760  -0.693  1.00 93.06           C  
ATOM    351  C   LEU A  48      13.633  -0.585  -1.123  1.00 93.06           C  
ATOM    352  CB  LEU A  48      13.180   1.868  -0.931  1.00 93.06           C  
ATOM    353  O   LEU A  48      13.273  -0.769  -2.289  1.00 93.06           O  
ATOM    354  CG  LEU A  48      11.961   1.879   0.002  1.00 93.06           C  
ATOM    355  CD1 LEU A  48      12.375   2.318   1.402  1.00 93.06           C  
ATOM    356  CD2 LEU A  48      10.875   2.789  -0.549  1.00 93.06           C  
ATOM    357  N   VAL A  49      13.555  -1.489  -0.152  1.00 93.44           N  
ATOM    358  CA  VAL A  49      13.133  -2.855  -0.442  1.00 93.44           C  
ATOM    359  C   VAL A  49      11.672  -3.045  -0.044  1.00 93.44           C  
ATOM    360  CB  VAL A  49      14.023  -3.889   0.289  1.00 93.44           C  
ATOM    361  O   VAL A  49      11.273  -2.668   1.059  1.00 93.44           O  
ATOM    362  CG1 VAL A  49      13.570  -5.312  -0.030  1.00 93.44           C  
ATOM    363  CG2 VAL A  49      15.492  -3.693  -0.092  1.00 93.44           C  
ATOM    364  N   HIS A  50      10.867  -3.566  -0.963  1.00 92.12           N  
ATOM    365  CA  HIS A  50       9.461  -3.900  -0.727  1.00 92.12           C  
ATOM    366  C   HIS A  50       9.141  -5.301  -1.231  1.00 92.12           C  
ATOM    367  CB  HIS A  50       8.547  -2.873  -1.397  1.00 92.12           C  
ATOM    368  O   HIS A  50       9.320  -5.598  -2.414  1.00 92.12           O  
ATOM    369  CG  HIS A  50       7.094  -3.143  -1.190  1.00 92.12           C  
ATOM    370  CD2 HIS A  50       6.125  -3.518  -2.061  1.00 92.12           C  
ATOM    371  ND1 HIS A  50       6.484  -3.029   0.040  1.00 92.12           N  
ATOM    372  CE1 HIS A  50       5.199  -3.324  -0.082  1.00 92.12           C  
ATOM    373  NE2 HIS A  50       4.957  -3.625  -1.347  1.00 92.12           N  
ATOM    374  N   VAL A  51       8.766  -6.148  -0.365  1.00 92.81           N  
ATOM    375  CA  VAL A  51       8.336  -7.523  -0.592  1.00 92.81           C  
ATOM    376  C   VAL A  51       9.312  -8.227  -1.529  1.00 92.81           C  
ATOM    377  CB  VAL A  51       6.906  -7.578  -1.176  1.00 92.81           C  
ATOM    378  O   VAL A  51       8.906  -8.859  -2.502  1.00 92.81           O  
ATOM    379  CG1 VAL A  51       5.875  -7.199  -0.115  1.00 92.81           C  
ATOM    380  CG2 VAL A  51       6.789  -6.660  -2.391  1.00 92.81           C  
ATOM    381  N   GLY A  52      10.656  -8.023  -1.244  1.00 94.19           N  
ATOM    382  CA  GLY A  52      11.695  -8.789  -1.911  1.00 94.19           C  
ATOM    383  C   GLY A  52      12.266  -8.094  -3.129  1.00 94.19           C  
ATOM    384  O   GLY A  52      13.141  -8.633  -3.809  1.00 94.19           O  
ATOM    385  N   PHE A  53      11.852  -6.875  -3.402  1.00 96.69           N  
ATOM    386  CA  PHE A  53      12.320  -6.152  -4.578  1.00 96.69           C  
ATOM    387  C   PHE A  53      12.859  -4.777  -4.191  1.00 96.69           C  
ATOM    388  CB  PHE A  53      11.188  -6.000  -5.602  1.00 96.69           C  
ATOM    389  O   PHE A  53      12.305  -4.113  -3.316  1.00 96.69           O  
ATOM    390  CG  PHE A  53      10.805  -7.293  -6.270  1.00 96.69           C  
ATOM    391  CD1 PHE A  53      11.195  -7.562  -7.578  1.00 96.69           C  
ATOM    392  CD2 PHE A  53      10.047  -8.234  -5.594  1.00 96.69           C  
ATOM    393  CE1 PHE A  53      10.836  -8.758  -8.195  1.00 96.69           C  
ATOM    394  CE2 PHE A  53       9.680  -9.430  -6.207  1.00 96.69           C  
ATOM    395  CZ  PHE A  53      10.078  -9.688  -7.508  1.00 96.69           C  
ATOM    396  N   ALA A  54      13.961  -4.398  -4.852  1.00 96.75           N  
ATOM    397  CA  ALA A  54      14.398  -3.010  -4.750  1.00 96.75           C  
ATOM    398  C   ALA A  54      13.547  -2.096  -5.621  1.00 96.75           C  
ATOM    399  CB  ALA A  54      15.875  -2.889  -5.145  1.00 96.75           C  
ATOM    400  O   ALA A  54      13.539  -2.223  -6.848  1.00 96.75           O  
ATOM    401  N   MET A  55      12.906  -1.199  -4.980  1.00 95.12           N  
ATOM    402  CA  MET A  55      11.914  -0.383  -5.680  1.00 95.12           C  
ATOM    403  C   MET A  55      12.523   0.946  -6.117  1.00 95.12           C  
ATOM    404  CB  MET A  55      10.695  -0.133  -4.793  1.00 95.12           C  
ATOM    405  O   MET A  55      12.078   1.540  -7.102  1.00 95.12           O  
ATOM    406  CG  MET A  55       9.969  -1.403  -4.375  1.00 95.12           C  
ATOM    407  SD  MET A  55       9.273  -2.314  -5.805  1.00 95.12           S  
ATOM    408  CE  MET A  55       7.984  -1.151  -6.328  1.00 95.12           C  
ATOM    409  N   SER A  56      13.453   1.440  -5.352  1.00 93.25           N  
ATOM    410  CA  SER A  56      14.109   2.713  -5.625  1.00 93.25           C  
ATOM    411  C   SER A  56      15.508   2.760  -5.004  1.00 93.25           C  
ATOM    412  CB  SER A  56      13.273   3.877  -5.094  1.00 93.25           C  
ATOM    413  O   SER A  56      15.758   2.127  -3.977  1.00 93.25           O  
ATOM    414  OG  SER A  56      13.844   5.121  -5.461  1.00 93.25           O  
ATOM    415  N   VAL A  57      16.375   3.443  -5.691  1.00 94.19           N  
ATOM    416  CA  VAL A  57      17.672   3.754  -5.105  1.00 94.19           C  
ATOM    417  C   VAL A  57      17.562   5.020  -4.262  1.00 94.19           C  
ATOM    418  CB  VAL A  57      18.750   3.928  -6.195  1.00 94.19           C  
ATOM    419  O   VAL A  57      16.984   6.020  -4.691  1.00 94.19           O  
ATOM    420  CG1 VAL A  57      20.109   4.203  -5.562  1.00 94.19           C  
ATOM    421  CG2 VAL A  57      18.812   2.688  -7.086  1.00 94.19           C  
ATOM    422  N   ILE A  58      18.047   4.914  -3.037  1.00 91.56           N  
ATOM    423  CA  ILE A  58      17.969   6.059  -2.137  1.00 91.56           C  
ATOM    424  C   ILE A  58      19.359   6.387  -1.596  1.00 91.56           C  
ATOM    425  CB  ILE A  58      16.984   5.797  -0.973  1.00 91.56           C  
ATOM    426  O   ILE A  58      20.266   5.555  -1.657  1.00 91.56           O  
ATOM    427  CG1 ILE A  58      17.422   4.559  -0.181  1.00 91.56           C  
ATOM    428  CG2 ILE A  58      15.555   5.648  -1.496  1.00 91.56           C  
ATOM    429  CD1 ILE A  58      16.609   4.328   1.092  1.00 91.56           C  
ATOM    430  N   ASN A  59      19.516   7.656  -1.110  1.00 89.25           N  
ATOM    431  CA  ASN A  59      20.797   8.016  -0.518  1.00 89.25           C  
ATOM    432  C   ASN A  59      20.906   7.523   0.923  1.00 89.25           C  
ATOM    433  CB  ASN A  59      21.016   9.531  -0.582  1.00 89.25           C  
ATOM    434  O   ASN A  59      19.906   7.152   1.534  1.00 89.25           O  
ATOM    435  CG  ASN A  59      20.031  10.297   0.277  1.00 89.25           C  
ATOM    436  ND2 ASN A  59      19.562  11.438  -0.221  1.00 89.25           N  
ATOM    437  OD1 ASN A  59      19.672   9.867   1.378  1.00 89.25           O  
ATOM    438  N   GLU A  60      22.125   7.504   1.394  1.00 86.38           N  
ATOM    439  CA  GLU A  60      22.406   6.977   2.725  1.00 86.38           C  
ATOM    440  C   GLU A  60      21.688   7.777   3.801  1.00 86.38           C  
ATOM    441  CB  GLU A  60      23.922   6.980   2.998  1.00 86.38           C  
ATOM    442  O   GLU A  60      21.172   7.203   4.770  1.00 86.38           O  
ATOM    443  CG  GLU A  60      24.297   6.348   4.324  1.00 86.38           C  
ATOM    444  CD  GLU A  60      25.812   6.191   4.500  1.00 86.38           C  
ATOM    445  OE1 GLU A  60      26.234   5.629   5.531  1.00 86.38           O  
ATOM    446  OE2 GLU A  60      26.547   6.633   3.600  1.00 86.38           O  
ATOM    447  N   ALA A  61      21.609   9.031   3.676  1.00 80.75           N  
ATOM    448  CA  ALA A  61      20.938   9.875   4.664  1.00 80.75           C  
ATOM    449  C   ALA A  61      19.453   9.523   4.758  1.00 80.75           C  
ATOM    450  CB  ALA A  61      21.109  11.352   4.316  1.00 80.75           C  
ATOM    451  O   ALA A  61      18.922   9.367   5.855  1.00 80.75           O  
ATOM    452  N   GLU A  62      18.812   9.352   3.611  1.00 79.69           N  
ATOM    453  CA  GLU A  62      17.406   8.953   3.564  1.00 79.69           C  
ATOM    454  C   GLU A  62      17.219   7.559   4.145  1.00 79.69           C  
ATOM    455  CB  GLU A  62      16.891   9.008   2.127  1.00 79.69           C  
ATOM    456  O   GLU A  62      16.234   7.312   4.852  1.00 79.69           O  
ATOM    457  CG  GLU A  62      15.406   8.695   2.002  1.00 79.69           C  
ATOM    458  CD  GLU A  62      14.523   9.688   2.742  1.00 79.69           C  
ATOM    459  OE1 GLU A  62      13.383   9.320   3.127  1.00 79.69           O  
ATOM    460  OE2 GLU A  62      14.961  10.844   2.939  1.00 79.69           O  
ATOM    461  N   ALA A  63      18.125   6.703   3.865  1.00 82.69           N  
ATOM    462  CA  ALA A  63      18.047   5.336   4.379  1.00 82.69           C  
ATOM    463  C   ALA A  63      18.094   5.316   5.902  1.00 82.69           C  
ATOM    464  CB  ALA A  63      19.188   4.492   3.807  1.00 82.69           C  
ATOM    465  O   ALA A  63      17.281   4.637   6.543  1.00 82.69           O  
ATOM    466  N   ARG A  64      18.953   6.090   6.426  1.00 79.31           N  
ATOM    467  CA  ARG A  64      19.094   6.129   7.879  1.00 79.31           C  
ATOM    468  C   ARG A  64      17.875   6.758   8.531  1.00 79.31           C  
ATOM    469  CB  ARG A  64      20.359   6.910   8.273  1.00 79.31           C  
ATOM    470  O   ARG A  64      17.375   6.258   9.547  1.00 79.31           O  
ATOM    471  CG  ARG A  64      21.656   6.160   8.008  1.00 79.31           C  
ATOM    472  CD  ARG A  64      22.859   6.945   8.477  1.00 79.31           C  
ATOM    473  NE  ARG A  64      24.109   6.270   8.133  1.00 79.31           N  
ATOM    474  NH1 ARG A  64      25.484   7.828   9.148  1.00 79.31           N  
ATOM    475  NH2 ARG A  64      26.391   6.012   8.102  1.00 79.31           N  
ATOM    476  CZ  ARG A  64      25.328   6.707   8.461  1.00 79.31           C  
ATOM    477  N   ASP A  65      17.375   7.773   7.930  1.00 74.19           N  
ATOM    478  CA  ASP A  65      16.203   8.453   8.453  1.00 74.19           C  
ATOM    479  C   ASP A  65      14.984   7.527   8.445  1.00 74.19           C  
ATOM    480  CB  ASP A  65      15.906   9.719   7.641  1.00 74.19           C  
ATOM    481  O   ASP A  65      14.250   7.449   9.430  1.00 74.19           O  
ATOM    482  CG  ASP A  65      16.906  10.828   7.891  1.00 74.19           C  
ATOM    483  OD1 ASP A  65      17.703  10.727   8.844  1.00 74.19           O  
ATOM    484  OD2 ASP A  65      16.891  11.820   7.129  1.00 74.19           O  
ATOM    485  N   THR A  66      14.859   6.816   7.359  1.00 73.44           N  
ATOM    486  CA  THR A  66      13.727   5.906   7.211  1.00 73.44           C  
ATOM    487  C   THR A  66      13.852   4.730   8.180  1.00 73.44           C  
ATOM    488  CB  THR A  66      13.625   5.379   5.770  1.00 73.44           C  
ATOM    489  O   THR A  66      12.867   4.324   8.797  1.00 73.44           O  
ATOM    490  CG2 THR A  66      12.398   4.484   5.598  1.00 73.44           C  
ATOM    491  OG1 THR A  66      13.523   6.488   4.867  1.00 73.44           O  
ATOM    492  N   LEU A  67      15.023   4.172   8.344  1.00 74.69           N  
ATOM    493  CA  LEU A  67      15.250   3.049   9.250  1.00 74.69           C  
ATOM    494  C   LEU A  67      14.922   3.436  10.688  1.00 74.69           C  
ATOM    495  CB  LEU A  67      16.688   2.561   9.156  1.00 74.69           C  
ATOM    496  O   LEU A  67      14.305   2.662  11.422  1.00 74.69           O  
ATOM    497  CG  LEU A  67      17.031   1.654   7.965  1.00 74.69           C  
ATOM    498  CD1 LEU A  67      18.531   1.434   7.875  1.00 74.69           C  
ATOM    499  CD2 LEU A  67      16.297   0.324   8.086  1.00 74.69           C  
ATOM    500  N   ASP A  68      15.273   4.562  11.023  1.00 69.50           N  
ATOM    501  CA  ASP A  68      15.008   5.043  12.375  1.00 69.50           C  
ATOM    502  C   ASP A  68      13.508   5.211  12.617  1.00 69.50           C  
ATOM    503  CB  ASP A  68      15.727   6.367  12.625  1.00 69.50           C  
ATOM    504  O   ASP A  68      13.000   4.848  13.680  1.00 69.50           O  
ATOM    505  CG  ASP A  68      17.219   6.195  12.844  1.00 69.50           C  
ATOM    506  OD1 ASP A  68      17.688   5.043  13.016  1.00 69.50           O  
ATOM    507  OD2 ASP A  68      17.938   7.215  12.852  1.00 69.50           O  
ATOM    508  N   ALA A  69      12.852   5.680  11.586  1.00 66.44           N  
ATOM    509  CA  ALA A  69      11.406   5.859  11.680  1.00 66.44           C  
ATOM    510  C   ALA A  69      10.688   4.516  11.781  1.00 66.44           C  
ATOM    511  CB  ALA A  69      10.883   6.648  10.484  1.00 66.44           C  
ATOM    512  O   ALA A  69       9.750   4.359  12.562  1.00 66.44           O  
ATOM    513  N   LEU A  70      11.148   3.578  11.008  1.00 67.62           N  
ATOM    514  CA  LEU A  70      10.523   2.260  10.984  1.00 67.62           C  
ATOM    515  C   LEU A  70      10.781   1.515  12.289  1.00 67.62           C  
ATOM    516  CB  LEU A  70      11.055   1.439   9.805  1.00 67.62           C  
ATOM    517  O   LEU A  70       9.906   0.793  12.773  1.00 67.62           O  
ATOM    518  CG  LEU A  70      10.562   1.854   8.414  1.00 67.62           C  
ATOM    519  CD1 LEU A  70      11.281   1.053   7.336  1.00 67.62           C  
ATOM    520  CD2 LEU A  70       9.055   1.673   8.305  1.00 67.62           C  
ATOM    521  N   GLN A  71      11.914   1.610  12.820  1.00 66.62           N  
ATOM    522  CA  GLN A  71      12.211   0.982  14.102  1.00 66.62           C  
ATOM    523  C   GLN A  71      11.258   1.476  15.195  1.00 66.62           C  
ATOM    524  CB  GLN A  71      13.656   1.251  14.508  1.00 66.62           C  
ATOM    525  O   GLN A  71      10.828   0.699  16.047  1.00 66.62           O  
ATOM    526  CG  GLN A  71      14.672   0.370  13.797  1.00 66.62           C  
ATOM    527  CD  GLN A  71      16.109   0.742  14.117  1.00 66.62           C  
ATOM    528  NE2 GLN A  71      17.047  -0.050  13.625  1.00 66.62           N  
ATOM    529  OE1 GLN A  71      16.359   1.733  14.812  1.00 66.62           O  
ATOM    530  N   ASN A  72      10.867   2.660  15.023  1.00 62.59           N  
ATOM    531  CA  ASN A  72       9.930   3.211  15.992  1.00 62.59           C  
ATOM    532  C   ASN A  72       8.500   2.736  15.727  1.00 62.59           C  
ATOM    533  CB  ASN A  72       9.984   4.738  15.992  1.00 62.59           C  
ATOM    534  O   ASN A  72       7.684   2.666  16.641  1.00 62.59           O  
ATOM    535  CG  ASN A  72      11.250   5.277  16.641  1.00 62.59           C  
ATOM    536  ND2 ASN A  72      11.727   6.414  16.141  1.00 62.59           N  
ATOM    537  OD1 ASN A  72      11.797   4.672  17.562  1.00 62.59           O  
ATOM    538  N   MET A  73       8.172   2.516  14.359  1.00 58.25           N  
ATOM    539  CA  MET A  73       6.828   2.072  13.992  1.00 58.25           C  
ATOM    540  C   MET A  73       6.617   0.607  14.359  1.00 58.25           C  
ATOM    541  CB  MET A  73       6.586   2.275  12.500  1.00 58.25           C  
ATOM    542  O   MET A  73       5.547   0.231  14.844  1.00 58.25           O  
ATOM    543  CG  MET A  73       6.273   3.713  12.117  1.00 58.25           C  
ATOM    544  SD  MET A  73       5.984   3.916  10.312  1.00 58.25           S  
ATOM    545  CE  MET A  73       4.375   3.090  10.156  1.00 58.25           C  
ATOM    546  N   PHE A  74       7.539  -0.254  13.906  1.00 54.34           N  
ATOM    547  CA  PHE A  74       7.363  -1.697  14.023  1.00 54.34           C  
ATOM    548  C   PHE A  74       7.629  -2.162  15.453  1.00 54.34           C  
ATOM    549  CB  PHE A  74       8.289  -2.434  13.047  1.00 54.34           C  
ATOM    550  O   PHE A  74       7.402  -3.328  15.781  1.00 54.34           O  
ATOM    551  CG  PHE A  74       7.836  -2.371  11.617  1.00 54.34           C  
ATOM    552  CD1 PHE A  74       6.762  -3.135  11.180  1.00 54.34           C  
ATOM    553  CD2 PHE A  74       8.484  -1.546  10.703  1.00 54.34           C  
ATOM    554  CE1 PHE A  74       6.340  -3.078   9.852  1.00 54.34           C  
ATOM    555  CE2 PHE A  74       8.070  -1.484   9.383  1.00 54.34           C  
ATOM    556  CZ  PHE A  74       6.996  -2.252   8.953  1.00 54.34           C  
ATOM    557  N   ASP A  75       8.320  -1.457  16.266  1.00 48.06           N  
ATOM    558  CA  ASP A  75       8.375  -1.930  17.641  1.00 48.06           C  
ATOM    559  C   ASP A  75       6.992  -2.330  18.141  1.00 48.06           C  
ATOM    560  CB  ASP A  75       8.977  -0.856  18.547  1.00 48.06           C  
ATOM    561  O   ASP A  75       6.867  -3.002  19.172  1.00 48.06           O  
ATOM    562  CG  ASP A  75      10.500  -0.886  18.594  1.00 48.06           C  
ATOM    563  OD1 ASP A  75      11.094  -1.884  18.125  1.00 48.06           O  
ATOM    564  OD2 ASP A  75      11.102   0.095  19.078  1.00 48.06           O  
ATOM    565  N   VAL A  76       5.938  -1.838  17.469  1.00 42.00           N  
ATOM    566  CA  VAL A  76       4.617  -2.172  18.000  1.00 42.00           C  
ATOM    567  C   VAL A  76       4.027  -3.336  17.203  1.00 42.00           C  
ATOM    568  CB  VAL A  76       3.666  -0.957  17.953  1.00 42.00           C  
ATOM    569  O   VAL A  76       3.078  -3.984  17.656  1.00 42.00           O  
ATOM    570  CG1 VAL A  76       2.777  -0.922  19.188  1.00 42.00           C  
ATOM    571  CG2 VAL A  76       4.461   0.341  17.828  1.00 42.00           C  
ATOM    572  N   GLU A  77       4.227  -3.463  15.828  1.00 43.59           N  
ATOM    573  CA  GLU A  77       3.490  -4.504  15.117  1.00 43.59           C  
ATOM    574  C   GLU A  77       4.336  -5.766  14.945  1.00 43.59           C  
ATOM    575  CB  GLU A  77       3.029  -3.998  13.742  1.00 43.59           C  
ATOM    576  O   GLU A  77       5.469  -5.699  14.469  1.00 43.59           O  
ATOM    577  CG  GLU A  77       1.654  -3.346  13.758  1.00 43.59           C  
ATOM    578  CD  GLU A  77       1.077  -3.127  12.375  1.00 43.59           C  
ATOM    579  OE1 GLU A  77      -0.093  -2.695  12.266  1.00 43.59           O  
ATOM    580  OE2 GLU A  77       1.800  -3.391  11.383  1.00 43.59           O  
ATOM    581  N   PRO A  78       4.090  -6.781  15.625  1.00 41.50           N  
ATOM    582  CA  PRO A  78       4.816  -8.047  15.500  1.00 41.50           C  
ATOM    583  C   PRO A  78       5.066  -8.445  14.047  1.00 41.50           C  
ATOM    584  CB  PRO A  78       3.896  -9.055  16.188  1.00 41.50           C  
ATOM    585  O   PRO A  78       6.102  -9.039  13.734  1.00 41.50           O  
ATOM    586  CG  PRO A  78       2.709  -8.258  16.625  1.00 41.50           C  
ATOM    587  CD  PRO A  78       2.906  -6.832  16.188  1.00 41.50           C  
ATOM    588  N   ASP A  79       4.117  -8.250  13.180  1.00 41.12           N  
ATOM    589  CA  ASP A  79       4.176  -8.867  11.859  1.00 41.12           C  
ATOM    590  C   ASP A  79       5.215  -8.188  10.977  1.00 41.12           C  
ATOM    591  CB  ASP A  79       2.803  -8.828  11.188  1.00 41.12           C  
ATOM    592  O   ASP A  79       5.723  -8.781  10.023  1.00 41.12           O  
ATOM    593  CG  ASP A  79       1.853  -9.891  11.703  1.00 41.12           C  
ATOM    594  OD1 ASP A  79       2.320 -10.898  12.273  1.00 41.12           O  
ATOM    595  OD2 ASP A  79       0.625  -9.727  11.531  1.00 41.12           O  
ATOM    596  N   VAL A  80       5.355  -6.887  11.055  1.00 43.84           N  
ATOM    597  CA  VAL A  80       6.457  -6.258  10.328  1.00 43.84           C  
ATOM    598  C   VAL A  80       7.789  -6.781  10.859  1.00 43.84           C  
ATOM    599  CB  VAL A  80       6.406  -4.719  10.438  1.00 43.84           C  
ATOM    600  O   VAL A  80       8.789  -6.785  10.141  1.00 43.84           O  
ATOM    601  CG1 VAL A  80       7.555  -4.082   9.664  1.00 43.84           C  
ATOM    602  CG2 VAL A  80       5.059  -4.195   9.938  1.00 43.84           C  
ATOM    603  N   GLY A  81       7.695  -7.152  12.102  1.00 42.69           N  
ATOM    604  CA  GLY A  81       8.875  -7.754  12.703  1.00 42.69           C  
ATOM    605  C   GLY A  81       9.453  -8.891  11.883  1.00 42.69           C  
ATOM    606  O   GLY A  81      10.664  -9.094  11.867  1.00 42.69           O  
ATOM    607  N   ALA A  82       8.508  -9.594  11.336  1.00 45.00           N  
ATOM    608  CA  ALA A  82       9.055 -10.695  10.555  1.00 45.00           C  
ATOM    609  C   ALA A  82       9.906 -10.180   9.398  1.00 45.00           C  
ATOM    610  CB  ALA A  82       7.922 -11.578  10.016  1.00 45.00           C  
ATOM    611  O   ALA A  82      10.891 -10.812   9.016  1.00 45.00           O  
ATOM    612  N   LEU A  83       9.406  -9.133   8.789  1.00 42.97           N  
ATOM    613  CA  LEU A  83      10.234  -8.594   7.715  1.00 42.97           C  
ATOM    614  C   LEU A  83      11.562  -8.078   8.266  1.00 42.97           C  
ATOM    615  CB  LEU A  83       9.500  -7.465   6.984  1.00 42.97           C  
ATOM    616  O   LEU A  83      12.602  -8.211   7.609  1.00 42.97           O  
ATOM    617  CG  LEU A  83       9.844  -7.281   5.508  1.00 42.97           C  
ATOM    618  CD1 LEU A  83       8.844  -8.031   4.633  1.00 42.97           C  
ATOM    619  CD2 LEU A  83       9.867  -5.801   5.145  1.00 42.97           C  
ATOM    620  N   LEU A  84      11.383  -7.383   9.422  1.00 43.00           N  
ATOM    621  CA  LEU A  84      12.594  -6.816  10.008  1.00 43.00           C  
ATOM    622  C   LEU A  84      13.445  -7.898  10.664  1.00 43.00           C  
ATOM    623  CB  LEU A  84      12.242  -5.738  11.039  1.00 43.00           C  
ATOM    624  O   LEU A  84      14.672  -7.887  10.555  1.00 43.00           O  
ATOM    625  CG  LEU A  84      11.812  -4.379  10.477  1.00 43.00           C  
ATOM    626  CD1 LEU A  84      11.156  -3.541  11.562  1.00 43.00           C  
ATOM    627  CD2 LEU A  84      13.008  -3.648   9.875  1.00 43.00           C  
ATOM    628  N   TYR A  85      12.719  -8.742  11.516  1.00 44.56           N  
ATOM    629  CA  TYR A  85      13.531  -9.617  12.352  1.00 44.56           C  
ATOM    630  C   TYR A  85      13.523 -11.039  11.820  1.00 44.56           C  
ATOM    631  CB  TYR A  85      13.039  -9.594  13.805  1.00 44.56           C  
ATOM    632  O   TYR A  85      14.219 -11.914  12.352  1.00 44.56           O  
ATOM    633  CG  TYR A  85      13.133  -8.234  14.453  1.00 44.56           C  
ATOM    634  CD1 TYR A  85      14.352  -7.746  14.914  1.00 44.56           C  
ATOM    635  CD2 TYR A  85      12.000  -7.441  14.617  1.00 44.56           C  
ATOM    636  CE1 TYR A  85      14.445  -6.496  15.516  1.00 44.56           C  
ATOM    637  CE2 TYR A  85      12.086  -6.191  15.227  1.00 44.56           C  
ATOM    638  OH  TYR A  85      13.391  -4.492  16.266  1.00 44.56           O  
ATOM    639  CZ  TYR A  85      13.305  -5.727  15.664  1.00 44.56           C  
ATOM    640  N   GLY A  86      13.406 -11.281  10.672  1.00 41.75           N  
ATOM    641  CA  GLY A  86      13.477 -12.633  10.148  1.00 41.75           C  
ATOM    642  C   GLY A  86      12.703 -13.641  10.977  1.00 41.75           C  
ATOM    643  O   GLY A  86      12.305 -13.344  12.109  1.00 41.75           O  
ATOM    644  N   GLU A  87      11.922 -14.664  10.508  1.00 39.16           N  
ATOM    645  CA  GLU A  87      11.188 -15.750  11.148  1.00 39.16           C  
ATOM    646  C   GLU A  87      11.969 -16.312  12.336  1.00 39.16           C  
ATOM    647  CB  GLU A  87      10.883 -16.859  10.148  1.00 39.16           C  
ATOM    648  O   GLU A  87      11.383 -16.906  13.242  1.00 39.16           O  
ATOM    649  CG  GLU A  87       9.727 -16.547   9.211  1.00 39.16           C  
ATOM    650  CD  GLU A  87       9.367 -17.703   8.289  1.00 39.16           C  
ATOM    651  OE1 GLU A  87       8.305 -17.641   7.629  1.00 39.16           O  
ATOM    652  OE2 GLU A  87      10.156 -18.672   8.234  1.00 39.16           O  
ATOM    653  N   GLU A  88      13.297 -16.391  12.430  1.00 37.75           N  
ATOM    654  CA  GLU A  88      13.961 -17.219  13.430  1.00 37.75           C  
ATOM    655  C   GLU A  88      13.648 -16.734  14.844  1.00 37.75           C  
ATOM    656  CB  GLU A  88      15.477 -17.234  13.211  1.00 37.75           C  
ATOM    657  O   GLU A  88      13.492 -17.547  15.766  1.00 37.75           O  
ATOM    658  CG  GLU A  88      15.953 -18.297  12.234  1.00 37.75           C  
ATOM    659  CD  GLU A  88      17.453 -18.328  12.062  1.00 37.75           C  
ATOM    660  OE1 GLU A  88      17.984 -19.281  11.453  1.00 37.75           O  
ATOM    661  OE2 GLU A  88      18.125 -17.391  12.547  1.00 37.75           O  
ATOM    662  N   LYS A  89      13.750 -15.500  15.227  1.00 38.25           N  
ATOM    663  CA  LYS A  89      13.719 -15.156  16.641  1.00 38.25           C  
ATOM    664  C   LYS A  89      12.281 -15.070  17.156  1.00 38.25           C  
ATOM    665  CB  LYS A  89      14.445 -13.844  16.891  1.00 38.25           C  
ATOM    666  O   LYS A  89      12.055 -14.883  18.344  1.00 38.25           O  
ATOM    667  CG  LYS A  89      15.906 -14.008  17.281  1.00 38.25           C  
ATOM    668  CD  LYS A  89      16.547 -12.672  17.656  1.00 38.25           C  
ATOM    669  CE  LYS A  89      18.000 -12.836  18.047  1.00 38.25           C  
ATOM    670  NZ  LYS A  89      18.641 -11.531  18.391  1.00 38.25           N  
ATOM    671  N   TRP A  90      11.312 -14.945  16.391  1.00 35.03           N  
ATOM    672  CA  TRP A  90      10.023 -14.719  17.031  1.00 35.03           C  
ATOM    673  C   TRP A  90       9.445 -16.031  17.562  1.00 35.03           C  
ATOM    674  CB  TRP A  90       9.039 -14.062  16.062  1.00 35.03           C  
ATOM    675  O   TRP A  90       8.305 -16.062  18.031  1.00 35.03           O  
ATOM    676  CG  TRP A  90       9.078 -12.562  16.078  1.00 35.03           C  
ATOM    677  CD1 TRP A  90      10.055 -11.758  15.570  1.00 35.03           C  
ATOM    678  CD2 TRP A  90       8.086 -11.695  16.641  1.00 35.03           C  
ATOM    679  CE2 TRP A  90       8.539 -10.367  16.438  1.00 35.03           C  
ATOM    680  CE3 TRP A  90       6.867 -11.898  17.297  1.00 35.03           C  
ATOM    681  NE1 TRP A  90       9.742 -10.438  15.781  1.00 35.03           N  
ATOM    682  CH2 TRP A  90       6.613  -9.492  17.484  1.00 35.03           C  
ATOM    683  CZ2 TRP A  90       7.805  -9.258  16.859  1.00 35.03           C  
ATOM    684  CZ3 TRP A  90       6.141 -10.797  17.719  1.00 35.03           C  
ATOM    685  N   SER A  91       9.992 -17.203  17.359  1.00 33.78           N  
ATOM    686  CA  SER A  91       9.500 -18.344  18.125  1.00 33.78           C  
ATOM    687  C   SER A  91       9.859 -18.219  19.594  1.00 33.78           C  
ATOM    688  CB  SER A  91      10.078 -19.641  17.547  1.00 33.78           C  
ATOM    689  O   SER A  91       9.805 -19.203  20.344  1.00 33.78           O  
ATOM    690  OG  SER A  91      11.500 -19.625  17.594  1.00 33.78           O  
ATOM    691  N   HIS A  92      10.562 -17.141  20.078  1.00 31.41           N  
ATOM    692  CA  HIS A  92      10.883 -17.359  21.484  1.00 31.41           C  
ATOM    693  C   HIS A  92       9.617 -17.375  22.344  1.00 31.41           C  
ATOM    694  CB  HIS A  92      11.836 -16.266  21.984  1.00 31.41           C  
ATOM    695  O   HIS A  92       8.695 -16.594  22.109  1.00 31.41           O  
ATOM    696  CG  HIS A  92      13.234 -16.750  22.203  1.00 31.41           C  
ATOM    697  CD2 HIS A  92      14.398 -16.422  21.609  1.00 31.41           C  
ATOM    698  ND1 HIS A  92      13.555 -17.719  23.156  1.00 31.41           N  
ATOM    699  CE1 HIS A  92      14.852 -17.938  23.109  1.00 31.41           C  
ATOM    700  NE2 HIS A  92      15.391 -17.172  22.188  1.00 31.41           N  
ATOM    701  N   PRO A  93       9.398 -18.406  23.344  1.00 31.47           N  
ATOM    702  CA  PRO A  93       8.414 -18.703  24.391  1.00 31.47           C  
ATOM    703  C   PRO A  93       8.094 -17.500  25.266  1.00 31.47           C  
ATOM    704  CB  PRO A  93       9.094 -19.812  25.203  1.00 31.47           C  
ATOM    705  O   PRO A  93       7.219 -17.578  26.141  1.00 31.47           O  
ATOM    706  CG  PRO A  93      10.445 -19.969  24.578  1.00 31.47           C  
ATOM    707  CD  PRO A  93      10.555 -19.000  23.438  1.00 31.47           C  
ATOM    708  N   GLN A  94       8.867 -16.438  25.422  1.00 29.98           N  
ATOM    709  CA  GLN A  94       8.625 -15.625  26.625  1.00 29.98           C  
ATOM    710  C   GLN A  94       7.215 -15.047  26.609  1.00 29.98           C  
ATOM    711  CB  GLN A  94       9.656 -14.492  26.719  1.00 29.98           C  
ATOM    712  O   GLN A  94       6.785 -14.438  27.594  1.00 29.98           O  
ATOM    713  CG  GLN A  94      10.859 -14.836  27.578  1.00 29.98           C  
ATOM    714  CD  GLN A  94      11.828 -13.680  27.719  1.00 29.98           C  
ATOM    715  NE2 GLN A  94      12.852 -13.859  28.547  1.00 29.98           N  
ATOM    716  OE1 GLN A  94      11.656 -12.633  27.094  1.00 29.98           O  
ATOM    717  N   PHE A  95       6.512 -14.836  25.484  1.00 25.80           N  
ATOM    718  CA  PHE A  95       5.184 -14.352  25.844  1.00 25.80           C  
ATOM    719  C   PHE A  95       4.281 -15.508  26.266  1.00 25.80           C  
ATOM    720  CB  PHE A  95       4.555 -13.586  24.688  1.00 25.80           C  
ATOM    721  O   PHE A  95       3.061 -15.352  26.328  1.00 25.80           O  
ATOM    722  CG  PHE A  95       5.062 -12.172  24.547  1.00 25.80           C  
ATOM    723  CD1 PHE A  95       4.516 -11.141  25.297  1.00 25.80           C  
ATOM    724  CD2 PHE A  95       6.094 -11.883  23.656  1.00 25.80           C  
ATOM    725  CE1 PHE A  95       4.984  -9.836  25.172  1.00 25.80           C  
ATOM    726  CE2 PHE A  95       6.566 -10.578  23.531  1.00 25.80           C  
ATOM    727  CZ  PHE A  95       6.012  -9.562  24.281  1.00 25.80           C  
ATOM    728  N   GLU A  96       4.898 -16.766  26.516  1.00 22.64           N  
ATOM    729  CA  GLU A  96       4.195 -17.750  27.312  1.00 22.64           C  
ATOM    730  C   GLU A  96       4.238 -17.391  28.797  1.00 22.64           C  
ATOM    731  CB  GLU A  96       4.793 -19.141  27.094  1.00 22.64           C  
ATOM    732  O   GLU A  96       3.605 -18.062  29.625  1.00 22.64           O  
ATOM    733  CG  GLU A  96       4.133 -19.922  25.969  1.00 22.64           C  
ATOM    734  CD  GLU A  96       4.637 -21.359  25.844  1.00 22.64           C  
ATOM    735  OE1 GLU A  96       4.000 -22.172  25.141  1.00 22.64           O  
ATOM    736  OE2 GLU A  96       5.672 -21.672  26.469  1.00 22.64           O  
ATOM    737  N   LYS A  97       4.789 -16.297  29.328  1.00 21.67           N  
ATOM    738  CA  LYS A  97       4.328 -16.234  30.719  1.00 21.67           C  
ATOM    739  C   LYS A  97       2.947 -15.594  30.812  1.00 21.67           C  
ATOM    740  CB  LYS A  97       5.324 -15.461  31.578  1.00 21.67           C  
ATOM    741  O   LYS A  97       2.662 -14.625  30.094  1.00 21.67           O  
ATOM    742  CG  LYS A  97       6.410 -16.328  32.188  1.00 21.67           C  
ATOM    743  CD  LYS A  97       7.289 -15.531  33.156  1.00 21.67           C  
ATOM    744  CE  LYS A  97       8.367 -16.406  33.781  1.00 21.67           C  
ATOM    745  NZ  LYS A  97       9.188 -15.641  34.781  1.00 21.67           N  
TER     746      LYS A  97                                                      
ATOM    747  N   ARG B   1       4.574  13.383  25.859  1.00 44.28           N  
ATOM    748  CA  ARG B   1       4.641  11.930  25.797  1.00 44.28           C  
ATOM    749  C   ARG B   1       5.328  11.469  24.516  1.00 44.28           C  
ATOM    750  CB  ARG B   1       3.238  11.320  25.891  1.00 44.28           C  
ATOM    751  O   ARG B   1       6.094  10.500  24.531  1.00 44.28           O  
ATOM    752  CG  ARG B   1       3.053  10.367  27.062  1.00 44.28           C  
ATOM    753  CD  ARG B   1       1.644   9.797  27.109  1.00 44.28           C  
ATOM    754  NE  ARG B   1       1.452   8.930  28.266  1.00 44.28           N  
ATOM    755  NH1 ARG B   1      -0.755   8.438  27.781  1.00 44.28           N  
ATOM    756  NH2 ARG B   1       0.253   7.531  29.641  1.00 44.28           N  
ATOM    757  CZ  ARG B   1       0.317   8.297  28.562  1.00 44.28           C  
ATOM    758  N   PHE B   2       5.023  12.094  23.344  1.00 47.03           N  
ATOM    759  CA  PHE B   2       5.523  11.570  22.078  1.00 47.03           C  
ATOM    760  C   PHE B   2       6.918  12.109  21.781  1.00 47.03           C  
ATOM    761  CB  PHE B   2       4.570  11.930  20.938  1.00 47.03           C  
ATOM    762  O   PHE B   2       7.570  11.664  20.844  1.00 47.03           O  
ATOM    763  CG  PHE B   2       3.230  11.250  21.016  1.00 47.03           C  
ATOM    764  CD1 PHE B   2       3.088   9.914  20.656  1.00 47.03           C  
ATOM    765  CD2 PHE B   2       2.115  11.938  21.469  1.00 47.03           C  
ATOM    766  CE1 PHE B   2       1.850   9.281  20.734  1.00 47.03           C  
ATOM    767  CE2 PHE B   2       0.875  11.312  21.562  1.00 47.03           C  
ATOM    768  CZ  PHE B   2       0.744   9.984  21.188  1.00 47.03           C  
ATOM    769  N   VAL B   3       7.414  13.008  22.516  1.00 47.09           N  
ATOM    770  CA  VAL B   3       8.609  13.773  22.172  1.00 47.09           C  
ATOM    771  C   VAL B   3       9.812  12.844  22.094  1.00 47.09           C  
ATOM    772  CB  VAL B   3       8.867  14.906  23.188  1.00 47.09           C  
ATOM    773  O   VAL B   3      10.648  12.977  21.203  1.00 47.09           O  
ATOM    774  CG1 VAL B   3      10.172  15.641  22.859  1.00 47.09           C  
ATOM    775  CG2 VAL B   3       7.695  15.891  23.203  1.00 47.09           C  
ATOM    776  N   ASP B   4       9.852  11.875  23.016  1.00 52.38           N  
ATOM    777  CA  ASP B   4      11.023  11.008  23.078  1.00 52.38           C  
ATOM    778  C   ASP B   4      11.078  10.070  21.891  1.00 52.38           C  
ATOM    779  CB  ASP B   4      11.031  10.203  24.391  1.00 52.38           C  
ATOM    780  O   ASP B   4      12.125   9.484  21.594  1.00 52.38           O  
ATOM    781  CG  ASP B   4      11.320  11.055  25.609  1.00 52.38           C  
ATOM    782  OD1 ASP B   4      11.977  12.109  25.484  1.00 52.38           O  
ATOM    783  OD2 ASP B   4      10.883  10.672  26.719  1.00 52.38           O  
ATOM    784  N   GLU B   5      10.008  10.141  21.188  1.00 58.25           N  
ATOM    785  CA  GLU B   5       9.914   9.203  20.078  1.00 58.25           C  
ATOM    786  C   GLU B   5      10.352   9.852  18.766  1.00 58.25           C  
ATOM    787  CB  GLU B   5       8.484   8.664  19.953  1.00 58.25           C  
ATOM    788  O   GLU B   5      10.562   9.156  17.766  1.00 58.25           O  
ATOM    789  CG  GLU B   5       8.039   7.809  21.125  1.00 58.25           C  
ATOM    790  CD  GLU B   5       6.641   7.238  20.953  1.00 58.25           C  
ATOM    791  OE1 GLU B   5       6.188   6.461  21.828  1.00 58.25           O  
ATOM    792  OE2 GLU B   5       5.988   7.566  19.938  1.00 58.25           O  
ATOM    793  N   TYR B   6      10.570  11.234  18.969  1.00 66.88           N  
ATOM    794  CA  TYR B   6      10.953  11.930  17.750  1.00 66.88           C  
ATOM    795  C   TYR B   6      12.461  11.883  17.531  1.00 66.88           C  
ATOM    796  CB  TYR B   6      10.477  13.391  17.797  1.00 66.88           C  
ATOM    797  O   TYR B   6      13.227  12.000  18.484  1.00 66.88           O  
ATOM    798  CG  TYR B   6       8.977  13.531  17.906  1.00 66.88           C  
ATOM    799  CD1 TYR B   6       8.125  12.836  17.047  1.00 66.88           C  
ATOM    800  CD2 TYR B   6       8.414  14.367  18.859  1.00 66.88           C  
ATOM    801  CE1 TYR B   6       6.742  12.969  17.141  1.00 66.88           C  
ATOM    802  CE2 TYR B   6       7.031  14.508  18.969  1.00 66.88           C  
ATOM    803  OH  TYR B   6       4.840  13.945  18.203  1.00 66.88           O  
ATOM    804  CZ  TYR B   6       6.207  13.812  18.109  1.00 66.88           C  
ATOM    805  N   ARG B   7      12.859  11.602  16.391  1.00 64.94           N  
ATOM    806  CA  ARG B   7      14.273  11.648  16.047  1.00 64.94           C  
ATOM    807  C   ARG B   7      14.836  13.062  16.234  1.00 64.94           C  
ATOM    808  CB  ARG B   7      14.492  11.172  14.617  1.00 64.94           C  
ATOM    809  O   ARG B   7      15.945  13.234  16.719  1.00 64.94           O  
ATOM    810  CG  ARG B   7      15.945  10.883  14.281  1.00 64.94           C  
ATOM    811  CD  ARG B   7      16.109  10.391  12.852  1.00 64.94           C  
ATOM    812  NE  ARG B   7      17.516  10.234  12.484  1.00 64.94           N  
ATOM    813  NH1 ARG B   7      17.094   9.492  10.336  1.00 64.94           N  
ATOM    814  NH2 ARG B   7      19.250   9.711  11.078  1.00 64.94           N  
ATOM    815  CZ  ARG B   7      17.953   9.812  11.305  1.00 64.94           C  
ATOM    816  N   ALA B   8      14.062  14.031  15.844  1.00 76.50           N  
ATOM    817  CA  ALA B   8      14.430  15.438  15.953  1.00 76.50           C  
ATOM    818  C   ALA B   8      13.328  16.250  16.625  1.00 76.50           C  
ATOM    819  CB  ALA B   8      14.750  16.016  14.570  1.00 76.50           C  
ATOM    820  O   ALA B   8      12.695  17.094  15.984  1.00 76.50           O  
ATOM    821  N   PRO B   9      13.227  16.000  17.891  1.00 81.94           N  
ATOM    822  CA  PRO B   9      12.086  16.609  18.594  1.00 81.94           C  
ATOM    823  C   PRO B   9      12.062  18.125  18.484  1.00 81.94           C  
ATOM    824  CB  PRO B   9      12.289  16.172  20.047  1.00 81.94           C  
ATOM    825  O   PRO B   9      10.992  18.719  18.344  1.00 81.94           O  
ATOM    826  CG  PRO B   9      13.727  15.758  20.125  1.00 81.94           C  
ATOM    827  CD  PRO B   9      14.180  15.359  18.750  1.00 81.94           C  
ATOM    828  N   GLU B  10      13.234  18.688  18.516  1.00 84.31           N  
ATOM    829  CA  GLU B  10      13.289  20.156  18.422  1.00 84.31           C  
ATOM    830  C   GLU B  10      12.781  20.641  17.062  1.00 84.31           C  
ATOM    831  CB  GLU B  10      14.719  20.656  18.656  1.00 84.31           C  
ATOM    832  O   GLU B  10      12.039  21.609  16.984  1.00 84.31           O  
ATOM    833  CG  GLU B  10      15.188  20.500  20.094  1.00 84.31           C  
ATOM    834  CD  GLU B  10      16.594  21.016  20.328  1.00 84.31           C  
ATOM    835  OE1 GLU B  10      17.094  20.969  21.469  1.00 84.31           O  
ATOM    836  OE2 GLU B  10      17.219  21.469  19.328  1.00 84.31           O  
ATOM    837  N   GLN B  11      13.148  19.938  16.016  1.00 86.31           N  
ATOM    838  CA  GLN B  11      12.703  20.312  14.680  1.00 86.31           C  
ATOM    839  C   GLN B  11      11.195  20.109  14.523  1.00 86.31           C  
ATOM    840  CB  GLN B  11      13.453  19.500  13.609  1.00 86.31           C  
ATOM    841  O   GLN B  11      10.523  20.922  13.891  1.00 86.31           O  
ATOM    842  CG  GLN B  11      14.930  19.859  13.492  1.00 86.31           C  
ATOM    843  CD  GLN B  11      15.648  19.031  12.453  1.00 86.31           C  
ATOM    844  NE2 GLN B  11      16.984  19.078  12.469  1.00 86.31           N  
ATOM    845  OE1 GLN B  11      15.023  18.359  11.633  1.00 86.31           O  
ATOM    846  N   VAL B  12      10.719  19.062  15.117  1.00 87.38           N  
ATOM    847  CA  VAL B  12       9.289  18.766  15.062  1.00 87.38           C  
ATOM    848  C   VAL B  12       8.508  19.891  15.766  1.00 87.38           C  
ATOM    849  CB  VAL B  12       8.961  17.406  15.703  1.00 87.38           C  
ATOM    850  O   VAL B  12       7.535  20.406  15.219  1.00 87.38           O  
ATOM    851  CG1 VAL B  12       7.449  17.250  15.906  1.00 87.38           C  
ATOM    852  CG2 VAL B  12       9.500  16.266  14.852  1.00 87.38           C  
ATOM    853  N   MET B  13       9.000  20.312  16.922  1.00 89.56           N  
ATOM    854  CA  MET B  13       8.305  21.359  17.688  1.00 89.56           C  
ATOM    855  C   MET B  13       8.383  22.703  16.953  1.00 89.56           C  
ATOM    856  CB  MET B  13       8.898  21.484  19.078  1.00 89.56           C  
ATOM    857  O   MET B  13       7.418  23.469  16.953  1.00 89.56           O  
ATOM    858  CG  MET B  13       8.656  20.266  19.969  1.00 89.56           C  
ATOM    859  SD  MET B  13       6.879  19.828  20.094  1.00 89.56           S  
ATOM    860  CE  MET B  13       6.270  21.281  21.016  1.00 89.56           C  
ATOM    861  N   GLN B  14       9.492  22.922  16.328  1.00 90.62           N  
ATOM    862  CA  GLN B  14       9.625  24.156  15.531  1.00 90.62           C  
ATOM    863  C   GLN B  14       8.648  24.156  14.367  1.00 90.62           C  
ATOM    864  CB  GLN B  14      11.055  24.297  15.023  1.00 90.62           C  
ATOM    865  O   GLN B  14       8.023  25.188  14.078  1.00 90.62           O  
ATOM    866  CG  GLN B  14      12.047  24.734  16.094  1.00 90.62           C  
ATOM    867  CD  GLN B  14      13.477  24.797  15.578  1.00 90.62           C  
ATOM    868  NE2 GLN B  14      14.406  25.172  16.453  1.00 90.62           N  
ATOM    869  OE1 GLN B  14      13.742  24.516  14.406  1.00 90.62           O  
ATOM    870  N   LEU B  15       8.523  23.031  13.781  1.00 92.31           N  
ATOM    871  CA  LEU B  15       7.617  22.922  12.641  1.00 92.31           C  
ATOM    872  C   LEU B  15       6.164  23.062  13.086  1.00 92.31           C  
ATOM    873  CB  LEU B  15       7.820  21.594  11.914  1.00 92.31           C  
ATOM    874  O   LEU B  15       5.348  23.672  12.383  1.00 92.31           O  
ATOM    875  CG  LEU B  15       7.242  21.500  10.500  1.00 92.31           C  
ATOM    876  CD1 LEU B  15       7.801  22.625   9.617  1.00 92.31           C  
ATOM    877  CD2 LEU B  15       7.535  20.141   9.891  1.00 92.31           C  
ATOM    878  N   ILE B  16       5.867  22.562  14.219  1.00 92.75           N  
ATOM    879  CA  ILE B  16       4.520  22.672  14.773  1.00 92.75           C  
ATOM    880  C   ILE B  16       4.211  24.141  15.078  1.00 92.75           C  
ATOM    881  CB  ILE B  16       4.359  21.812  16.047  1.00 92.75           C  
ATOM    882  O   ILE B  16       3.115  24.625  14.781  1.00 92.75           O  
ATOM    883  CG1 ILE B  16       4.336  20.328  15.688  1.00 92.75           C  
ATOM    884  CG2 ILE B  16       3.094  22.219  16.812  1.00 92.75           C  
ATOM    885  CD1 ILE B  16       4.406  19.406  16.891  1.00 92.75           C  
ATOM    886  N   GLU B  17       5.168  24.828  15.617  1.00 94.00           N  
ATOM    887  CA  GLU B  17       4.992  26.266  15.891  1.00 94.00           C  
ATOM    888  C   GLU B  17       4.801  27.047  14.594  1.00 94.00           C  
ATOM    889  CB  GLU B  17       6.184  26.812  16.672  1.00 94.00           C  
ATOM    890  O   GLU B  17       3.932  27.922  14.516  1.00 94.00           O  
ATOM    891  CG  GLU B  17       6.156  26.484  18.156  1.00 94.00           C  
ATOM    892  CD  GLU B  17       7.336  27.047  18.922  1.00 94.00           C  
ATOM    893  OE1 GLU B  17       7.422  26.844  20.156  1.00 94.00           O  
ATOM    894  OE2 GLU B  17       8.188  27.719  18.281  1.00 94.00           O  
ATOM    895  N   HIS B  18       5.602  26.703  13.648  1.00 95.88           N  
ATOM    896  CA  HIS B  18       5.465  27.344  12.344  1.00 95.88           C  
ATOM    897  C   HIS B  18       4.094  27.062  11.734  1.00 95.88           C  
ATOM    898  CB  HIS B  18       6.570  26.859  11.398  1.00 95.88           C  
ATOM    899  O   HIS B  18       3.459  27.953  11.180  1.00 95.88           O  
ATOM    900  CG  HIS B  18       6.527  27.516  10.055  1.00 95.88           C  
ATOM    901  CD2 HIS B  18       6.312  26.984   8.820  1.00 95.88           C  
ATOM    902  ND1 HIS B  18       6.719  28.859   9.867  1.00 95.88           N  
ATOM    903  CE1 HIS B  18       6.625  29.141   8.578  1.00 95.88           C  
ATOM    904  NE2 HIS B  18       6.379  28.031   7.922  1.00 95.88           N  
ATOM    905  N   LEU B  19       3.627  25.875  11.844  1.00 96.44           N  
ATOM    906  CA  LEU B  19       2.316  25.484  11.336  1.00 96.44           C  
ATOM    907  C   LEU B  19       1.206  26.266  12.039  1.00 96.44           C  
ATOM    908  CB  LEU B  19       2.100  23.984  11.508  1.00 96.44           C  
ATOM    909  O   LEU B  19       0.267  26.734  11.398  1.00 96.44           O  
ATOM    910  CG  LEU B  19       0.741  23.438  11.070  1.00 96.44           C  
ATOM    911  CD1 LEU B  19       0.509  23.719   9.594  1.00 96.44           C  
ATOM    912  CD2 LEU B  19       0.647  21.938  11.359  1.00 96.44           C  
ATOM    913  N   ARG B  20       1.322  26.406  13.320  1.00 96.31           N  
ATOM    914  CA  ARG B  20       0.333  27.156  14.086  1.00 96.31           C  
ATOM    915  C   ARG B  20       0.270  28.609  13.633  1.00 96.31           C  
ATOM    916  CB  ARG B  20       0.649  27.078  15.586  1.00 96.31           C  
ATOM    917  O   ARG B  20      -0.817  29.156  13.469  1.00 96.31           O  
ATOM    918  CG  ARG B  20       0.330  25.734  16.219  1.00 96.31           C  
ATOM    919  CD  ARG B  20       0.632  25.734  17.719  1.00 96.31           C  
ATOM    920  NE  ARG B  20       0.353  24.438  18.312  1.00 96.31           N  
ATOM    921  NH1 ARG B  20       2.070  24.547  19.859  1.00 96.31           N  
ATOM    922  NH2 ARG B  20       0.703  22.719  19.797  1.00 96.31           N  
ATOM    923  CZ  ARG B  20       1.043  23.906  19.328  1.00 96.31           C  
ATOM    924  N   GLU B  21       1.396  29.141  13.422  1.00 96.75           N  
ATOM    925  CA  GLU B  21       1.467  30.516  12.930  1.00 96.75           C  
ATOM    926  C   GLU B  21       0.813  30.656  11.562  1.00 96.75           C  
ATOM    927  CB  GLU B  21       2.920  30.984  12.867  1.00 96.75           C  
ATOM    928  O   GLU B  21      -0.025  31.531  11.352  1.00 96.75           O  
ATOM    929  CG  GLU B  21       3.074  32.469  12.477  1.00 96.75           C  
ATOM    930  CD  GLU B  21       4.480  32.812  12.016  1.00 96.75           C  
ATOM    931  OE1 GLU B  21       4.645  33.812  11.289  1.00 96.75           O  
ATOM    932  OE2 GLU B  21       5.422  32.062  12.383  1.00 96.75           O  
ATOM    933  N   ARG B  22       1.135  29.781  10.680  1.00 97.38           N  
ATOM    934  CA  ARG B  22       0.609  29.859   9.320  1.00 97.38           C  
ATOM    935  C   ARG B  22      -0.882  29.547   9.289  1.00 97.38           C  
ATOM    936  CB  ARG B  22       1.365  28.906   8.398  1.00 97.38           C  
ATOM    937  O   ARG B  22      -1.639  30.172   8.547  1.00 97.38           O  
ATOM    938  CG  ARG B  22       2.846  29.219   8.258  1.00 97.38           C  
ATOM    939  CD  ARG B  22       3.072  30.625   7.723  1.00 97.38           C  
ATOM    940  NE  ARG B  22       2.492  30.797   6.391  1.00 97.38           N  
ATOM    941  NH1 ARG B  22       3.053  33.031   6.207  1.00 97.38           N  
ATOM    942  NH2 ARG B  22       1.940  31.969   4.500  1.00 97.38           N  
ATOM    943  CZ  ARG B  22       2.496  31.938   5.703  1.00 97.38           C  
ATOM    944  N   ALA B  23      -1.267  28.578  10.094  1.00 97.44           N  
ATOM    945  CA  ALA B  23      -2.662  28.141  10.125  1.00 97.44           C  
ATOM    946  C   ALA B  23      -3.578  29.281  10.578  1.00 97.44           C  
ATOM    947  CB  ALA B  23      -2.826  26.938  11.047  1.00 97.44           C  
ATOM    948  O   ALA B  23      -4.766  29.297  10.250  1.00 97.44           O  
ATOM    949  N   SER B  24      -3.033  30.250  11.289  1.00 96.94           N  
ATOM    950  CA  SER B  24      -3.818  31.391  11.750  1.00 96.94           C  
ATOM    951  C   SER B  24      -4.258  32.281  10.586  1.00 96.94           C  
ATOM    952  CB  SER B  24      -3.018  32.219  12.750  1.00 96.94           C  
ATOM    953  O   SER B  24      -5.180  33.062  10.719  1.00 96.94           O  
ATOM    954  OG  SER B  24      -1.986  32.938  12.094  1.00 96.94           O  
ATOM    955  N   HIS B  25      -3.625  32.125   9.469  1.00 97.56           N  
ATOM    956  CA  HIS B  25      -3.955  32.906   8.289  1.00 97.56           C  
ATOM    957  C   HIS B  25      -5.004  32.219   7.430  1.00 97.56           C  
ATOM    958  CB  HIS B  25      -2.699  33.188   7.457  1.00 97.56           C  
ATOM    959  O   HIS B  25      -5.449  32.750   6.414  1.00 97.56           O  
ATOM    960  CG  HIS B  25      -1.670  34.000   8.180  1.00 97.56           C  
ATOM    961  CD2 HIS B  25      -0.460  33.656   8.680  1.00 97.56           C  
ATOM    962  ND1 HIS B  25      -1.839  35.344   8.461  1.00 97.56           N  
ATOM    963  CE1 HIS B  25      -0.774  35.781   9.109  1.00 97.56           C  
ATOM    964  NE2 HIS B  25       0.078  34.781   9.250  1.00 97.56           N  
ATOM    965  N   LEU B  26      -5.398  31.047   7.828  1.00 97.56           N  
ATOM    966  CA  LEU B  26      -6.438  30.312   7.113  1.00 97.56           C  
ATOM    967  C   LEU B  26      -7.820  30.844   7.473  1.00 97.56           C  
ATOM    968  CB  LEU B  26      -6.355  28.812   7.434  1.00 97.56           C  
ATOM    969  O   LEU B  26      -8.031  31.328   8.586  1.00 97.56           O  
ATOM    970  CG  LEU B  26      -5.117  28.078   6.914  1.00 97.56           C  
ATOM    971  CD1 LEU B  26      -5.035  26.688   7.531  1.00 97.56           C  
ATOM    972  CD2 LEU B  26      -5.141  28.000   5.395  1.00 97.56           C  
ATOM    973  N   SER B  27      -8.750  30.734   6.531  1.00 96.62           N  
ATOM    974  CA  SER B  27     -10.141  31.078   6.793  1.00 96.62           C  
ATOM    975  C   SER B  27     -10.859  29.969   7.543  1.00 96.62           C  
ATOM    976  CB  SER B  27     -10.867  31.375   5.480  1.00 96.62           C  
ATOM    977  O   SER B  27     -12.008  30.141   7.961  1.00 96.62           O  
ATOM    978  OG  SER B  27     -10.812  30.266   4.609  1.00 96.62           O  
ATOM    979  N   TYR B  28     -10.219  28.859   7.730  1.00 97.00           N  
ATOM    980  CA  TYR B  28     -10.773  27.703   8.438  1.00 97.00           C  
ATOM    981  C   TYR B  28     -10.781  27.953   9.938  1.00 97.00           C  
ATOM    982  CB  TYR B  28      -9.977  26.438   8.109  1.00 97.00           C  
ATOM    983  O   TYR B  28      -9.945  28.688  10.461  1.00 97.00           O  
ATOM    984  CG  TYR B  28     -10.078  26.016   6.668  1.00 97.00           C  
ATOM    985  CD1 TYR B  28     -11.078  25.141   6.250  1.00 97.00           C  
ATOM    986  CD2 TYR B  28      -9.164  26.469   5.723  1.00 97.00           C  
ATOM    987  CE1 TYR B  28     -11.180  24.750   4.922  1.00 97.00           C  
ATOM    988  CE2 TYR B  28      -9.250  26.078   4.391  1.00 97.00           C  
ATOM    989  OH  TYR B  28     -10.352  24.828   2.684  1.00 97.00           O  
ATOM    990  CZ  TYR B  28     -10.258  25.219   4.000  1.00 97.00           C  
ATOM    991  N   THR B  29     -11.789  27.297  10.664  1.00 96.69           N  
ATOM    992  CA  THR B  29     -11.984  27.422  12.102  1.00 96.69           C  
ATOM    993  C   THR B  29     -12.047  26.047  12.766  1.00 96.69           C  
ATOM    994  CB  THR B  29     -13.273  28.203  12.422  1.00 96.69           C  
ATOM    995  O   THR B  29     -11.992  25.016  12.078  1.00 96.69           O  
ATOM    996  CG2 THR B  29     -13.273  29.562  11.727  1.00 96.69           C  
ATOM    997  OG1 THR B  29     -14.406  27.453  11.977  1.00 96.69           O  
ATOM    998  N   ALA B  30     -12.133  26.062  14.055  1.00 95.50           N  
ATOM    999  CA  ALA B  30     -12.266  24.812  14.805  1.00 95.50           C  
ATOM   1000  C   ALA B  30     -13.570  24.094  14.445  1.00 95.50           C  
ATOM   1001  CB  ALA B  30     -12.219  25.094  16.312  1.00 95.50           C  
ATOM   1002  O   ALA B  30     -13.625  22.875  14.445  1.00 95.50           O  
ATOM   1003  N   GLU B  31     -14.641  24.844  14.102  1.00 94.94           N  
ATOM   1004  CA  GLU B  31     -15.938  24.266  13.734  1.00 94.94           C  
ATOM   1005  C   GLU B  31     -15.914  23.703  12.320  1.00 94.94           C  
ATOM   1006  CB  GLU B  31     -17.047  25.328  13.859  1.00 94.94           C  
ATOM   1007  O   GLU B  31     -16.625  22.734  12.023  1.00 94.94           O  
ATOM   1008  CG  GLU B  31     -17.266  25.812  15.281  1.00 94.94           C  
ATOM   1009  CD  GLU B  31     -16.219  26.812  15.758  1.00 94.94           C  
ATOM   1010  OE1 GLU B  31     -16.047  26.969  16.984  1.00 94.94           O  
ATOM   1011  OE2 GLU B  31     -15.562  27.422  14.891  1.00 94.94           O  
ATOM   1012  N   ARG B  32     -15.141  24.391  11.438  1.00 95.31           N  
ATOM   1013  CA  ARG B  32     -14.938  23.922  10.070  1.00 95.31           C  
ATOM   1014  C   ARG B  32     -13.461  23.891   9.711  1.00 95.31           C  
ATOM   1015  CB  ARG B  32     -15.703  24.797   9.086  1.00 95.31           C  
ATOM   1016  O   ARG B  32     -12.977  24.750   8.977  1.00 95.31           O  
ATOM   1017  CG  ARG B  32     -15.641  24.312   7.645  1.00 95.31           C  
ATOM   1018  CD  ARG B  32     -16.469  23.062   7.438  1.00 95.31           C  
ATOM   1019  NE  ARG B  32     -16.438  22.609   6.047  1.00 95.31           N  
ATOM   1020  NH1 ARG B  32     -15.438  20.578   6.527  1.00 95.31           N  
ATOM   1021  NH2 ARG B  32     -15.945  21.125   4.363  1.00 95.31           N  
ATOM   1022  CZ  ARG B  32     -15.938  21.438   5.648  1.00 95.31           C  
ATOM   1023  N   PRO B  33     -12.820  22.922  10.164  1.00 97.50           N  
ATOM   1024  CA  PRO B  33     -11.367  22.859   9.961  1.00 97.50           C  
ATOM   1025  C   PRO B  33     -10.984  22.484   8.531  1.00 97.50           C  
ATOM   1026  CB  PRO B  33     -10.922  21.781  10.953  1.00 97.50           C  
ATOM   1027  O   PRO B  33     -11.812  21.953   7.789  1.00 97.50           O  
ATOM   1028  CG  PRO B  33     -12.102  20.875  11.094  1.00 97.50           C  
ATOM   1029  CD  PRO B  33     -13.352  21.703  10.961  1.00 97.50           C  
ATOM   1030  N   LEU B  34      -9.750  22.875   8.133  1.00 98.19           N  
ATOM   1031  CA  LEU B  34      -9.141  22.344   6.918  1.00 98.19           C  
ATOM   1032  C   LEU B  34      -8.945  20.844   7.016  1.00 98.19           C  
ATOM   1033  CB  LEU B  34      -7.789  23.031   6.656  1.00 98.19           C  
ATOM   1034  O   LEU B  34      -8.148  20.359   7.832  1.00 98.19           O  
ATOM   1035  CG  LEU B  34      -6.973  22.484   5.480  1.00 98.19           C  
ATOM   1036  CD1 LEU B  34      -7.691  22.766   4.164  1.00 98.19           C  
ATOM   1037  CD2 LEU B  34      -5.578  23.094   5.477  1.00 98.19           C  
ATOM   1038  N   ARG B  35      -9.680  20.125   6.223  1.00 97.81           N  
ATOM   1039  CA  ARG B  35      -9.672  18.656   6.285  1.00 97.81           C  
ATOM   1040  C   ARG B  35      -8.703  18.078   5.266  1.00 97.81           C  
ATOM   1041  CB  ARG B  35     -11.078  18.109   6.047  1.00 97.81           C  
ATOM   1042  O   ARG B  35      -8.969  18.094   4.062  1.00 97.81           O  
ATOM   1043  CG  ARG B  35     -12.086  18.500   7.125  1.00 97.81           C  
ATOM   1044  CD  ARG B  35     -13.477  17.969   6.812  1.00 97.81           C  
ATOM   1045  NE  ARG B  35     -13.547  16.516   6.938  1.00 97.81           N  
ATOM   1046  NH1 ARG B  35     -15.133  16.250   5.273  1.00 97.81           N  
ATOM   1047  NH2 ARG B  35     -14.320  14.422   6.398  1.00 97.81           N  
ATOM   1048  CZ  ARG B  35     -14.336  15.727   6.203  1.00 97.81           C  
ATOM   1049  N   ILE B  36      -7.613  17.531   5.754  1.00 98.25           N  
ATOM   1050  CA  ILE B  36      -6.566  16.938   4.938  1.00 98.25           C  
ATOM   1051  C   ILE B  36      -6.703  15.414   4.965  1.00 98.25           C  
ATOM   1052  CB  ILE B  36      -5.160  17.359   5.422  1.00 98.25           C  
ATOM   1053  O   ILE B  36      -6.523  14.781   6.008  1.00 98.25           O  
ATOM   1054  CG1 ILE B  36      -5.016  18.875   5.383  1.00 98.25           C  
ATOM   1055  CG2 ILE B  36      -4.074  16.672   4.578  1.00 98.25           C  
ATOM   1056  CD1 ILE B  36      -3.725  19.391   6.004  1.00 98.25           C  
ATOM   1057  N   MET B  37      -6.984  14.883   3.869  1.00 97.56           N  
ATOM   1058  CA  MET B  37      -7.062  13.430   3.807  1.00 97.56           C  
ATOM   1059  C   MET B  37      -5.680  12.812   3.598  1.00 97.56           C  
ATOM   1060  CB  MET B  37      -8.008  12.984   2.686  1.00 97.56           C  
ATOM   1061  O   MET B  37      -5.039  13.055   2.572  1.00 97.56           O  
ATOM   1062  CG  MET B  37      -8.102  11.477   2.523  1.00 97.56           C  
ATOM   1063  SD  MET B  37      -9.438  10.977   1.367  1.00 97.56           S  
ATOM   1064  CE  MET B  37     -10.891  11.227   2.430  1.00 97.56           C  
ATOM   1065  N   GLU B  38      -5.223  12.141   4.543  1.00 96.56           N  
ATOM   1066  CA  GLU B  38      -4.078  11.258   4.336  1.00 96.56           C  
ATOM   1067  C   GLU B  38      -4.512   9.906   3.770  1.00 96.56           C  
ATOM   1068  CB  GLU B  38      -3.312  11.055   5.645  1.00 96.56           C  
ATOM   1069  O   GLU B  38      -5.152   9.117   4.465  1.00 96.56           O  
ATOM   1070  CG  GLU B  38      -4.191  10.617   6.809  1.00 96.56           C  
ATOM   1071  CD  GLU B  38      -4.441   9.117   6.844  1.00 96.56           C  
ATOM   1072  OE1 GLU B  38      -5.328   8.672   7.605  1.00 96.56           O  
ATOM   1073  OE2 GLU B  38      -3.750   8.391   6.102  1.00 96.56           O  
ATOM   1074  N   VAL B  39      -4.055   9.562   2.621  1.00 95.12           N  
ATOM   1075  CA  VAL B  39      -4.582   8.438   1.853  1.00 95.12           C  
ATOM   1076  C   VAL B  39      -3.893   7.145   2.289  1.00 95.12           C  
ATOM   1077  CB  VAL B  39      -4.395   8.648   0.333  1.00 95.12           C  
ATOM   1078  O   VAL B  39      -4.535   6.098   2.402  1.00 95.12           O  
ATOM   1079  CG1 VAL B  39      -4.914   7.445  -0.450  1.00 95.12           C  
ATOM   1080  CG2 VAL B  39      -5.105   9.930  -0.115  1.00 95.12           C  
ATOM   1081  N   CYS B  40      -2.693   7.199   2.693  1.00 93.56           N  
ATOM   1082  CA  CYS B  40      -1.809   6.066   2.930  1.00 93.56           C  
ATOM   1083  C   CYS B  40      -2.045   5.469   4.309  1.00 93.56           C  
ATOM   1084  CB  CYS B  40      -0.347   6.488   2.789  1.00 93.56           C  
ATOM   1085  O   CYS B  40      -2.012   6.180   5.312  1.00 93.56           O  
ATOM   1086  SG  CYS B  40       0.832   5.184   3.199  1.00 93.56           S  
ATOM   1087  N   GLY B  41      -2.236   4.152   4.340  1.00 88.94           N  
ATOM   1088  CA  GLY B  41      -2.336   3.492   5.633  1.00 88.94           C  
ATOM   1089  C   GLY B  41      -1.104   3.682   6.496  1.00 88.94           C  
ATOM   1090  O   GLY B  41      -1.212   3.824   7.715  1.00 88.94           O  
ATOM   1091  N   GLY B  42       0.055   3.635   5.875  1.00 87.44           N  
ATOM   1092  CA  GLY B  42       1.277   3.912   6.613  1.00 87.44           C  
ATOM   1093  C   GLY B  42       1.300   5.297   7.234  1.00 87.44           C  
ATOM   1094  O   GLY B  42       1.820   5.480   8.336  1.00 87.44           O  
ATOM   1095  N   HIS B  43       0.761   6.270   6.559  1.00 92.38           N  
ATOM   1096  CA  HIS B  43       0.627   7.609   7.125  1.00 92.38           C  
ATOM   1097  C   HIS B  43      -0.285   7.598   8.352  1.00 92.38           C  
ATOM   1098  CB  HIS B  43       0.091   8.586   6.078  1.00 92.38           C  
ATOM   1099  O   HIS B  43       0.043   8.195   9.375  1.00 92.38           O  
ATOM   1100  CG  HIS B  43       1.097   8.961   5.035  1.00 92.38           C  
ATOM   1101  CD2 HIS B  43       2.426   8.719   4.957  1.00 92.38           C  
ATOM   1102  ND1 HIS B  43       0.766   9.680   3.908  1.00 92.38           N  
ATOM   1103  CE1 HIS B  43       1.853   9.859   3.176  1.00 92.38           C  
ATOM   1104  NE2 HIS B  43       2.873   9.289   3.789  1.00 92.38           N  
ATOM   1105  N   THR B  44      -1.411   6.902   8.195  1.00 90.56           N  
ATOM   1106  CA  THR B  44      -2.352   6.793   9.305  1.00 90.56           C  
ATOM   1107  C   THR B  44      -1.654   6.262  10.555  1.00 90.56           C  
ATOM   1108  CB  THR B  44      -3.533   5.871   8.945  1.00 90.56           C  
ATOM   1109  O   THR B  44      -1.787   6.840  11.641  1.00 90.56           O  
ATOM   1110  CG2 THR B  44      -4.531   5.781  10.094  1.00 90.56           C  
ATOM   1111  OG1 THR B  44      -4.199   6.391   7.789  1.00 90.56           O  
ATOM   1112  N   HIS B  45      -0.958   5.238  10.352  1.00 86.00           N  
ATOM   1113  CA  HIS B  45      -0.250   4.621  11.469  1.00 86.00           C  
ATOM   1114  C   HIS B  45       0.752   5.586  12.086  1.00 86.00           C  
ATOM   1115  CB  HIS B  45       0.463   3.346  11.016  1.00 86.00           C  
ATOM   1116  O   HIS B  45       0.807   5.730  13.312  1.00 86.00           O  
ATOM   1117  CG  HIS B  45       1.018   2.531  12.141  1.00 86.00           C  
ATOM   1118  CD2 HIS B  45       2.234   2.547  12.727  1.00 86.00           C  
ATOM   1119  ND1 HIS B  45       0.286   1.560  12.789  1.00 86.00           N  
ATOM   1120  CE1 HIS B  45       1.031   1.011  13.727  1.00 86.00           C  
ATOM   1121  NE2 HIS B  45       2.219   1.592  13.719  1.00 86.00           N  
ATOM   1122  N   ALA B  46       1.554   6.227  11.297  1.00 85.94           N  
ATOM   1123  CA  ALA B  46       2.555   7.172  11.781  1.00 85.94           C  
ATOM   1124  C   ALA B  46       1.897   8.328  12.531  1.00 85.94           C  
ATOM   1125  CB  ALA B  46       3.400   7.699  10.625  1.00 85.94           C  
ATOM   1126  O   ALA B  46       2.363   8.734  13.602  1.00 85.94           O  
ATOM   1127  N   ILE B  47       0.838   8.828  11.984  1.00 91.12           N  
ATOM   1128  CA  ILE B  47       0.132   9.961  12.570  1.00 91.12           C  
ATOM   1129  C   ILE B  47      -0.352   9.609  13.969  1.00 91.12           C  
ATOM   1130  CB  ILE B  47      -1.058  10.398  11.688  1.00 91.12           C  
ATOM   1131  O   ILE B  47      -0.168  10.383  14.914  1.00 91.12           O  
ATOM   1132  CG1 ILE B  47      -0.556  11.141  10.438  1.00 91.12           C  
ATOM   1133  CG2 ILE B  47      -2.029  11.273  12.484  1.00 91.12           C  
ATOM   1134  CD1 ILE B  47      -1.596  11.266   9.336  1.00 91.12           C  
ATOM   1135  N   PHE B  48      -0.916   8.422  14.125  1.00 87.94           N  
ATOM   1136  CA  PHE B  48      -1.449   8.023  15.422  1.00 87.94           C  
ATOM   1137  C   PHE B  48      -0.324   7.648  16.375  1.00 87.94           C  
ATOM   1138  CB  PHE B  48      -2.416   6.844  15.266  1.00 87.94           C  
ATOM   1139  O   PHE B  48      -0.349   8.023  17.547  1.00 87.94           O  
ATOM   1140  CG  PHE B  48      -3.807   7.250  14.859  1.00 87.94           C  
ATOM   1141  CD1 PHE B  48      -4.648   7.898  15.758  1.00 87.94           C  
ATOM   1142  CD2 PHE B  48      -4.273   6.984  13.578  1.00 87.94           C  
ATOM   1143  CE1 PHE B  48      -5.934   8.273  15.383  1.00 87.94           C  
ATOM   1144  CE2 PHE B  48      -5.559   7.359  13.195  1.00 87.94           C  
ATOM   1145  CZ  PHE B  48      -6.387   8.008  14.102  1.00 87.94           C  
ATOM   1146  N   LYS B  49       0.604   6.941  15.883  1.00 84.06           N  
ATOM   1147  CA  LYS B  49       1.715   6.488  16.719  1.00 84.06           C  
ATOM   1148  C   LYS B  49       2.453   7.672  17.328  1.00 84.06           C  
ATOM   1149  CB  LYS B  49       2.686   5.637  15.898  1.00 84.06           C  
ATOM   1150  O   LYS B  49       2.785   7.652  18.516  1.00 84.06           O  
ATOM   1151  CG  LYS B  49       3.918   5.188  16.672  1.00 84.06           C  
ATOM   1152  CD  LYS B  49       4.820   4.301  15.820  1.00 84.06           C  
ATOM   1153  CE  LYS B  49       6.066   3.877  16.578  1.00 84.06           C  
ATOM   1154  NZ  LYS B  49       6.809   2.791  15.875  1.00 84.06           N  
ATOM   1155  N   PHE B  50       2.666   8.711  16.578  1.00 84.69           N  
ATOM   1156  CA  PHE B  50       3.465   9.844  17.031  1.00 84.69           C  
ATOM   1157  C   PHE B  50       2.568  10.969  17.531  1.00 84.69           C  
ATOM   1158  CB  PHE B  50       4.375  10.352  15.906  1.00 84.69           C  
ATOM   1159  O   PHE B  50       3.055  12.047  17.875  1.00 84.69           O  
ATOM   1160  CG  PHE B  50       5.430   9.367  15.492  1.00 84.69           C  
ATOM   1161  CD1 PHE B  50       6.449   9.008  16.359  1.00 84.69           C  
ATOM   1162  CD2 PHE B  50       5.398   8.797  14.219  1.00 84.69           C  
ATOM   1163  CE1 PHE B  50       7.430   8.094  15.969  1.00 84.69           C  
ATOM   1164  CE2 PHE B  50       6.371   7.883  13.828  1.00 84.69           C  
ATOM   1165  CZ  PHE B  50       7.387   7.535  14.703  1.00 84.69           C  
ATOM   1166  N   GLY B  51       1.278  10.742  17.469  1.00 88.31           N  
ATOM   1167  CA  GLY B  51       0.326  11.695  18.016  1.00 88.31           C  
ATOM   1168  C   GLY B  51       0.259  12.992  17.219  1.00 88.31           C  
ATOM   1169  O   GLY B  51       0.007  14.055  17.797  1.00 88.31           O  
ATOM   1170  N   LEU B  52       0.561  12.930  15.969  1.00 91.12           N  
ATOM   1171  CA  LEU B  52       0.596  14.141  15.156  1.00 91.12           C  
ATOM   1172  C   LEU B  52      -0.793  14.758  15.039  1.00 91.12           C  
ATOM   1173  CB  LEU B  52       1.150  13.836  13.758  1.00 91.12           C  
ATOM   1174  O   LEU B  52      -0.926  15.977  14.898  1.00 91.12           O  
ATOM   1175  CG  LEU B  52       2.596  13.336  13.703  1.00 91.12           C  
ATOM   1176  CD1 LEU B  52       3.014  13.102  12.250  1.00 91.12           C  
ATOM   1177  CD2 LEU B  52       3.531  14.336  14.375  1.00 91.12           C  
ATOM   1178  N   ASP B  53      -1.855  13.938  15.055  1.00 90.81           N  
ATOM   1179  CA  ASP B  53      -3.229  14.430  14.961  1.00 90.81           C  
ATOM   1180  C   ASP B  53      -3.582  15.297  16.172  1.00 90.81           C  
ATOM   1181  CB  ASP B  53      -4.207  13.258  14.852  1.00 90.81           C  
ATOM   1182  O   ASP B  53      -4.438  16.172  16.078  1.00 90.81           O  
ATOM   1183  CG  ASP B  53      -4.145  12.312  16.047  1.00 90.81           C  
ATOM   1184  OD1 ASP B  53      -3.041  11.852  16.391  1.00 90.81           O  
ATOM   1185  OD2 ASP B  53      -5.211  12.031  16.625  1.00 90.81           O  
ATOM   1186  N   GLN B  54      -2.914  15.141  17.266  1.00 89.94           N  
ATOM   1187  CA  GLN B  54      -3.193  15.883  18.484  1.00 89.94           C  
ATOM   1188  C   GLN B  54      -2.373  17.172  18.547  1.00 89.94           C  
ATOM   1189  CB  GLN B  54      -2.910  15.016  19.719  1.00 89.94           C  
ATOM   1190  O   GLN B  54      -2.668  18.062  19.344  1.00 89.94           O  
ATOM   1191  CG  GLN B  54      -3.787  13.773  19.797  1.00 89.94           C  
ATOM   1192  CD  GLN B  54      -3.443  12.898  21.000  1.00 89.94           C  
ATOM   1193  NE2 GLN B  54      -3.852  11.641  20.938  1.00 89.94           N  
ATOM   1194  OE1 GLN B  54      -2.816  13.359  21.953  1.00 89.94           O  
ATOM   1195  N   LEU B  55      -1.406  17.266  17.719  1.00 91.31           N  
ATOM   1196  CA  LEU B  55      -0.494  18.406  17.781  1.00 91.31           C  
ATOM   1197  C   LEU B  55      -0.898  19.484  16.781  1.00 91.31           C  
ATOM   1198  CB  LEU B  55       0.943  17.953  17.516  1.00 91.31           C  
ATOM   1199  O   LEU B  55      -0.397  20.609  16.828  1.00 91.31           O  
ATOM   1200  CG  LEU B  55       1.580  17.047  18.578  1.00 91.31           C  
ATOM   1201  CD1 LEU B  55       2.957  16.578  18.109  1.00 91.31           C  
ATOM   1202  CD2 LEU B  55       1.677  17.781  19.906  1.00 91.31           C  
ATOM   1203  N   LEU B  56      -1.775  19.109  15.906  1.00 94.25           N  
ATOM   1204  CA  LEU B  56      -2.211  20.062  14.891  1.00 94.25           C  
ATOM   1205  C   LEU B  56      -3.047  21.172  15.516  1.00 94.25           C  
ATOM   1206  CB  LEU B  56      -3.016  19.359  13.805  1.00 94.25           C  
ATOM   1207  O   LEU B  56      -3.705  20.969  16.531  1.00 94.25           O  
ATOM   1208  CG  LEU B  56      -2.240  18.375  12.914  1.00 94.25           C  
ATOM   1209  CD1 LEU B  56      -3.160  17.781  11.852  1.00 94.25           C  
ATOM   1210  CD2 LEU B  56      -1.050  19.078  12.266  1.00 94.25           C  
ATOM   1211  N   PRO B  57      -2.945  22.422  14.875  1.00 96.06           N  
ATOM   1212  CA  PRO B  57      -3.885  23.469  15.289  1.00 96.06           C  
ATOM   1213  C   PRO B  57      -5.344  23.047  15.125  1.00 96.06           C  
ATOM   1214  CB  PRO B  57      -3.545  24.625  14.359  1.00 96.06           C  
ATOM   1215  O   PRO B  57      -5.656  22.188  14.297  1.00 96.06           O  
ATOM   1216  CG  PRO B  57      -2.215  24.281  13.773  1.00 96.06           C  
ATOM   1217  CD  PRO B  57      -2.055  22.781  13.820  1.00 96.06           C  
ATOM   1218  N   GLU B  58      -6.277  23.656  15.820  1.00 96.06           N  
ATOM   1219  CA  GLU B  58      -7.676  23.234  15.906  1.00 96.06           C  
ATOM   1220  C   GLU B  58      -8.391  23.422  14.570  1.00 96.06           C  
ATOM   1221  CB  GLU B  58      -8.398  24.031  17.000  1.00 96.06           C  
ATOM   1222  O   GLU B  58      -9.430  22.797  14.328  1.00 96.06           O  
ATOM   1223  CG  GLU B  58      -7.949  23.688  18.406  1.00 96.06           C  
ATOM   1224  CD  GLU B  58      -8.688  24.469  19.484  1.00 96.06           C  
ATOM   1225  OE1 GLU B  58      -8.500  24.172  20.688  1.00 96.06           O  
ATOM   1226  OE2 GLU B  58      -9.461  25.391  19.125  1.00 96.06           O  
ATOM   1227  N   ASN B  59      -7.848  24.297  13.719  1.00 97.69           N  
ATOM   1228  CA  ASN B  59      -8.500  24.562  12.445  1.00 97.69           C  
ATOM   1229  C   ASN B  59      -7.898  23.703  11.328  1.00 97.69           C  
ATOM   1230  CB  ASN B  59      -8.406  26.047  12.086  1.00 97.69           C  
ATOM   1231  O   ASN B  59      -8.070  24.016  10.148  1.00 97.69           O  
ATOM   1232  CG  ASN B  59      -6.977  26.516  11.922  1.00 97.69           C  
ATOM   1233  ND2 ASN B  59      -6.785  27.547  11.117  1.00 97.69           N  
ATOM   1234  OD1 ASN B  59      -6.051  25.953  12.523  1.00 97.69           O  
ATOM   1235  N   VAL B  60      -7.074  22.719  11.656  1.00 97.94           N  
ATOM   1236  CA  VAL B  60      -6.539  21.719  10.727  1.00 97.94           C  
ATOM   1237  C   VAL B  60      -6.805  20.312  11.258  1.00 97.94           C  
ATOM   1238  CB  VAL B  60      -5.027  21.922  10.492  1.00 97.94           C  
ATOM   1239  O   VAL B  60      -6.574  20.031  12.438  1.00 97.94           O  
ATOM   1240  CG1 VAL B  60      -4.492  20.891   9.500  1.00 97.94           C  
ATOM   1241  CG2 VAL B  60      -4.754  23.344   9.984  1.00 97.94           C  
ATOM   1242  N   GLU B  61      -7.266  19.438  10.391  1.00 95.94           N  
ATOM   1243  CA  GLU B  61      -7.613  18.094  10.828  1.00 95.94           C  
ATOM   1244  C   GLU B  61      -7.258  17.047   9.766  1.00 95.94           C  
ATOM   1245  CB  GLU B  61      -9.102  18.000  11.172  1.00 95.94           C  
ATOM   1246  O   GLU B  61      -7.422  17.297   8.570  1.00 95.94           O  
ATOM   1247  CG  GLU B  61      -9.562  16.594  11.555  1.00 95.94           C  
ATOM   1248  CD  GLU B  61     -11.062  16.516  11.805  1.00 95.94           C  
ATOM   1249  OE1 GLU B  61     -11.562  15.398  12.102  1.00 95.94           O  
ATOM   1250  OE2 GLU B  61     -11.742  17.562  11.711  1.00 95.94           O  
ATOM   1251  N   PHE B  62      -6.766  15.898  10.266  1.00 95.94           N  
ATOM   1252  CA  PHE B  62      -6.551  14.766   9.375  1.00 95.94           C  
ATOM   1253  C   PHE B  62      -7.836  13.961   9.203  1.00 95.94           C  
ATOM   1254  CB  PHE B  62      -5.441  13.859   9.914  1.00 95.94           C  
ATOM   1255  O   PHE B  62      -8.594  13.773  10.156  1.00 95.94           O  
ATOM   1256  CG  PHE B  62      -4.059  14.438   9.766  1.00 95.94           C  
ATOM   1257  CD1 PHE B  62      -3.545  14.734   8.516  1.00 95.94           C  
ATOM   1258  CD2 PHE B  62      -3.277  14.695  10.891  1.00 95.94           C  
ATOM   1259  CE1 PHE B  62      -2.268  15.266   8.375  1.00 95.94           C  
ATOM   1260  CE2 PHE B  62      -1.999  15.234  10.758  1.00 95.94           C  
ATOM   1261  CZ  PHE B  62      -1.496  15.516   9.492  1.00 95.94           C  
ATOM   1262  N   ILE B  63      -8.070  13.531   8.000  1.00 94.38           N  
ATOM   1263  CA  ILE B  63      -9.070  12.516   7.695  1.00 94.38           C  
ATOM   1264  C   ILE B  63      -8.398  11.320   7.023  1.00 94.38           C  
ATOM   1265  CB  ILE B  63     -10.195  13.070   6.797  1.00 94.38           C  
ATOM   1266  O   ILE B  63      -7.520  11.484   6.180  1.00 94.38           O  
ATOM   1267  CG1 ILE B  63      -9.602  13.680   5.520  1.00 94.38           C  
ATOM   1268  CG2 ILE B  63     -11.031  14.109   7.555  1.00 94.38           C  
ATOM   1269  CD1 ILE B  63     -10.648  14.133   4.504  1.00 94.38           C  
ATOM   1270  N   HIS B  64      -8.836  10.156   7.434  1.00 91.38           N  
ATOM   1271  CA  HIS B  64      -8.164   8.938   7.004  1.00 91.38           C  
ATOM   1272  C   HIS B  64      -8.805   8.367   5.742  1.00 91.38           C  
ATOM   1273  CB  HIS B  64      -8.180   7.891   8.117  1.00 91.38           C  
ATOM   1274  O   HIS B  64     -10.016   8.133   5.711  1.00 91.38           O  
ATOM   1275  CG  HIS B  64      -7.723   8.422   9.445  1.00 91.38           C  
ATOM   1276  CD2 HIS B  64      -8.398   8.648  10.594  1.00 91.38           C  
ATOM   1277  ND1 HIS B  64      -6.414   8.781   9.688  1.00 91.38           N  
ATOM   1278  CE1 HIS B  64      -6.309   9.211  10.938  1.00 91.38           C  
ATOM   1279  NE2 HIS B  64      -7.500   9.141  11.508  1.00 91.38           N  
ATOM   1280  N   GLY B  65      -7.957   8.039   4.742  1.00 90.94           N  
ATOM   1281  CA  GLY B  65      -8.438   7.605   3.439  1.00 90.94           C  
ATOM   1282  C   GLY B  65      -8.320   6.105   3.232  1.00 90.94           C  
ATOM   1283  O   GLY B  65      -7.953   5.375   4.156  1.00 90.94           O  
ATOM   1284  N   PRO B  66      -8.664   5.723   2.070  1.00 90.38           N  
ATOM   1285  CA  PRO B  66      -8.797   4.301   1.747  1.00 90.38           C  
ATOM   1286  C   PRO B  66      -7.504   3.691   1.211  1.00 90.38           C  
ATOM   1287  CB  PRO B  66      -9.891   4.285   0.679  1.00 90.38           C  
ATOM   1288  O   PRO B  66      -7.539   2.873   0.289  1.00 90.38           O  
ATOM   1289  CG  PRO B  66      -9.727   5.570  -0.061  1.00 90.38           C  
ATOM   1290  CD  PRO B  66      -9.289   6.629   0.914  1.00 90.38           C  
ATOM   1291  N   GLY B  67      -6.316   4.086   1.743  1.00 88.00           N  
ATOM   1292  CA  GLY B  67      -5.035   3.695   1.175  1.00 88.00           C  
ATOM   1293  C   GLY B  67      -4.543   2.354   1.686  1.00 88.00           C  
ATOM   1294  O   GLY B  67      -3.480   1.879   1.274  1.00 88.00           O  
ATOM   1295  N   CYS B  68      -5.250   1.707   2.523  1.00 89.81           N  
ATOM   1296  CA  CYS B  68      -4.910   0.362   2.971  1.00 89.81           C  
ATOM   1297  C   CYS B  68      -5.637  -0.689   2.139  1.00 89.81           C  
ATOM   1298  CB  CYS B  68      -5.262   0.185   4.449  1.00 89.81           C  
ATOM   1299  O   CYS B  68      -6.859  -0.821   2.225  1.00 89.81           O  
ATOM   1300  SG  CYS B  68      -5.074  -1.510   5.043  1.00 89.81           S  
ATOM   1301  N   PRO B  69      -4.832  -1.474   1.381  1.00 91.38           N  
ATOM   1302  CA  PRO B  69      -5.504  -2.422   0.486  1.00 91.38           C  
ATOM   1303  C   PRO B  69      -6.230  -3.533   1.240  1.00 91.38           C  
ATOM   1304  CB  PRO B  69      -4.352  -2.990  -0.348  1.00 91.38           C  
ATOM   1305  O   PRO B  69      -7.242  -4.047   0.761  1.00 91.38           O  
ATOM   1306  CG  PRO B  69      -3.131  -2.773   0.488  1.00 91.38           C  
ATOM   1307  CD  PRO B  69      -3.307  -1.505   1.271  1.00 91.38           C  
ATOM   1308  N   VAL B  70      -5.754  -3.869   2.387  1.00 91.19           N  
ATOM   1309  CA  VAL B  70      -6.371  -4.906   3.209  1.00 91.19           C  
ATOM   1310  C   VAL B  70      -7.691  -4.391   3.781  1.00 91.19           C  
ATOM   1311  CB  VAL B  70      -5.434  -5.355   4.352  1.00 91.19           C  
ATOM   1312  O   VAL B  70      -8.664  -5.141   3.881  1.00 91.19           O  
ATOM   1313  CG1 VAL B  70      -6.133  -6.375   5.250  1.00 91.19           C  
ATOM   1314  CG2 VAL B  70      -4.141  -5.941   3.779  1.00 91.19           C  
ATOM   1315  N   CYS B  71      -7.758  -3.092   4.051  1.00 90.50           N  
ATOM   1316  CA  CYS B  71      -8.922  -2.486   4.691  1.00 90.50           C  
ATOM   1317  C   CYS B  71     -10.102  -2.438   3.732  1.00 90.50           C  
ATOM   1318  CB  CYS B  71      -8.594  -1.076   5.180  1.00 90.50           C  
ATOM   1319  O   CYS B  71     -11.258  -2.494   4.160  1.00 90.50           O  
ATOM   1320  SG  CYS B  71      -7.406  -1.037   6.543  1.00 90.50           S  
ATOM   1321  N   VAL B  72      -9.781  -2.422   2.441  1.00 91.38           N  
ATOM   1322  CA  VAL B  72     -10.867  -2.268   1.475  1.00 91.38           C  
ATOM   1323  C   VAL B  72     -11.117  -3.596   0.764  1.00 91.38           C  
ATOM   1324  CB  VAL B  72     -10.555  -1.161   0.442  1.00 91.38           C  
ATOM   1325  O   VAL B  72     -11.820  -3.643  -0.248  1.00 91.38           O  
ATOM   1326  CG1 VAL B  72     -10.469   0.204   1.122  1.00 91.38           C  
ATOM   1327  CG2 VAL B  72      -9.258  -1.474  -0.296  1.00 91.38           C  
ATOM   1328  N   LEU B  73     -10.539  -4.641   1.289  1.00 92.25           N  
ATOM   1329  CA  LEU B  73     -10.695  -5.977   0.731  1.00 92.25           C  
ATOM   1330  C   LEU B  73     -12.117  -6.492   0.955  1.00 92.25           C  
ATOM   1331  CB  LEU B  73      -9.688  -6.945   1.355  1.00 92.25           C  
ATOM   1332  O   LEU B  73     -12.539  -6.691   2.096  1.00 92.25           O  
ATOM   1333  CG  LEU B  73      -9.758  -8.398   0.885  1.00 92.25           C  
ATOM   1334  CD1 LEU B  73      -9.602  -8.477  -0.630  1.00 92.25           C  
ATOM   1335  CD2 LEU B  73      -8.703  -9.242   1.585  1.00 92.25           C  
ATOM   1336  N   PRO B  74     -12.883  -6.773  -0.124  1.00 90.94           N  
ATOM   1337  CA  PRO B  74     -14.250  -7.262   0.030  1.00 90.94           C  
ATOM   1338  C   PRO B  74     -14.320  -8.633   0.698  1.00 90.94           C  
ATOM   1339  CB  PRO B  74     -14.766  -7.328  -1.410  1.00 90.94           C  
ATOM   1340  O   PRO B  74     -13.469  -9.484   0.450  1.00 90.94           O  
ATOM   1341  CG  PRO B  74     -13.859  -6.426  -2.182  1.00 90.94           C  
ATOM   1342  CD  PRO B  74     -12.492  -6.488  -1.570  1.00 90.94           C  
ATOM   1343  N   MET B  75     -15.367  -8.844   1.485  1.00 90.56           N  
ATOM   1344  CA  MET B  75     -15.562 -10.117   2.176  1.00 90.56           C  
ATOM   1345  C   MET B  75     -15.703 -11.258   1.178  1.00 90.56           C  
ATOM   1346  CB  MET B  75     -16.797 -10.055   3.076  1.00 90.56           C  
ATOM   1347  O   MET B  75     -15.195 -12.359   1.413  1.00 90.56           O  
ATOM   1348  CG  MET B  75     -16.641  -9.148   4.285  1.00 90.56           C  
ATOM   1349  SD  MET B  75     -18.141  -9.102   5.340  1.00 90.56           S  
ATOM   1350  CE  MET B  75     -18.047 -10.742   6.109  1.00 90.56           C  
ATOM   1351  N   GLY B  76     -16.391 -11.016   0.091  1.00 92.00           N  
ATOM   1352  CA  GLY B  76     -16.562 -12.031  -0.931  1.00 92.00           C  
ATOM   1353  C   GLY B  76     -15.242 -12.555  -1.485  1.00 92.00           C  
ATOM   1354  O   GLY B  76     -15.117 -13.734  -1.803  1.00 92.00           O  
ATOM   1355  N   ARG B  77     -14.273 -11.664  -1.641  1.00 93.88           N  
ATOM   1356  CA  ARG B  77     -12.961 -12.070  -2.135  1.00 93.88           C  
ATOM   1357  C   ARG B  77     -12.258 -12.984  -1.135  1.00 93.88           C  
ATOM   1358  CB  ARG B  77     -12.094 -10.844  -2.426  1.00 93.88           C  
ATOM   1359  O   ARG B  77     -11.578 -13.930  -1.526  1.00 93.88           O  
ATOM   1360  CG  ARG B  77     -12.688  -9.898  -3.457  1.00 93.88           C  
ATOM   1361  CD  ARG B  77     -12.789 -10.555  -4.828  1.00 93.88           C  
ATOM   1362  NE  ARG B  77     -11.477 -10.891  -5.363  1.00 93.88           N  
ATOM   1363  NH1 ARG B  77     -12.289 -11.891  -7.281  1.00 93.88           N  
ATOM   1364  NH2 ARG B  77     -10.031 -11.781  -6.910  1.00 93.88           N  
ATOM   1365  CZ  ARG B  77     -11.273 -11.523  -6.516  1.00 93.88           C  
ATOM   1366  N   ILE B  78     -12.438 -12.742   0.119  1.00 93.56           N  
ATOM   1367  CA  ILE B  78     -11.883 -13.609   1.151  1.00 93.56           C  
ATOM   1368  C   ILE B  78     -12.547 -14.984   1.082  1.00 93.56           C  
ATOM   1369  CB  ILE B  78     -12.062 -13.000   2.559  1.00 93.56           C  
ATOM   1370  O   ILE B  78     -11.867 -16.016   1.160  1.00 93.56           O  
ATOM   1371  CG1 ILE B  78     -11.250 -11.703   2.686  1.00 93.56           C  
ATOM   1372  CG2 ILE B  78     -11.656 -14.008   3.641  1.00 93.56           C  
ATOM   1373  CD1 ILE B  78      -9.742 -11.898   2.559  1.00 93.56           C  
ATOM   1374  N   ASP B  79     -13.820 -14.969   0.952  1.00 95.44           N  
ATOM   1375  CA  ASP B  79     -14.539 -16.234   0.841  1.00 95.44           C  
ATOM   1376  C   ASP B  79     -14.047 -17.047  -0.360  1.00 95.44           C  
ATOM   1377  CB  ASP B  79     -16.047 -15.992   0.729  1.00 95.44           C  
ATOM   1378  O   ASP B  79     -13.891 -18.266  -0.276  1.00 95.44           O  
ATOM   1379  CG  ASP B  79     -16.672 -15.539   2.037  1.00 95.44           C  
ATOM   1380  OD1 ASP B  79     -16.062 -15.750   3.109  1.00 95.44           O  
ATOM   1381  OD2 ASP B  79     -17.781 -14.977   1.996  1.00 95.44           O  
ATOM   1382  N   THR B  80     -13.805 -16.344  -1.445  1.00 96.31           N  
ATOM   1383  CA  THR B  80     -13.250 -17.000  -2.623  1.00 96.31           C  
ATOM   1384  C   THR B  80     -11.867 -17.578  -2.320  1.00 96.31           C  
ATOM   1385  CB  THR B  80     -13.148 -16.031  -3.812  1.00 96.31           C  
ATOM   1386  O   THR B  80     -11.555 -18.703  -2.717  1.00 96.31           O  
ATOM   1387  CG2 THR B  80     -12.594 -16.734  -5.047  1.00 96.31           C  
ATOM   1388  OG1 THR B  80     -14.453 -15.523  -4.113  1.00 96.31           O  
ATOM   1389  N   CYS B  81     -11.023 -16.844  -1.642  1.00 97.06           N  
ATOM   1390  CA  CYS B  81      -9.703 -17.328  -1.239  1.00 97.06           C  
ATOM   1391  C   CYS B  81      -9.820 -18.594  -0.400  1.00 97.06           C  
ATOM   1392  CB  CYS B  81      -8.953 -16.250  -0.453  1.00 97.06           C  
ATOM   1393  O   CYS B  81      -9.094 -19.562  -0.624  1.00 97.06           O  
ATOM   1394  SG  CYS B  81      -8.477 -14.820  -1.450  1.00 97.06           S  
ATOM   1395  N   VAL B  82     -10.750 -18.562   0.533  1.00 96.94           N  
ATOM   1396  CA  VAL B  82     -10.953 -19.703   1.422  1.00 96.94           C  
ATOM   1397  C   VAL B  82     -11.414 -20.922   0.613  1.00 96.94           C  
ATOM   1398  CB  VAL B  82     -11.977 -19.391   2.533  1.00 96.94           C  
ATOM   1399  O   VAL B  82     -10.938 -22.031   0.835  1.00 96.94           O  
ATOM   1400  CG1 VAL B  82     -12.383 -20.656   3.271  1.00 96.94           C  
ATOM   1401  CG2 VAL B  82     -11.406 -18.359   3.508  1.00 96.94           C  
ATOM   1402  N   GLU B  83     -12.281 -20.719  -0.300  1.00 97.44           N  
ATOM   1403  CA  GLU B  83     -12.758 -21.812  -1.162  1.00 97.44           C  
ATOM   1404  C   GLU B  83     -11.602 -22.438  -1.938  1.00 97.44           C  
ATOM   1405  CB  GLU B  83     -13.820 -21.297  -2.131  1.00 97.44           C  
ATOM   1406  O   GLU B  83     -11.453 -23.656  -1.941  1.00 97.44           O  
ATOM   1407  CG  GLU B  83     -14.391 -22.359  -3.047  1.00 97.44           C  
ATOM   1408  CD  GLU B  83     -15.359 -21.812  -4.082  1.00 97.44           C  
ATOM   1409  OE1 GLU B  83     -15.586 -22.484  -5.117  1.00 97.44           O  
ATOM   1410  OE2 GLU B  83     -15.898 -20.719  -3.859  1.00 97.44           O  
ATOM   1411  N   ILE B  84     -10.789 -21.625  -2.541  1.00 98.19           N  
ATOM   1412  CA  ILE B  84      -9.672 -22.109  -3.332  1.00 98.19           C  
ATOM   1413  C   ILE B  84      -8.664 -22.828  -2.420  1.00 98.19           C  
ATOM   1414  CB  ILE B  84      -8.977 -20.969  -4.105  1.00 98.19           C  
ATOM   1415  O   ILE B  84      -8.172 -23.906  -2.752  1.00 98.19           O  
ATOM   1416  CG1 ILE B  84      -9.922 -20.406  -5.176  1.00 98.19           C  
ATOM   1417  CG2 ILE B  84      -7.668 -21.469  -4.734  1.00 98.19           C  
ATOM   1418  CD1 ILE B  84      -9.375 -19.172  -5.879  1.00 98.19           C  
ATOM   1419  N   ALA B  85      -8.398 -22.281  -1.279  1.00 98.12           N  
ATOM   1420  CA  ALA B  85      -7.430 -22.828  -0.340  1.00 98.12           C  
ATOM   1421  C   ALA B  85      -7.887 -24.188   0.180  1.00 98.12           C  
ATOM   1422  CB  ALA B  85      -7.203 -21.875   0.823  1.00 98.12           C  
ATOM   1423  O   ALA B  85      -7.070 -25.016   0.605  1.00 98.12           O  
ATOM   1424  N   SER B  86      -9.133 -24.469   0.141  1.00 97.12           N  
ATOM   1425  CA  SER B  86      -9.703 -25.672   0.713  1.00 97.12           C  
ATOM   1426  C   SER B  86      -9.523 -26.875  -0.223  1.00 97.12           C  
ATOM   1427  CB  SER B  86     -11.188 -25.484   1.021  1.00 97.12           C  
ATOM   1428  O   SER B  86      -9.805 -28.000   0.149  1.00 97.12           O  
ATOM   1429  OG  SER B  86     -11.367 -24.500   2.027  1.00 97.12           O  
ATOM   1430  N   HIS B  87      -9.102 -26.656  -1.414  1.00 97.69           N  
ATOM   1431  CA  HIS B  87      -8.758 -27.766  -2.297  1.00 97.69           C  
ATOM   1432  C   HIS B  87      -7.543 -28.516  -1.781  1.00 97.69           C  
ATOM   1433  CB  HIS B  87      -8.500 -27.266  -3.717  1.00 97.69           C  
ATOM   1434  O   HIS B  87      -6.520 -27.922  -1.462  1.00 97.69           O  
ATOM   1435  CG  HIS B  87      -9.742 -26.844  -4.441  1.00 97.69           C  
ATOM   1436  CD2 HIS B  87     -10.469 -25.703  -4.387  1.00 97.69           C  
ATOM   1437  ND1 HIS B  87     -10.383 -27.656  -5.352  1.00 97.69           N  
ATOM   1438  CE1 HIS B  87     -11.445 -27.031  -5.824  1.00 97.69           C  
ATOM   1439  NE2 HIS B  87     -11.516 -25.844  -5.254  1.00 97.69           N  
ATOM   1440  N   PRO B  88      -7.598 -29.797  -1.731  1.00 97.00           N  
ATOM   1441  CA  PRO B  88      -6.516 -30.578  -1.136  1.00 97.00           C  
ATOM   1442  C   PRO B  88      -5.207 -30.469  -1.913  1.00 97.00           C  
ATOM   1443  CB  PRO B  88      -7.059 -32.000  -1.184  1.00 97.00           C  
ATOM   1444  O   PRO B  88      -4.129 -30.641  -1.338  1.00 97.00           O  
ATOM   1445  CG  PRO B  88      -8.227 -31.953  -2.113  1.00 97.00           C  
ATOM   1446  CD  PRO B  88      -8.742 -30.531  -2.133  1.00 97.00           C  
ATOM   1447  N   GLU B  89      -5.270 -30.203  -3.145  1.00 98.25           N  
ATOM   1448  CA  GLU B  89      -4.074 -30.156  -3.977  1.00 98.25           C  
ATOM   1449  C   GLU B  89      -3.441 -28.766  -3.941  1.00 98.25           C  
ATOM   1450  CB  GLU B  89      -4.402 -30.547  -5.418  1.00 98.25           C  
ATOM   1451  O   GLU B  89      -2.385 -28.547  -4.535  1.00 98.25           O  
ATOM   1452  CG  GLU B  89      -5.191 -29.500  -6.180  1.00 98.25           C  
ATOM   1453  CD  GLU B  89      -6.691 -29.578  -5.945  1.00 98.25           C  
ATOM   1454  OE1 GLU B  89      -7.465 -29.047  -6.770  1.00 98.25           O  
ATOM   1455  OE2 GLU B  89      -7.094 -30.188  -4.926  1.00 98.25           O  
ATOM   1456  N   VAL B  90      -4.000 -27.812  -3.195  1.00 98.75           N  
ATOM   1457  CA  VAL B  90      -3.598 -26.406  -3.285  1.00 98.75           C  
ATOM   1458  C   VAL B  90      -2.678 -26.062  -2.117  1.00 98.75           C  
ATOM   1459  CB  VAL B  90      -4.820 -25.469  -3.299  1.00 98.75           C  
ATOM   1460  O   VAL B  90      -2.930 -26.469  -0.979  1.00 98.75           O  
ATOM   1461  CG1 VAL B  90      -4.395 -24.031  -3.043  1.00 98.75           C  
ATOM   1462  CG2 VAL B  90      -5.566 -25.578  -4.629  1.00 98.75           C  
ATOM   1463  N   ILE B  91      -1.562 -25.391  -2.406  1.00 98.81           N  
ATOM   1464  CA  ILE B  91      -0.810 -24.562  -1.480  1.00 98.81           C  
ATOM   1465  C   ILE B  91      -1.171 -23.094  -1.706  1.00 98.81           C  
ATOM   1466  CB  ILE B  91       0.713 -24.766  -1.640  1.00 98.81           C  
ATOM   1467  O   ILE B  91      -0.823 -22.516  -2.736  1.00 98.81           O  
ATOM   1468  CG1 ILE B  91       1.075 -26.234  -1.431  1.00 98.81           C  
ATOM   1469  CG2 ILE B  91       1.484 -23.875  -0.667  1.00 98.81           C  
ATOM   1470  CD1 ILE B  91       2.520 -26.578  -1.776  1.00 98.81           C  
ATOM   1471  N   PHE B  92      -1.860 -22.531  -0.741  1.00 98.81           N  
ATOM   1472  CA  PHE B  92      -2.332 -21.156  -0.872  1.00 98.81           C  
ATOM   1473  C   PHE B  92      -1.393 -20.188  -0.158  1.00 98.81           C  
ATOM   1474  CB  PHE B  92      -3.752 -21.016  -0.312  1.00 98.81           C  
ATOM   1475  O   PHE B  92      -1.222 -20.266   1.061  1.00 98.81           O  
ATOM   1476  CG  PHE B  92      -4.461 -19.766  -0.757  1.00 98.81           C  
ATOM   1477  CD1 PHE B  92      -4.340 -18.594  -0.031  1.00 98.81           C  
ATOM   1478  CD2 PHE B  92      -5.246 -19.766  -1.902  1.00 98.81           C  
ATOM   1479  CE1 PHE B  92      -4.992 -17.422  -0.441  1.00 98.81           C  
ATOM   1480  CE2 PHE B  92      -5.902 -18.609  -2.318  1.00 98.81           C  
ATOM   1481  CZ  PHE B  92      -5.777 -17.453  -1.585  1.00 98.81           C  
ATOM   1482  N   CYS B  93      -0.796 -19.266  -0.935  1.00 98.50           N  
ATOM   1483  CA  CYS B  93       0.187 -18.328  -0.406  1.00 98.50           C  
ATOM   1484  C   CYS B  93      -0.388 -16.922  -0.333  1.00 98.50           C  
ATOM   1485  CB  CYS B  93       1.448 -18.328  -1.270  1.00 98.50           C  
ATOM   1486  O   CYS B  93      -1.076 -16.484  -1.255  1.00 98.50           O  
ATOM   1487  SG  CYS B  93       2.271 -19.938  -1.352  1.00 98.50           S  
ATOM   1488  N   THR B  94      -0.073 -16.234   0.774  1.00 96.19           N  
ATOM   1489  CA  THR B  94      -0.534 -14.859   0.947  1.00 96.19           C  
ATOM   1490  C   THR B  94       0.422 -14.078   1.843  1.00 96.19           C  
ATOM   1491  CB  THR B  94      -1.952 -14.820   1.545  1.00 96.19           C  
ATOM   1492  O   THR B  94       1.248 -14.664   2.543  1.00 96.19           O  
ATOM   1493  CG2 THR B  94      -1.976 -15.414   2.947  1.00 96.19           C  
ATOM   1494  OG1 THR B  94      -2.398 -13.461   1.607  1.00 96.19           O  
ATOM   1495  N   PHE B  95       0.319 -12.805   1.726  1.00 91.44           N  
ATOM   1496  CA  PHE B  95       1.000 -11.953   2.695  1.00 91.44           C  
ATOM   1497  C   PHE B  95       0.355 -12.078   4.070  1.00 91.44           C  
ATOM   1498  CB  PHE B  95       0.983 -10.492   2.236  1.00 91.44           C  
ATOM   1499  O   PHE B  95      -0.812 -12.453   4.184  1.00 91.44           O  
ATOM   1500  CG  PHE B  95       1.637 -10.266   0.899  1.00 91.44           C  
ATOM   1501  CD1 PHE B  95       2.941 -10.688   0.668  1.00 91.44           C  
ATOM   1502  CD2 PHE B  95       0.945  -9.641  -0.128  1.00 91.44           C  
ATOM   1503  CE1 PHE B  95       3.549 -10.477  -0.568  1.00 91.44           C  
ATOM   1504  CE2 PHE B  95       1.545  -9.430  -1.367  1.00 91.44           C  
ATOM   1505  CZ  PHE B  95       2.848  -9.852  -1.585  1.00 91.44           C  
ATOM   1506  N   GLY B  96       1.057 -11.750   5.113  1.00 88.94           N  
ATOM   1507  CA  GLY B  96       0.626 -11.945   6.488  1.00 88.94           C  
ATOM   1508  C   GLY B  96      -0.587 -11.109   6.859  1.00 88.94           C  
ATOM   1509  O   GLY B  96      -1.403 -11.523   7.684  1.00 88.94           O  
ATOM   1510  N   ASP B  97      -0.736  -9.984   6.250  1.00 84.50           N  
ATOM   1511  CA  ASP B  97      -1.765  -9.031   6.664  1.00 84.50           C  
ATOM   1512  C   ASP B  97      -3.154  -9.516   6.250  1.00 84.50           C  
ATOM   1513  CB  ASP B  97      -1.488  -7.648   6.074  1.00 84.50           C  
ATOM   1514  O   ASP B  97      -4.156  -9.102   6.840  1.00 84.50           O  
ATOM   1515  CG  ASP B  97      -1.217  -7.684   4.582  1.00 84.50           C  
ATOM   1516  OD1 ASP B  97      -1.144  -8.789   4.000  1.00 84.50           O  
ATOM   1517  OD2 ASP B  97      -1.071  -6.598   3.980  1.00 84.50           O  
ATOM   1518  N   ALA B  98      -3.227 -10.375   5.320  1.00 89.69           N  
ATOM   1519  CA  ALA B  98      -4.523 -10.836   4.824  1.00 89.69           C  
ATOM   1520  C   ALA B  98      -5.051 -12.000   5.656  1.00 89.69           C  
ATOM   1521  CB  ALA B  98      -4.418 -11.234   3.355  1.00 89.69           C  
ATOM   1522  O   ALA B  98      -6.234 -12.344   5.570  1.00 89.69           O  
ATOM   1523  N   MET B  99      -4.250 -12.570   6.516  1.00 91.38           N  
ATOM   1524  CA  MET B  99      -4.543 -13.820   7.207  1.00 91.38           C  
ATOM   1525  C   MET B  99      -5.754 -13.664   8.125  1.00 91.38           C  
ATOM   1526  CB  MET B  99      -3.330 -14.281   8.016  1.00 91.38           C  
ATOM   1527  O   MET B  99      -6.543 -14.594   8.273  1.00 91.38           O  
ATOM   1528  CG  MET B  99      -2.213 -14.867   7.164  1.00 91.38           C  
ATOM   1529  SD  MET B  99      -2.723 -16.391   6.285  1.00 91.38           S  
ATOM   1530  CE  MET B  99      -2.883 -17.531   7.691  1.00 91.38           C  
ATOM   1531  N   ARG B 100      -5.934 -12.422   8.664  1.00 90.44           N  
ATOM   1532  CA  ARG B 100      -6.941 -12.258   9.703  1.00 90.44           C  
ATOM   1533  C   ARG B 100      -8.164 -11.516   9.164  1.00 90.44           C  
ATOM   1534  CB  ARG B 100      -6.359 -11.500  10.898  1.00 90.44           C  
ATOM   1535  O   ARG B 100      -9.109 -11.258   9.906  1.00 90.44           O  
ATOM   1536  CG  ARG B 100      -5.340 -12.297  11.695  1.00 90.44           C  
ATOM   1537  CD  ARG B 100      -4.801 -11.508  12.875  1.00 90.44           C  
ATOM   1538  NE  ARG B 100      -3.746 -12.234  13.578  1.00 90.44           N  
ATOM   1539  NH1 ARG B 100      -4.410 -11.578  15.688  1.00 90.44           N  
ATOM   1540  NH2 ARG B 100      -2.590 -12.945  15.430  1.00 90.44           N  
ATOM   1541  CZ  ARG B 100      -3.584 -12.250  14.898  1.00 90.44           C  
ATOM   1542  N   VAL B 101      -8.141 -11.141   7.965  1.00 89.50           N  
ATOM   1543  CA  VAL B 101      -9.266 -10.406   7.387  1.00 89.50           C  
ATOM   1544  C   VAL B 101     -10.484 -11.312   7.297  1.00 89.50           C  
ATOM   1545  CB  VAL B 101      -8.914  -9.836   5.992  1.00 89.50           C  
ATOM   1546  O   VAL B 101     -10.422 -12.391   6.699  1.00 89.50           O  
ATOM   1547  CG1 VAL B 101     -10.109  -9.102   5.395  1.00 89.50           C  
ATOM   1548  CG2 VAL B 101      -7.703  -8.914   6.082  1.00 89.50           C  
ATOM   1549  N   PRO B 102     -11.555 -10.883   7.844  1.00 87.81           N  
ATOM   1550  CA  PRO B 102     -12.727 -11.758   7.914  1.00 87.81           C  
ATOM   1551  C   PRO B 102     -13.531 -11.773   6.617  1.00 87.81           C  
ATOM   1552  CB  PRO B 102     -13.547 -11.164   9.062  1.00 87.81           C  
ATOM   1553  O   PRO B 102     -13.742 -10.727   6.008  1.00 87.81           O  
ATOM   1554  CG  PRO B 102     -13.172  -9.719   9.086  1.00 87.81           C  
ATOM   1555  CD  PRO B 102     -11.750  -9.586   8.617  1.00 87.81           C  
ATOM   1556  N   GLY B 103     -13.875 -12.992   6.195  1.00 89.31           N  
ATOM   1557  CA  GLY B 103     -14.938 -13.219   5.227  1.00 89.31           C  
ATOM   1558  C   GLY B 103     -16.234 -13.695   5.859  1.00 89.31           C  
ATOM   1559  O   GLY B 103     -16.375 -13.680   7.082  1.00 89.31           O  
ATOM   1560  N   LYS B 104     -17.219 -14.047   5.078  1.00 87.69           N  
ATOM   1561  CA  LYS B 104     -18.469 -14.602   5.590  1.00 87.69           C  
ATOM   1562  C   LYS B 104     -18.250 -15.984   6.188  1.00 87.69           C  
ATOM   1563  CB  LYS B 104     -19.531 -14.664   4.480  1.00 87.69           C  
ATOM   1564  O   LYS B 104     -18.859 -16.328   7.199  1.00 87.69           O  
ATOM   1565  CG  LYS B 104     -20.906 -15.062   4.969  1.00 87.69           C  
ATOM   1566  CD  LYS B 104     -21.922 -15.070   3.826  1.00 87.69           C  
ATOM   1567  CE  LYS B 104     -23.297 -15.531   4.297  1.00 87.69           C  
ATOM   1568  NZ  LYS B 104     -24.266 -15.602   3.172  1.00 87.69           N  
ATOM   1569  N   GLN B 105     -17.391 -16.750   5.586  1.00 87.94           N  
ATOM   1570  CA  GLN B 105     -17.141 -18.125   6.000  1.00 87.94           C  
ATOM   1571  C   GLN B 105     -15.922 -18.219   6.902  1.00 87.94           C  
ATOM   1572  CB  GLN B 105     -16.969 -19.031   4.781  1.00 87.94           C  
ATOM   1573  O   GLN B 105     -15.477 -19.312   7.250  1.00 87.94           O  
ATOM   1574  CG  GLN B 105     -18.172 -19.047   3.846  1.00 87.94           C  
ATOM   1575  CD  GLN B 105     -19.391 -19.703   4.469  1.00 87.94           C  
ATOM   1576  NE2 GLN B 105     -20.562 -19.422   3.922  1.00 87.94           N  
ATOM   1577  OE1 GLN B 105     -19.266 -20.469   5.438  1.00 87.94           O  
ATOM   1578  N   GLY B 106     -15.375 -17.062   7.254  1.00 89.12           N  
ATOM   1579  CA  GLY B 106     -14.188 -17.031   8.094  1.00 89.12           C  
ATOM   1580  C   GLY B 106     -12.984 -16.422   7.402  1.00 89.12           C  
ATOM   1581  O   GLY B 106     -13.086 -15.953   6.266  1.00 89.12           O  
ATOM   1582  N   SER B 107     -11.875 -16.453   8.078  1.00 93.06           N  
ATOM   1583  CA  SER B 107     -10.625 -15.898   7.570  1.00 93.06           C  
ATOM   1584  C   SER B 107      -9.703 -16.984   7.043  1.00 93.06           C  
ATOM   1585  CB  SER B 107      -9.914 -15.102   8.664  1.00 93.06           C  
ATOM   1586  O   SER B 107      -9.969 -18.172   7.223  1.00 93.06           O  
ATOM   1587  OG  SER B 107      -9.430 -15.961   9.680  1.00 93.06           O  
ATOM   1588  N   LEU B 108      -8.680 -16.594   6.375  1.00 95.25           N  
ATOM   1589  CA  LEU B 108      -7.668 -17.531   5.914  1.00 95.25           C  
ATOM   1590  C   LEU B 108      -7.000 -18.234   7.094  1.00 95.25           C  
ATOM   1591  CB  LEU B 108      -6.613 -16.812   5.066  1.00 95.25           C  
ATOM   1592  O   LEU B 108      -6.637 -19.406   7.004  1.00 95.25           O  
ATOM   1593  CG  LEU B 108      -7.023 -16.469   3.635  1.00 95.25           C  
ATOM   1594  CD1 LEU B 108      -6.027 -15.484   3.027  1.00 95.25           C  
ATOM   1595  CD2 LEU B 108      -7.125 -17.734   2.783  1.00 95.25           C  
ATOM   1596  N   LEU B 109      -6.863 -17.500   8.172  1.00 94.69           N  
ATOM   1597  CA  LEU B 109      -6.312 -18.078   9.391  1.00 94.69           C  
ATOM   1598  C   LEU B 109      -7.199 -19.219   9.891  1.00 94.69           C  
ATOM   1599  CB  LEU B 109      -6.164 -17.016  10.484  1.00 94.69           C  
ATOM   1600  O   LEU B 109      -6.695 -20.281  10.273  1.00 94.69           O  
ATOM   1601  CG  LEU B 109      -5.523 -17.484  11.789  1.00 94.69           C  
ATOM   1602  CD1 LEU B 109      -4.094 -17.953  11.539  1.00 94.69           C  
ATOM   1603  CD2 LEU B 109      -5.543 -16.359  12.820  1.00 94.69           C  
ATOM   1604  N   GLN B 110      -8.445 -19.047   9.875  1.00 94.62           N  
ATOM   1605  CA  GLN B 110      -9.398 -20.062  10.289  1.00 94.62           C  
ATOM   1606  C   GLN B 110      -9.406 -21.234   9.305  1.00 94.62           C  
ATOM   1607  CB  GLN B 110     -10.797 -19.484  10.422  1.00 94.62           C  
ATOM   1608  O   GLN B 110      -9.539 -22.391   9.711  1.00 94.62           O  
ATOM   1609  CG  GLN B 110     -10.977 -18.562  11.625  1.00 94.62           C  
ATOM   1610  CD  GLN B 110     -12.281 -17.797  11.594  1.00 94.62           C  
ATOM   1611  NE2 GLN B 110     -12.852 -17.547  12.766  1.00 94.62           N  
ATOM   1612  OE1 GLN B 110     -12.773 -17.422  10.516  1.00 94.62           O  
ATOM   1613  N   ALA B 111      -9.297 -20.953   8.031  1.00 97.12           N  
ATOM   1614  CA  ALA B 111      -9.188 -22.016   7.031  1.00 97.12           C  
ATOM   1615  C   ALA B 111      -7.965 -22.891   7.297  1.00 97.12           C  
ATOM   1616  CB  ALA B 111      -9.125 -21.422   5.625  1.00 97.12           C  
ATOM   1617  O   ALA B 111      -8.039 -24.109   7.195  1.00 97.12           O  
ATOM   1618  N   LYS B 112      -6.867 -22.219   7.605  1.00 97.00           N  
ATOM   1619  CA  LYS B 112      -5.648 -22.938   7.957  1.00 97.00           C  
ATOM   1620  C   LYS B 112      -5.871 -23.844   9.164  1.00 97.00           C  
ATOM   1621  CB  LYS B 112      -4.512 -21.953   8.242  1.00 97.00           C  
ATOM   1622  O   LYS B 112      -5.430 -24.984   9.172  1.00 97.00           O  
ATOM   1623  CG  LYS B 112      -3.160 -22.609   8.469  1.00 97.00           C  
ATOM   1624  CD  LYS B 112      -2.055 -21.578   8.656  1.00 97.00           C  
ATOM   1625  CE  LYS B 112      -0.698 -22.250   8.852  1.00 97.00           C  
ATOM   1626  NZ  LYS B 112       0.424 -21.328   8.484  1.00 97.00           N  
ATOM   1627  N   ALA B 113      -6.562 -23.391  10.109  1.00 96.12           N  
ATOM   1628  CA  ALA B 113      -6.871 -24.156  11.320  1.00 96.12           C  
ATOM   1629  C   ALA B 113      -7.738 -25.359  10.992  1.00 96.12           C  
ATOM   1630  CB  ALA B 113      -7.566 -23.266  12.344  1.00 96.12           C  
ATOM   1631  O   ALA B 113      -7.668 -26.391  11.680  1.00 96.12           O  
ATOM   1632  N   ARG B 114      -8.477 -25.297   9.984  1.00 96.38           N  
ATOM   1633  CA  ARG B 114      -9.375 -26.391   9.578  1.00 96.38           C  
ATOM   1634  C   ARG B 114      -8.656 -27.375   8.656  1.00 96.38           C  
ATOM   1635  CB  ARG B 114     -10.609 -25.828   8.875  1.00 96.38           C  
ATOM   1636  O   ARG B 114      -9.273 -28.297   8.125  1.00 96.38           O  
ATOM   1637  CG  ARG B 114     -11.523 -25.016   9.789  1.00 96.38           C  
ATOM   1638  CD  ARG B 114     -12.875 -24.750   9.141  1.00 96.38           C  
ATOM   1639  NE  ARG B 114     -12.750 -23.922   7.949  1.00 96.38           N  
ATOM   1640  NH1 ARG B 114     -12.992 -21.906   9.078  1.00 96.38           N  
ATOM   1641  NH2 ARG B 114     -12.680 -21.922   6.809  1.00 96.38           N  
ATOM   1642  CZ  ARG B 114     -12.805 -22.578   7.949  1.00 96.38           C  
ATOM   1643  N   GLY B 115      -7.383 -27.047   8.312  1.00 97.19           N  
ATOM   1644  CA  GLY B 115      -6.613 -28.047   7.594  1.00 97.19           C  
ATOM   1645  C   GLY B 115      -6.133 -27.578   6.234  1.00 97.19           C  
ATOM   1646  O   GLY B 115      -5.395 -28.297   5.551  1.00 97.19           O  
ATOM   1647  N   ALA B 116      -6.629 -26.406   5.750  1.00 98.19           N  
ATOM   1648  CA  ALA B 116      -6.141 -25.891   4.480  1.00 98.19           C  
ATOM   1649  C   ALA B 116      -4.648 -25.562   4.559  1.00 98.19           C  
ATOM   1650  CB  ALA B 116      -6.930 -24.641   4.082  1.00 98.19           C  
ATOM   1651  O   ALA B 116      -4.156 -25.109   5.594  1.00 98.19           O  
ATOM   1652  N   ASP B 117      -3.889 -25.797   3.484  1.00 98.56           N  
ATOM   1653  CA  ASP B 117      -2.467 -25.469   3.416  1.00 98.56           C  
ATOM   1654  C   ASP B 117      -2.258 -24.016   3.014  1.00 98.56           C  
ATOM   1655  CB  ASP B 117      -1.751 -26.406   2.430  1.00 98.56           C  
ATOM   1656  O   ASP B 117      -1.977 -23.719   1.851  1.00 98.56           O  
ATOM   1657  CG  ASP B 117      -0.238 -26.312   2.523  1.00 98.56           C  
ATOM   1658  OD1 ASP B 117       0.277 -25.391   3.189  1.00 98.56           O  
ATOM   1659  OD2 ASP B 117       0.445 -27.172   1.920  1.00 98.56           O  
ATOM   1660  N   VAL B 118      -2.381 -23.156   3.982  1.00 98.25           N  
ATOM   1661  CA  VAL B 118      -2.174 -21.719   3.797  1.00 98.25           C  
ATOM   1662  C   VAL B 118      -0.802 -21.328   4.336  1.00 98.25           C  
ATOM   1663  CB  VAL B 118      -3.279 -20.891   4.488  1.00 98.25           C  
ATOM   1664  O   VAL B 118      -0.476 -21.609   5.492  1.00 98.25           O  
ATOM   1665  CG1 VAL B 118      -3.078 -19.406   4.227  1.00 98.25           C  
ATOM   1666  CG2 VAL B 118      -4.660 -21.344   4.008  1.00 98.25           C  
ATOM   1667  N   ARG B 119      -0.040 -20.625   3.482  1.00 97.62           N  
ATOM   1668  CA  ARG B 119       1.317 -20.250   3.855  1.00 97.62           C  
ATOM   1669  C   ARG B 119       1.525 -18.750   3.705  1.00 97.62           C  
ATOM   1670  CB  ARG B 119       2.342 -21.000   3.008  1.00 97.62           C  
ATOM   1671  O   ARG B 119       1.116 -18.156   2.703  1.00 97.62           O  
ATOM   1672  CG  ARG B 119       2.189 -22.516   3.064  1.00 97.62           C  
ATOM   1673  CD  ARG B 119       3.365 -23.234   2.408  1.00 97.62           C  
ATOM   1674  NE  ARG B 119       3.125 -24.656   2.279  1.00 97.62           N  
ATOM   1675  NH1 ARG B 119       5.285 -25.172   1.645  1.00 97.62           N  
ATOM   1676  NH2 ARG B 119       3.717 -26.828   1.835  1.00 97.62           N  
ATOM   1677  CZ  ARG B 119       4.043 -25.547   1.920  1.00 97.62           C  
ATOM   1678  N   ILE B 120       2.145 -18.250   4.695  1.00 95.19           N  
ATOM   1679  CA  ILE B 120       2.521 -16.844   4.637  1.00 95.19           C  
ATOM   1680  C   ILE B 120       3.850 -16.703   3.898  1.00 95.19           C  
ATOM   1681  CB  ILE B 120       2.623 -16.234   6.051  1.00 95.19           C  
ATOM   1682  O   ILE B 120       4.809 -17.422   4.184  1.00 95.19           O  
ATOM   1683  CG1 ILE B 120       1.271 -16.312   6.770  1.00 95.19           C  
ATOM   1684  CG2 ILE B 120       3.119 -14.789   5.977  1.00 95.19           C  
ATOM   1685  CD1 ILE B 120       1.334 -15.977   8.250  1.00 95.19           C  
ATOM   1686  N   VAL B 121       3.846 -15.773   2.949  1.00 94.00           N  
ATOM   1687  CA  VAL B 121       5.074 -15.500   2.213  1.00 94.00           C  
ATOM   1688  C   VAL B 121       5.434 -14.016   2.352  1.00 94.00           C  
ATOM   1689  CB  VAL B 121       4.941 -15.875   0.720  1.00 94.00           C  
ATOM   1690  O   VAL B 121       4.566 -13.188   2.619  1.00 94.00           O  
ATOM   1691  CG1 VAL B 121       4.781 -17.391   0.558  1.00 94.00           C  
ATOM   1692  CG2 VAL B 121       3.762 -15.141   0.087  1.00 94.00           C  
ATOM   1693  N   TYR B 122       6.723 -13.742   2.203  1.00 89.81           N  
ATOM   1694  CA  TYR B 122       7.223 -12.367   2.256  1.00 89.81           C  
ATOM   1695  C   TYR B 122       7.203 -11.727   0.873  1.00 89.81           C  
ATOM   1696  CB  TYR B 122       8.641 -12.336   2.828  1.00 89.81           C  
ATOM   1697  O   TYR B 122       6.898 -10.539   0.735  1.00 89.81           O  
ATOM   1698  CG  TYR B 122       9.289 -10.969   2.770  1.00 89.81           C  
ATOM   1699  CD1 TYR B 122      10.273 -10.688   1.830  1.00 89.81           C  
ATOM   1700  CD2 TYR B 122       8.914  -9.969   3.656  1.00 89.81           C  
ATOM   1701  CE1 TYR B 122      10.875  -9.430   1.774  1.00 89.81           C  
ATOM   1702  CE2 TYR B 122       9.500  -8.711   3.609  1.00 89.81           C  
ATOM   1703  OH  TYR B 122      11.070  -7.207   2.615  1.00 89.81           O  
ATOM   1704  CZ  TYR B 122      10.484  -8.453   2.666  1.00 89.81           C  
ATOM   1705  N   SER B 123       7.480 -12.547  -0.052  1.00 93.69           N  
ATOM   1706  CA  SER B 123       7.598 -12.109  -1.438  1.00 93.69           C  
ATOM   1707  C   SER B 123       6.812 -13.016  -2.375  1.00 93.69           C  
ATOM   1708  CB  SER B 123       9.070 -12.070  -1.866  1.00 93.69           C  
ATOM   1709  O   SER B 123       6.703 -14.219  -2.131  1.00 93.69           O  
ATOM   1710  OG  SER B 123       9.180 -11.891  -3.268  1.00 93.69           O  
ATOM   1711  N   PRO B 124       6.285 -12.398  -3.473  1.00 96.94           N  
ATOM   1712  CA  PRO B 124       5.684 -13.273  -4.480  1.00 96.94           C  
ATOM   1713  C   PRO B 124       6.668 -14.305  -5.027  1.00 96.94           C  
ATOM   1714  CB  PRO B 124       5.246 -12.305  -5.578  1.00 96.94           C  
ATOM   1715  O   PRO B 124       6.266 -15.406  -5.414  1.00 96.94           O  
ATOM   1716  CG  PRO B 124       5.199 -10.969  -4.910  1.00 96.94           C  
ATOM   1717  CD  PRO B 124       6.172 -10.977  -3.766  1.00 96.94           C  
ATOM   1718  N   MET B 125       7.910 -14.008  -4.969  1.00 96.81           N  
ATOM   1719  CA  MET B 125       8.945 -14.914  -5.453  1.00 96.81           C  
ATOM   1720  C   MET B 125       9.016 -16.172  -4.582  1.00 96.81           C  
ATOM   1721  CB  MET B 125      10.305 -14.227  -5.484  1.00 96.81           C  
ATOM   1722  O   MET B 125       9.359 -17.250  -5.066  1.00 96.81           O  
ATOM   1723  CG  MET B 125      10.438 -13.180  -6.578  1.00 96.81           C  
ATOM   1724  SD  MET B 125      10.234 -13.891  -8.258  1.00 96.81           S  
ATOM   1725  CE  MET B 125      11.734 -14.914  -8.352  1.00 96.81           C  
ATOM   1726  N   ASP B 126       8.703 -16.016  -3.326  1.00 97.12           N  
ATOM   1727  CA  ASP B 126       8.648 -17.172  -2.447  1.00 97.12           C  
ATOM   1728  C   ASP B 126       7.586 -18.156  -2.908  1.00 97.12           C  
ATOM   1729  CB  ASP B 126       8.383 -16.750  -1.004  1.00 97.12           C  
ATOM   1730  O   ASP B 126       7.797 -19.375  -2.863  1.00 97.12           O  
ATOM   1731  CG  ASP B 126       9.484 -15.867  -0.431  1.00 97.12           C  
ATOM   1732  OD1 ASP B 126      10.648 -16.000  -0.854  1.00 97.12           O  
ATOM   1733  OD2 ASP B 126       9.180 -15.039   0.454  1.00 97.12           O  
ATOM   1734  N   ALA B 127       6.473 -17.656  -3.307  1.00 98.25           N  
ATOM   1735  CA  ALA B 127       5.406 -18.516  -3.816  1.00 98.25           C  
ATOM   1736  C   ALA B 127       5.836 -19.234  -5.094  1.00 98.25           C  
ATOM   1737  CB  ALA B 127       4.141 -17.688  -4.066  1.00 98.25           C  
ATOM   1738  O   ALA B 127       5.535 -20.406  -5.285  1.00 98.25           O  
ATOM   1739  N   LEU B 128       6.488 -18.484  -5.977  1.00 98.50           N  
ATOM   1740  CA  LEU B 128       6.984 -19.109  -7.203  1.00 98.50           C  
ATOM   1741  C   LEU B 128       7.980 -20.219  -6.895  1.00 98.50           C  
ATOM   1742  CB  LEU B 128       7.645 -18.047  -8.102  1.00 98.50           C  
ATOM   1743  O   LEU B 128       7.930 -21.281  -7.504  1.00 98.50           O  
ATOM   1744  CG  LEU B 128       8.211 -18.547  -9.430  1.00 98.50           C  
ATOM   1745  CD1 LEU B 128       7.121 -19.250 -10.234  1.00 98.50           C  
ATOM   1746  CD2 LEU B 128       8.805 -17.391 -10.227  1.00 98.50           C  
ATOM   1747  N   LYS B 129       8.852 -19.969  -5.977  1.00 97.81           N  
ATOM   1748  CA  LYS B 129       9.805 -21.000  -5.543  1.00 97.81           C  
ATOM   1749  C   LYS B 129       9.078 -22.219  -5.000  1.00 97.81           C  
ATOM   1750  CB  LYS B 129      10.742 -20.422  -4.477  1.00 97.81           C  
ATOM   1751  O   LYS B 129       9.461 -23.359  -5.293  1.00 97.81           O  
ATOM   1752  CG  LYS B 129      11.836 -21.391  -4.043  1.00 97.81           C  
ATOM   1753  CD  LYS B 129      12.750 -20.766  -2.994  1.00 97.81           C  
ATOM   1754  CE  LYS B 129      13.797 -21.766  -2.502  1.00 97.81           C  
ATOM   1755  NZ  LYS B 129      14.664 -21.172  -1.440  1.00 97.81           N  
ATOM   1756  N   LEU B 130       8.062 -22.000  -4.246  1.00 98.50           N  
ATOM   1757  CA  LEU B 130       7.262 -23.109  -3.715  1.00 98.50           C  
ATOM   1758  C   LEU B 130       6.648 -23.922  -4.844  1.00 98.50           C  
ATOM   1759  CB  LEU B 130       6.156 -22.562  -2.799  1.00 98.50           C  
ATOM   1760  O   LEU B 130       6.590 -25.156  -4.762  1.00 98.50           O  
ATOM   1761  CG  LEU B 130       6.586 -22.156  -1.390  1.00 98.50           C  
ATOM   1762  CD1 LEU B 130       5.465 -21.391  -0.697  1.00 98.50           C  
ATOM   1763  CD2 LEU B 130       6.992 -23.375  -0.573  1.00 98.50           C  
ATOM   1764  N   ALA B 131       6.184 -23.266  -5.848  1.00 98.69           N  
ATOM   1765  CA  ALA B 131       5.613 -23.969  -6.992  1.00 98.69           C  
ATOM   1766  C   ALA B 131       6.652 -24.875  -7.660  1.00 98.69           C  
ATOM   1767  CB  ALA B 131       5.051 -22.969  -8.000  1.00 98.69           C  
ATOM   1768  O   ALA B 131       6.355 -26.000  -8.031  1.00 98.69           O  
ATOM   1769  N   GLN B 132       7.844 -24.359  -7.758  1.00 98.31           N  
ATOM   1770  CA  GLN B 132       8.922 -25.125  -8.375  1.00 98.31           C  
ATOM   1771  C   GLN B 132       9.328 -26.312  -7.504  1.00 98.31           C  
ATOM   1772  CB  GLN B 132      10.133 -24.234  -8.641  1.00 98.31           C  
ATOM   1773  O   GLN B 132       9.664 -27.375  -8.016  1.00 98.31           O  
ATOM   1774  CG  GLN B 132       9.883 -23.172  -9.703  1.00 98.31           C  
ATOM   1775  CD  GLN B 132      11.062 -22.219  -9.875  1.00 98.31           C  
ATOM   1776  NE2 GLN B 132      11.609 -22.156 -11.086  1.00 98.31           N  
ATOM   1777  OE1 GLN B 132      11.477 -21.547  -8.922  1.00 98.31           O  
ATOM   1778  N   GLU B 133       9.195 -26.156  -6.250  1.00 98.19           N  
ATOM   1779  CA  GLU B 133       9.602 -27.203  -5.301  1.00 98.19           C  
ATOM   1780  C   GLU B 133       8.500 -28.234  -5.102  1.00 98.19           C  
ATOM   1781  CB  GLU B 133       9.992 -26.578  -3.961  1.00 98.19           C  
ATOM   1782  O   GLU B 133       8.742 -29.328  -4.594  1.00 98.19           O  
ATOM   1783  CG  GLU B 133      11.297 -25.781  -4.004  1.00 98.19           C  
ATOM   1784  CD  GLU B 133      11.586 -25.031  -2.713  1.00 98.19           C  
ATOM   1785  OE1 GLU B 133      12.719 -24.516  -2.553  1.00 98.19           O  
ATOM   1786  OE2 GLU B 133      10.680 -24.969  -1.855  1.00 98.19           O  
ATOM   1787  N   ASN B 134       7.309 -27.859  -5.500  1.00 98.31           N  
ATOM   1788  CA  ASN B 134       6.160 -28.750  -5.328  1.00 98.31           C  
ATOM   1789  C   ASN B 134       5.398 -28.938  -6.637  1.00 98.31           C  
ATOM   1790  CB  ASN B 134       5.223 -28.203  -4.246  1.00 98.31           C  
ATOM   1791  O   ASN B 134       4.227 -28.562  -6.738  1.00 98.31           O  
ATOM   1792  CG  ASN B 134       5.891 -28.109  -2.887  1.00 98.31           C  
ATOM   1793  ND2 ASN B 134       6.500 -26.969  -2.602  1.00 98.31           N  
ATOM   1794  OD1 ASN B 134       5.863 -29.062  -2.104  1.00 98.31           O  
ATOM   1795  N   PRO B 135       5.973 -29.656  -7.590  1.00 97.06           N  
ATOM   1796  CA  PRO B 135       5.398 -29.734  -8.938  1.00 97.06           C  
ATOM   1797  C   PRO B 135       4.070 -30.484  -8.969  1.00 97.06           C  
ATOM   1798  CB  PRO B 135       6.469 -30.469  -9.734  1.00 97.06           C  
ATOM   1799  O   PRO B 135       3.309 -30.359  -9.930  1.00 97.06           O  
ATOM   1800  CG  PRO B 135       7.281 -31.203  -8.711  1.00 97.06           C  
ATOM   1801  CD  PRO B 135       7.305 -30.375  -7.453  1.00 97.06           C  
ATOM   1802  N   THR B 136       3.754 -31.250  -7.969  1.00 97.44           N  
ATOM   1803  CA  THR B 136       2.521 -32.031  -7.949  1.00 97.44           C  
ATOM   1804  C   THR B 136       1.390 -31.234  -7.301  1.00 97.44           C  
ATOM   1805  CB  THR B 136       2.717 -33.375  -7.203  1.00 97.44           C  
ATOM   1806  O   THR B 136       0.238 -31.672  -7.301  1.00 97.44           O  
ATOM   1807  CG2 THR B 136       3.797 -34.219  -7.867  1.00 97.44           C  
ATOM   1808  OG1 THR B 136       3.098 -33.094  -5.848  1.00 97.44           O  
ATOM   1809  N   ARG B 137       1.691 -30.125  -6.738  1.00 98.38           N  
ATOM   1810  CA  ARG B 137       0.711 -29.250  -6.098  1.00 98.38           C  
ATOM   1811  C   ARG B 137       0.403 -28.047  -6.969  1.00 98.38           C  
ATOM   1812  CB  ARG B 137       1.213 -28.797  -4.727  1.00 98.38           C  
ATOM   1813  O   ARG B 137       1.141 -27.750  -7.910  1.00 98.38           O  
ATOM   1814  CG  ARG B 137       1.580 -29.938  -3.793  1.00 98.38           C  
ATOM   1815  CD  ARG B 137       0.350 -30.703  -3.328  1.00 98.38           C  
ATOM   1816  NE  ARG B 137      -0.572 -29.844  -2.588  1.00 98.38           N  
ATOM   1817  NH1 ARG B 137       0.553 -30.016  -0.578  1.00 98.38           N  
ATOM   1818  NH2 ARG B 137      -1.351 -28.750  -0.726  1.00 98.38           N  
ATOM   1819  CZ  ARG B 137      -0.454 -29.547  -1.299  1.00 98.38           C  
ATOM   1820  N   LYS B 138      -0.725 -27.438  -6.742  1.00 98.75           N  
ATOM   1821  CA  LYS B 138      -1.073 -26.156  -7.340  1.00 98.75           C  
ATOM   1822  C   LYS B 138      -0.832 -25.000  -6.359  1.00 98.75           C  
ATOM   1823  CB  LYS B 138      -2.533 -26.156  -7.797  1.00 98.75           C  
ATOM   1824  O   LYS B 138      -1.509 -24.906  -5.336  1.00 98.75           O  
ATOM   1825  CG  LYS B 138      -2.848 -27.188  -8.859  1.00 98.75           C  
ATOM   1826  CD  LYS B 138      -4.289 -27.078  -9.352  1.00 98.75           C  
ATOM   1827  CE  LYS B 138      -4.605 -28.125 -10.406  1.00 98.75           C  
ATOM   1828  NZ  LYS B 138      -3.488 -28.281 -11.383  1.00 98.75           N  
ATOM   1829  N   VAL B 139       0.148 -24.188  -6.688  1.00 98.88           N  
ATOM   1830  CA  VAL B 139       0.490 -23.094  -5.797  1.00 98.88           C  
ATOM   1831  C   VAL B 139      -0.242 -21.828  -6.238  1.00 98.88           C  
ATOM   1832  CB  VAL B 139       2.016 -22.844  -5.762  1.00 98.88           C  
ATOM   1833  O   VAL B 139      -0.078 -21.375  -7.371  1.00 98.88           O  
ATOM   1834  CG1 VAL B 139       2.348 -21.656  -4.848  1.00 98.88           C  
ATOM   1835  CG2 VAL B 139       2.752 -24.094  -5.312  1.00 98.88           C  
ATOM   1836  N   VAL B 140      -1.079 -21.297  -5.371  1.00 98.94           N  
ATOM   1837  CA  VAL B 140      -1.858 -20.094  -5.637  1.00 98.94           C  
ATOM   1838  C   VAL B 140      -1.326 -18.938  -4.793  1.00 98.94           C  
ATOM   1839  CB  VAL B 140      -3.361 -20.312  -5.352  1.00 98.94           C  
ATOM   1840  O   VAL B 140      -1.236 -19.047  -3.568  1.00 98.94           O  
ATOM   1841  CG1 VAL B 140      -4.156 -19.047  -5.641  1.00 98.94           C  
ATOM   1842  CG2 VAL B 140      -3.895 -21.484  -6.180  1.00 98.94           C  
ATOM   1843  N   PHE B 141      -0.896 -17.891  -5.438  1.00 98.81           N  
ATOM   1844  CA  PHE B 141      -0.484 -16.672  -4.738  1.00 98.81           C  
ATOM   1845  C   PHE B 141      -1.601 -15.633  -4.750  1.00 98.81           C  
ATOM   1846  CB  PHE B 141       0.782 -16.094  -5.371  1.00 98.81           C  
ATOM   1847  O   PHE B 141      -2.070 -15.234  -5.816  1.00 98.81           O  
ATOM   1848  CG  PHE B 141       1.193 -14.758  -4.797  1.00 98.81           C  
ATOM   1849  CD1 PHE B 141       1.196 -13.617  -5.582  1.00 98.81           C  
ATOM   1850  CD2 PHE B 141       1.577 -14.656  -3.465  1.00 98.81           C  
ATOM   1851  CE1 PHE B 141       1.576 -12.383  -5.051  1.00 98.81           C  
ATOM   1852  CE2 PHE B 141       1.958 -13.430  -2.928  1.00 98.81           C  
ATOM   1853  CZ  PHE B 141       1.958 -12.297  -3.723  1.00 98.81           C  
ATOM   1854  N   PHE B 142      -2.055 -15.258  -3.568  1.00 98.19           N  
ATOM   1855  CA  PHE B 142      -3.010 -14.172  -3.387  1.00 98.19           C  
ATOM   1856  C   PHE B 142      -2.297 -12.820  -3.346  1.00 98.19           C  
ATOM   1857  CB  PHE B 142      -3.820 -14.375  -2.102  1.00 98.19           C  
ATOM   1858  O   PHE B 142      -1.715 -12.453  -2.324  1.00 98.19           O  
ATOM   1859  CG  PHE B 142      -4.793 -13.266  -1.813  1.00 98.19           C  
ATOM   1860  CD1 PHE B 142      -5.012 -12.828  -0.511  1.00 98.19           C  
ATOM   1861  CD2 PHE B 142      -5.492 -12.648  -2.848  1.00 98.19           C  
ATOM   1862  CE1 PHE B 142      -5.910 -11.805  -0.242  1.00 98.19           C  
ATOM   1863  CE2 PHE B 142      -6.395 -11.625  -2.586  1.00 98.19           C  
ATOM   1864  CZ  PHE B 142      -6.602 -11.203  -1.282  1.00 98.19           C  
ATOM   1865  N   GLY B 143      -2.340 -12.180  -4.559  1.00 95.19           N  
ATOM   1866  CA  GLY B 143      -1.703 -10.875  -4.660  1.00 95.19           C  
ATOM   1867  C   GLY B 143      -2.660  -9.727  -4.414  1.00 95.19           C  
ATOM   1868  O   GLY B 143      -3.654  -9.570  -5.125  1.00 95.19           O  
ATOM   1869  N   LEU B 144      -2.361  -8.969  -3.414  1.00 94.19           N  
ATOM   1870  CA  LEU B 144      -3.182  -7.820  -3.041  1.00 94.19           C  
ATOM   1871  C   LEU B 144      -2.316  -6.586  -2.805  1.00 94.19           C  
ATOM   1872  CB  LEU B 144      -4.000  -8.133  -1.785  1.00 94.19           C  
ATOM   1873  O   LEU B 144      -1.179  -6.699  -2.342  1.00 94.19           O  
ATOM   1874  CG  LEU B 144      -3.213  -8.289  -0.484  1.00 94.19           C  
ATOM   1875  CD1 LEU B 144      -3.701  -7.289   0.557  1.00 94.19           C  
ATOM   1876  CD2 LEU B 144      -3.332  -9.719   0.042  1.00 94.19           C  
ATOM   1877  N   GLY B 145      -2.834  -5.445  -3.232  1.00 93.56           N  
ATOM   1878  CA  GLY B 145      -2.100  -4.207  -3.016  1.00 93.56           C  
ATOM   1879  C   GLY B 145      -2.309  -3.189  -4.121  1.00 93.56           C  
ATOM   1880  O   GLY B 145      -2.869  -3.512  -5.172  1.00 93.56           O  
ATOM   1881  N   PHE B 146      -1.832  -2.023  -3.900  1.00 95.00           N  
ATOM   1882  CA  PHE B 146      -1.867  -0.944  -4.879  1.00 95.00           C  
ATOM   1883  C   PHE B 146      -0.642  -0.994  -5.785  1.00 95.00           C  
ATOM   1884  CB  PHE B 146      -1.948   0.416  -4.180  1.00 95.00           C  
ATOM   1885  O   PHE B 146      -0.018  -2.047  -5.938  1.00 95.00           O  
ATOM   1886  CG  PHE B 146      -3.287   0.695  -3.551  1.00 95.00           C  
ATOM   1887  CD1 PHE B 146      -4.340   1.182  -4.312  1.00 95.00           C  
ATOM   1888  CD2 PHE B 146      -3.490   0.472  -2.195  1.00 95.00           C  
ATOM   1889  CE1 PHE B 146      -5.582   1.441  -3.732  1.00 95.00           C  
ATOM   1890  CE2 PHE B 146      -4.727   0.729  -1.607  1.00 95.00           C  
ATOM   1891  CZ  PHE B 146      -5.770   1.215  -2.379  1.00 95.00           C  
ATOM   1892  N   GLU B 147      -0.397   0.058  -6.406  1.00 95.75           N  
ATOM   1893  CA  GLU B 147       0.662   0.172  -7.406  1.00 95.75           C  
ATOM   1894  C   GLU B 147       2.035  -0.076  -6.785  1.00 95.75           C  
ATOM   1895  CB  GLU B 147       0.627   1.551  -8.070  1.00 95.75           C  
ATOM   1896  O   GLU B 147       2.998  -0.367  -7.496  1.00 95.75           O  
ATOM   1897  CG  GLU B 147      -0.571   1.762  -8.984  1.00 95.75           C  
ATOM   1898  CD  GLU B 147      -1.742   2.441  -8.289  1.00 95.75           C  
ATOM   1899  OE1 GLU B 147      -2.525   3.143  -8.969  1.00 95.75           O  
ATOM   1900  OE2 GLU B 147      -1.877   2.270  -7.059  1.00 95.75           O  
ATOM   1901  N   THR B 148       2.133  -0.041  -5.473  1.00 94.56           N  
ATOM   1902  CA  THR B 148       3.410  -0.337  -4.832  1.00 94.56           C  
ATOM   1903  C   THR B 148       3.746  -1.820  -4.957  1.00 94.56           C  
ATOM   1904  CB  THR B 148       3.395   0.067  -3.346  1.00 94.56           C  
ATOM   1905  O   THR B 148       4.910  -2.184  -5.141  1.00 94.56           O  
ATOM   1906  CG2 THR B 148       4.801   0.062  -2.760  1.00 94.56           C  
ATOM   1907  OG1 THR B 148       2.842   1.383  -3.221  1.00 94.56           O  
ATOM   1908  N   THR B 149       2.770  -2.668  -4.910  1.00 95.81           N  
ATOM   1909  CA  THR B 149       2.973  -4.109  -4.863  1.00 95.81           C  
ATOM   1910  C   THR B 149       2.840  -4.723  -6.258  1.00 95.81           C  
ATOM   1911  CB  THR B 149       1.973  -4.785  -3.908  1.00 95.81           C  
ATOM   1912  O   THR B 149       3.428  -5.766  -6.543  1.00 95.81           O  
ATOM   1913  CG2 THR B 149       2.305  -6.262  -3.717  1.00 95.81           C  
ATOM   1914  OG1 THR B 149       2.020  -4.129  -2.635  1.00 95.81           O  
ATOM   1915  N   MET B 150       2.188  -4.086  -7.164  1.00 97.50           N  
ATOM   1916  CA  MET B 150       1.850  -4.617  -8.484  1.00 97.50           C  
ATOM   1917  C   MET B 150       3.111  -4.965  -9.266  1.00 97.50           C  
ATOM   1918  CB  MET B 150       1.007  -3.611  -9.266  1.00 97.50           C  
ATOM   1919  O   MET B 150       3.174  -6.012  -9.914  1.00 97.50           O  
ATOM   1920  CG  MET B 150      -0.446  -3.549  -8.820  1.00 97.50           C  
ATOM   1921  SD  MET B 150      -1.418  -2.312  -9.766  1.00 97.50           S  
ATOM   1922  CE  MET B 150      -1.609  -3.189 -11.344  1.00 97.50           C  
ATOM   1923  N   PRO B 151       4.148  -4.109  -9.195  1.00 97.94           N  
ATOM   1924  CA  PRO B 151       5.324  -4.449 -10.000  1.00 97.94           C  
ATOM   1925  C   PRO B 151       5.996  -5.742  -9.547  1.00 97.94           C  
ATOM   1926  CB  PRO B 151       6.254  -3.250  -9.789  1.00 97.94           C  
ATOM   1927  O   PRO B 151       6.520  -6.492 -10.383  1.00 97.94           O  
ATOM   1928  CG  PRO B 151       5.355  -2.146  -9.328  1.00 97.94           C  
ATOM   1929  CD  PRO B 151       4.219  -2.750  -8.555  1.00 97.94           C  
ATOM   1930  N   THR B 152       5.988  -6.012  -8.266  1.00 97.38           N  
ATOM   1931  CA  THR B 152       6.621  -7.230  -7.758  1.00 97.38           C  
ATOM   1932  C   THR B 152       5.863  -8.469  -8.234  1.00 97.38           C  
ATOM   1933  CB  THR B 152       6.688  -7.223  -6.219  1.00 97.38           C  
ATOM   1934  O   THR B 152       6.477  -9.461  -8.625  1.00 97.38           O  
ATOM   1935  CG2 THR B 152       7.246  -5.902  -5.699  1.00 97.38           C  
ATOM   1936  OG1 THR B 152       5.371  -7.418  -5.688  1.00 97.38           O  
ATOM   1937  N   THR B 153       4.594  -8.375  -8.219  1.00 98.25           N  
ATOM   1938  CA  THR B 153       3.770  -9.453  -8.750  1.00 98.25           C  
ATOM   1939  C   THR B 153       3.990  -9.609 -10.258  1.00 98.25           C  
ATOM   1940  CB  THR B 153       2.275  -9.203  -8.477  1.00 98.25           C  
ATOM   1941  O   THR B 153       4.125 -10.727 -10.750  1.00 98.25           O  
ATOM   1942  CG2 THR B 153       1.426 -10.383  -8.938  1.00 98.25           C  
ATOM   1943  OG1 THR B 153       2.082  -9.008  -7.070  1.00 98.25           O  
ATOM   1944  N   ALA B 154       4.062  -8.461 -10.930  1.00 98.69           N  
ATOM   1945  CA  ALA B 154       4.262  -8.484 -12.375  1.00 98.69           C  
ATOM   1946  C   ALA B 154       5.570  -9.180 -12.742  1.00 98.69           C  
ATOM   1947  CB  ALA B 154       4.246  -7.059 -12.930  1.00 98.69           C  
ATOM   1948  O   ALA B 154       5.586 -10.078 -13.586  1.00 98.69           O  
ATOM   1949  N   ILE B 155       6.613  -8.812 -12.109  1.00 98.44           N  
ATOM   1950  CA  ILE B 155       7.918  -9.406 -12.391  1.00 98.44           C  
ATOM   1951  C   ILE B 155       7.887 -10.898 -12.078  1.00 98.44           C  
ATOM   1952  CB  ILE B 155       9.039  -8.711 -11.586  1.00 98.44           C  
ATOM   1953  O   ILE B 155       8.469 -11.703 -12.805  1.00 98.44           O  
ATOM   1954  CG1 ILE B 155       9.164  -7.238 -12.000  1.00 98.44           C  
ATOM   1955  CG2 ILE B 155      10.367  -9.445 -11.766  1.00 98.44           C  
ATOM   1956  CD1 ILE B 155       9.484  -7.035 -13.469  1.00 98.44           C  
ATOM   1957  N   THR B 156       7.246 -11.281 -11.008  1.00 98.69           N  
ATOM   1958  CA  THR B 156       7.145 -12.688 -10.648  1.00 98.69           C  
ATOM   1959  C   THR B 156       6.418 -13.477 -11.727  1.00 98.69           C  
ATOM   1960  CB  THR B 156       6.410 -12.867  -9.305  1.00 98.69           C  
ATOM   1961  O   THR B 156       6.848 -14.570 -12.102  1.00 98.69           O  
ATOM   1962  CG2 THR B 156       6.293 -14.344  -8.930  1.00 98.69           C  
ATOM   1963  OG1 THR B 156       7.137 -12.180  -8.273  1.00 98.69           O  
ATOM   1964  N   LEU B 157       5.336 -12.945 -12.227  1.00 98.81           N  
ATOM   1965  CA  LEU B 157       4.590 -13.609 -13.289  1.00 98.81           C  
ATOM   1966  C   LEU B 157       5.406 -13.672 -14.578  1.00 98.81           C  
ATOM   1967  CB  LEU B 157       3.262 -12.891 -13.547  1.00 98.81           C  
ATOM   1968  O   LEU B 157       5.344 -14.664 -15.312  1.00 98.81           O  
ATOM   1969  CG  LEU B 157       2.189 -13.039 -12.469  1.00 98.81           C  
ATOM   1970  CD1 LEU B 157       1.041 -12.070 -12.727  1.00 98.81           C  
ATOM   1971  CD2 LEU B 157       1.681 -14.477 -12.414  1.00 98.81           C  
ATOM   1972  N   GLN B 158       6.133 -12.586 -14.836  1.00 98.69           N  
ATOM   1973  CA  GLN B 158       7.039 -12.617 -15.977  1.00 98.69           C  
ATOM   1974  C   GLN B 158       8.062 -13.742 -15.844  1.00 98.69           C  
ATOM   1975  CB  GLN B 158       7.758 -11.273 -16.125  1.00 98.69           C  
ATOM   1976  O   GLN B 158       8.336 -14.461 -16.812  1.00 98.69           O  
ATOM   1977  CG  GLN B 158       6.852 -10.141 -16.578  1.00 98.69           C  
ATOM   1978  CD  GLN B 158       7.555  -8.797 -16.594  1.00 98.69           C  
ATOM   1979  NE2 GLN B 158       7.012  -7.848 -17.359  1.00 98.69           N  
ATOM   1980  OE1 GLN B 158       8.578  -8.609 -15.938  1.00 98.69           O  
ATOM   1981  N   GLN B 159       8.562 -13.883 -14.672  1.00 98.00           N  
ATOM   1982  CA  GLN B 159       9.539 -14.945 -14.422  1.00 98.00           C  
ATOM   1983  C   GLN B 159       8.883 -16.312 -14.508  1.00 98.00           C  
ATOM   1984  CB  GLN B 159      10.188 -14.758 -13.047  1.00 98.00           C  
ATOM   1985  O   GLN B 159       9.477 -17.266 -15.047  1.00 98.00           O  
ATOM   1986  CG  GLN B 159      11.133 -13.570 -12.977  1.00 98.00           C  
ATOM   1987  CD  GLN B 159      11.852 -13.469 -11.641  1.00 98.00           C  
ATOM   1988  NE2 GLN B 159      12.188 -12.250 -11.234  1.00 98.00           N  
ATOM   1989  OE1 GLN B 159      12.109 -14.484 -10.984  1.00 98.00           O  
ATOM   1990  N   ALA B 160       7.727 -16.453 -13.953  1.00 98.69           N  
ATOM   1991  CA  ALA B 160       7.000 -17.719 -14.055  1.00 98.69           C  
ATOM   1992  C   ALA B 160       6.789 -18.109 -15.508  1.00 98.69           C  
ATOM   1993  CB  ALA B 160       5.660 -17.625 -13.328  1.00 98.69           C  
ATOM   1994  O   ALA B 160       6.949 -19.281 -15.875  1.00 98.69           O  
ATOM   1995  N   LYS B 161       6.414 -17.141 -16.297  1.00 98.56           N  
ATOM   1996  CA  LYS B 161       6.234 -17.375 -17.719  1.00 98.56           C  
ATOM   1997  C   LYS B 161       7.551 -17.781 -18.375  1.00 98.56           C  
ATOM   1998  CB  LYS B 161       5.660 -16.141 -18.406  1.00 98.56           C  
ATOM   1999  O   LYS B 161       7.602 -18.750 -19.141  1.00 98.56           O  
ATOM   2000  CG  LYS B 161       5.406 -16.312 -19.891  1.00 98.56           C  
ATOM   2001  CD  LYS B 161       4.824 -15.047 -20.516  1.00 98.56           C  
ATOM   2002  CE  LYS B 161       4.648 -15.188 -22.016  1.00 98.56           C  
ATOM   2003  NZ  LYS B 161       4.121 -13.930 -22.625  1.00 98.56           N  
ATOM   2004  N   ALA B 162       8.602 -17.047 -18.094  1.00 97.69           N  
ATOM   2005  CA  ALA B 162       9.914 -17.281 -18.688  1.00 97.69           C  
ATOM   2006  C   ALA B 162      10.422 -18.688 -18.328  1.00 97.69           C  
ATOM   2007  CB  ALA B 162      10.906 -16.234 -18.234  1.00 97.69           C  
ATOM   2008  O   ALA B 162      11.062 -19.344 -19.141  1.00 97.69           O  
ATOM   2009  N   ARG B 163      10.062 -19.141 -17.188  1.00 97.56           N  
ATOM   2010  CA  ARG B 163      10.539 -20.438 -16.703  1.00 97.56           C  
ATOM   2011  C   ARG B 163       9.523 -21.531 -17.016  1.00 97.56           C  
ATOM   2012  CB  ARG B 163      10.812 -20.375 -15.203  1.00 97.56           C  
ATOM   2013  O   ARG B 163       9.734 -22.688 -16.656  1.00 97.56           O  
ATOM   2014  CG  ARG B 163      11.930 -19.422 -14.812  1.00 97.56           C  
ATOM   2015  CD  ARG B 163      12.094 -19.328 -13.305  1.00 97.56           C  
ATOM   2016  NE  ARG B 163      13.016 -18.266 -12.930  1.00 97.56           N  
ATOM   2017  NH1 ARG B 163      12.734 -18.547 -10.648  1.00 97.56           N  
ATOM   2018  NH2 ARG B 163      14.148 -16.922 -11.445  1.00 97.56           N  
ATOM   2019  CZ  ARG B 163      13.297 -17.922 -11.672  1.00 97.56           C  
ATOM   2020  N   ASP B 164       8.492 -21.203 -17.562  1.00 97.88           N  
ATOM   2021  CA  ASP B 164       7.418 -22.109 -17.969  1.00 97.88           C  
ATOM   2022  C   ASP B 164       6.918 -22.938 -16.781  1.00 97.88           C  
ATOM   2023  CB  ASP B 164       7.898 -23.047 -19.078  1.00 97.88           C  
ATOM   2024  O   ASP B 164       6.797 -24.156 -16.875  1.00 97.88           O  
ATOM   2025  CG  ASP B 164       6.762 -23.766 -19.781  1.00 97.88           C  
ATOM   2026  OD1 ASP B 164       5.648 -23.203 -19.875  1.00 97.88           O  
ATOM   2027  OD2 ASP B 164       6.977 -24.891 -20.250  1.00 97.88           O  
ATOM   2028  N   VAL B 165       6.711 -22.281 -15.656  1.00 98.38           N  
ATOM   2029  CA  VAL B 165       6.141 -22.938 -14.484  1.00 98.38           C  
ATOM   2030  C   VAL B 165       4.648 -23.188 -14.711  1.00 98.38           C  
ATOM   2031  CB  VAL B 165       6.352 -22.094 -13.203  1.00 98.38           C  
ATOM   2032  O   VAL B 165       3.879 -22.234 -14.914  1.00 98.38           O  
ATOM   2033  CG1 VAL B 165       5.785 -22.812 -11.984  1.00 98.38           C  
ATOM   2034  CG2 VAL B 165       7.836 -21.797 -13.008  1.00 98.38           C  
ATOM   2035  N   GLN B 166       4.207 -24.406 -14.531  1.00 97.69           N  
ATOM   2036  CA  GLN B 166       2.873 -24.797 -14.984  1.00 97.69           C  
ATOM   2037  C   GLN B 166       1.897 -24.875 -13.812  1.00 97.69           C  
ATOM   2038  CB  GLN B 166       2.926 -26.141 -15.719  1.00 97.69           C  
ATOM   2039  O   GLN B 166       0.682 -24.922 -14.016  1.00 97.69           O  
ATOM   2040  CG  GLN B 166       3.750 -26.094 -17.000  1.00 97.69           C  
ATOM   2041  CD  GLN B 166       3.141 -25.203 -18.062  1.00 97.69           C  
ATOM   2042  NE2 GLN B 166       3.984 -24.453 -18.766  1.00 97.69           N  
ATOM   2043  OE1 GLN B 166       1.921 -25.203 -18.266  1.00 97.69           O  
ATOM   2044  N   ASN B 167       2.373 -25.000 -12.633  1.00 98.69           N  
ATOM   2045  CA  ASN B 167       1.508 -25.219 -11.477  1.00 98.69           C  
ATOM   2046  C   ASN B 167       1.429 -23.984 -10.594  1.00 98.69           C  
ATOM   2047  CB  ASN B 167       1.994 -26.422 -10.672  1.00 98.69           C  
ATOM   2048  O   ASN B 167       1.212 -24.094  -9.383  1.00 98.69           O  
ATOM   2049  CG  ASN B 167       3.338 -26.172 -10.016  1.00 98.69           C  
ATOM   2050  ND2 ASN B 167       3.508 -26.688  -8.805  1.00 98.69           N  
ATOM   2051  OD1 ASN B 167       4.219 -25.531 -10.594  1.00 98.69           O  
ATOM   2052  N   PHE B 168       1.762 -22.766 -11.133  1.00 98.88           N  
ATOM   2053  CA  PHE B 168       1.687 -21.500 -10.422  1.00 98.88           C  
ATOM   2054  C   PHE B 168       0.466 -20.703 -10.867  1.00 98.88           C  
ATOM   2055  CB  PHE B 168       2.961 -20.688 -10.648  1.00 98.88           C  
ATOM   2056  O   PHE B 168       0.258 -20.500 -12.062  1.00 98.88           O  
ATOM   2057  CG  PHE B 168       3.014 -19.406  -9.844  1.00 98.88           C  
ATOM   2058  CD1 PHE B 168       2.969 -18.172 -10.477  1.00 98.88           C  
ATOM   2059  CD2 PHE B 168       3.111 -19.453  -8.461  1.00 98.88           C  
ATOM   2060  CE1 PHE B 168       3.018 -16.984  -9.734  1.00 98.88           C  
ATOM   2061  CE2 PHE B 168       3.160 -18.281  -7.715  1.00 98.88           C  
ATOM   2062  CZ  PHE B 168       3.115 -17.047  -8.352  1.00 98.88           C  
ATOM   2063  N   TYR B 169      -0.349 -20.266  -9.891  1.00 98.88           N  
ATOM   2064  CA  TYR B 169      -1.574 -19.516 -10.141  1.00 98.88           C  
ATOM   2065  C   TYR B 169      -1.611 -18.250  -9.305  1.00 98.88           C  
ATOM   2066  CB  TYR B 169      -2.805 -20.375  -9.836  1.00 98.88           C  
ATOM   2067  O   TYR B 169      -1.017 -18.188  -8.227  1.00 98.88           O  
ATOM   2068  CG  TYR B 169      -2.887 -21.641 -10.664  1.00 98.88           C  
ATOM   2069  CD1 TYR B 169      -3.496 -21.625 -11.922  1.00 98.88           C  
ATOM   2070  CD2 TYR B 169      -2.355 -22.844 -10.203  1.00 98.88           C  
ATOM   2071  CE1 TYR B 169      -3.574 -22.781 -12.688  1.00 98.88           C  
ATOM   2072  CE2 TYR B 169      -2.430 -24.000 -10.961  1.00 98.88           C  
ATOM   2073  OH  TYR B 169      -3.115 -25.109 -12.961  1.00 98.88           O  
ATOM   2074  CZ  TYR B 169      -3.039 -23.969 -12.203  1.00 98.88           C  
ATOM   2075  N   PHE B 170      -2.248 -17.297  -9.906  1.00 98.75           N  
ATOM   2076  CA  PHE B 170      -2.318 -15.969  -9.297  1.00 98.75           C  
ATOM   2077  C   PHE B 170      -3.768 -15.547  -9.094  1.00 98.75           C  
ATOM   2078  CB  PHE B 170      -1.591 -14.938 -10.172  1.00 98.75           C  
ATOM   2079  O   PHE B 170      -4.551 -15.500 -10.047  1.00 98.75           O  
ATOM   2080  CG  PHE B 170      -1.758 -13.523  -9.703  1.00 98.75           C  
ATOM   2081  CD1 PHE B 170      -2.367 -12.570 -10.516  1.00 98.75           C  
ATOM   2082  CD2 PHE B 170      -1.307 -13.133  -8.453  1.00 98.75           C  
ATOM   2083  CE1 PHE B 170      -2.521 -11.258 -10.086  1.00 98.75           C  
ATOM   2084  CE2 PHE B 170      -1.459 -11.820  -8.016  1.00 98.75           C  
ATOM   2085  CZ  PHE B 170      -2.066 -10.883  -8.836  1.00 98.75           C  
ATOM   2086  N   PHE B 171      -4.164 -15.320  -7.836  1.00 98.38           N  
ATOM   2087  CA  PHE B 171      -5.441 -14.703  -7.500  1.00 98.38           C  
ATOM   2088  C   PHE B 171      -5.293 -13.195  -7.348  1.00 98.38           C  
ATOM   2089  CB  PHE B 171      -6.008 -15.305  -6.207  1.00 98.38           C  
ATOM   2090  O   PHE B 171      -4.703 -12.719  -6.371  1.00 98.38           O  
ATOM   2091  CG  PHE B 171      -7.410 -14.867  -5.895  1.00 98.38           C  
ATOM   2092  CD1 PHE B 171      -7.641 -13.719  -5.137  1.00 98.38           C  
ATOM   2093  CD2 PHE B 171      -8.500 -15.594  -6.359  1.00 98.38           C  
ATOM   2094  CE1 PHE B 171      -8.938 -13.312  -4.844  1.00 98.38           C  
ATOM   2095  CE2 PHE B 171      -9.797 -15.188  -6.070  1.00 98.38           C  
ATOM   2096  CZ  PHE B 171     -10.016 -14.047  -5.312  1.00 98.38           C  
ATOM   2097  N   CYS B 172      -5.902 -12.492  -8.234  1.00 97.31           N  
ATOM   2098  CA  CYS B 172      -5.641 -11.062  -8.375  1.00 97.31           C  
ATOM   2099  C   CYS B 172      -6.617 -10.250  -7.535  1.00 97.31           C  
ATOM   2100  CB  CYS B 172      -5.738 -10.641  -9.836  1.00 97.31           C  
ATOM   2101  O   CYS B 172      -7.828 -10.289  -7.766  1.00 97.31           O  
ATOM   2102  SG  CYS B 172      -5.312  -8.914 -10.133  1.00 97.31           S  
ATOM   2103  N   GLN B 173      -6.074  -9.508  -6.602  1.00 95.75           N  
ATOM   2104  CA  GLN B 173      -6.809  -8.477  -5.867  1.00 95.75           C  
ATOM   2105  C   GLN B 173      -6.012  -7.184  -5.785  1.00 95.75           C  
ATOM   2106  CB  GLN B 173      -7.160  -8.977  -4.461  1.00 95.75           C  
ATOM   2107  O   GLN B 173      -5.926  -6.566  -4.719  1.00 95.75           O  
ATOM   2108  CG  GLN B 173      -8.078  -8.039  -3.691  1.00 95.75           C  
ATOM   2109  CD  GLN B 173      -9.430  -7.871  -4.352  1.00 95.75           C  
ATOM   2110  NE2 GLN B 173      -9.984  -6.664  -4.277  1.00 95.75           N  
ATOM   2111  OE1 GLN B 173      -9.984  -8.820  -4.926  1.00 95.75           O  
ATOM   2112  N   HIS B 174      -5.273  -6.957  -6.883  1.00 96.19           N  
ATOM   2113  CA  HIS B 174      -4.652  -5.645  -7.012  1.00 96.19           C  
ATOM   2114  C   HIS B 174      -5.688  -4.574  -7.344  1.00 96.19           C  
ATOM   2115  CB  HIS B 174      -3.564  -5.672  -8.086  1.00 96.19           C  
ATOM   2116  O   HIS B 174      -6.629  -4.828  -8.094  1.00 96.19           O  
ATOM   2117  CG  HIS B 174      -2.312  -6.367  -7.656  1.00 96.19           C  
ATOM   2118  CD2 HIS B 174      -1.664  -7.438  -8.172  1.00 96.19           C  
ATOM   2119  ND1 HIS B 174      -1.581  -5.969  -6.559  1.00 96.19           N  
ATOM   2120  CE1 HIS B 174      -0.534  -6.766  -6.422  1.00 96.19           C  
ATOM   2121  NE2 HIS B 174      -0.561  -7.664  -7.391  1.00 96.19           N  
ATOM   2122  N   ILE B 175      -5.520  -3.430  -6.738  1.00 94.62           N  
ATOM   2123  CA  ILE B 175      -6.379  -2.275  -6.961  1.00 94.62           C  
ATOM   2124  C   ILE B 175      -5.527  -1.048  -7.273  1.00 94.62           C  
ATOM   2125  CB  ILE B 175      -7.289  -2.002  -5.742  1.00 94.62           C  
ATOM   2126  O   ILE B 175      -4.320  -1.042  -7.020  1.00 94.62           O  
ATOM   2127  CG1 ILE B 175      -6.445  -1.891  -4.465  1.00 94.62           C  
ATOM   2128  CG2 ILE B 175      -8.352  -3.096  -5.602  1.00 94.62           C  
ATOM   2129  CD1 ILE B 175      -7.258  -1.584  -3.213  1.00 94.62           C  
ATOM   2130  N   THR B 176      -6.164  -0.026  -7.879  1.00 94.75           N  
ATOM   2131  CA  THR B 176      -5.430   1.160  -8.305  1.00 94.75           C  
ATOM   2132  C   THR B 176      -5.922   2.398  -7.562  1.00 94.75           C  
ATOM   2133  CB  THR B 176      -5.574   1.383  -9.828  1.00 94.75           C  
ATOM   2134  O   THR B 176      -7.109   2.518  -7.258  1.00 94.75           O  
ATOM   2135  CG2 THR B 176      -4.953   0.231 -10.609  1.00 94.75           C  
ATOM   2136  OG1 THR B 176      -6.961   1.483 -10.164  1.00 94.75           O  
ATOM   2137  N   LEU B 177      -5.031   3.301  -7.297  1.00 94.06           N  
ATOM   2138  CA  LEU B 177      -5.277   4.434  -6.414  1.00 94.06           C  
ATOM   2139  C   LEU B 177      -6.074   5.520  -7.129  1.00 94.06           C  
ATOM   2140  CB  LEU B 177      -3.953   5.012  -5.902  1.00 94.06           C  
ATOM   2141  O   LEU B 177      -7.035   6.055  -6.574  1.00 94.06           O  
ATOM   2142  CG  LEU B 177      -4.055   6.207  -4.957  1.00 94.06           C  
ATOM   2143  CD1 LEU B 177      -4.797   5.812  -3.682  1.00 94.06           C  
ATOM   2144  CD2 LEU B 177      -2.670   6.754  -4.629  1.00 94.06           C  
ATOM   2145  N   ILE B 178      -5.785   5.820  -8.359  1.00 95.00           N  
ATOM   2146  CA  ILE B 178      -6.266   7.020  -9.039  1.00 95.00           C  
ATOM   2147  C   ILE B 178      -7.777   6.930  -9.234  1.00 95.00           C  
ATOM   2148  CB  ILE B 178      -5.559   7.215 -10.398  1.00 95.00           C  
ATOM   2149  O   ILE B 178      -8.516   7.848  -8.867  1.00 95.00           O  
ATOM   2150  CG1 ILE B 178      -4.078   7.547 -10.188  1.00 95.00           C  
ATOM   2151  CG2 ILE B 178      -6.254   8.312 -11.219  1.00 95.00           C  
ATOM   2152  CD1 ILE B 178      -3.834   8.727  -9.266  1.00 95.00           C  
ATOM   2153  N   PRO B 179      -8.352   5.812  -9.688  1.00 93.44           N  
ATOM   2154  CA  PRO B 179      -9.812   5.738  -9.789  1.00 93.44           C  
ATOM   2155  C   PRO B 179     -10.508   5.895  -8.445  1.00 93.44           C  
ATOM   2156  CB  PRO B 179     -10.055   4.344 -10.375  1.00 93.44           C  
ATOM   2157  O   PRO B 179     -11.609   6.449  -8.375  1.00 93.44           O  
ATOM   2158  CG  PRO B 179      -8.812   4.023 -11.133  1.00 93.44           C  
ATOM   2159  CD  PRO B 179      -7.641   4.621 -10.406  1.00 93.44           C  
ATOM   2160  N   THR B 180      -9.867   5.441  -7.422  1.00 91.31           N  
ATOM   2161  CA  THR B 180     -10.430   5.543  -6.082  1.00 91.31           C  
ATOM   2162  C   THR B 180     -10.516   7.000  -5.641  1.00 91.31           C  
ATOM   2163  CB  THR B 180      -9.602   4.738  -5.062  1.00 91.31           C  
ATOM   2164  O   THR B 180     -11.555   7.445  -5.145  1.00 91.31           O  
ATOM   2165  CG2 THR B 180     -10.219   4.805  -3.672  1.00 91.31           C  
ATOM   2166  OG1 THR B 180      -9.539   3.371  -5.480  1.00 91.31           O  
ATOM   2167  N   LEU B 181      -9.438   7.703  -5.883  1.00 94.44           N  
ATOM   2168  CA  LEU B 181      -9.422   9.109  -5.500  1.00 94.44           C  
ATOM   2169  C   LEU B 181     -10.430   9.906  -6.320  1.00 94.44           C  
ATOM   2170  CB  LEU B 181      -8.016   9.695  -5.672  1.00 94.44           C  
ATOM   2171  O   LEU B 181     -11.109  10.789  -5.789  1.00 94.44           O  
ATOM   2172  CG  LEU B 181      -6.930   9.133  -4.762  1.00 94.44           C  
ATOM   2173  CD1 LEU B 181      -5.609   9.859  -5.000  1.00 94.44           C  
ATOM   2174  CD2 LEU B 181      -7.348   9.242  -3.299  1.00 94.44           C  
ATOM   2175  N   ARG B 182     -10.547   9.586  -7.559  1.00 94.25           N  
ATOM   2176  CA  ARG B 182     -11.523  10.258  -8.406  1.00 94.25           C  
ATOM   2177  C   ARG B 182     -12.938  10.016  -7.914  1.00 94.25           C  
ATOM   2178  CB  ARG B 182     -11.383   9.789  -9.859  1.00 94.25           C  
ATOM   2179  O   ARG B 182     -13.734  10.945  -7.812  1.00 94.25           O  
ATOM   2180  CG  ARG B 182     -12.273  10.539 -10.836  1.00 94.25           C  
ATOM   2181  CD  ARG B 182     -12.000  10.133 -12.281  1.00 94.25           C  
ATOM   2182  NE  ARG B 182     -10.648  10.508 -12.695  1.00 94.25           N  
ATOM   2183  NH1 ARG B 182     -11.188  12.695 -13.195  1.00 94.25           N  
ATOM   2184  NH2 ARG B 182      -9.039  11.945 -13.484  1.00 94.25           N  
ATOM   2185  CZ  ARG B 182     -10.297  11.711 -13.125  1.00 94.25           C  
ATOM   2186  N   SER B 183     -13.234   8.789  -7.605  1.00 91.44           N  
ATOM   2187  CA  SER B 183     -14.555   8.438  -7.109  1.00 91.44           C  
ATOM   2188  C   SER B 183     -14.891   9.195  -5.828  1.00 91.44           C  
ATOM   2189  CB  SER B 183     -14.648   6.930  -6.859  1.00 91.44           C  
ATOM   2190  O   SER B 183     -16.016   9.641  -5.645  1.00 91.44           O  
ATOM   2191  OG  SER B 183     -15.914   6.582  -6.320  1.00 91.44           O  
ATOM   2192  N   LEU B 184     -13.945   9.367  -4.957  1.00 92.12           N  
ATOM   2193  CA  LEU B 184     -14.148  10.094  -3.711  1.00 92.12           C  
ATOM   2194  C   LEU B 184     -14.445  11.562  -3.980  1.00 92.12           C  
ATOM   2195  CB  LEU B 184     -12.906   9.969  -2.816  1.00 92.12           C  
ATOM   2196  O   LEU B 184     -15.359  12.133  -3.377  1.00 92.12           O  
ATOM   2197  CG  LEU B 184     -12.672   8.609  -2.162  1.00 92.12           C  
ATOM   2198  CD1 LEU B 184     -11.383   8.625  -1.356  1.00 92.12           C  
ATOM   2199  CD2 LEU B 184     -13.859   8.227  -1.279  1.00 92.12           C  
ATOM   2200  N   LEU B 185     -13.711  12.109  -4.918  1.00 94.69           N  
ATOM   2201  CA  LEU B 185     -13.828  13.531  -5.203  1.00 94.69           C  
ATOM   2202  C   LEU B 185     -15.109  13.828  -5.984  1.00 94.69           C  
ATOM   2203  CB  LEU B 185     -12.609  14.023  -5.992  1.00 94.69           C  
ATOM   2204  O   LEU B 185     -15.609  14.953  -5.953  1.00 94.69           O  
ATOM   2205  CG  LEU B 185     -11.328  14.242  -5.188  1.00 94.69           C  
ATOM   2206  CD1 LEU B 185     -10.141  14.430  -6.125  1.00 94.69           C  
ATOM   2207  CD2 LEU B 185     -11.477  15.438  -4.254  1.00 94.69           C  
ATOM   2208  N   GLU B 186     -15.680  12.891  -6.648  1.00 93.38           N  
ATOM   2209  CA  GLU B 186     -16.906  13.070  -7.434  1.00 93.38           C  
ATOM   2210  C   GLU B 186     -18.141  12.977  -6.551  1.00 93.38           C  
ATOM   2211  CB  GLU B 186     -16.969  12.031  -8.555  1.00 93.38           C  
ATOM   2212  O   GLU B 186     -19.234  13.391  -6.957  1.00 93.38           O  
ATOM   2213  CG  GLU B 186     -16.047  12.328  -9.727  1.00 93.38           C  
ATOM   2214  CD  GLU B 186     -15.984  11.195 -10.742  1.00 93.38           C  
ATOM   2215  OE1 GLU B 186     -15.383  11.383 -11.820  1.00 93.38           O  
ATOM   2216  OE2 GLU B 186     -16.531  10.109 -10.445  1.00 93.38           O  
ATOM   2217  N   GLN B 187     -17.984  12.438  -5.375  1.00 89.06           N  
ATOM   2218  CA  GLN B 187     -19.109  12.406  -4.445  1.00 89.06           C  
ATOM   2219  C   GLN B 187     -19.469  13.812  -3.973  1.00 89.06           C  
ATOM   2220  CB  GLN B 187     -18.781  11.516  -3.242  1.00 89.06           C  
ATOM   2221  O   GLN B 187     -18.594  14.617  -3.668  1.00 89.06           O  
ATOM   2222  CG  GLN B 187     -18.625  10.039  -3.594  1.00 89.06           C  
ATOM   2223  CD  GLN B 187     -18.375   9.172  -2.377  1.00 89.06           C  
ATOM   2224  NE2 GLN B 187     -18.203   7.875  -2.598  1.00 89.06           N  
ATOM   2225  OE1 GLN B 187     -18.312   9.664  -1.245  1.00 89.06           O  
ATOM   2226  N   PRO B 188     -20.781  13.961  -3.924  1.00 87.31           N  
ATOM   2227  CA  PRO B 188     -21.188  15.266  -3.396  1.00 87.31           C  
ATOM   2228  C   PRO B 188     -20.828  15.445  -1.922  1.00 87.31           C  
ATOM   2229  CB  PRO B 188     -22.703  15.273  -3.596  1.00 87.31           C  
ATOM   2230  O   PRO B 188     -20.891  14.484  -1.148  1.00 87.31           O  
ATOM   2231  CG  PRO B 188     -23.062  13.836  -3.799  1.00 87.31           C  
ATOM   2232  CD  PRO B 188     -21.828  13.086  -4.195  1.00 87.31           C  
ATOM   2233  N   ASP B 189     -20.344  16.500  -1.479  1.00 86.38           N  
ATOM   2234  CA  ASP B 189     -20.062  16.891  -0.100  1.00 86.38           C  
ATOM   2235  C   ASP B 189     -19.000  15.992   0.526  1.00 86.38           C  
ATOM   2236  CB  ASP B 189     -21.344  16.859   0.736  1.00 86.38           C  
ATOM   2237  O   ASP B 189     -19.156  15.555   1.667  1.00 86.38           O  
ATOM   2238  CG  ASP B 189     -22.391  17.859   0.266  1.00 86.38           C  
ATOM   2239  OD1 ASP B 189     -22.016  18.953  -0.214  1.00 86.38           O  
ATOM   2240  OD2 ASP B 189     -23.594  17.562   0.380  1.00 86.38           O  
ATOM   2241  N   ASN B 190     -17.984  15.570  -0.176  1.00 89.06           N  
ATOM   2242  CA  ASN B 190     -16.922  14.719   0.358  1.00 89.06           C  
ATOM   2243  C   ASN B 190     -16.172  15.414   1.484  1.00 89.06           C  
ATOM   2244  CB  ASN B 190     -15.969  14.297  -0.753  1.00 89.06           C  
ATOM   2245  O   ASN B 190     -15.539  14.750   2.316  1.00 89.06           O  
ATOM   2246  CG  ASN B 190     -15.281  15.477  -1.416  1.00 89.06           C  
ATOM   2247  ND2 ASN B 190     -15.695  15.789  -2.639  1.00 89.06           N  
ATOM   2248  OD1 ASN B 190     -14.391  16.094  -0.835  1.00 89.06           O  
ATOM   2249  N   GLY B 191     -16.234  16.688   1.652  1.00 92.62           N  
ATOM   2250  CA  GLY B 191     -15.648  17.438   2.744  1.00 92.62           C  
ATOM   2251  C   GLY B 191     -14.133  17.391   2.760  1.00 92.62           C  
ATOM   2252  O   GLY B 191     -13.508  17.625   3.795  1.00 92.62           O  
ATOM   2253  N   ILE B 192     -13.453  17.031   1.623  1.00 96.19           N  
ATOM   2254  CA  ILE B 192     -12.000  16.938   1.523  1.00 96.19           C  
ATOM   2255  C   ILE B 192     -11.445  18.250   0.956  1.00 96.19           C  
ATOM   2256  CB  ILE B 192     -11.570  15.750   0.646  1.00 96.19           C  
ATOM   2257  O   ILE B 192     -11.789  18.641  -0.159  1.00 96.19           O  
ATOM   2258  CG1 ILE B 192     -12.164  14.445   1.192  1.00 96.19           C  
ATOM   2259  CG2 ILE B 192     -10.047  15.664   0.563  1.00 96.19           C  
ATOM   2260  CD1 ILE B 192     -12.109  13.281   0.210  1.00 96.19           C  
ATOM   2261  N   ASP B 193     -10.531  18.859   1.719  1.00 97.56           N  
ATOM   2262  CA  ASP B 193     -10.016  20.156   1.302  1.00 97.56           C  
ATOM   2263  C   ASP B 193      -8.617  20.031   0.698  1.00 97.56           C  
ATOM   2264  CB  ASP B 193      -9.984  21.141   2.484  1.00 97.56           C  
ATOM   2265  O   ASP B 193      -8.164  20.922  -0.020  1.00 97.56           O  
ATOM   2266  CG  ASP B 193     -11.375  21.469   3.002  1.00 97.56           C  
ATOM   2267  OD1 ASP B 193     -12.195  22.016   2.232  1.00 97.56           O  
ATOM   2268  OD2 ASP B 193     -11.641  21.203   4.191  1.00 97.56           O  
ATOM   2269  N   ALA B 194      -7.930  18.984   0.996  1.00 98.25           N  
ATOM   2270  CA  ALA B 194      -6.562  18.750   0.540  1.00 98.25           C  
ATOM   2271  C   ALA B 194      -6.176  17.281   0.710  1.00 98.25           C  
ATOM   2272  CB  ALA B 194      -5.586  19.641   1.296  1.00 98.25           C  
ATOM   2273  O   ALA B 194      -6.859  16.531   1.410  1.00 98.25           O  
ATOM   2274  N   PHE B 195      -5.035  16.922   0.061  1.00 98.50           N  
ATOM   2275  CA  PHE B 195      -4.594  15.531   0.135  1.00 98.50           C  
ATOM   2276  C   PHE B 195      -3.129  15.453   0.551  1.00 98.50           C  
ATOM   2277  CB  PHE B 195      -4.797  14.828  -1.212  1.00 98.50           C  
ATOM   2278  O   PHE B 195      -2.299  16.219   0.074  1.00 98.50           O  
ATOM   2279  CG  PHE B 195      -6.230  14.484  -1.506  1.00 98.50           C  
ATOM   2280  CD1 PHE B 195      -6.762  13.266  -1.095  1.00 98.50           C  
ATOM   2281  CD2 PHE B 195      -7.047  15.367  -2.193  1.00 98.50           C  
ATOM   2282  CE1 PHE B 195      -8.086  12.938  -1.365  1.00 98.50           C  
ATOM   2283  CE2 PHE B 195      -8.375  15.055  -2.467  1.00 98.50           C  
ATOM   2284  CZ  PHE B 195      -8.891  13.836  -2.053  1.00 98.50           C  
ATOM   2285  N   LEU B 196      -2.902  14.602   1.452  1.00 98.06           N  
ATOM   2286  CA  LEU B 196      -1.569  14.047   1.660  1.00 98.06           C  
ATOM   2287  C   LEU B 196      -1.432  12.695   0.975  1.00 98.06           C  
ATOM   2288  CB  LEU B 196      -1.274  13.906   3.156  1.00 98.06           C  
ATOM   2289  O   LEU B 196      -1.972  11.695   1.453  1.00 98.06           O  
ATOM   2290  CG  LEU B 196       0.201  13.836   3.553  1.00 98.06           C  
ATOM   2291  CD1 LEU B 196       0.877  15.188   3.314  1.00 98.06           C  
ATOM   2292  CD2 LEU B 196       0.344  13.414   5.012  1.00 98.06           C  
ATOM   2293  N   ALA B 197      -0.725  12.672  -0.131  1.00 97.19           N  
ATOM   2294  CA  ALA B 197      -0.653  11.492  -0.999  1.00 97.19           C  
ATOM   2295  C   ALA B 197       0.423  10.523  -0.519  1.00 97.19           C  
ATOM   2296  CB  ALA B 197      -0.381  11.914  -2.441  1.00 97.19           C  
ATOM   2297  O   ALA B 197       1.408  10.938   0.099  1.00 97.19           O  
ATOM   2298  N   PRO B 198       0.255   9.234  -0.822  1.00 95.62           N  
ATOM   2299  CA  PRO B 198       1.185   8.203  -0.351  1.00 95.62           C  
ATOM   2300  C   PRO B 198       2.551   8.289  -1.029  1.00 95.62           C  
ATOM   2301  CB  PRO B 198       0.474   6.898  -0.712  1.00 95.62           C  
ATOM   2302  O   PRO B 198       2.629   8.430  -2.252  1.00 95.62           O  
ATOM   2303  CG  PRO B 198      -0.444   7.258  -1.834  1.00 95.62           C  
ATOM   2304  CD  PRO B 198      -0.810   8.711  -1.704  1.00 95.62           C  
ATOM   2305  N   GLY B 199       3.602   8.109  -0.268  1.00 93.00           N  
ATOM   2306  CA  GLY B 199       4.961   8.141  -0.787  1.00 93.00           C  
ATOM   2307  C   GLY B 199       5.293   6.941  -1.655  1.00 93.00           C  
ATOM   2308  O   GLY B 199       5.742   7.098  -2.793  1.00 93.00           O  
ATOM   2309  N   HIS B 200       4.957   5.766  -1.237  1.00 93.06           N  
ATOM   2310  CA  HIS B 200       5.461   4.566  -1.896  1.00 93.06           C  
ATOM   2311  C   HIS B 200       4.664   4.258  -3.158  1.00 93.06           C  
ATOM   2312  CB  HIS B 200       5.414   3.373  -0.940  1.00 93.06           C  
ATOM   2313  O   HIS B 200       5.227   3.791  -4.152  1.00 93.06           O  
ATOM   2314  CG  HIS B 200       6.492   3.393   0.096  1.00 93.06           C  
ATOM   2315  CD2 HIS B 200       7.527   4.242   0.286  1.00 93.06           C  
ATOM   2316  ND1 HIS B 200       6.582   2.445   1.094  1.00 93.06           N  
ATOM   2317  CE1 HIS B 200       7.629   2.715   1.854  1.00 93.06           C  
ATOM   2318  NE2 HIS B 200       8.219   3.801   1.386  1.00 93.06           N  
ATOM   2319  N   VAL B 201       3.400   4.504  -3.145  1.00 96.00           N  
ATOM   2320  CA  VAL B 201       2.637   4.379  -4.379  1.00 96.00           C  
ATOM   2321  C   VAL B 201       3.148   5.383  -5.410  1.00 96.00           C  
ATOM   2322  CB  VAL B 201       1.125   4.590  -4.137  1.00 96.00           C  
ATOM   2323  O   VAL B 201       3.336   5.043  -6.578  1.00 96.00           O  
ATOM   2324  CG1 VAL B 201       0.382   4.758  -5.461  1.00 96.00           C  
ATOM   2325  CG2 VAL B 201       0.545   3.424  -3.338  1.00 96.00           C  
ATOM   2326  N   SER B 202       3.443   6.586  -4.953  1.00 96.88           N  
ATOM   2327  CA  SER B 202       3.900   7.664  -5.824  1.00 96.88           C  
ATOM   2328  C   SER B 202       5.285   7.367  -6.391  1.00 96.88           C  
ATOM   2329  CB  SER B 202       3.928   8.992  -5.066  1.00 96.88           C  
ATOM   2330  O   SER B 202       5.617   7.809  -7.496  1.00 96.88           O  
ATOM   2331  OG  SER B 202       2.652   9.289  -4.520  1.00 96.88           O  
ATOM   2332  N   MET B 203       6.070   6.602  -5.691  1.00 95.38           N  
ATOM   2333  CA  MET B 203       7.379   6.195  -6.195  1.00 95.38           C  
ATOM   2334  C   MET B 203       7.238   5.375  -7.477  1.00 95.38           C  
ATOM   2335  CB  MET B 203       8.133   5.387  -5.141  1.00 95.38           C  
ATOM   2336  O   MET B 203       8.133   5.379  -8.320  1.00 95.38           O  
ATOM   2337  CG  MET B 203       9.422   4.766  -5.648  1.00 95.38           C  
ATOM   2338  SD  MET B 203      10.203   3.654  -4.414  1.00 95.38           S  
ATOM   2339  CE  MET B 203       8.984   2.314  -4.367  1.00 95.38           C  
ATOM   2340  N   VAL B 204       6.086   4.758  -7.621  1.00 97.19           N  
ATOM   2341  CA  VAL B 204       5.836   3.912  -8.781  1.00 97.19           C  
ATOM   2342  C   VAL B 204       5.145   4.727  -9.875  1.00 97.19           C  
ATOM   2343  CB  VAL B 204       4.977   2.682  -8.414  1.00 97.19           C  
ATOM   2344  O   VAL B 204       5.629   4.793 -11.008  1.00 97.19           O  
ATOM   2345  CG1 VAL B 204       4.574   1.908  -9.672  1.00 97.19           C  
ATOM   2346  CG2 VAL B 204       5.730   1.776  -7.441  1.00 97.19           C  
ATOM   2347  N   ILE B 205       4.082   5.441  -9.547  1.00 97.31           N  
ATOM   2348  CA  ILE B 205       3.223   6.008 -10.578  1.00 97.31           C  
ATOM   2349  C   ILE B 205       3.654   7.441 -10.875  1.00 97.31           C  
ATOM   2350  CB  ILE B 205       1.736   5.973 -10.156  1.00 97.31           C  
ATOM   2351  O   ILE B 205       3.240   8.023 -11.883  1.00 97.31           O  
ATOM   2352  CG1 ILE B 205       1.506   6.859  -8.930  1.00 97.31           C  
ATOM   2353  CG2 ILE B 205       1.287   4.531  -9.883  1.00 97.31           C  
ATOM   2354  CD1 ILE B 205       0.041   7.020  -8.547  1.00 97.31           C  
ATOM   2355  N   GLY B 206       4.461   8.023 -10.031  1.00 97.06           N  
ATOM   2356  CA  GLY B 206       4.852   9.414 -10.203  1.00 97.06           C  
ATOM   2357  C   GLY B 206       3.836  10.391  -9.641  1.00 97.06           C  
ATOM   2358  O   GLY B 206       2.795   9.984  -9.125  1.00 97.06           O  
ATOM   2359  N   THR B 207       4.180  11.672  -9.766  1.00 97.56           N  
ATOM   2360  CA  THR B 207       3.326  12.703  -9.180  1.00 97.56           C  
ATOM   2361  C   THR B 207       2.346  13.242 -10.219  1.00 97.56           C  
ATOM   2362  CB  THR B 207       4.164  13.859  -8.609  1.00 97.56           C  
ATOM   2363  O   THR B 207       1.296  13.781  -9.867  1.00 97.56           O  
ATOM   2364  CG2 THR B 207       5.090  13.375  -7.504  1.00 97.56           C  
ATOM   2365  OG1 THR B 207       4.953  14.438  -9.664  1.00 97.56           O  
ATOM   2366  N   ASP B 208       2.621  13.062 -11.500  1.00 96.19           N  
ATOM   2367  CA  ASP B 208       1.781  13.578 -12.578  1.00 96.19           C  
ATOM   2368  C   ASP B 208       0.392  12.945 -12.539  1.00 96.19           C  
ATOM   2369  CB  ASP B 208       2.438  13.328 -13.938  1.00 96.19           C  
ATOM   2370  O   ASP B 208      -0.591  13.562 -12.953  1.00 96.19           O  
ATOM   2371  CG  ASP B 208       3.627  14.234 -14.195  1.00 96.19           C  
ATOM   2372  OD1 ASP B 208       3.801  15.234 -13.469  1.00 96.19           O  
ATOM   2373  OD2 ASP B 208       4.398  13.945 -15.133  1.00 96.19           O  
ATOM   2374  N   ALA B 209       0.355  11.773 -12.055  1.00 96.25           N  
ATOM   2375  CA  ALA B 209      -0.907  11.039 -12.016  1.00 96.25           C  
ATOM   2376  C   ALA B 209      -1.940  11.773 -11.164  1.00 96.25           C  
ATOM   2377  CB  ALA B 209      -0.685   9.625 -11.477  1.00 96.25           C  
ATOM   2378  O   ALA B 209      -3.146  11.594 -11.352  1.00 96.25           O  
ATOM   2379  N   TYR B 210      -1.487  12.617 -10.250  1.00 97.75           N  
ATOM   2380  CA  TYR B 210      -2.377  13.297  -9.312  1.00 97.75           C  
ATOM   2381  C   TYR B 210      -2.855  14.633  -9.891  1.00 97.75           C  
ATOM   2382  CB  TYR B 210      -1.672  13.531  -7.977  1.00 97.75           C  
ATOM   2383  O   TYR B 210      -3.678  15.312  -9.273  1.00 97.75           O  
ATOM   2384  CG  TYR B 210      -1.240  12.258  -7.289  1.00 97.75           C  
ATOM   2385  CD1 TYR B 210      -2.182  11.336  -6.836  1.00 97.75           C  
ATOM   2386  CD2 TYR B 210       0.106  11.977  -7.090  1.00 97.75           C  
ATOM   2387  CE1 TYR B 210      -1.788  10.164  -6.199  1.00 97.75           C  
ATOM   2388  CE2 TYR B 210       0.510  10.805  -6.453  1.00 97.75           C  
ATOM   2389  OH  TYR B 210      -0.049   8.750  -5.387  1.00 97.75           O  
ATOM   2390  CZ  TYR B 210      -0.443   9.906  -6.016  1.00 97.75           C  
ATOM   2391  N   ASN B 211      -2.430  15.062 -11.055  1.00 97.56           N  
ATOM   2392  CA  ASN B 211      -2.643  16.406 -11.586  1.00 97.56           C  
ATOM   2393  C   ASN B 211      -4.129  16.750 -11.672  1.00 97.56           C  
ATOM   2394  CB  ASN B 211      -1.982  16.562 -12.961  1.00 97.56           C  
ATOM   2395  O   ASN B 211      -4.523  17.891 -11.453  1.00 97.56           O  
ATOM   2396  CG  ASN B 211      -0.489  16.797 -12.867  1.00 97.56           C  
ATOM   2397  ND2 ASN B 211       0.227  16.516 -13.945  1.00 97.56           N  
ATOM   2398  OD1 ASN B 211       0.018  17.234 -11.828  1.00 97.56           O  
ATOM   2399  N   PHE B 212      -4.984  15.789 -11.938  1.00 97.12           N  
ATOM   2400  CA  PHE B 212      -6.410  16.047 -12.102  1.00 97.12           C  
ATOM   2401  C   PHE B 212      -7.020  16.578 -10.805  1.00 97.12           C  
ATOM   2402  CB  PHE B 212      -7.141  14.773 -12.547  1.00 97.12           C  
ATOM   2403  O   PHE B 212      -8.039  17.266 -10.828  1.00 97.12           O  
ATOM   2404  CG  PHE B 212      -7.363  13.781 -11.430  1.00 97.12           C  
ATOM   2405  CD1 PHE B 212      -6.379  12.867 -11.094  1.00 97.12           C  
ATOM   2406  CD2 PHE B 212      -8.562  13.773 -10.727  1.00 97.12           C  
ATOM   2407  CE1 PHE B 212      -6.582  11.953 -10.062  1.00 97.12           C  
ATOM   2408  CE2 PHE B 212      -8.773  12.859  -9.695  1.00 97.12           C  
ATOM   2409  CZ  PHE B 212      -7.781  11.945  -9.367  1.00 97.12           C  
ATOM   2410  N   ILE B 213      -6.434  16.250  -9.680  1.00 97.94           N  
ATOM   2411  CA  ILE B 213      -6.977  16.656  -8.391  1.00 97.94           C  
ATOM   2412  C   ILE B 213      -6.855  18.172  -8.242  1.00 97.94           C  
ATOM   2413  CB  ILE B 213      -6.266  15.945  -7.223  1.00 97.94           C  
ATOM   2414  O   ILE B 213      -7.797  18.844  -7.801  1.00 97.94           O  
ATOM   2415  CG1 ILE B 213      -6.496  14.430  -7.305  1.00 97.94           C  
ATOM   2416  CG2 ILE B 213      -6.742  16.500  -5.879  1.00 97.94           C  
ATOM   2417  CD1 ILE B 213      -5.773  13.641  -6.223  1.00 97.94           C  
ATOM   2418  N   ALA B 214      -5.715  18.672  -8.633  1.00 97.81           N  
ATOM   2419  CA  ALA B 214      -5.500  20.109  -8.570  1.00 97.81           C  
ATOM   2420  C   ALA B 214      -6.223  20.828  -9.719  1.00 97.81           C  
ATOM   2421  CB  ALA B 214      -4.008  20.438  -8.602  1.00 97.81           C  
ATOM   2422  O   ALA B 214      -6.848  21.875  -9.508  1.00 97.81           O  
ATOM   2423  N   SER B 215      -6.148  20.281 -10.906  1.00 97.06           N  
ATOM   2424  CA  SER B 215      -6.664  20.969 -12.094  1.00 97.06           C  
ATOM   2425  C   SER B 215      -8.188  20.875 -12.156  1.00 97.06           C  
ATOM   2426  CB  SER B 215      -6.055  20.359 -13.359  1.00 97.06           C  
ATOM   2427  O   SER B 215      -8.859  21.891 -12.375  1.00 97.06           O  
ATOM   2428  OG  SER B 215      -6.402  18.984 -13.477  1.00 97.06           O  
ATOM   2429  N   ASP B 216      -8.758  19.703 -11.930  1.00 96.75           N  
ATOM   2430  CA  ASP B 216     -10.188  19.484 -12.125  1.00 96.75           C  
ATOM   2431  C   ASP B 216     -10.969  19.781 -10.844  1.00 96.75           C  
ATOM   2432  CB  ASP B 216     -10.453  18.062 -12.594  1.00 96.75           C  
ATOM   2433  O   ASP B 216     -12.086  20.297 -10.898  1.00 96.75           O  
ATOM   2434  CG  ASP B 216      -9.758  17.719 -13.898  1.00 96.75           C  
ATOM   2435  OD1 ASP B 216      -9.336  18.656 -14.625  1.00 96.75           O  
ATOM   2436  OD2 ASP B 216      -9.641  16.516 -14.211  1.00 96.75           O  
ATOM   2437  N   PHE B 217     -10.359  19.500  -9.695  1.00 97.25           N  
ATOM   2438  CA  PHE B 217     -11.125  19.578  -8.453  1.00 97.25           C  
ATOM   2439  C   PHE B 217     -10.609  20.703  -7.562  1.00 97.25           C  
ATOM   2440  CB  PHE B 217     -11.070  18.234  -7.707  1.00 97.25           C  
ATOM   2441  O   PHE B 217     -11.172  20.953  -6.496  1.00 97.25           O  
ATOM   2442  CG  PHE B 217     -11.805  17.125  -8.398  1.00 97.25           C  
ATOM   2443  CD1 PHE B 217     -13.164  16.938  -8.188  1.00 97.25           C  
ATOM   2444  CD2 PHE B 217     -11.141  16.266  -9.258  1.00 97.25           C  
ATOM   2445  CE1 PHE B 217     -13.852  15.906  -8.828  1.00 97.25           C  
ATOM   2446  CE2 PHE B 217     -11.820  15.234  -9.906  1.00 97.25           C  
ATOM   2447  CZ  PHE B 217     -13.172  15.055  -9.680  1.00 97.25           C  
ATOM   2448  N   HIS B 218      -9.531  21.312  -7.941  1.00 97.19           N  
ATOM   2449  CA  HIS B 218      -8.969  22.469  -7.242  1.00 97.19           C  
ATOM   2450  C   HIS B 218      -8.664  22.141  -5.785  1.00 97.19           C  
ATOM   2451  CB  HIS B 218      -9.922  23.656  -7.320  1.00 97.19           C  
ATOM   2452  O   HIS B 218      -9.008  22.906  -4.883  1.00 97.19           O  
ATOM   2453  CG  HIS B 218     -10.258  24.078  -8.719  1.00 97.19           C  
ATOM   2454  CD2 HIS B 218     -11.438  24.094  -9.383  1.00 97.19           C  
ATOM   2455  ND1 HIS B 218      -9.305  24.531  -9.609  1.00 97.19           N  
ATOM   2456  CE1 HIS B 218      -9.883  24.812 -10.758  1.00 97.19           C  
ATOM   2457  NE2 HIS B 218     -11.180  24.562 -10.648  1.00 97.19           N  
ATOM   2458  N   ARG B 219      -8.102  20.969  -5.566  1.00 97.69           N  
ATOM   2459  CA  ARG B 219      -7.613  20.547  -4.262  1.00 97.69           C  
ATOM   2460  C   ARG B 219      -6.094  20.406  -4.266  1.00 97.69           C  
ATOM   2461  CB  ARG B 219      -8.266  19.219  -3.850  1.00 97.69           C  
ATOM   2462  O   ARG B 219      -5.531  19.719  -5.117  1.00 97.69           O  
ATOM   2463  CG  ARG B 219      -9.781  19.266  -3.820  1.00 97.69           C  
ATOM   2464  CD  ARG B 219     -10.297  20.188  -2.727  1.00 97.69           C  
ATOM   2465  NE  ARG B 219     -11.758  20.156  -2.637  1.00 97.69           N  
ATOM   2466  NH1 ARG B 219     -12.086  22.062  -3.895  1.00 97.69           N  
ATOM   2467  NH2 ARG B 219     -13.883  20.922  -3.047  1.00 97.69           N  
ATOM   2468  CZ  ARG B 219     -12.570  21.047  -3.193  1.00 97.69           C  
ATOM   2469  N   PRO B 220      -5.426  21.125  -3.316  1.00 98.50           N  
ATOM   2470  CA  PRO B 220      -3.977  20.906  -3.236  1.00 98.50           C  
ATOM   2471  C   PRO B 220      -3.605  19.500  -2.793  1.00 98.50           C  
ATOM   2472  CB  PRO B 220      -3.531  21.953  -2.199  1.00 98.50           C  
ATOM   2473  O   PRO B 220      -4.348  18.875  -2.033  1.00 98.50           O  
ATOM   2474  CG  PRO B 220      -4.738  22.188  -1.354  1.00 98.50           C  
ATOM   2475  CD  PRO B 220      -5.961  22.031  -2.213  1.00 98.50           C  
ATOM   2476  N   LEU B 221      -2.475  19.062  -3.252  1.00 98.69           N  
ATOM   2477  CA  LEU B 221      -1.976  17.734  -2.926  1.00 98.69           C  
ATOM   2478  C   LEU B 221      -0.463  17.750  -2.732  1.00 98.69           C  
ATOM   2479  CB  LEU B 221      -2.348  16.734  -4.023  1.00 98.69           C  
ATOM   2480  O   LEU B 221       0.259  18.375  -3.512  1.00 98.69           O  
ATOM   2481  CG  LEU B 221      -1.952  15.273  -3.781  1.00 98.69           C  
ATOM   2482  CD1 LEU B 221      -2.984  14.336  -4.395  1.00 98.69           C  
ATOM   2483  CD2 LEU B 221      -0.563  14.992  -4.348  1.00 98.69           C  
ATOM   2484  N   VAL B 222       0.013  17.062  -1.658  1.00 98.69           N  
ATOM   2485  CA  VAL B 222       1.444  16.922  -1.403  1.00 98.69           C  
ATOM   2486  C   VAL B 222       1.794  15.461  -1.155  1.00 98.69           C  
ATOM   2487  CB  VAL B 222       1.888  17.797  -0.203  1.00 98.69           C  
ATOM   2488  O   VAL B 222       1.184  14.805  -0.307  1.00 98.69           O  
ATOM   2489  CG1 VAL B 222       3.355  17.531   0.135  1.00 98.69           C  
ATOM   2490  CG2 VAL B 222       1.656  19.266  -0.497  1.00 98.69           C  
ATOM   2491  N   VAL B 223       2.711  14.977  -1.904  1.00 97.94           N  
ATOM   2492  CA  VAL B 223       3.283  13.664  -1.623  1.00 97.94           C  
ATOM   2493  C   VAL B 223       4.219  13.758  -0.421  1.00 97.94           C  
ATOM   2494  CB  VAL B 223       4.039  13.102  -2.848  1.00 97.94           C  
ATOM   2495  O   VAL B 223       5.062  14.656  -0.350  1.00 97.94           O  
ATOM   2496  CG1 VAL B 223       4.719  11.781  -2.500  1.00 97.94           C  
ATOM   2497  CG2 VAL B 223       3.084  12.922  -4.027  1.00 97.94           C  
ATOM   2498  N   ALA B 224       4.098  12.805   0.495  1.00 94.88           N  
ATOM   2499  CA  ALA B 224       4.887  12.906   1.720  1.00 94.88           C  
ATOM   2500  C   ALA B 224       5.512  11.562   2.088  1.00 94.88           C  
ATOM   2501  CB  ALA B 224       4.020  13.422   2.867  1.00 94.88           C  
ATOM   2502  O   ALA B 224       5.027  10.516   1.662  1.00 94.88           O  
ATOM   2503  N   GLY B 225       6.617  11.672   2.895  1.00 90.38           N  
ATOM   2504  CA  GLY B 225       7.227  10.492   3.498  1.00 90.38           C  
ATOM   2505  C   GLY B 225       6.535  10.047   4.773  1.00 90.38           C  
ATOM   2506  O   GLY B 225       5.379  10.414   5.016  1.00 90.38           O  
ATOM   2507  N   PHE B 226       7.219   9.266   5.586  1.00 86.50           N  
ATOM   2508  CA  PHE B 226       6.551   8.586   6.691  1.00 86.50           C  
ATOM   2509  C   PHE B 226       7.062   9.102   8.031  1.00 86.50           C  
ATOM   2510  CB  PHE B 226       6.754   7.074   6.602  1.00 86.50           C  
ATOM   2511  O   PHE B 226       6.453   8.852   9.070  1.00 86.50           O  
ATOM   2512  CG  PHE B 226       6.070   6.438   5.418  1.00 86.50           C  
ATOM   2513  CD1 PHE B 226       4.789   5.918   5.535  1.00 86.50           C  
ATOM   2514  CD2 PHE B 226       6.715   6.363   4.191  1.00 86.50           C  
ATOM   2515  CE1 PHE B 226       4.156   5.332   4.441  1.00 86.50           C  
ATOM   2516  CE2 PHE B 226       6.090   5.777   3.094  1.00 86.50           C  
ATOM   2517  CZ  PHE B 226       4.809   5.262   3.221  1.00 86.50           C  
ATOM   2518  N   GLU B 227       8.102   9.859   8.000  1.00 85.56           N  
ATOM   2519  CA  GLU B 227       8.609  10.438   9.242  1.00 85.56           C  
ATOM   2520  C   GLU B 227       7.723  11.586   9.719  1.00 85.56           C  
ATOM   2521  CB  GLU B 227      10.047  10.930   9.062  1.00 85.56           C  
ATOM   2522  O   GLU B 227       7.133  12.297   8.906  1.00 85.56           O  
ATOM   2523  CG  GLU B 227      11.047   9.812   8.797  1.00 85.56           C  
ATOM   2524  CD  GLU B 227      12.500  10.266   8.898  1.00 85.56           C  
ATOM   2525  OE1 GLU B 227      13.258   9.695   9.719  1.00 85.56           O  
ATOM   2526  OE2 GLU B 227      12.875  11.195   8.156  1.00 85.56           O  
ATOM   2527  N   PRO B 228       7.699  11.789  11.031  1.00 88.38           N  
ATOM   2528  CA  PRO B 228       6.926  12.922  11.547  1.00 88.38           C  
ATOM   2529  C   PRO B 228       7.270  14.234  10.859  1.00 88.38           C  
ATOM   2530  CB  PRO B 228       7.312  12.961  13.031  1.00 88.38           C  
ATOM   2531  O   PRO B 228       6.371  15.008  10.508  1.00 88.38           O  
ATOM   2532  CG  PRO B 228       7.598  11.547  13.398  1.00 88.38           C  
ATOM   2533  CD  PRO B 228       8.281  10.883  12.234  1.00 88.38           C  
ATOM   2534  N   LEU B 229       8.523  14.430  10.578  1.00 88.44           N  
ATOM   2535  CA  LEU B 229       8.938  15.656   9.914  1.00 88.44           C  
ATOM   2536  C   LEU B 229       8.414  15.711   8.484  1.00 88.44           C  
ATOM   2537  CB  LEU B 229      10.469  15.766   9.914  1.00 88.44           C  
ATOM   2538  O   LEU B 229       8.039  16.781   8.000  1.00 88.44           O  
ATOM   2539  CG  LEU B 229      11.117  16.219  11.219  1.00 88.44           C  
ATOM   2540  CD1 LEU B 229      12.633  16.094  11.133  1.00 88.44           C  
ATOM   2541  CD2 LEU B 229      10.711  17.656  11.547  1.00 88.44           C  
ATOM   2542  N   ASP B 230       8.461  14.578   7.812  1.00 91.94           N  
ATOM   2543  CA  ASP B 230       7.922  14.523   6.457  1.00 91.94           C  
ATOM   2544  C   ASP B 230       6.441  14.898   6.434  1.00 91.94           C  
ATOM   2545  CB  ASP B 230       8.117  13.125   5.859  1.00 91.94           C  
ATOM   2546  O   ASP B 230       6.016  15.711   5.609  1.00 91.94           O  
ATOM   2547  CG  ASP B 230       9.570  12.805   5.578  1.00 91.94           C  
ATOM   2548  OD1 ASP B 230      10.367  13.727   5.309  1.00 91.94           O  
ATOM   2549  OD2 ASP B 230       9.930  11.602   5.625  1.00 91.94           O  
ATOM   2550  N   LEU B 231       5.676  14.312   7.324  1.00 94.25           N  
ATOM   2551  CA  LEU B 231       4.234  14.523   7.379  1.00 94.25           C  
ATOM   2552  C   LEU B 231       3.910  15.969   7.738  1.00 94.25           C  
ATOM   2553  CB  LEU B 231       3.594  13.578   8.398  1.00 94.25           C  
ATOM   2554  O   LEU B 231       3.080  16.609   7.082  1.00 94.25           O  
ATOM   2555  CG  LEU B 231       3.637  12.086   8.055  1.00 94.25           C  
ATOM   2556  CD1 LEU B 231       3.203  11.258   9.266  1.00 94.25           C  
ATOM   2557  CD2 LEU B 231       2.754  11.789   6.852  1.00 94.25           C  
ATOM   2558  N   LEU B 232       4.598  16.500   8.711  1.00 94.56           N  
ATOM   2559  CA  LEU B 232       4.344  17.875   9.148  1.00 94.56           C  
ATOM   2560  C   LEU B 232       4.742  18.875   8.062  1.00 94.56           C  
ATOM   2561  CB  LEU B 232       5.105  18.172  10.438  1.00 94.56           C  
ATOM   2562  O   LEU B 232       4.043  19.859   7.828  1.00 94.56           O  
ATOM   2563  CG  LEU B 232       4.566  17.516  11.711  1.00 94.56           C  
ATOM   2564  CD1 LEU B 232       5.527  17.750  12.875  1.00 94.56           C  
ATOM   2565  CD2 LEU B 232       3.178  18.047  12.039  1.00 94.56           C  
ATOM   2566  N   GLN B 233       5.855  18.609   7.469  1.00 96.38           N  
ATOM   2567  CA  GLN B 233       6.250  19.469   6.355  1.00 96.38           C  
ATOM   2568  C   GLN B 233       5.219  19.422   5.230  1.00 96.38           C  
ATOM   2569  CB  GLN B 233       7.625  19.062   5.824  1.00 96.38           C  
ATOM   2570  O   GLN B 233       4.918  20.438   4.617  1.00 96.38           O  
ATOM   2571  CG  GLN B 233       8.781  19.500   6.707  1.00 96.38           C  
ATOM   2572  CD  GLN B 233      10.125  19.016   6.203  1.00 96.38           C  
ATOM   2573  NE2 GLN B 233      11.195  19.375   6.910  1.00 96.38           N  
ATOM   2574  OE1 GLN B 233      10.211  18.312   5.184  1.00 96.38           O  
ATOM   2575  N   GLY B 234       4.730  18.188   4.941  1.00 97.69           N  
ATOM   2576  CA  GLY B 234       3.652  18.078   3.973  1.00 97.69           C  
ATOM   2577  C   GLY B 234       2.438  18.906   4.332  1.00 97.69           C  
ATOM   2578  O   GLY B 234       1.864  19.594   3.475  1.00 97.69           O  
ATOM   2579  N   VAL B 235       2.045  18.922   5.566  1.00 98.19           N  
ATOM   2580  CA  VAL B 235       0.900  19.703   6.039  1.00 98.19           C  
ATOM   2581  C   VAL B 235       1.185  21.188   5.883  1.00 98.19           C  
ATOM   2582  CB  VAL B 235       0.562  19.375   7.508  1.00 98.19           C  
ATOM   2583  O   VAL B 235       0.323  21.953   5.434  1.00 98.19           O  
ATOM   2584  CG1 VAL B 235      -0.529  20.297   8.031  1.00 98.19           C  
ATOM   2585  CG2 VAL B 235       0.132  17.906   7.645  1.00 98.19           C  
ATOM   2586  N   VAL B 236       2.395  21.625   6.246  1.00 98.06           N  
ATOM   2587  CA  VAL B 236       2.777  23.016   6.102  1.00 98.06           C  
ATOM   2588  C   VAL B 236       2.658  23.438   4.637  1.00 98.06           C  
ATOM   2589  CB  VAL B 236       4.215  23.281   6.613  1.00 98.06           C  
ATOM   2590  O   VAL B 236       2.146  24.516   4.336  1.00 98.06           O  
ATOM   2591  CG1 VAL B 236       4.703  24.656   6.184  1.00 98.06           C  
ATOM   2592  CG2 VAL B 236       4.270  23.125   8.133  1.00 98.06           C  
ATOM   2593  N   MET B 237       3.107  22.594   3.760  1.00 98.38           N  
ATOM   2594  CA  MET B 237       3.027  22.875   2.330  1.00 98.38           C  
ATOM   2595  C   MET B 237       1.576  23.031   1.885  1.00 98.38           C  
ATOM   2596  CB  MET B 237       3.711  21.766   1.521  1.00 98.38           C  
ATOM   2597  O   MET B 237       1.250  23.922   1.108  1.00 98.38           O  
ATOM   2598  CG  MET B 237       5.223  21.750   1.673  1.00 98.38           C  
ATOM   2599  SD  MET B 237       5.984  20.266   0.917  1.00 98.38           S  
ATOM   2600  CE  MET B 237       5.750  20.641  -0.841  1.00 98.38           C  
ATOM   2601  N   LEU B 238       0.703  22.188   2.346  1.00 98.62           N  
ATOM   2602  CA  LEU B 238      -0.715  22.266   2.008  1.00 98.62           C  
ATOM   2603  C   LEU B 238      -1.340  23.547   2.559  1.00 98.62           C  
ATOM   2604  CB  LEU B 238      -1.458  21.047   2.553  1.00 98.62           C  
ATOM   2605  O   LEU B 238      -2.121  24.203   1.871  1.00 98.62           O  
ATOM   2606  CG  LEU B 238      -1.163  19.703   1.868  1.00 98.62           C  
ATOM   2607  CD1 LEU B 238      -1.778  18.562   2.658  1.00 98.62           C  
ATOM   2608  CD2 LEU B 238      -1.684  19.719   0.434  1.00 98.62           C  
ATOM   2609  N   VAL B 239      -0.993  23.906   3.787  1.00 98.38           N  
ATOM   2610  CA  VAL B 239      -1.499  25.125   4.422  1.00 98.38           C  
ATOM   2611  C   VAL B 239      -1.053  26.344   3.625  1.00 98.38           C  
ATOM   2612  CB  VAL B 239      -1.025  25.234   5.887  1.00 98.38           C  
ATOM   2613  O   VAL B 239      -1.846  27.250   3.379  1.00 98.38           O  
ATOM   2614  CG1 VAL B 239      -1.250  26.641   6.418  1.00 98.38           C  
ATOM   2615  CG2 VAL B 239      -1.747  24.203   6.762  1.00 98.38           C  
ATOM   2616  N   GLN B 240       0.161  26.312   3.201  1.00 98.06           N  
ATOM   2617  CA  GLN B 240       0.683  27.422   2.408  1.00 98.06           C  
ATOM   2618  C   GLN B 240      -0.070  27.562   1.089  1.00 98.06           C  
ATOM   2619  CB  GLN B 240       2.178  27.234   2.145  1.00 98.06           C  
ATOM   2620  O   GLN B 240      -0.377  28.672   0.654  1.00 98.06           O  
ATOM   2621  CG  GLN B 240       3.057  27.500   3.359  1.00 98.06           C  
ATOM   2622  CD  GLN B 240       4.520  27.203   3.104  1.00 98.06           C  
ATOM   2623  NE2 GLN B 240       5.379  27.578   4.047  1.00 98.06           N  
ATOM   2624  OE1 GLN B 240       4.875  26.625   2.068  1.00 98.06           O  
ATOM   2625  N   GLN B 241      -0.384  26.469   0.476  1.00 98.38           N  
ATOM   2626  CA  GLN B 241      -1.162  26.500  -0.758  1.00 98.38           C  
ATOM   2627  C   GLN B 241      -2.557  27.062  -0.512  1.00 98.38           C  
ATOM   2628  CB  GLN B 241      -1.266  25.109  -1.369  1.00 98.38           C  
ATOM   2629  O   GLN B 241      -3.049  27.891  -1.296  1.00 98.38           O  
ATOM   2630  CG  GLN B 241       0.043  24.594  -1.954  1.00 98.38           C  
ATOM   2631  CD  GLN B 241      -0.121  23.281  -2.695  1.00 98.38           C  
ATOM   2632  NE2 GLN B 241       0.870  22.406  -2.572  1.00 98.38           N  
ATOM   2633  OE1 GLN B 241      -1.129  23.047  -3.371  1.00 98.38           O  
ATOM   2634  N   LYS B 242      -3.146  26.656   0.557  1.00 98.12           N  
ATOM   2635  CA  LYS B 242      -4.492  27.125   0.875  1.00 98.12           C  
ATOM   2636  C   LYS B 242      -4.492  28.625   1.179  1.00 98.12           C  
ATOM   2637  CB  LYS B 242      -5.066  26.344   2.062  1.00 98.12           C  
ATOM   2638  O   LYS B 242      -5.395  29.344   0.751  1.00 98.12           O  
ATOM   2639  CG  LYS B 242      -5.594  24.969   1.700  1.00 98.12           C  
ATOM   2640  CD  LYS B 242      -6.793  25.062   0.765  1.00 98.12           C  
ATOM   2641  CE  LYS B 242      -7.422  23.688   0.528  1.00 98.12           C  
ATOM   2642  NZ  LYS B 242      -8.625  23.781  -0.353  1.00 98.12           N  
ATOM   2643  N   ILE B 243      -3.482  29.109   1.854  1.00 97.69           N  
ATOM   2644  CA  ILE B 243      -3.354  30.531   2.152  1.00 97.69           C  
ATOM   2645  C   ILE B 243      -3.201  31.312   0.854  1.00 97.69           C  
ATOM   2646  CB  ILE B 243      -2.156  30.797   3.090  1.00 97.69           C  
ATOM   2647  O   ILE B 243      -3.805  32.375   0.692  1.00 97.69           O  
ATOM   2648  CG1 ILE B 243      -2.420  30.219   4.480  1.00 97.69           C  
ATOM   2649  CG2 ILE B 243      -1.868  32.312   3.174  1.00 97.69           C  
ATOM   2650  CD1 ILE B 243      -1.197  30.188   5.387  1.00 97.69           C  
ATOM   2651  N   ALA B 244      -2.488  30.781  -0.042  1.00 97.25           N  
ATOM   2652  CA  ALA B 244      -2.209  31.453  -1.312  1.00 97.25           C  
ATOM   2653  C   ALA B 244      -3.340  31.219  -2.312  1.00 97.25           C  
ATOM   2654  CB  ALA B 244      -0.884  30.953  -1.890  1.00 97.25           C  
ATOM   2655  O   ALA B 244      -3.311  31.750  -3.424  1.00 97.25           O  
ATOM   2656  N   ALA B 245      -4.316  30.453  -1.996  1.00 96.25           N  
ATOM   2657  CA  ALA B 245      -5.438  30.094  -2.865  1.00 96.25           C  
ATOM   2658  C   ALA B 245      -4.941  29.469  -4.160  1.00 96.25           C  
ATOM   2659  CB  ALA B 245      -6.281  31.328  -3.172  1.00 96.25           C  
ATOM   2660  O   ALA B 245      -5.422  29.797  -5.246  1.00 96.25           O  
ATOM   2661  N   HIS B 246      -3.947  28.578  -3.967  1.00 95.50           N  
ATOM   2662  CA  HIS B 246      -3.379  27.812  -5.066  1.00 95.50           C  
ATOM   2663  C   HIS B 246      -3.566  26.312  -4.840  1.00 95.50           C  
ATOM   2664  CB  HIS B 246      -1.893  28.125  -5.234  1.00 95.50           C  
ATOM   2665  O   HIS B 246      -3.561  25.844  -3.699  1.00 95.50           O  
ATOM   2666  CG  HIS B 246      -1.633  29.516  -5.719  1.00 95.50           C  
ATOM   2667  CD2 HIS B 246      -2.424  30.391  -6.391  1.00 95.50           C  
ATOM   2668  ND1 HIS B 246      -0.428  30.172  -5.523  1.00 95.50           N  
ATOM   2669  CE1 HIS B 246      -0.490  31.375  -6.055  1.00 95.50           C  
ATOM   2670  NE2 HIS B 246      -1.690  31.531  -6.586  1.00 95.50           N  
ATOM   2671  N   SER B 247      -3.934  25.625  -5.887  1.00 97.69           N  
ATOM   2672  CA  SER B 247      -4.004  24.172  -5.855  1.00 97.69           C  
ATOM   2673  C   SER B 247      -2.994  23.547  -6.816  1.00 97.69           C  
ATOM   2674  CB  SER B 247      -5.414  23.688  -6.211  1.00 97.69           C  
ATOM   2675  O   SER B 247      -3.139  23.656  -8.039  1.00 97.69           O  
ATOM   2676  OG  SER B 247      -6.359  24.188  -5.277  1.00 97.69           O  
ATOM   2677  N   LYS B 248      -1.950  22.922  -6.227  1.00 98.00           N  
ATOM   2678  CA  LYS B 248      -0.890  22.281  -7.004  1.00 98.00           C  
ATOM   2679  C   LYS B 248      -0.534  20.922  -6.426  1.00 98.00           C  
ATOM   2680  CB  LYS B 248       0.354  23.172  -7.047  1.00 98.00           C  
ATOM   2681  O   LYS B 248      -0.841  20.625  -5.266  1.00 98.00           O  
ATOM   2682  CG  LYS B 248       0.134  24.516  -7.742  1.00 98.00           C  
ATOM   2683  CD  LYS B 248       1.396  25.359  -7.723  1.00 98.00           C  
ATOM   2684  CE  LYS B 248       1.171  26.703  -8.398  1.00 98.00           C  
ATOM   2685  NZ  LYS B 248       2.398  27.562  -8.367  1.00 98.00           N  
ATOM   2686  N   VAL B 249       0.046  20.141  -7.273  1.00 98.38           N  
ATOM   2687  CA  VAL B 249       0.672  18.906  -6.828  1.00 98.38           C  
ATOM   2688  C   VAL B 249       2.137  19.156  -6.477  1.00 98.38           C  
ATOM   2689  CB  VAL B 249       0.564  17.797  -7.898  1.00 98.38           C  
ATOM   2690  O   VAL B 249       2.928  19.547  -7.340  1.00 98.38           O  
ATOM   2691  CG1 VAL B 249       1.288  16.531  -7.441  1.00 98.38           C  
ATOM   2692  CG2 VAL B 249      -0.900  17.500  -8.211  1.00 98.38           C  
ATOM   2693  N   GLU B 250       2.447  19.000  -5.172  1.00 98.19           N  
ATOM   2694  CA  GLU B 250       3.826  19.188  -4.723  1.00 98.19           C  
ATOM   2695  C   GLU B 250       4.387  17.891  -4.133  1.00 98.19           C  
ATOM   2696  CB  GLU B 250       3.914  20.312  -3.695  1.00 98.19           C  
ATOM   2697  O   GLU B 250       3.637  16.969  -3.828  1.00 98.19           O  
ATOM   2698  CG  GLU B 250       3.592  21.688  -4.266  1.00 98.19           C  
ATOM   2699  CD  GLU B 250       3.826  22.812  -3.273  1.00 98.19           C  
ATOM   2700  OE1 GLU B 250       4.129  23.953  -3.705  1.00 98.19           O  
ATOM   2701  OE2 GLU B 250       3.705  22.562  -2.053  1.00 98.19           O  
ATOM   2702  N   ASN B 251       5.727  17.938  -4.121  1.00 97.75           N  
ATOM   2703  CA  ASN B 251       6.422  16.719  -3.711  1.00 97.75           C  
ATOM   2704  C   ASN B 251       7.383  16.984  -2.559  1.00 97.75           C  
ATOM   2705  CB  ASN B 251       7.168  16.109  -4.895  1.00 97.75           C  
ATOM   2706  O   ASN B 251       8.531  17.391  -2.779  1.00 97.75           O  
ATOM   2707  CG  ASN B 251       7.723  14.734  -4.586  1.00 97.75           C  
ATOM   2708  ND2 ASN B 251       8.227  14.047  -5.605  1.00 97.75           N  
ATOM   2709  OD1 ASN B 251       7.699  14.281  -3.436  1.00 97.75           O  
ATOM   2710  N   GLN B 252       6.875  16.672  -1.377  1.00 95.50           N  
ATOM   2711  CA  GLN B 252       7.719  16.766  -0.192  1.00 95.50           C  
ATOM   2712  C   GLN B 252       8.719  15.617  -0.129  1.00 95.50           C  
ATOM   2713  CB  GLN B 252       6.867  16.797   1.076  1.00 95.50           C  
ATOM   2714  O   GLN B 252       9.789  15.750   0.465  1.00 95.50           O  
ATOM   2715  CG  GLN B 252       7.668  17.000   2.354  1.00 95.50           C  
ATOM   2716  CD  GLN B 252       8.312  15.727   2.857  1.00 95.50           C  
ATOM   2717  NE2 GLN B 252       9.430  15.859   3.559  1.00 95.50           N  
ATOM   2718  OE1 GLN B 252       7.805  14.625   2.617  1.00 95.50           O  
ATOM   2719  N   TYR B 253       8.555  14.523  -0.790  1.00 92.62           N  
ATOM   2720  CA  TYR B 253       9.312  13.281  -0.687  1.00 92.62           C  
ATOM   2721  C   TYR B 253      10.180  13.070  -1.919  1.00 92.62           C  
ATOM   2722  CB  TYR B 253       8.367  12.086  -0.504  1.00 92.62           C  
ATOM   2723  O   TYR B 253      10.328  11.945  -2.402  1.00 92.62           O  
ATOM   2724  CG  TYR B 253       9.000  10.922   0.214  1.00 92.62           C  
ATOM   2725  CD1 TYR B 253       8.477   9.633   0.090  1.00 92.62           C  
ATOM   2726  CD2 TYR B 253      10.125  11.102   1.018  1.00 92.62           C  
ATOM   2727  CE1 TYR B 253       9.055   8.555   0.751  1.00 92.62           C  
ATOM   2728  CE2 TYR B 253      10.711  10.031   1.683  1.00 92.62           C  
ATOM   2729  OH  TYR B 253      10.742   7.699   2.201  1.00 92.62           O  
ATOM   2730  CZ  TYR B 253      10.172   8.766   1.544  1.00 92.62           C  
ATOM   2731  N   ARG B 254      10.781  14.031  -2.459  1.00 90.31           N  
ATOM   2732  CA  ARG B 254      11.555  14.023  -3.697  1.00 90.31           C  
ATOM   2733  C   ARG B 254      12.750  13.086  -3.586  1.00 90.31           C  
ATOM   2734  CB  ARG B 254      12.016  15.438  -4.051  1.00 90.31           C  
ATOM   2735  O   ARG B 254      13.234  12.562  -4.594  1.00 90.31           O  
ATOM   2736  CG  ARG B 254      10.930  16.297  -4.684  1.00 90.31           C  
ATOM   2737  CD  ARG B 254      11.477  17.641  -5.129  1.00 90.31           C  
ATOM   2738  NE  ARG B 254      10.477  18.422  -5.855  1.00 90.31           N  
ATOM   2739  NH1 ARG B 254      10.211  20.016  -4.211  1.00 90.31           N  
ATOM   2740  NH2 ARG B 254       8.992  20.156  -6.148  1.00 90.31           N  
ATOM   2741  CZ  ARG B 254       9.898  19.531  -5.402  1.00 90.31           C  
ATOM   2742  N   ARG B 255      13.219  12.875  -2.443  1.00 84.19           N  
ATOM   2743  CA  ARG B 255      14.391  12.031  -2.238  1.00 84.19           C  
ATOM   2744  C   ARG B 255      14.086  10.586  -2.602  1.00 84.19           C  
ATOM   2745  CB  ARG B 255      14.867  12.117  -0.788  1.00 84.19           C  
ATOM   2746  O   ARG B 255      15.000   9.805  -2.879  1.00 84.19           O  
ATOM   2747  CG  ARG B 255      13.836  11.672   0.231  1.00 84.19           C  
ATOM   2748  CD  ARG B 255      14.297  11.938   1.657  1.00 84.19           C  
ATOM   2749  NE  ARG B 255      13.312  11.477   2.635  1.00 84.19           N  
ATOM   2750  NH1 ARG B 255      12.055  13.414   2.590  1.00 84.19           N  
ATOM   2751  NH2 ARG B 255      11.438  11.672   3.949  1.00 84.19           N  
ATOM   2752  CZ  ARG B 255      12.266  12.188   3.055  1.00 84.19           C  
ATOM   2753  N   VAL B 256      12.812  10.211  -2.668  1.00 88.69           N  
ATOM   2754  CA  VAL B 256      12.438   8.828  -2.963  1.00 88.69           C  
ATOM   2755  C   VAL B 256      11.531   8.797  -4.191  1.00 88.69           C  
ATOM   2756  CB  VAL B 256      11.727   8.164  -1.761  1.00 88.69           C  
ATOM   2757  O   VAL B 256      11.562   7.836  -4.969  1.00 88.69           O  
ATOM   2758  CG1 VAL B 256      11.188   6.789  -2.145  1.00 88.69           C  
ATOM   2759  CG2 VAL B 256      12.680   8.062  -0.573  1.00 88.69           C  
ATOM   2760  N   VAL B 257      10.758   9.898  -4.348  1.00 93.62           N  
ATOM   2761  CA  VAL B 257       9.719   9.898  -5.375  1.00 93.62           C  
ATOM   2762  C   VAL B 257      10.125  10.820  -6.523  1.00 93.62           C  
ATOM   2763  CB  VAL B 257       8.352  10.336  -4.801  1.00 93.62           C  
ATOM   2764  O   VAL B 257       9.992  12.047  -6.422  1.00 93.62           O  
ATOM   2765  CG1 VAL B 257       7.289  10.383  -5.898  1.00 93.62           C  
ATOM   2766  CG2 VAL B 257       7.922   9.398  -3.674  1.00 93.62           C  
ATOM   2767  N   PRO B 258      10.555  10.203  -7.594  1.00 92.19           N  
ATOM   2768  CA  PRO B 258      10.719  11.023  -8.797  1.00 92.19           C  
ATOM   2769  C   PRO B 258       9.383  11.445  -9.406  1.00 92.19           C  
ATOM   2770  CB  PRO B 258      11.484  10.102  -9.750  1.00 92.19           C  
ATOM   2771  O   PRO B 258       8.375  10.758  -9.242  1.00 92.19           O  
ATOM   2772  CG  PRO B 258      11.180   8.719  -9.273  1.00 92.19           C  
ATOM   2773  CD  PRO B 258      10.805   8.789  -7.816  1.00 92.19           C  
ATOM   2774  N   ASP B 259       9.414  12.523 -10.195  1.00 92.50           N  
ATOM   2775  CA  ASP B 259       8.195  13.047 -10.797  1.00 92.50           C  
ATOM   2776  C   ASP B 259       7.574  12.023 -11.750  1.00 92.50           C  
ATOM   2777  CB  ASP B 259       8.477  14.352 -11.539  1.00 92.50           C  
ATOM   2778  O   ASP B 259       6.352  11.852 -11.773  1.00 92.50           O  
ATOM   2779  CG  ASP B 259       8.797  15.508 -10.609  1.00 92.50           C  
ATOM   2780  OD1 ASP B 259       8.523  15.398  -9.391  1.00 92.50           O  
ATOM   2781  OD2 ASP B 259       9.328  16.531 -11.094  1.00 92.50           O  
ATOM   2782  N   ALA B 260       8.406  11.297 -12.477  1.00 95.19           N  
ATOM   2783  CA  ALA B 260       7.922  10.359 -13.492  1.00 95.19           C  
ATOM   2784  C   ALA B 260       7.629   9.000 -12.867  1.00 95.19           C  
ATOM   2785  CB  ALA B 260       8.938  10.227 -14.617  1.00 95.19           C  
ATOM   2786  O   ALA B 260       7.082   8.109 -13.531  1.00 95.19           O  
ATOM   2787  N   GLY B 261       7.977   8.789 -11.609  1.00 96.44           N  
ATOM   2788  CA  GLY B 261       7.848   7.477 -10.992  1.00 96.44           C  
ATOM   2789  C   GLY B 261       8.891   6.484 -11.477  1.00 96.44           C  
ATOM   2790  O   GLY B 261       9.953   6.883 -11.961  1.00 96.44           O  
ATOM   2791  N   ASN B 262       8.672   5.230 -11.305  1.00 96.88           N  
ATOM   2792  CA  ASN B 262       9.555   4.141 -11.711  1.00 96.88           C  
ATOM   2793  C   ASN B 262       9.141   3.539 -13.047  1.00 96.88           C  
ATOM   2794  CB  ASN B 262       9.602   3.059 -10.625  1.00 96.88           C  
ATOM   2795  O   ASN B 262       8.219   2.725 -13.102  1.00 96.88           O  
ATOM   2796  CG  ASN B 262      10.633   1.985 -10.914  1.00 96.88           C  
ATOM   2797  ND2 ASN B 262      11.203   1.413  -9.859  1.00 96.88           N  
ATOM   2798  OD1 ASN B 262      10.914   1.675 -12.078  1.00 96.88           O  
ATOM   2799  N   LEU B 263       9.883   3.908 -14.078  1.00 96.31           N  
ATOM   2800  CA  LEU B 263       9.484   3.545 -15.438  1.00 96.31           C  
ATOM   2801  C   LEU B 263       9.531   2.033 -15.625  1.00 96.31           C  
ATOM   2802  CB  LEU B 263      10.398   4.230 -16.453  1.00 96.31           C  
ATOM   2803  O   LEU B 263       8.688   1.466 -16.328  1.00 96.31           O  
ATOM   2804  CG  LEU B 263      10.273   5.750 -16.562  1.00 96.31           C  
ATOM   2805  CD1 LEU B 263      11.289   6.297 -17.562  1.00 96.31           C  
ATOM   2806  CD2 LEU B 263       8.859   6.148 -16.969  1.00 96.31           C  
ATOM   2807  N   LEU B 264      10.492   1.338 -15.055  1.00 97.06           N  
ATOM   2808  CA  LEU B 264      10.578  -0.115 -15.156  1.00 97.06           C  
ATOM   2809  C   LEU B 264       9.375  -0.776 -14.492  1.00 97.06           C  
ATOM   2810  CB  LEU B 264      11.867  -0.619 -14.508  1.00 97.06           C  
ATOM   2811  O   LEU B 264       8.812  -1.737 -15.023  1.00 97.06           O  
ATOM   2812  CG  LEU B 264      13.172  -0.225 -15.203  1.00 97.06           C  
ATOM   2813  CD1 LEU B 264      14.375  -0.685 -14.383  1.00 97.06           C  
ATOM   2814  CD2 LEU B 264      13.227  -0.809 -16.609  1.00 97.06           C  
ATOM   2815  N   ALA B 265       9.000  -0.233 -13.359  1.00 97.94           N  
ATOM   2816  CA  ALA B 265       7.824  -0.741 -12.664  1.00 97.94           C  
ATOM   2817  C   ALA B 265       6.559  -0.525 -13.484  1.00 97.94           C  
ATOM   2818  CB  ALA B 265       7.688  -0.071 -11.297  1.00 97.94           C  
ATOM   2819  O   ALA B 265       5.734  -1.433 -13.617  1.00 97.94           O  
ATOM   2820  N   GLN B 266       6.438   0.643 -14.047  1.00 97.94           N  
ATOM   2821  CA  GLN B 266       5.270   0.967 -14.867  1.00 97.94           C  
ATOM   2822  C   GLN B 266       5.191   0.068 -16.094  1.00 97.94           C  
ATOM   2823  CB  GLN B 266       5.305   2.436 -15.289  1.00 97.94           C  
ATOM   2824  O   GLN B 266       4.109  -0.380 -16.469  1.00 97.94           O  
ATOM   2825  CG  GLN B 266       5.074   3.412 -14.141  1.00 97.94           C  
ATOM   2826  CD  GLN B 266       5.227   4.859 -14.562  1.00 97.94           C  
ATOM   2827  NE2 GLN B 266       5.578   5.723 -13.617  1.00 97.94           N  
ATOM   2828  OE1 GLN B 266       5.031   5.203 -15.734  1.00 97.94           O  
ATOM   2829  N   GLN B 267       6.293  -0.232 -16.688  1.00 98.12           N  
ATOM   2830  CA  GLN B 267       6.340  -1.116 -17.844  1.00 98.12           C  
ATOM   2831  C   GLN B 267       5.938  -2.539 -17.469  1.00 98.12           C  
ATOM   2832  CB  GLN B 267       7.738  -1.111 -18.469  1.00 98.12           C  
ATOM   2833  O   GLN B 267       5.176  -3.186 -18.188  1.00 98.12           O  
ATOM   2834  CG  GLN B 267       8.078   0.179 -19.203  1.00 98.12           C  
ATOM   2835  CD  GLN B 267       9.555   0.280 -19.547  1.00 98.12           C  
ATOM   2836  NE2 GLN B 267       9.922   1.333 -20.281  1.00 98.12           N  
ATOM   2837  OE1 GLN B 267      10.359  -0.581 -19.172  1.00 98.12           O  
ATOM   2838  N   ALA B 268       6.488  -2.996 -16.344  1.00 98.31           N  
ATOM   2839  CA  ALA B 268       6.141  -4.340 -15.883  1.00 98.31           C  
ATOM   2840  C   ALA B 268       4.645  -4.457 -15.617  1.00 98.31           C  
ATOM   2841  CB  ALA B 268       6.930  -4.688 -14.617  1.00 98.31           C  
ATOM   2842  O   ALA B 268       4.016  -5.441 -16.016  1.00 98.31           O  
ATOM   2843  N   ILE B 269       4.094  -3.445 -14.992  1.00 98.31           N  
ATOM   2844  CA  ILE B 269       2.664  -3.428 -14.703  1.00 98.31           C  
ATOM   2845  C   ILE B 269       1.872  -3.461 -16.016  1.00 98.31           C  
ATOM   2846  CB  ILE B 269       2.270  -2.189 -13.867  1.00 98.31           C  
ATOM   2847  O   ILE B 269       0.928  -4.242 -16.156  1.00 98.31           O  
ATOM   2848  CG1 ILE B 269       2.867  -2.283 -12.461  1.00 98.31           C  
ATOM   2849  CG2 ILE B 269       0.748  -2.039 -13.812  1.00 98.31           C  
ATOM   2850  CD1 ILE B 269       2.729  -1.007 -11.641  1.00 98.31           C  
ATOM   2851  N   ALA B 270       2.285  -2.688 -16.984  1.00 97.94           N  
ATOM   2852  CA  ALA B 270       1.565  -2.574 -18.250  1.00 97.94           C  
ATOM   2853  C   ALA B 270       1.641  -3.877 -19.047  1.00 97.94           C  
ATOM   2854  CB  ALA B 270       2.121  -1.419 -19.078  1.00 97.94           C  
ATOM   2855  O   ALA B 270       0.731  -4.195 -19.812  1.00 97.94           O  
ATOM   2856  N   ASP B 271       2.646  -4.574 -18.875  1.00 98.50           N  
ATOM   2857  CA  ASP B 271       2.822  -5.844 -19.578  1.00 98.50           C  
ATOM   2858  C   ASP B 271       1.875  -6.910 -19.031  1.00 98.50           C  
ATOM   2859  CB  ASP B 271       4.273  -6.324 -19.469  1.00 98.50           C  
ATOM   2860  O   ASP B 271       1.282  -7.672 -19.797  1.00 98.50           O  
ATOM   2861  CG  ASP B 271       4.523  -7.633 -20.188  1.00 98.50           C  
ATOM   2862  OD1 ASP B 271       4.148  -7.750 -21.375  1.00 98.50           O  
ATOM   2863  OD2 ASP B 271       5.102  -8.555 -19.562  1.00 98.50           O  
ATOM   2864  N   VAL B 272       1.646  -6.922 -17.734  1.00 98.69           N  
ATOM   2865  CA  VAL B 272       1.033  -8.062 -17.062  1.00 98.69           C  
ATOM   2866  C   VAL B 272      -0.422  -7.750 -16.734  1.00 98.69           C  
ATOM   2867  CB  VAL B 272       1.804  -8.453 -15.781  1.00 98.69           C  
ATOM   2868  O   VAL B 272      -1.274  -8.641 -16.734  1.00 98.69           O  
ATOM   2869  CG1 VAL B 272       1.021  -9.492 -14.977  1.00 98.69           C  
ATOM   2870  CG2 VAL B 272       3.191  -8.992 -16.141  1.00 98.69           C  
ATOM   2871  N   PHE B 273      -0.700  -6.418 -16.453  1.00 98.25           N  
ATOM   2872  CA  PHE B 273      -2.023  -6.066 -15.953  1.00 98.25           C  
ATOM   2873  C   PHE B 273      -2.721  -5.098 -16.891  1.00 98.25           C  
ATOM   2874  CB  PHE B 273      -1.924  -5.457 -14.547  1.00 98.25           C  
ATOM   2875  O   PHE B 273      -2.062  -4.336 -17.609  1.00 98.25           O  
ATOM   2876  CG  PHE B 273      -1.278  -6.363 -13.539  1.00 98.25           C  
ATOM   2877  CD1 PHE B 273      -1.936  -7.504 -13.086  1.00 98.25           C  
ATOM   2878  CD2 PHE B 273      -0.014  -6.078 -13.039  1.00 98.25           C  
ATOM   2879  CE1 PHE B 273      -1.341  -8.344 -12.148  1.00 98.25           C  
ATOM   2880  CE2 PHE B 273       0.586  -6.914 -12.102  1.00 98.25           C  
ATOM   2881  CZ  PHE B 273      -0.079  -8.047 -11.656  1.00 98.25           C  
ATOM   2882  N   CYS B 274      -4.016  -5.152 -16.859  1.00 96.50           N  
ATOM   2883  CA  CYS B 274      -4.887  -4.184 -17.531  1.00 96.50           C  
ATOM   2884  C   CYS B 274      -6.039  -3.777 -16.609  1.00 96.50           C  
ATOM   2885  CB  CYS B 274      -5.430  -4.754 -18.828  1.00 96.50           C  
ATOM   2886  O   CYS B 274      -6.453  -4.547 -15.750  1.00 96.50           O  
ATOM   2887  SG  CYS B 274      -6.480  -6.207 -18.609  1.00 96.50           S  
ATOM   2888  N   VAL B 275      -6.352  -2.561 -16.828  1.00 92.56           N  
ATOM   2889  CA  VAL B 275      -7.473  -2.023 -16.062  1.00 92.56           C  
ATOM   2890  C   VAL B 275      -8.727  -1.992 -16.938  1.00 92.56           C  
ATOM   2891  CB  VAL B 275      -7.164  -0.610 -15.516  1.00 92.56           C  
ATOM   2892  O   VAL B 275      -8.789  -1.252 -17.922  1.00 92.56           O  
ATOM   2893  CG1 VAL B 275      -8.359  -0.058 -14.742  1.00 92.56           C  
ATOM   2894  CG2 VAL B 275      -5.914  -0.637 -14.641  1.00 92.56           C  
ATOM   2895  N   ASN B 276      -9.664  -2.908 -16.484  1.00 89.31           N  
ATOM   2896  CA  ASN B 276     -10.930  -3.010 -17.203  1.00 89.31           C  
ATOM   2897  C   ASN B 276     -12.070  -3.414 -16.266  1.00 89.31           C  
ATOM   2898  CB  ASN B 276     -10.820  -4.000 -18.359  1.00 89.31           C  
ATOM   2899  O   ASN B 276     -11.875  -4.227 -15.367  1.00 89.31           O  
ATOM   2900  CG  ASN B 276     -12.039  -3.986 -19.266  1.00 89.31           C  
ATOM   2901  ND2 ASN B 276     -12.039  -4.852 -20.281  1.00 89.31           N  
ATOM   2902  OD1 ASN B 276     -12.961  -3.199 -19.062  1.00 89.31           O  
ATOM   2903  N   GLY B 277     -13.164  -2.643 -16.406  1.00 89.62           N  
ATOM   2904  CA  GLY B 277     -14.336  -2.977 -15.617  1.00 89.62           C  
ATOM   2905  C   GLY B 277     -14.312  -2.363 -14.234  1.00 89.62           C  
ATOM   2906  O   GLY B 277     -13.453  -1.533 -13.930  1.00 89.62           O  
ATOM   2907  N   ASP B 278     -15.383  -2.828 -13.422  1.00 90.88           N  
ATOM   2908  CA  ASP B 278     -15.578  -2.299 -12.078  1.00 90.88           C  
ATOM   2909  C   ASP B 278     -15.055  -3.270 -11.023  1.00 90.88           C  
ATOM   2910  CB  ASP B 278     -17.062  -2.002 -11.828  1.00 90.88           C  
ATOM   2911  O   ASP B 278     -14.789  -4.438 -11.320  1.00 90.88           O  
ATOM   2912  CG  ASP B 278     -17.672  -1.085 -12.883  1.00 90.88           C  
ATOM   2913  OD1 ASP B 278     -16.906  -0.358 -13.562  1.00 90.88           O  
ATOM   2914  OD2 ASP B 278     -18.906  -1.087 -13.023  1.00 90.88           O  
ATOM   2915  N   SER B 279     -14.773  -2.717  -9.922  1.00 89.50           N  
ATOM   2916  CA  SER B 279     -14.359  -3.541  -8.789  1.00 89.50           C  
ATOM   2917  C   SER B 279     -15.055  -3.104  -7.504  1.00 89.50           C  
ATOM   2918  CB  SER B 279     -12.844  -3.477  -8.602  1.00 89.50           C  
ATOM   2919  O   SER B 279     -15.312  -1.915  -7.305  1.00 89.50           O  
ATOM   2920  OG  SER B 279     -12.438  -4.258  -7.492  1.00 89.50           O  
ATOM   2921  N   GLU B 280     -15.336  -4.094  -6.730  1.00 88.25           N  
ATOM   2922  CA  GLU B 280     -15.930  -3.824  -5.426  1.00 88.25           C  
ATOM   2923  C   GLU B 280     -14.859  -3.502  -4.387  1.00 88.25           C  
ATOM   2924  CB  GLU B 280     -16.766  -5.020  -4.961  1.00 88.25           C  
ATOM   2925  O   GLU B 280     -13.820  -4.164  -4.328  1.00 88.25           O  
ATOM   2926  CG  GLU B 280     -17.562  -4.754  -3.691  1.00 88.25           C  
ATOM   2927  CD  GLU B 280     -18.328  -5.973  -3.201  1.00 88.25           C  
ATOM   2928  OE1 GLU B 280     -19.000  -5.883  -2.146  1.00 88.25           O  
ATOM   2929  OE2 GLU B 280     -18.266  -7.023  -3.875  1.00 88.25           O  
ATOM   2930  N   TRP B 281     -15.148  -2.479  -3.672  1.00 87.44           N  
ATOM   2931  CA  TRP B 281     -14.297  -2.074  -2.557  1.00 87.44           C  
ATOM   2932  C   TRP B 281     -15.078  -2.090  -1.246  1.00 87.44           C  
ATOM   2933  CB  TRP B 281     -13.719  -0.679  -2.803  1.00 87.44           C  
ATOM   2934  O   TRP B 281     -16.156  -1.495  -1.150  1.00 87.44           O  
ATOM   2935  CG  TRP B 281     -12.789  -0.605  -3.977  1.00 87.44           C  
ATOM   2936  CD1 TRP B 281     -13.094  -0.870  -5.285  1.00 87.44           C  
ATOM   2937  CD2 TRP B 281     -11.406  -0.246  -3.949  1.00 87.44           C  
ATOM   2938  CE2 TRP B 281     -10.930  -0.314  -5.277  1.00 87.44           C  
ATOM   2939  CE3 TRP B 281     -10.516   0.127  -2.928  1.00 87.44           C  
ATOM   2940  NE1 TRP B 281     -11.977  -0.696  -6.070  1.00 87.44           N  
ATOM   2941  CH2 TRP B 281      -8.758   0.341  -4.594  1.00 87.44           C  
ATOM   2942  CZ2 TRP B 281      -9.602  -0.021  -5.609  1.00 87.44           C  
ATOM   2943  CZ3 TRP B 281      -9.203   0.418  -3.264  1.00 87.44           C  
ATOM   2944  N   ARG B 282     -14.539  -2.754  -0.318  1.00 85.25           N  
ATOM   2945  CA  ARG B 282     -15.203  -2.805   0.979  1.00 85.25           C  
ATOM   2946  C   ARG B 282     -15.367  -1.406   1.566  1.00 85.25           C  
ATOM   2947  CB  ARG B 282     -14.430  -3.693   1.950  1.00 85.25           C  
ATOM   2948  O   ARG B 282     -14.406  -0.646   1.648  1.00 85.25           O  
ATOM   2949  CG  ARG B 282     -15.164  -3.975   3.252  1.00 85.25           C  
ATOM   2950  CD  ARG B 282     -14.461  -5.051   4.070  1.00 85.25           C  
ATOM   2951  NE  ARG B 282     -15.234  -5.410   5.258  1.00 85.25           N  
ATOM   2952  NH1 ARG B 282     -13.922  -7.234   5.809  1.00 85.25           N  
ATOM   2953  NH2 ARG B 282     -15.727  -6.676   7.109  1.00 85.25           N  
ATOM   2954  CZ  ARG B 282     -14.961  -6.438   6.055  1.00 85.25           C  
ATOM   2955  N   GLY B 283     -16.594  -1.119   1.899  1.00 82.62           N  
ATOM   2956  CA  GLY B 283     -16.859   0.177   2.504  1.00 82.62           C  
ATOM   2957  C   GLY B 283     -17.109   1.272   1.484  1.00 82.62           C  
ATOM   2958  O   GLY B 283     -17.719   2.295   1.801  1.00 82.62           O  
ATOM   2959  N   LEU B 284     -16.672   1.103   0.223  1.00 86.00           N  
ATOM   2960  CA  LEU B 284     -16.766   2.172  -0.765  1.00 86.00           C  
ATOM   2961  C   LEU B 284     -17.703   1.787  -1.896  1.00 86.00           C  
ATOM   2962  CB  LEU B 284     -15.383   2.502  -1.330  1.00 86.00           C  
ATOM   2963  O   LEU B 284     -18.078   2.629  -2.717  1.00 86.00           O  
ATOM   2964  CG  LEU B 284     -14.344   3.029  -0.333  1.00 86.00           C  
ATOM   2965  CD1 LEU B 284     -13.016   3.295  -1.034  1.00 86.00           C  
ATOM   2966  CD2 LEU B 284     -14.859   4.293   0.350  1.00 86.00           C  
ATOM   2967  N   GLY B 285     -18.078   0.477  -1.902  1.00 86.75           N  
ATOM   2968  CA  GLY B 285     -18.953   0.017  -2.977  1.00 86.75           C  
ATOM   2969  C   GLY B 285     -18.203  -0.274  -4.262  1.00 86.75           C  
ATOM   2970  O   GLY B 285     -17.016  -0.626  -4.234  1.00 86.75           O  
ATOM   2971  N   VAL B 286     -18.969  -0.154  -5.340  1.00 89.62           N  
ATOM   2972  CA  VAL B 286     -18.391  -0.471  -6.641  1.00 89.62           C  
ATOM   2973  C   VAL B 286     -17.766   0.785  -7.250  1.00 89.62           C  
ATOM   2974  CB  VAL B 286     -19.438  -1.065  -7.602  1.00 89.62           C  
ATOM   2975  O   VAL B 286     -18.406   1.834  -7.316  1.00 89.62           O  
ATOM   2976  CG1 VAL B 286     -18.844  -1.298  -8.984  1.00 89.62           C  
ATOM   2977  CG2 VAL B 286     -20.000  -2.367  -7.035  1.00 89.62           C  
ATOM   2978  N   ILE B 287     -16.531   0.688  -7.621  1.00 91.12           N  
ATOM   2979  CA  ILE B 287     -15.812   1.792  -8.258  1.00 91.12           C  
ATOM   2980  C   ILE B 287     -15.578   1.473  -9.734  1.00 91.12           C  
ATOM   2981  CB  ILE B 287     -14.469   2.082  -7.551  1.00 91.12           C  
ATOM   2982  O   ILE B 287     -14.961   0.455 -10.062  1.00 91.12           O  
ATOM   2983  CG1 ILE B 287     -14.711   2.477  -6.090  1.00 91.12           C  
ATOM   2984  CG2 ILE B 287     -13.695   3.174  -8.289  1.00 91.12           C  
ATOM   2985  CD1 ILE B 287     -13.438   2.738  -5.301  1.00 91.12           C  
ATOM   2986  N   GLU B 288     -15.992   2.381 -10.531  1.00 89.88           N  
ATOM   2987  CA  GLU B 288     -15.875   2.205 -11.977  1.00 89.88           C  
ATOM   2988  C   GLU B 288     -14.414   2.291 -12.422  1.00 89.88           C  
ATOM   2989  CB  GLU B 288     -16.703   3.250 -12.719  1.00 89.88           C  
ATOM   2990  O   GLU B 288     -13.633   3.053 -11.852  1.00 89.88           O  
ATOM   2991  CG  GLU B 288     -18.203   3.096 -12.516  1.00 89.88           C  
ATOM   2992  CD  GLU B 288     -19.031   4.152 -13.234  1.00 89.88           C  
ATOM   2993  OE1 GLU B 288     -20.281   4.113 -13.156  1.00 89.88           O  
ATOM   2994  OE2 GLU B 288     -18.406   5.031 -13.883  1.00 89.88           O  
ATOM   2995  N   SER B 289     -14.062   1.494 -13.438  1.00 90.19           N  
ATOM   2996  CA  SER B 289     -12.750   1.525 -14.086  1.00 90.19           C  
ATOM   2997  C   SER B 289     -11.633   1.267 -13.086  1.00 90.19           C  
ATOM   2998  CB  SER B 289     -12.531   2.871 -14.773  1.00 90.19           C  
ATOM   2999  O   SER B 289     -10.594   1.933 -13.117  1.00 90.19           O  
ATOM   3000  OG  SER B 289     -13.531   3.104 -15.758  1.00 90.19           O  
ATOM   3001  N   SER B 290     -11.922   0.375 -12.117  1.00 90.69           N  
ATOM   3002  CA  SER B 290     -10.914   0.093 -11.102  1.00 90.69           C  
ATOM   3003  C   SER B 290     -10.539  -1.385 -11.086  1.00 90.69           C  
ATOM   3004  CB  SER B 290     -11.422   0.510  -9.719  1.00 90.69           C  
ATOM   3005  O   SER B 290      -9.703  -1.812 -10.289  1.00 90.69           O  
ATOM   3006  OG  SER B 290     -12.531  -0.277  -9.328  1.00 90.69           O  
ATOM   3007  N   GLY B 291     -11.180  -2.104 -11.984  1.00 91.44           N  
ATOM   3008  CA  GLY B 291     -10.898  -3.529 -12.031  1.00 91.44           C  
ATOM   3009  C   GLY B 291      -9.555  -3.850 -12.656  1.00 91.44           C  
ATOM   3010  O   GLY B 291      -9.250  -3.375 -13.758  1.00 91.44           O  
ATOM   3011  N   VAL B 292      -8.703  -4.602 -11.984  1.00 96.56           N  
ATOM   3012  CA  VAL B 292      -7.395  -5.016 -12.477  1.00 96.56           C  
ATOM   3013  C   VAL B 292      -7.438  -6.488 -12.875  1.00 96.56           C  
ATOM   3014  CB  VAL B 292      -6.289  -4.777 -11.430  1.00 96.56           C  
ATOM   3015  O   VAL B 292      -7.852  -7.340 -12.086  1.00 96.56           O  
ATOM   3016  CG1 VAL B 292      -4.930  -5.223 -11.961  1.00 96.56           C  
ATOM   3017  CG2 VAL B 292      -6.250  -3.307 -11.016  1.00 96.56           C  
ATOM   3018  N   HIS B 293      -6.992  -6.754 -14.070  1.00 96.69           N  
ATOM   3019  CA  HIS B 293      -6.977  -8.109 -14.617  1.00 96.69           C  
ATOM   3020  C   HIS B 293      -5.648  -8.414 -15.297  1.00 96.69           C  
ATOM   3021  CB  HIS B 293      -8.133  -8.297 -15.602  1.00 96.69           C  
ATOM   3022  O   HIS B 293      -4.875  -7.500 -15.602  1.00 96.69           O  
ATOM   3023  CG  HIS B 293      -9.469  -7.945 -15.039  1.00 96.69           C  
ATOM   3024  CD2 HIS B 293     -10.227  -6.828 -15.180  1.00 96.69           C  
ATOM   3025  ND1 HIS B 293     -10.180  -8.797 -14.219  1.00 96.69           N  
ATOM   3026  CE1 HIS B 293     -11.320  -8.219 -13.875  1.00 96.69           C  
ATOM   3027  NE2 HIS B 293     -11.367  -7.020 -14.445  1.00 96.69           N  
ATOM   3028  N   LEU B 294      -5.477  -9.688 -15.500  1.00 98.19           N  
ATOM   3029  CA  LEU B 294      -4.301 -10.109 -16.250  1.00 98.19           C  
ATOM   3030  C   LEU B 294      -4.488  -9.867 -17.734  1.00 98.19           C  
ATOM   3031  CB  LEU B 294      -4.004 -11.586 -15.992  1.00 98.19           C  
ATOM   3032  O   LEU B 294      -5.590 -10.039 -18.266  1.00 98.19           O  
ATOM   3033  CG  LEU B 294      -3.533 -11.953 -14.586  1.00 98.19           C  
ATOM   3034  CD1 LEU B 294      -3.492 -13.469 -14.414  1.00 98.19           C  
ATOM   3035  CD2 LEU B 294      -2.166 -11.344 -14.297  1.00 98.19           C  
ATOM   3036  N   THR B 295      -3.418  -9.508 -18.406  1.00 98.19           N  
ATOM   3037  CA  THR B 295      -3.426  -9.430 -19.875  1.00 98.19           C  
ATOM   3038  C   THR B 295      -3.521 -10.820 -20.484  1.00 98.19           C  
ATOM   3039  CB  THR B 295      -2.166  -8.719 -20.391  1.00 98.19           C  
ATOM   3040  O   THR B 295      -3.303 -11.820 -19.797  1.00 98.19           O  
ATOM   3041  CG2 THR B 295      -2.068  -7.297 -19.859  1.00 98.19           C  
ATOM   3042  OG1 THR B 295      -1.004  -9.453 -19.984  1.00 98.19           O  
ATOM   3043  N   PRO B 296      -3.883 -10.914 -21.766  1.00 97.75           N  
ATOM   3044  CA  PRO B 296      -4.059 -12.219 -22.406  1.00 97.75           C  
ATOM   3045  C   PRO B 296      -2.818 -13.102 -22.297  1.00 97.75           C  
ATOM   3046  CB  PRO B 296      -4.340 -11.852 -23.875  1.00 97.75           C  
ATOM   3047  O   PRO B 296      -2.936 -14.312 -22.078  1.00 97.75           O  
ATOM   3048  CG  PRO B 296      -5.070 -10.555 -23.812  1.00 97.75           C  
ATOM   3049  CD  PRO B 296      -4.469  -9.719 -22.703  1.00 97.75           C  
ATOM   3050  N   ASP B 297      -1.646 -12.516 -22.328  1.00 97.88           N  
ATOM   3051  CA  ASP B 297      -0.395 -13.266 -22.328  1.00 97.88           C  
ATOM   3052  C   ASP B 297      -0.159 -13.930 -20.969  1.00 97.88           C  
ATOM   3053  CB  ASP B 297       0.781 -12.352 -22.672  1.00 97.88           C  
ATOM   3054  O   ASP B 297       0.654 -14.852 -20.859  1.00 97.88           O  
ATOM   3055  CG  ASP B 297       0.878 -12.047 -24.156  1.00 97.88           C  
ATOM   3056  OD1 ASP B 297       0.128 -12.656 -24.953  1.00 97.88           O  
ATOM   3057  OD2 ASP B 297       1.714 -11.203 -24.531  1.00 97.88           O  
ATOM   3058  N   TYR B 298      -0.912 -13.516 -20.000  1.00 98.56           N  
ATOM   3059  CA  TYR B 298      -0.663 -14.031 -18.656  1.00 98.56           C  
ATOM   3060  C   TYR B 298      -1.908 -14.703 -18.094  1.00 98.56           C  
ATOM   3061  CB  TYR B 298      -0.208 -12.906 -17.719  1.00 98.56           C  
ATOM   3062  O   TYR B 298      -1.938 -15.078 -16.922  1.00 98.56           O  
ATOM   3063  CG  TYR B 298       1.169 -12.375 -18.047  1.00 98.56           C  
ATOM   3064  CD1 TYR B 298       2.301 -12.898 -17.422  1.00 98.56           C  
ATOM   3065  CD2 TYR B 298       1.341 -11.344 -18.953  1.00 98.56           C  
ATOM   3066  CE1 TYR B 298       3.570 -12.414 -17.703  1.00 98.56           C  
ATOM   3067  CE2 TYR B 298       2.605 -10.844 -19.250  1.00 98.56           C  
ATOM   3068  OH  TYR B 298       4.969 -10.898 -18.906  1.00 98.56           O  
ATOM   3069  CZ  TYR B 298       3.713 -11.383 -18.625  1.00 98.56           C  
ATOM   3070  N   GLN B 299      -2.895 -14.961 -18.875  1.00 98.00           N  
ATOM   3071  CA  GLN B 299      -4.168 -15.539 -18.469  1.00 98.00           C  
ATOM   3072  C   GLN B 299      -3.990 -16.969 -17.953  1.00 98.00           C  
ATOM   3073  CB  GLN B 299      -5.172 -15.516 -19.625  1.00 98.00           C  
ATOM   3074  O   GLN B 299      -4.789 -17.438 -17.141  1.00 98.00           O  
ATOM   3075  CG  GLN B 299      -5.883 -14.180 -19.797  1.00 98.00           C  
ATOM   3076  CD  GLN B 299      -6.793 -13.844 -18.625  1.00 98.00           C  
ATOM   3077  NE2 GLN B 299      -7.168 -12.570 -18.516  1.00 98.00           N  
ATOM   3078  OE1 GLN B 299      -7.152 -14.719 -17.828  1.00 98.00           O  
ATOM   3079  N   ARG B 300      -3.004 -17.641 -18.359  1.00 98.00           N  
ATOM   3080  CA  ARG B 300      -2.756 -19.016 -17.922  1.00 98.00           C  
ATOM   3081  C   ARG B 300      -2.529 -19.094 -16.422  1.00 98.00           C  
ATOM   3082  CB  ARG B 300      -1.551 -19.609 -18.672  1.00 98.00           C  
ATOM   3083  O   ARG B 300      -2.660 -20.156 -15.820  1.00 98.00           O  
ATOM   3084  CG  ARG B 300      -0.230 -18.938 -18.328  1.00 98.00           C  
ATOM   3085  CD  ARG B 300       0.938 -19.578 -19.062  1.00 98.00           C  
ATOM   3086  NE  ARG B 300       1.284 -20.875 -18.484  1.00 98.00           N  
ATOM   3087  NH1 ARG B 300       2.887 -21.375 -20.062  1.00 98.00           N  
ATOM   3088  NH2 ARG B 300       2.438 -22.859 -18.375  1.00 98.00           N  
ATOM   3089  CZ  ARG B 300       2.203 -21.703 -18.984  1.00 98.00           C  
ATOM   3090  N   PHE B 301      -2.139 -17.953 -15.805  1.00 98.75           N  
ATOM   3091  CA  PHE B 301      -1.841 -17.938 -14.375  1.00 98.75           C  
ATOM   3092  C   PHE B 301      -3.080 -17.562 -13.570  1.00 98.75           C  
ATOM   3093  CB  PHE B 301      -0.705 -16.953 -14.070  1.00 98.75           C  
ATOM   3094  O   PHE B 301      -3.039 -17.547 -12.336  1.00 98.75           O  
ATOM   3095  CG  PHE B 301       0.593 -17.297 -14.750  1.00 98.75           C  
ATOM   3096  CD1 PHE B 301       1.303 -18.438 -14.383  1.00 98.75           C  
ATOM   3097  CD2 PHE B 301       1.105 -16.484 -15.758  1.00 98.75           C  
ATOM   3098  CE1 PHE B 301       2.506 -18.766 -15.008  1.00 98.75           C  
ATOM   3099  CE2 PHE B 301       2.307 -16.812 -16.391  1.00 98.75           C  
ATOM   3100  CZ  PHE B 301       3.006 -17.938 -16.000  1.00 98.75           C  
ATOM   3101  N   ASP B 302      -4.188 -17.312 -14.188  1.00 98.44           N  
ATOM   3102  CA  ASP B 302      -5.391 -16.812 -13.523  1.00 98.44           C  
ATOM   3103  C   ASP B 302      -6.043 -17.906 -12.680  1.00 98.44           C  
ATOM   3104  CB  ASP B 302      -6.387 -16.281 -14.547  1.00 98.44           C  
ATOM   3105  O   ASP B 302      -6.621 -18.859 -13.219  1.00 98.44           O  
ATOM   3106  CG  ASP B 302      -7.566 -15.562 -13.914  1.00 98.44           C  
ATOM   3107  OD1 ASP B 302      -7.941 -15.906 -12.766  1.00 98.44           O  
ATOM   3108  OD2 ASP B 302      -8.133 -14.656 -14.562  1.00 98.44           O  
ATOM   3109  N   ALA B 303      -5.996 -17.688 -11.375  1.00 98.50           N  
ATOM   3110  CA  ALA B 303      -6.547 -18.672 -10.438  1.00 98.50           C  
ATOM   3111  C   ALA B 303      -8.062 -18.750 -10.562  1.00 98.50           C  
ATOM   3112  CB  ALA B 303      -6.148 -18.328  -9.008  1.00 98.50           C  
ATOM   3113  O   ALA B 303      -8.648 -19.828 -10.453  1.00 98.50           O  
ATOM   3114  N   GLU B 304      -8.734 -17.641 -10.742  1.00 96.62           N  
ATOM   3115  CA  GLU B 304     -10.195 -17.625 -10.836  1.00 96.62           C  
ATOM   3116  C   GLU B 304     -10.672 -18.344 -12.094  1.00 96.62           C  
ATOM   3117  CB  GLU B 304     -10.727 -16.188 -10.828  1.00 96.62           C  
ATOM   3118  O   GLU B 304     -11.672 -19.078 -12.062  1.00 96.62           O  
ATOM   3119  CG  GLU B 304     -10.586 -15.492  -9.484  1.00 96.62           C  
ATOM   3120  CD  GLU B 304     -11.141 -14.078  -9.477  1.00 96.62           C  
ATOM   3121  OE1 GLU B 304     -12.305 -13.883  -9.055  1.00 96.62           O  
ATOM   3122  OE2 GLU B 304     -10.414 -13.156  -9.906  1.00 96.62           O  
ATOM   3123  N   ALA B 305      -9.984 -18.156 -13.164  1.00 97.19           N  
ATOM   3124  CA  ALA B 305     -10.312 -18.875 -14.398  1.00 97.19           C  
ATOM   3125  C   ALA B 305     -10.094 -20.375 -14.234  1.00 97.19           C  
ATOM   3126  CB  ALA B 305      -9.477 -18.344 -15.562  1.00 97.19           C  
ATOM   3127  O   ALA B 305     -10.852 -21.188 -14.781  1.00 97.19           O  
ATOM   3128  N   HIS B 306      -9.109 -20.750 -13.469  1.00 98.06           N  
ATOM   3129  CA  HIS B 306      -8.766 -22.156 -13.305  1.00 98.06           C  
ATOM   3130  C   HIS B 306      -9.727 -22.844 -12.344  1.00 98.06           C  
ATOM   3131  CB  HIS B 306      -7.324 -22.281 -12.797  1.00 98.06           C  
ATOM   3132  O   HIS B 306     -10.258 -23.906 -12.664  1.00 98.06           O  
ATOM   3133  CG  HIS B 306      -6.887 -23.703 -12.617  1.00 98.06           C  
ATOM   3134  CD2 HIS B 306      -6.840 -24.484 -11.508  1.00 98.06           C  
ATOM   3135  ND1 HIS B 306      -6.426 -24.484 -13.656  1.00 98.06           N  
ATOM   3136  CE1 HIS B 306      -6.109 -25.688 -13.195  1.00 98.06           C  
ATOM   3137  NE2 HIS B 306      -6.355 -25.719 -11.898  1.00 98.06           N  
ATOM   3138  N   PHE B 307      -9.922 -22.266 -11.211  1.00 97.94           N  
ATOM   3139  CA  PHE B 307     -10.648 -22.938 -10.141  1.00 97.94           C  
ATOM   3140  C   PHE B 307     -12.148 -22.656 -10.242  1.00 97.94           C  
ATOM   3141  CB  PHE B 307     -10.125 -22.500  -8.773  1.00 97.94           C  
ATOM   3142  O   PHE B 307     -12.961 -23.375  -9.664  1.00 97.94           O  
ATOM   3143  CG  PHE B 307      -8.773 -23.047  -8.430  1.00 97.94           C  
ATOM   3144  CD1 PHE B 307      -8.641 -24.328  -7.914  1.00 97.94           C  
ATOM   3145  CD2 PHE B 307      -7.629 -22.281  -8.625  1.00 97.94           C  
ATOM   3146  CE1 PHE B 307      -7.387 -24.844  -7.598  1.00 97.94           C  
ATOM   3147  CE2 PHE B 307      -6.371 -22.797  -8.305  1.00 97.94           C  
ATOM   3148  CZ  PHE B 307      -6.254 -24.078  -7.793  1.00 97.94           C  
ATOM   3149  N   ARG B 308     -12.586 -21.578 -10.898  1.00 96.88           N  
ATOM   3150  CA  ARG B 308     -13.984 -21.188 -11.109  1.00 96.88           C  
ATOM   3151  C   ARG B 308     -14.766 -21.219  -9.805  1.00 96.88           C  
ATOM   3152  CB  ARG B 308     -14.633 -22.125 -12.141  1.00 96.88           C  
ATOM   3153  O   ARG B 308     -15.758 -21.953  -9.688  1.00 96.88           O  
ATOM   3154  CG  ARG B 308     -14.016 -22.031 -13.523  1.00 96.88           C  
ATOM   3155  CD  ARG B 308     -14.742 -22.922 -14.523  1.00 96.88           C  
ATOM   3156  NE  ARG B 308     -13.992 -23.062 -15.773  1.00 96.88           N  
ATOM   3157  NH1 ARG B 308     -15.539 -24.438 -16.797  1.00 96.88           N  
ATOM   3158  NH2 ARG B 308     -13.633 -23.828 -17.906  1.00 96.88           N  
ATOM   3159  CZ  ARG B 308     -14.391 -23.781 -16.812  1.00 96.88           C  
ATOM   3160  N   PRO B 309     -14.312 -20.375  -8.875  1.00 94.88           N  
ATOM   3161  CA  PRO B 309     -15.008 -20.344  -7.586  1.00 94.88           C  
ATOM   3162  C   PRO B 309     -16.453 -19.875  -7.699  1.00 94.88           C  
ATOM   3163  CB  PRO B 309     -14.180 -19.375  -6.750  1.00 94.88           C  
ATOM   3164  O   PRO B 309     -16.812 -19.219  -8.680  1.00 94.88           O  
ATOM   3165  CG  PRO B 309     -13.547 -18.453  -7.750  1.00 94.88           C  
ATOM   3166  CD  PRO B 309     -13.320 -19.234  -9.023  1.00 94.88           C  
ATOM   3167  N   ALA B 310     -17.281 -20.219  -6.707  1.00 91.38           N  
ATOM   3168  CA  ALA B 310     -18.688 -19.812  -6.652  1.00 91.38           C  
ATOM   3169  C   ALA B 310     -18.797 -18.297  -6.441  1.00 91.38           C  
ATOM   3170  CB  ALA B 310     -19.422 -20.547  -5.543  1.00 91.38           C  
ATOM   3171  O   ALA B 310     -17.984 -17.703  -5.723  1.00 91.38           O  
ATOM   3172  N   PRO B 311     -19.734 -17.766  -7.137  1.00 82.81           N  
ATOM   3173  CA  PRO B 311     -19.969 -16.344  -6.875  1.00 82.81           C  
ATOM   3174  C   PRO B 311     -20.312 -16.062  -5.414  1.00 82.81           C  
ATOM   3175  CB  PRO B 311     -21.156 -16.016  -7.789  1.00 82.81           C  
ATOM   3176  O   PRO B 311     -21.000 -16.859  -4.777  1.00 82.81           O  
ATOM   3177  CG  PRO B 311     -21.188 -17.141  -8.781  1.00 82.81           C  
ATOM   3178  CD  PRO B 311     -20.578 -18.359  -8.156  1.00 82.81           C  
ATOM   3179  N   GLN B 312     -19.609 -15.031  -4.926  1.00 80.50           N  
ATOM   3180  CA  GLN B 312     -19.859 -14.648  -3.539  1.00 80.50           C  
ATOM   3181  C   GLN B 312     -20.703 -13.391  -3.459  1.00 80.50           C  
ATOM   3182  CB  GLN B 312     -18.531 -14.430  -2.803  1.00 80.50           C  
ATOM   3183  O   GLN B 312     -20.516 -12.445  -4.234  1.00 80.50           O  
ATOM   3184  CG  GLN B 312     -17.594 -15.625  -2.871  1.00 80.50           C  
ATOM   3185  CD  GLN B 312     -18.078 -16.812  -2.055  1.00 80.50           C  
ATOM   3186  NE2 GLN B 312     -17.594 -18.000  -2.395  1.00 80.50           N  
ATOM   3187  OE1 GLN B 312     -18.875 -16.656  -1.126  1.00 80.50           O  
ATOM   3188  N   GLN B 313     -21.922 -13.445  -2.848  1.00 68.88           N  
ATOM   3189  CA  GLN B 313     -22.719 -12.250  -2.586  1.00 68.88           C  
ATOM   3190  C   GLN B 313     -22.609 -11.820  -1.127  1.00 68.88           C  
ATOM   3191  CB  GLN B 313     -24.188 -12.492  -2.947  1.00 68.88           C  
ATOM   3192  O   GLN B 313     -23.125 -12.492  -0.233  1.00 68.88           O  
ATOM   3193  CG  GLN B 313     -24.484 -12.359  -4.434  1.00 68.88           C  
ATOM   3194  CD  GLN B 313     -25.953 -12.578  -4.762  1.00 68.88           C  
ATOM   3195  NE2 GLN B 313     -26.312 -12.375  -6.023  1.00 68.88           N  
ATOM   3196  OE1 GLN B 313     -26.750 -12.922  -3.887  1.00 68.88           O  
ATOM   3197  N   VAL B 314     -21.578 -10.969  -0.847  1.00 67.56           N  
ATOM   3198  CA  VAL B 314     -21.469 -10.625   0.567  1.00 67.56           C  
ATOM   3199  C   VAL B 314     -21.688  -9.133   0.756  1.00 67.56           C  
ATOM   3200  CB  VAL B 314     -20.078 -11.031   1.135  1.00 67.56           C  
ATOM   3201  O   VAL B 314     -21.297  -8.320  -0.090  1.00 67.56           O  
ATOM   3202  CG1 VAL B 314     -20.016 -10.766   2.637  1.00 67.56           C  
ATOM   3203  CG2 VAL B 314     -19.797 -12.500   0.836  1.00 67.56           C  
ATOM   3204  N   CYS B 315     -22.672  -8.875   1.673  1.00 65.44           N  
ATOM   3205  CA  CYS B 315     -22.922  -7.488   2.041  1.00 65.44           C  
ATOM   3206  C   CYS B 315     -22.297  -7.164   3.393  1.00 65.44           C  
ATOM   3207  CB  CYS B 315     -24.422  -7.199   2.082  1.00 65.44           C  
ATOM   3208  O   CYS B 315     -22.188  -8.031   4.258  1.00 65.44           O  
ATOM   3209  SG  CYS B 315     -25.203  -7.137   0.451  1.00 65.44           S  
ATOM   3210  N   ASP B 316     -21.688  -5.938   3.449  1.00 70.06           N  
ATOM   3211  CA  ASP B 316     -21.188  -5.445   4.730  1.00 70.06           C  
ATOM   3212  C   ASP B 316     -22.328  -5.270   5.730  1.00 70.06           C  
ATOM   3213  CB  ASP B 316     -20.438  -4.121   4.547  1.00 70.06           C  
ATOM   3214  O   ASP B 316     -23.484  -5.121   5.336  1.00 70.06           O  
ATOM   3215  CG  ASP B 316     -19.125  -4.281   3.814  1.00 70.06           C  
ATOM   3216  OD1 ASP B 316     -18.547  -5.391   3.824  1.00 70.06           O  
ATOM   3217  OD2 ASP B 316     -18.641  -3.285   3.225  1.00 70.06           O  
ATOM   3218  N   ASP B 317     -22.109  -5.539   7.008  1.00 71.44           N  
ATOM   3219  CA  ASP B 317     -23.062  -5.258   8.078  1.00 71.44           C  
ATOM   3220  C   ASP B 317     -23.500  -3.793   8.047  1.00 71.44           C  
ATOM   3221  CB  ASP B 317     -22.469  -5.602   9.438  1.00 71.44           C  
ATOM   3222  O   ASP B 317     -22.656  -2.891   8.078  1.00 71.44           O  
ATOM   3223  CG  ASP B 317     -23.500  -5.641  10.547  1.00 71.44           C  
ATOM   3224  OD1 ASP B 317     -24.375  -4.750  10.602  1.00 71.44           O  
ATOM   3225  OD2 ASP B 317     -23.438  -6.570  11.383  1.00 71.44           O  
ATOM   3226  N   PRO B 318     -24.781  -3.543   8.008  1.00 76.94           N  
ATOM   3227  CA  PRO B 318     -25.281  -2.168   7.910  1.00 76.94           C  
ATOM   3228  C   PRO B 318     -24.922  -1.324   9.133  1.00 76.94           C  
ATOM   3229  CB  PRO B 318     -26.797  -2.346   7.793  1.00 76.94           C  
ATOM   3230  O   PRO B 318     -24.969  -0.093   9.070  1.00 76.94           O  
ATOM   3231  CG  PRO B 318     -27.062  -3.723   8.312  1.00 76.94           C  
ATOM   3232  CD  PRO B 318     -25.812  -4.543   8.133  1.00 76.94           C  
ATOM   3233  N   ARG B 319     -24.625  -1.970  10.234  1.00 82.88           N  
ATOM   3234  CA  ARG B 319     -24.297  -1.228  11.445  1.00 82.88           C  
ATOM   3235  C   ARG B 319     -22.859  -0.710  11.391  1.00 82.88           C  
ATOM   3236  CB  ARG B 319     -24.500  -2.104  12.680  1.00 82.88           C  
ATOM   3237  O   ARG B 319     -22.500   0.204  12.133  1.00 82.88           O  
ATOM   3238  CG  ARG B 319     -25.938  -2.514  12.922  1.00 82.88           C  
ATOM   3239  CD  ARG B 319     -26.062  -3.521  14.062  1.00 82.88           C  
ATOM   3240  NE  ARG B 319     -25.406  -4.789  13.719  1.00 82.88           N  
ATOM   3241  NH1 ARG B 319     -25.594  -5.684  15.844  1.00 82.88           N  
ATOM   3242  NH2 ARG B 319     -24.609  -6.895  14.164  1.00 82.88           N  
ATOM   3243  CZ  ARG B 319     -25.203  -5.785  14.578  1.00 82.88           C  
ATOM   3244  N   ALA B 320     -22.078  -1.371  10.602  1.00 85.19           N  
ATOM   3245  CA  ALA B 320     -20.672  -0.971  10.508  1.00 85.19           C  
ATOM   3246  C   ALA B 320     -20.531   0.305   9.680  1.00 85.19           C  
ATOM   3247  CB  ALA B 320     -19.844  -2.096   9.898  1.00 85.19           C  
ATOM   3248  O   ALA B 320     -21.203   0.477   8.664  1.00 85.19           O  
ATOM   3249  N   ARG B 321     -19.719   1.209  10.172  1.00 90.38           N  
ATOM   3250  CA  ARG B 321     -19.500   2.475   9.484  1.00 90.38           C  
ATOM   3251  C   ARG B 321     -18.109   2.512   8.844  1.00 90.38           C  
ATOM   3252  CB  ARG B 321     -19.656   3.650  10.445  1.00 90.38           C  
ATOM   3253  O   ARG B 321     -17.453   3.557   8.828  1.00 90.38           O  
ATOM   3254  CG  ARG B 321     -21.062   3.775  11.031  1.00 90.38           C  
ATOM   3255  CD  ARG B 321     -21.234   5.070  11.812  1.00 90.38           C  
ATOM   3256  NE  ARG B 321     -21.172   6.238  10.945  1.00 90.38           N  
ATOM   3257  NH1 ARG B 321     -21.344   7.781  12.656  1.00 90.38           N  
ATOM   3258  NH2 ARG B 321     -21.172   8.492  10.484  1.00 90.38           N  
ATOM   3259  CZ  ARG B 321     -21.219   7.500  11.359  1.00 90.38           C  
ATOM   3260  N   CYS B 322     -17.656   1.310   8.461  1.00 89.44           N  
ATOM   3261  CA  CYS B 322     -16.328   1.218   7.867  1.00 89.44           C  
ATOM   3262  C   CYS B 322     -16.203   2.156   6.672  1.00 89.44           C  
ATOM   3263  CB  CYS B 322     -16.031  -0.218   7.434  1.00 89.44           C  
ATOM   3264  O   CYS B 322     -15.195   2.857   6.535  1.00 89.44           O  
ATOM   3265  SG  CYS B 322     -16.141  -1.422   8.773  1.00 89.44           S  
ATOM   3266  N   GLY B 323     -17.203   2.182   5.828  1.00 88.75           N  
ATOM   3267  CA  GLY B 323     -17.172   3.055   4.664  1.00 88.75           C  
ATOM   3268  C   GLY B 323     -17.078   4.527   5.023  1.00 88.75           C  
ATOM   3269  O   GLY B 323     -16.375   5.289   4.363  1.00 88.75           O  
ATOM   3270  N   GLU B 324     -17.797   4.926   6.082  1.00 90.81           N  
ATOM   3271  CA  GLU B 324     -17.766   6.320   6.520  1.00 90.81           C  
ATOM   3272  C   GLU B 324     -16.391   6.695   7.070  1.00 90.81           C  
ATOM   3273  CB  GLU B 324     -18.844   6.570   7.578  1.00 90.81           C  
ATOM   3274  O   GLU B 324     -15.930   7.824   6.887  1.00 90.81           O  
ATOM   3275  CG  GLU B 324     -20.266   6.473   7.043  1.00 90.81           C  
ATOM   3276  CD  GLU B 324     -21.328   6.793   8.086  1.00 90.81           C  
ATOM   3277  OE1 GLU B 324     -21.953   5.855   8.617  1.00 90.81           O  
ATOM   3278  OE2 GLU B 324     -21.516   7.996   8.375  1.00 90.81           O  
ATOM   3279  N   VAL B 325     -15.742   5.762   7.707  1.00 91.19           N  
ATOM   3280  CA  VAL B 325     -14.398   6.008   8.211  1.00 91.19           C  
ATOM   3281  C   VAL B 325     -13.430   6.199   7.047  1.00 91.19           C  
ATOM   3282  CB  VAL B 325     -13.914   4.852   9.117  1.00 91.19           C  
ATOM   3283  O   VAL B 325     -12.641   7.145   7.035  1.00 91.19           O  
ATOM   3284  CG1 VAL B 325     -12.430   5.020   9.469  1.00 91.19           C  
ATOM   3285  CG2 VAL B 325     -14.758   4.781  10.391  1.00 91.19           C  
ATOM   3286  N   LEU B 326     -13.609   5.387   6.008  1.00 90.44           N  
ATOM   3287  CA  LEU B 326     -12.703   5.383   4.863  1.00 90.44           C  
ATOM   3288  C   LEU B 326     -12.914   6.613   3.992  1.00 90.44           C  
ATOM   3289  CB  LEU B 326     -12.898   4.113   4.031  1.00 90.44           C  
ATOM   3290  O   LEU B 326     -12.062   6.945   3.162  1.00 90.44           O  
ATOM   3291  CG  LEU B 326     -12.359   2.814   4.637  1.00 90.44           C  
ATOM   3292  CD1 LEU B 326     -12.852   1.612   3.840  1.00 90.44           C  
ATOM   3293  CD2 LEU B 326     -10.836   2.838   4.680  1.00 90.44           C  
ATOM   3294  N   THR B 327     -14.055   7.305   4.172  1.00 89.25           N  
ATOM   3295  CA  THR B 327     -14.352   8.477   3.359  1.00 89.25           C  
ATOM   3296  C   THR B 327     -14.234   9.758   4.191  1.00 89.25           C  
ATOM   3297  CB  THR B 327     -15.758   8.391   2.740  1.00 89.25           C  
ATOM   3298  O   THR B 327     -14.555  10.844   3.713  1.00 89.25           O  
ATOM   3299  CG2 THR B 327     -15.867   7.199   1.794  1.00 89.25           C  
ATOM   3300  OG1 THR B 327     -16.719   8.250   3.785  1.00 89.25           O  
ATOM   3301  N   GLY B 328     -13.844   9.586   5.410  1.00 87.62           N  
ATOM   3302  CA  GLY B 328     -13.633  10.742   6.266  1.00 87.62           C  
ATOM   3303  C   GLY B 328     -14.914  11.305   6.848  1.00 87.62           C  
ATOM   3304  O   GLY B 328     -14.914  12.391   7.426  1.00 87.62           O  
ATOM   3305  N   LYS B 329     -16.031  10.602   6.738  1.00 89.62           N  
ATOM   3306  CA  LYS B 329     -17.312  11.086   7.223  1.00 89.62           C  
ATOM   3307  C   LYS B 329     -17.453  10.883   8.727  1.00 89.62           C  
ATOM   3308  CB  LYS B 329     -18.453  10.391   6.492  1.00 89.62           C  
ATOM   3309  O   LYS B 329     -18.234  11.555   9.391  1.00 89.62           O  
ATOM   3310  CG  LYS B 329     -18.594  10.789   5.031  1.00 89.62           C  
ATOM   3311  CD  LYS B 329     -19.781  10.094   4.375  1.00 89.62           C  
ATOM   3312  CE  LYS B 329     -19.906  10.477   2.906  1.00 89.62           C  
ATOM   3313  NZ  LYS B 329     -21.000   9.719   2.227  1.00 89.62           N  
ATOM   3314  N   CYS B 330     -16.625   9.906   9.211  1.00 89.81           N  
ATOM   3315  CA  CYS B 330     -16.609   9.750  10.664  1.00 89.81           C  
ATOM   3316  C   CYS B 330     -15.258   9.227  11.141  1.00 89.81           C  
ATOM   3317  CB  CYS B 330     -17.719   8.805  11.109  1.00 89.81           C  
ATOM   3318  O   CYS B 330     -14.477   8.695  10.352  1.00 89.81           O  
ATOM   3319  SG  CYS B 330     -17.375   7.062  10.781  1.00 89.81           S  
ATOM   3320  N   LYS B 331     -14.969   9.453  12.406  1.00 90.88           N  
ATOM   3321  CA  LYS B 331     -13.781   8.898  13.055  1.00 90.88           C  
ATOM   3322  C   LYS B 331     -14.055   7.496  13.586  1.00 90.88           C  
ATOM   3323  CB  LYS B 331     -13.312   9.812  14.188  1.00 90.88           C  
ATOM   3324  O   LYS B 331     -15.203   7.125  13.812  1.00 90.88           O  
ATOM   3325  CG  LYS B 331     -12.859  11.188  13.727  1.00 90.88           C  
ATOM   3326  CD  LYS B 331     -12.375  12.039  14.891  1.00 90.88           C  
ATOM   3327  CE  LYS B 331     -11.906  13.414  14.430  1.00 90.88           C  
ATOM   3328  NZ  LYS B 331     -11.516  14.281  15.586  1.00 90.88           N  
ATOM   3329  N   PRO B 332     -13.031   6.719  13.781  1.00 91.50           N  
ATOM   3330  CA  PRO B 332     -13.195   5.328  14.219  1.00 91.50           C  
ATOM   3331  C   PRO B 332     -14.047   5.195  15.477  1.00 91.50           C  
ATOM   3332  CB  PRO B 332     -11.758   4.871  14.484  1.00 91.50           C  
ATOM   3333  O   PRO B 332     -14.977   4.387  15.516  1.00 91.50           O  
ATOM   3334  CG  PRO B 332     -10.938   5.582  13.461  1.00 91.50           C  
ATOM   3335  CD  PRO B 332     -11.469   6.980  13.312  1.00 91.50           C  
ATOM   3336  N   HIS B 333     -13.859   6.141  16.406  1.00 90.69           N  
ATOM   3337  CA  HIS B 333     -14.547   6.004  17.688  1.00 90.69           C  
ATOM   3338  C   HIS B 333     -16.016   6.391  17.562  1.00 90.69           C  
ATOM   3339  CB  HIS B 333     -13.859   6.863  18.750  1.00 90.69           C  
ATOM   3340  O   HIS B 333     -16.812   6.121  18.469  1.00 90.69           O  
ATOM   3341  CG  HIS B 333     -13.992   8.336  18.516  1.00 90.69           C  
ATOM   3342  CD2 HIS B 333     -14.820   9.250  19.047  1.00 90.69           C  
ATOM   3343  ND1 HIS B 333     -13.188   9.008  17.609  1.00 90.69           N  
ATOM   3344  CE1 HIS B 333     -13.531  10.289  17.609  1.00 90.69           C  
ATOM   3345  NE2 HIS B 333     -14.516  10.461  18.469  1.00 90.69           N  
ATOM   3346  N   GLN B 334     -16.391   6.930  16.469  1.00 92.06           N  
ATOM   3347  CA  GLN B 334     -17.781   7.336  16.266  1.00 92.06           C  
ATOM   3348  C   GLN B 334     -18.625   6.172  15.719  1.00 92.06           C  
ATOM   3349  CB  GLN B 334     -17.859   8.523  15.297  1.00 92.06           C  
ATOM   3350  O   GLN B 334     -19.844   6.270  15.641  1.00 92.06           O  
ATOM   3351  CG  GLN B 334     -17.203   9.789  15.836  1.00 92.06           C  
ATOM   3352  CD  GLN B 334     -17.188  10.914  14.820  1.00 92.06           C  
ATOM   3353  NE2 GLN B 334     -17.516  12.125  15.266  1.00 92.06           N  
ATOM   3354  OE1 GLN B 334     -16.875  10.703  13.641  1.00 92.06           O  
ATOM   3355  N   CYS B 335     -18.000   5.074  15.312  1.00 91.69           N  
ATOM   3356  CA  CYS B 335     -18.703   3.854  14.930  1.00 91.69           C  
ATOM   3357  C   CYS B 335     -19.266   3.145  16.156  1.00 91.69           C  
ATOM   3358  CB  CYS B 335     -17.766   2.914  14.172  1.00 91.69           C  
ATOM   3359  O   CYS B 335     -18.531   2.850  17.094  1.00 91.69           O  
ATOM   3360  SG  CYS B 335     -18.500   1.311  13.781  1.00 91.69           S  
ATOM   3361  N   PRO B 336     -20.547   2.795  16.125  1.00 90.94           N  
ATOM   3362  CA  PRO B 336     -21.172   2.166  17.297  1.00 90.94           C  
ATOM   3363  C   PRO B 336     -20.547   0.811  17.641  1.00 90.94           C  
ATOM   3364  CB  PRO B 336     -22.625   2.014  16.891  1.00 90.94           C  
ATOM   3365  O   PRO B 336     -20.641   0.355  18.781  1.00 90.94           O  
ATOM   3366  CG  PRO B 336     -22.625   2.119  15.391  1.00 90.94           C  
ATOM   3367  CD  PRO B 336     -21.438   2.953  14.984  1.00 90.94           C  
ATOM   3368  N   LEU B 337     -19.875   0.197  16.703  1.00 92.00           N  
ATOM   3369  CA  LEU B 337     -19.312  -1.132  16.922  1.00 92.00           C  
ATOM   3370  C   LEU B 337     -17.891  -1.038  17.453  1.00 92.00           C  
ATOM   3371  CB  LEU B 337     -19.344  -1.936  15.617  1.00 92.00           C  
ATOM   3372  O   LEU B 337     -17.344  -2.025  17.938  1.00 92.00           O  
ATOM   3373  CG  LEU B 337     -20.703  -2.150  14.977  1.00 92.00           C  
ATOM   3374  CD1 LEU B 337     -20.578  -2.971  13.695  1.00 92.00           C  
ATOM   3375  CD2 LEU B 337     -21.656  -2.830  15.953  1.00 92.00           C  
ATOM   3376  N   PHE B 338     -17.344   0.124  17.375  1.00 92.12           N  
ATOM   3377  CA  PHE B 338     -15.930   0.301  17.672  1.00 92.12           C  
ATOM   3378  C   PHE B 338     -15.656   0.030  19.156  1.00 92.12           C  
ATOM   3379  CB  PHE B 338     -15.477   1.716  17.312  1.00 92.12           C  
ATOM   3380  O   PHE B 338     -16.328   0.593  20.031  1.00 92.12           O  
ATOM   3381  CG  PHE B 338     -14.023   1.980  17.609  1.00 92.12           C  
ATOM   3382  CD1 PHE B 338     -13.641   2.562  18.812  1.00 92.12           C  
ATOM   3383  CD2 PHE B 338     -13.039   1.646  16.688  1.00 92.12           C  
ATOM   3384  CE1 PHE B 338     -12.297   2.811  19.094  1.00 92.12           C  
ATOM   3385  CE2 PHE B 338     -11.695   1.890  16.953  1.00 92.12           C  
ATOM   3386  CZ  PHE B 338     -11.328   2.473  18.156  1.00 92.12           C  
ATOM   3387  N   GLY B 339     -14.688  -0.839  19.406  1.00 88.69           N  
ATOM   3388  CA  GLY B 339     -14.211  -1.091  20.766  1.00 88.69           C  
ATOM   3389  C   GLY B 339     -15.070  -2.094  21.516  1.00 88.69           C  
ATOM   3390  O   GLY B 339     -14.664  -2.592  22.562  1.00 88.69           O  
ATOM   3391  N   ASN B 340     -16.250  -2.439  21.078  1.00 88.56           N  
ATOM   3392  CA  ASN B 340     -17.156  -3.395  21.703  1.00 88.56           C  
ATOM   3393  C   ASN B 340     -17.312  -4.656  20.859  1.00 88.56           C  
ATOM   3394  CB  ASN B 340     -18.531  -2.752  21.969  1.00 88.56           C  
ATOM   3395  O   ASN B 340     -16.547  -5.605  21.016  1.00 88.56           O  
ATOM   3396  CG  ASN B 340     -18.453  -1.590  22.938  1.00 88.56           C  
ATOM   3397  ND2 ASN B 340     -19.344  -0.624  22.766  1.00 88.56           N  
ATOM   3398  OD1 ASN B 340     -17.594  -1.559  23.812  1.00 88.56           O  
ATOM   3399  N   THR B 341     -18.266  -4.496  19.906  1.00 87.88           N  
ATOM   3400  CA  THR B 341     -18.500  -5.641  19.031  1.00 87.88           C  
ATOM   3401  C   THR B 341     -17.344  -5.828  18.062  1.00 87.88           C  
ATOM   3402  CB  THR B 341     -19.812  -5.477  18.250  1.00 87.88           C  
ATOM   3403  O   THR B 341     -16.984  -6.957  17.719  1.00 87.88           O  
ATOM   3404  CG2 THR B 341     -20.188  -6.766  17.516  1.00 87.88           C  
ATOM   3405  OG1 THR B 341     -20.875  -5.129  19.156  1.00 87.88           O  
ATOM   3406  N   CYS B 342     -16.750  -4.695  17.688  1.00 89.94           N  
ATOM   3407  CA  CYS B 342     -15.602  -4.734  16.766  1.00 89.94           C  
ATOM   3408  C   CYS B 342     -14.312  -4.402  17.500  1.00 89.94           C  
ATOM   3409  CB  CYS B 342     -15.812  -3.762  15.617  1.00 89.94           C  
ATOM   3410  O   CYS B 342     -14.070  -3.246  17.859  1.00 89.94           O  
ATOM   3411  SG  CYS B 342     -14.555  -3.885  14.328  1.00 89.94           S  
ATOM   3412  N   ASN B 343     -13.492  -5.426  17.719  1.00 89.81           N  
ATOM   3413  CA  ASN B 343     -12.195  -5.312  18.375  1.00 89.81           C  
ATOM   3414  C   ASN B 343     -11.180  -6.281  17.781  1.00 89.81           C  
ATOM   3415  CB  ASN B 343     -12.328  -5.555  19.875  1.00 89.81           C  
ATOM   3416  O   ASN B 343     -11.523  -7.078  16.891  1.00 89.81           O  
ATOM   3417  CG  ASN B 343     -12.867  -6.930  20.203  1.00 89.81           C  
ATOM   3418  ND2 ASN B 343     -14.016  -6.973  20.875  1.00 89.81           N  
ATOM   3419  OD1 ASN B 343     -12.266  -7.949  19.859  1.00 89.81           O  
ATOM   3420  N   PRO B 344      -9.961  -6.199  18.156  1.00 84.81           N  
ATOM   3421  CA  PRO B 344      -8.938  -7.020  17.500  1.00 84.81           C  
ATOM   3422  C   PRO B 344      -9.211  -8.516  17.625  1.00 84.81           C  
ATOM   3423  CB  PRO B 344      -7.652  -6.641  18.250  1.00 84.81           C  
ATOM   3424  O   PRO B 344      -8.805  -9.297  16.766  1.00 84.81           O  
ATOM   3425  CG  PRO B 344      -7.848  -5.211  18.641  1.00 84.81           C  
ATOM   3426  CD  PRO B 344      -9.281  -5.012  19.031  1.00 84.81           C  
ATOM   3427  N   GLN B 345      -9.945  -8.969  18.609  1.00 84.12           N  
ATOM   3428  CA  GLN B 345     -10.234 -10.383  18.812  1.00 84.12           C  
ATOM   3429  C   GLN B 345     -11.461 -10.812  18.000  1.00 84.12           C  
ATOM   3430  CB  GLN B 345     -10.453 -10.688  20.297  1.00 84.12           C  
ATOM   3431  O   GLN B 345     -11.523 -11.938  17.500  1.00 84.12           O  
ATOM   3432  CG  GLN B 345      -9.211 -10.492  21.156  1.00 84.12           C  
ATOM   3433  CD  GLN B 345      -9.523 -10.422  22.641  1.00 84.12           C  
ATOM   3434  NE2 GLN B 345      -8.492 -10.273  23.453  1.00 84.12           N  
ATOM   3435  OE1 GLN B 345     -10.688 -10.500  23.047  1.00 84.12           O  
ATOM   3436  N   THR B 346     -12.359  -9.914  17.938  1.00 83.75           N  
ATOM   3437  CA  THR B 346     -13.602 -10.164  17.219  1.00 83.75           C  
ATOM   3438  C   THR B 346     -13.883  -9.039  16.219  1.00 83.75           C  
ATOM   3439  CB  THR B 346     -14.797 -10.305  18.188  1.00 83.75           C  
ATOM   3440  O   THR B 346     -14.859  -8.305  16.359  1.00 83.75           O  
ATOM   3441  CG2 THR B 346     -14.633 -11.523  19.078  1.00 83.75           C  
ATOM   3442  OG1 THR B 346     -14.875  -9.133  19.000  1.00 83.75           O  
ATOM   3443  N   ALA B 347     -13.055  -9.039  15.203  1.00 84.75           N  
ATOM   3444  CA  ALA B 347     -13.133  -7.926  14.266  1.00 84.75           C  
ATOM   3445  C   ALA B 347     -14.258  -8.133  13.258  1.00 84.75           C  
ATOM   3446  CB  ALA B 347     -11.797  -7.750  13.547  1.00 84.75           C  
ATOM   3447  O   ALA B 347     -14.414  -9.227  12.711  1.00 84.75           O  
ATOM   3448  N   PHE B 348     -15.055  -7.082  13.156  1.00 82.38           N  
ATOM   3449  CA  PHE B 348     -16.062  -7.059  12.109  1.00 82.38           C  
ATOM   3450  C   PHE B 348     -15.477  -6.566  10.797  1.00 82.38           C  
ATOM   3451  CB  PHE B 348     -17.250  -6.168  12.523  1.00 82.38           C  
ATOM   3452  O   PHE B 348     -15.750  -7.137   9.734  1.00 82.38           O  
ATOM   3453  CG  PHE B 348     -18.391  -6.172  11.539  1.00 82.38           C  
ATOM   3454  CD1 PHE B 348     -18.484  -5.195  10.555  1.00 82.38           C  
ATOM   3455  CD2 PHE B 348     -19.359  -7.156  11.602  1.00 82.38           C  
ATOM   3456  CE1 PHE B 348     -19.531  -5.199   9.648  1.00 82.38           C  
ATOM   3457  CE2 PHE B 348     -20.422  -7.168  10.695  1.00 82.38           C  
ATOM   3458  CZ  PHE B 348     -20.500  -6.188   9.719  1.00 82.38           C  
ATOM   3459  N   GLY B 349     -14.742  -5.543  10.836  1.00 82.88           N  
ATOM   3460  CA  GLY B 349     -14.141  -4.953   9.648  1.00 82.88           C  
ATOM   3461  C   GLY B 349     -12.633  -5.137   9.586  1.00 82.88           C  
ATOM   3462  O   GLY B 349     -11.992  -5.379  10.609  1.00 82.88           O  
ATOM   3463  N   ALA B 350     -12.133  -5.016   8.406  1.00 85.81           N  
ATOM   3464  CA  ALA B 350     -10.703  -5.172   8.164  1.00 85.81           C  
ATOM   3465  C   ALA B 350      -9.914  -4.012   8.766  1.00 85.81           C  
ATOM   3466  CB  ALA B 350     -10.422  -5.277   6.668  1.00 85.81           C  
ATOM   3467  O   ALA B 350      -8.734  -4.164   9.102  1.00 85.81           O  
ATOM   3468  N   LEU B 351     -10.625  -2.859   9.000  1.00 90.50           N  
ATOM   3469  CA  LEU B 351      -9.969  -1.681   9.555  1.00 90.50           C  
ATOM   3470  C   LEU B 351      -9.445  -1.965  10.961  1.00 90.50           C  
ATOM   3471  CB  LEU B 351     -10.938  -0.495   9.594  1.00 90.50           C  
ATOM   3472  O   LEU B 351      -8.484  -1.328  11.406  1.00 90.50           O  
ATOM   3473  CG  LEU B 351     -11.289   0.136   8.242  1.00 90.50           C  
ATOM   3474  CD1 LEU B 351     -12.562   0.972   8.367  1.00 90.50           C  
ATOM   3475  CD2 LEU B 351     -10.133   0.985   7.734  1.00 90.50           C  
ATOM   3476  N   MET B 352     -10.047  -2.973  11.641  1.00 89.44           N  
ATOM   3477  CA  MET B 352      -9.711  -3.279  13.023  1.00 89.44           C  
ATOM   3478  C   MET B 352      -8.547  -4.262  13.102  1.00 89.44           C  
ATOM   3479  CB  MET B 352     -10.922  -3.852  13.758  1.00 89.44           C  
ATOM   3480  O   MET B 352      -7.875  -4.355  14.133  1.00 89.44           O  
ATOM   3481  CG  MET B 352     -10.688  -4.094  15.242  1.00 89.44           C  
ATOM   3482  SD  MET B 352     -10.211  -2.566  16.141  1.00 89.44           S  
ATOM   3483  CE  MET B 352     -11.836  -1.766  16.281  1.00 89.44           C  
ATOM   3484  N   VAL B 353      -8.250  -4.949  12.023  1.00 85.31           N  
ATOM   3485  CA  VAL B 353      -7.289  -6.039  12.148  1.00 85.31           C  
ATOM   3486  C   VAL B 353      -6.039  -5.723  11.328  1.00 85.31           C  
ATOM   3487  CB  VAL B 353      -7.895  -7.387  11.703  1.00 85.31           C  
ATOM   3488  O   VAL B 353      -4.973  -6.289  11.562  1.00 85.31           O  
ATOM   3489  CG1 VAL B 353      -8.930  -7.879  12.711  1.00 85.31           C  
ATOM   3490  CG2 VAL B 353      -8.516  -7.254  10.312  1.00 85.31           C  
ATOM   3491  N   SER B 354      -6.176  -4.793  10.445  1.00 84.38           N  
ATOM   3492  CA  SER B 354      -4.996  -4.379   9.695  1.00 84.38           C  
ATOM   3493  C   SER B 354      -4.145  -3.396  10.500  1.00 84.38           C  
ATOM   3494  CB  SER B 354      -5.398  -3.746   8.367  1.00 84.38           C  
ATOM   3495  O   SER B 354      -4.676  -2.479  11.125  1.00 84.38           O  
ATOM   3496  OG  SER B 354      -4.266  -3.225   7.691  1.00 84.38           O  
ATOM   3497  N   SER B 355      -2.883  -3.553  10.492  1.00 79.12           N  
ATOM   3498  CA  SER B 355      -1.969  -2.646  11.180  1.00 79.12           C  
ATOM   3499  C   SER B 355      -2.027  -1.244  10.578  1.00 79.12           C  
ATOM   3500  CB  SER B 355      -0.536  -3.178  11.117  1.00 79.12           C  
ATOM   3501  O   SER B 355      -1.697  -0.264  11.250  1.00 79.12           O  
ATOM   3502  OG  SER B 355      -0.116  -3.328   9.766  1.00 79.12           O  
ATOM   3503  N   GLU B 356      -2.488  -1.168   9.344  1.00 83.50           N  
ATOM   3504  CA  GLU B 356      -2.582   0.117   8.656  1.00 83.50           C  
ATOM   3505  C   GLU B 356      -4.008   0.664   8.703  1.00 83.50           C  
ATOM   3506  CB  GLU B 356      -2.117  -0.014   7.203  1.00 83.50           C  
ATOM   3507  O   GLU B 356      -4.305   1.688   8.086  1.00 83.50           O  
ATOM   3508  CG  GLU B 356      -0.641  -0.354   7.059  1.00 83.50           C  
ATOM   3509  CD  GLU B 356      -0.159  -0.334   5.613  1.00 83.50           C  
ATOM   3510  OE1 GLU B 356       0.442   0.679   5.191  1.00 83.50           O  
ATOM   3511  OE2 GLU B 356      -0.385  -1.338   4.902  1.00 83.50           O  
ATOM   3512  N   GLY B 357      -4.801  -0.060   9.422  1.00 87.50           N  
ATOM   3513  CA  GLY B 357      -6.191   0.353   9.492  1.00 87.50           C  
ATOM   3514  C   GLY B 357      -6.438   1.443  10.523  1.00 87.50           C  
ATOM   3515  O   GLY B 357      -5.906   1.388  11.633  1.00 87.50           O  
ATOM   3516  N   ALA B 358      -7.234   2.357  10.156  1.00 90.06           N  
ATOM   3517  CA  ALA B 358      -7.523   3.498  11.023  1.00 90.06           C  
ATOM   3518  C   ALA B 358      -8.125   3.043  12.352  1.00 90.06           C  
ATOM   3519  CB  ALA B 358      -8.469   4.469  10.320  1.00 90.06           C  
ATOM   3520  O   ALA B 358      -7.805   3.596  13.406  1.00 90.06           O  
ATOM   3521  N   CYS B 359      -9.023   2.029  12.328  1.00 91.88           N  
ATOM   3522  CA  CYS B 359      -9.656   1.551  13.555  1.00 91.88           C  
ATOM   3523  C   CYS B 359      -8.641   0.858  14.461  1.00 91.88           C  
ATOM   3524  CB  CYS B 359     -10.797   0.591  13.227  1.00 91.88           C  
ATOM   3525  O   CYS B 359      -8.672   1.028  15.680  1.00 91.88           O  
ATOM   3526  SG  CYS B 359     -12.180   1.373  12.367  1.00 91.88           S  
ATOM   3527  N   ALA B 360      -7.770   0.123  13.844  1.00 89.25           N  
ATOM   3528  CA  ALA B 360      -6.707  -0.528  14.602  1.00 89.25           C  
ATOM   3529  C   ALA B 360      -5.793   0.502  15.258  1.00 89.25           C  
ATOM   3530  CB  ALA B 360      -5.895  -1.456  13.703  1.00 89.25           C  
ATOM   3531  O   ALA B 360      -5.461   0.383  16.438  1.00 89.25           O  
ATOM   3532  N   ALA B 361      -5.402   1.466  14.484  1.00 87.75           N  
ATOM   3533  CA  ALA B 361      -4.527   2.521  14.992  1.00 87.75           C  
ATOM   3534  C   ALA B 361      -5.199   3.289  16.125  1.00 87.75           C  
ATOM   3535  CB  ALA B 361      -4.137   3.475  13.867  1.00 87.75           C  
ATOM   3536  O   ALA B 361      -4.582   3.537  17.172  1.00 87.75           O  
ATOM   3537  N   TRP B 362      -6.430   3.621  15.883  1.00 89.75           N  
ATOM   3538  CA  TRP B 362      -7.176   4.340  16.906  1.00 89.75           C  
ATOM   3539  C   TRP B 362      -7.285   3.512  18.188  1.00 89.75           C  
ATOM   3540  CB  TRP B 362      -8.570   4.707  16.406  1.00 89.75           C  
ATOM   3541  O   TRP B 362      -7.086   4.027  19.281  1.00 89.75           O  
ATOM   3542  CG  TRP B 362      -9.281   5.727  17.250  1.00 89.75           C  
ATOM   3543  CD1 TRP B 362      -9.867   5.523  18.469  1.00 89.75           C  
ATOM   3544  CD2 TRP B 362      -9.477   7.105  16.922  1.00 89.75           C  
ATOM   3545  CE2 TRP B 362     -10.195   7.684  18.000  1.00 89.75           C  
ATOM   3546  CE3 TRP B 362      -9.125   7.918  15.844  1.00 89.75           C  
ATOM   3547  NE1 TRP B 362     -10.414   6.695  18.922  1.00 89.75           N  
ATOM   3548  CH2 TRP B 362     -10.195   9.797  16.938  1.00 89.75           C  
ATOM   3549  CZ2 TRP B 362     -10.555   9.031  18.016  1.00 89.75           C  
ATOM   3550  CZ3 TRP B 362      -9.484   9.258  15.859  1.00 89.75           C  
ATOM   3551  N   TYR B 363      -7.613   2.309  18.078  1.00 89.38           N  
ATOM   3552  CA  TYR B 363      -7.766   1.396  19.203  1.00 89.38           C  
ATOM   3553  C   TYR B 363      -6.465   1.276  20.000  1.00 89.38           C  
ATOM   3554  CB  TYR B 363      -8.211   0.013  18.719  1.00 89.38           C  
ATOM   3555  O   TYR B 363      -6.477   1.261  21.234  1.00 89.38           O  
ATOM   3556  CG  TYR B 363      -8.609  -0.924  19.844  1.00 89.38           C  
ATOM   3557  CD1 TYR B 363      -7.664  -1.748  20.453  1.00 89.38           C  
ATOM   3558  CD2 TYR B 363      -9.922  -0.988  20.281  1.00 89.38           C  
ATOM   3559  CE1 TYR B 363      -8.023  -2.615  21.484  1.00 89.38           C  
ATOM   3560  CE2 TYR B 363     -10.289  -1.851  21.312  1.00 89.38           C  
ATOM   3561  OH  TYR B 363      -9.695  -3.514  22.922  1.00 89.38           O  
ATOM   3562  CZ  TYR B 363      -9.336  -2.658  21.906  1.00 89.38           C  
ATOM   3563  N   GLN B 364      -5.406   1.224  19.359  1.00 85.12           N  
ATOM   3564  CA  GLN B 364      -4.098   0.993  19.969  1.00 85.12           C  
ATOM   3565  C   GLN B 364      -3.564   2.262  20.625  1.00 85.12           C  
ATOM   3566  CB  GLN B 364      -3.105   0.488  18.906  1.00 85.12           C  
ATOM   3567  O   GLN B 364      -3.014   2.211  21.719  1.00 85.12           O  
ATOM   3568  CG  GLN B 364      -1.740   0.130  19.484  1.00 85.12           C  
ATOM   3569  CD  GLN B 364      -0.854  -0.583  18.484  1.00 85.12           C  
ATOM   3570  NE2 GLN B 364       0.394  -0.832  18.859  1.00 85.12           N  
ATOM   3571  OE1 GLN B 364      -1.287  -0.907  17.375  1.00 85.12           O  
ATOM   3572  N   TYR B 365      -3.814   3.359  19.984  1.00 84.62           N  
ATOM   3573  CA  TYR B 365      -3.062   4.535  20.406  1.00 84.62           C  
ATOM   3574  C   TYR B 365      -3.971   5.547  21.094  1.00 84.62           C  
ATOM   3575  CB  TYR B 365      -2.367   5.188  19.203  1.00 84.62           C  
ATOM   3576  O   TYR B 365      -3.492   6.496  21.719  1.00 84.62           O  
ATOM   3577  CG  TYR B 365      -1.326   4.305  18.562  1.00 84.62           C  
ATOM   3578  CD1 TYR B 365      -0.121   4.027  19.203  1.00 84.62           C  
ATOM   3579  CD2 TYR B 365      -1.545   3.750  17.297  1.00 84.62           C  
ATOM   3580  CE1 TYR B 365       0.841   3.219  18.609  1.00 84.62           C  
ATOM   3581  CE2 TYR B 365      -0.589   2.939  16.688  1.00 84.62           C  
ATOM   3582  OH  TYR B 365       1.548   1.880  16.766  1.00 84.62           O  
ATOM   3583  CZ  TYR B 365       0.599   2.682  17.359  1.00 84.62           C  
ATOM   3584  N   ARG B 366      -5.277   5.484  20.969  1.00 78.56           N  
ATOM   3585  CA  ARG B 366      -6.184   6.469  21.531  1.00 78.56           C  
ATOM   3586  C   ARG B 366      -7.062   5.844  22.609  1.00 78.56           C  
ATOM   3587  CB  ARG B 366      -7.055   7.098  20.453  1.00 78.56           C  
ATOM   3588  O   ARG B 366      -8.000   6.477  23.094  1.00 78.56           O  
ATOM   3589  CG  ARG B 366      -6.277   7.930  19.438  1.00 78.56           C  
ATOM   3590  CD  ARG B 366      -5.715   9.195  20.062  1.00 78.56           C  
ATOM   3591  NE  ARG B 366      -5.008  10.016  19.094  1.00 78.56           N  
ATOM   3592  NH1 ARG B 366      -2.943   9.055  19.469  1.00 78.56           N  
ATOM   3593  NH2 ARG B 366      -3.164  10.727  17.922  1.00 78.56           N  
ATOM   3594  CZ  ARG B 366      -3.707   9.930  18.828  1.00 78.56           C  
ATOM   3595  N   GLN B 367      -7.023   4.555  22.938  1.00 65.69           N  
ATOM   3596  CA  GLN B 367      -7.863   3.889  23.938  1.00 65.69           C  
ATOM   3597  C   GLN B 367      -8.008   4.734  25.188  1.00 65.69           C  
ATOM   3598  CB  GLN B 367      -7.293   2.514  24.281  1.00 65.69           C  
ATOM   3599  O   GLN B 367      -9.078   4.762  25.812  1.00 65.69           O  
ATOM   3600  CG  GLN B 367      -7.957   1.362  23.547  1.00 65.69           C  
ATOM   3601  CD  GLN B 367      -7.418   0.007  23.953  1.00 65.69           C  
ATOM   3602  NE2 GLN B 367      -8.008  -1.057  23.422  1.00 65.69           N  
ATOM   3603  OE1 GLN B 367      -6.477  -0.085  24.750  1.00 65.69           O  
ATOM   3604  N   GLN B 368      -6.949   5.391  25.656  1.00 54.56           N  
ATOM   3605  CA  GLN B 368      -7.121   6.070  26.938  1.00 54.56           C  
ATOM   3606  C   GLN B 368      -8.109   7.223  26.828  1.00 54.56           C  
ATOM   3607  CB  GLN B 368      -5.777   6.582  27.469  1.00 54.56           C  
ATOM   3608  O   GLN B 368      -8.578   7.754  27.828  1.00 54.56           O  
ATOM   3609  CG  GLN B 368      -4.906   5.504  28.094  1.00 54.56           C  
ATOM   3610  CD  GLN B 368      -3.611   6.051  28.656  1.00 54.56           C  
ATOM   3611  NE2 GLN B 368      -2.855   5.195  29.344  1.00 54.56           N  
ATOM   3612  OE1 GLN B 368      -3.295   7.230  28.500  1.00 54.56           O  
ATOM   3613  N   GLU B 369      -8.344   7.695  25.641  1.00 52.66           N  
ATOM   3614  CA  GLU B 369      -9.258   8.828  25.547  1.00 52.66           C  
ATOM   3615  C   GLU B 369     -10.711   8.383  25.688  1.00 52.66           C  
ATOM   3616  CB  GLU B 369      -9.062   9.570  24.234  1.00 52.66           C  
ATOM   3617  O   GLU B 369     -11.594   9.195  25.969  1.00 52.66           O  
ATOM   3618  CG  GLU B 369      -7.789  10.406  24.172  1.00 52.66           C  
ATOM   3619  CD  GLU B 369      -7.602  11.117  22.844  1.00 52.66           C  
ATOM   3620  OE1 GLU B 369      -6.590  11.844  22.688  1.00 52.66           O  
ATOM   3621  OE2 GLU B 369      -8.469  10.953  21.953  1.00 52.66           O  
ATOM   3622  N   SER B 370     -11.062   7.191  25.266  1.00 46.78           N  
ATOM   3623  CA  SER B 370     -12.453   6.770  25.359  1.00 46.78           C  
ATOM   3624  C   SER B 370     -12.859   6.543  26.812  1.00 46.78           C  
ATOM   3625  CB  SER B 370     -12.688   5.492  24.562  1.00 46.78           C  
ATOM   3626  O   SER B 370     -14.039   6.363  27.125  1.00 46.78           O  
ATOM   3627  OG  SER B 370     -12.125   5.602  23.266  1.00 46.78           O  
ATOM   3628  N   GLU B 371     -12.008   6.129  27.688  1.00 41.50           N  
ATOM   3629  CA  GLU B 371     -12.445   5.945  29.062  1.00 41.50           C  
ATOM   3630  C   GLU B 371     -12.664   7.285  29.750  1.00 41.50           C  
ATOM   3631  CB  GLU B 371     -11.430   5.109  29.844  1.00 41.50           C  
ATOM   3632  O   GLU B 371     -13.383   7.367  30.750  1.00 41.50           O  
ATOM   3633  CG  GLU B 371     -11.547   3.611  29.594  1.00 41.50           C  
ATOM   3634  CD  GLU B 371     -10.531   2.791  30.375  1.00 41.50           C  
ATOM   3635  OE1 GLU B 371     -10.625   1.543  30.375  1.00 41.50           O  
ATOM   3636  OE2 GLU B 371      -9.641   3.404  31.000  1.00 41.50           O  
ATOM   3637  N   ALA B 372     -12.172   8.477  29.188  1.00 34.78           N  
ATOM   3638  CA  ALA B 372     -12.477   9.641  30.016  1.00 34.78           C  
ATOM   3639  C   ALA B 372     -13.828  10.242  29.641  1.00 34.78           C  
ATOM   3640  CB  ALA B 372     -11.375  10.695  29.891  1.00 34.78           C  
ATOM   3641  O   ALA B 372     -14.180  10.297  28.453  1.00 34.78           O  
TER    3642      ALA B 372                                                      
ENDMDL                                                                          
END                                                                             
