# Supplementary material for: ATP-Triggered Fe(CN)2CO Synthon Transfer from the Maturase HypCD to the Active Site of Apo-[NiFe]-Hydrogenase
Source: J Am Chem Soc. 2024 Nov 4;146(45):30976–89. doi: 10.1021/jacs.4c09791 (PMC11565642; doi:10.1021/jacs.4c09791)
Supplement: Supplementary file 2 — ja4c09791_si_002.zip [file ja4c09791_si_002.zip › Supplementary Data I/AlphaFold2/EcHypCstrepD_open/EcHypCstrepD_open_Fig6c.pdb]

MODEL     1                                                                     
ATOM      1  N   CYS A   1      -1.879  -0.604  -4.211  1.00 57.66           N  
ATOM      2  CA  CYS A   1      -3.270  -0.966  -3.957  1.00 57.66           C  
ATOM      3  C   CYS A   1      -3.879  -0.071  -2.885  1.00 57.66           C  
ATOM      4  CB  CYS A   1      -3.373  -2.430  -3.529  1.00 57.66           C  
ATOM      5  O   CYS A   1      -3.475  -0.122  -1.723  1.00 57.66           O  
ATOM      6  SG  CYS A   1      -2.941  -3.602  -4.836  1.00 57.66           S  
ATOM      7  N   ILE A   2      -4.633   0.914  -3.293  1.00 66.00           N  
ATOM      8  CA  ILE A   2      -5.191   1.940  -2.418  1.00 66.00           C  
ATOM      9  C   ILE A   2      -6.508   1.450  -1.820  1.00 66.00           C  
ATOM     10  CB  ILE A   2      -5.406   3.271  -3.172  1.00 66.00           C  
ATOM     11  O   ILE A   2      -7.234   0.682  -2.453  1.00 66.00           O  
ATOM     12  CG1 ILE A   2      -4.090   3.756  -3.789  1.00 66.00           C  
ATOM     13  CG2 ILE A   2      -6.000   4.332  -2.240  1.00 66.00           C  
ATOM     14  CD1 ILE A   2      -4.234   4.988  -4.668  1.00 66.00           C  
ATOM     15  N   GLY A   3      -6.676   1.460  -0.605  1.00 79.62           N  
ATOM     16  CA  GLY A   3      -7.973   1.314   0.037  1.00 79.62           C  
ATOM     17  C   GLY A   3      -8.953   2.408  -0.344  1.00 79.62           C  
ATOM     18  O   GLY A   3      -8.578   3.582  -0.419  1.00 79.62           O  
ATOM     19  N   VAL A   4     -10.219   1.965  -0.754  1.00 84.75           N  
ATOM     20  CA  VAL A   4     -11.234   2.916  -1.176  1.00 84.75           C  
ATOM     21  C   VAL A   4     -12.438   2.830  -0.240  1.00 84.75           C  
ATOM     22  CB  VAL A   4     -11.680   2.666  -2.635  1.00 84.75           C  
ATOM     23  O   VAL A   4     -12.945   1.738   0.037  1.00 84.75           O  
ATOM     24  CG1 VAL A   4     -12.531   3.826  -3.148  1.00 84.75           C  
ATOM     25  CG2 VAL A   4     -10.461   2.459  -3.531  1.00 84.75           C  
ATOM     26  N   PRO A   5     -12.938   3.979   0.212  1.00 88.44           N  
ATOM     27  CA  PRO A   5     -14.141   3.959   1.040  1.00 88.44           C  
ATOM     28  C   PRO A   5     -15.383   3.510   0.267  1.00 88.44           C  
ATOM     29  CB  PRO A   5     -14.281   5.414   1.497  1.00 88.44           C  
ATOM     30  O   PRO A   5     -15.531   3.842  -0.911  1.00 88.44           O  
ATOM     31  CG  PRO A   5     -12.922   6.000   1.319  1.00 88.44           C  
ATOM     32  CD  PRO A   5     -12.258   5.320   0.157  1.00 88.44           C  
ATOM     33  N   GLY A   6     -16.188   2.742   0.909  1.00 90.31           N  
ATOM     34  CA  GLY A   6     -17.453   2.281   0.378  1.00 90.31           C  
ATOM     35  C   GLY A   6     -18.516   2.119   1.444  1.00 90.31           C  
ATOM     36  O   GLY A   6     -18.203   1.863   2.609  1.00 90.31           O  
ATOM     37  N   GLN A   7     -19.828   2.299   1.040  1.00 93.38           N  
ATOM     38  CA  GLN A   7     -20.953   2.139   1.959  1.00 93.38           C  
ATOM     39  C   GLN A   7     -21.656   0.798   1.749  1.00 93.38           C  
ATOM     40  CB  GLN A   7     -21.953   3.283   1.787  1.00 93.38           C  
ATOM     41  O   GLN A   7     -22.047   0.464   0.628  1.00 93.38           O  
ATOM     42  CG  GLN A   7     -22.969   3.385   2.916  1.00 93.38           C  
ATOM     43  CD  GLN A   7     -23.953   4.527   2.719  1.00 93.38           C  
ATOM     44  NE2 GLN A   7     -24.469   5.070   3.822  1.00 93.38           N  
ATOM     45  OE1 GLN A   7     -24.266   4.914   1.587  1.00 93.38           O  
ATOM     46  N   ILE A   8     -21.828   0.025   2.793  1.00 94.69           N  
ATOM     47  CA  ILE A   8     -22.516  -1.266   2.732  1.00 94.69           C  
ATOM     48  C   ILE A   8     -23.984  -1.061   2.391  1.00 94.69           C  
ATOM     49  CB  ILE A   8     -22.375  -2.039   4.062  1.00 94.69           C  
ATOM     50  O   ILE A   8     -24.703  -0.361   3.107  1.00 94.69           O  
ATOM     51  CG1 ILE A   8     -20.891  -2.320   4.367  1.00 94.69           C  
ATOM     52  CG2 ILE A   8     -23.188  -3.340   4.020  1.00 94.69           C  
ATOM     53  CD1 ILE A   8     -20.656  -2.973   5.723  1.00 94.69           C  
ATOM     54  N   ARG A   9     -24.469  -1.708   1.330  1.00 96.88           N  
ATOM     55  CA  ARG A   9     -25.844  -1.589   0.876  1.00 96.88           C  
ATOM     56  C   ARG A   9     -26.656  -2.824   1.256  1.00 96.88           C  
ATOM     57  CB  ARG A   9     -25.906  -1.373  -0.638  1.00 96.88           C  
ATOM     58  O   ARG A   9     -27.828  -2.717   1.620  1.00 96.88           O  
ATOM     59  CG  ARG A   9     -25.250  -0.074  -1.097  1.00 96.88           C  
ATOM     60  CD  ARG A   9     -25.938   1.141  -0.484  1.00 96.88           C  
ATOM     61  NE  ARG A   9     -25.375   2.389  -0.988  1.00 96.88           N  
ATOM     62  NH1 ARG A   9     -26.781   3.760   0.221  1.00 96.88           N  
ATOM     63  NH2 ARG A   9     -25.203   4.672  -1.160  1.00 96.88           N  
ATOM     64  CZ  ARG A   9     -25.781   3.604  -0.641  1.00 96.88           C  
ATOM     65  N   THR A  10     -26.031  -3.982   1.129  1.00 97.00           N  
ATOM     66  CA  THR A  10     -26.656  -5.242   1.527  1.00 97.00           C  
ATOM     67  C   THR A  10     -25.609  -6.195   2.111  1.00 97.00           C  
ATOM     68  CB  THR A  10     -27.359  -5.918   0.338  1.00 97.00           C  
ATOM     69  O   THR A  10     -24.422  -6.066   1.827  1.00 97.00           O  
ATOM     70  CG2 THR A  10     -28.375  -4.980  -0.300  1.00 97.00           C  
ATOM     71  OG1 THR A  10     -26.391  -6.285  -0.645  1.00 97.00           O  
ATOM     72  N   ILE A  11     -26.109  -7.066   2.971  1.00 94.69           N  
ATOM     73  CA  ILE A  11     -25.266  -8.078   3.594  1.00 94.69           C  
ATOM     74  C   ILE A  11     -25.922  -9.453   3.445  1.00 94.69           C  
ATOM     75  CB  ILE A  11     -25.016  -7.766   5.086  1.00 94.69           C  
ATOM     76  O   ILE A  11     -27.125  -9.609   3.676  1.00 94.69           O  
ATOM     77  CG1 ILE A  11     -24.297  -6.418   5.230  1.00 94.69           C  
ATOM     78  CG2 ILE A  11     -24.203  -8.891   5.742  1.00 94.69           C  
ATOM     79  CD1 ILE A  11     -24.156  -5.938   6.668  1.00 94.69           C  
ATOM     80  N   ASP A  12     -25.172 -10.344   2.988  1.00 93.69           N  
ATOM     81  CA  ASP A  12     -25.531 -11.758   2.900  1.00 93.69           C  
ATOM     82  C   ASP A  12     -24.391 -12.641   3.422  1.00 93.69           C  
ATOM     83  CB  ASP A  12     -25.875 -12.141   1.459  1.00 93.69           C  
ATOM     84  O   ASP A  12     -23.516 -13.047   2.660  1.00 93.69           O  
ATOM     85  CG  ASP A  12     -26.359 -13.570   1.320  1.00 93.69           C  
ATOM     86  OD1 ASP A  12     -26.625 -14.219   2.350  1.00 93.69           O  
ATOM     87  OD2 ASP A  12     -26.453 -14.055   0.172  1.00 93.69           O  
ATOM     88  N   GLY A  13     -24.453 -13.000   4.785  1.00 88.62           N  
ATOM     89  CA  GLY A  13     -23.328 -13.688   5.402  1.00 88.62           C  
ATOM     90  C   GLY A  13     -22.078 -12.836   5.480  1.00 88.62           C  
ATOM     91  O   GLY A  13     -22.094 -11.750   6.055  1.00 88.62           O  
ATOM     92  N   ASN A  14     -21.031 -13.391   4.910  1.00 89.75           N  
ATOM     93  CA  ASN A  14     -19.766 -12.648   4.898  1.00 89.75           C  
ATOM     94  C   ASN A  14     -19.609 -11.844   3.617  1.00 89.75           C  
ATOM     95  CB  ASN A  14     -18.578 -13.602   5.086  1.00 89.75           C  
ATOM     96  O   ASN A  14     -18.531 -11.305   3.352  1.00 89.75           O  
ATOM     97  CG  ASN A  14     -18.438 -14.078   6.516  1.00 89.75           C  
ATOM     98  ND2 ASN A  14     -17.719 -15.180   6.703  1.00 89.75           N  
ATOM     99  OD1 ASN A  14     -18.953 -13.461   7.449  1.00 89.75           O  
ATOM    100  N   GLN A  15     -20.641 -11.836   2.834  1.00 93.19           N  
ATOM    101  CA  GLN A  15     -20.625 -11.086   1.584  1.00 93.19           C  
ATOM    102  C   GLN A  15     -21.547  -9.867   1.663  1.00 93.19           C  
ATOM    103  CB  GLN A  15     -21.047 -11.984   0.415  1.00 93.19           C  
ATOM    104  O   GLN A  15     -22.594  -9.922   2.299  1.00 93.19           O  
ATOM    105  CG  GLN A  15     -20.094 -13.148   0.170  1.00 93.19           C  
ATOM    106  CD  GLN A  15     -18.734 -12.711  -0.304  1.00 93.19           C  
ATOM    107  NE2 GLN A  15     -17.688 -13.336   0.230  1.00 93.19           N  
ATOM    108  OE1 GLN A  15     -18.609 -11.812  -1.146  1.00 93.19           O  
ATOM    109  N   ALA A  16     -21.109  -8.844   1.035  1.00 95.56           N  
ATOM    110  CA  ALA A  16     -21.922  -7.625   0.998  1.00 95.56           C  
ATOM    111  C   ALA A  16     -21.812  -6.941  -0.364  1.00 95.56           C  
ATOM    112  CB  ALA A  16     -21.469  -6.668   2.104  1.00 95.56           C  
ATOM    113  O   ALA A  16     -20.828  -7.129  -1.087  1.00 95.56           O  
ATOM    114  N   LYS A  17     -22.844  -6.273  -0.715  1.00 97.56           N  
ATOM    115  CA  LYS A  17     -22.766  -5.281  -1.784  1.00 97.56           C  
ATOM    116  C   LYS A  17     -22.391  -3.906  -1.235  1.00 97.56           C  
ATOM    117  CB  LYS A  17     -24.094  -5.207  -2.539  1.00 97.56           C  
ATOM    118  O   LYS A  17     -23.094  -3.371  -0.369  1.00 97.56           O  
ATOM    119  CG  LYS A  17     -24.422  -6.465  -3.328  1.00 97.56           C  
ATOM    120  CD  LYS A  17     -25.641  -6.254  -4.234  1.00 97.56           C  
ATOM    121  CE  LYS A  17     -25.906  -7.480  -5.090  1.00 97.56           C  
ATOM    122  NZ  LYS A  17     -26.953  -7.203  -6.129  1.00 97.56           N  
ATOM    123  N   VAL A  18     -21.328  -3.393  -1.689  1.00 95.06           N  
ATOM    124  CA  VAL A  18     -20.812  -2.113  -1.218  1.00 95.06           C  
ATOM    125  C   VAL A  18     -20.812  -1.102  -2.361  1.00 95.06           C  
ATOM    126  CB  VAL A  18     -19.375  -2.258  -0.637  1.00 95.06           C  
ATOM    127  O   VAL A  18     -20.391  -1.414  -3.477  1.00 95.06           O  
ATOM    128  CG1 VAL A  18     -18.828  -0.896  -0.216  1.00 95.06           C  
ATOM    129  CG2 VAL A  18     -19.391  -3.227   0.544  1.00 95.06           C  
ATOM    130  N   ASP A  19     -21.375   0.042  -2.135  1.00 94.00           N  
ATOM    131  CA  ASP A  19     -21.328   1.156  -3.076  1.00 94.00           C  
ATOM    132  C   ASP A  19     -20.016   1.927  -2.959  1.00 94.00           C  
ATOM    133  CB  ASP A  19     -22.516   2.098  -2.846  1.00 94.00           C  
ATOM    134  O   ASP A  19     -19.734   2.537  -1.925  1.00 94.00           O  
ATOM    135  CG  ASP A  19     -22.594   3.213  -3.871  1.00 94.00           C  
ATOM    136  OD1 ASP A  19     -21.547   3.615  -4.418  1.00 94.00           O  
ATOM    137  OD2 ASP A  19     -23.719   3.697  -4.133  1.00 94.00           O  
ATOM    138  N   VAL A  20     -19.219   1.898  -3.908  1.00 87.69           N  
ATOM    139  CA  VAL A  20     -17.953   2.621  -4.023  1.00 87.69           C  
ATOM    140  C   VAL A  20     -18.047   3.664  -5.137  1.00 87.69           C  
ATOM    141  CB  VAL A  20     -16.766   1.662  -4.301  1.00 87.69           C  
ATOM    142  O   VAL A  20     -17.906   3.340  -6.316  1.00 87.69           O  
ATOM    143  CG1 VAL A  20     -15.445   2.422  -4.297  1.00 87.69           C  
ATOM    144  CG2 VAL A  20     -16.750   0.536  -3.268  1.00 87.69           C  
ATOM    145  N   CYS A  21     -18.234   4.887  -4.816  1.00 80.69           N  
ATOM    146  CA  CYS A  21     -18.344   6.000  -5.750  1.00 80.69           C  
ATOM    147  C   CYS A  21     -19.375   5.715  -6.820  1.00 80.69           C  
ATOM    148  CB  CYS A  21     -16.984   6.281  -6.406  1.00 80.69           C  
ATOM    149  O   CYS A  21     -19.125   5.902  -8.016  1.00 80.69           O  
ATOM    150  SG  CYS A  21     -15.703   6.797  -5.238  1.00 80.69           S  
ATOM    151  N   GLY A  22     -20.562   5.141  -6.496  1.00 85.75           N  
ATOM    152  CA  GLY A  22     -21.656   4.914  -7.410  1.00 85.75           C  
ATOM    153  C   GLY A  22     -21.625   3.551  -8.070  1.00 85.75           C  
ATOM    154  O   GLY A  22     -22.531   3.191  -8.828  1.00 85.75           O  
ATOM    155  N   ILE A  23     -20.562   2.805  -7.883  1.00 91.06           N  
ATOM    156  CA  ILE A  23     -20.438   1.474  -8.461  1.00 91.06           C  
ATOM    157  C   ILE A  23     -20.578   0.416  -7.371  1.00 91.06           C  
ATOM    158  CB  ILE A  23     -19.078   1.305  -9.188  1.00 91.06           C  
ATOM    159  O   ILE A  23     -19.891   0.456  -6.355  1.00 91.06           O  
ATOM    160  CG1 ILE A  23     -18.922   2.355 -10.289  1.00 91.06           C  
ATOM    161  CG2 ILE A  23     -18.938  -0.112  -9.750  1.00 91.06           C  
ATOM    162  CD1 ILE A  23     -17.578   2.334 -10.984  1.00 91.06           C  
ATOM    163  N   GLN A  24     -21.484  -0.536  -7.641  1.00 94.12           N  
ATOM    164  CA  GLN A  24     -21.703  -1.629  -6.699  1.00 94.12           C  
ATOM    165  C   GLN A  24     -20.672  -2.738  -6.895  1.00 94.12           C  
ATOM    166  CB  GLN A  24     -23.109  -2.193  -6.852  1.00 94.12           C  
ATOM    167  O   GLN A  24     -20.438  -3.191  -8.016  1.00 94.12           O  
ATOM    168  CG  GLN A  24     -24.203  -1.294  -6.270  1.00 94.12           C  
ATOM    169  CD  GLN A  24     -25.484  -2.047  -5.957  1.00 94.12           C  
ATOM    170  NE2 GLN A  24     -26.359  -1.427  -5.176  1.00 94.12           N  
ATOM    171  OE1 GLN A  24     -25.688  -3.174  -6.418  1.00 94.12           O  
ATOM    172  N   ARG A  25     -20.125  -3.162  -5.754  1.00 92.38           N  
ATOM    173  CA  ARG A  25     -19.109  -4.211  -5.770  1.00 92.38           C  
ATOM    174  C   ARG A  25     -19.406  -5.277  -4.719  1.00 92.38           C  
ATOM    175  CB  ARG A  25     -17.719  -3.619  -5.539  1.00 92.38           C  
ATOM    176  O   ARG A  25     -19.891  -4.965  -3.631  1.00 92.38           O  
ATOM    177  CG  ARG A  25     -17.281  -2.631  -6.609  1.00 92.38           C  
ATOM    178  CD  ARG A  25     -15.766  -2.566  -6.734  1.00 92.38           C  
ATOM    179  NE  ARG A  25     -15.352  -1.651  -7.793  1.00 92.38           N  
ATOM    180  NH1 ARG A  25     -13.375  -2.756  -8.258  1.00 92.38           N  
ATOM    181  NH2 ARG A  25     -13.945  -0.873  -9.438  1.00 92.38           N  
ATOM    182  CZ  ARG A  25     -14.227  -1.763  -8.492  1.00 92.38           C  
ATOM    183  N   ASP A  26     -19.141  -6.473  -5.059  1.00 94.38           N  
ATOM    184  CA  ASP A  26     -19.141  -7.555  -4.078  1.00 94.38           C  
ATOM    185  C   ASP A  26     -17.891  -7.512  -3.201  1.00 94.38           C  
ATOM    186  CB  ASP A  26     -19.250  -8.914  -4.777  1.00 94.38           C  
ATOM    187  O   ASP A  26     -16.766  -7.496  -3.711  1.00 94.38           O  
ATOM    188  CG  ASP A  26     -20.562  -9.102  -5.516  1.00 94.38           C  
ATOM    189  OD1 ASP A  26     -21.625  -8.742  -4.969  1.00 94.38           O  
ATOM    190  OD2 ASP A  26     -20.531  -9.609  -6.656  1.00 94.38           O  
ATOM    191  N   VAL A  27     -18.156  -7.480  -1.890  1.00 95.62           N  
ATOM    192  CA  VAL A  27     -17.062  -7.312  -0.938  1.00 95.62           C  
ATOM    193  C   VAL A  27     -17.188  -8.344   0.179  1.00 95.62           C  
ATOM    194  CB  VAL A  27     -17.047  -5.887  -0.343  1.00 95.62           C  
ATOM    195  O   VAL A  27     -18.281  -8.602   0.679  1.00 95.62           O  
ATOM    196  CG1 VAL A  27     -15.977  -5.770   0.743  1.00 95.62           C  
ATOM    197  CG2 VAL A  27     -16.812  -4.855  -1.442  1.00 95.62           C  
ATOM    198  N   ASP A  28     -16.094  -8.977   0.507  1.00 94.81           N  
ATOM    199  CA  ASP A  28     -16.031  -9.922   1.612  1.00 94.81           C  
ATOM    200  C   ASP A  28     -15.875  -9.203   2.949  1.00 94.81           C  
ATOM    201  CB  ASP A  28     -14.875 -10.906   1.409  1.00 94.81           C  
ATOM    202  O   ASP A  28     -15.023  -8.320   3.092  1.00 94.81           O  
ATOM    203  CG  ASP A  28     -14.930 -12.094   2.354  1.00 94.81           C  
ATOM    204  OD1 ASP A  28     -14.906 -11.891   3.588  1.00 94.81           O  
ATOM    205  OD2 ASP A  28     -15.000 -13.242   1.860  1.00 94.81           O  
ATOM    206  N   LEU A  29     -16.656  -9.500   4.027  1.00 94.50           N  
ATOM    207  CA  LEU A  29     -16.703  -8.781   5.301  1.00 94.50           C  
ATOM    208  C   LEU A  29     -15.953  -9.547   6.383  1.00 94.50           C  
ATOM    209  CB  LEU A  29     -18.156  -8.562   5.734  1.00 94.50           C  
ATOM    210  O   LEU A  29     -16.016  -9.195   7.562  1.00 94.50           O  
ATOM    211  CG  LEU A  29     -19.016  -7.676   4.824  1.00 94.50           C  
ATOM    212  CD1 LEU A  29     -20.406  -7.504   5.410  1.00 94.50           C  
ATOM    213  CD2 LEU A  29     -18.344  -6.320   4.621  1.00 94.50           C  
ATOM    214  N   THR A  30     -15.219 -10.516   6.070  1.00 93.00           N  
ATOM    215  CA  THR A  30     -14.570 -11.422   7.020  1.00 93.00           C  
ATOM    216  C   THR A  30     -13.586 -10.664   7.902  1.00 93.00           C  
ATOM    217  CB  THR A  30     -13.844 -12.562   6.289  1.00 93.00           C  
ATOM    218  O   THR A  30     -13.344 -11.047   9.047  1.00 93.00           O  
ATOM    219  CG2 THR A  30     -13.133 -13.477   7.281  1.00 93.00           C  
ATOM    220  OG1 THR A  30     -14.797 -13.328   5.543  1.00 93.00           O  
ATOM    221  N   LEU A  31     -13.117  -9.555   7.469  1.00 93.06           N  
ATOM    222  CA  LEU A  31     -12.039  -8.859   8.172  1.00 93.06           C  
ATOM    223  C   LEU A  31     -12.586  -7.684   8.977  1.00 93.06           C  
ATOM    224  CB  LEU A  31     -10.977  -8.375   7.184  1.00 93.06           C  
ATOM    225  O   LEU A  31     -11.820  -6.980   9.641  1.00 93.06           O  
ATOM    226  CG  LEU A  31     -10.125  -9.453   6.516  1.00 93.06           C  
ATOM    227  CD1 LEU A  31      -9.266  -8.844   5.414  1.00 93.06           C  
ATOM    228  CD2 LEU A  31      -9.258 -10.164   7.547  1.00 93.06           C  
ATOM    229  N   VAL A  32     -13.828  -7.332   8.820  1.00 89.06           N  
ATOM    230  CA  VAL A  32     -14.398  -6.191   9.539  1.00 89.06           C  
ATOM    231  C   VAL A  32     -15.289  -6.688  10.680  1.00 89.06           C  
ATOM    232  CB  VAL A  32     -15.203  -5.273   8.594  1.00 89.06           C  
ATOM    233  O   VAL A  32     -16.312  -6.078  10.984  1.00 89.06           O  
ATOM    234  CG1 VAL A  32     -14.266  -4.398   7.762  1.00 89.06           C  
ATOM    235  CG2 VAL A  32     -16.109  -6.102   7.688  1.00 89.06           C  
ATOM    236  N   GLY A  33     -15.070  -7.820  11.492  1.00 67.06           N  
ATOM    237  CA  GLY A  33     -15.945  -8.344  12.531  1.00 67.06           C  
ATOM    238  C   GLY A  33     -16.094  -7.406  13.711  1.00 67.06           C  
ATOM    239  O   GLY A  33     -17.031  -7.531  14.500  1.00 67.06           O  
ATOM    240  N   SER A  34     -14.969  -6.715  14.250  1.00 55.22           N  
ATOM    241  CA  SER A  34     -15.023  -6.031  15.539  1.00 55.22           C  
ATOM    242  C   SER A  34     -15.914  -4.797  15.469  1.00 55.22           C  
ATOM    243  CB  SER A  34     -13.625  -5.633  15.992  1.00 55.22           C  
ATOM    244  O   SER A  34     -15.961  -4.004  16.406  1.00 55.22           O  
ATOM    245  OG  SER A  34     -12.977  -4.848  15.008  1.00 55.22           O  
ATOM    246  N   CYS A  35     -16.391  -4.320  14.508  1.00 55.03           N  
ATOM    247  CA  CYS A  35     -16.656  -2.895  14.648  1.00 55.03           C  
ATOM    248  C   CYS A  35     -17.703  -2.643  15.719  1.00 55.03           C  
ATOM    249  CB  CYS A  35     -17.125  -2.305  13.320  1.00 55.03           C  
ATOM    250  O   CYS A  35     -17.531  -1.777  16.578  1.00 55.03           O  
ATOM    251  SG  CYS A  35     -15.945  -2.523  11.969  1.00 55.03           S  
ATOM    252  N   ASP A  36     -19.156  -2.713  15.742  1.00 52.66           N  
ATOM    253  CA  ASP A  36     -20.141  -2.170  16.656  1.00 52.66           C  
ATOM    254  C   ASP A  36     -20.281  -3.041  17.906  1.00 52.66           C  
ATOM    255  CB  ASP A  36     -21.500  -2.041  15.961  1.00 52.66           C  
ATOM    256  O   ASP A  36     -19.438  -3.904  18.156  1.00 52.66           O  
ATOM    257  CG  ASP A  36     -22.062  -3.377  15.516  1.00 52.66           C  
ATOM    258  OD1 ASP A  36     -21.594  -4.430  15.992  1.00 52.66           O  
ATOM    259  OD2 ASP A  36     -23.000  -3.377  14.680  1.00 52.66           O  
ATOM    260  N   GLU A  37     -21.062  -2.539  18.906  1.00 52.84           N  
ATOM    261  CA  GLU A  37     -21.406  -3.176  20.172  1.00 52.84           C  
ATOM    262  C   GLU A  37     -21.609  -4.680  20.000  1.00 52.84           C  
ATOM    263  CB  GLU A  37     -22.672  -2.543  20.766  1.00 52.84           C  
ATOM    264  O   GLU A  37     -21.281  -5.461  20.891  1.00 52.84           O  
ATOM    265  CG  GLU A  37     -22.703  -1.023  20.688  1.00 52.84           C  
ATOM    266  CD  GLU A  37     -23.906  -0.404  21.375  1.00 52.84           C  
ATOM    267  OE1 GLU A  37     -24.000   0.844  21.422  1.00 52.84           O  
ATOM    268  OE2 GLU A  37     -24.766  -1.172  21.859  1.00 52.84           O  
ATOM    269  N   ASN A  38     -22.109  -5.031  18.781  1.00 58.91           N  
ATOM    270  CA  ASN A  38     -22.438  -6.441  18.594  1.00 58.91           C  
ATOM    271  C   ASN A  38     -21.375  -7.152  17.750  1.00 58.91           C  
ATOM    272  CB  ASN A  38     -23.812  -6.590  17.953  1.00 58.91           C  
ATOM    273  O   ASN A  38     -21.531  -8.328  17.422  1.00 58.91           O  
ATOM    274  CG  ASN A  38     -24.938  -6.105  18.859  1.00 58.91           C  
ATOM    275  ND2 ASN A  38     -25.953  -5.504  18.266  1.00 58.91           N  
ATOM    276  OD1 ASN A  38     -24.875  -6.270  20.078  1.00 58.91           O  
ATOM    277  N   GLY A  39     -20.266  -6.383  17.328  1.00 66.62           N  
ATOM    278  CA  GLY A  39     -19.125  -6.969  16.641  1.00 66.62           C  
ATOM    279  C   GLY A  39     -19.422  -7.355  15.203  1.00 66.62           C  
ATOM    280  O   GLY A  39     -18.719  -8.188  14.617  1.00 66.62           O  
ATOM    281  N   GLN A  40     -20.766  -6.883  14.664  1.00 79.69           N  
ATOM    282  CA  GLN A  40     -21.141  -7.297  13.320  1.00 79.69           C  
ATOM    283  C   GLN A  40     -21.266  -6.094  12.391  1.00 79.69           C  
ATOM    284  CB  GLN A  40     -22.438  -8.086  13.344  1.00 79.69           C  
ATOM    285  O   GLN A  40     -21.688  -5.016  12.812  1.00 79.69           O  
ATOM    286  CG  GLN A  40     -22.344  -9.414  14.078  1.00 79.69           C  
ATOM    287  CD  GLN A  40     -21.531 -10.453  13.320  1.00 79.69           C  
ATOM    288  NE2 GLN A  40     -20.969 -11.414  14.039  1.00 79.69           N  
ATOM    289  OE1 GLN A  40     -21.422 -10.391  12.086  1.00 79.69           O  
ATOM    290  N   PRO A  41     -20.875  -6.266  11.203  1.00 84.81           N  
ATOM    291  CA  PRO A  41     -21.094  -5.223  10.195  1.00 84.81           C  
ATOM    292  C   PRO A  41     -22.578  -4.934   9.945  1.00 84.81           C  
ATOM    293  CB  PRO A  41     -20.438  -5.801   8.938  1.00 84.81           C  
ATOM    294  O   PRO A  41     -23.406  -5.840  10.031  1.00 84.81           O  
ATOM    295  CG  PRO A  41     -19.641  -6.961   9.430  1.00 84.81           C  
ATOM    296  CD  PRO A  41     -20.172  -7.379  10.773  1.00 84.81           C  
ATOM    297  N   ARG A  42     -22.984  -3.719   9.602  1.00 89.06           N  
ATOM    298  CA  ARG A  42     -24.359  -3.295   9.391  1.00 89.06           C  
ATOM    299  C   ARG A  42     -24.500  -2.557   8.062  1.00 89.06           C  
ATOM    300  CB  ARG A  42     -24.828  -2.404  10.539  1.00 89.06           C  
ATOM    301  O   ARG A  42     -23.578  -1.880   7.617  1.00 89.06           O  
ATOM    302  CG  ARG A  42     -24.844  -3.100  11.891  1.00 89.06           C  
ATOM    303  CD  ARG A  42     -25.266  -2.156  13.008  1.00 89.06           C  
ATOM    304  NE  ARG A  42     -25.000  -2.725  14.320  1.00 89.06           N  
ATOM    305  NH1 ARG A  42     -26.141  -1.092  15.492  1.00 89.06           N  
ATOM    306  NH2 ARG A  42     -25.125  -2.807  16.609  1.00 89.06           N  
ATOM    307  CZ  ARG A  42     -25.422  -2.207  15.477  1.00 89.06           C  
ATOM    308  N   VAL A  43     -25.766  -2.658   7.492  1.00 93.12           N  
ATOM    309  CA  VAL A  43     -26.109  -1.895   6.301  1.00 93.12           C  
ATOM    310  C   VAL A  43     -26.047  -0.400   6.602  1.00 93.12           C  
ATOM    311  CB  VAL A  43     -27.531  -2.266   5.785  1.00 93.12           C  
ATOM    312  O   VAL A  43     -26.469   0.047   7.668  1.00 93.12           O  
ATOM    313  CG1 VAL A  43     -27.938  -1.360   4.625  1.00 93.12           C  
ATOM    314  CG2 VAL A  43     -27.578  -3.734   5.367  1.00 93.12           C  
ATOM    315  N   GLY A  44     -25.453   0.379   5.695  1.00 90.81           N  
ATOM    316  CA  GLY A  44     -25.297   1.814   5.871  1.00 90.81           C  
ATOM    317  C   GLY A  44     -23.938   2.211   6.402  1.00 90.81           C  
ATOM    318  O   GLY A  44     -23.531   3.371   6.297  1.00 90.81           O  
ATOM    319  N   GLN A  45     -23.203   1.277   6.953  1.00 90.06           N  
ATOM    320  CA  GLN A  45     -21.875   1.531   7.484  1.00 90.06           C  
ATOM    321  C   GLN A  45     -20.859   1.761   6.359  1.00 90.06           C  
ATOM    322  CB  GLN A  45     -21.422   0.370   8.367  1.00 90.06           C  
ATOM    323  O   GLN A  45     -20.969   1.148   5.293  1.00 90.06           O  
ATOM    324  CG  GLN A  45     -22.016   0.388   9.766  1.00 90.06           C  
ATOM    325  CD  GLN A  45     -21.516  -0.750  10.633  1.00 90.06           C  
ATOM    326  NE2 GLN A  45     -21.531  -0.542  11.945  1.00 90.06           N  
ATOM    327  OE1 GLN A  45     -21.125  -1.806  10.133  1.00 90.06           O  
ATOM    328  N   TRP A  46     -20.000   2.633   6.637  1.00 90.75           N  
ATOM    329  CA  TRP A  46     -18.891   2.885   5.711  1.00 90.75           C  
ATOM    330  C   TRP A  46     -17.688   2.025   6.062  1.00 90.75           C  
ATOM    331  CB  TRP A  46     -18.516   4.367   5.727  1.00 90.75           C  
ATOM    332  O   TRP A  46     -17.328   1.888   7.234  1.00 90.75           O  
ATOM    333  CG  TRP A  46     -19.500   5.262   5.051  1.00 90.75           C  
ATOM    334  CD1 TRP A  46     -20.609   5.828   5.609  1.00 90.75           C  
ATOM    335  CD2 TRP A  46     -19.484   5.688   3.686  1.00 90.75           C  
ATOM    336  CE2 TRP A  46     -20.609   6.516   3.486  1.00 90.75           C  
ATOM    337  CE3 TRP A  46     -18.609   5.453   2.609  1.00 90.75           C  
ATOM    338  NE1 TRP A  46     -21.281   6.582   4.676  1.00 90.75           N  
ATOM    339  CH2 TRP A  46     -20.031   6.863   1.219  1.00 90.75           C  
ATOM    340  CZ2 TRP A  46     -20.891   7.105   2.254  1.00 90.75           C  
ATOM    341  CZ3 TRP A  46     -18.891   6.047   1.384  1.00 90.75           C  
ATOM    342  N   VAL A  47     -17.078   1.454   5.082  1.00 91.44           N  
ATOM    343  CA  VAL A  47     -15.906   0.591   5.258  1.00 91.44           C  
ATOM    344  C   VAL A  47     -14.820   0.981   4.266  1.00 91.44           C  
ATOM    345  CB  VAL A  47     -16.281  -0.900   5.090  1.00 91.44           C  
ATOM    346  O   VAL A  47     -15.102   1.595   3.232  1.00 91.44           O  
ATOM    347  CG1 VAL A  47     -17.203  -1.360   6.215  1.00 91.44           C  
ATOM    348  CG2 VAL A  47     -16.922  -1.135   3.727  1.00 91.44           C  
ATOM    349  N   LEU A  48     -13.633   0.733   4.625  1.00 91.31           N  
ATOM    350  CA  LEU A  48     -12.516   0.823   3.688  1.00 91.31           C  
ATOM    351  C   LEU A  48     -12.312  -0.500   2.955  1.00 91.31           C  
ATOM    352  CB  LEU A  48     -11.227   1.215   4.418  1.00 91.31           C  
ATOM    353  O   LEU A  48     -12.023  -1.522   3.580  1.00 91.31           O  
ATOM    354  CG  LEU A  48     -10.086   1.734   3.547  1.00 91.31           C  
ATOM    355  CD1 LEU A  48     -10.391   3.146   3.059  1.00 91.31           C  
ATOM    356  CD2 LEU A  48      -8.766   1.702   4.316  1.00 91.31           C  
ATOM    357  N   VAL A  49     -12.469  -0.424   1.625  1.00 92.31           N  
ATOM    358  CA  VAL A  49     -12.422  -1.613   0.780  1.00 92.31           C  
ATOM    359  C   VAL A  49     -11.055  -1.716   0.111  1.00 92.31           C  
ATOM    360  CB  VAL A  49     -13.539  -1.596  -0.288  1.00 92.31           C  
ATOM    361  O   VAL A  49     -10.547  -0.733  -0.437  1.00 92.31           O  
ATOM    362  CG1 VAL A  49     -13.461  -2.840  -1.171  1.00 92.31           C  
ATOM    363  CG2 VAL A  49     -14.906  -1.492   0.375  1.00 92.31           C  
ATOM    364  N   HIS A  50     -10.445  -2.879   0.185  1.00 92.25           N  
ATOM    365  CA  HIS A  50      -9.164  -3.178  -0.445  1.00 92.25           C  
ATOM    366  C   HIS A  50      -9.172  -4.570  -1.069  1.00 92.25           C  
ATOM    367  CB  HIS A  50      -8.031  -3.062   0.572  1.00 92.25           C  
ATOM    368  O   HIS A  50      -9.445  -5.559  -0.388  1.00 92.25           O  
ATOM    369  CG  HIS A  50      -6.672  -3.258  -0.023  1.00 92.25           C  
ATOM    370  CD2 HIS A  50      -5.742  -4.223   0.177  1.00 92.25           C  
ATOM    371  ND1 HIS A  50      -6.133  -2.387  -0.945  1.00 92.25           N  
ATOM    372  CE1 HIS A  50      -4.926  -2.811  -1.288  1.00 92.25           C  
ATOM    373  NE2 HIS A  50      -4.668  -3.922  -0.622  1.00 92.25           N  
ATOM    374  N   VAL A  51      -8.969  -4.648  -2.348  1.00 92.81           N  
ATOM    375  CA  VAL A  51      -8.828  -5.844  -3.172  1.00 92.81           C  
ATOM    376  C   VAL A  51      -9.945  -6.828  -2.850  1.00 92.81           C  
ATOM    377  CB  VAL A  51      -7.449  -6.516  -2.967  1.00 92.81           C  
ATOM    378  O   VAL A  51      -9.688  -8.016  -2.619  1.00 92.81           O  
ATOM    379  CG1 VAL A  51      -6.340  -5.680  -3.604  1.00 92.81           C  
ATOM    380  CG2 VAL A  51      -7.176  -6.727  -1.479  1.00 92.81           C  
ATOM    381  N   GLY A  52     -11.172  -6.301  -2.746  1.00 92.56           N  
ATOM    382  CA  GLY A  52     -12.359  -7.137  -2.645  1.00 92.56           C  
ATOM    383  C   GLY A  52     -12.781  -7.406  -1.212  1.00 92.56           C  
ATOM    384  O   GLY A  52     -13.734  -8.148  -0.968  1.00 92.56           O  
ATOM    385  N   PHE A  53     -12.148  -6.816  -0.229  1.00 95.38           N  
ATOM    386  CA  PHE A  53     -12.453  -7.012   1.184  1.00 95.38           C  
ATOM    387  C   PHE A  53     -12.711  -5.672   1.871  1.00 95.38           C  
ATOM    388  CB  PHE A  53     -11.312  -7.750   1.886  1.00 95.38           C  
ATOM    389  O   PHE A  53     -12.047  -4.680   1.571  1.00 95.38           O  
ATOM    390  CG  PHE A  53     -11.219  -9.211   1.527  1.00 95.38           C  
ATOM    391  CD1 PHE A  53     -11.609 -10.188   2.434  1.00 95.38           C  
ATOM    392  CD2 PHE A  53     -10.750  -9.602   0.282  1.00 95.38           C  
ATOM    393  CE1 PHE A  53     -11.531 -11.539   2.104  1.00 95.38           C  
ATOM    394  CE2 PHE A  53     -10.664 -10.953  -0.054  1.00 95.38           C  
ATOM    395  CZ  PHE A  53     -11.055 -11.914   0.858  1.00 95.38           C  
ATOM    396  N   ALA A  54     -13.688  -5.691   2.773  1.00 93.81           N  
ATOM    397  CA  ALA A  54     -13.734  -4.625   3.770  1.00 93.81           C  
ATOM    398  C   ALA A  54     -12.695  -4.852   4.867  1.00 93.81           C  
ATOM    399  CB  ALA A  54     -15.133  -4.523   4.375  1.00 93.81           C  
ATOM    400  O   ALA A  54     -12.766  -5.840   5.598  1.00 93.81           O  
ATOM    401  N   MET A  55     -11.797  -3.904   4.980  1.00 91.50           N  
ATOM    402  CA  MET A  55     -10.648  -4.090   5.859  1.00 91.50           C  
ATOM    403  C   MET A  55     -10.883  -3.430   7.215  1.00 91.50           C  
ATOM    404  CB  MET A  55      -9.383  -3.525   5.215  1.00 91.50           C  
ATOM    405  O   MET A  55     -10.312  -3.846   8.219  1.00 91.50           O  
ATOM    406  CG  MET A  55      -8.992  -4.219   3.922  1.00 91.50           C  
ATOM    407  SD  MET A  55      -8.602  -5.996   4.168  1.00 91.50           S  
ATOM    408  CE  MET A  55      -7.113  -5.863   5.191  1.00 91.50           C  
ATOM    409  N   SER A  56     -11.648  -2.381   7.211  1.00 89.62           N  
ATOM    410  CA  SER A  56     -11.953  -1.618   8.414  1.00 89.62           C  
ATOM    411  C   SER A  56     -13.242  -0.825   8.266  1.00 89.62           C  
ATOM    412  CB  SER A  56     -10.797  -0.670   8.750  1.00 89.62           C  
ATOM    413  O   SER A  56     -13.594  -0.414   7.156  1.00 89.62           O  
ATOM    414  OG  SER A  56     -11.008  -0.050  10.008  1.00 89.62           O  
ATOM    415  N   VAL A  57     -13.891  -0.664   9.344  1.00 90.12           N  
ATOM    416  CA  VAL A  57     -15.023   0.257   9.398  1.00 90.12           C  
ATOM    417  C   VAL A  57     -14.516   1.689   9.555  1.00 90.12           C  
ATOM    418  CB  VAL A  57     -15.992  -0.094  10.555  1.00 90.12           C  
ATOM    419  O   VAL A  57     -13.586   1.947  10.320  1.00 90.12           O  
ATOM    420  CG1 VAL A  57     -17.172   0.870  10.578  1.00 90.12           C  
ATOM    421  CG2 VAL A  57     -16.469  -1.537  10.422  1.00 90.12           C  
ATOM    422  N   ILE A  58     -15.070   2.574   8.820  1.00 90.31           N  
ATOM    423  CA  ILE A  58     -14.758   3.992   8.945  1.00 90.31           C  
ATOM    424  C   ILE A  58     -15.609   4.621  10.039  1.00 90.31           C  
ATOM    425  CB  ILE A  58     -14.969   4.738   7.605  1.00 90.31           C  
ATOM    426  O   ILE A  58     -16.844   4.625   9.953  1.00 90.31           O  
ATOM    427  CG1 ILE A  58     -14.094   4.121   6.508  1.00 90.31           C  
ATOM    428  CG2 ILE A  58     -14.672   6.230   7.766  1.00 90.31           C  
ATOM    429  CD1 ILE A  58     -14.320   4.719   5.125  1.00 90.31           C  
ATOM    430  N   ASN A  59     -14.977   5.121  11.055  1.00 88.88           N  
ATOM    431  CA  ASN A  59     -15.648   5.785  12.164  1.00 88.88           C  
ATOM    432  C   ASN A  59     -16.109   7.188  11.781  1.00 88.88           C  
ATOM    433  CB  ASN A  59     -14.727   5.852  13.391  1.00 88.88           C  
ATOM    434  O   ASN A  59     -15.320   8.125  11.750  1.00 88.88           O  
ATOM    435  CG  ASN A  59     -15.430   6.391  14.617  1.00 88.88           C  
ATOM    436  ND2 ASN A  59     -14.992   5.945  15.789  1.00 88.88           N  
ATOM    437  OD1 ASN A  59     -16.359   7.199  14.516  1.00 88.88           O  
ATOM    438  N   GLU A  60     -17.359   7.293  11.633  1.00 85.00           N  
ATOM    439  CA  GLU A  60     -17.922   8.555  11.164  1.00 85.00           C  
ATOM    440  C   GLU A  60     -17.781   9.648  12.211  1.00 85.00           C  
ATOM    441  CB  GLU A  60     -19.391   8.367  10.773  1.00 85.00           C  
ATOM    442  O   GLU A  60     -17.641  10.828  11.875  1.00 85.00           O  
ATOM    443  CG  GLU A  60     -19.594   7.574   9.492  1.00 85.00           C  
ATOM    444  CD  GLU A  60     -21.047   7.555   9.023  1.00 85.00           C  
ATOM    445  OE1 GLU A  60     -21.688   6.488   9.109  1.00 85.00           O  
ATOM    446  OE2 GLU A  60     -21.531   8.617   8.570  1.00 85.00           O  
ATOM    447  N   ALA A  61     -17.938   9.281  13.453  1.00 87.44           N  
ATOM    448  CA  ALA A  61     -17.781  10.258  14.523  1.00 87.44           C  
ATOM    449  C   ALA A  61     -16.375  10.828  14.547  1.00 87.44           C  
ATOM    450  CB  ALA A  61     -18.125   9.625  15.875  1.00 87.44           C  
ATOM    451  O   ALA A  61     -16.188  12.047  14.609  1.00 87.44           O  
ATOM    452  N   GLU A  62     -15.414   9.992  14.453  1.00 89.56           N  
ATOM    453  CA  GLU A  62     -14.023  10.430  14.391  1.00 89.56           C  
ATOM    454  C   GLU A  62     -13.766  11.289  13.156  1.00 89.56           C  
ATOM    455  CB  GLU A  62     -13.078   9.227  14.398  1.00 89.56           C  
ATOM    456  O   GLU A  62     -13.008  12.258  13.203  1.00 89.56           O  
ATOM    457  CG  GLU A  62     -12.953   8.547  15.758  1.00 89.56           C  
ATOM    458  CD  GLU A  62     -12.047   9.289  16.719  1.00 89.56           C  
ATOM    459  OE1 GLU A  62     -11.984   8.898  17.906  1.00 89.56           O  
ATOM    460  OE2 GLU A  62     -11.406  10.266  16.281  1.00 89.56           O  
ATOM    461  N   ALA A  63     -14.352  10.930  12.055  1.00 87.25           N  
ATOM    462  CA  ALA A  63     -14.234  11.711  10.820  1.00 87.25           C  
ATOM    463  C   ALA A  63     -14.797  13.117  11.008  1.00 87.25           C  
ATOM    464  CB  ALA A  63     -14.953  11.000   9.680  1.00 87.25           C  
ATOM    465  O   ALA A  63     -14.188  14.094  10.586  1.00 87.25           O  
ATOM    466  N   ARG A  64     -15.938  13.164  11.680  1.00 87.56           N  
ATOM    467  CA  ARG A  64     -16.562  14.453  11.953  1.00 87.56           C  
ATOM    468  C   ARG A  64     -15.711  15.281  12.906  1.00 87.56           C  
ATOM    469  CB  ARG A  64     -17.969  14.258  12.539  1.00 87.56           C  
ATOM    470  O   ARG A  64     -15.523  16.484  12.695  1.00 87.56           O  
ATOM    471  CG  ARG A  64     -18.781  15.539  12.609  1.00 87.56           C  
ATOM    472  CD  ARG A  64     -20.188  15.273  13.125  1.00 87.56           C  
ATOM    473  NE  ARG A  64     -20.500  16.109  14.289  1.00 87.56           N  
ATOM    474  NH1 ARG A  64     -22.609  15.211  14.625  1.00 87.56           N  
ATOM    475  NH2 ARG A  64     -21.812  16.859  16.016  1.00 87.56           N  
ATOM    476  CZ  ARG A  64     -21.641  16.047  14.977  1.00 87.56           C  
ATOM    477  N   ASP A  65     -15.227  14.656  13.922  1.00 87.56           N  
ATOM    478  CA  ASP A  65     -14.375  15.336  14.891  1.00 87.56           C  
ATOM    479  C   ASP A  65     -13.133  15.922  14.219  1.00 87.56           C  
ATOM    480  CB  ASP A  65     -13.961  14.375  16.016  1.00 87.56           C  
ATOM    481  O   ASP A  65     -12.750  17.062  14.508  1.00 87.56           O  
ATOM    482  CG  ASP A  65     -15.117  13.992  16.922  1.00 87.56           C  
ATOM    483  OD1 ASP A  65     -16.203  14.609  16.828  1.00 87.56           O  
ATOM    484  OD2 ASP A  65     -14.938  13.055  17.734  1.00 87.56           O  
ATOM    485  N   THR A  66     -12.562  15.234  13.336  1.00 83.75           N  
ATOM    486  CA  THR A  66     -11.375  15.695  12.617  1.00 83.75           C  
ATOM    487  C   THR A  66     -11.711  16.875  11.719  1.00 83.75           C  
ATOM    488  CB  THR A  66     -10.766  14.562  11.773  1.00 83.75           C  
ATOM    489  O   THR A  66     -10.953  17.844  11.656  1.00 83.75           O  
ATOM    490  CG2 THR A  66      -9.492  15.023  11.070  1.00 83.75           C  
ATOM    491  OG1 THR A  66     -10.453  13.453  12.625  1.00 83.75           O  
ATOM    492  N   LEU A  67     -12.852  16.766  11.055  1.00 83.31           N  
ATOM    493  CA  LEU A  67     -13.281  17.844  10.188  1.00 83.31           C  
ATOM    494  C   LEU A  67     -13.562  19.109  11.000  1.00 83.31           C  
ATOM    495  CB  LEU A  67     -14.539  17.453   9.406  1.00 83.31           C  
ATOM    496  O   LEU A  67     -13.172  20.203  10.602  1.00 83.31           O  
ATOM    497  CG  LEU A  67     -15.102  18.484   8.438  1.00 83.31           C  
ATOM    498  CD1 LEU A  67     -14.078  18.812   7.359  1.00 83.31           C  
ATOM    499  CD2 LEU A  67     -16.406  18.000   7.824  1.00 83.31           C  
ATOM    500  N   ASP A  68     -14.180  18.938  12.148  1.00 84.94           N  
ATOM    501  CA  ASP A  68     -14.469  20.062  13.031  1.00 84.94           C  
ATOM    502  C   ASP A  68     -13.180  20.703  13.547  1.00 84.94           C  
ATOM    503  CB  ASP A  68     -15.336  19.609  14.203  1.00 84.94           C  
ATOM    504  O   ASP A  68     -13.070  21.922  13.594  1.00 84.94           O  
ATOM    505  CG  ASP A  68     -16.766  19.266  13.797  1.00 84.94           C  
ATOM    506  OD1 ASP A  68     -17.172  19.625  12.672  1.00 84.94           O  
ATOM    507  OD2 ASP A  68     -17.484  18.641  14.609  1.00 84.94           O  
ATOM    508  N   ALA A  69     -12.180  19.891  13.852  1.00 83.75           N  
ATOM    509  CA  ALA A  69     -10.883  20.391  14.320  1.00 83.75           C  
ATOM    510  C   ALA A  69     -10.172  21.172  13.219  1.00 83.75           C  
ATOM    511  CB  ALA A  69     -10.008  19.234  14.789  1.00 83.75           C  
ATOM    512  O   ALA A  69      -9.555  22.203  13.492  1.00 83.75           O  
ATOM    513  N   LEU A  70     -10.305  20.781  12.000  1.00 81.06           N  
ATOM    514  CA  LEU A  70      -9.695  21.469  10.867  1.00 81.06           C  
ATOM    515  C   LEU A  70     -10.367  22.812  10.609  1.00 81.06           C  
ATOM    516  CB  LEU A  70      -9.789  20.594   9.609  1.00 81.06           C  
ATOM    517  O   LEU A  70      -9.688  23.812  10.367  1.00 81.06           O  
ATOM    518  CG  LEU A  70      -8.773  19.453   9.500  1.00 81.06           C  
ATOM    519  CD1 LEU A  70      -9.172  18.484   8.391  1.00 81.06           C  
ATOM    520  CD2 LEU A  70      -7.371  20.000   9.258  1.00 81.06           C  
ATOM    521  N   GLN A  71     -11.656  22.844  10.758  1.00 80.19           N  
ATOM    522  CA  GLN A  71     -12.406  24.078  10.547  1.00 80.19           C  
ATOM    523  C   GLN A  71     -12.125  25.078  11.648  1.00 80.19           C  
ATOM    524  CB  GLN A  71     -13.906  23.781  10.469  1.00 80.19           C  
ATOM    525  O   GLN A  71     -11.977  26.281  11.383  1.00 80.19           O  
ATOM    526  CG  GLN A  71     -14.328  23.062   9.195  1.00 80.19           C  
ATOM    527  CD  GLN A  71     -15.781  22.641   9.219  1.00 80.19           C  
ATOM    528  NE2 GLN A  71     -16.328  22.312   8.055  1.00 80.19           N  
ATOM    529  OE1 GLN A  71     -16.422  22.594  10.281  1.00 80.19           O  
ATOM    530  N   ASN A  72     -11.914  24.547  12.828  1.00 81.56           N  
ATOM    531  CA  ASN A  72     -11.633  25.406  13.969  1.00 81.56           C  
ATOM    532  C   ASN A  72     -10.219  25.984  13.914  1.00 81.56           C  
ATOM    533  CB  ASN A  72     -11.859  24.656  15.281  1.00 81.56           C  
ATOM    534  O   ASN A  72      -9.938  27.016  14.531  1.00 81.56           O  
ATOM    535  CG  ASN A  72     -13.320  24.375  15.547  1.00 81.56           C  
ATOM    536  ND2 ASN A  72     -13.594  23.250  16.219  1.00 81.56           N  
ATOM    537  OD1 ASN A  72     -14.203  25.141  15.164  1.00 81.56           O  
ATOM    538  N   MET A  73      -9.320  25.297  13.305  1.00 78.62           N  
ATOM    539  CA  MET A  73      -7.949  25.781  13.148  1.00 78.62           C  
ATOM    540  C   MET A  73      -7.922  27.078  12.344  1.00 78.62           C  
ATOM    541  CB  MET A  73      -7.082  24.719  12.453  1.00 78.62           C  
ATOM    542  O   MET A  73      -7.027  27.906  12.531  1.00 78.62           O  
ATOM    543  CG  MET A  73      -6.574  23.641  13.391  1.00 78.62           C  
ATOM    544  SD  MET A  73      -5.578  22.359  12.523  1.00 78.62           S  
ATOM    545  CE  MET A  73      -4.176  23.375  11.977  1.00 78.62           C  
ATOM    546  N   PHE A  74      -8.828  27.281  11.477  1.00 69.62           N  
ATOM    547  CA  PHE A  74      -8.828  28.438  10.586  1.00 69.62           C  
ATOM    548  C   PHE A  74      -9.797  29.500  11.086  1.00 69.62           C  
ATOM    549  CB  PHE A  74      -9.195  28.016   9.164  1.00 69.62           C  
ATOM    550  O   PHE A  74      -9.727  30.656  10.664  1.00 69.62           O  
ATOM    551  CG  PHE A  74      -8.305  26.938   8.594  1.00 69.62           C  
ATOM    552  CD1 PHE A  74      -6.930  27.141   8.500  1.00 69.62           C  
ATOM    553  CD2 PHE A  74      -8.836  25.734   8.164  1.00 69.62           C  
ATOM    554  CE1 PHE A  74      -6.102  26.141   7.980  1.00 69.62           C  
ATOM    555  CE2 PHE A  74      -8.016  24.734   7.641  1.00 69.62           C  
ATOM    556  CZ  PHE A  74      -6.648  24.953   7.551  1.00 69.62           C  
ATOM    557  N   ASP A  75     -10.773  29.078  11.656  1.00 58.94           N  
ATOM    558  CA  ASP A  75     -11.711  30.062  12.195  1.00 58.94           C  
ATOM    559  C   ASP A  75     -11.078  30.844  13.344  1.00 58.94           C  
ATOM    560  CB  ASP A  75     -12.992  29.375  12.664  1.00 58.94           C  
ATOM    561  O   ASP A  75     -11.516  31.953  13.664  1.00 58.94           O  
ATOM    562  CG  ASP A  75     -13.938  29.047  11.516  1.00 58.94           C  
ATOM    563  OD1 ASP A  75     -13.852  29.688  10.445  1.00 58.94           O  
ATOM    564  OD2 ASP A  75     -14.781  28.141  11.695  1.00 58.94           O  
ATOM    565  N   VAL A  76     -10.195  30.125  13.992  1.00 46.75           N  
ATOM    566  CA  VAL A  76      -9.625  30.812  15.148  1.00 46.75           C  
ATOM    567  C   VAL A  76      -8.672  31.906  14.680  1.00 46.75           C  
ATOM    568  CB  VAL A  76      -8.898  29.828  16.078  1.00 46.75           C  
ATOM    569  O   VAL A  76      -8.320  32.781  15.453  1.00 46.75           O  
ATOM    570  CG1 VAL A  76      -8.469  30.516  17.375  1.00 46.75           C  
ATOM    571  CG2 VAL A  76      -9.789  28.625  16.391  1.00 46.75           C  
ATOM    572  N   GLU A  77      -7.957  31.625  13.453  1.00 42.62           N  
ATOM    573  CA  GLU A  77      -7.070  32.750  13.109  1.00 42.62           C  
ATOM    574  C   GLU A  77      -7.863  33.969  12.648  1.00 42.62           C  
ATOM    575  CB  GLU A  77      -6.086  32.312  12.016  1.00 42.62           C  
ATOM    576  O   GLU A  77      -7.281  35.000  12.320  1.00 42.62           O  
ATOM    577  CG  GLU A  77      -4.746  31.828  12.555  1.00 42.62           C  
ATOM    578  CD  GLU A  77      -3.713  31.594  11.461  1.00 42.62           C  
ATOM    579  OE1 GLU A  77      -2.520  31.391  11.789  1.00 42.62           O  
ATOM    580  OE2 GLU A  77      -4.102  31.594  10.273  1.00 42.62           O  
ATOM    581  N   PRO A  78      -9.008  33.750  11.992  1.00 37.47           N  
ATOM    582  CA  PRO A  78      -9.531  35.062  11.719  1.00 37.47           C  
ATOM    583  C   PRO A  78      -9.562  35.969  12.961  1.00 37.47           C  
ATOM    584  CB  PRO A  78     -10.945  34.812  11.203  1.00 37.47           C  
ATOM    585  O   PRO A  78      -9.422  37.188  12.859  1.00 37.47           O  
ATOM    586  CG  PRO A  78     -11.180  33.344  11.477  1.00 37.47           C  
ATOM    587  CD  PRO A  78      -9.898  32.750  11.961  1.00 37.47           C  
ATOM    588  N   ASP A  79      -9.969  35.312  14.062  1.00 33.38           N  
ATOM    589  CA  ASP A  79     -10.125  36.219  15.203  1.00 33.38           C  
ATOM    590  C   ASP A  79      -8.766  36.656  15.742  1.00 33.38           C  
ATOM    591  CB  ASP A  79     -10.922  35.531  16.312  1.00 33.38           C  
ATOM    592  O   ASP A  79      -8.656  37.688  16.406  1.00 33.38           O  
ATOM    593  CG  ASP A  79     -12.047  36.375  16.859  1.00 33.38           C  
ATOM    594  OD1 ASP A  79     -12.141  37.594  16.484  1.00 33.38           O  
ATOM    595  OD2 ASP A  79     -12.852  35.875  17.672  1.00 33.38           O  
ATOM    596  N   VAL A  80      -7.699  35.844  15.602  1.00 31.56           N  
ATOM    597  CA  VAL A  80      -6.402  36.344  16.016  1.00 31.56           C  
ATOM    598  C   VAL A  80      -5.859  37.312  14.953  1.00 31.56           C  
ATOM    599  CB  VAL A  80      -5.395  35.219  16.281  1.00 31.56           C  
ATOM    600  O   VAL A  80      -5.125  38.250  15.266  1.00 31.56           O  
ATOM    601  CG1 VAL A  80      -4.051  35.781  16.750  1.00 31.56           C  
ATOM    602  CG2 VAL A  80      -5.949  34.250  17.312  1.00 31.56           C  
ATOM    603  N   GLY A  81      -5.980  36.844  13.594  1.00 30.77           N  
ATOM    604  CA  GLY A  81      -5.727  37.875  12.625  1.00 30.77           C  
ATOM    605  C   GLY A  81      -6.609  39.094  12.820  1.00 30.77           C  
ATOM    606  O   GLY A  81      -6.199  40.219  12.523  1.00 30.77           O  
ATOM    607  N   ALA A  82      -7.859  38.844  12.953  1.00 34.69           N  
ATOM    608  CA  ALA A  82      -8.664  40.031  13.320  1.00 34.69           C  
ATOM    609  C   ALA A  82      -8.164  40.656  14.617  1.00 34.69           C  
ATOM    610  CB  ALA A  82     -10.133  39.625  13.445  1.00 34.69           C  
ATOM    611  O   ALA A  82      -8.266  41.844  14.805  1.00 34.69           O  
ATOM    612  N   LEU A  83      -7.766  39.906  15.680  1.00 32.00           N  
ATOM    613  CA  LEU A  83      -7.203  40.469  16.906  1.00 32.00           C  
ATOM    614  C   LEU A  83      -5.785  40.969  16.688  1.00 32.00           C  
ATOM    615  CB  LEU A  83      -7.195  39.375  18.016  1.00 32.00           C  
ATOM    616  O   LEU A  83      -5.344  41.906  17.359  1.00 32.00           O  
ATOM    617  CG  LEU A  83      -8.312  39.469  19.047  1.00 32.00           C  
ATOM    618  CD1 LEU A  83      -8.852  38.094  19.375  1.00 32.00           C  
ATOM    619  CD2 LEU A  83      -7.820  40.156  20.312  1.00 32.00           C  
ATOM    620  N   LEU A  84      -4.898  40.250  15.891  1.00 28.94           N  
ATOM    621  CA  LEU A  84      -3.555  40.750  15.609  1.00 28.94           C  
ATOM    622  C   LEU A  84      -3.582  41.812  14.500  1.00 28.94           C  
ATOM    623  CB  LEU A  84      -2.629  39.594  15.219  1.00 28.94           C  
ATOM    624  O   LEU A  84      -2.750  42.719  14.477  1.00 28.94           O  
ATOM    625  CG  LEU A  84      -2.127  38.719  16.359  1.00 28.94           C  
ATOM    626  CD1 LEU A  84      -1.483  37.438  15.805  1.00 28.94           C  
ATOM    627  CD2 LEU A  84      -1.143  39.469  17.234  1.00 28.94           C  
ATOM    628  N   TYR A  85      -4.195  41.344  13.266  1.00 32.00           N  
ATOM    629  CA  TYR A  85      -4.199  42.375  12.234  1.00 32.00           C  
ATOM    630  C   TYR A  85      -5.492  43.188  12.273  1.00 32.00           C  
ATOM    631  CB  TYR A  85      -4.027  41.719  10.852  1.00 32.00           C  
ATOM    632  O   TYR A  85      -6.539  42.719  11.820  1.00 32.00           O  
ATOM    633  CG  TYR A  85      -2.656  41.156  10.617  1.00 32.00           C  
ATOM    634  CD1 TYR A  85      -1.572  41.969  10.297  1.00 32.00           C  
ATOM    635  CD2 TYR A  85      -2.439  39.781  10.711  1.00 32.00           C  
ATOM    636  CE1 TYR A  85      -0.307  41.438  10.086  1.00 32.00           C  
ATOM    637  CE2 TYR A  85      -1.180  39.219  10.500  1.00 32.00           C  
ATOM    638  OH  TYR A  85       1.130  39.531   9.969  1.00 32.00           O  
ATOM    639  CZ  TYR A  85      -0.121  40.062  10.180  1.00 32.00           C  
ATOM    640  N   GLY A  86      -5.898  43.844  13.219  1.00 27.98           N  
ATOM    641  CA  GLY A  86      -6.996  44.781  13.344  1.00 27.98           C  
ATOM    642  C   GLY A  86      -7.969  44.750  12.180  1.00 27.98           C  
ATOM    643  O   GLY A  86      -7.633  44.219  11.109  1.00 27.98           O  
ATOM    644  N   GLU A  87      -9.383  44.844  12.055  1.00 30.05           N  
ATOM    645  CA  GLU A  87     -10.461  45.000  11.078  1.00 30.05           C  
ATOM    646  C   GLU A  87     -10.086  46.000   9.992  1.00 30.05           C  
ATOM    647  CB  GLU A  87     -11.766  45.406  11.766  1.00 30.05           C  
ATOM    648  O   GLU A  87     -10.586  47.125  10.000  1.00 30.05           O  
ATOM    649  CG  GLU A  87     -12.453  44.281  12.508  1.00 30.05           C  
ATOM    650  CD  GLU A  87     -13.828  44.656  13.031  1.00 30.05           C  
ATOM    651  OE1 GLU A  87     -14.648  43.750  13.297  1.00 30.05           O  
ATOM    652  OE2 GLU A  87     -14.094  45.875  13.172  1.00 30.05           O  
ATOM    653  N   GLU A  88      -8.922  46.469   9.570  1.00 26.83           N  
ATOM    654  CA  GLU A  88      -9.023  47.531   8.594  1.00 26.83           C  
ATOM    655  C   GLU A  88      -9.758  47.094   7.336  1.00 26.83           C  
ATOM    656  CB  GLU A  88      -7.633  48.062   8.234  1.00 26.83           C  
ATOM    657  O   GLU A  88      -9.391  46.094   6.719  1.00 26.83           O  
ATOM    658  CG  GLU A  88      -7.074  49.062   9.227  1.00 26.83           C  
ATOM    659  CD  GLU A  88      -5.742  49.656   8.797  1.00 26.83           C  
ATOM    660  OE1 GLU A  88      -5.371  50.750   9.297  1.00 26.83           O  
ATOM    661  OE2 GLU A  88      -5.070  49.062   7.945  1.00 26.83           O  
ATOM    662  N   LYS A  89     -11.094  47.531   7.070  1.00 30.66           N  
ATOM    663  CA  LYS A  89     -11.977  47.531   5.906  1.00 30.66           C  
ATOM    664  C   LYS A  89     -11.211  47.969   4.652  1.00 30.66           C  
ATOM    665  CB  LYS A  89     -13.156  48.469   6.145  1.00 30.66           C  
ATOM    666  O   LYS A  89     -10.883  49.156   4.492  1.00 30.66           O  
ATOM    667  CG  LYS A  89     -14.336  47.812   6.848  1.00 30.66           C  
ATOM    668  CD  LYS A  89     -15.531  48.750   6.941  1.00 30.66           C  
ATOM    669  CE  LYS A  89     -16.734  48.094   7.578  1.00 30.66           C  
ATOM    670  NZ  LYS A  89     -17.891  49.000   7.695  1.00 30.66           N  
ATOM    671  N   TRP A  90     -10.297  47.375   4.031  1.00 23.20           N  
ATOM    672  CA  TRP A  90      -9.797  47.906   2.773  1.00 23.20           C  
ATOM    673  C   TRP A  90     -10.945  48.156   1.791  1.00 23.20           C  
ATOM    674  CB  TRP A  90      -8.758  46.969   2.152  1.00 23.20           C  
ATOM    675  O   TRP A  90     -11.633  47.219   1.396  1.00 23.20           O  
ATOM    676  CG  TRP A  90      -7.344  47.312   2.506  1.00 23.20           C  
ATOM    677  CD1 TRP A  90      -6.770  47.281   3.744  1.00 23.20           C  
ATOM    678  CD2 TRP A  90      -6.324  47.781   1.606  1.00 23.20           C  
ATOM    679  CE2 TRP A  90      -5.156  47.969   2.371  1.00 23.20           C  
ATOM    680  CE3 TRP A  90      -6.285  48.000   0.227  1.00 23.20           C  
ATOM    681  NE1 TRP A  90      -5.453  47.656   3.670  1.00 23.20           N  
ATOM    682  CH2 TRP A  90      -3.947  48.656   0.448  1.00 23.20           C  
ATOM    683  CZ2 TRP A  90      -3.957  48.406   1.800  1.00 23.20           C  
ATOM    684  CZ3 TRP A  90      -5.094  48.438  -0.339  1.00 23.20           C  
ATOM    685  N   SER A  91     -11.594  49.312   1.817  1.00 26.22           N  
ATOM    686  CA  SER A  91     -12.492  49.969   0.862  1.00 26.22           C  
ATOM    687  C   SER A  91     -11.938  49.875  -0.557  1.00 26.22           C  
ATOM    688  CB  SER A  91     -12.719  51.406   1.241  1.00 26.22           C  
ATOM    689  O   SER A  91     -10.844  50.375  -0.835  1.00 26.22           O  
ATOM    690  OG  SER A  91     -11.492  52.094   1.434  1.00 26.22           O  
ATOM    691  N   HIS A  92     -12.242  48.875  -1.314  1.00 24.58           N  
ATOM    692  CA  HIS A  92     -11.906  48.906  -2.734  1.00 24.58           C  
ATOM    693  C   HIS A  92     -12.312  50.219  -3.377  1.00 24.58           C  
ATOM    694  CB  HIS A  92     -12.586  47.750  -3.461  1.00 24.58           C  
ATOM    695  O   HIS A  92     -13.445  50.688  -3.205  1.00 24.58           O  
ATOM    696  CG  HIS A  92     -11.727  46.500  -3.559  1.00 24.58           C  
ATOM    697  CD2 HIS A  92     -11.898  45.281  -3.062  1.00 24.58           C  
ATOM    698  ND1 HIS A  92     -10.523  46.500  -4.234  1.00 24.58           N  
ATOM    699  CE1 HIS A  92      -9.992  45.281  -4.148  1.00 24.58           C  
ATOM    700  NE2 HIS A  92     -10.805  44.531  -3.443  1.00 24.58           N  
ATOM    701  N   PRO A  93     -11.438  51.125  -3.889  1.00 23.28           N  
ATOM    702  CA  PRO A  93     -11.805  52.312  -4.645  1.00 23.28           C  
ATOM    703  C   PRO A  93     -12.797  52.031  -5.773  1.00 23.28           C  
ATOM    704  CB  PRO A  93     -10.461  52.812  -5.207  1.00 23.28           C  
ATOM    705  O   PRO A  93     -12.836  50.906  -6.289  1.00 23.28           O  
ATOM    706  CG  PRO A  93      -9.555  51.625  -5.090  1.00 23.28           C  
ATOM    707  CD  PRO A  93     -10.258  50.562  -4.309  1.00 23.28           C  
ATOM    708  N   GLN A  94     -13.875  52.812  -5.879  1.00 24.75           N  
ATOM    709  CA  GLN A  94     -14.859  53.000  -6.941  1.00 24.75           C  
ATOM    710  C   GLN A  94     -14.172  53.188  -8.297  1.00 24.75           C  
ATOM    711  CB  GLN A  94     -15.773  54.188  -6.645  1.00 24.75           C  
ATOM    712  O   GLN A  94     -13.445  54.156  -8.500  1.00 24.75           O  
ATOM    713  CG  GLN A  94     -16.906  53.875  -5.688  1.00 24.75           C  
ATOM    714  CD  GLN A  94     -17.891  55.000  -5.543  1.00 24.75           C  
ATOM    715  NE2 GLN A  94     -19.078  54.688  -5.031  1.00 24.75           N  
ATOM    716  OE1 GLN A  94     -17.594  56.156  -5.891  1.00 24.75           O  
ATOM    717  N   PHE A  95     -13.672  52.188  -8.945  1.00 21.00           N  
ATOM    718  CA  PHE A  95     -13.328  52.531 -10.320  1.00 21.00           C  
ATOM    719  C   PHE A  95     -14.516  53.188 -11.031  1.00 21.00           C  
ATOM    720  CB  PHE A  95     -12.875  51.281 -11.086  1.00 21.00           C  
ATOM    721  O   PHE A  95     -15.594  52.594 -11.109  1.00 21.00           O  
ATOM    722  CG  PHE A  95     -11.430  50.938 -10.875  1.00 21.00           C  
ATOM    723  CD1 PHE A  95     -10.438  51.562 -11.641  1.00 21.00           C  
ATOM    724  CD2 PHE A  95     -11.055  50.000  -9.914  1.00 21.00           C  
ATOM    725  CE1 PHE A  95      -9.094  51.219 -11.445  1.00 21.00           C  
ATOM    726  CE2 PHE A  95      -9.719  49.688  -9.719  1.00 21.00           C  
ATOM    727  CZ  PHE A  95      -8.734  50.281 -10.484  1.00 21.00           C  
ATOM    728  N   GLU A  96     -14.633  54.500 -11.023  1.00 22.02           N  
ATOM    729  CA  GLU A  96     -15.375  55.406 -11.875  1.00 22.02           C  
ATOM    730  C   GLU A  96     -15.344  54.969 -13.336  1.00 22.02           C  
ATOM    731  CB  GLU A  96     -14.805  56.812 -11.750  1.00 22.02           C  
ATOM    732  O   GLU A  96     -14.297  54.562 -13.852  1.00 22.02           O  
ATOM    733  CG  GLU A  96     -15.320  57.594 -10.547  1.00 22.02           C  
ATOM    734  CD  GLU A  96     -14.844  59.031 -10.500  1.00 22.02           C  
ATOM    735  OE1 GLU A  96     -15.445  59.844  -9.766  1.00 22.02           O  
ATOM    736  OE2 GLU A  96     -13.859  59.344 -11.203  1.00 22.02           O  
ATOM    737  N   LYS A  97     -16.594  55.094 -13.938  1.00 23.09           N  
ATOM    738  CA  LYS A  97     -16.828  55.281 -15.367  1.00 23.09           C  
ATOM    739  C   LYS A  97     -16.078  56.500 -15.891  1.00 23.09           C  
ATOM    740  CB  LYS A  97     -18.312  55.438 -15.664  1.00 23.09           C  
ATOM    741  O   LYS A  97     -16.125  57.562 -15.297  1.00 23.09           O  
ATOM    742  CG  LYS A  97     -19.031  54.094 -15.906  1.00 23.09           C  
ATOM    743  CD  LYS A  97     -20.484  54.312 -16.328  1.00 23.09           C  
ATOM    744  CE  LYS A  97     -21.156  53.000 -16.688  1.00 23.09           C  
ATOM    745  NZ  LYS A  97     -22.578  53.188 -17.094  1.00 23.09           N  
TER     746      LYS A  97                                                      
ATOM    747  N   MET B   1     -19.297  10.102   0.650  1.00 53.12           N  
ATOM    748  CA  MET B   1     -19.266   9.789   2.076  1.00 53.12           C  
ATOM    749  C   MET B   1     -19.250  11.070   2.912  1.00 53.12           C  
ATOM    750  CB  MET B   1     -18.031   8.945   2.408  1.00 53.12           C  
ATOM    751  O   MET B   1     -18.766  12.109   2.463  1.00 53.12           O  
ATOM    752  CG  MET B   1     -18.344   7.473   2.637  1.00 53.12           C  
ATOM    753  SD  MET B   1     -16.891   6.527   3.223  1.00 53.12           S  
ATOM    754  CE  MET B   1     -16.641   5.410   1.813  1.00 53.12           C  
ATOM    755  N   ARG B   2     -20.031  11.102   3.809  1.00 58.84           N  
ATOM    756  CA  ARG B   2     -20.266  12.367   4.500  1.00 58.84           C  
ATOM    757  C   ARG B   2     -18.953  13.039   4.883  1.00 58.84           C  
ATOM    758  CB  ARG B   2     -21.125  12.141   5.750  1.00 58.84           C  
ATOM    759  O   ARG B   2     -18.750  14.219   4.582  1.00 58.84           O  
ATOM    760  CG  ARG B   2     -21.812  13.398   6.262  1.00 58.84           C  
ATOM    761  CD  ARG B   2     -22.750  13.094   7.426  1.00 58.84           C  
ATOM    762  NE  ARG B   2     -23.406  14.305   7.914  1.00 58.84           N  
ATOM    763  NH1 ARG B   2     -24.625  13.219   9.555  1.00 58.84           N  
ATOM    764  NH2 ARG B   2     -24.812  15.492   9.281  1.00 58.84           N  
ATOM    765  CZ  ARG B   2     -24.281  14.336   8.914  1.00 58.84           C  
ATOM    766  N   PHE B   3     -17.953  12.234   5.449  1.00 63.47           N  
ATOM    767  CA  PHE B   3     -16.781  12.938   5.965  1.00 63.47           C  
ATOM    768  C   PHE B   3     -15.531  12.539   5.195  1.00 63.47           C  
ATOM    769  CB  PHE B   3     -16.594  12.648   7.457  1.00 63.47           C  
ATOM    770  O   PHE B   3     -14.453  13.078   5.434  1.00 63.47           O  
ATOM    771  CG  PHE B   3     -17.797  13.008   8.297  1.00 63.47           C  
ATOM    772  CD1 PHE B   3     -18.172  14.336   8.477  1.00 63.47           C  
ATOM    773  CD2 PHE B   3     -18.547  12.016   8.914  1.00 63.47           C  
ATOM    774  CE1 PHE B   3     -19.266  14.672   9.258  1.00 63.47           C  
ATOM    775  CE2 PHE B   3     -19.656  12.344   9.695  1.00 63.47           C  
ATOM    776  CZ  PHE B   3     -20.016  13.672   9.859  1.00 63.47           C  
ATOM    777  N   VAL B   4     -15.609  11.711   4.195  1.00 66.06           N  
ATOM    778  CA  VAL B   4     -14.438  11.312   3.424  1.00 66.06           C  
ATOM    779  C   VAL B   4     -14.211  12.297   2.277  1.00 66.06           C  
ATOM    780  CB  VAL B   4     -14.570   9.875   2.873  1.00 66.06           C  
ATOM    781  O   VAL B   4     -13.086  12.734   2.027  1.00 66.06           O  
ATOM    782  CG1 VAL B   4     -13.367   9.516   2.008  1.00 66.06           C  
ATOM    783  CG2 VAL B   4     -14.734   8.883   4.020  1.00 66.06           C  
ATOM    784  N   ASP B   5     -15.312  12.797   1.697  1.00 67.06           N  
ATOM    785  CA  ASP B   5     -15.219  13.727   0.572  1.00 67.06           C  
ATOM    786  C   ASP B   5     -14.883  15.133   1.048  1.00 67.06           C  
ATOM    787  CB  ASP B   5     -16.531  13.734  -0.220  1.00 67.06           C  
ATOM    788  O   ASP B   5     -14.336  15.938   0.289  1.00 67.06           O  
ATOM    789  CG  ASP B   5     -16.859  12.391  -0.841  1.00 67.06           C  
ATOM    790  OD1 ASP B   5     -15.930  11.625  -1.165  1.00 67.06           O  
ATOM    791  OD2 ASP B   5     -18.062  12.094  -1.010  1.00 67.06           O  
ATOM    792  N   GLU B   6     -15.188  15.367   2.307  1.00 70.69           N  
ATOM    793  CA  GLU B   6     -14.922  16.672   2.898  1.00 70.69           C  
ATOM    794  C   GLU B   6     -13.422  16.938   3.012  1.00 70.69           C  
ATOM    795  CB  GLU B   6     -15.586  16.781   4.273  1.00 70.69           C  
ATOM    796  O   GLU B   6     -12.992  18.078   3.082  1.00 70.69           O  
ATOM    797  CG  GLU B   6     -17.109  16.859   4.227  1.00 70.69           C  
ATOM    798  CD  GLU B   6     -17.781  15.500   4.336  1.00 70.69           C  
ATOM    799  OE1 GLU B   6     -19.016  15.445   4.473  1.00 70.69           O  
ATOM    800  OE2 GLU B   6     -17.047  14.477   4.281  1.00 70.69           O  
ATOM    801  N   TYR B   7     -12.766  15.883   2.848  1.00 75.00           N  
ATOM    802  CA  TYR B   7     -11.320  15.977   2.961  1.00 75.00           C  
ATOM    803  C   TYR B   7     -10.688  16.312   1.616  1.00 75.00           C  
ATOM    804  CB  TYR B   7     -10.734  14.664   3.490  1.00 75.00           C  
ATOM    805  O   TYR B   7      -9.469  16.234   1.456  1.00 75.00           O  
ATOM    806  CG  TYR B   7     -11.031  14.414   4.949  1.00 75.00           C  
ATOM    807  CD1 TYR B   7     -10.133  14.828   5.938  1.00 75.00           C  
ATOM    808  CD2 TYR B   7     -12.195  13.766   5.348  1.00 75.00           C  
ATOM    809  CE1 TYR B   7     -10.398  14.602   7.285  1.00 75.00           C  
ATOM    810  CE2 TYR B   7     -12.469  13.531   6.691  1.00 75.00           C  
ATOM    811  OH  TYR B   7     -11.828  13.727   8.984  1.00 75.00           O  
ATOM    812  CZ  TYR B   7     -11.562  13.953   7.652  1.00 75.00           C  
ATOM    813  N   ARG B   8     -11.570  16.719   0.666  1.00 77.06           N  
ATOM    814  CA  ARG B   8     -11.070  17.141  -0.640  1.00 77.06           C  
ATOM    815  C   ARG B   8     -11.414  18.594  -0.920  1.00 77.06           C  
ATOM    816  CB  ARG B   8     -11.633  16.234  -1.743  1.00 77.06           C  
ATOM    817  O   ARG B   8     -11.320  19.047  -2.061  1.00 77.06           O  
ATOM    818  CG  ARG B   8     -11.125  14.812  -1.700  1.00 77.06           C  
ATOM    819  CD  ARG B   8     -11.711  13.969  -2.820  1.00 77.06           C  
ATOM    820  NE  ARG B   8     -11.289  12.570  -2.729  1.00 77.06           N  
ATOM    821  NH1 ARG B   8     -12.891  11.766  -4.184  1.00 77.06           N  
ATOM    822  NH2 ARG B   8     -11.383  10.328  -3.221  1.00 77.06           N  
ATOM    823  CZ  ARG B   8     -11.852  11.562  -3.379  1.00 77.06           C  
ATOM    824  N   ALA B   9     -11.773  19.344   0.019  1.00 77.31           N  
ATOM    825  CA  ALA B   9     -12.250  20.703  -0.157  1.00 77.31           C  
ATOM    826  C   ALA B   9     -11.094  21.656  -0.472  1.00 77.31           C  
ATOM    827  CB  ALA B   9     -12.992  21.172   1.092  1.00 77.31           C  
ATOM    828  O   ALA B   9     -10.242  21.906   0.381  1.00 77.31           O  
ATOM    829  N   PRO B  10     -11.102  22.266  -1.608  1.00 80.62           N  
ATOM    830  CA  PRO B  10      -9.984  23.109  -2.043  1.00 80.62           C  
ATOM    831  C   PRO B  10      -9.734  24.281  -1.110  1.00 80.62           C  
ATOM    832  CB  PRO B  10     -10.414  23.578  -3.430  1.00 80.62           C  
ATOM    833  O   PRO B  10      -8.586  24.625  -0.835  1.00 80.62           O  
ATOM    834  CG  PRO B  10     -11.336  22.516  -3.932  1.00 80.62           C  
ATOM    835  CD  PRO B  10     -12.094  21.953  -2.762  1.00 80.62           C  
ATOM    836  N   GLU B  11     -10.820  24.891  -0.656  1.00 82.94           N  
ATOM    837  CA  GLU B  11     -10.680  26.031   0.242  1.00 82.94           C  
ATOM    838  C   GLU B  11      -9.953  25.641   1.527  1.00 82.94           C  
ATOM    839  CB  GLU B  11     -12.047  26.625   0.569  1.00 82.94           C  
ATOM    840  O   GLU B  11      -9.055  26.344   1.980  1.00 82.94           O  
ATOM    841  CG  GLU B  11     -12.734  27.281  -0.622  1.00 82.94           C  
ATOM    842  CD  GLU B  11     -14.109  27.828  -0.295  1.00 82.94           C  
ATOM    843  OE1 GLU B  11     -14.766  28.391  -1.196  1.00 82.94           O  
ATOM    844  OE2 GLU B  11     -14.539  27.688   0.873  1.00 82.94           O  
ATOM    845  N   GLN B  12     -10.266  24.531   2.141  1.00 83.88           N  
ATOM    846  CA  GLN B  12      -9.625  24.062   3.361  1.00 83.88           C  
ATOM    847  C   GLN B  12      -8.172  23.672   3.109  1.00 83.88           C  
ATOM    848  CB  GLN B  12     -10.398  22.859   3.934  1.00 83.88           C  
ATOM    849  O   GLN B  12      -7.312  23.891   3.961  1.00 83.88           O  
ATOM    850  CG  GLN B  12     -11.781  23.234   4.473  1.00 83.88           C  
ATOM    851  CD  GLN B  12     -12.516  22.031   5.043  1.00 83.88           C  
ATOM    852  NE2 GLN B  12     -13.727  22.266   5.551  1.00 83.88           N  
ATOM    853  OE1 GLN B  12     -12.008  20.906   5.031  1.00 83.88           O  
ATOM    854  N   VAL B  13      -7.887  23.141   1.956  1.00 85.94           N  
ATOM    855  CA  VAL B  13      -6.523  22.781   1.568  1.00 85.94           C  
ATOM    856  C   VAL B  13      -5.652  24.031   1.543  1.00 85.94           C  
ATOM    857  CB  VAL B  13      -6.492  22.078   0.192  1.00 85.94           C  
ATOM    858  O   VAL B  13      -4.562  24.047   2.119  1.00 85.94           O  
ATOM    859  CG1 VAL B  13      -5.059  21.969  -0.324  1.00 85.94           C  
ATOM    860  CG2 VAL B  13      -7.133  20.703   0.282  1.00 85.94           C  
ATOM    861  N   MET B  14      -6.195  25.094   0.910  1.00 87.44           N  
ATOM    862  CA  MET B  14      -5.430  26.344   0.793  1.00 87.44           C  
ATOM    863  C   MET B  14      -5.211  26.969   2.162  1.00 87.44           C  
ATOM    864  CB  MET B  14      -6.145  27.328  -0.132  1.00 87.44           C  
ATOM    865  O   MET B  14      -4.129  27.500   2.441  1.00 87.44           O  
ATOM    866  CG  MET B  14      -6.164  26.891  -1.590  1.00 87.44           C  
ATOM    867  SD  MET B  14      -4.484  26.531  -2.234  1.00 87.44           S  
ATOM    868  CE  MET B  14      -3.705  28.156  -2.055  1.00 87.44           C  
ATOM    869  N   GLN B  15      -6.160  26.859   3.014  1.00 88.69           N  
ATOM    870  CA  GLN B  15      -6.020  27.359   4.379  1.00 88.69           C  
ATOM    871  C   GLN B  15      -4.957  26.578   5.145  1.00 88.69           C  
ATOM    872  CB  GLN B  15      -7.359  27.297   5.117  1.00 88.69           C  
ATOM    873  O   GLN B  15      -4.129  27.172   5.840  1.00 88.69           O  
ATOM    874  CG  GLN B  15      -8.375  28.328   4.648  1.00 88.69           C  
ATOM    875  CD  GLN B  15      -9.727  28.172   5.324  1.00 88.69           C  
ATOM    876  NE2 GLN B  15     -10.641  29.094   5.043  1.00 88.69           N  
ATOM    877  OE1 GLN B  15      -9.945  27.219   6.090  1.00 88.69           O  
ATOM    878  N   LEU B  16      -4.930  25.344   4.988  1.00 91.56           N  
ATOM    879  CA  LEU B  16      -3.939  24.516   5.656  1.00 91.56           C  
ATOM    880  C   LEU B  16      -2.537  24.812   5.137  1.00 91.56           C  
ATOM    881  CB  LEU B  16      -4.270  23.031   5.453  1.00 91.56           C  
ATOM    882  O   LEU B  16      -1.570  24.781   5.902  1.00 91.56           O  
ATOM    883  CG  LEU B  16      -3.537  22.047   6.359  1.00 91.56           C  
ATOM    884  CD1 LEU B  16      -3.857  22.328   7.824  1.00 91.56           C  
ATOM    885  CD2 LEU B  16      -3.906  20.609   5.996  1.00 91.56           C  
ATOM    886  N   ILE B  17      -2.453  25.031   3.871  1.00 91.81           N  
ATOM    887  CA  ILE B  17      -1.168  25.375   3.266  1.00 91.81           C  
ATOM    888  C   ILE B  17      -0.649  26.688   3.850  1.00 91.81           C  
ATOM    889  CB  ILE B  17      -1.278  25.469   1.728  1.00 91.81           C  
ATOM    890  O   ILE B  17       0.533  26.797   4.180  1.00 91.81           O  
ATOM    891  CG1 ILE B  17      -1.405  24.078   1.106  1.00 91.81           C  
ATOM    892  CG2 ILE B  17      -0.074  26.219   1.149  1.00 91.81           C  
ATOM    893  CD1 ILE B  17      -1.833  24.094  -0.355  1.00 91.81           C  
ATOM    894  N   GLU B  18      -1.465  27.625   3.971  1.00 92.75           N  
ATOM    895  CA  GLU B  18      -1.076  28.906   4.574  1.00 92.75           C  
ATOM    896  C   GLU B  18      -0.663  28.719   6.031  1.00 92.75           C  
ATOM    897  CB  GLU B  18      -2.219  29.922   4.473  1.00 92.75           C  
ATOM    898  O   GLU B  18       0.368  29.250   6.457  1.00 92.75           O  
ATOM    899  CG  GLU B  18      -2.471  30.422   3.061  1.00 92.75           C  
ATOM    900  CD  GLU B  18      -1.239  31.047   2.418  1.00 92.75           C  
ATOM    901  OE1 GLU B  18      -1.034  30.859   1.197  1.00 92.75           O  
ATOM    902  OE2 GLU B  18      -0.472  31.719   3.141  1.00 92.75           O  
ATOM    903  N   HIS B  19      -1.409  27.969   6.754  1.00 93.88           N  
ATOM    904  CA  HIS B  19      -1.061  27.641   8.133  1.00 93.88           C  
ATOM    905  C   HIS B  19       0.285  26.922   8.211  1.00 93.88           C  
ATOM    906  CB  HIS B  19      -2.150  26.781   8.773  1.00 93.88           C  
ATOM    907  O   HIS B  19       1.126  27.266   9.047  1.00 93.88           O  
ATOM    908  CG  HIS B  19      -1.890  26.438  10.211  1.00 93.88           C  
ATOM    909  CD2 HIS B  19      -1.536  25.281  10.805  1.00 93.88           C  
ATOM    910  ND1 HIS B  19      -1.988  27.375  11.219  1.00 93.88           N  
ATOM    911  CE1 HIS B  19      -1.706  26.797  12.375  1.00 93.88           C  
ATOM    912  NE2 HIS B  19      -1.428  25.531  12.148  1.00 93.88           N  
ATOM    913  N   LEU B  20       0.502  26.047   7.352  1.00 95.62           N  
ATOM    914  CA  LEU B  20       1.761  25.312   7.293  1.00 95.62           C  
ATOM    915  C   LEU B  20       2.928  26.250   7.012  1.00 95.62           C  
ATOM    916  CB  LEU B  20       1.696  24.219   6.219  1.00 95.62           C  
ATOM    917  O   LEU B  20       3.994  26.109   7.617  1.00 95.62           O  
ATOM    918  CG  LEU B  20       2.965  23.391   6.016  1.00 95.62           C  
ATOM    919  CD1 LEU B  20       3.324  22.656   7.301  1.00 95.62           C  
ATOM    920  CD2 LEU B  20       2.785  22.406   4.859  1.00 95.62           C  
ATOM    921  N   ARG B  21       2.727  27.141   6.109  1.00 94.81           N  
ATOM    922  CA  ARG B  21       3.760  28.109   5.797  1.00 94.81           C  
ATOM    923  C   ARG B  21       4.113  28.953   7.023  1.00 94.81           C  
ATOM    924  CB  ARG B  21       3.307  29.031   4.656  1.00 94.81           C  
ATOM    925  O   ARG B  21       5.293  29.172   7.312  1.00 94.81           O  
ATOM    926  CG  ARG B  21       3.330  28.375   3.289  1.00 94.81           C  
ATOM    927  CD  ARG B  21       2.773  29.281   2.207  1.00 94.81           C  
ATOM    928  NE  ARG B  21       2.775  28.641   0.898  1.00 94.81           N  
ATOM    929  NH1 ARG B  21       1.174  30.031  -0.020  1.00 94.81           N  
ATOM    930  NH2 ARG B  21       2.096  28.344  -1.275  1.00 94.81           N  
ATOM    931  CZ  ARG B  21       2.016  29.000  -0.129  1.00 94.81           C  
ATOM    932  N   GLU B  22       3.139  29.328   7.719  1.00 95.69           N  
ATOM    933  CA  GLU B  22       3.346  30.078   8.953  1.00 95.69           C  
ATOM    934  C   GLU B  22       4.121  29.266   9.977  1.00 95.69           C  
ATOM    935  CB  GLU B  22       2.006  30.531   9.539  1.00 95.69           C  
ATOM    936  O   GLU B  22       5.148  29.703  10.492  1.00 95.69           O  
ATOM    937  CG  GLU B  22       2.141  31.469  10.727  1.00 95.69           C  
ATOM    938  CD  GLU B  22       0.878  31.562  11.570  1.00 95.69           C  
ATOM    939  OE1 GLU B  22       0.966  31.953  12.758  1.00 95.69           O  
ATOM    940  OE2 GLU B  22      -0.207  31.219  11.047  1.00 95.69           O  
ATOM    941  N   ARG B  23       3.717  28.078  10.203  1.00 96.31           N  
ATOM    942  CA  ARG B  23       4.352  27.234  11.211  1.00 96.31           C  
ATOM    943  C   ARG B  23       5.766  26.844  10.789  1.00 96.31           C  
ATOM    944  CB  ARG B  23       3.516  25.969  11.461  1.00 96.31           C  
ATOM    945  O   ARG B  23       6.676  26.797  11.617  1.00 96.31           O  
ATOM    946  CG  ARG B  23       2.123  26.266  12.000  1.00 96.31           C  
ATOM    947  CD  ARG B  23       2.172  27.078  13.289  1.00 96.31           C  
ATOM    948  NE  ARG B  23       2.881  26.359  14.344  1.00 96.31           N  
ATOM    949  NH1 ARG B  23       3.283  28.250  15.625  1.00 96.31           N  
ATOM    950  NH2 ARG B  23       4.020  26.203  16.328  1.00 96.31           N  
ATOM    951  CZ  ARG B  23       3.393  26.938  15.430  1.00 96.31           C  
ATOM    952  N   ALA B  24       5.910  26.594   9.492  1.00 96.94           N  
ATOM    953  CA  ALA B  24       7.199  26.156   8.961  1.00 96.94           C  
ATOM    954  C   ALA B  24       8.250  27.250   9.109  1.00 96.94           C  
ATOM    955  CB  ALA B  24       7.055  25.766   7.492  1.00 96.94           C  
ATOM    956  O   ALA B  24       9.453  26.969   9.102  1.00 96.94           O  
ATOM    957  N   SER B  25       7.824  28.500   9.273  1.00 96.25           N  
ATOM    958  CA  SER B  25       8.742  29.625   9.469  1.00 96.25           C  
ATOM    959  C   SER B  25       9.461  29.516  10.812  1.00 96.25           C  
ATOM    960  CB  SER B  25       8.000  30.953   9.367  1.00 96.25           C  
ATOM    961  O   SER B  25      10.500  30.156  11.016  1.00 96.25           O  
ATOM    962  OG  SER B  25       7.219  31.172  10.531  1.00 96.25           O  
ATOM    963  N   HIS B  26       8.961  28.703  11.688  1.00 96.81           N  
ATOM    964  CA  HIS B  26       9.531  28.531  13.016  1.00 96.81           C  
ATOM    965  C   HIS B  26      10.492  27.359  13.055  1.00 96.81           C  
ATOM    966  CB  HIS B  26       8.422  28.344  14.055  1.00 96.81           C  
ATOM    967  O   HIS B  26      11.117  27.078  14.086  1.00 96.81           O  
ATOM    968  CG  HIS B  26       7.531  29.531  14.211  1.00 96.81           C  
ATOM    969  CD2 HIS B  26       6.234  29.719  13.875  1.00 96.81           C  
ATOM    970  ND1 HIS B  26       7.965  30.719  14.766  1.00 96.81           N  
ATOM    971  CE1 HIS B  26       6.965  31.578  14.773  1.00 96.81           C  
ATOM    972  NE2 HIS B  26       5.906  31.000  14.234  1.00 96.81           N  
ATOM    973  N   LEU B  27      10.586  26.672  11.984  1.00 97.19           N  
ATOM    974  CA  LEU B  27      11.516  25.547  11.891  1.00 97.19           C  
ATOM    975  C   LEU B  27      12.945  26.047  11.711  1.00 97.19           C  
ATOM    976  CB  LEU B  27      11.141  24.641  10.719  1.00 97.19           C  
ATOM    977  O   LEU B  27      13.172  27.094  11.078  1.00 97.19           O  
ATOM    978  CG  LEU B  27       9.852  23.828  10.883  1.00 97.19           C  
ATOM    979  CD1 LEU B  27       9.500  23.125   9.570  1.00 97.19           C  
ATOM    980  CD2 LEU B  27       9.992  22.812  12.016  1.00 97.19           C  
ATOM    981  N   SER B  28      13.930  25.328  12.219  1.00 95.50           N  
ATOM    982  CA  SER B  28      15.344  25.609  11.992  1.00 95.50           C  
ATOM    983  C   SER B  28      15.773  25.172  10.602  1.00 95.50           C  
ATOM    984  CB  SER B  28      16.203  24.906  13.047  1.00 95.50           C  
ATOM    985  O   SER B  28      16.906  25.469  10.180  1.00 95.50           O  
ATOM    986  OG  SER B  28      15.961  23.500  13.031  1.00 95.50           O  
ATOM    987  N   TYR B  29      15.000  24.484   9.906  1.00 96.31           N  
ATOM    988  CA  TYR B  29      15.250  24.031   8.547  1.00 96.31           C  
ATOM    989  C   TYR B  29      15.156  25.172   7.551  1.00 96.31           C  
ATOM    990  CB  TYR B  29      14.258  22.922   8.172  1.00 96.31           C  
ATOM    991  O   TYR B  29      14.414  26.141   7.770  1.00 96.31           O  
ATOM    992  CG  TYR B  29      14.414  21.656   8.984  1.00 96.31           C  
ATOM    993  CD1 TYR B  29      15.242  20.625   8.547  1.00 96.31           C  
ATOM    994  CD2 TYR B  29      13.734  21.500  10.188  1.00 96.31           C  
ATOM    995  CE1 TYR B  29      15.391  19.453   9.289  1.00 96.31           C  
ATOM    996  CE2 TYR B  29      13.875  20.328  10.938  1.00 96.31           C  
ATOM    997  OH  TYR B  29      14.844  18.172  11.227  1.00 96.31           O  
ATOM    998  CZ  TYR B  29      14.703  19.328  10.484  1.00 96.31           C  
ATOM    999  N   THR B  30      15.938  25.031   6.406  1.00 96.12           N  
ATOM   1000  CA  THR B  30      16.031  26.047   5.359  1.00 96.12           C  
ATOM   1001  C   THR B  30      15.773  25.438   3.986  1.00 96.12           C  
ATOM   1002  CB  THR B  30      17.406  26.734   5.367  1.00 96.12           C  
ATOM   1003  O   THR B  30      15.578  24.219   3.871  1.00 96.12           O  
ATOM   1004  CG2 THR B  30      17.734  27.328   6.738  1.00 96.12           C  
ATOM   1005  OG1 THR B  30      18.422  25.766   5.035  1.00 96.12           O  
ATOM   1006  N   ALA B  31      15.758  26.297   3.041  1.00 94.81           N  
ATOM   1007  CA  ALA B  31      15.602  25.844   1.661  1.00 94.81           C  
ATOM   1008  C   ALA B  31      16.781  24.969   1.233  1.00 94.81           C  
ATOM   1009  CB  ALA B  31      15.461  27.031   0.721  1.00 94.81           C  
ATOM   1010  O   ALA B  31      16.625  24.047   0.422  1.00 94.81           O  
ATOM   1011  N   GLU B  32      18.016  25.203   1.763  1.00 94.81           N  
ATOM   1012  CA  GLU B  32      19.203  24.438   1.431  1.00 94.81           C  
ATOM   1013  C   GLU B  32      19.234  23.094   2.152  1.00 94.81           C  
ATOM   1014  CB  GLU B  32      20.469  25.234   1.777  1.00 94.81           C  
ATOM   1015  O   GLU B  32      19.844  22.141   1.678  1.00 94.81           O  
ATOM   1016  CG  GLU B  32      20.641  26.500   0.948  1.00 94.81           C  
ATOM   1017  CD  GLU B  32      19.812  27.672   1.454  1.00 94.81           C  
ATOM   1018  OE1 GLU B  32      19.703  28.688   0.740  1.00 94.81           O  
ATOM   1019  OE2 GLU B  32      19.266  27.562   2.574  1.00 94.81           O  
ATOM   1020  N   ARG B  33      18.609  23.094   3.371  1.00 95.00           N  
ATOM   1021  CA  ARG B  33      18.469  21.859   4.148  1.00 95.00           C  
ATOM   1022  C   ARG B  33      17.062  21.719   4.703  1.00 95.00           C  
ATOM   1023  CB  ARG B  33      19.484  21.828   5.293  1.00 95.00           C  
ATOM   1024  O   ARG B  33      16.828  21.906   5.902  1.00 95.00           O  
ATOM   1025  CG  ARG B  33      19.391  20.594   6.172  1.00 95.00           C  
ATOM   1026  CD  ARG B  33      19.641  19.312   5.383  1.00 95.00           C  
ATOM   1027  NE  ARG B  33      19.500  18.125   6.219  1.00 95.00           N  
ATOM   1028  NH1 ARG B  33      17.328  17.672   5.551  1.00 95.00           N  
ATOM   1029  NH2 ARG B  33      18.391  16.312   7.074  1.00 95.00           N  
ATOM   1030  CZ  ARG B  33      18.406  17.375   6.277  1.00 95.00           C  
ATOM   1031  N   PRO B  34      16.203  21.375   3.861  1.00 97.44           N  
ATOM   1032  CA  PRO B  34      14.797  21.297   4.254  1.00 97.44           C  
ATOM   1033  C   PRO B  34      14.500  20.141   5.203  1.00 97.44           C  
ATOM   1034  CB  PRO B  34      14.070  21.109   2.918  1.00 97.44           C  
ATOM   1035  O   PRO B  34      15.297  19.203   5.301  1.00 97.44           O  
ATOM   1036  CG  PRO B  34      15.055  20.406   2.043  1.00 97.44           C  
ATOM   1037  CD  PRO B  34      16.438  20.875   2.412  1.00 97.44           C  
ATOM   1038  N   LEU B  35      13.414  20.312   5.988  1.00 98.06           N  
ATOM   1039  CA  LEU B  35      12.820  19.172   6.688  1.00 98.06           C  
ATOM   1040  C   LEU B  35      12.367  18.094   5.699  1.00 98.06           C  
ATOM   1041  CB  LEU B  35      11.625  19.625   7.535  1.00 98.06           C  
ATOM   1042  O   LEU B  35      11.430  18.312   4.934  1.00 98.06           O  
ATOM   1043  CG  LEU B  35      10.828  18.531   8.234  1.00 98.06           C  
ATOM   1044  CD1 LEU B  35      11.688  17.844   9.289  1.00 98.06           C  
ATOM   1045  CD2 LEU B  35       9.562  19.094   8.852  1.00 98.06           C  
ATOM   1046  N   ARG B  36      13.031  17.000   5.727  1.00 97.81           N  
ATOM   1047  CA  ARG B  36      12.773  15.922   4.777  1.00 97.81           C  
ATOM   1048  C   ARG B  36      11.836  14.883   5.379  1.00 97.81           C  
ATOM   1049  CB  ARG B  36      14.086  15.258   4.348  1.00 97.81           C  
ATOM   1050  O   ARG B  36      12.234  14.109   6.258  1.00 97.81           O  
ATOM   1051  CG  ARG B  36      14.984  16.156   3.510  1.00 97.81           C  
ATOM   1052  CD  ARG B  36      16.297  15.469   3.150  1.00 97.81           C  
ATOM   1053  NE  ARG B  36      16.094  14.430   2.145  1.00 97.81           N  
ATOM   1054  NH1 ARG B  36      18.250  13.617   2.273  1.00 97.81           N  
ATOM   1055  NH2 ARG B  36      16.750  12.664   0.828  1.00 97.81           N  
ATOM   1056  CZ  ARG B  36      17.031  13.578   1.751  1.00 97.81           C  
ATOM   1057  N   ILE B  37      10.625  14.812   4.879  1.00 98.25           N  
ATOM   1058  CA  ILE B  37       9.578  13.914   5.324  1.00 98.25           C  
ATOM   1059  C   ILE B  37       9.430  12.766   4.332  1.00 98.25           C  
ATOM   1060  CB  ILE B  37       8.227  14.648   5.496  1.00 98.25           C  
ATOM   1061  O   ILE B  37       9.023  12.977   3.184  1.00 98.25           O  
ATOM   1062  CG1 ILE B  37       8.375  15.789   6.512  1.00 98.25           C  
ATOM   1063  CG2 ILE B  37       7.129  13.672   5.926  1.00 98.25           C  
ATOM   1064  CD1 ILE B  37       7.148  16.688   6.605  1.00 98.25           C  
ATOM   1065  N   MET B  38       9.672  11.617   4.754  1.00 97.62           N  
ATOM   1066  CA  MET B  38       9.453  10.461   3.891  1.00 97.62           C  
ATOM   1067  C   MET B  38       8.008   9.984   3.971  1.00 97.62           C  
ATOM   1068  CB  MET B  38      10.398   9.320   4.270  1.00 97.62           C  
ATOM   1069  O   MET B  38       7.543   9.570   5.035  1.00 97.62           O  
ATOM   1070  CG  MET B  38      10.219   8.062   3.434  1.00 97.62           C  
ATOM   1071  SD  MET B  38      11.523   6.816   3.746  1.00 97.62           S  
ATOM   1072  CE  MET B  38      12.922   7.586   2.875  1.00 97.62           C  
ATOM   1073  N   GLU B  39       7.328  10.094   2.889  1.00 96.50           N  
ATOM   1074  CA  GLU B  39       6.090   9.336   2.732  1.00 96.50           C  
ATOM   1075  C   GLU B  39       6.371   7.922   2.236  1.00 96.50           C  
ATOM   1076  CB  GLU B  39       5.141  10.055   1.772  1.00 96.50           C  
ATOM   1077  O   GLU B  39       6.949   7.738   1.163  1.00 96.50           O  
ATOM   1078  CG  GLU B  39       5.727  10.297   0.388  1.00 96.50           C  
ATOM   1079  CD  GLU B  39       5.578   9.102  -0.540  1.00 96.50           C  
ATOM   1080  OE1 GLU B  39       6.238   9.070  -1.603  1.00 96.50           O  
ATOM   1081  OE2 GLU B  39       4.793   8.188  -0.202  1.00 96.50           O  
ATOM   1082  N   VAL B  40       5.891   6.953   2.846  1.00 91.94           N  
ATOM   1083  CA  VAL B  40       6.285   5.566   2.627  1.00 91.94           C  
ATOM   1084  C   VAL B  40       5.336   4.910   1.628  1.00 91.94           C  
ATOM   1085  CB  VAL B  40       6.305   4.766   3.949  1.00 91.94           C  
ATOM   1086  O   VAL B  40       5.734   4.004   0.889  1.00 91.94           O  
ATOM   1087  CG1 VAL B  40       6.809   3.344   3.713  1.00 91.94           C  
ATOM   1088  CG2 VAL B  40       7.168   5.477   4.992  1.00 91.94           C  
ATOM   1089  N   CYS B  41       4.145   5.367   1.432  1.00 90.50           N  
ATOM   1090  CA  CYS B  41       3.051   4.727   0.715  1.00 90.50           C  
ATOM   1091  C   CYS B  41       3.000   5.191  -0.735  1.00 90.50           C  
ATOM   1092  CB  CYS B  41       1.716   5.020   1.401  1.00 90.50           C  
ATOM   1093  O   CYS B  41       2.996   6.395  -1.006  1.00 90.50           O  
ATOM   1094  SG  CYS B  41       0.289   4.305   0.552  1.00 90.50           S  
ATOM   1095  N   GLY B  42       2.951   4.211  -1.651  1.00 91.19           N  
ATOM   1096  CA  GLY B  42       2.729   4.570  -3.043  1.00 91.19           C  
ATOM   1097  C   GLY B  42       1.450   5.359  -3.258  1.00 91.19           C  
ATOM   1098  O   GLY B  42       1.388   6.223  -4.133  1.00 91.19           O  
ATOM   1099  N   GLY B  43       0.440   5.023  -2.531  1.00 90.94           N  
ATOM   1100  CA  GLY B  43      -0.785   5.805  -2.582  1.00 90.94           C  
ATOM   1101  C   GLY B  43      -0.582   7.258  -2.199  1.00 90.94           C  
ATOM   1102  O   GLY B  43      -1.193   8.156  -2.789  1.00 90.94           O  
ATOM   1103  N   HIS B  44       0.253   7.488  -1.220  1.00 94.81           N  
ATOM   1104  CA  HIS B  44       0.611   8.859  -0.861  1.00 94.81           C  
ATOM   1105  C   HIS B  44       1.357   9.547  -1.998  1.00 94.81           C  
ATOM   1106  CB  HIS B  44       1.462   8.875   0.411  1.00 94.81           C  
ATOM   1107  O   HIS B  44       1.021  10.672  -2.373  1.00 94.81           O  
ATOM   1108  CG  HIS B  44       0.698   8.523   1.648  1.00 94.81           C  
ATOM   1109  CD2 HIS B  44      -0.630   8.375   1.859  1.00 94.81           C  
ATOM   1110  ND1 HIS B  44       1.312   8.289   2.859  1.00 94.81           N  
ATOM   1111  CE1 HIS B  44       0.390   8.008   3.766  1.00 94.81           C  
ATOM   1112  NE2 HIS B  44      -0.797   8.055   3.184  1.00 94.81           N  
ATOM   1113  N   THR B  45       2.320   8.789  -2.543  1.00 94.94           N  
ATOM   1114  CA  THR B  45       3.082   9.320  -3.668  1.00 94.94           C  
ATOM   1115  C   THR B  45       2.152   9.766  -4.793  1.00 94.94           C  
ATOM   1116  CB  THR B  45       4.078   8.273  -4.207  1.00 94.94           C  
ATOM   1117  O   THR B  45       2.283  10.875  -5.312  1.00 94.94           O  
ATOM   1118  CG2 THR B  45       4.871   8.828  -5.387  1.00 94.94           C  
ATOM   1119  OG1 THR B  45       4.988   7.906  -3.164  1.00 94.94           O  
ATOM   1120  N   HIS B  46       1.273   8.953  -5.121  1.00 92.19           N  
ATOM   1121  CA  HIS B  46       0.299   9.242  -6.168  1.00 92.19           C  
ATOM   1122  C   HIS B  46      -0.522  10.484  -5.828  1.00 92.19           C  
ATOM   1123  CB  HIS B  46      -0.625   8.047  -6.383  1.00 92.19           C  
ATOM   1124  O   HIS B  46      -0.660  11.391  -6.656  1.00 92.19           O  
ATOM   1125  CG  HIS B  46      -1.666   8.273  -7.434  1.00 92.19           C  
ATOM   1126  CD2 HIS B  46      -2.994   8.516  -7.332  1.00 92.19           C  
ATOM   1127  ND1 HIS B  46      -1.380   8.250  -8.781  1.00 92.19           N  
ATOM   1128  CE1 HIS B  46      -2.488   8.477  -9.469  1.00 92.19           C  
ATOM   1129  NE2 HIS B  46      -3.482   8.641  -8.609  1.00 92.19           N  
ATOM   1130  N   ALA B  47      -1.054  10.570  -4.641  1.00 89.94           N  
ATOM   1131  CA  ALA B  47      -1.887  11.695  -4.215  1.00 89.94           C  
ATOM   1132  C   ALA B  47      -1.088  12.992  -4.188  1.00 89.94           C  
ATOM   1133  CB  ALA B  47      -2.488  11.414  -2.838  1.00 89.94           C  
ATOM   1134  O   ALA B  47      -1.561  14.031  -4.664  1.00 89.94           O  
ATOM   1135  N   ILE B  48       0.101  12.938  -3.676  1.00 94.00           N  
ATOM   1136  CA  ILE B  48       0.969  14.102  -3.557  1.00 94.00           C  
ATOM   1137  C   ILE B  48       1.206  14.711  -4.938  1.00 94.00           C  
ATOM   1138  CB  ILE B  48       2.316  13.742  -2.893  1.00 94.00           C  
ATOM   1139  O   ILE B  48       1.009  15.914  -5.133  1.00 94.00           O  
ATOM   1140  CG1 ILE B  48       2.131  13.539  -1.384  1.00 94.00           C  
ATOM   1141  CG2 ILE B  48       3.367  14.820  -3.180  1.00 94.00           C  
ATOM   1142  CD1 ILE B  48       3.270  12.781  -0.715  1.00 94.00           C  
ATOM   1143  N   PHE B  49       1.538  13.891  -5.941  1.00 92.88           N  
ATOM   1144  CA  PHE B  49       1.836  14.398  -7.273  1.00 92.88           C  
ATOM   1145  C   PHE B  49       0.555  14.789  -8.000  1.00 92.88           C  
ATOM   1146  CB  PHE B  49       2.609  13.359  -8.086  1.00 92.88           C  
ATOM   1147  O   PHE B  49       0.508  15.812  -8.688  1.00 92.88           O  
ATOM   1148  CG  PHE B  49       4.074  13.289  -7.746  1.00 92.88           C  
ATOM   1149  CD1 PHE B  49       4.914  14.367  -7.980  1.00 92.88           C  
ATOM   1150  CD2 PHE B  49       4.609  12.133  -7.184  1.00 92.88           C  
ATOM   1151  CE1 PHE B  49       6.266  14.297  -7.660  1.00 92.88           C  
ATOM   1152  CE2 PHE B  49       5.961  12.062  -6.863  1.00 92.88           C  
ATOM   1153  CZ  PHE B  49       6.789  13.141  -7.105  1.00 92.88           C  
ATOM   1154  N   LYS B  50      -0.459  13.969  -7.855  1.00 88.94           N  
ATOM   1155  CA  LYS B  50      -1.729  14.211  -8.531  1.00 88.94           C  
ATOM   1156  C   LYS B  50      -2.322  15.562  -8.133  1.00 88.94           C  
ATOM   1157  CB  LYS B  50      -2.723  13.086  -8.227  1.00 88.94           C  
ATOM   1158  O   LYS B  50      -2.867  16.281  -8.969  1.00 88.94           O  
ATOM   1159  CG  LYS B  50      -4.082  13.266  -8.883  1.00 88.94           C  
ATOM   1160  CD  LYS B  50      -5.016  12.109  -8.562  1.00 88.94           C  
ATOM   1161  CE  LYS B  50      -6.387  12.297  -9.195  1.00 88.94           C  
ATOM   1162  NZ  LYS B  50      -7.305  11.164  -8.891  1.00 88.94           N  
ATOM   1163  N   PHE B  51      -2.215  15.898  -6.863  1.00 88.44           N  
ATOM   1164  CA  PHE B  51      -2.842  17.109  -6.359  1.00 88.44           C  
ATOM   1165  C   PHE B  51      -1.815  18.234  -6.211  1.00 88.44           C  
ATOM   1166  CB  PHE B  51      -3.525  16.844  -5.012  1.00 88.44           C  
ATOM   1167  O   PHE B  51      -2.131  19.312  -5.699  1.00 88.44           O  
ATOM   1168  CG  PHE B  51      -4.691  15.906  -5.102  1.00 88.44           C  
ATOM   1169  CD1 PHE B  51      -5.836  16.250  -5.809  1.00 88.44           C  
ATOM   1170  CD2 PHE B  51      -4.645  14.664  -4.477  1.00 88.44           C  
ATOM   1171  CE1 PHE B  51      -6.918  15.383  -5.895  1.00 88.44           C  
ATOM   1172  CE2 PHE B  51      -5.723  13.789  -4.559  1.00 88.44           C  
ATOM   1173  CZ  PHE B  51      -6.859  14.148  -5.266  1.00 88.44           C  
ATOM   1174  N   GLY B  52      -0.541  17.984  -6.590  1.00 89.75           N  
ATOM   1175  CA  GLY B  52       0.498  19.000  -6.594  1.00 89.75           C  
ATOM   1176  C   GLY B  52       0.898  19.453  -5.199  1.00 89.75           C  
ATOM   1177  O   GLY B  52       1.251  20.609  -4.992  1.00 89.75           O  
ATOM   1178  N   LEU B  53       0.723  18.609  -4.215  1.00 92.62           N  
ATOM   1179  CA  LEU B  53       0.997  18.969  -2.832  1.00 92.62           C  
ATOM   1180  C   LEU B  53       2.480  19.266  -2.629  1.00 92.62           C  
ATOM   1181  CB  LEU B  53       0.546  17.859  -1.881  1.00 92.62           C  
ATOM   1182  O   LEU B  53       2.850  20.078  -1.779  1.00 92.62           O  
ATOM   1183  CG  LEU B  53      -0.951  17.547  -1.867  1.00 92.62           C  
ATOM   1184  CD1 LEU B  53      -1.252  16.453  -0.854  1.00 92.62           C  
ATOM   1185  CD2 LEU B  53      -1.759  18.797  -1.558  1.00 92.62           C  
ATOM   1186  N   ASP B  54       3.367  18.609  -3.367  1.00 91.69           N  
ATOM   1187  CA  ASP B  54       4.809  18.797  -3.275  1.00 91.69           C  
ATOM   1188  C   ASP B  54       5.199  20.219  -3.695  1.00 91.69           C  
ATOM   1189  CB  ASP B  54       5.547  17.766  -4.137  1.00 91.69           C  
ATOM   1190  O   ASP B  54       6.168  20.781  -3.182  1.00 91.69           O  
ATOM   1191  CG  ASP B  54       5.242  17.906  -5.617  1.00 91.69           C  
ATOM   1192  OD1 ASP B  54       4.051  17.969  -5.988  1.00 91.69           O  
ATOM   1193  OD2 ASP B  54       6.199  17.953  -6.418  1.00 91.69           O  
ATOM   1194  N   GLN B  55       4.430  20.812  -4.531  1.00 90.69           N  
ATOM   1195  CA  GLN B  55       4.707  22.156  -5.039  1.00 90.69           C  
ATOM   1196  C   GLN B  55       4.121  23.234  -4.125  1.00 90.69           C  
ATOM   1197  CB  GLN B  55       4.156  22.328  -6.457  1.00 90.69           C  
ATOM   1198  O   GLN B  55       4.484  24.406  -4.219  1.00 90.69           O  
ATOM   1199  CG  GLN B  55       4.828  21.422  -7.484  1.00 90.69           C  
ATOM   1200  CD  GLN B  55       4.312  21.656  -8.891  1.00 90.69           C  
ATOM   1201  NE2 GLN B  55       5.164  21.422  -9.883  1.00 90.69           N  
ATOM   1202  OE1 GLN B  55       3.152  22.031  -9.086  1.00 90.69           O  
ATOM   1203  N   LEU B  56       3.262  22.828  -3.305  1.00 91.81           N  
ATOM   1204  CA  LEU B  56       2.553  23.781  -2.459  1.00 91.81           C  
ATOM   1205  C   LEU B  56       3.221  23.906  -1.093  1.00 91.81           C  
ATOM   1206  CB  LEU B  56       1.089  23.375  -2.293  1.00 91.81           C  
ATOM   1207  O   LEU B  56       2.941  24.828  -0.340  1.00 91.81           O  
ATOM   1208  CG  LEU B  56       0.219  23.438  -3.549  1.00 91.81           C  
ATOM   1209  CD1 LEU B  56      -1.176  22.891  -3.256  1.00 91.81           C  
ATOM   1210  CD2 LEU B  56       0.144  24.859  -4.078  1.00 91.81           C  
ATOM   1211  N   LEU B  57       4.098  23.031  -0.820  1.00 94.75           N  
ATOM   1212  CA  LEU B  57       4.789  23.047   0.464  1.00 94.75           C  
ATOM   1213  C   LEU B  57       5.754  24.234   0.540  1.00 94.75           C  
ATOM   1214  CB  LEU B  57       5.551  21.734   0.686  1.00 94.75           C  
ATOM   1215  O   LEU B  57       6.250  24.703  -0.488  1.00 94.75           O  
ATOM   1216  CG  LEU B  57       4.695  20.500   0.957  1.00 94.75           C  
ATOM   1217  CD1 LEU B  57       5.586  19.297   1.246  1.00 94.75           C  
ATOM   1218  CD2 LEU B  57       3.738  20.750   2.115  1.00 94.75           C  
ATOM   1219  N   PRO B  58       5.945  24.719   1.770  1.00 96.12           N  
ATOM   1220  CA  PRO B  58       7.016  25.703   1.954  1.00 96.12           C  
ATOM   1221  C   PRO B  58       8.383  25.172   1.527  1.00 96.12           C  
ATOM   1222  CB  PRO B  58       6.984  25.984   3.459  1.00 96.12           C  
ATOM   1223  O   PRO B  58       8.641  23.969   1.612  1.00 96.12           O  
ATOM   1224  CG  PRO B  58       5.637  25.516   3.906  1.00 96.12           C  
ATOM   1225  CD  PRO B  58       5.191  24.406   2.986  1.00 96.12           C  
ATOM   1226  N   GLU B  59       9.312  26.000   1.168  1.00 95.56           N  
ATOM   1227  CA  GLU B  59      10.602  25.656   0.567  1.00 95.56           C  
ATOM   1228  C   GLU B  59      11.477  24.875   1.548  1.00 95.56           C  
ATOM   1229  CB  GLU B  59      11.328  26.906   0.091  1.00 95.56           C  
ATOM   1230  O   GLU B  59      12.414  24.188   1.141  1.00 95.56           O  
ATOM   1231  CG  GLU B  59      10.672  27.594  -1.098  1.00 95.56           C  
ATOM   1232  CD  GLU B  59      11.469  28.766  -1.631  1.00 95.56           C  
ATOM   1233  OE1 GLU B  59      11.109  29.312  -2.701  1.00 95.56           O  
ATOM   1234  OE2 GLU B  59      12.461  29.156  -0.972  1.00 95.56           O  
ATOM   1235  N   ASN B  60      11.227  25.062   2.803  1.00 97.38           N  
ATOM   1236  CA  ASN B  60      12.039  24.406   3.818  1.00 97.38           C  
ATOM   1237  C   ASN B  60      11.414  23.094   4.273  1.00 97.38           C  
ATOM   1238  CB  ASN B  60      12.266  25.328   5.016  1.00 97.38           C  
ATOM   1239  O   ASN B  60      11.727  22.578   5.352  1.00 97.38           O  
ATOM   1240  CG  ASN B  60      10.977  25.641   5.754  1.00 97.38           C  
ATOM   1241  ND2 ASN B  60      11.078  25.828   7.066  1.00 97.38           N  
ATOM   1242  OD1 ASN B  60       9.906  25.734   5.148  1.00 97.38           O  
ATOM   1243  N   VAL B  61      10.414  22.609   3.633  1.00 98.00           N  
ATOM   1244  CA  VAL B  61       9.797  21.312   3.828  1.00 98.00           C  
ATOM   1245  C   VAL B  61       9.766  20.547   2.506  1.00 98.00           C  
ATOM   1246  CB  VAL B  61       8.367  21.438   4.402  1.00 98.00           C  
ATOM   1247  O   VAL B  61       9.352  21.094   1.479  1.00 98.00           O  
ATOM   1248  CG1 VAL B  61       7.770  20.047   4.664  1.00 98.00           C  
ATOM   1249  CG2 VAL B  61       8.375  22.266   5.680  1.00 98.00           C  
ATOM   1250  N   GLU B  62      10.164  19.281   2.545  1.00 96.62           N  
ATOM   1251  CA  GLU B  62      10.281  18.484   1.324  1.00 96.62           C  
ATOM   1252  C   GLU B  62       9.859  17.031   1.563  1.00 96.62           C  
ATOM   1253  CB  GLU B  62      11.711  18.531   0.786  1.00 96.62           C  
ATOM   1254  O   GLU B  62      10.188  16.453   2.594  1.00 96.62           O  
ATOM   1255  CG  GLU B  62      11.914  17.750  -0.501  1.00 96.62           C  
ATOM   1256  CD  GLU B  62      13.336  17.812  -1.029  1.00 96.62           C  
ATOM   1257  OE1 GLU B  62      13.602  17.266  -2.123  1.00 96.62           O  
ATOM   1258  OE2 GLU B  62      14.188  18.406  -0.344  1.00 96.62           O  
ATOM   1259  N   PHE B  63       9.148  16.500   0.589  1.00 96.56           N  
ATOM   1260  CA  PHE B  63       8.812  15.086   0.620  1.00 96.56           C  
ATOM   1261  C   PHE B  63       9.953  14.250   0.055  1.00 96.56           C  
ATOM   1262  CB  PHE B  63       7.523  14.820  -0.168  1.00 96.56           C  
ATOM   1263  O   PHE B  63      10.578  14.633  -0.933  1.00 96.56           O  
ATOM   1264  CG  PHE B  63       6.277  15.297   0.528  1.00 96.56           C  
ATOM   1265  CD1 PHE B  63       5.945  14.820   1.792  1.00 96.56           C  
ATOM   1266  CD2 PHE B  63       5.434  16.219  -0.081  1.00 96.56           C  
ATOM   1267  CE1 PHE B  63       4.793  15.258   2.439  1.00 96.56           C  
ATOM   1268  CE2 PHE B  63       4.281  16.656   0.559  1.00 96.56           C  
ATOM   1269  CZ  PHE B  63       3.961  16.172   1.818  1.00 96.56           C  
ATOM   1270  N   ILE B  64      10.188  13.102   0.690  1.00 95.31           N  
ATOM   1271  CA  ILE B  64      10.969  11.977   0.177  1.00 95.31           C  
ATOM   1272  C   ILE B  64      10.055  10.789  -0.096  1.00 95.31           C  
ATOM   1273  CB  ILE B  64      12.094  11.578   1.161  1.00 95.31           C  
ATOM   1274  O   ILE B  64       9.289  10.375   0.778  1.00 95.31           O  
ATOM   1275  CG1 ILE B  64      13.023  12.766   1.422  1.00 95.31           C  
ATOM   1276  CG2 ILE B  64      12.875  10.375   0.625  1.00 95.31           C  
ATOM   1277  CD1 ILE B  64      14.039  12.523   2.535  1.00 95.31           C  
ATOM   1278  N   HIS B  65      10.164  10.289  -1.278  1.00 92.62           N  
ATOM   1279  CA  HIS B  65       9.297   9.188  -1.670  1.00 92.62           C  
ATOM   1280  C   HIS B  65       9.922   7.844  -1.315  1.00 92.62           C  
ATOM   1281  CB  HIS B  65       9.000   9.250  -3.170  1.00 92.62           C  
ATOM   1282  O   HIS B  65      10.945   7.457  -1.888  1.00 92.62           O  
ATOM   1283  CG  HIS B  65       8.477  10.570  -3.625  1.00 92.62           C  
ATOM   1284  CD2 HIS B  65       9.062  11.555  -4.348  1.00 92.62           C  
ATOM   1285  ND1 HIS B  65       7.203  11.016  -3.332  1.00 92.62           N  
ATOM   1286  CE1 HIS B  65       7.027  12.211  -3.859  1.00 92.62           C  
ATOM   1287  NE2 HIS B  65       8.141  12.562  -4.480  1.00 92.62           N  
ATOM   1288  N   GLY B  66       9.219   7.086  -0.519  1.00 91.88           N  
ATOM   1289  CA  GLY B  66       9.742   5.852   0.049  1.00 91.88           C  
ATOM   1290  C   GLY B  66       9.336   4.617  -0.732  1.00 91.88           C  
ATOM   1291  O   GLY B  66       8.812   4.723  -1.842  1.00 91.88           O  
ATOM   1292  N   PRO B  67       9.664   3.520  -0.182  1.00 90.81           N  
ATOM   1293  CA  PRO B  67       9.531   2.238  -0.881  1.00 90.81           C  
ATOM   1294  C   PRO B  67       8.180   1.573  -0.645  1.00 90.81           C  
ATOM   1295  CB  PRO B  67      10.664   1.397  -0.291  1.00 90.81           C  
ATOM   1296  O   PRO B  67       8.109   0.357  -0.451  1.00 90.81           O  
ATOM   1297  CG  PRO B  67      10.758   1.828   1.138  1.00 90.81           C  
ATOM   1298  CD  PRO B  67      10.461   3.299   1.212  1.00 90.81           C  
ATOM   1299  N   GLY B  68       7.062   2.348  -0.624  1.00 85.94           N  
ATOM   1300  CA  GLY B  68       5.762   1.822  -0.232  1.00 85.94           C  
ATOM   1301  C   GLY B  68       4.969   1.267  -1.398  1.00 85.94           C  
ATOM   1302  O   GLY B  68       3.768   1.019  -1.275  1.00 85.94           O  
ATOM   1303  N   CYS B  69       5.477   1.148  -2.547  1.00 91.50           N  
ATOM   1304  CA  CYS B  69       4.875   0.513  -3.713  1.00 91.50           C  
ATOM   1305  C   CYS B  69       5.484  -0.861  -3.961  1.00 91.50           C  
ATOM   1306  CB  CYS B  69       5.051   1.391  -4.953  1.00 91.50           C  
ATOM   1307  O   CYS B  69       6.617  -0.967  -4.438  1.00 91.50           O  
ATOM   1308  SG  CYS B  69       4.438   0.634  -6.473  1.00 91.50           S  
ATOM   1309  N   PRO B  70       4.707  -1.869  -3.730  1.00 92.50           N  
ATOM   1310  CA  PRO B  70       5.277  -3.217  -3.785  1.00 92.50           C  
ATOM   1311  C   PRO B  70       5.812  -3.578  -5.168  1.00 92.50           C  
ATOM   1312  CB  PRO B  70       4.094  -4.113  -3.406  1.00 92.50           C  
ATOM   1313  O   PRO B  70       6.805  -4.301  -5.281  1.00 92.50           O  
ATOM   1314  CG  PRO B  70       2.883  -3.277  -3.658  1.00 92.50           C  
ATOM   1315  CD  PRO B  70       3.244  -1.837  -3.443  1.00 92.50           C  
ATOM   1316  N   VAL B  71       5.199  -3.148  -6.227  1.00 93.19           N  
ATOM   1317  CA  VAL B  71       5.664  -3.494  -7.570  1.00 93.19           C  
ATOM   1318  C   VAL B  71       6.934  -2.715  -7.891  1.00 93.19           C  
ATOM   1319  CB  VAL B  71       4.578  -3.211  -8.633  1.00 93.19           C  
ATOM   1320  O   VAL B  71       7.730  -3.137  -8.734  1.00 93.19           O  
ATOM   1321  CG1 VAL B  71       3.398  -4.168  -8.469  1.00 93.19           C  
ATOM   1322  CG2 VAL B  71       4.109  -1.761  -8.547  1.00 93.19           C  
ATOM   1323  N   CYS B  72       7.184  -1.598  -7.191  1.00 93.75           N  
ATOM   1324  CA  CYS B  72       8.352  -0.757  -7.430  1.00 93.75           C  
ATOM   1325  C   CYS B  72       9.609  -1.391  -6.844  1.00 93.75           C  
ATOM   1326  CB  CYS B  72       8.141   0.633  -6.828  1.00 93.75           C  
ATOM   1327  O   CYS B  72      10.727  -1.032  -7.223  1.00 93.75           O  
ATOM   1328  SG  CYS B  72       6.852   1.594  -7.648  1.00 93.75           S  
ATOM   1329  N   VAL B  73       9.391  -2.295  -5.922  1.00 94.44           N  
ATOM   1330  CA  VAL B  73      10.539  -2.916  -5.270  1.00 94.44           C  
ATOM   1331  C   VAL B  73      10.562  -4.410  -5.574  1.00 94.44           C  
ATOM   1332  CB  VAL B  73      10.516  -2.686  -3.742  1.00 94.44           C  
ATOM   1333  O   VAL B  73      11.211  -5.188  -4.867  1.00 94.44           O  
ATOM   1334  CG1 VAL B  73      10.719  -1.207  -3.416  1.00 94.44           C  
ATOM   1335  CG2 VAL B  73       9.195  -3.186  -3.148  1.00 94.44           C  
ATOM   1336  N   LEU B  74       9.797  -4.797  -6.535  1.00 94.81           N  
ATOM   1337  CA  LEU B  74       9.711  -6.191  -6.957  1.00 94.81           C  
ATOM   1338  C   LEU B  74      10.984  -6.613  -7.680  1.00 94.81           C  
ATOM   1339  CB  LEU B  74       8.500  -6.410  -7.863  1.00 94.81           C  
ATOM   1340  O   LEU B  74      11.273  -6.121  -8.773  1.00 94.81           O  
ATOM   1341  CG  LEU B  74       8.281  -7.832  -8.375  1.00 94.81           C  
ATOM   1342  CD1 LEU B  74       8.156  -8.805  -7.211  1.00 94.81           C  
ATOM   1343  CD2 LEU B  74       7.047  -7.895  -9.273  1.00 94.81           C  
ATOM   1344  N   PRO B  75      11.758  -7.645  -7.184  1.00 93.44           N  
ATOM   1345  CA  PRO B  75      12.992  -8.094  -7.832  1.00 93.44           C  
ATOM   1346  C   PRO B  75      12.750  -8.656  -9.234  1.00 93.44           C  
ATOM   1347  CB  PRO B  75      13.508  -9.180  -6.887  1.00 93.44           C  
ATOM   1348  O   PRO B  75      11.758  -9.344  -9.461  1.00 93.44           O  
ATOM   1349  CG  PRO B  75      12.898  -8.859  -5.562  1.00 93.44           C  
ATOM   1350  CD  PRO B  75      11.523  -8.305  -5.789  1.00 93.44           C  
ATOM   1351  N   MET B  76      13.695  -8.422 -10.125  1.00 93.94           N  
ATOM   1352  CA  MET B  76      13.602  -8.898 -11.508  1.00 93.94           C  
ATOM   1353  C   MET B  76      13.547 -10.422 -11.547  1.00 93.94           C  
ATOM   1354  CB  MET B  76      14.789  -8.398 -12.328  1.00 93.94           C  
ATOM   1355  O   MET B  76      12.820 -11.000 -12.359  1.00 93.94           O  
ATOM   1356  CG  MET B  76      14.734  -6.906 -12.641  1.00 93.94           C  
ATOM   1357  SD  MET B  76      16.125  -6.355 -13.695  1.00 93.94           S  
ATOM   1358  CE  MET B  76      15.648  -7.113 -15.273  1.00 93.94           C  
ATOM   1359  N   GLY B  77      14.312 -11.039 -10.711  1.00 93.88           N  
ATOM   1360  CA  GLY B  77      14.312 -12.492 -10.656  1.00 93.88           C  
ATOM   1361  C   GLY B  77      12.945 -13.078 -10.344  1.00 93.88           C  
ATOM   1362  O   GLY B  77      12.586 -14.133 -10.867  1.00 93.88           O  
ATOM   1363  N   ARG B  78      12.188 -12.453  -9.461  1.00 94.75           N  
ATOM   1364  CA  ARG B  78      10.836 -12.898  -9.117  1.00 94.75           C  
ATOM   1365  C   ARG B  78       9.906 -12.805 -10.320  1.00 94.75           C  
ATOM   1366  CB  ARG B  78      10.281 -12.086  -7.949  1.00 94.75           C  
ATOM   1367  O   ARG B  78       9.055 -13.664 -10.523  1.00 94.75           O  
ATOM   1368  CG  ARG B  78      11.086 -12.203  -6.668  1.00 94.75           C  
ATOM   1369  CD  ARG B  78      11.133 -13.641  -6.164  1.00 94.75           C  
ATOM   1370  NE  ARG B  78       9.797 -14.148  -5.867  1.00 94.75           N  
ATOM   1371  NH1 ARG B  78      10.484 -16.312  -5.410  1.00 94.75           N  
ATOM   1372  NH2 ARG B  78       8.266 -15.758  -5.266  1.00 94.75           N  
ATOM   1373  CZ  ARG B  78       9.516 -15.406  -5.516  1.00 94.75           C  
ATOM   1374  N   ILE B  79      10.078 -11.773 -11.133  1.00 95.06           N  
ATOM   1375  CA  ILE B  79       9.297 -11.633 -12.359  1.00 95.06           C  
ATOM   1376  C   ILE B  79       9.664 -12.750 -13.336  1.00 95.06           C  
ATOM   1377  CB  ILE B  79       9.523 -10.250 -13.016  1.00 95.06           C  
ATOM   1378  O   ILE B  79       8.781 -13.367 -13.938  1.00 95.06           O  
ATOM   1379  CG1 ILE B  79       9.016  -9.133 -12.094  1.00 95.06           C  
ATOM   1380  CG2 ILE B  79       8.836 -10.188 -14.383  1.00 95.06           C  
ATOM   1381  CD1 ILE B  79       7.535  -9.227 -11.766  1.00 95.06           C  
ATOM   1382  N   ASP B  80      10.906 -12.984 -13.469  1.00 96.25           N  
ATOM   1383  CA  ASP B  80      11.352 -14.055 -14.352  1.00 96.25           C  
ATOM   1384  C   ASP B  80      10.773 -15.406 -13.914  1.00 96.25           C  
ATOM   1385  CB  ASP B  80      12.883 -14.125 -14.383  1.00 96.25           C  
ATOM   1386  O   ASP B  80      10.344 -16.203 -14.750  1.00 96.25           O  
ATOM   1387  CG  ASP B  80      13.508 -12.984 -15.156  1.00 96.25           C  
ATOM   1388  OD1 ASP B  80      12.797 -12.305 -15.930  1.00 96.25           O  
ATOM   1389  OD2 ASP B  80      14.727 -12.758 -14.992  1.00 96.25           O  
ATOM   1390  N   THR B  81      10.750 -15.641 -12.617  1.00 96.56           N  
ATOM   1391  CA  THR B  81      10.133 -16.844 -12.086  1.00 96.56           C  
ATOM   1392  C   THR B  81       8.648 -16.906 -12.445  1.00 96.56           C  
ATOM   1393  CB  THR B  81      10.297 -16.922 -10.555  1.00 96.56           C  
ATOM   1394  O   THR B  81       8.141 -17.953 -12.852  1.00 96.56           O  
ATOM   1395  CG2 THR B  81       9.672 -18.203 -10.008  1.00 96.56           C  
ATOM   1396  OG1 THR B  81      11.695 -16.922 -10.234  1.00 96.56           O  
ATOM   1397  N   CYS B  82       7.953 -15.828 -12.320  1.00 96.81           N  
ATOM   1398  CA  CYS B  82       6.539 -15.750 -12.680  1.00 96.81           C  
ATOM   1399  C   CYS B  82       6.336 -16.078 -14.156  1.00 96.81           C  
ATOM   1400  CB  CYS B  82       5.984 -14.359 -12.375  1.00 96.81           C  
ATOM   1401  O   CYS B  82       5.406 -16.797 -14.516  1.00 96.81           O  
ATOM   1402  SG  CYS B  82       5.855 -14.008 -10.609  1.00 96.81           S  
ATOM   1403  N   VAL B  83       7.203 -15.531 -14.992  1.00 96.69           N  
ATOM   1404  CA  VAL B  83       7.113 -15.750 -16.422  1.00 96.69           C  
ATOM   1405  C   VAL B  83       7.340 -17.234 -16.734  1.00 96.69           C  
ATOM   1406  CB  VAL B  83       8.133 -14.883 -17.203  1.00 96.69           C  
ATOM   1407  O   VAL B  83       6.633 -17.812 -17.562  1.00 96.69           O  
ATOM   1408  CG1 VAL B  83       8.234 -15.336 -18.656  1.00 96.69           C  
ATOM   1409  CG2 VAL B  83       7.746 -13.406 -17.125  1.00 96.69           C  
ATOM   1410  N   GLU B  84       8.281 -17.844 -16.109  1.00 97.06           N  
ATOM   1411  CA  GLU B  84       8.555 -19.266 -16.281  1.00 97.06           C  
ATOM   1412  C   GLU B  84       7.336 -20.109 -15.898  1.00 97.06           C  
ATOM   1413  CB  GLU B  84       9.758 -19.688 -15.430  1.00 97.06           C  
ATOM   1414  O   GLU B  84       6.887 -20.938 -16.688  1.00 97.06           O  
ATOM   1415  CG  GLU B  84      10.172 -21.141 -15.633  1.00 97.06           C  
ATOM   1416  CD  GLU B  84      11.312 -21.562 -14.719  1.00 97.06           C  
ATOM   1417  OE1 GLU B  84      11.469 -22.781 -14.477  1.00 97.06           O  
ATOM   1418  OE2 GLU B  84      12.055 -20.672 -14.242  1.00 97.06           O  
ATOM   1419  N   ILE B  85       6.730 -19.859 -14.758  1.00 97.88           N  
ATOM   1420  CA  ILE B  85       5.566 -20.594 -14.289  1.00 97.88           C  
ATOM   1421  C   ILE B  85       4.391 -20.359 -15.227  1.00 97.88           C  
ATOM   1422  CB  ILE B  85       5.188 -20.203 -12.844  1.00 97.88           C  
ATOM   1423  O   ILE B  85       3.691 -21.312 -15.609  1.00 97.88           O  
ATOM   1424  CG1 ILE B  85       6.281 -20.641 -11.867  1.00 97.88           C  
ATOM   1425  CG2 ILE B  85       3.832 -20.797 -12.461  1.00 97.88           C  
ATOM   1426  CD1 ILE B  85       6.113 -20.078 -10.461  1.00 97.88           C  
ATOM   1427  N   ALA B  86       4.180 -19.156 -15.664  1.00 98.00           N  
ATOM   1428  CA  ALA B  86       3.059 -18.781 -16.531  1.00 98.00           C  
ATOM   1429  C   ALA B  86       3.174 -19.453 -17.891  1.00 98.00           C  
ATOM   1430  CB  ALA B  86       2.992 -17.266 -16.688  1.00 98.00           C  
ATOM   1431  O   ALA B  86       2.174 -19.625 -18.594  1.00 98.00           O  
ATOM   1432  N   SER B  87       4.324 -19.828 -18.281  1.00 96.50           N  
ATOM   1433  CA  SER B  87       4.578 -20.391 -19.609  1.00 96.50           C  
ATOM   1434  C   SER B  87       4.160 -21.859 -19.672  1.00 96.50           C  
ATOM   1435  CB  SER B  87       6.055 -20.266 -19.969  1.00 96.50           C  
ATOM   1436  O   SER B  87       4.137 -22.453 -20.766  1.00 96.50           O  
ATOM   1437  OG  SER B  87       6.422 -18.891 -20.094  1.00 96.50           O  
ATOM   1438  N   HIS B  88       3.893 -22.469 -18.578  1.00 97.38           N  
ATOM   1439  CA  HIS B  88       3.365 -23.828 -18.578  1.00 97.38           C  
ATOM   1440  C   HIS B  88       1.974 -23.875 -19.203  1.00 97.38           C  
ATOM   1441  CB  HIS B  88       3.326 -24.391 -17.156  1.00 97.38           C  
ATOM   1442  O   HIS B  88       1.077 -23.141 -18.781  1.00 97.38           O  
ATOM   1443  CG  HIS B  88       4.668 -24.781 -16.641  1.00 97.38           C  
ATOM   1444  CD2 HIS B  88       5.648 -24.047 -16.062  1.00 97.38           C  
ATOM   1445  ND1 HIS B  88       5.133 -26.078 -16.672  1.00 97.38           N  
ATOM   1446  CE1 HIS B  88       6.344 -26.125 -16.141  1.00 97.38           C  
ATOM   1447  NE2 HIS B  88       6.680 -24.906 -15.766  1.00 97.38           N  
ATOM   1448  N   PRO B  89       1.723 -24.734 -20.078  1.00 96.44           N  
ATOM   1449  CA  PRO B  89       0.451 -24.781 -20.812  1.00 96.44           C  
ATOM   1450  C   PRO B  89      -0.733 -25.109 -19.906  1.00 96.44           C  
ATOM   1451  CB  PRO B  89       0.672 -25.875 -21.844  1.00 96.44           C  
ATOM   1452  O   PRO B  89      -1.877 -24.781 -20.234  1.00 96.44           O  
ATOM   1453  CG  PRO B  89       1.879 -26.625 -21.359  1.00 96.44           C  
ATOM   1454  CD  PRO B  89       2.699 -25.688 -20.516  1.00 96.44           C  
ATOM   1455  N   GLU B  90      -0.495 -25.750 -18.828  1.00 97.69           N  
ATOM   1456  CA  GLU B  90      -1.563 -26.156 -17.938  1.00 97.69           C  
ATOM   1457  C   GLU B  90      -1.899 -25.047 -16.938  1.00 97.69           C  
ATOM   1458  CB  GLU B  90      -1.174 -27.438 -17.188  1.00 97.69           C  
ATOM   1459  O   GLU B  90      -2.816 -25.203 -16.125  1.00 97.69           O  
ATOM   1460  CG  GLU B  90      -0.066 -27.234 -16.156  1.00 97.69           C  
ATOM   1461  CD  GLU B  90       1.327 -27.406 -16.750  1.00 97.69           C  
ATOM   1462  OE1 GLU B  90       2.283 -27.656 -15.977  1.00 97.69           O  
ATOM   1463  OE2 GLU B  90       1.466 -27.281 -17.984  1.00 97.69           O  
ATOM   1464  N   VAL B  91      -1.182 -23.906 -16.938  1.00 98.75           N  
ATOM   1465  CA  VAL B  91      -1.266 -22.891 -15.898  1.00 98.75           C  
ATOM   1466  C   VAL B  91      -2.152 -21.734 -16.359  1.00 98.75           C  
ATOM   1467  CB  VAL B  91       0.133 -22.359 -15.500  1.00 98.75           C  
ATOM   1468  O   VAL B  91      -2.041 -21.281 -17.500  1.00 98.75           O  
ATOM   1469  CG1 VAL B  91       0.013 -21.125 -14.625  1.00 98.75           C  
ATOM   1470  CG2 VAL B  91       0.928 -23.453 -14.781  1.00 98.75           C  
ATOM   1471  N   ILE B  92      -3.078 -21.328 -15.547  1.00 98.81           N  
ATOM   1472  CA  ILE B  92      -3.678 -20.000 -15.523  1.00 98.81           C  
ATOM   1473  C   ILE B  92      -2.986 -19.141 -14.469  1.00 98.81           C  
ATOM   1474  CB  ILE B  92      -5.195 -20.062 -15.242  1.00 98.81           C  
ATOM   1475  O   ILE B  92      -3.170 -19.344 -13.266  1.00 98.81           O  
ATOM   1476  CG1 ILE B  92      -5.883 -20.984 -16.266  1.00 98.81           C  
ATOM   1477  CG2 ILE B  92      -5.816 -18.672 -15.266  1.00 98.81           C  
ATOM   1478  CD1 ILE B  92      -7.352 -21.266 -15.961  1.00 98.81           C  
ATOM   1479  N   PHE B  93      -2.232 -18.172 -14.898  1.00 98.81           N  
ATOM   1480  CA  PHE B  93      -1.481 -17.312 -14.000  1.00 98.81           C  
ATOM   1481  C   PHE B  93      -2.238 -16.016 -13.734  1.00 98.81           C  
ATOM   1482  CB  PHE B  93      -0.097 -17.000 -14.578  1.00 98.81           C  
ATOM   1483  O   PHE B  93      -2.529 -15.258 -14.664  1.00 98.81           O  
ATOM   1484  CG  PHE B  93       0.880 -16.469 -13.562  1.00 98.81           C  
ATOM   1485  CD1 PHE B  93       0.910 -15.125 -13.242  1.00 98.81           C  
ATOM   1486  CD2 PHE B  93       1.770 -17.328 -12.922  1.00 98.81           C  
ATOM   1487  CE1 PHE B  93       1.812 -14.633 -12.305  1.00 98.81           C  
ATOM   1488  CE2 PHE B  93       2.676 -16.844 -11.984  1.00 98.81           C  
ATOM   1489  CZ  PHE B  93       2.695 -15.492 -11.680  1.00 98.81           C  
ATOM   1490  N   CYS B  94      -2.523 -15.711 -12.469  1.00 98.38           N  
ATOM   1491  CA  CYS B  94      -3.320 -14.555 -12.070  1.00 98.38           C  
ATOM   1492  C   CYS B  94      -2.496 -13.586 -11.227  1.00 98.38           C  
ATOM   1493  CB  CYS B  94      -4.559 -15.000 -11.289  1.00 98.38           C  
ATOM   1494  O   CYS B  94      -1.735 -14.008 -10.352  1.00 98.38           O  
ATOM   1495  SG  CYS B  94      -5.598 -16.172 -12.180  1.00 98.38           S  
ATOM   1496  N   THR B  95      -2.734 -12.305 -11.430  1.00 97.00           N  
ATOM   1497  CA  THR B  95      -2.098 -11.289 -10.602  1.00 97.00           C  
ATOM   1498  C   THR B  95      -2.826  -9.953 -10.727  1.00 97.00           C  
ATOM   1499  CB  THR B  95      -0.616 -11.109 -10.984  1.00 97.00           C  
ATOM   1500  O   THR B  95      -3.795  -9.836 -11.484  1.00 97.00           O  
ATOM   1501  CG2 THR B  95      -0.475 -10.445 -12.352  1.00 97.00           C  
ATOM   1502  OG1 THR B  95       0.026 -10.281 -10.000  1.00 97.00           O  
ATOM   1503  N   PHE B  96      -2.434  -9.039  -9.938  1.00 93.31           N  
ATOM   1504  CA  PHE B  96      -2.957  -7.680 -10.016  1.00 93.31           C  
ATOM   1505  C   PHE B  96      -2.400  -6.961 -11.242  1.00 93.31           C  
ATOM   1506  CB  PHE B  96      -2.621  -6.891  -8.750  1.00 93.31           C  
ATOM   1507  O   PHE B  96      -1.327  -7.305 -11.734  1.00 93.31           O  
ATOM   1508  CG  PHE B  96      -3.121  -7.535  -7.484  1.00 93.31           C  
ATOM   1509  CD1 PHE B  96      -4.477  -7.762  -7.293  1.00 93.31           C  
ATOM   1510  CD2 PHE B  96      -2.232  -7.918  -6.488  1.00 93.31           C  
ATOM   1511  CE1 PHE B  96      -4.945  -8.359  -6.121  1.00 93.31           C  
ATOM   1512  CE2 PHE B  96      -2.689  -8.516  -5.316  1.00 93.31           C  
ATOM   1513  CZ  PHE B  96      -4.047  -8.734  -5.137  1.00 93.31           C  
ATOM   1514  N   GLY B  97      -3.070  -5.953 -11.703  1.00 90.12           N  
ATOM   1515  CA  GLY B  97      -2.764  -5.266 -12.945  1.00 90.12           C  
ATOM   1516  C   GLY B  97      -1.402  -4.594 -12.938  1.00 90.12           C  
ATOM   1517  O   GLY B  97      -0.715  -4.562 -13.961  1.00 90.12           O  
ATOM   1518  N   ASP B  98      -0.968  -4.086 -11.828  1.00 83.94           N  
ATOM   1519  CA  ASP B  98       0.257  -3.297 -11.758  1.00 83.94           C  
ATOM   1520  C   ASP B  98       1.492  -4.184 -11.898  1.00 83.94           C  
ATOM   1521  CB  ASP B  98       0.318  -2.510 -10.445  1.00 83.94           C  
ATOM   1522  O   ASP B  98       2.572  -3.705 -12.250  1.00 83.94           O  
ATOM   1523  CG  ASP B  98      -0.067  -3.342  -9.242  1.00 83.94           C  
ATOM   1524  OD1 ASP B  98      -0.410  -4.531  -9.398  1.00 83.94           O  
ATOM   1525  OD2 ASP B  98      -0.031  -2.803  -8.109  1.00 83.94           O  
ATOM   1526  N   ALA B  99       1.320  -5.438 -11.656  1.00 93.00           N  
ATOM   1527  CA  ALA B  99       2.445  -6.367 -11.742  1.00 93.00           C  
ATOM   1528  C   ALA B  99       2.730  -6.746 -13.195  1.00 93.00           C  
ATOM   1529  CB  ALA B  99       2.166  -7.617 -10.914  1.00 93.00           C  
ATOM   1530  O   ALA B  99       3.807  -7.262 -13.508  1.00 93.00           O  
ATOM   1531  N   MET B 100       1.771  -6.484 -14.086  1.00 93.44           N  
ATOM   1532  CA  MET B 100       1.784  -7.000 -15.453  1.00 93.44           C  
ATOM   1533  C   MET B 100       2.959  -6.422 -16.234  1.00 93.44           C  
ATOM   1534  CB  MET B 100       0.469  -6.672 -16.172  1.00 93.44           C  
ATOM   1535  O   MET B 100       3.479  -7.070 -17.156  1.00 93.44           O  
ATOM   1536  CG  MET B 100      -0.719  -7.469 -15.648  1.00 93.44           C  
ATOM   1537  SD  MET B 100      -0.520  -9.273 -15.898  1.00 93.44           S  
ATOM   1538  CE  MET B 100      -0.563  -9.352 -17.719  1.00 93.44           C  
ATOM   1539  N   ARG B 101       3.383  -5.227 -15.883  1.00 93.75           N  
ATOM   1540  CA  ARG B 101       4.352  -4.527 -16.719  1.00 93.75           C  
ATOM   1541  C   ARG B 101       5.711  -4.449 -16.047  1.00 93.75           C  
ATOM   1542  CB  ARG B 101       3.852  -3.119 -17.062  1.00 93.75           C  
ATOM   1543  O   ARG B 101       6.645  -3.838 -16.578  1.00 93.75           O  
ATOM   1544  CG  ARG B 101       2.670  -3.096 -18.016  1.00 93.75           C  
ATOM   1545  CD  ARG B 101       2.143  -1.684 -18.234  1.00 93.75           C  
ATOM   1546  NE  ARG B 101       3.162  -0.806 -18.797  1.00 93.75           N  
ATOM   1547  NH1 ARG B 101       2.006   1.150 -18.375  1.00 93.75           N  
ATOM   1548  NH2 ARG B 101       4.062   1.221 -19.391  1.00 93.75           N  
ATOM   1549  CZ  ARG B 101       3.074   0.520 -18.859  1.00 93.75           C  
ATOM   1550  N   VAL B 102       5.816  -4.914 -14.828  1.00 94.31           N  
ATOM   1551  CA  VAL B 102       7.102  -4.879 -14.133  1.00 94.31           C  
ATOM   1552  C   VAL B 102       8.148  -5.637 -14.945  1.00 94.31           C  
ATOM   1553  CB  VAL B 102       6.996  -5.469 -12.711  1.00 94.31           C  
ATOM   1554  O   VAL B 102       7.953  -6.809 -15.281  1.00 94.31           O  
ATOM   1555  CG1 VAL B 102       8.328  -5.359 -11.984  1.00 94.31           C  
ATOM   1556  CG2 VAL B 102       5.891  -4.770 -11.922  1.00 94.31           C  
ATOM   1557  N   PRO B 103       9.227  -5.004 -15.234  1.00 91.75           N  
ATOM   1558  CA  PRO B 103      10.219  -5.633 -16.109  1.00 91.75           C  
ATOM   1559  C   PRO B 103      11.047  -6.695 -15.391  1.00 91.75           C  
ATOM   1560  CB  PRO B 103      11.094  -4.457 -16.547  1.00 91.75           C  
ATOM   1561  O   PRO B 103      11.562  -6.445 -14.297  1.00 91.75           O  
ATOM   1562  CG  PRO B 103      10.969  -3.453 -15.453  1.00 91.75           C  
ATOM   1563  CD  PRO B 103       9.602  -3.584 -14.836  1.00 91.75           C  
ATOM   1564  N   GLY B 104      11.195  -7.809 -16.016  1.00 91.94           N  
ATOM   1565  CA  GLY B 104      12.188  -8.828 -15.695  1.00 91.94           C  
ATOM   1566  C   GLY B 104      13.297  -8.914 -16.734  1.00 91.94           C  
ATOM   1567  O   GLY B 104      13.367  -8.094 -17.641  1.00 91.94           O  
ATOM   1568  N   LYS B 105      14.211  -9.836 -16.531  1.00 90.50           N  
ATOM   1569  CA  LYS B 105      15.266 -10.078 -17.516  1.00 90.50           C  
ATOM   1570  C   LYS B 105      14.703 -10.742 -18.766  1.00 90.50           C  
ATOM   1571  CB  LYS B 105      16.375 -10.953 -16.906  1.00 90.50           C  
ATOM   1572  O   LYS B 105      15.117 -10.414 -19.875  1.00 90.50           O  
ATOM   1573  CG  LYS B 105      17.562 -11.148 -17.812  1.00 90.50           C  
ATOM   1574  CD  LYS B 105      18.641 -12.000 -17.141  1.00 90.50           C  
ATOM   1575  CE  LYS B 105      19.828 -12.234 -18.078  1.00 90.50           C  
ATOM   1576  NZ  LYS B 105      20.891 -13.062 -17.422  1.00 90.50           N  
ATOM   1577  N   GLN B 106      13.789 -11.641 -18.594  1.00 88.44           N  
ATOM   1578  CA  GLN B 106      13.195 -12.383 -19.688  1.00 88.44           C  
ATOM   1579  C   GLN B 106      11.984 -11.648 -20.266  1.00 88.44           C  
ATOM   1580  CB  GLN B 106      12.789 -13.781 -19.234  1.00 88.44           C  
ATOM   1581  O   GLN B 106      11.430 -12.055 -21.281  1.00 88.44           O  
ATOM   1582  CG  GLN B 106      13.953 -14.648 -18.781  1.00 88.44           C  
ATOM   1583  CD  GLN B 106      13.539 -16.078 -18.469  1.00 88.44           C  
ATOM   1584  NE2 GLN B 106      14.477 -16.859 -17.938  1.00 88.44           N  
ATOM   1585  OE1 GLN B 106      12.391 -16.469 -18.688  1.00 88.44           O  
ATOM   1586  N   GLY B 107      11.633 -10.625 -19.641  1.00 90.31           N  
ATOM   1587  CA  GLY B 107      10.445  -9.875 -20.031  1.00 90.31           C  
ATOM   1588  C   GLY B 107       9.453  -9.711 -18.891  1.00 90.31           C  
ATOM   1589  O   GLY B 107       9.742 -10.062 -17.750  1.00 90.31           O  
ATOM   1590  N   SER B 108       8.289  -9.180 -19.219  1.00 94.75           N  
ATOM   1591  CA  SER B 108       7.227  -8.945 -18.250  1.00 94.75           C  
ATOM   1592  C   SER B 108       6.102  -9.961 -18.422  1.00 94.75           C  
ATOM   1593  CB  SER B 108       6.668  -7.527 -18.406  1.00 94.75           C  
ATOM   1594  O   SER B 108       6.066 -10.703 -19.406  1.00 94.75           O  
ATOM   1595  OG  SER B 108       5.961  -7.387 -19.625  1.00 94.75           O  
ATOM   1596  N   LEU B 109       5.230 -10.039 -17.469  1.00 96.69           N  
ATOM   1597  CA  LEU B 109       4.043 -10.883 -17.562  1.00 96.69           C  
ATOM   1598  C   LEU B 109       3.172 -10.469 -18.734  1.00 96.69           C  
ATOM   1599  CB  LEU B 109       3.230 -10.812 -16.266  1.00 96.69           C  
ATOM   1600  O   LEU B 109       2.541 -11.320 -19.375  1.00 96.69           O  
ATOM   1601  CG  LEU B 109       3.799 -11.570 -15.062  1.00 96.69           C  
ATOM   1602  CD1 LEU B 109       3.047 -11.195 -13.789  1.00 96.69           C  
ATOM   1603  CD2 LEU B 109       3.730 -13.078 -15.305  1.00 96.69           C  
ATOM   1604  N   LEU B 110       3.162  -9.195 -19.031  1.00 95.75           N  
ATOM   1605  CA  LEU B 110       2.434  -8.703 -20.188  1.00 95.75           C  
ATOM   1606  C   LEU B 110       3.012  -9.289 -21.469  1.00 95.75           C  
ATOM   1607  CB  LEU B 110       2.477  -7.172 -20.250  1.00 95.75           C  
ATOM   1608  O   LEU B 110       2.264  -9.680 -22.375  1.00 95.75           O  
ATOM   1609  CG  LEU B 110       1.682  -6.512 -21.375  1.00 95.75           C  
ATOM   1610  CD1 LEU B 110       0.196  -6.824 -21.219  1.00 95.75           C  
ATOM   1611  CD2 LEU B 110       1.920  -5.008 -21.375  1.00 95.75           C  
ATOM   1612  N   GLN B 111       4.297  -9.352 -21.594  1.00 95.94           N  
ATOM   1613  CA  GLN B 111       4.965  -9.930 -22.766  1.00 95.94           C  
ATOM   1614  C   GLN B 111       4.754 -11.438 -22.828  1.00 95.94           C  
ATOM   1615  CB  GLN B 111       6.457  -9.602 -22.734  1.00 95.94           C  
ATOM   1616  O   GLN B 111       4.590 -12.000 -23.906  1.00 95.94           O  
ATOM   1617  CG  GLN B 111       6.781  -8.156 -23.062  1.00 95.94           C  
ATOM   1618  CD  GLN B 111       8.227  -7.793 -22.781  1.00 95.94           C  
ATOM   1619  NE2 GLN B 111       8.766  -6.852 -23.547  1.00 95.94           N  
ATOM   1620  OE1 GLN B 111       8.852  -8.359 -21.875  1.00 95.94           O  
ATOM   1621  N   ALA B 112       4.773 -12.094 -21.672  1.00 97.56           N  
ATOM   1622  CA  ALA B 112       4.453 -13.516 -21.641  1.00 97.56           C  
ATOM   1623  C   ALA B 112       3.049 -13.781 -22.172  1.00 97.56           C  
ATOM   1624  CB  ALA B 112       4.574 -14.047 -20.203  1.00 97.56           C  
ATOM   1625  O   ALA B 112       2.846 -14.703 -22.969  1.00 97.56           O  
ATOM   1626  N   LYS B 113       2.104 -12.969 -21.750  1.00 97.50           N  
ATOM   1627  CA  LYS B 113       0.732 -13.055 -22.250  1.00 97.50           C  
ATOM   1628  C   LYS B 113       0.683 -12.875 -23.766  1.00 97.50           C  
ATOM   1629  CB  LYS B 113      -0.150 -12.000 -21.578  1.00 97.50           C  
ATOM   1630  O   LYS B 113      -0.025 -13.609 -24.453  1.00 97.50           O  
ATOM   1631  CG  LYS B 113      -1.623 -12.102 -21.938  1.00 97.50           C  
ATOM   1632  CD  LYS B 113      -2.461 -11.094 -21.156  1.00 97.50           C  
ATOM   1633  CE  LYS B 113      -3.938 -11.203 -21.516  1.00 97.50           C  
ATOM   1634  NZ  LYS B 113      -4.629 -12.258 -20.719  1.00 97.50           N  
ATOM   1635  N   ALA B 114       1.447 -11.992 -24.328  1.00 96.62           N  
ATOM   1636  CA  ALA B 114       1.511 -11.727 -25.750  1.00 96.62           C  
ATOM   1637  C   ALA B 114       2.084 -12.922 -26.516  1.00 96.62           C  
ATOM   1638  CB  ALA B 114       2.348 -10.477 -26.031  1.00 96.62           C  
ATOM   1639  O   ALA B 114       1.775 -13.125 -27.688  1.00 96.62           O  
ATOM   1640  N   ARG B 115       2.865 -13.688 -25.875  1.00 96.94           N  
ATOM   1641  CA  ARG B 115       3.496 -14.852 -26.484  1.00 96.94           C  
ATOM   1642  C   ARG B 115       2.629 -16.094 -26.312  1.00 96.94           C  
ATOM   1643  CB  ARG B 115       4.879 -15.094 -25.875  1.00 96.94           C  
ATOM   1644  O   ARG B 115       3.061 -17.203 -26.625  1.00 96.94           O  
ATOM   1645  CG  ARG B 115       5.906 -14.031 -26.234  1.00 96.94           C  
ATOM   1646  CD  ARG B 115       7.309 -14.430 -25.812  1.00 96.94           C  
ATOM   1647  NE  ARG B 115       7.418 -14.539 -24.359  1.00 96.94           N  
ATOM   1648  NH1 ARG B 115       8.172 -12.375 -24.047  1.00 96.94           N  
ATOM   1649  NH2 ARG B 115       7.887 -13.758 -22.250  1.00 96.94           N  
ATOM   1650  CZ  ARG B 115       7.824 -13.555 -23.547  1.00 96.94           C  
ATOM   1651  N   GLY B 116       1.446 -15.906 -25.562  1.00 97.31           N  
ATOM   1652  CA  GLY B 116       0.517 -17.031 -25.562  1.00 97.31           C  
ATOM   1653  C   GLY B 116       0.243 -17.562 -24.156  1.00 97.31           C  
ATOM   1654  O   GLY B 116      -0.587 -18.453 -23.984  1.00 97.31           O  
ATOM   1655  N   ALA B 117       1.027 -17.156 -23.141  1.00 98.12           N  
ATOM   1656  CA  ALA B 117       0.743 -17.578 -21.766  1.00 98.12           C  
ATOM   1657  C   ALA B 117      -0.642 -17.125 -21.328  1.00 98.12           C  
ATOM   1658  CB  ALA B 117       1.810 -17.047 -20.812  1.00 98.12           C  
ATOM   1659  O   ALA B 117      -1.083 -16.031 -21.688  1.00 98.12           O  
ATOM   1660  N   ASP B 118      -1.350 -17.891 -20.562  1.00 98.56           N  
ATOM   1661  CA  ASP B 118      -2.648 -17.516 -20.016  1.00 98.56           C  
ATOM   1662  C   ASP B 118      -2.488 -16.734 -18.719  1.00 98.56           C  
ATOM   1663  CB  ASP B 118      -3.498 -18.766 -19.766  1.00 98.56           C  
ATOM   1664  O   ASP B 118      -2.557 -17.312 -17.625  1.00 98.56           O  
ATOM   1665  CG  ASP B 118      -4.953 -18.453 -19.484  1.00 98.56           C  
ATOM   1666  OD1 ASP B 118      -5.293 -17.266 -19.297  1.00 98.56           O  
ATOM   1667  OD2 ASP B 118      -5.770 -19.391 -19.438  1.00 98.56           O  
ATOM   1668  N   VAL B 119      -2.291 -15.484 -18.844  1.00 98.62           N  
ATOM   1669  CA  VAL B 119      -2.125 -14.555 -17.719  1.00 98.62           C  
ATOM   1670  C   VAL B 119      -3.371 -13.688 -17.594  1.00 98.62           C  
ATOM   1671  CB  VAL B 119      -0.872 -13.672 -17.906  1.00 98.62           C  
ATOM   1672  O   VAL B 119      -3.783 -13.023 -18.547  1.00 98.62           O  
ATOM   1673  CG1 VAL B 119      -0.627 -12.820 -16.656  1.00 98.62           C  
ATOM   1674  CG2 VAL B 119       0.350 -14.531 -18.219  1.00 98.62           C  
ATOM   1675  N   ARG B 120      -3.922 -13.648 -16.422  1.00 98.00           N  
ATOM   1676  CA  ARG B 120      -5.172 -12.938 -16.172  1.00 98.00           C  
ATOM   1677  C   ARG B 120      -5.000 -11.914 -15.055  1.00 98.00           C  
ATOM   1678  CB  ARG B 120      -6.285 -13.922 -15.812  1.00 98.00           C  
ATOM   1679  O   ARG B 120      -4.344 -12.188 -14.047  1.00 98.00           O  
ATOM   1680  CG  ARG B 120      -6.500 -15.016 -16.844  1.00 98.00           C  
ATOM   1681  CD  ARG B 120      -7.789 -15.789 -16.594  1.00 98.00           C  
ATOM   1682  NE  ARG B 120      -7.922 -16.922 -17.500  1.00 98.00           N  
ATOM   1683  NH1 ARG B 120     -10.141 -17.328 -17.000  1.00 98.00           N  
ATOM   1684  NH2 ARG B 120      -9.047 -18.641 -18.531  1.00 98.00           N  
ATOM   1685  CZ  ARG B 120      -9.039 -17.625 -17.688  1.00 98.00           C  
ATOM   1686  N   ILE B 121      -5.559 -10.797 -15.305  1.00 96.75           N  
ATOM   1687  CA  ILE B 121      -5.617  -9.758 -14.281  1.00 96.75           C  
ATOM   1688  C   ILE B 121      -6.828  -9.992 -13.375  1.00 96.75           C  
ATOM   1689  CB  ILE B 121      -5.684  -8.344 -14.906  1.00 96.75           C  
ATOM   1690  O   ILE B 121      -7.945 -10.195 -13.859  1.00 96.75           O  
ATOM   1691  CG1 ILE B 121      -4.449  -8.094 -15.781  1.00 96.75           C  
ATOM   1692  CG2 ILE B 121      -5.816  -7.277 -13.820  1.00 96.75           C  
ATOM   1693  CD1 ILE B 121      -4.559  -6.855 -16.656  1.00 96.75           C  
ATOM   1694  N   VAL B 122      -6.566  -9.984 -12.148  1.00 95.12           N  
ATOM   1695  CA  VAL B 122      -7.637 -10.141 -11.172  1.00 95.12           C  
ATOM   1696  C   VAL B 122      -7.660  -8.930 -10.234  1.00 95.12           C  
ATOM   1697  CB  VAL B 122      -7.480 -11.438 -10.352  1.00 95.12           C  
ATOM   1698  O   VAL B 122      -6.668  -8.195 -10.133  1.00 95.12           O  
ATOM   1699  CG1 VAL B 122      -7.656 -12.664 -11.242  1.00 95.12           C  
ATOM   1700  CG2 VAL B 122      -6.121 -11.469  -9.656  1.00 95.12           C  
ATOM   1701  N   TYR B 123      -8.766  -8.688  -9.531  1.00 89.50           N  
ATOM   1702  CA  TYR B 123      -8.938  -7.555  -8.625  1.00 89.50           C  
ATOM   1703  C   TYR B 123      -8.875  -8.000  -7.168  1.00 89.50           C  
ATOM   1704  CB  TYR B 123     -10.266  -6.844  -8.898  1.00 89.50           C  
ATOM   1705  O   TYR B 123      -8.727  -7.180  -6.266  1.00 89.50           O  
ATOM   1706  CG  TYR B 123     -10.328  -6.152 -10.234  1.00 89.50           C  
ATOM   1707  CD1 TYR B 123      -9.758  -4.891 -10.414  1.00 89.50           C  
ATOM   1708  CD2 TYR B 123     -10.945  -6.754 -11.320  1.00 89.50           C  
ATOM   1709  CE1 TYR B 123      -9.812  -4.246 -11.648  1.00 89.50           C  
ATOM   1710  CE2 TYR B 123     -11.008  -6.117 -12.562  1.00 89.50           C  
ATOM   1711  OH  TYR B 123     -10.492  -4.234 -13.930  1.00 89.50           O  
ATOM   1712  CZ  TYR B 123     -10.438  -4.867 -12.711  1.00 89.50           C  
ATOM   1713  N   SER B 124      -9.047  -9.281  -7.031  1.00 93.38           N  
ATOM   1714  CA  SER B 124      -9.023  -9.891  -5.707  1.00 93.38           C  
ATOM   1715  C   SER B 124      -8.406 -11.281  -5.750  1.00 93.38           C  
ATOM   1716  CB  SER B 124     -10.438  -9.969  -5.133  1.00 93.38           C  
ATOM   1717  O   SER B 124      -8.547 -12.000  -6.746  1.00 93.38           O  
ATOM   1718  OG  SER B 124     -10.445 -10.688  -3.910  1.00 93.38           O  
ATOM   1719  N   PRO B 125      -7.719 -11.664  -4.684  1.00 96.88           N  
ATOM   1720  CA  PRO B 125      -7.297 -13.062  -4.621  1.00 96.88           C  
ATOM   1721  C   PRO B 125      -8.469 -14.039  -4.715  1.00 96.88           C  
ATOM   1722  CB  PRO B 125      -6.605 -13.164  -3.258  1.00 96.88           C  
ATOM   1723  O   PRO B 125      -8.297 -15.172  -5.184  1.00 96.88           O  
ATOM   1724  CG  PRO B 125      -7.074 -11.969  -2.504  1.00 96.88           C  
ATOM   1725  CD  PRO B 125      -7.527 -10.930  -3.490  1.00 96.88           C  
ATOM   1726  N   MET B 126      -9.633 -13.625  -4.344  1.00 96.31           N  
ATOM   1727  CA  MET B 126     -10.828 -14.461  -4.422  1.00 96.31           C  
ATOM   1728  C   MET B 126     -11.203 -14.742  -5.871  1.00 96.31           C  
ATOM   1729  CB  MET B 126     -12.000 -13.781  -3.701  1.00 96.31           C  
ATOM   1730  O   MET B 126     -11.766 -15.797  -6.176  1.00 96.31           O  
ATOM   1731  CG  MET B 126     -11.836 -13.727  -2.191  1.00 96.31           C  
ATOM   1732  SD  MET B 126     -11.711 -15.391  -1.434  1.00 96.31           S  
ATOM   1733  CE  MET B 126     -13.398 -15.992  -1.692  1.00 96.31           C  
ATOM   1734  N   ASP B 127     -10.953 -13.797  -6.750  1.00 96.88           N  
ATOM   1735  CA  ASP B 127     -11.172 -14.023  -8.172  1.00 96.88           C  
ATOM   1736  C   ASP B 127     -10.305 -15.172  -8.688  1.00 96.88           C  
ATOM   1737  CB  ASP B 127     -10.891 -12.750  -8.977  1.00 96.88           C  
ATOM   1738  O   ASP B 127     -10.750 -15.977  -9.508  1.00 96.88           O  
ATOM   1739  CG  ASP B 127     -11.820 -11.609  -8.609  1.00 96.88           C  
ATOM   1740  OD1 ASP B 127     -12.961 -11.859  -8.180  1.00 96.88           O  
ATOM   1741  OD2 ASP B 127     -11.398 -10.438  -8.750  1.00 96.88           O  
ATOM   1742  N   ALA B 128      -9.094 -15.242  -8.227  1.00 98.25           N  
ATOM   1743  CA  ALA B 128      -8.195 -16.328  -8.602  1.00 98.25           C  
ATOM   1744  C   ALA B 128      -8.703 -17.672  -8.086  1.00 98.25           C  
ATOM   1745  CB  ALA B 128      -6.789 -16.062  -8.078  1.00 98.25           C  
ATOM   1746  O   ALA B 128      -8.656 -18.688  -8.789  1.00 98.25           O  
ATOM   1747  N   LEU B 129      -9.148 -17.688  -6.848  1.00 98.38           N  
ATOM   1748  CA  LEU B 129      -9.719 -18.891  -6.281  1.00 98.38           C  
ATOM   1749  C   LEU B 129     -10.938 -19.344  -7.078  1.00 98.38           C  
ATOM   1750  CB  LEU B 129     -10.109 -18.672  -4.816  1.00 98.38           C  
ATOM   1751  O   LEU B 129     -11.102 -20.547  -7.352  1.00 98.38           O  
ATOM   1752  CG  LEU B 129     -10.727 -19.875  -4.090  1.00 98.38           C  
ATOM   1753  CD1 LEU B 129      -9.766 -21.062  -4.125  1.00 98.38           C  
ATOM   1754  CD2 LEU B 129     -11.070 -19.500  -2.650  1.00 98.38           C  
ATOM   1755  N   LYS B 130     -11.789 -18.438  -7.402  1.00 97.69           N  
ATOM   1756  CA  LYS B 130     -12.953 -18.734  -8.234  1.00 97.69           C  
ATOM   1757  C   LYS B 130     -12.523 -19.344  -9.570  1.00 97.69           C  
ATOM   1758  CB  LYS B 130     -13.781 -17.469  -8.469  1.00 97.69           C  
ATOM   1759  O   LYS B 130     -13.109 -20.328 -10.023  1.00 97.69           O  
ATOM   1760  CG  LYS B 130     -15.047 -17.719  -9.281  1.00 97.69           C  
ATOM   1761  CD  LYS B 130     -15.844 -16.422  -9.469  1.00 97.69           C  
ATOM   1762  CE  LYS B 130     -17.047 -16.641 -10.383  1.00 97.69           C  
ATOM   1763  NZ  LYS B 130     -17.734 -15.352 -10.695  1.00 97.69           N  
ATOM   1764  N   LEU B 131     -11.523 -18.797 -10.180  1.00 98.50           N  
ATOM   1765  CA  LEU B 131     -10.984 -19.328 -11.430  1.00 98.50           C  
ATOM   1766  C   LEU B 131     -10.516 -20.766 -11.250  1.00 98.50           C  
ATOM   1767  CB  LEU B 131      -9.828 -18.469 -11.930  1.00 98.50           C  
ATOM   1768  O   LEU B 131     -10.711 -21.609 -12.133  1.00 98.50           O  
ATOM   1769  CG  LEU B 131     -10.219 -17.125 -12.570  1.00 98.50           C  
ATOM   1770  CD1 LEU B 131      -8.977 -16.250 -12.758  1.00 98.50           C  
ATOM   1771  CD2 LEU B 131     -10.930 -17.344 -13.898  1.00 98.50           C  
ATOM   1772  N   ALA B 132      -9.883 -21.078 -10.148  1.00 98.62           N  
ATOM   1773  CA  ALA B 132      -9.438 -22.438  -9.867  1.00 98.62           C  
ATOM   1774  C   ALA B 132     -10.617 -23.391  -9.773  1.00 98.62           C  
ATOM   1775  CB  ALA B 132      -8.625 -22.469  -8.570  1.00 98.62           C  
ATOM   1776  O   ALA B 132     -10.555 -24.516 -10.273  1.00 98.62           O  
ATOM   1777  N   GLN B 133     -11.672 -22.922  -9.203  1.00 98.06           N  
ATOM   1778  CA  GLN B 133     -12.875 -23.734  -9.062  1.00 98.06           C  
ATOM   1779  C   GLN B 133     -13.570 -23.938 -10.406  1.00 98.06           C  
ATOM   1780  CB  GLN B 133     -13.836 -23.094  -8.062  1.00 98.06           C  
ATOM   1781  O   GLN B 133     -14.102 -25.016 -10.672  1.00 98.06           O  
ATOM   1782  CG  GLN B 133     -13.328 -23.094  -6.625  1.00 98.06           C  
ATOM   1783  CD  GLN B 133     -14.203 -22.297  -5.688  1.00 98.06           C  
ATOM   1784  NE2 GLN B 133     -14.469 -22.828  -4.508  1.00 98.06           N  
ATOM   1785  OE1 GLN B 133     -14.648 -21.188  -6.023  1.00 98.06           O  
ATOM   1786  N   GLU B 134     -13.500 -22.969 -11.258  1.00 98.00           N  
ATOM   1787  CA  GLU B 134     -14.148 -23.000 -12.562  1.00 98.00           C  
ATOM   1788  C   GLU B 134     -13.305 -23.766 -13.578  1.00 98.00           C  
ATOM   1789  CB  GLU B 134     -14.430 -21.578 -13.062  1.00 98.00           C  
ATOM   1790  O   GLU B 134     -13.805 -24.172 -14.625  1.00 98.00           O  
ATOM   1791  CG  GLU B 134     -15.539 -20.875 -12.305  1.00 98.00           C  
ATOM   1792  CD  GLU B 134     -15.672 -19.406 -12.680  1.00 98.00           C  
ATOM   1793  OE1 GLU B 134     -16.641 -18.750 -12.219  1.00 98.00           O  
ATOM   1794  OE2 GLU B 134     -14.812 -18.906 -13.438  1.00 98.00           O  
ATOM   1795  N   ASN B 135     -12.031 -23.922 -13.250  1.00 97.88           N  
ATOM   1796  CA  ASN B 135     -11.102 -24.594 -14.156  1.00 97.88           C  
ATOM   1797  C   ASN B 135     -10.352 -25.734 -13.461  1.00 97.88           C  
ATOM   1798  CB  ASN B 135     -10.109 -23.594 -14.750  1.00 97.88           C  
ATOM   1799  O   ASN B 135      -9.125 -25.719 -13.391  1.00 97.88           O  
ATOM   1800  CG  ASN B 135     -10.797 -22.531 -15.586  1.00 97.88           C  
ATOM   1801  ND2 ASN B 135     -11.219 -21.438 -14.938  1.00 97.88           N  
ATOM   1802  OD1 ASN B 135     -10.938 -22.672 -16.797  1.00 97.88           O  
ATOM   1803  N   PRO B 136     -11.047 -26.812 -13.062  1.00 96.44           N  
ATOM   1804  CA  PRO B 136     -10.453 -27.875 -12.234  1.00 96.44           C  
ATOM   1805  C   PRO B 136      -9.328 -28.625 -12.945  1.00 96.44           C  
ATOM   1806  CB  PRO B 136     -11.633 -28.797 -11.945  1.00 96.44           C  
ATOM   1807  O   PRO B 136      -8.531 -29.297 -12.297  1.00 96.44           O  
ATOM   1808  CG  PRO B 136     -12.609 -28.531 -13.047  1.00 96.44           C  
ATOM   1809  CD  PRO B 136     -12.516 -27.078 -13.422  1.00 96.44           C  
ATOM   1810  N   THR B 137      -9.234 -28.578 -14.281  1.00 97.00           N  
ATOM   1811  CA  THR B 137      -8.227 -29.297 -15.039  1.00 97.00           C  
ATOM   1812  C   THR B 137      -6.969 -28.438 -15.219  1.00 97.00           C  
ATOM   1813  CB  THR B 137      -8.758 -29.719 -16.422  1.00 97.00           C  
ATOM   1814  O   THR B 137      -5.957 -28.922 -15.742  1.00 97.00           O  
ATOM   1815  CG2 THR B 137      -9.953 -30.656 -16.281  1.00 97.00           C  
ATOM   1816  OG1 THR B 137      -9.164 -28.547 -17.156  1.00 97.00           O  
ATOM   1817  N   ARG B 138      -7.043 -27.203 -14.875  1.00 98.06           N  
ATOM   1818  CA  ARG B 138      -5.922 -26.266 -14.969  1.00 98.06           C  
ATOM   1819  C   ARG B 138      -5.324 -26.000 -13.594  1.00 98.06           C  
ATOM   1820  CB  ARG B 138      -6.367 -24.953 -15.617  1.00 98.06           C  
ATOM   1821  O   ARG B 138      -5.969 -26.234 -12.570  1.00 98.06           O  
ATOM   1822  CG  ARG B 138      -6.969 -25.125 -17.000  1.00 98.06           C  
ATOM   1823  CD  ARG B 138      -5.906 -25.469 -18.047  1.00 98.06           C  
ATOM   1824  NE  ARG B 138      -4.898 -24.406 -18.141  1.00 98.06           N  
ATOM   1825  NH1 ARG B 138      -6.160 -23.047 -19.516  1.00 98.06           N  
ATOM   1826  NH2 ARG B 138      -4.062 -22.406 -18.859  1.00 98.06           N  
ATOM   1827  CZ  ARG B 138      -5.043 -23.297 -18.844  1.00 98.06           C  
ATOM   1828  N   LYS B 139      -4.094 -25.641 -13.523  1.00 98.62           N  
ATOM   1829  CA  LYS B 139      -3.436 -25.141 -12.320  1.00 98.62           C  
ATOM   1830  C   LYS B 139      -3.496 -23.609 -12.266  1.00 98.62           C  
ATOM   1831  CB  LYS B 139      -1.981 -25.609 -12.266  1.00 98.62           C  
ATOM   1832  O   LYS B 139      -2.889 -22.922 -13.094  1.00 98.62           O  
ATOM   1833  CG  LYS B 139      -1.822 -27.109 -12.172  1.00 98.62           C  
ATOM   1834  CD  LYS B 139      -0.355 -27.516 -12.109  1.00 98.62           C  
ATOM   1835  CE  LYS B 139      -0.192 -29.031 -12.055  1.00 98.62           C  
ATOM   1836  NZ  LYS B 139       1.243 -29.438 -12.125  1.00 98.62           N  
ATOM   1837  N   VAL B 140      -4.191 -23.125 -11.297  1.00 98.88           N  
ATOM   1838  CA  VAL B 140      -4.324 -21.672 -11.148  1.00 98.88           C  
ATOM   1839  C   VAL B 140      -3.295 -21.156 -10.141  1.00 98.88           C  
ATOM   1840  CB  VAL B 140      -5.750 -21.281 -10.703  1.00 98.88           C  
ATOM   1841  O   VAL B 140      -3.289 -21.594  -8.984  1.00 98.88           O  
ATOM   1842  CG1 VAL B 140      -5.875 -19.766 -10.586  1.00 98.88           C  
ATOM   1843  CG2 VAL B 140      -6.785 -21.828 -11.680  1.00 98.88           C  
ATOM   1844  N   VAL B 141      -2.430 -20.312 -10.555  1.00 98.88           N  
ATOM   1845  CA  VAL B 141      -1.394 -19.719  -9.727  1.00 98.88           C  
ATOM   1846  C   VAL B 141      -1.713 -18.234  -9.492  1.00 98.88           C  
ATOM   1847  CB  VAL B 141       0.006 -19.859 -10.367  1.00 98.88           C  
ATOM   1848  O   VAL B 141      -1.818 -17.469 -10.445  1.00 98.88           O  
ATOM   1849  CG1 VAL B 141       1.081 -19.281  -9.453  1.00 98.88           C  
ATOM   1850  CG2 VAL B 141       0.302 -21.328 -10.672  1.00 98.88           C  
ATOM   1851  N   PHE B 142      -1.927 -17.875  -8.297  1.00 98.81           N  
ATOM   1852  CA  PHE B 142      -2.084 -16.469  -7.934  1.00 98.81           C  
ATOM   1853  C   PHE B 142      -0.759 -15.883  -7.457  1.00 98.81           C  
ATOM   1854  CB  PHE B 142      -3.148 -16.312  -6.840  1.00 98.81           C  
ATOM   1855  O   PHE B 142      -0.183 -16.344  -6.473  1.00 98.81           O  
ATOM   1856  CG  PHE B 142      -3.299 -14.898  -6.344  1.00 98.81           C  
ATOM   1857  CD1 PHE B 142      -3.064 -14.586  -5.008  1.00 98.81           C  
ATOM   1858  CD2 PHE B 142      -3.678 -13.883  -7.211  1.00 98.81           C  
ATOM   1859  CE1 PHE B 142      -3.205 -13.281  -4.547  1.00 98.81           C  
ATOM   1860  CE2 PHE B 142      -3.820 -12.570  -6.754  1.00 98.81           C  
ATOM   1861  CZ  PHE B 142      -3.584 -12.273  -5.422  1.00 98.81           C  
ATOM   1862  N   PHE B 143      -0.241 -14.914  -8.195  1.00 98.38           N  
ATOM   1863  CA  PHE B 143       0.909 -14.117  -7.777  1.00 98.38           C  
ATOM   1864  C   PHE B 143       0.484 -13.016  -6.816  1.00 98.38           C  
ATOM   1865  CB  PHE B 143       1.616 -13.516  -8.992  1.00 98.38           C  
ATOM   1866  O   PHE B 143       0.013 -11.961  -7.246  1.00 98.38           O  
ATOM   1867  CG  PHE B 143       2.758 -12.602  -8.641  1.00 98.38           C  
ATOM   1868  CD1 PHE B 143       3.035 -11.484  -9.414  1.00 98.38           C  
ATOM   1869  CD2 PHE B 143       3.555 -12.867  -7.531  1.00 98.38           C  
ATOM   1870  CE1 PHE B 143       4.094 -10.633  -9.086  1.00 98.38           C  
ATOM   1871  CE2 PHE B 143       4.613 -12.023  -7.199  1.00 98.38           C  
ATOM   1872  CZ  PHE B 143       4.879 -10.906  -7.980  1.00 98.38           C  
ATOM   1873  N   GLY B 144       0.672 -13.305  -5.516  1.00 95.81           N  
ATOM   1874  CA  GLY B 144       0.345 -12.352  -4.473  1.00 95.81           C  
ATOM   1875  C   GLY B 144       1.531 -11.508  -4.039  1.00 95.81           C  
ATOM   1876  O   GLY B 144       2.594 -12.039  -3.717  1.00 95.81           O  
ATOM   1877  N   LEU B 145       1.374 -10.258  -4.098  1.00 94.81           N  
ATOM   1878  CA  LEU B 145       2.402  -9.305  -3.697  1.00 94.81           C  
ATOM   1879  C   LEU B 145       1.796  -8.156  -2.896  1.00 94.81           C  
ATOM   1880  CB  LEU B 145       3.133  -8.758  -4.926  1.00 94.81           C  
ATOM   1881  O   LEU B 145       0.602  -7.871  -3.018  1.00 94.81           O  
ATOM   1882  CG  LEU B 145       2.285  -7.957  -5.918  1.00 94.81           C  
ATOM   1883  CD1 LEU B 145       3.096  -6.805  -6.500  1.00 94.81           C  
ATOM   1884  CD2 LEU B 145       1.765  -8.867  -7.027  1.00 94.81           C  
ATOM   1885  N   GLY B 146       2.646  -7.566  -2.066  1.00 93.56           N  
ATOM   1886  CA  GLY B 146       2.180  -6.449  -1.262  1.00 93.56           C  
ATOM   1887  C   GLY B 146       2.711  -6.473   0.159  1.00 93.56           C  
ATOM   1888  O   GLY B 146       3.566  -7.293   0.494  1.00 93.56           O  
ATOM   1889  N   PHE B 147       2.258  -5.570   0.900  1.00 94.81           N  
ATOM   1890  CA  PHE B 147       2.637  -5.410   2.299  1.00 94.81           C  
ATOM   1891  C   PHE B 147       1.543  -5.938   3.221  1.00 94.81           C  
ATOM   1892  CB  PHE B 147       2.926  -3.939   2.617  1.00 94.81           C  
ATOM   1893  O   PHE B 147       0.793  -6.844   2.848  1.00 94.81           O  
ATOM   1894  CG  PHE B 147       3.967  -3.320   1.724  1.00 94.81           C  
ATOM   1895  CD1 PHE B 147       5.285  -3.760   1.759  1.00 94.81           C  
ATOM   1896  CD2 PHE B 147       3.627  -2.295   0.849  1.00 94.81           C  
ATOM   1897  CE1 PHE B 147       6.250  -3.188   0.933  1.00 94.81           C  
ATOM   1898  CE2 PHE B 147       4.586  -1.719   0.021  1.00 94.81           C  
ATOM   1899  CZ  PHE B 147       5.895  -2.166   0.066  1.00 94.81           C  
ATOM   1900  N   GLU B 148       1.526  -5.492   4.375  1.00 94.50           N  
ATOM   1901  CA  GLU B 148       0.588  -5.938   5.402  1.00 94.50           C  
ATOM   1902  C   GLU B 148      -0.854  -5.652   4.992  1.00 94.50           C  
ATOM   1903  CB  GLU B 148       0.897  -5.266   6.742  1.00 94.50           C  
ATOM   1904  O   GLU B 148      -1.781  -6.309   5.469  1.00 94.50           O  
ATOM   1905  CG  GLU B 148       2.186  -5.750   7.391  1.00 94.50           C  
ATOM   1906  CD  GLU B 148       3.402  -4.926   7.000  1.00 94.50           C  
ATOM   1907  OE1 GLU B 148       4.410  -4.938   7.742  1.00 94.50           O  
ATOM   1908  OE2 GLU B 148       3.348  -4.262   5.941  1.00 94.50           O  
ATOM   1909  N   THR B 149      -1.068  -4.770   4.066  1.00 93.19           N  
ATOM   1910  CA  THR B 149      -2.426  -4.426   3.652  1.00 93.19           C  
ATOM   1911  C   THR B 149      -3.014  -5.520   2.768  1.00 93.19           C  
ATOM   1912  CB  THR B 149      -2.457  -3.082   2.902  1.00 93.19           C  
ATOM   1913  O   THR B 149      -4.230  -5.723   2.748  1.00 93.19           O  
ATOM   1914  CG2 THR B 149      -3.891  -2.617   2.668  1.00 93.19           C  
ATOM   1915  OG1 THR B 149      -1.767  -2.094   3.674  1.00 93.19           O  
ATOM   1916  N   THR B 150      -2.227  -6.219   2.025  1.00 95.19           N  
ATOM   1917  CA  THR B 150      -2.713  -7.219   1.079  1.00 95.19           C  
ATOM   1918  C   THR B 150      -2.652  -8.617   1.688  1.00 95.19           C  
ATOM   1919  CB  THR B 150      -1.901  -7.188  -0.229  1.00 95.19           C  
ATOM   1920  O   THR B 150      -3.406  -9.508   1.286  1.00 95.19           O  
ATOM   1921  CG2 THR B 150      -2.600  -7.984  -1.328  1.00 95.19           C  
ATOM   1922  OG1 THR B 150      -1.749  -5.832  -0.661  1.00 95.19           O  
ATOM   1923  N   MET B 151      -1.885  -8.836   2.660  1.00 96.62           N  
ATOM   1924  CA  MET B 151      -1.622 -10.148   3.242  1.00 96.62           C  
ATOM   1925  C   MET B 151      -2.896 -10.750   3.824  1.00 96.62           C  
ATOM   1926  CB  MET B 151      -0.546 -10.055   4.324  1.00 96.62           C  
ATOM   1927  O   MET B 151      -3.168 -11.938   3.643  1.00 96.62           O  
ATOM   1928  CG  MET B 151       0.869  -9.969   3.777  1.00 96.62           C  
ATOM   1929  SD  MET B 151       2.141 -10.078   5.094  1.00 96.62           S  
ATOM   1930  CE  MET B 151       1.730  -8.602   6.062  1.00 96.62           C  
ATOM   1931  N   PRO B 152      -3.738  -9.977   4.527  1.00 96.75           N  
ATOM   1932  CA  PRO B 152      -4.930 -10.586   5.117  1.00 96.75           C  
ATOM   1933  C   PRO B 152      -5.883 -11.148   4.070  1.00 96.75           C  
ATOM   1934  CB  PRO B 152      -5.578  -9.438   5.887  1.00 96.75           C  
ATOM   1935  O   PRO B 152      -6.480 -12.211   4.277  1.00 96.75           O  
ATOM   1936  CG  PRO B 152      -4.461  -8.477   6.160  1.00 96.75           C  
ATOM   1937  CD  PRO B 152      -3.504  -8.523   5.000  1.00 96.75           C  
ATOM   1938  N   THR B 153      -6.023 -10.445   2.959  1.00 96.75           N  
ATOM   1939  CA  THR B 153      -6.934 -10.914   1.919  1.00 96.75           C  
ATOM   1940  C   THR B 153      -6.414 -12.195   1.281  1.00 96.75           C  
ATOM   1941  CB  THR B 153      -7.133  -9.836   0.832  1.00 96.75           C  
ATOM   1942  O   THR B 153      -7.191 -13.102   0.983  1.00 96.75           O  
ATOM   1943  CG2 THR B 153      -7.578  -8.516   1.441  1.00 96.75           C  
ATOM   1944  OG1 THR B 153      -5.898  -9.641   0.133  1.00 96.75           O  
ATOM   1945  N   THR B 154      -5.141 -12.227   1.099  1.00 97.94           N  
ATOM   1946  CA  THR B 154      -4.520 -13.445   0.604  1.00 97.94           C  
ATOM   1947  C   THR B 154      -4.680 -14.586   1.613  1.00 97.94           C  
ATOM   1948  CB  THR B 154      -3.025 -13.234   0.301  1.00 97.94           C  
ATOM   1949  O   THR B 154      -5.008 -15.711   1.240  1.00 97.94           O  
ATOM   1950  CG2 THR B 154      -2.393 -14.492  -0.276  1.00 97.94           C  
ATOM   1951  OG1 THR B 154      -2.887 -12.164  -0.646  1.00 97.94           O  
ATOM   1952  N   ALA B 155      -4.477 -14.289   2.896  1.00 98.31           N  
ATOM   1953  CA  ALA B 155      -4.602 -15.281   3.963  1.00 98.31           C  
ATOM   1954  C   ALA B 155      -6.008 -15.875   3.996  1.00 98.31           C  
ATOM   1955  CB  ALA B 155      -4.262 -14.656   5.312  1.00 98.31           C  
ATOM   1956  O   ALA B 155      -6.172 -17.094   3.969  1.00 98.31           O  
ATOM   1957  N   ILE B 156      -7.016 -15.031   3.967  1.00 97.62           N  
ATOM   1958  CA  ILE B 156      -8.406 -15.484   3.992  1.00 97.62           C  
ATOM   1959  C   ILE B 156      -8.680 -16.359   2.768  1.00 97.62           C  
ATOM   1960  CB  ILE B 156      -9.383 -14.297   4.039  1.00 97.62           C  
ATOM   1961  O   ILE B 156      -9.367 -17.375   2.867  1.00 97.62           O  
ATOM   1962  CG1 ILE B 156      -9.219 -13.516   5.352  1.00 97.62           C  
ATOM   1963  CG2 ILE B 156     -10.828 -14.781   3.875  1.00 97.62           C  
ATOM   1964  CD1 ILE B 156      -9.438 -14.352   6.602  1.00 97.62           C  
ATOM   1965  N   THR B 157      -8.180 -15.984   1.646  1.00 98.25           N  
ATOM   1966  CA  THR B 157      -8.375 -16.734   0.416  1.00 98.25           C  
ATOM   1967  C   THR B 157      -7.762 -18.125   0.531  1.00 98.25           C  
ATOM   1968  CB  THR B 157      -7.773 -16.000  -0.797  1.00 98.25           C  
ATOM   1969  O   THR B 157      -8.375 -19.125   0.125  1.00 98.25           O  
ATOM   1970  CG2 THR B 157      -7.969 -16.812  -2.078  1.00 98.25           C  
ATOM   1971  OG1 THR B 157      -8.414 -14.734  -0.945  1.00 98.25           O  
ATOM   1972  N   LEU B 158      -6.566 -18.234   1.085  1.00 98.75           N  
ATOM   1973  CA  LEU B 158      -5.902 -19.516   1.272  1.00 98.75           C  
ATOM   1974  C   LEU B 158      -6.637 -20.359   2.311  1.00 98.75           C  
ATOM   1975  CB  LEU B 158      -4.449 -19.312   1.701  1.00 98.75           C  
ATOM   1976  O   LEU B 158      -6.754 -21.578   2.156  1.00 98.75           O  
ATOM   1977  CG  LEU B 158      -3.496 -18.781   0.633  1.00 98.75           C  
ATOM   1978  CD1 LEU B 158      -2.158 -18.391   1.258  1.00 98.75           C  
ATOM   1979  CD2 LEU B 158      -3.301 -19.797  -0.477  1.00 98.75           C  
ATOM   1980  N   GLN B 159      -7.121 -19.703   3.363  1.00 98.38           N  
ATOM   1981  CA  GLN B 159      -7.949 -20.406   4.344  1.00 98.38           C  
ATOM   1982  C   GLN B 159      -9.188 -21.000   3.688  1.00 98.38           C  
ATOM   1983  CB  GLN B 159      -8.359 -19.453   5.473  1.00 98.38           C  
ATOM   1984  O   GLN B 159      -9.539 -22.156   3.945  1.00 98.38           O  
ATOM   1985  CG  GLN B 159      -7.211 -19.094   6.410  1.00 98.38           C  
ATOM   1986  CD  GLN B 159      -7.598 -18.031   7.418  1.00 98.38           C  
ATOM   1987  NE2 GLN B 159      -6.773 -17.859   8.445  1.00 98.38           N  
ATOM   1988  OE1 GLN B 159      -8.625 -17.359   7.270  1.00 98.38           O  
ATOM   1989  N   GLN B 160      -9.805 -20.234   2.828  1.00 97.62           N  
ATOM   1990  CA  GLN B 160     -10.984 -20.719   2.117  1.00 97.62           C  
ATOM   1991  C   GLN B 160     -10.633 -21.844   1.149  1.00 97.62           C  
ATOM   1992  CB  GLN B 160     -11.656 -19.562   1.365  1.00 97.62           C  
ATOM   1993  O   GLN B 160     -11.383 -22.812   1.029  1.00 97.62           O  
ATOM   1994  CG  GLN B 160     -12.375 -18.562   2.271  1.00 97.62           C  
ATOM   1995  CD  GLN B 160     -13.125 -17.500   1.495  1.00 97.62           C  
ATOM   1996  NE2 GLN B 160     -13.523 -16.438   2.182  1.00 97.62           N  
ATOM   1997  OE1 GLN B 160     -13.352 -17.641   0.288  1.00 97.62           O  
ATOM   1998  N   ALA B 161      -9.562 -21.688   0.450  1.00 98.56           N  
ATOM   1999  CA  ALA B 161      -9.109 -22.734  -0.446  1.00 98.56           C  
ATOM   2000  C   ALA B 161      -8.883 -24.047   0.316  1.00 98.56           C  
ATOM   2001  CB  ALA B 161      -7.832 -22.312  -1.165  1.00 98.56           C  
ATOM   2002  O   ALA B 161      -9.266 -25.125  -0.153  1.00 98.56           O  
ATOM   2003  N   LYS B 162      -8.227 -23.922   1.448  1.00 98.44           N  
ATOM   2004  CA  LYS B 162      -7.988 -25.078   2.307  1.00 98.44           C  
ATOM   2005  C   LYS B 162      -9.305 -25.688   2.791  1.00 98.44           C  
ATOM   2006  CB  LYS B 162      -7.117 -24.703   3.504  1.00 98.44           C  
ATOM   2007  O   LYS B 162      -9.500 -26.906   2.715  1.00 98.44           O  
ATOM   2008  CG  LYS B 162      -6.750 -25.859   4.406  1.00 98.44           C  
ATOM   2009  CD  LYS B 162      -5.855 -25.422   5.555  1.00 98.44           C  
ATOM   2010  CE  LYS B 162      -5.520 -26.578   6.480  1.00 98.44           C  
ATOM   2011  NZ  LYS B 162      -4.664 -26.156   7.625  1.00 98.44           N  
ATOM   2012  N   ALA B 163     -10.227 -24.828   3.277  1.00 97.44           N  
ATOM   2013  CA  ALA B 163     -11.516 -25.281   3.803  1.00 97.44           C  
ATOM   2014  C   ALA B 163     -12.328 -26.000   2.729  1.00 97.44           C  
ATOM   2015  CB  ALA B 163     -12.305 -24.094   4.352  1.00 97.44           C  
ATOM   2016  O   ALA B 163     -13.055 -26.953   3.023  1.00 97.44           O  
ATOM   2017  N   ARG B 164     -12.156 -25.625   1.527  1.00 97.06           N  
ATOM   2018  CA  ARG B 164     -12.930 -26.188   0.424  1.00 97.06           C  
ATOM   2019  C   ARG B 164     -12.141 -27.281  -0.285  1.00 97.06           C  
ATOM   2020  CB  ARG B 164     -13.320 -25.094  -0.574  1.00 97.06           C  
ATOM   2021  O   ARG B 164     -12.586 -27.812  -1.306  1.00 97.06           O  
ATOM   2022  CG  ARG B 164     -14.281 -24.062  -0.012  1.00 97.06           C  
ATOM   2023  CD  ARG B 164     -14.570 -22.953  -1.014  1.00 97.06           C  
ATOM   2024  NE  ARG B 164     -15.383 -21.891  -0.425  1.00 97.06           N  
ATOM   2025  NH1 ARG B 164     -15.477 -20.625  -2.348  1.00 97.06           N  
ATOM   2026  NH2 ARG B 164     -16.531 -19.906  -0.439  1.00 97.06           N  
ATOM   2027  CZ  ARG B 164     -15.797 -20.812  -1.071  1.00 97.06           C  
ATOM   2028  N   ASP B 165     -10.984 -27.516   0.175  1.00 97.38           N  
ATOM   2029  CA  ASP B 165     -10.109 -28.547  -0.350  1.00 97.38           C  
ATOM   2030  C   ASP B 165      -9.867 -28.359  -1.848  1.00 97.38           C  
ATOM   2031  CB  ASP B 165     -10.695 -29.938  -0.079  1.00 97.38           C  
ATOM   2032  O   ASP B 165     -10.016 -29.312  -2.625  1.00 97.38           O  
ATOM   2033  CG  ASP B 165      -9.688 -31.062  -0.275  1.00 97.38           C  
ATOM   2034  OD1 ASP B 165      -8.484 -30.844  -0.018  1.00 97.38           O  
ATOM   2035  OD2 ASP B 165     -10.102 -32.156  -0.693  1.00 97.38           O  
ATOM   2036  N   VAL B 166      -9.664 -27.125  -2.283  1.00 98.06           N  
ATOM   2037  CA  VAL B 166      -9.312 -26.844  -3.670  1.00 98.06           C  
ATOM   2038  C   VAL B 166      -7.902 -27.344  -3.963  1.00 98.06           C  
ATOM   2039  CB  VAL B 166      -9.414 -25.328  -3.973  1.00 98.06           C  
ATOM   2040  O   VAL B 166      -6.930 -26.859  -3.379  1.00 98.06           O  
ATOM   2041  CG1 VAL B 166      -9.117 -25.047  -5.445  1.00 98.06           C  
ATOM   2042  CG2 VAL B 166     -10.797 -24.797  -3.592  1.00 98.06           C  
ATOM   2043  N   GLN B 167      -7.730 -28.141  -4.945  1.00 97.12           N  
ATOM   2044  CA  GLN B 167      -6.488 -28.891  -5.137  1.00 97.12           C  
ATOM   2045  C   GLN B 167      -5.633 -28.266  -6.230  1.00 97.12           C  
ATOM   2046  CB  GLN B 167      -6.785 -30.344  -5.480  1.00 97.12           C  
ATOM   2047  O   GLN B 167      -4.445 -28.562  -6.352  1.00 97.12           O  
ATOM   2048  CG  GLN B 167      -7.461 -31.125  -4.355  1.00 97.12           C  
ATOM   2049  CD  GLN B 167      -6.578 -31.266  -3.127  1.00 97.12           C  
ATOM   2050  NE2 GLN B 167      -7.164 -31.078  -1.950  1.00 97.12           N  
ATOM   2051  OE1 GLN B 167      -5.379 -31.547  -3.236  1.00 97.12           O  
ATOM   2052  N   ASN B 168      -6.199 -27.453  -7.059  1.00 98.50           N  
ATOM   2053  CA  ASN B 168      -5.492 -26.922  -8.219  1.00 98.50           C  
ATOM   2054  C   ASN B 168      -5.176 -25.438  -8.062  1.00 98.50           C  
ATOM   2055  CB  ASN B 168      -6.305 -27.156  -9.492  1.00 98.50           C  
ATOM   2056  O   ASN B 168      -5.062 -24.719  -9.055  1.00 98.50           O  
ATOM   2057  CG  ASN B 168      -7.570 -26.328  -9.547  1.00 98.50           C  
ATOM   2058  ND2 ASN B 168      -7.910 -25.828 -10.727  1.00 98.50           N  
ATOM   2059  OD1 ASN B 168      -8.234 -26.125  -8.523  1.00 98.50           O  
ATOM   2060  N   PHE B 169      -5.238 -24.906  -6.809  1.00 98.81           N  
ATOM   2061  CA  PHE B 169      -4.926 -23.516  -6.496  1.00 98.81           C  
ATOM   2062  C   PHE B 169      -3.541 -23.406  -5.867  1.00 98.81           C  
ATOM   2063  CB  PHE B 169      -5.980 -22.922  -5.551  1.00 98.81           C  
ATOM   2064  O   PHE B 169      -3.242 -24.062  -4.879  1.00 98.81           O  
ATOM   2065  CG  PHE B 169      -5.809 -21.453  -5.301  1.00 98.81           C  
ATOM   2066  CD1 PHE B 169      -5.520 -20.984  -4.023  1.00 98.81           C  
ATOM   2067  CD2 PHE B 169      -5.941 -20.531  -6.336  1.00 98.81           C  
ATOM   2068  CE1 PHE B 169      -5.363 -19.609  -3.789  1.00 98.81           C  
ATOM   2069  CE2 PHE B 169      -5.785 -19.172  -6.109  1.00 98.81           C  
ATOM   2070  CZ  PHE B 169      -5.500 -18.719  -4.832  1.00 98.81           C  
ATOM   2071  N   TYR B 170      -2.688 -22.547  -6.445  1.00 98.81           N  
ATOM   2072  CA  TYR B 170      -1.317 -22.312  -5.996  1.00 98.81           C  
ATOM   2073  C   TYR B 170      -1.049 -20.828  -5.785  1.00 98.81           C  
ATOM   2074  CB  TYR B 170      -0.320 -22.891  -7.008  1.00 98.81           C  
ATOM   2075  O   TYR B 170      -1.686 -19.984  -6.414  1.00 98.81           O  
ATOM   2076  CG  TYR B 170      -0.468 -24.375  -7.234  1.00 98.81           C  
ATOM   2077  CD1 TYR B 170       0.181 -25.281  -6.410  1.00 98.81           C  
ATOM   2078  CD2 TYR B 170      -1.254 -24.859  -8.273  1.00 98.81           C  
ATOM   2079  CE1 TYR B 170       0.049 -26.656  -6.613  1.00 98.81           C  
ATOM   2080  CE2 TYR B 170      -1.393 -26.234  -8.484  1.00 98.81           C  
ATOM   2081  OH  TYR B 170      -0.872 -28.469  -7.859  1.00 98.81           O  
ATOM   2082  CZ  TYR B 170      -0.739 -27.125  -7.652  1.00 98.81           C  
ATOM   2083  N   PHE B 171      -0.218 -20.625  -4.895  1.00 98.75           N  
ATOM   2084  CA  PHE B 171       0.105 -19.266  -4.477  1.00 98.75           C  
ATOM   2085  C   PHE B 171       1.597 -18.984  -4.629  1.00 98.75           C  
ATOM   2086  CB  PHE B 171      -0.325 -19.031  -3.023  1.00 98.75           C  
ATOM   2087  O   PHE B 171       2.424 -19.688  -4.035  1.00 98.75           O  
ATOM   2088  CG  PHE B 171      -0.000 -17.656  -2.508  1.00 98.75           C  
ATOM   2089  CD1 PHE B 171       0.886 -17.484  -1.451  1.00 98.75           C  
ATOM   2090  CD2 PHE B 171      -0.582 -16.531  -3.080  1.00 98.75           C  
ATOM   2091  CE1 PHE B 171       1.188 -16.203  -0.972  1.00 98.75           C  
ATOM   2092  CE2 PHE B 171      -0.285 -15.250  -2.605  1.00 98.75           C  
ATOM   2093  CZ  PHE B 171       0.599 -15.094  -1.551  1.00 98.75           C  
ATOM   2094  N   PHE B 172       1.981 -18.016  -5.457  1.00 98.12           N  
ATOM   2095  CA  PHE B 172       3.336 -17.484  -5.539  1.00 98.12           C  
ATOM   2096  C   PHE B 172       3.490 -16.266  -4.633  1.00 98.12           C  
ATOM   2097  CB  PHE B 172       3.682 -17.109  -6.984  1.00 98.12           C  
ATOM   2098  O   PHE B 172       3.012 -15.180  -4.961  1.00 98.12           O  
ATOM   2099  CG  PHE B 172       5.129 -16.766  -7.188  1.00 98.12           C  
ATOM   2100  CD1 PHE B 172       5.574 -15.453  -7.008  1.00 98.12           C  
ATOM   2101  CD2 PHE B 172       6.047 -17.734  -7.559  1.00 98.12           C  
ATOM   2102  CE1 PHE B 172       6.914 -15.125  -7.199  1.00 98.12           C  
ATOM   2103  CE2 PHE B 172       7.391 -17.406  -7.750  1.00 98.12           C  
ATOM   2104  CZ  PHE B 172       7.820 -16.109  -7.570  1.00 98.12           C  
ATOM   2105  N   CYS B 173       4.227 -16.391  -3.602  1.00 96.75           N  
ATOM   2106  CA  CYS B 173       4.285 -15.422  -2.516  1.00 96.75           C  
ATOM   2107  C   CYS B 173       5.391 -14.398  -2.754  1.00 96.75           C  
ATOM   2108  CB  CYS B 173       4.508 -16.125  -1.178  1.00 96.75           C  
ATOM   2109  O   CYS B 173       6.566 -14.758  -2.824  1.00 96.75           O  
ATOM   2110  SG  CYS B 173       4.410 -15.023   0.250  1.00 96.75           S  
ATOM   2111  N   GLN B 174       5.051 -13.148  -2.816  1.00 95.69           N  
ATOM   2112  CA  GLN B 174       5.969 -12.016  -2.814  1.00 95.69           C  
ATOM   2113  C   GLN B 174       5.500 -10.930  -1.854  1.00 95.69           C  
ATOM   2114  CB  GLN B 174       6.121 -11.445  -4.227  1.00 95.69           C  
ATOM   2115  O   GLN B 174       5.520  -9.742  -2.193  1.00 95.69           O  
ATOM   2116  CG  GLN B 174       7.160 -10.336  -4.332  1.00 95.69           C  
ATOM   2117  CD  GLN B 174       8.547 -10.797  -3.906  1.00 95.69           C  
ATOM   2118  NE2 GLN B 174       9.188 -10.008  -3.051  1.00 95.69           N  
ATOM   2119  OE1 GLN B 174       9.031 -11.844  -4.340  1.00 95.69           O  
ATOM   2120  N   HIS B 175       4.871 -11.367  -0.756  1.00 96.38           N  
ATOM   2121  CA  HIS B 175       4.594 -10.445   0.337  1.00 96.38           C  
ATOM   2122  C   HIS B 175       5.871 -10.078   1.088  1.00 96.38           C  
ATOM   2123  CB  HIS B 175       3.570 -11.047   1.303  1.00 96.38           C  
ATOM   2124  O   HIS B 175       6.742 -10.930   1.283  1.00 96.38           O  
ATOM   2125  CG  HIS B 175       2.178 -11.078   0.759  1.00 96.38           C  
ATOM   2126  CD2 HIS B 175       1.332 -12.109   0.541  1.00 96.38           C  
ATOM   2127  ND1 HIS B 175       1.508  -9.938   0.365  1.00 96.38           N  
ATOM   2128  CE1 HIS B 175       0.305 -10.273  -0.072  1.00 96.38           C  
ATOM   2129  NE2 HIS B 175       0.173 -11.586   0.024  1.00 96.38           N  
ATOM   2130  N   ILE B 176       6.008  -8.844   1.401  1.00 95.75           N  
ATOM   2131  CA  ILE B 176       7.102  -8.297   2.193  1.00 95.75           C  
ATOM   2132  C   ILE B 176       6.547  -7.375   3.273  1.00 95.75           C  
ATOM   2133  CB  ILE B 176       8.117  -7.539   1.307  1.00 95.75           C  
ATOM   2134  O   ILE B 176       5.383  -6.969   3.215  1.00 95.75           O  
ATOM   2135  CG1 ILE B 176       7.395  -6.504   0.439  1.00 95.75           C  
ATOM   2136  CG2 ILE B 176       8.914  -8.523   0.441  1.00 95.75           C  
ATOM   2137  CD1 ILE B 176       8.328  -5.645  -0.403  1.00 95.75           C  
ATOM   2138  N   THR B 177       7.332  -7.117   4.293  1.00 95.75           N  
ATOM   2139  CA  THR B 177       6.832  -6.371   5.441  1.00 95.75           C  
ATOM   2140  C   THR B 177       7.516  -5.008   5.531  1.00 95.75           C  
ATOM   2141  CB  THR B 177       7.055  -7.145   6.754  1.00 95.75           C  
ATOM   2142  O   THR B 177       8.711  -4.887   5.270  1.00 95.75           O  
ATOM   2143  CG2 THR B 177       6.266  -8.453   6.758  1.00 95.75           C  
ATOM   2144  OG1 THR B 177       8.445  -7.441   6.898  1.00 95.75           O  
ATOM   2145  N   LEU B 178       6.809  -4.043   5.922  1.00 94.44           N  
ATOM   2146  CA  LEU B 178       7.211  -2.641   5.867  1.00 94.44           C  
ATOM   2147  C   LEU B 178       8.164  -2.305   7.008  1.00 94.44           C  
ATOM   2148  CB  LEU B 178       5.984  -1.728   5.922  1.00 94.44           C  
ATOM   2149  O   LEU B 178       9.148  -1.588   6.812  1.00 94.44           O  
ATOM   2150  CG  LEU B 178       6.250  -0.226   5.809  1.00 94.44           C  
ATOM   2151  CD1 LEU B 178       6.820   0.109   4.438  1.00 94.44           C  
ATOM   2152  CD2 LEU B 178       4.977   0.565   6.070  1.00 94.44           C  
ATOM   2153  N   ILE B 179       7.980  -2.809   8.211  1.00 95.62           N  
ATOM   2154  CA  ILE B 179       8.656  -2.369   9.430  1.00 95.62           C  
ATOM   2155  C   ILE B 179      10.148  -2.662   9.328  1.00 95.62           C  
ATOM   2156  CB  ILE B 179       8.055  -3.051  10.688  1.00 95.62           C  
ATOM   2157  O   ILE B 179      10.977  -1.771   9.531  1.00 95.62           O  
ATOM   2158  CG1 ILE B 179       6.641  -2.531  10.953  1.00 95.62           C  
ATOM   2159  CG2 ILE B 179       8.961  -2.828  11.898  1.00 95.62           C  
ATOM   2160  CD1 ILE B 179       6.551  -1.018  11.086  1.00 95.62           C  
ATOM   2161  N   PRO B 180      10.609  -3.807   8.883  1.00 95.62           N  
ATOM   2162  CA  PRO B 180      12.047  -4.043   8.719  1.00 95.62           C  
ATOM   2163  C   PRO B 180      12.688  -3.098   7.707  1.00 95.62           C  
ATOM   2164  CB  PRO B 180      12.109  -5.492   8.227  1.00 95.62           C  
ATOM   2165  O   PRO B 180      13.844  -2.703   7.871  1.00 95.62           O  
ATOM   2166  CG  PRO B 180      10.891  -6.141   8.789  1.00 95.62           C  
ATOM   2167  CD  PRO B 180       9.766  -5.145   8.773  1.00 95.62           C  
ATOM   2168  N   THR B 181      12.000  -2.768   6.738  1.00 93.38           N  
ATOM   2169  CA  THR B 181      12.508  -1.864   5.711  1.00 93.38           C  
ATOM   2170  C   THR B 181      12.750  -0.471   6.285  1.00 93.38           C  
ATOM   2171  CB  THR B 181      11.539  -1.771   4.516  1.00 93.38           C  
ATOM   2172  O   THR B 181      13.781   0.146   6.023  1.00 93.38           O  
ATOM   2173  CG2 THR B 181      12.102  -0.865   3.426  1.00 93.38           C  
ATOM   2174  OG1 THR B 181      11.336  -3.080   3.975  1.00 93.38           O  
ATOM   2175  N   LEU B 182      11.766  -0.020   7.078  1.00 95.31           N  
ATOM   2176  CA  LEU B 182      11.930   1.291   7.695  1.00 95.31           C  
ATOM   2177  C   LEU B 182      13.117   1.302   8.648  1.00 95.31           C  
ATOM   2178  CB  LEU B 182      10.656   1.686   8.453  1.00 95.31           C  
ATOM   2179  O   LEU B 182      13.883   2.268   8.680  1.00 95.31           O  
ATOM   2180  CG  LEU B 182       9.398   1.890   7.602  1.00 95.31           C  
ATOM   2181  CD1 LEU B 182       8.234   2.328   8.477  1.00 95.31           C  
ATOM   2182  CD2 LEU B 182       9.656   2.910   6.500  1.00 95.31           C  
ATOM   2183  N   ARG B 183      13.273   0.253   9.336  1.00 95.81           N  
ATOM   2184  CA  ARG B 183      14.430   0.137  10.227  1.00 95.81           C  
ATOM   2185  C   ARG B 183      15.734   0.160   9.438  1.00 95.81           C  
ATOM   2186  CB  ARG B 183      14.336  -1.146  11.055  1.00 95.81           C  
ATOM   2187  O   ARG B 183      16.656   0.910   9.766  1.00 95.81           O  
ATOM   2188  CG  ARG B 183      15.477  -1.312  12.055  1.00 95.81           C  
ATOM   2189  CD  ARG B 183      15.281  -2.545  12.930  1.00 95.81           C  
ATOM   2190  NE  ARG B 183      14.125  -2.404  13.805  1.00 95.81           N  
ATOM   2191  NH1 ARG B 183      15.211  -1.091  15.367  1.00 95.81           N  
ATOM   2192  NH2 ARG B 183      13.008  -1.657  15.672  1.00 95.81           N  
ATOM   2193  CZ  ARG B 183      14.117  -1.718  14.945  1.00 95.81           C  
ATOM   2194  N   SER B 184      15.797  -0.604   8.383  1.00 94.31           N  
ATOM   2195  CA  SER B 184      16.984  -0.685   7.539  1.00 94.31           C  
ATOM   2196  C   SER B 184      17.359   0.680   6.965  1.00 94.31           C  
ATOM   2197  CB  SER B 184      16.781  -1.686   6.402  1.00 94.31           C  
ATOM   2198  O   SER B 184      18.531   1.034   6.891  1.00 94.31           O  
ATOM   2199  OG  SER B 184      17.922  -1.766   5.578  1.00 94.31           O  
ATOM   2200  N   LEU B 185      16.375   1.435   6.562  1.00 93.94           N  
ATOM   2201  CA  LEU B 185      16.594   2.773   6.023  1.00 93.94           C  
ATOM   2202  C   LEU B 185      17.172   3.699   7.090  1.00 93.94           C  
ATOM   2203  CB  LEU B 185      15.289   3.354   5.477  1.00 93.94           C  
ATOM   2204  O   LEU B 185      18.078   4.484   6.812  1.00 93.94           O  
ATOM   2205  CG  LEU B 185      14.758   2.730   4.188  1.00 93.94           C  
ATOM   2206  CD1 LEU B 185      13.375   3.279   3.863  1.00 93.94           C  
ATOM   2207  CD2 LEU B 185      15.727   2.988   3.031  1.00 93.94           C  
ATOM   2208  N   LEU B 186      16.641   3.553   8.328  1.00 95.62           N  
ATOM   2209  CA  LEU B 186      17.047   4.434   9.422  1.00 95.62           C  
ATOM   2210  C   LEU B 186      18.422   4.047   9.961  1.00 95.62           C  
ATOM   2211  CB  LEU B 186      16.016   4.387  10.547  1.00 95.62           C  
ATOM   2212  O   LEU B 186      19.109   4.879  10.547  1.00 95.62           O  
ATOM   2213  CG  LEU B 186      14.711   5.160  10.312  1.00 95.62           C  
ATOM   2214  CD1 LEU B 186      13.680   4.809  11.383  1.00 95.62           C  
ATOM   2215  CD2 LEU B 186      14.977   6.660  10.297  1.00 95.62           C  
ATOM   2216  N   GLU B 187      18.875   2.854   9.781  1.00 94.81           N  
ATOM   2217  CA  GLU B 187      20.172   2.373  10.258  1.00 94.81           C  
ATOM   2218  C   GLU B 187      21.297   2.793   9.320  1.00 94.81           C  
ATOM   2219  CB  GLU B 187      20.156   0.849  10.414  1.00 94.81           C  
ATOM   2220  O   GLU B 187      22.469   2.760   9.695  1.00 94.81           O  
ATOM   2221  CG  GLU B 187      19.406   0.363  11.648  1.00 94.81           C  
ATOM   2222  CD  GLU B 187      19.234  -1.146  11.688  1.00 94.81           C  
ATOM   2223  OE1 GLU B 187      18.734  -1.673  12.703  1.00 94.81           O  
ATOM   2224  OE2 GLU B 187      19.594  -1.807  10.688  1.00 94.81           O  
ATOM   2225  N   GLN B 188      20.938   3.174   8.078  1.00 90.31           N  
ATOM   2226  CA  GLN B 188      21.938   3.676   7.152  1.00 90.31           C  
ATOM   2227  C   GLN B 188      22.484   5.023   7.609  1.00 90.31           C  
ATOM   2228  CB  GLN B 188      21.359   3.799   5.742  1.00 90.31           C  
ATOM   2229  O   GLN B 188      21.719   5.918   7.977  1.00 90.31           O  
ATOM   2230  CG  GLN B 188      20.984   2.463   5.109  1.00 90.31           C  
ATOM   2231  CD  GLN B 188      20.547   2.600   3.664  1.00 90.31           C  
ATOM   2232  NE2 GLN B 188      20.219   1.477   3.035  1.00 90.31           N  
ATOM   2233  OE1 GLN B 188      20.516   3.705   3.115  1.00 90.31           O  
ATOM   2234  N   PRO B 189      23.766   5.043   7.438  1.00 84.75           N  
ATOM   2235  CA  PRO B 189      24.359   6.344   7.770  1.00 84.75           C  
ATOM   2236  C   PRO B 189      23.891   7.457   6.832  1.00 84.75           C  
ATOM   2237  CB  PRO B 189      25.859   6.105   7.625  1.00 84.75           C  
ATOM   2238  O   PRO B 189      23.703   7.227   5.633  1.00 84.75           O  
ATOM   2239  CG  PRO B 189      25.969   4.832   6.852  1.00 84.75           C  
ATOM   2240  CD  PRO B 189      24.641   4.133   6.887  1.00 84.75           C  
ATOM   2241  N   ASP B 190      23.516   8.562   7.227  1.00 83.25           N  
ATOM   2242  CA  ASP B 190      23.188   9.758   6.465  1.00 83.25           C  
ATOM   2243  C   ASP B 190      21.891   9.570   5.668  1.00 83.25           C  
ATOM   2244  CB  ASP B 190      24.328  10.133   5.523  1.00 83.25           C  
ATOM   2245  O   ASP B 190      21.812   9.969   4.504  1.00 83.25           O  
ATOM   2246  CG  ASP B 190      25.609  10.477   6.262  1.00 83.25           C  
ATOM   2247  OD1 ASP B 190      25.547  11.078   7.355  1.00 83.25           O  
ATOM   2248  OD2 ASP B 190      26.703  10.141   5.746  1.00 83.25           O  
ATOM   2249  N   ASN B 191      20.969   8.781   6.070  1.00 87.12           N  
ATOM   2250  CA  ASN B 191      19.703   8.555   5.379  1.00 87.12           C  
ATOM   2251  C   ASN B 191      18.969   9.867   5.102  1.00 87.12           C  
ATOM   2252  CB  ASN B 191      18.797   7.609   6.188  1.00 87.12           C  
ATOM   2253  O   ASN B 191      18.109   9.930   4.227  1.00 87.12           O  
ATOM   2254  CG  ASN B 191      18.438   8.172   7.547  1.00 87.12           C  
ATOM   2255  ND2 ASN B 191      18.922   7.527   8.602  1.00 87.12           N  
ATOM   2256  OD1 ASN B 191      17.734   9.180   7.648  1.00 87.12           O  
ATOM   2257  N   GLY B 192      19.281  10.961   5.727  1.00 90.62           N  
ATOM   2258  CA  GLY B 192      18.734  12.281   5.457  1.00 90.62           C  
ATOM   2259  C   GLY B 192      17.250  12.383   5.754  1.00 90.62           C  
ATOM   2260  O   GLY B 192      16.578  13.312   5.297  1.00 90.62           O  
ATOM   2261  N   ILE B 193      16.625  11.430   6.445  1.00 96.25           N  
ATOM   2262  CA  ILE B 193      15.195  11.398   6.777  1.00 96.25           C  
ATOM   2263  C   ILE B 193      14.969  12.047   8.141  1.00 96.25           C  
ATOM   2264  CB  ILE B 193      14.641   9.961   6.770  1.00 96.25           C  
ATOM   2265  O   ILE B 193      15.523  11.602   9.148  1.00 96.25           O  
ATOM   2266  CG1 ILE B 193      14.906   9.297   5.414  1.00 96.25           C  
ATOM   2267  CG2 ILE B 193      13.148   9.953   7.105  1.00 96.25           C  
ATOM   2268  CD1 ILE B 193      14.727   7.781   5.422  1.00 96.25           C  
ATOM   2269  N   ASP B 194      14.109  13.055   8.195  1.00 97.25           N  
ATOM   2270  CA  ASP B 194      13.891  13.805   9.430  1.00 97.25           C  
ATOM   2271  C   ASP B 194      12.570  13.406  10.086  1.00 97.25           C  
ATOM   2272  CB  ASP B 194      13.914  15.305   9.148  1.00 97.25           C  
ATOM   2273  O   ASP B 194      12.367  13.648  11.281  1.00 97.25           O  
ATOM   2274  CG  ASP B 194      15.281  15.805   8.711  1.00 97.25           C  
ATOM   2275  OD1 ASP B 194      16.250  15.680   9.477  1.00 97.25           O  
ATOM   2276  OD2 ASP B 194      15.375  16.344   7.582  1.00 97.25           O  
ATOM   2277  N   ALA B 195      11.633  12.852   9.305  1.00 98.06           N  
ATOM   2278  CA  ALA B 195      10.297  12.484   9.766  1.00 98.06           C  
ATOM   2279  C   ALA B 195       9.625  11.523   8.789  1.00 98.06           C  
ATOM   2280  CB  ALA B 195       9.438  13.734   9.945  1.00 98.06           C  
ATOM   2281  O   ALA B 195      10.117  11.312   7.676  1.00 98.06           O  
ATOM   2282  N   PHE B 196       8.484  10.953   9.242  1.00 98.38           N  
ATOM   2283  CA  PHE B 196       7.777   9.984   8.406  1.00 98.38           C  
ATOM   2284  C   PHE B 196       6.293  10.312   8.344  1.00 98.38           C  
ATOM   2285  CB  PHE B 196       7.980   8.562   8.945  1.00 98.38           C  
ATOM   2286  O   PHE B 196       5.688  10.680   9.352  1.00 98.38           O  
ATOM   2287  CG  PHE B 196       9.344   8.000   8.664  1.00 98.38           C  
ATOM   2288  CD1 PHE B 196       9.578   7.238   7.527  1.00 98.38           C  
ATOM   2289  CD2 PHE B 196      10.398   8.234   9.539  1.00 98.38           C  
ATOM   2290  CE1 PHE B 196      10.844   6.711   7.266  1.00 98.38           C  
ATOM   2291  CE2 PHE B 196      11.664   7.711   9.289  1.00 98.38           C  
ATOM   2292  CZ  PHE B 196      11.883   6.953   8.148  1.00 98.38           C  
ATOM   2293  N   LEU B 197       5.762  10.219   7.191  1.00 97.81           N  
ATOM   2294  CA  LEU B 197       4.336  10.016   6.969  1.00 97.81           C  
ATOM   2295  C   LEU B 197       4.031   8.555   6.660  1.00 97.81           C  
ATOM   2296  CB  LEU B 197       3.842  10.906   5.824  1.00 97.81           C  
ATOM   2297  O   LEU B 197       4.316   8.078   5.562  1.00 97.81           O  
ATOM   2298  CG  LEU B 197       3.617  12.383   6.164  1.00 97.81           C  
ATOM   2299  CD1 LEU B 197       3.336  13.180   4.895  1.00 97.81           C  
ATOM   2300  CD2 LEU B 197       2.475  12.539   7.160  1.00 97.81           C  
ATOM   2301  N   ALA B 198       3.461   7.867   7.559  1.00 96.25           N  
ATOM   2302  CA  ALA B 198       3.193   6.438   7.434  1.00 96.25           C  
ATOM   2303  C   ALA B 198       1.856   6.188   6.742  1.00 96.25           C  
ATOM   2304  CB  ALA B 198       3.207   5.773   8.812  1.00 96.25           C  
ATOM   2305  O   ALA B 198       0.936   7.004   6.844  1.00 96.25           O  
ATOM   2306  N   PRO B 199       1.739   5.098   6.039  1.00 94.38           N  
ATOM   2307  CA  PRO B 199       0.529   4.785   5.273  1.00 94.38           C  
ATOM   2308  C   PRO B 199      -0.640   4.367   6.164  1.00 94.38           C  
ATOM   2309  CB  PRO B 199       0.968   3.631   4.371  1.00 94.38           C  
ATOM   2310  O   PRO B 199      -0.540   3.383   6.898  1.00 94.38           O  
ATOM   2311  CG  PRO B 199       2.074   2.959   5.121  1.00 94.38           C  
ATOM   2312  CD  PRO B 199       2.748   3.980   5.992  1.00 94.38           C  
ATOM   2313  N   GLY B 200      -1.784   5.000   5.996  1.00 92.50           N  
ATOM   2314  CA  GLY B 200      -2.988   4.660   6.734  1.00 92.50           C  
ATOM   2315  C   GLY B 200      -3.484   3.256   6.457  1.00 92.50           C  
ATOM   2316  O   GLY B 200      -3.906   2.547   7.371  1.00 92.50           O  
ATOM   2317  N   HIS B 201      -3.395   2.822   5.230  1.00 91.38           N  
ATOM   2318  CA  HIS B 201      -3.986   1.544   4.852  1.00 91.38           C  
ATOM   2319  C   HIS B 201      -3.146   0.377   5.363  1.00 91.38           C  
ATOM   2320  CB  HIS B 201      -4.145   1.452   3.334  1.00 91.38           C  
ATOM   2321  O   HIS B 201      -3.684  -0.685   5.688  1.00 91.38           O  
ATOM   2322  CG  HIS B 201      -2.852   1.570   2.590  1.00 91.38           C  
ATOM   2323  CD2 HIS B 201      -1.983   0.625   2.160  1.00 91.38           C  
ATOM   2324  ND1 HIS B 201      -2.322   2.783   2.205  1.00 91.38           N  
ATOM   2325  CE1 HIS B 201      -1.182   2.578   1.570  1.00 91.38           C  
ATOM   2326  NE2 HIS B 201      -0.953   1.277   1.528  1.00 91.38           N  
ATOM   2327  N   VAL B 202      -1.847   0.534   5.422  1.00 94.44           N  
ATOM   2328  CA  VAL B 202      -1.028  -0.490   6.062  1.00 94.44           C  
ATOM   2329  C   VAL B 202      -1.262  -0.469   7.574  1.00 94.44           C  
ATOM   2330  CB  VAL B 202       0.472  -0.294   5.754  1.00 94.44           C  
ATOM   2331  O   VAL B 202      -1.432  -1.520   8.195  1.00 94.44           O  
ATOM   2332  CG1 VAL B 202       1.320  -1.298   6.531  1.00 94.44           C  
ATOM   2333  CG2 VAL B 202       0.728  -0.424   4.254  1.00 94.44           C  
ATOM   2334  N   SER B 203      -1.366   0.698   8.117  1.00 95.00           N  
ATOM   2335  CA  SER B 203      -1.508   0.914   9.555  1.00 95.00           C  
ATOM   2336  C   SER B 203      -2.854   0.403  10.062  1.00 95.00           C  
ATOM   2337  CB  SER B 203      -1.358   2.398   9.891  1.00 95.00           C  
ATOM   2338  O   SER B 203      -2.994   0.069  11.234  1.00 95.00           O  
ATOM   2339  OG  SER B 203      -0.141   2.910   9.375  1.00 95.00           O  
ATOM   2340  N   MET B 204      -3.844   0.378   9.242  1.00 93.25           N  
ATOM   2341  CA  MET B 204      -5.137  -0.168   9.641  1.00 93.25           C  
ATOM   2342  C   MET B 204      -5.012  -1.642  10.016  1.00 93.25           C  
ATOM   2343  CB  MET B 204      -6.168   0.006   8.523  1.00 93.25           C  
ATOM   2344  O   MET B 204      -5.844  -2.172  10.758  1.00 93.25           O  
ATOM   2345  CG  MET B 204      -5.988  -0.966   7.371  1.00 93.25           C  
ATOM   2346  SD  MET B 204      -7.285  -0.778   6.090  1.00 93.25           S  
ATOM   2347  CE  MET B 204      -6.715  -2.000   4.875  1.00 93.25           C  
ATOM   2348  N   VAL B 205      -3.977  -2.277   9.469  1.00 95.12           N  
ATOM   2349  CA  VAL B 205      -3.750  -3.693   9.742  1.00 95.12           C  
ATOM   2350  C   VAL B 205      -2.826  -3.844  10.945  1.00 95.12           C  
ATOM   2351  CB  VAL B 205      -3.152  -4.422   8.516  1.00 95.12           C  
ATOM   2352  O   VAL B 205      -3.184  -4.492  11.930  1.00 95.12           O  
ATOM   2353  CG1 VAL B 205      -2.826  -5.875   8.859  1.00 95.12           C  
ATOM   2354  CG2 VAL B 205      -4.113  -4.352   7.332  1.00 95.12           C  
ATOM   2355  N   ILE B 206      -1.687  -3.158  10.961  1.00 95.81           N  
ATOM   2356  CA  ILE B 206      -0.636  -3.473  11.922  1.00 95.81           C  
ATOM   2357  C   ILE B 206      -0.726  -2.523  13.117  1.00 95.81           C  
ATOM   2358  CB  ILE B 206       0.765  -3.391  11.281  1.00 95.81           C  
ATOM   2359  O   ILE B 206      -0.036  -2.713  14.125  1.00 95.81           O  
ATOM   2360  CG1 ILE B 206       1.039  -1.967  10.781  1.00 95.81           C  
ATOM   2361  CG2 ILE B 206       0.896  -4.406  10.141  1.00 95.81           C  
ATOM   2362  CD1 ILE B 206       2.453  -1.756  10.258  1.00 95.81           C  
ATOM   2363  N   GLY B 207      -1.520  -1.491  13.016  1.00 95.56           N  
ATOM   2364  CA  GLY B 207      -1.616  -0.521  14.094  1.00 95.56           C  
ATOM   2365  C   GLY B 207      -0.510   0.517  14.070  1.00 95.56           C  
ATOM   2366  O   GLY B 207       0.269   0.574  13.117  1.00 95.56           O  
ATOM   2367  N   THR B 208      -0.525   1.324  15.117  1.00 96.88           N  
ATOM   2368  CA  THR B 208       0.438   2.418  15.180  1.00 96.88           C  
ATOM   2369  C   THR B 208       1.624   2.045  16.062  1.00 96.88           C  
ATOM   2370  CB  THR B 208      -0.216   3.709  15.711  1.00 96.88           C  
ATOM   2371  O   THR B 208       2.705   2.625  15.938  1.00 96.88           O  
ATOM   2372  CG2 THR B 208      -1.319   4.191  14.773  1.00 96.88           C  
ATOM   2373  OG1 THR B 208      -0.778   3.455  17.000  1.00 96.88           O  
ATOM   2374  N   ASP B 209       1.445   1.076  16.906  1.00 95.19           N  
ATOM   2375  CA  ASP B 209       2.471   0.669  17.859  1.00 95.19           C  
ATOM   2376  C   ASP B 209       3.697   0.106  17.141  1.00 95.19           C  
ATOM   2377  CB  ASP B 209       1.910  -0.366  18.844  1.00 95.19           C  
ATOM   2378  O   ASP B 209       4.816   0.210  17.656  1.00 95.19           O  
ATOM   2379  CG  ASP B 209       0.917   0.225  19.828  1.00 95.19           C  
ATOM   2380  OD1 ASP B 209       0.890   1.463  20.000  1.00 95.19           O  
ATOM   2381  OD2 ASP B 209       0.158  -0.555  20.438  1.00 95.19           O  
ATOM   2382  N   ALA B 210       3.479  -0.446  16.031  1.00 95.06           N  
ATOM   2383  CA  ALA B 210       4.555  -1.070  15.273  1.00 95.06           C  
ATOM   2384  C   ALA B 210       5.621  -0.047  14.891  1.00 95.06           C  
ATOM   2385  CB  ALA B 210       3.998  -1.746  14.023  1.00 95.06           C  
ATOM   2386  O   ALA B 210       6.762  -0.410  14.602  1.00 95.06           O  
ATOM   2387  N   TYR B 211       5.277   1.231  14.891  1.00 97.31           N  
ATOM   2388  CA  TYR B 211       6.176   2.293  14.445  1.00 97.31           C  
ATOM   2389  C   TYR B 211       6.918   2.906  15.633  1.00 97.31           C  
ATOM   2390  CB  TYR B 211       5.398   3.379  13.703  1.00 97.31           C  
ATOM   2391  O   TYR B 211       7.758   3.791  15.453  1.00 97.31           O  
ATOM   2392  CG  TYR B 211       4.691   2.877  12.469  1.00 97.31           C  
ATOM   2393  CD1 TYR B 211       5.406   2.518  11.328  1.00 97.31           C  
ATOM   2394  CD2 TYR B 211       3.305   2.760  12.438  1.00 97.31           C  
ATOM   2395  CE1 TYR B 211       4.758   2.057  10.188  1.00 97.31           C  
ATOM   2396  CE2 TYR B 211       2.646   2.299  11.297  1.00 97.31           C  
ATOM   2397  OH  TYR B 211       2.734   1.494   9.055  1.00 97.31           O  
ATOM   2398  CZ  TYR B 211       3.381   1.950  10.180  1.00 97.31           C  
ATOM   2399  N   ASN B 212       6.688   2.475  16.875  1.00 97.12           N  
ATOM   2400  CA  ASN B 212       7.195   3.113  18.094  1.00 97.12           C  
ATOM   2401  C   ASN B 212       8.719   3.207  18.078  1.00 97.12           C  
ATOM   2402  CB  ASN B 212       6.719   2.361  19.328  1.00 97.12           C  
ATOM   2403  O   ASN B 212       9.289   4.168  18.594  1.00 97.12           O  
ATOM   2404  CG  ASN B 212       5.285   2.684  19.703  1.00 97.12           C  
ATOM   2405  ND2 ASN B 212       4.652   1.800  20.469  1.00 97.12           N  
ATOM   2406  OD1 ASN B 212       4.746   3.717  19.297  1.00 97.12           O  
ATOM   2407  N   PHE B 213       9.414   2.277  17.469  1.00 96.94           N  
ATOM   2408  CA  PHE B 213      10.867   2.246  17.453  1.00 96.94           C  
ATOM   2409  C   PHE B 213      11.430   3.465  16.734  1.00 96.94           C  
ATOM   2410  CB  PHE B 213      11.375   0.962  16.781  1.00 96.94           C  
ATOM   2411  O   PHE B 213      12.562   3.879  16.984  1.00 96.94           O  
ATOM   2412  CG  PHE B 213      11.281   0.983  15.281  1.00 96.94           C  
ATOM   2413  CD1 PHE B 213      10.117   0.582  14.633  1.00 96.94           C  
ATOM   2414  CD2 PHE B 213      12.359   1.405  14.516  1.00 96.94           C  
ATOM   2415  CE1 PHE B 213      10.031   0.601  13.242  1.00 96.94           C  
ATOM   2416  CE2 PHE B 213      12.281   1.426  13.125  1.00 96.94           C  
ATOM   2417  CZ  PHE B 213      11.117   1.022  12.492  1.00 96.94           C  
ATOM   2418  N   ILE B 214      10.719   4.027  15.797  1.00 97.81           N  
ATOM   2419  CA  ILE B 214      11.180   5.172  15.023  1.00 97.81           C  
ATOM   2420  C   ILE B 214      11.375   6.379  15.938  1.00 97.81           C  
ATOM   2421  CB  ILE B 214      10.195   5.520  13.883  1.00 97.81           C  
ATOM   2422  O   ILE B 214      12.375   7.086  15.844  1.00 97.81           O  
ATOM   2423  CG1 ILE B 214      10.125   4.371  12.867  1.00 97.81           C  
ATOM   2424  CG2 ILE B 214      10.594   6.832  13.203  1.00 97.81           C  
ATOM   2425  CD1 ILE B 214       9.156   4.617  11.727  1.00 97.81           C  
ATOM   2426  N   ALA B 215      10.383   6.555  16.828  1.00 98.00           N  
ATOM   2427  CA  ALA B 215      10.469   7.656  17.781  1.00 98.00           C  
ATOM   2428  C   ALA B 215      11.430   7.324  18.906  1.00 98.00           C  
ATOM   2429  CB  ALA B 215       9.086   7.980  18.344  1.00 98.00           C  
ATOM   2430  O   ALA B 215      12.258   8.156  19.297  1.00 98.00           O  
ATOM   2431  N   SER B 216      11.375   6.137  19.438  1.00 97.31           N  
ATOM   2432  CA  SER B 216      12.133   5.758  20.625  1.00 97.31           C  
ATOM   2433  C   SER B 216      13.602   5.547  20.297  1.00 97.31           C  
ATOM   2434  CB  SER B 216      11.555   4.488  21.250  1.00 97.31           C  
ATOM   2435  O   SER B 216      14.484   6.078  20.984  1.00 97.31           O  
ATOM   2436  OG  SER B 216      11.562   3.420  20.312  1.00 97.31           O  
ATOM   2437  N   ASP B 217      13.930   4.848  19.219  1.00 96.56           N  
ATOM   2438  CA  ASP B 217      15.297   4.449  18.906  1.00 96.56           C  
ATOM   2439  C   ASP B 217      15.984   5.488  18.016  1.00 96.56           C  
ATOM   2440  CB  ASP B 217      15.312   3.080  18.219  1.00 96.56           C  
ATOM   2441  O   ASP B 217      17.188   5.707  18.125  1.00 96.56           O  
ATOM   2442  CG  ASP B 217      14.680   1.988  19.062  1.00 96.56           C  
ATOM   2443  OD1 ASP B 217      14.492   2.189  20.281  1.00 96.56           O  
ATOM   2444  OD2 ASP B 217      14.367   0.915  18.500  1.00 96.56           O  
ATOM   2445  N   PHE B 218      15.219   6.164  17.156  1.00 97.00           N  
ATOM   2446  CA  PHE B 218      15.844   7.004  16.141  1.00 97.00           C  
ATOM   2447  C   PHE B 218      15.453   8.461  16.328  1.00 97.00           C  
ATOM   2448  CB  PHE B 218      15.461   6.531  14.742  1.00 97.00           C  
ATOM   2449  O   PHE B 218      15.898   9.336  15.586  1.00 97.00           O  
ATOM   2450  CG  PHE B 218      16.016   5.176  14.383  1.00 97.00           C  
ATOM   2451  CD1 PHE B 218      17.281   5.047  13.836  1.00 97.00           C  
ATOM   2452  CD2 PHE B 218      15.258   4.031  14.609  1.00 97.00           C  
ATOM   2453  CE1 PHE B 218      17.797   3.795  13.500  1.00 97.00           C  
ATOM   2454  CE2 PHE B 218      15.766   2.775  14.281  1.00 97.00           C  
ATOM   2455  CZ  PHE B 218      17.031   2.658  13.727  1.00 97.00           C  
ATOM   2456  N   HIS B 219      14.531   8.719  17.281  1.00 96.88           N  
ATOM   2457  CA  HIS B 219      14.117  10.078  17.609  1.00 96.88           C  
ATOM   2458  C   HIS B 219      13.586  10.812  16.391  1.00 96.88           C  
ATOM   2459  CB  HIS B 219      15.281  10.859  18.234  1.00 96.88           C  
ATOM   2460  O   HIS B 219      13.930  11.969  16.156  1.00 96.88           O  
ATOM   2461  CG  HIS B 219      15.820  10.242  19.484  1.00 96.88           C  
ATOM   2462  CD2 HIS B 219      17.047   9.758  19.766  1.00 96.88           C  
ATOM   2463  ND1 HIS B 219      15.055  10.078  20.609  1.00 96.88           N  
ATOM   2464  CE1 HIS B 219      15.797   9.508  21.562  1.00 96.88           C  
ATOM   2465  NE2 HIS B 219      17.016   9.305  21.062  1.00 96.88           N  
ATOM   2466  N   ARG B 220      12.859  10.117  15.539  1.00 97.25           N  
ATOM   2467  CA  ARG B 220      12.148  10.672  14.398  1.00 97.25           C  
ATOM   2468  C   ARG B 220      10.641  10.641  14.625  1.00 97.25           C  
ATOM   2469  CB  ARG B 220      12.500   9.906  13.117  1.00 97.25           C  
ATOM   2470  O   ARG B 220      10.094   9.625  15.047  1.00 97.25           O  
ATOM   2471  CG  ARG B 220      13.984   9.930  12.781  1.00 97.25           C  
ATOM   2472  CD  ARG B 220      14.469  11.336  12.438  1.00 97.25           C  
ATOM   2473  NE  ARG B 220      15.867  11.336  12.023  1.00 97.25           N  
ATOM   2474  NH1 ARG B 220      16.625  12.523  13.859  1.00 97.25           N  
ATOM   2475  NH2 ARG B 220      18.094  11.844  12.242  1.00 97.25           N  
ATOM   2476  CZ  ARG B 220      16.859  11.898  12.711  1.00 97.25           C  
ATOM   2477  N   PRO B 221       9.977  11.766  14.414  1.00 98.44           N  
ATOM   2478  CA  PRO B 221       8.508  11.742  14.500  1.00 98.44           C  
ATOM   2479  C   PRO B 221       7.863  11.023  13.328  1.00 98.44           C  
ATOM   2480  CB  PRO B 221       8.133  13.227  14.508  1.00 98.44           C  
ATOM   2481  O   PRO B 221       8.414  11.008  12.219  1.00 98.44           O  
ATOM   2482  CG  PRO B 221       9.219  13.898  13.734  1.00 98.44           C  
ATOM   2483  CD  PRO B 221      10.508  13.180  13.992  1.00 98.44           C  
ATOM   2484  N   LEU B 222       6.750  10.492  13.570  1.00 98.50           N  
ATOM   2485  CA  LEU B 222       5.953   9.797  12.562  1.00 98.50           C  
ATOM   2486  C   LEU B 222       4.465  10.086  12.758  1.00 98.50           C  
ATOM   2487  CB  LEU B 222       6.203   8.289  12.617  1.00 98.50           C  
ATOM   2488  O   LEU B 222       3.979  10.102  13.891  1.00 98.50           O  
ATOM   2489  CG  LEU B 222       5.477   7.441  11.578  1.00 98.50           C  
ATOM   2490  CD1 LEU B 222       6.316   6.223  11.203  1.00 98.50           C  
ATOM   2491  CD2 LEU B 222       4.109   7.012  12.094  1.00 98.50           C  
ATOM   2492  N   VAL B 223       3.742  10.336  11.664  1.00 98.38           N  
ATOM   2493  CA  VAL B 223       2.293  10.508  11.672  1.00 98.38           C  
ATOM   2494  C   VAL B 223       1.653   9.570  10.656  1.00 98.38           C  
ATOM   2495  CB  VAL B 223       1.897  11.969  11.359  1.00 98.38           C  
ATOM   2496  O   VAL B 223       2.020   9.570   9.477  1.00 98.38           O  
ATOM   2497  CG1 VAL B 223       0.379  12.117  11.289  1.00 98.38           C  
ATOM   2498  CG2 VAL B 223       2.475  12.914  12.414  1.00 98.38           C  
ATOM   2499  N   VAL B 224       0.750   8.805  11.094  1.00 97.50           N  
ATOM   2500  CA  VAL B 224      -0.081   8.008  10.195  1.00 97.50           C  
ATOM   2501  C   VAL B 224      -1.114   8.906   9.516  1.00 97.50           C  
ATOM   2502  CB  VAL B 224      -0.785   6.855  10.945  1.00 97.50           C  
ATOM   2503  O   VAL B 224      -1.838   9.648  10.188  1.00 97.50           O  
ATOM   2504  CG1 VAL B 224      -1.699   6.078  10.000  1.00 97.50           C  
ATOM   2505  CG2 VAL B 224       0.246   5.930  11.586  1.00 97.50           C  
ATOM   2506  N   ALA B 225      -1.196   8.766   8.203  1.00 95.12           N  
ATOM   2507  CA  ALA B 225      -2.078   9.680   7.477  1.00 95.12           C  
ATOM   2508  C   ALA B 225      -2.949   8.914   6.480  1.00 95.12           C  
ATOM   2509  CB  ALA B 225      -1.260  10.742   6.750  1.00 95.12           C  
ATOM   2510  O   ALA B 225      -2.582   7.828   6.027  1.00 95.12           O  
ATOM   2511  N   GLY B 226      -4.105   9.539   6.141  1.00 91.81           N  
ATOM   2512  CA  GLY B 226      -4.945   9.078   5.047  1.00 91.81           C  
ATOM   2513  C   GLY B 226      -4.430   9.492   3.682  1.00 91.81           C  
ATOM   2514  O   GLY B 226      -3.236   9.742   3.516  1.00 91.81           O  
ATOM   2515  N   PHE B 227      -5.270   9.461   2.666  1.00 86.00           N  
ATOM   2516  CA  PHE B 227      -4.812   9.586   1.288  1.00 86.00           C  
ATOM   2517  C   PHE B 227      -5.340  10.875   0.661  1.00 86.00           C  
ATOM   2518  CB  PHE B 227      -5.258   8.375   0.458  1.00 86.00           C  
ATOM   2519  O   PHE B 227      -4.934  11.242  -0.443  1.00 86.00           O  
ATOM   2520  CG  PHE B 227      -4.773   7.059   0.998  1.00 86.00           C  
ATOM   2521  CD1 PHE B 227      -3.537   6.551   0.620  1.00 86.00           C  
ATOM   2522  CD2 PHE B 227      -5.555   6.328   1.885  1.00 86.00           C  
ATOM   2523  CE1 PHE B 227      -3.086   5.328   1.118  1.00 86.00           C  
ATOM   2524  CE2 PHE B 227      -5.109   5.109   2.387  1.00 86.00           C  
ATOM   2525  CZ  PHE B 227      -3.875   4.609   2.002  1.00 86.00           C  
ATOM   2526  N   GLU B 228      -6.297  11.453   1.298  1.00 87.38           N  
ATOM   2527  CA  GLU B 228      -6.863  12.688   0.769  1.00 87.38           C  
ATOM   2528  C   GLU B 228      -5.934  13.875   1.012  1.00 87.38           C  
ATOM   2529  CB  GLU B 228      -8.234  12.961   1.396  1.00 87.38           C  
ATOM   2530  O   GLU B 228      -5.094  13.836   1.913  1.00 87.38           O  
ATOM   2531  CG  GLU B 228      -9.289  11.914   1.054  1.00 87.38           C  
ATOM   2532  CD  GLU B 228      -9.578  11.820  -0.436  1.00 87.38           C  
ATOM   2533  OE1 GLU B 228     -10.031  10.750  -0.898  1.00 87.38           O  
ATOM   2534  OE2 GLU B 228      -9.344  12.820  -1.146  1.00 87.38           O  
ATOM   2535  N   PRO B 229      -6.000  14.906   0.189  1.00 90.12           N  
ATOM   2536  CA  PRO B 229      -5.105  16.062   0.333  1.00 90.12           C  
ATOM   2537  C   PRO B 229      -5.098  16.625   1.752  1.00 90.12           C  
ATOM   2538  CB  PRO B 229      -5.680  17.078  -0.656  1.00 90.12           C  
ATOM   2539  O   PRO B 229      -4.027  16.891   2.305  1.00 90.12           O  
ATOM   2540  CG  PRO B 229      -6.254  16.250  -1.763  1.00 90.12           C  
ATOM   2541  CD  PRO B 229      -6.883  15.031  -1.166  1.00 90.12           C  
ATOM   2542  N   LEU B 230      -6.227  16.719   2.361  1.00 91.69           N  
ATOM   2543  CA  LEU B 230      -6.309  17.266   3.709  1.00 91.69           C  
ATOM   2544  C   LEU B 230      -5.699  16.312   4.730  1.00 91.69           C  
ATOM   2545  CB  LEU B 230      -7.766  17.562   4.078  1.00 91.69           C  
ATOM   2546  O   LEU B 230      -5.074  16.750   5.699  1.00 91.69           O  
ATOM   2547  CG  LEU B 230      -8.406  18.781   3.393  1.00 91.69           C  
ATOM   2548  CD1 LEU B 230      -9.883  18.859   3.750  1.00 91.69           C  
ATOM   2549  CD2 LEU B 230      -7.676  20.062   3.781  1.00 91.69           C  
ATOM   2550  N   ASP B 231      -5.848  15.000   4.539  1.00 92.31           N  
ATOM   2551  CA  ASP B 231      -5.195  14.023   5.406  1.00 92.31           C  
ATOM   2552  C   ASP B 231      -3.680  14.203   5.391  1.00 92.31           C  
ATOM   2553  CB  ASP B 231      -5.562  12.602   4.980  1.00 92.31           C  
ATOM   2554  O   ASP B 231      -3.049  14.281   6.449  1.00 92.31           O  
ATOM   2555  CG  ASP B 231      -7.020  12.258   5.242  1.00 92.31           C  
ATOM   2556  OD1 ASP B 231      -7.566  12.680   6.285  1.00 92.31           O  
ATOM   2557  OD2 ASP B 231      -7.625  11.562   4.402  1.00 92.31           O  
ATOM   2558  N   LEU B 232      -3.131  14.273   4.203  1.00 94.38           N  
ATOM   2559  CA  LEU B 232      -1.688  14.367   4.000  1.00 94.38           C  
ATOM   2560  C   LEU B 232      -1.144  15.672   4.562  1.00 94.38           C  
ATOM   2561  CB  LEU B 232      -1.349  14.258   2.512  1.00 94.38           C  
ATOM   2562  O   LEU B 232      -0.153  15.672   5.297  1.00 94.38           O  
ATOM   2563  CG  LEU B 232      -1.577  12.891   1.864  1.00 94.38           C  
ATOM   2564  CD1 LEU B 232      -1.454  12.992   0.348  1.00 94.38           C  
ATOM   2565  CD2 LEU B 232      -0.591  11.867   2.416  1.00 94.38           C  
ATOM   2566  N   LEU B 233      -1.799  16.766   4.297  1.00 94.75           N  
ATOM   2567  CA  LEU B 233      -1.332  18.062   4.750  1.00 94.75           C  
ATOM   2568  C   LEU B 233      -1.464  18.188   6.266  1.00 94.75           C  
ATOM   2569  CB  LEU B 233      -2.117  19.188   4.062  1.00 94.75           C  
ATOM   2570  O   LEU B 233      -0.597  18.781   6.922  1.00 94.75           O  
ATOM   2571  CG  LEU B 233      -1.807  19.422   2.586  1.00 94.75           C  
ATOM   2572  CD1 LEU B 233      -2.770  20.453   2.000  1.00 94.75           C  
ATOM   2573  CD2 LEU B 233      -0.361  19.875   2.408  1.00 94.75           C  
ATOM   2574  N   GLN B 234      -2.525  17.703   6.793  1.00 94.75           N  
ATOM   2575  CA  GLN B 234      -2.652  17.688   8.242  1.00 94.75           C  
ATOM   2576  C   GLN B 234      -1.541  16.859   8.883  1.00 94.75           C  
ATOM   2577  CB  GLN B 234      -4.020  17.141   8.656  1.00 94.75           C  
ATOM   2578  O   GLN B 234      -0.994  17.250   9.922  1.00 94.75           O  
ATOM   2579  CG  GLN B 234      -4.352  17.359  10.125  1.00 94.75           C  
ATOM   2580  CD  GLN B 234      -5.746  16.891  10.492  1.00 94.75           C  
ATOM   2581  NE2 GLN B 234      -6.172  17.188  11.719  1.00 94.75           N  
ATOM   2582  OE1 GLN B 234      -6.438  16.266   9.680  1.00 94.75           O  
ATOM   2583  N   GLY B 235      -1.247  15.734   8.297  1.00 96.31           N  
ATOM   2584  CA  GLY B 235      -0.111  14.961   8.766  1.00 96.31           C  
ATOM   2585  C   GLY B 235       1.190  15.734   8.758  1.00 96.31           C  
ATOM   2586  O   GLY B 235       1.977  15.656   9.703  1.00 96.31           O  
ATOM   2587  N   VAL B 236       1.435  16.500   7.715  1.00 97.81           N  
ATOM   2588  CA  VAL B 236       2.637  17.312   7.602  1.00 97.81           C  
ATOM   2589  C   VAL B 236       2.635  18.391   8.688  1.00 97.81           C  
ATOM   2590  CB  VAL B 236       2.748  17.969   6.207  1.00 97.81           C  
ATOM   2591  O   VAL B 236       3.662  18.641   9.320  1.00 97.81           O  
ATOM   2592  CG1 VAL B 236       3.947  18.922   6.148  1.00 97.81           C  
ATOM   2593  CG2 VAL B 236       2.855  16.906   5.121  1.00 97.81           C  
ATOM   2594  N   VAL B 237       1.480  19.031   8.922  1.00 96.88           N  
ATOM   2595  CA  VAL B 237       1.366  20.031   9.969  1.00 96.88           C  
ATOM   2596  C   VAL B 237       1.717  19.422  11.320  1.00 96.88           C  
ATOM   2597  CB  VAL B 237      -0.051  20.656  10.016  1.00 96.88           C  
ATOM   2598  O   VAL B 237       2.475  20.016  12.102  1.00 96.88           O  
ATOM   2599  CG1 VAL B 237      -0.234  21.500  11.273  1.00 96.88           C  
ATOM   2600  CG2 VAL B 237      -0.311  21.484   8.758  1.00 96.88           C  
ATOM   2601  N   MET B 238       1.188  18.266  11.586  1.00 96.88           N  
ATOM   2602  CA  MET B 238       1.468  17.562  12.836  1.00 96.88           C  
ATOM   2603  C   MET B 238       2.959  17.281  12.984  1.00 96.88           C  
ATOM   2604  CB  MET B 238       0.680  16.250  12.906  1.00 96.88           C  
ATOM   2605  O   MET B 238       3.525  17.453  14.062  1.00 96.88           O  
ATOM   2606  CG  MET B 238      -0.814  16.453  13.117  1.00 96.88           C  
ATOM   2607  SD  MET B 238      -1.755  14.883  12.953  1.00 96.88           S  
ATOM   2608  CE  MET B 238      -1.210  14.023  14.461  1.00 96.88           C  
ATOM   2609  N   LEU B 239       3.633  16.906  11.938  1.00 98.38           N  
ATOM   2610  CA  LEU B 239       5.070  16.656  11.953  1.00 98.38           C  
ATOM   2611  C   LEU B 239       5.852  17.938  12.188  1.00 98.38           C  
ATOM   2612  CB  LEU B 239       5.512  16.000  10.641  1.00 98.38           C  
ATOM   2613  O   LEU B 239       6.840  17.938  12.922  1.00 98.38           O  
ATOM   2614  CG  LEU B 239       5.082  14.555  10.422  1.00 98.38           C  
ATOM   2615  CD1 LEU B 239       5.383  14.117   8.984  1.00 98.38           C  
ATOM   2616  CD2 LEU B 239       5.770  13.633  11.422  1.00 98.38           C  
ATOM   2617  N   VAL B 240       5.441  19.000  11.547  1.00 98.25           N  
ATOM   2618  CA  VAL B 240       6.070  20.312  11.711  1.00 98.25           C  
ATOM   2619  C   VAL B 240       5.945  20.766  13.164  1.00 98.25           C  
ATOM   2620  CB  VAL B 240       5.445  21.359  10.766  1.00 98.25           C  
ATOM   2621  O   VAL B 240       6.922  21.219  13.766  1.00 98.25           O  
ATOM   2622  CG1 VAL B 240       5.844  22.766  11.195  1.00 98.25           C  
ATOM   2623  CG2 VAL B 240       5.863  21.094   9.320  1.00 98.25           C  
ATOM   2624  N   GLU B 241       4.781  20.547  13.711  1.00 97.38           N  
ATOM   2625  CA  GLU B 241       4.566  20.922  15.109  1.00 97.38           C  
ATOM   2626  C   GLU B 241       5.465  20.109  16.031  1.00 97.38           C  
ATOM   2627  CB  GLU B 241       3.100  20.734  15.500  1.00 97.38           C  
ATOM   2628  O   GLU B 241       6.043  20.656  16.984  1.00 97.38           O  
ATOM   2629  CG  GLU B 241       2.156  21.734  14.852  1.00 97.38           C  
ATOM   2630  CD  GLU B 241       2.473  23.172  15.211  1.00 97.38           C  
ATOM   2631  OE1 GLU B 241       2.211  24.078  14.391  1.00 97.38           O  
ATOM   2632  OE2 GLU B 241       2.986  23.391  16.328  1.00 97.38           O  
ATOM   2633  N   GLN B 242       5.613  18.875  15.766  1.00 98.19           N  
ATOM   2634  CA  GLN B 242       6.516  18.047  16.562  1.00 98.19           C  
ATOM   2635  C   GLN B 242       7.957  18.531  16.438  1.00 98.19           C  
ATOM   2636  CB  GLN B 242       6.422  16.578  16.109  1.00 98.19           C  
ATOM   2637  O   GLN B 242       8.680  18.578  17.438  1.00 98.19           O  
ATOM   2638  CG  GLN B 242       5.137  15.891  16.547  1.00 98.19           C  
ATOM   2639  CD  GLN B 242       5.148  14.398  16.266  1.00 98.19           C  
ATOM   2640  NE2 GLN B 242       4.051  13.883  15.727  1.00 98.19           N  
ATOM   2641  OE1 GLN B 242       6.145  13.719  16.531  1.00 98.19           O  
ATOM   2642  N   LYS B 243       8.344  18.875  15.234  1.00 98.12           N  
ATOM   2643  CA  LYS B 243       9.703  19.344  15.000  1.00 98.12           C  
ATOM   2644  C   LYS B 243       9.945  20.703  15.672  1.00 98.12           C  
ATOM   2645  CB  LYS B 243       9.984  19.453  13.500  1.00 98.12           C  
ATOM   2646  O   LYS B 243      11.023  20.938  16.219  1.00 98.12           O  
ATOM   2647  CG  LYS B 243      10.203  18.125  12.812  1.00 98.12           C  
ATOM   2648  CD  LYS B 243      11.453  17.422  13.336  1.00 98.12           C  
ATOM   2649  CE  LYS B 243      11.789  16.188  12.516  1.00 98.12           C  
ATOM   2650  NZ  LYS B 243      13.023  15.508  13.000  1.00 98.12           N  
ATOM   2651  N   ILE B 244       8.984  21.578  15.703  1.00 97.69           N  
ATOM   2652  CA  ILE B 244       9.070  22.859  16.391  1.00 97.69           C  
ATOM   2653  C   ILE B 244       9.195  22.625  17.891  1.00 97.69           C  
ATOM   2654  CB  ILE B 244       7.844  23.750  16.078  1.00 97.69           C  
ATOM   2655  O   ILE B 244      10.039  23.250  18.562  1.00 97.69           O  
ATOM   2656  CG1 ILE B 244       7.855  24.188  14.617  1.00 97.69           C  
ATOM   2657  CG2 ILE B 244       7.812  24.953  17.016  1.00 97.69           C  
ATOM   2658  CD1 ILE B 244       6.543  24.797  14.141  1.00 97.69           C  
ATOM   2659  N   ALA B 245       8.453  21.688  18.391  1.00 97.00           N  
ATOM   2660  CA  ALA B 245       8.422  21.391  19.812  1.00 97.00           C  
ATOM   2661  C   ALA B 245       9.594  20.500  20.203  1.00 97.00           C  
ATOM   2662  CB  ALA B 245       7.098  20.734  20.188  1.00 97.00           C  
ATOM   2663  O   ALA B 245       9.766  20.172  21.391  1.00 97.00           O  
ATOM   2664  N   ALA B 246      10.359  20.000  19.281  1.00 95.94           N  
ATOM   2665  CA  ALA B 246      11.508  19.125  19.500  1.00 95.94           C  
ATOM   2666  C   ALA B 246      11.078  17.828  20.188  1.00 95.94           C  
ATOM   2667  CB  ALA B 246      12.578  19.828  20.328  1.00 95.94           C  
ATOM   2668  O   ALA B 246      11.734  17.359  21.109  1.00 95.94           O  
ATOM   2669  N   HIS B 247      10.000  17.281  19.734  1.00 95.00           N  
ATOM   2670  CA  HIS B 247       9.508  15.992  20.203  1.00 95.00           C  
ATOM   2671  C   HIS B 247       9.391  14.984  19.062  1.00 95.00           C  
ATOM   2672  CB  HIS B 247       8.148  16.156  20.891  1.00 95.00           C  
ATOM   2673  O   HIS B 247       9.305  15.375  17.891  1.00 95.00           O  
ATOM   2674  CG  HIS B 247       8.211  17.000  22.141  1.00 95.00           C  
ATOM   2675  CD2 HIS B 247       8.438  18.312  22.297  1.00 95.00           C  
ATOM   2676  ND1 HIS B 247       8.023  16.469  23.391  1.00 95.00           N  
ATOM   2677  CE1 HIS B 247       8.133  17.438  24.281  1.00 95.00           C  
ATOM   2678  NE2 HIS B 247       8.383  18.562  23.656  1.00 95.00           N  
ATOM   2679  N   SER B 248       9.594  13.758  19.391  1.00 97.31           N  
ATOM   2680  CA  SER B 248       9.438  12.648  18.453  1.00 97.31           C  
ATOM   2681  C   SER B 248       8.430  11.633  18.984  1.00 97.31           C  
ATOM   2682  CB  SER B 248      10.781  11.961  18.203  1.00 97.31           C  
ATOM   2683  O   SER B 248       8.719  10.875  19.906  1.00 97.31           O  
ATOM   2684  OG  SER B 248      11.727  12.891  17.703  1.00 97.31           O  
ATOM   2685  N   LYS B 249       7.250  11.617  18.344  1.00 98.00           N  
ATOM   2686  CA  LYS B 249       6.168  10.703  18.719  1.00 98.00           C  
ATOM   2687  C   LYS B 249       5.539  10.070  17.484  1.00 98.00           C  
ATOM   2688  CB  LYS B 249       5.105  11.438  19.531  1.00 98.00           C  
ATOM   2689  O   LYS B 249       5.730  10.547  16.359  1.00 98.00           O  
ATOM   2690  CG  LYS B 249       5.582  11.898  20.891  1.00 98.00           C  
ATOM   2691  CD  LYS B 249       4.465  12.594  21.672  1.00 98.00           C  
ATOM   2692  CE  LYS B 249       4.953  13.086  23.031  1.00 98.00           C  
ATOM   2693  NZ  LYS B 249       3.869  13.789  23.781  1.00 98.00           N  
ATOM   2694  N   VAL B 250       4.906   9.000  17.703  1.00 98.38           N  
ATOM   2695  CA  VAL B 250       4.008   8.406  16.719  1.00 98.38           C  
ATOM   2696  C   VAL B 250       2.586   8.914  16.953  1.00 98.38           C  
ATOM   2697  CB  VAL B 250       4.035   6.859  16.797  1.00 98.38           C  
ATOM   2698  O   VAL B 250       1.995   8.680  18.000  1.00 98.38           O  
ATOM   2699  CG1 VAL B 250       3.096   6.254  15.758  1.00 98.38           C  
ATOM   2700  CG2 VAL B 250       5.461   6.344  16.594  1.00 98.38           C  
ATOM   2701  N   GLU B 251       2.068   9.656  15.992  1.00 97.62           N  
ATOM   2702  CA  GLU B 251       0.709  10.188  16.047  1.00 97.62           C  
ATOM   2703  C   GLU B 251      -0.153   9.633  14.922  1.00 97.62           C  
ATOM   2704  CB  GLU B 251       0.725  11.711  16.000  1.00 97.62           C  
ATOM   2705  O   GLU B 251       0.366   9.047  13.969  1.00 97.62           O  
ATOM   2706  CG  GLU B 251       1.356  12.367  17.219  1.00 97.62           C  
ATOM   2707  CD  GLU B 251       1.247  13.883  17.219  1.00 97.62           C  
ATOM   2708  OE1 GLU B 251       0.915  14.469  18.266  1.00 97.62           O  
ATOM   2709  OE2 GLU B 251       1.495  14.484  16.156  1.00 97.62           O  
ATOM   2710  N   ASN B 252      -1.422   9.758  15.164  1.00 97.06           N  
ATOM   2711  CA  ASN B 252      -2.373   9.164  14.227  1.00 97.06           C  
ATOM   2712  C   ASN B 252      -3.400  10.180  13.750  1.00 97.06           C  
ATOM   2713  CB  ASN B 252      -3.076   7.965  14.875  1.00 97.06           C  
ATOM   2714  O   ASN B 252      -4.430  10.383  14.391  1.00 97.06           O  
ATOM   2715  CG  ASN B 252      -3.934   7.195  13.891  1.00 97.06           C  
ATOM   2716  ND2 ASN B 252      -4.547   6.113  14.359  1.00 97.06           N  
ATOM   2717  OD1 ASN B 252      -4.043   7.562  12.719  1.00 97.06           O  
ATOM   2718  N   GLN B 253      -3.111  10.695  12.586  1.00 94.69           N  
ATOM   2719  CA  GLN B 253      -4.043  11.617  11.938  1.00 94.69           C  
ATOM   2720  C   GLN B 253      -5.242  10.875  11.367  1.00 94.69           C  
ATOM   2721  CB  GLN B 253      -3.336  12.406  10.836  1.00 94.69           C  
ATOM   2722  O   GLN B 253      -6.328  11.445  11.234  1.00 94.69           O  
ATOM   2723  CG  GLN B 253      -4.230  13.422  10.133  1.00 94.69           C  
ATOM   2724  CD  GLN B 253      -5.109  12.789   9.070  1.00 94.69           C  
ATOM   2725  NE2 GLN B 253      -6.285  13.375   8.852  1.00 94.69           N  
ATOM   2726  OE1 GLN B 253      -4.738  11.789   8.453  1.00 94.69           O  
ATOM   2727  N   TYR B 254      -5.215   9.625  11.094  1.00 93.19           N  
ATOM   2728  CA  TYR B 254      -6.227   8.844  10.391  1.00 93.19           C  
ATOM   2729  C   TYR B 254      -6.969   7.926  11.352  1.00 93.19           C  
ATOM   2730  CB  TYR B 254      -5.586   8.023   9.266  1.00 93.19           C  
ATOM   2731  O   TYR B 254      -7.242   6.766  11.023  1.00 93.19           O  
ATOM   2732  CG  TYR B 254      -6.527   7.711   8.125  1.00 93.19           C  
ATOM   2733  CD1 TYR B 254      -6.520   6.457   7.516  1.00 93.19           C  
ATOM   2734  CD2 TYR B 254      -7.426   8.664   7.664  1.00 93.19           C  
ATOM   2735  CE1 TYR B 254      -7.383   6.168   6.465  1.00 93.19           C  
ATOM   2736  CE2 TYR B 254      -8.297   8.383   6.613  1.00 93.19           C  
ATOM   2737  OH  TYR B 254      -9.125   6.852   4.984  1.00 93.19           O  
ATOM   2738  CZ  TYR B 254      -8.266   7.137   6.023  1.00 93.19           C  
ATOM   2739  N   ARG B 255      -7.387   8.352  12.453  1.00 93.19           N  
ATOM   2740  CA  ARG B 255      -8.016   7.594  13.523  1.00 93.19           C  
ATOM   2741  C   ARG B 255      -9.367   7.039  13.094  1.00 93.19           C  
ATOM   2742  CB  ARG B 255      -8.180   8.469  14.773  1.00 93.19           C  
ATOM   2743  O   ARG B 255      -9.844   6.047  13.641  1.00 93.19           O  
ATOM   2744  CG  ARG B 255      -6.883   8.734  15.516  1.00 93.19           C  
ATOM   2745  CD  ARG B 255      -7.121   9.492  16.812  1.00 93.19           C  
ATOM   2746  NE  ARG B 255      -5.891   9.648  17.578  1.00 93.19           N  
ATOM   2747  NH1 ARG B 255      -6.953  10.062  19.594  1.00 93.19           N  
ATOM   2748  NH2 ARG B 255      -4.664  10.031  19.484  1.00 93.19           N  
ATOM   2749  CZ  ARG B 255      -5.836   9.914  18.891  1.00 93.19           C  
ATOM   2750  N   ARG B 256     -10.008   7.625  12.141  1.00 91.25           N  
ATOM   2751  CA  ARG B 256     -11.312   7.172  11.664  1.00 91.25           C  
ATOM   2752  C   ARG B 256     -11.211   5.785  11.031  1.00 91.25           C  
ATOM   2753  CB  ARG B 256     -11.883   8.164  10.648  1.00 91.25           C  
ATOM   2754  O   ARG B 256     -12.227   5.094  10.883  1.00 91.25           O  
ATOM   2755  CG  ARG B 256     -11.047   8.320   9.391  1.00 91.25           C  
ATOM   2756  CD  ARG B 256     -11.547   9.461   8.516  1.00 91.25           C  
ATOM   2757  NE  ARG B 256     -10.703   9.641   7.332  1.00 91.25           N  
ATOM   2758  NH1 ARG B 256      -9.195  11.047   8.367  1.00 91.25           N  
ATOM   2759  NH2 ARG B 256      -8.922  10.477   6.160  1.00 91.25           N  
ATOM   2760  CZ  ARG B 256      -9.609  10.391   7.289  1.00 91.25           C  
ATOM   2761  N   VAL B 257     -10.016   5.375  10.695  1.00 91.06           N  
ATOM   2762  CA  VAL B 257      -9.836   4.094  10.023  1.00 91.06           C  
ATOM   2763  C   VAL B 257      -8.852   3.232  10.812  1.00 91.06           C  
ATOM   2764  CB  VAL B 257      -9.344   4.273   8.570  1.00 91.06           C  
ATOM   2765  O   VAL B 257      -8.977   2.006  10.852  1.00 91.06           O  
ATOM   2766  CG1 VAL B 257      -8.961   2.926   7.961  1.00 91.06           C  
ATOM   2767  CG2 VAL B 257     -10.414   4.961   7.730  1.00 91.06           C  
ATOM   2768  N   VAL B 258      -7.832   3.932  11.422  1.00 93.75           N  
ATOM   2769  CA  VAL B 258      -6.699   3.215  11.992  1.00 93.75           C  
ATOM   2770  C   VAL B 258      -6.812   3.191  13.516  1.00 93.75           C  
ATOM   2771  CB  VAL B 258      -5.355   3.852  11.570  1.00 93.75           C  
ATOM   2772  O   VAL B 258      -6.461   4.164  14.188  1.00 93.75           O  
ATOM   2773  CG1 VAL B 258      -4.180   3.082  12.172  1.00 93.75           C  
ATOM   2774  CG2 VAL B 258      -5.242   3.898  10.047  1.00 93.75           C  
ATOM   2775  N   PRO B 259      -7.176   2.076  14.055  1.00 89.12           N  
ATOM   2776  CA  PRO B 259      -7.043   1.921  15.508  1.00 89.12           C  
ATOM   2777  C   PRO B 259      -5.598   1.708  15.945  1.00 89.12           C  
ATOM   2778  CB  PRO B 259      -7.895   0.685  15.805  1.00 89.12           C  
ATOM   2779  O   PRO B 259      -4.766   1.260  15.156  1.00 89.12           O  
ATOM   2780  CG  PRO B 259      -7.875  -0.110  14.539  1.00 89.12           C  
ATOM   2781  CD  PRO B 259      -7.672   0.832  13.391  1.00 89.12           C  
ATOM   2782  N   ASP B 260      -5.336   1.922  17.219  1.00 88.75           N  
ATOM   2783  CA  ASP B 260      -3.980   1.813  17.734  1.00 88.75           C  
ATOM   2784  C   ASP B 260      -3.445   0.391  17.594  1.00 88.75           C  
ATOM   2785  CB  ASP B 260      -3.941   2.238  19.203  1.00 88.75           C  
ATOM   2786  O   ASP B 260      -2.301   0.194  17.172  1.00 88.75           O  
ATOM   2787  CG  ASP B 260      -4.250   3.711  19.406  1.00 88.75           C  
ATOM   2788  OD1 ASP B 260      -4.121   4.496  18.453  1.00 88.75           O  
ATOM   2789  OD2 ASP B 260      -4.621   4.090  20.547  1.00 88.75           O  
ATOM   2790  N   ALA B 261      -4.297  -0.592  17.844  1.00 91.88           N  
ATOM   2791  CA  ALA B 261      -3.877  -1.991  17.828  1.00 91.88           C  
ATOM   2792  C   ALA B 261      -3.961  -2.576  16.422  1.00 91.88           C  
ATOM   2793  CB  ALA B 261      -4.730  -2.812  18.797  1.00 91.88           C  
ATOM   2794  O   ALA B 261      -3.578  -3.727  16.188  1.00 91.88           O  
ATOM   2795  N   GLY B 262      -4.512  -1.797  15.453  1.00 93.06           N  
ATOM   2796  CA  GLY B 262      -4.727  -2.334  14.117  1.00 93.06           C  
ATOM   2797  C   GLY B 262      -5.902  -3.291  14.047  1.00 93.06           C  
ATOM   2798  O   GLY B 262      -6.820  -3.221  14.867  1.00 93.06           O  
ATOM   2799  N   ASN B 263      -6.000  -4.059  13.055  1.00 93.38           N  
ATOM   2800  CA  ASN B 263      -7.059  -5.031  12.805  1.00 93.38           C  
ATOM   2801  C   ASN B 263      -6.672  -6.422  13.289  1.00 93.38           C  
ATOM   2802  CB  ASN B 263      -7.406  -5.066  11.312  1.00 93.38           C  
ATOM   2803  O   ASN B 263      -6.027  -7.184  12.570  1.00 93.38           O  
ATOM   2804  CG  ASN B 263      -8.609  -5.945  11.016  1.00 93.38           C  
ATOM   2805  ND2 ASN B 263      -9.352  -5.594   9.977  1.00 93.38           N  
ATOM   2806  OD1 ASN B 263      -8.859  -6.930  11.711  1.00 93.38           O  
ATOM   2807  N   LEU B 264      -7.172  -6.793  14.430  1.00 92.44           N  
ATOM   2808  CA  LEU B 264      -6.770  -8.023  15.102  1.00 92.44           C  
ATOM   2809  C   LEU B 264      -7.180  -9.242  14.289  1.00 92.44           C  
ATOM   2810  CB  LEU B 264      -7.379  -8.094  16.500  1.00 92.44           C  
ATOM   2811  O   LEU B 264      -6.488 -10.266  14.305  1.00 92.44           O  
ATOM   2812  CG  LEU B 264      -6.910  -7.035  17.500  1.00 92.44           C  
ATOM   2813  CD1 LEU B 264      -7.617  -7.219  18.844  1.00 92.44           C  
ATOM   2814  CD2 LEU B 264      -5.395  -7.098  17.672  1.00 92.44           C  
ATOM   2815  N   LEU B 265      -8.328  -9.234  13.602  1.00 92.81           N  
ATOM   2816  CA  LEU B 265      -8.758 -10.336  12.742  1.00 92.81           C  
ATOM   2817  C   LEU B 265      -7.789 -10.516  11.578  1.00 92.81           C  
ATOM   2818  CB  LEU B 265     -10.172 -10.086  12.211  1.00 92.81           C  
ATOM   2819  O   LEU B 265      -7.418 -11.648  11.242  1.00 92.81           O  
ATOM   2820  CG  LEU B 265     -11.297 -10.102  13.250  1.00 92.81           C  
ATOM   2821  CD1 LEU B 265     -12.617  -9.711  12.594  1.00 92.81           C  
ATOM   2822  CD2 LEU B 265     -11.391 -11.469  13.906  1.00 92.81           C  
ATOM   2823  N   ALA B 266      -7.445  -9.406  11.016  1.00 95.12           N  
ATOM   2824  CA  ALA B 266      -6.473  -9.438   9.930  1.00 95.12           C  
ATOM   2825  C   ALA B 266      -5.133  -9.992  10.414  1.00 95.12           C  
ATOM   2826  CB  ALA B 266      -6.285  -8.047   9.336  1.00 95.12           C  
ATOM   2827  O   ALA B 266      -4.535 -10.844   9.750  1.00 95.12           O  
ATOM   2828  N   GLN B 267      -4.691  -9.547  11.555  1.00 95.62           N  
ATOM   2829  CA  GLN B 267      -3.428 -10.000  12.125  1.00 95.62           C  
ATOM   2830  C   GLN B 267      -3.469 -11.492  12.445  1.00 95.62           C  
ATOM   2831  CB  GLN B 267      -3.092  -9.203  13.391  1.00 95.62           C  
ATOM   2832  O   GLN B 267      -2.486 -12.203  12.227  1.00 95.62           O  
ATOM   2833  CG  GLN B 267      -2.705  -7.754  13.117  1.00 95.62           C  
ATOM   2834  CD  GLN B 267      -2.477  -6.961  14.391  1.00 95.62           C  
ATOM   2835  NE2 GLN B 267      -2.914  -5.707  14.398  1.00 95.62           N  
ATOM   2836  OE1 GLN B 267      -1.911  -7.473  15.367  1.00 95.62           O  
ATOM   2837  N   GLN B 268      -4.547 -11.961  12.938  1.00 95.94           N  
ATOM   2838  CA  GLN B 268      -4.719 -13.383  13.219  1.00 95.94           C  
ATOM   2839  C   GLN B 268      -4.680 -14.211  11.938  1.00 95.94           C  
ATOM   2840  CB  GLN B 268      -6.035 -13.625  13.961  1.00 95.94           C  
ATOM   2841  O   GLN B 268      -4.039 -15.258  11.891  1.00 95.94           O  
ATOM   2842  CG  GLN B 268      -6.188 -15.047  14.492  1.00 95.94           C  
ATOM   2843  CD  GLN B 268      -7.438 -15.227  15.328  1.00 95.94           C  
ATOM   2844  NE2 GLN B 268      -7.598 -16.422  15.906  1.00 95.94           N  
ATOM   2845  OE1 GLN B 268      -8.250 -14.312  15.461  1.00 95.94           O  
ATOM   2846  N   ALA B 269      -5.387 -13.719  10.906  1.00 96.94           N  
ATOM   2847  CA  ALA B 269      -5.379 -14.406   9.617  1.00 96.94           C  
ATOM   2848  C   ALA B 269      -3.963 -14.500   9.055  1.00 96.94           C  
ATOM   2849  CB  ALA B 269      -6.301 -13.703   8.633  1.00 96.94           C  
ATOM   2850  O   ALA B 269      -3.553 -15.547   8.555  1.00 96.94           O  
ATOM   2851  N   ILE B 270      -3.240 -13.422   9.141  1.00 97.88           N  
ATOM   2852  CA  ILE B 270      -1.857 -13.391   8.680  1.00 97.88           C  
ATOM   2853  C   ILE B 270      -1.025 -14.406   9.453  1.00 97.88           C  
ATOM   2854  CB  ILE B 270      -1.249 -11.977   8.820  1.00 97.88           C  
ATOM   2855  O   ILE B 270      -0.289 -15.195   8.867  1.00 97.88           O  
ATOM   2856  CG1 ILE B 270      -1.918 -11.008   7.844  1.00 97.88           C  
ATOM   2857  CG2 ILE B 270       0.266 -12.016   8.602  1.00 97.88           C  
ATOM   2858  CD1 ILE B 270      -1.604  -9.539   8.109  1.00 97.88           C  
ATOM   2859  N   ALA B 271      -1.179 -14.484  10.781  1.00 97.56           N  
ATOM   2860  CA  ALA B 271      -0.377 -15.352  11.641  1.00 97.56           C  
ATOM   2861  C   ALA B 271      -0.690 -16.812  11.383  1.00 97.56           C  
ATOM   2862  CB  ALA B 271      -0.615 -15.008  13.109  1.00 97.56           C  
ATOM   2863  O   ALA B 271       0.167 -17.688  11.578  1.00 97.56           O  
ATOM   2864  N   ASP B 272      -1.841 -17.047  11.000  1.00 98.19           N  
ATOM   2865  CA  ASP B 272      -2.248 -18.422  10.695  1.00 98.19           C  
ATOM   2866  C   ASP B 272      -1.580 -18.922   9.422  1.00 98.19           C  
ATOM   2867  CB  ASP B 272      -3.770 -18.516  10.570  1.00 98.19           C  
ATOM   2868  O   ASP B 272      -1.106 -20.062   9.367  1.00 98.19           O  
ATOM   2869  CG  ASP B 272      -4.254 -19.906  10.242  1.00 98.19           C  
ATOM   2870  OD1 ASP B 272      -3.836 -20.875  10.930  1.00 98.19           O  
ATOM   2871  OD2 ASP B 272      -5.055 -20.062   9.297  1.00 98.19           O  
ATOM   2872  N   VAL B 273      -1.464 -18.047   8.414  1.00 98.56           N  
ATOM   2873  CA  VAL B 273      -1.145 -18.484   7.055  1.00 98.56           C  
ATOM   2874  C   VAL B 273       0.320 -18.172   6.746  1.00 98.56           C  
ATOM   2875  CB  VAL B 273      -2.061 -17.797   6.012  1.00 98.56           C  
ATOM   2876  O   VAL B 273       0.952 -18.891   5.957  1.00 98.56           O  
ATOM   2877  CG1 VAL B 273      -1.585 -18.109   4.594  1.00 98.56           C  
ATOM   2878  CG2 VAL B 273      -3.508 -18.250   6.203  1.00 98.56           C  
ATOM   2879  N   PHE B 274       0.892 -17.094   7.375  1.00 98.12           N  
ATOM   2880  CA  PHE B 274       2.205 -16.609   6.965  1.00 98.12           C  
ATOM   2881  C   PHE B 274       3.168 -16.594   8.148  1.00 98.12           C  
ATOM   2882  CB  PHE B 274       2.096 -15.203   6.355  1.00 98.12           C  
ATOM   2883  O   PHE B 274       2.750 -16.422   9.289  1.00 98.12           O  
ATOM   2884  CG  PHE B 274       1.262 -15.148   5.105  1.00 98.12           C  
ATOM   2885  CD1 PHE B 274       1.672 -15.805   3.951  1.00 98.12           C  
ATOM   2886  CD2 PHE B 274       0.068 -14.438   5.082  1.00 98.12           C  
ATOM   2887  CE1 PHE B 274       0.902 -15.758   2.791  1.00 98.12           C  
ATOM   2888  CE2 PHE B 274      -0.706 -14.391   3.926  1.00 98.12           C  
ATOM   2889  CZ  PHE B 274      -0.287 -15.047   2.781  1.00 98.12           C  
ATOM   2890  N   CYS B 275       4.430 -16.766   7.840  1.00 95.88           N  
ATOM   2891  CA  CYS B 275       5.566 -16.562   8.727  1.00 95.88           C  
ATOM   2892  C   CYS B 275       6.512 -15.508   8.156  1.00 95.88           C  
ATOM   2893  CB  CYS B 275       6.324 -17.875   8.953  1.00 95.88           C  
ATOM   2894  O   CYS B 275       6.855 -15.555   6.973  1.00 95.88           O  
ATOM   2895  SG  CYS B 275       5.320 -19.172   9.711  1.00 95.88           S  
ATOM   2896  N   VAL B 276       6.812 -14.648   9.086  1.00 88.88           N  
ATOM   2897  CA  VAL B 276       7.797 -13.633   8.719  1.00 88.88           C  
ATOM   2898  C   VAL B 276       9.180 -14.062   9.195  1.00 88.88           C  
ATOM   2899  CB  VAL B 276       7.434 -12.250   9.312  1.00 88.88           C  
ATOM   2900  O   VAL B 276       9.539 -13.867  10.359  1.00 88.88           O  
ATOM   2901  CG1 VAL B 276       8.391 -11.180   8.805  1.00 88.88           C  
ATOM   2902  CG2 VAL B 276       5.992 -11.883   8.977  1.00 88.88           C  
ATOM   2903  N   ASN B 277      10.039 -14.773   8.562  1.00 81.12           N  
ATOM   2904  CA  ASN B 277      11.297 -15.297   9.062  1.00 81.12           C  
ATOM   2905  C   ASN B 277      12.359 -15.352   7.969  1.00 81.12           C  
ATOM   2906  CB  ASN B 277      11.102 -16.688   9.672  1.00 81.12           C  
ATOM   2907  O   ASN B 277      13.359 -16.062   8.094  1.00 81.12           O  
ATOM   2908  CG  ASN B 277      10.648 -17.719   8.648  1.00 81.12           C  
ATOM   2909  ND2 ASN B 277      10.461 -18.953   9.102  1.00 81.12           N  
ATOM   2910  OD1 ASN B 277      10.477 -17.406   7.473  1.00 81.12           O  
ATOM   2911  N   GLY B 278      12.391 -14.555   7.027  1.00 87.19           N  
ATOM   2912  CA  GLY B 278      13.383 -14.609   5.969  1.00 87.19           C  
ATOM   2913  C   GLY B 278      13.719 -13.250   5.398  1.00 87.19           C  
ATOM   2914  O   GLY B 278      12.984 -12.281   5.605  1.00 87.19           O  
ATOM   2915  N   ASP B 279      14.906 -13.305   4.801  1.00 93.56           N  
ATOM   2916  CA  ASP B 279      15.367 -12.117   4.090  1.00 93.56           C  
ATOM   2917  C   ASP B 279      14.680 -11.992   2.729  1.00 93.56           C  
ATOM   2918  CB  ASP B 279      16.891 -12.148   3.914  1.00 93.56           C  
ATOM   2919  O   ASP B 279      14.148 -12.969   2.205  1.00 93.56           O  
ATOM   2920  CG  ASP B 279      17.625 -12.234   5.234  1.00 93.56           C  
ATOM   2921  OD1 ASP B 279      17.000 -12.070   6.301  1.00 93.56           O  
ATOM   2922  OD2 ASP B 279      18.859 -12.477   5.207  1.00 93.56           O  
ATOM   2923  N   SER B 280      14.562 -10.836   2.277  1.00 93.94           N  
ATOM   2924  CA  SER B 280      13.969 -10.609   0.966  1.00 93.94           C  
ATOM   2925  C   SER B 280      14.711  -9.523   0.201  1.00 93.94           C  
ATOM   2926  CB  SER B 280      12.492 -10.227   1.107  1.00 93.94           C  
ATOM   2927  O   SER B 280      15.125  -8.516   0.783  1.00 93.94           O  
ATOM   2928  OG  SER B 280      11.859 -10.195  -0.159  1.00 93.94           O  
ATOM   2929  N   GLU B 281      14.859  -9.766  -1.013  1.00 93.75           N  
ATOM   2930  CA  GLU B 281      15.406  -8.742  -1.904  1.00 93.75           C  
ATOM   2931  C   GLU B 281      14.375  -7.656  -2.193  1.00 93.75           C  
ATOM   2932  CB  GLU B 281      15.883  -9.375  -3.213  1.00 93.75           C  
ATOM   2933  O   GLU B 281      13.234  -7.953  -2.561  1.00 93.75           O  
ATOM   2934  CG  GLU B 281      16.594  -8.398  -4.141  1.00 93.75           C  
ATOM   2935  CD  GLU B 281      16.969  -9.008  -5.480  1.00 93.75           C  
ATOM   2936  OE1 GLU B 281      17.328  -8.258  -6.414  1.00 93.75           O  
ATOM   2937  OE2 GLU B 281      16.906 -10.258  -5.598  1.00 93.75           O  
ATOM   2938  N   TRP B 282      14.742  -6.465  -1.994  1.00 94.25           N  
ATOM   2939  CA  TRP B 282      13.992  -5.273  -2.367  1.00 94.25           C  
ATOM   2940  C   TRP B 282      14.672  -4.535  -3.516  1.00 94.25           C  
ATOM   2941  CB  TRP B 282      13.836  -4.340  -1.165  1.00 94.25           C  
ATOM   2942  O   TRP B 282      15.711  -3.900  -3.322  1.00 94.25           O  
ATOM   2943  CG  TRP B 282      12.938  -4.871  -0.093  1.00 94.25           C  
ATOM   2944  CD1 TRP B 282      13.109  -6.016   0.634  1.00 94.25           C  
ATOM   2945  CD2 TRP B 282      11.719  -4.281   0.370  1.00 94.25           C  
ATOM   2946  CE2 TRP B 282      11.203  -5.121   1.380  1.00 94.25           C  
ATOM   2947  CE3 TRP B 282      11.008  -3.119   0.028  1.00 94.25           C  
ATOM   2948  NE1 TRP B 282      12.070  -6.172   1.522  1.00 94.25           N  
ATOM   2949  CH2 TRP B 282       9.336  -3.697   1.699  1.00 94.25           C  
ATOM   2950  CZ2 TRP B 282      10.008  -4.840   2.053  1.00 94.25           C  
ATOM   2951  CZ3 TRP B 282       9.820  -2.840   0.698  1.00 94.25           C  
ATOM   2952  N   ARG B 283      14.109  -4.605  -4.617  1.00 93.12           N  
ATOM   2953  CA  ARG B 283      14.695  -4.008  -5.812  1.00 93.12           C  
ATOM   2954  C   ARG B 283      15.094  -2.557  -5.562  1.00 93.12           C  
ATOM   2955  CB  ARG B 283      13.727  -4.090  -6.988  1.00 93.12           C  
ATOM   2956  O   ARG B 283      14.258  -1.746  -5.148  1.00 93.12           O  
ATOM   2957  CG  ARG B 283      14.336  -3.697  -8.328  1.00 93.12           C  
ATOM   2958  CD  ARG B 283      13.383  -3.957  -9.484  1.00 93.12           C  
ATOM   2959  NE  ARG B 283      13.992  -3.643 -10.766  1.00 93.12           N  
ATOM   2960  NH1 ARG B 283      12.133  -4.184 -12.023  1.00 93.12           N  
ATOM   2961  NH2 ARG B 283      14.039  -3.445 -13.055  1.00 93.12           N  
ATOM   2962  CZ  ARG B 283      13.391  -3.760 -11.945  1.00 93.12           C  
ATOM   2963  N   GLY B 284      16.375  -2.289  -5.820  1.00 90.69           N  
ATOM   2964  CA  GLY B 284      16.875  -0.941  -5.613  1.00 90.69           C  
ATOM   2965  C   GLY B 284      17.375  -0.702  -4.203  1.00 90.69           C  
ATOM   2966  O   GLY B 284      18.109   0.263  -3.951  1.00 90.69           O  
ATOM   2967  N   LEU B 285      17.078  -1.558  -3.201  1.00 91.69           N  
ATOM   2968  CA  LEU B 285      17.422  -1.326  -1.804  1.00 91.69           C  
ATOM   2969  C   LEU B 285      18.281  -2.465  -1.263  1.00 91.69           C  
ATOM   2970  CB  LEU B 285      16.156  -1.174  -0.952  1.00 91.69           C  
ATOM   2971  O   LEU B 285      18.797  -2.385  -0.144  1.00 91.69           O  
ATOM   2972  CG  LEU B 285      15.258   0.018  -1.280  1.00 91.69           C  
ATOM   2973  CD1 LEU B 285      14.062   0.056  -0.334  1.00 91.69           C  
ATOM   2974  CD2 LEU B 285      16.047   1.320  -1.206  1.00 91.69           C  
ATOM   2975  N   GLY B 286      18.359  -3.553  -2.158  1.00 91.69           N  
ATOM   2976  CA  GLY B 286      19.141  -4.695  -1.701  1.00 91.69           C  
ATOM   2977  C   GLY B 286      18.328  -5.672  -0.873  1.00 91.69           C  
ATOM   2978  O   GLY B 286      17.109  -5.742  -1.002  1.00 91.69           O  
ATOM   2979  N   VAL B 287      19.078  -6.492  -0.080  1.00 94.62           N  
ATOM   2980  CA  VAL B 287      18.453  -7.512   0.756  1.00 94.62           C  
ATOM   2981  C   VAL B 287      18.141  -6.930   2.135  1.00 94.62           C  
ATOM   2982  CB  VAL B 287      19.344  -8.766   0.891  1.00 94.62           C  
ATOM   2983  O   VAL B 287      19.016  -6.352   2.779  1.00 94.62           O  
ATOM   2984  CG1 VAL B 287      18.703  -9.789   1.813  1.00 94.62           C  
ATOM   2985  CG2 VAL B 287      19.625  -9.367  -0.484  1.00 94.62           C  
ATOM   2986  N   ILE B 288      16.938  -7.047   2.562  1.00 95.44           N  
ATOM   2987  CA  ILE B 288      16.484  -6.586   3.873  1.00 95.44           C  
ATOM   2988  C   ILE B 288      16.156  -7.785   4.762  1.00 95.44           C  
ATOM   2989  CB  ILE B 288      15.258  -5.652   3.758  1.00 95.44           C  
ATOM   2990  O   ILE B 288      15.273  -8.578   4.438  1.00 95.44           O  
ATOM   2991  CG1 ILE B 288      15.609  -4.418   2.922  1.00 95.44           C  
ATOM   2992  CG2 ILE B 288      14.758  -5.250   5.148  1.00 95.44           C  
ATOM   2993  CD1 ILE B 288      14.461  -3.428   2.773  1.00 95.44           C  
ATOM   2994  N   GLU B 289      16.828  -7.801   5.859  1.00 94.88           N  
ATOM   2995  CA  GLU B 289      16.688  -8.914   6.797  1.00 94.88           C  
ATOM   2996  C   GLU B 289      15.281  -8.953   7.395  1.00 94.88           C  
ATOM   2997  CB  GLU B 289      17.734  -8.812   7.910  1.00 94.88           C  
ATOM   2998  O   GLU B 289      14.695  -7.910   7.688  1.00 94.88           O  
ATOM   2999  CG  GLU B 289      19.156  -8.961   7.426  1.00 94.88           C  
ATOM   3000  CD  GLU B 289      20.188  -8.820   8.531  1.00 94.88           C  
ATOM   3001  OE1 GLU B 289      21.406  -8.953   8.258  1.00 94.88           O  
ATOM   3002  OE2 GLU B 289      19.781  -8.578   9.688  1.00 94.88           O  
ATOM   3003  N   SER B 290      14.742 -10.180   7.574  1.00 93.94           N  
ATOM   3004  CA  SER B 290      13.500 -10.453   8.281  1.00 93.94           C  
ATOM   3005  C   SER B 290      12.328  -9.695   7.652  1.00 93.94           C  
ATOM   3006  CB  SER B 290      13.625 -10.078   9.758  1.00 93.94           C  
ATOM   3007  O   SER B 290      11.469  -9.172   8.359  1.00 93.94           O  
ATOM   3008  OG  SER B 290      14.680 -10.797  10.367  1.00 93.94           O  
ATOM   3009  N   SER B 291      12.391  -9.469   6.336  1.00 95.25           N  
ATOM   3010  CA  SER B 291      11.312  -8.750   5.656  1.00 95.25           C  
ATOM   3011  C   SER B 291      10.516  -9.680   4.750  1.00 95.25           C  
ATOM   3012  CB  SER B 291      11.883  -7.590   4.840  1.00 95.25           C  
ATOM   3013  O   SER B 291       9.469  -9.297   4.223  1.00 95.25           O  
ATOM   3014  OG  SER B 291      12.703  -8.070   3.787  1.00 95.25           O  
ATOM   3015  N   GLY B 292      11.000 -10.852   4.551  1.00 95.31           N  
ATOM   3016  CA  GLY B 292      10.352 -11.812   3.674  1.00 95.31           C  
ATOM   3017  C   GLY B 292       9.258 -12.602   4.367  1.00 95.31           C  
ATOM   3018  O   GLY B 292       9.320 -12.844   5.574  1.00 95.31           O  
ATOM   3019  N   VAL B 293       8.258 -13.031   3.621  1.00 96.94           N  
ATOM   3020  CA  VAL B 293       7.082 -13.742   4.102  1.00 96.94           C  
ATOM   3021  C   VAL B 293       6.980 -15.102   3.412  1.00 96.94           C  
ATOM   3022  CB  VAL B 293       5.789 -12.930   3.867  1.00 96.94           C  
ATOM   3023  O   VAL B 293       7.199 -15.211   2.205  1.00 96.94           O  
ATOM   3024  CG1 VAL B 293       4.570 -13.688   4.391  1.00 96.94           C  
ATOM   3025  CG2 VAL B 293       5.895 -11.555   4.531  1.00 96.94           C  
ATOM   3026  N   HIS B 294       6.691 -16.109   4.152  1.00 96.19           N  
ATOM   3027  CA  HIS B 294       6.516 -17.469   3.646  1.00 96.19           C  
ATOM   3028  C   HIS B 294       5.250 -18.109   4.211  1.00 96.19           C  
ATOM   3029  CB  HIS B 294       7.730 -18.328   3.986  1.00 96.19           C  
ATOM   3030  O   HIS B 294       4.715 -17.641   5.219  1.00 96.19           O  
ATOM   3031  CG  HIS B 294       9.023 -17.781   3.463  1.00 96.19           C  
ATOM   3032  CD2 HIS B 294      10.039 -17.141   4.090  1.00 96.19           C  
ATOM   3033  ND1 HIS B 294       9.383 -17.859   2.133  1.00 96.19           N  
ATOM   3034  CE1 HIS B 294      10.562 -17.297   1.968  1.00 96.19           C  
ATOM   3035  NE2 HIS B 294      10.984 -16.844   3.139  1.00 96.19           N  
ATOM   3036  N   LEU B 295       4.840 -19.125   3.529  1.00 97.81           N  
ATOM   3037  CA  LEU B 295       3.682 -19.875   4.004  1.00 97.81           C  
ATOM   3038  C   LEU B 295       4.051 -20.734   5.203  1.00 97.81           C  
ATOM   3039  CB  LEU B 295       3.111 -20.734   2.881  1.00 97.81           C  
ATOM   3040  O   LEU B 295       5.137 -21.312   5.242  1.00 97.81           O  
ATOM   3041  CG  LEU B 295       2.430 -20.000   1.729  1.00 97.81           C  
ATOM   3042  CD1 LEU B 295       2.115 -20.969   0.592  1.00 97.81           C  
ATOM   3043  CD2 LEU B 295       1.160 -19.312   2.215  1.00 97.81           C  
ATOM   3044  N   THR B 296       3.158 -20.875   6.148  1.00 97.94           N  
ATOM   3045  CA  THR B 296       3.299 -21.828   7.242  1.00 97.94           C  
ATOM   3046  C   THR B 296       3.189 -23.266   6.727  1.00 97.94           C  
ATOM   3047  CB  THR B 296       2.238 -21.594   8.336  1.00 97.94           C  
ATOM   3048  O   THR B 296       2.727 -23.500   5.609  1.00 97.94           O  
ATOM   3049  CG2 THR B 296       2.332 -20.172   8.891  1.00 97.94           C  
ATOM   3050  OG1 THR B 296       0.934 -21.797   7.773  1.00 97.94           O  
ATOM   3051  N   PRO B 297       3.617 -24.219   7.504  1.00 97.25           N  
ATOM   3052  CA  PRO B 297       3.562 -25.625   7.082  1.00 97.25           C  
ATOM   3053  C   PRO B 297       2.150 -26.078   6.719  1.00 97.25           C  
ATOM   3054  CB  PRO B 297       4.082 -26.375   8.305  1.00 97.25           C  
ATOM   3055  O   PRO B 297       1.969 -26.859   5.777  1.00 97.25           O  
ATOM   3056  CG  PRO B 297       5.070 -25.453   8.938  1.00 97.25           C  
ATOM   3057  CD  PRO B 297       4.547 -24.047   8.836  1.00 97.25           C  
ATOM   3058  N   ASP B 298       1.144 -25.547   7.328  1.00 97.50           N  
ATOM   3059  CA  ASP B 298      -0.244 -25.953   7.125  1.00 97.50           C  
ATOM   3060  C   ASP B 298      -0.751 -25.516   5.754  1.00 97.50           C  
ATOM   3061  CB  ASP B 298      -1.137 -25.391   8.227  1.00 97.50           C  
ATOM   3062  O   ASP B 298      -1.761 -26.016   5.266  1.00 97.50           O  
ATOM   3063  CG  ASP B 298      -0.988 -26.125   9.547  1.00 97.50           C  
ATOM   3064  OD1 ASP B 298      -0.362 -27.203   9.578  1.00 97.50           O  
ATOM   3065  OD2 ASP B 298      -1.505 -25.609  10.570  1.00 97.50           O  
ATOM   3066  N   TYR B 299      -0.028 -24.625   5.176  1.00 98.31           N  
ATOM   3067  CA  TYR B 299      -0.491 -24.062   3.908  1.00 98.31           C  
ATOM   3068  C   TYR B 299       0.526 -24.312   2.801  1.00 98.31           C  
ATOM   3069  CB  TYR B 299      -0.762 -22.562   4.043  1.00 98.31           C  
ATOM   3070  O   TYR B 299       0.394 -23.781   1.696  1.00 98.31           O  
ATOM   3071  CG  TYR B 299      -1.991 -22.234   4.855  1.00 98.31           C  
ATOM   3072  CD1 TYR B 299      -3.234 -22.094   4.246  1.00 98.31           C  
ATOM   3073  CD2 TYR B 299      -1.911 -22.078   6.234  1.00 98.31           C  
ATOM   3074  CE1 TYR B 299      -4.371 -21.797   4.992  1.00 98.31           C  
ATOM   3075  CE2 TYR B 299      -3.039 -21.781   6.988  1.00 98.31           C  
ATOM   3076  OH  TYR B 299      -5.383 -21.344   7.105  1.00 98.31           O  
ATOM   3077  CZ  TYR B 299      -4.262 -21.641   6.359  1.00 98.31           C  
ATOM   3078  N   GLN B 300       1.515 -25.109   3.027  1.00 97.38           N  
ATOM   3079  CA  GLN B 300       2.605 -25.406   2.102  1.00 97.38           C  
ATOM   3080  C   GLN B 300       2.088 -26.047   0.822  1.00 97.38           C  
ATOM   3081  CB  GLN B 300       3.648 -26.297   2.764  1.00 97.38           C  
ATOM   3082  O   GLN B 300       2.705 -25.922  -0.238  1.00 97.38           O  
ATOM   3083  CG  GLN B 300       5.055 -25.719   2.773  1.00 97.38           C  
ATOM   3084  CD  GLN B 300       5.137 -24.406   3.531  1.00 97.38           C  
ATOM   3085  NE2 GLN B 300       6.289 -23.750   3.457  1.00 97.38           N  
ATOM   3086  OE1 GLN B 300       4.172 -23.984   4.176  1.00 97.38           O  
ATOM   3087  N   ARG B 301       1.028 -26.703   0.809  1.00 97.56           N  
ATOM   3088  CA  ARG B 301       0.458 -27.375  -0.358  1.00 97.56           C  
ATOM   3089  C   ARG B 301       0.099 -26.375  -1.444  1.00 97.56           C  
ATOM   3090  CB  ARG B 301      -0.780 -28.188   0.037  1.00 97.56           C  
ATOM   3091  O   ARG B 301      -0.090 -26.734  -2.604  1.00 97.56           O  
ATOM   3092  CG  ARG B 301      -1.984 -27.328   0.399  1.00 97.56           C  
ATOM   3093  CD  ARG B 301      -3.197 -28.188   0.742  1.00 97.56           C  
ATOM   3094  NE  ARG B 301      -4.426 -27.391   0.756  1.00 97.56           N  
ATOM   3095  NH1 ARG B 301      -5.840 -29.203   0.938  1.00 97.56           N  
ATOM   3096  NH2 ARG B 301      -6.699 -27.094   0.852  1.00 97.56           N  
ATOM   3097  CZ  ARG B 301      -5.652 -27.906   0.849  1.00 97.56           C  
ATOM   3098  N   PHE B 302      -0.125 -25.109  -1.044  1.00 98.62           N  
ATOM   3099  CA  PHE B 302      -0.514 -24.078  -1.993  1.00 98.62           C  
ATOM   3100  C   PHE B 302       0.715 -23.391  -2.582  1.00 98.62           C  
ATOM   3101  CB  PHE B 302      -1.420 -23.047  -1.320  1.00 98.62           C  
ATOM   3102  O   PHE B 302       0.593 -22.531  -3.449  1.00 98.62           O  
ATOM   3103  CG  PHE B 302      -2.717 -23.609  -0.811  1.00 98.62           C  
ATOM   3104  CD1 PHE B 302      -3.678 -24.078  -1.693  1.00 98.62           C  
ATOM   3105  CD2 PHE B 302      -2.975 -23.672   0.553  1.00 98.62           C  
ATOM   3106  CE1 PHE B 302      -4.879 -24.609  -1.225  1.00 98.62           C  
ATOM   3107  CE2 PHE B 302      -4.172 -24.188   1.029  1.00 98.62           C  
ATOM   3108  CZ  PHE B 302      -5.125 -24.656   0.139  1.00 98.62           C  
ATOM   3109  N   ASP B 303       1.918 -23.734  -2.129  1.00 98.25           N  
ATOM   3110  CA  ASP B 303       3.156 -23.078  -2.527  1.00 98.25           C  
ATOM   3111  C   ASP B 303       3.512 -23.406  -3.977  1.00 98.25           C  
ATOM   3112  CB  ASP B 303       4.305 -23.484  -1.600  1.00 98.25           C  
ATOM   3113  O   ASP B 303       3.881 -24.547  -4.289  1.00 98.25           O  
ATOM   3114  CG  ASP B 303       5.562 -22.656  -1.817  1.00 98.25           C  
ATOM   3115  OD1 ASP B 303       5.734 -22.094  -2.916  1.00 98.25           O  
ATOM   3116  OD2 ASP B 303       6.387 -22.594  -0.883  1.00 98.25           O  
ATOM   3117  N   ALA B 304       3.441 -22.344  -4.852  1.00 98.31           N  
ATOM   3118  CA  ALA B 304       3.721 -22.500  -6.277  1.00 98.31           C  
ATOM   3119  C   ALA B 304       5.191 -22.828  -6.512  1.00 98.31           C  
ATOM   3120  CB  ALA B 304       3.334 -21.234  -7.039  1.00 98.31           C  
ATOM   3121  O   ALA B 304       5.523 -23.609  -7.414  1.00 98.31           O  
ATOM   3122  N   GLU B 305       6.066 -22.250  -5.746  1.00 96.44           N  
ATOM   3123  CA  GLU B 305       7.496 -22.500  -5.914  1.00 96.44           C  
ATOM   3124  C   GLU B 305       7.859 -23.938  -5.535  1.00 96.44           C  
ATOM   3125  CB  GLU B 305       8.312 -21.516  -5.074  1.00 96.44           C  
ATOM   3126  O   GLU B 305       8.648 -24.578  -6.227  1.00 96.44           O  
ATOM   3127  CG  GLU B 305       8.227 -20.078  -5.566  1.00 96.44           C  
ATOM   3128  CD  GLU B 305       9.094 -19.109  -4.762  1.00 96.44           C  
ATOM   3129  OE1 GLU B 305      10.203 -18.766  -5.227  1.00 96.44           O  
ATOM   3130  OE2 GLU B 305       8.656 -18.719  -3.660  1.00 96.44           O  
ATOM   3131  N   ALA B 306       7.289 -24.422  -4.484  1.00 96.44           N  
ATOM   3132  CA  ALA B 306       7.500 -25.812  -4.090  1.00 96.44           C  
ATOM   3133  C   ALA B 306       6.945 -26.766  -5.141  1.00 96.44           C  
ATOM   3134  CB  ALA B 306       6.855 -26.078  -2.734  1.00 96.44           C  
ATOM   3135  O   ALA B 306       7.520 -27.828  -5.383  1.00 96.44           O  
ATOM   3136  N   HIS B 307       5.887 -26.375  -5.793  1.00 97.69           N  
ATOM   3137  CA  HIS B 307       5.223 -27.250  -6.762  1.00 97.69           C  
ATOM   3138  C   HIS B 307       5.965 -27.250  -8.094  1.00 97.69           C  
ATOM   3139  CB  HIS B 307       3.773 -26.797  -6.969  1.00 97.69           C  
ATOM   3140  O   HIS B 307       6.277 -28.312  -8.633  1.00 97.69           O  
ATOM   3141  CG  HIS B 307       3.012 -27.672  -7.922  1.00 97.69           C  
ATOM   3142  CD2 HIS B 307       2.730 -27.516  -9.234  1.00 97.69           C  
ATOM   3143  ND1 HIS B 307       2.436 -28.859  -7.543  1.00 97.69           N  
ATOM   3144  CE1 HIS B 307       1.831 -29.406  -8.586  1.00 97.69           C  
ATOM   3145  NE2 HIS B 307       1.996 -28.594  -9.625  1.00 97.69           N  
ATOM   3146  N   PHE B 308       6.227 -26.078  -8.609  1.00 97.62           N  
ATOM   3147  CA  PHE B 308       6.758 -25.953  -9.961  1.00 97.62           C  
ATOM   3148  C   PHE B 308       8.281 -26.000  -9.953  1.00 97.62           C  
ATOM   3149  CB  PHE B 308       6.285 -24.641 -10.602  1.00 97.62           C  
ATOM   3150  O   PHE B 308       8.906 -26.250 -10.992  1.00 97.62           O  
ATOM   3151  CG  PHE B 308       4.832 -24.641 -10.992  1.00 97.62           C  
ATOM   3152  CD1 PHE B 308       4.414 -25.203 -12.188  1.00 97.62           C  
ATOM   3153  CD2 PHE B 308       3.881 -24.062 -10.156  1.00 97.62           C  
ATOM   3154  CE1 PHE B 308       3.068 -25.219 -12.539  1.00 97.62           C  
ATOM   3155  CE2 PHE B 308       2.533 -24.062 -10.500  1.00 97.62           C  
ATOM   3156  CZ  PHE B 308       2.129 -24.641 -11.695  1.00 97.62           C  
ATOM   3157  N   ARG B 309       8.945 -25.703  -8.797  1.00 96.19           N  
ATOM   3158  CA  ARG B 309      10.398 -25.766  -8.617  1.00 96.19           C  
ATOM   3159  C   ARG B 309      11.109 -25.016  -9.742  1.00 96.19           C  
ATOM   3160  CB  ARG B 309      10.875 -27.219  -8.562  1.00 96.19           C  
ATOM   3161  O   ARG B 309      12.000 -25.578 -10.398  1.00 96.19           O  
ATOM   3162  CG  ARG B 309      10.320 -28.000  -7.387  1.00 96.19           C  
ATOM   3163  CD  ARG B 309      10.883 -29.406  -7.336  1.00 96.19           C  
ATOM   3164  NE  ARG B 309      10.227 -30.219  -6.312  1.00 96.19           N  
ATOM   3165  NH1 ARG B 309      11.477 -32.125  -6.715  1.00 96.19           N  
ATOM   3166  NH2 ARG B 309       9.859 -32.125  -5.086  1.00 96.19           N  
ATOM   3167  CZ  ARG B 309      10.523 -31.484  -6.039  1.00 96.19           C  
ATOM   3168  N   PRO B 310      10.766 -23.734  -9.852  1.00 92.44           N  
ATOM   3169  CA  PRO B 310      11.414 -22.938 -10.898  1.00 92.44           C  
ATOM   3170  C   PRO B 310      12.922 -22.812 -10.695  1.00 92.44           C  
ATOM   3171  CB  PRO B 310      10.727 -21.578 -10.789  1.00 92.44           C  
ATOM   3172  O   PRO B 310      13.414 -23.000  -9.578  1.00 92.44           O  
ATOM   3173  CG  PRO B 310      10.320 -21.469  -9.352  1.00 92.44           C  
ATOM   3174  CD  PRO B 310       9.984 -22.844  -8.844  1.00 92.44           C  
ATOM   3175  N   ALA B 311      13.648 -22.469 -11.766  1.00 86.88           N  
ATOM   3176  CA  ALA B 311      15.094 -22.250 -11.695  1.00 86.88           C  
ATOM   3177  C   ALA B 311      15.414 -20.969 -10.922  1.00 86.88           C  
ATOM   3178  CB  ALA B 311      15.680 -22.172 -13.102  1.00 86.88           C  
ATOM   3179  O   ALA B 311      14.727 -19.953 -11.070  1.00 86.88           O  
ATOM   3180  N   PRO B 312      16.359 -21.141 -10.070  1.00 75.94           N  
ATOM   3181  CA  PRO B 312      16.766 -19.906  -9.383  1.00 75.94           C  
ATOM   3182  C   PRO B 312      17.188 -18.797 -10.344  1.00 75.94           C  
ATOM   3183  CB  PRO B 312      17.938 -20.359  -8.516  1.00 75.94           C  
ATOM   3184  O   PRO B 312      17.906 -19.078 -11.312  1.00 75.94           O  
ATOM   3185  CG  PRO B 312      17.875 -21.859  -8.531  1.00 75.94           C  
ATOM   3186  CD  PRO B 312      17.062 -22.281  -9.727  1.00 75.94           C  
ATOM   3187  N   GLN B 313      16.625 -17.625 -10.133  1.00 73.94           N  
ATOM   3188  CA  GLN B 313      16.906 -16.500 -11.008  1.00 73.94           C  
ATOM   3189  C   GLN B 313      17.578 -15.359 -10.227  1.00 73.94           C  
ATOM   3190  CB  GLN B 313      15.641 -15.992 -11.688  1.00 73.94           C  
ATOM   3191  O   GLN B 313      16.938 -14.734  -9.375  1.00 73.94           O  
ATOM   3192  CG  GLN B 313      14.961 -17.031 -12.562  1.00 73.94           C  
ATOM   3193  CD  GLN B 313      14.586 -16.500 -13.930  1.00 73.94           C  
ATOM   3194  NE2 GLN B 313      14.203 -17.391 -14.836  1.00 73.94           N  
ATOM   3195  OE1 GLN B 313      14.648 -15.289 -14.172  1.00 73.94           O  
ATOM   3196  N   GLN B 314      18.875 -15.219 -10.203  1.00 73.94           N  
ATOM   3197  CA  GLN B 314      19.531 -14.039  -9.641  1.00 73.94           C  
ATOM   3198  C   GLN B 314      19.828 -13.008 -10.727  1.00 73.94           C  
ATOM   3199  CB  GLN B 314      20.812 -14.430  -8.914  1.00 73.94           C  
ATOM   3200  O   GLN B 314      20.703 -13.227 -11.578  1.00 73.94           O  
ATOM   3201  CG  GLN B 314      20.594 -14.883  -7.480  1.00 73.94           C  
ATOM   3202  CD  GLN B 314      21.891 -15.180  -6.754  1.00 73.94           C  
ATOM   3203  NE2 GLN B 314      21.797 -15.477  -5.461  1.00 73.94           N  
ATOM   3204  OE1 GLN B 314      22.984 -15.141  -7.348  1.00 73.94           O  
ATOM   3205  N   VAL B 315      18.906 -11.977 -10.664  1.00 81.75           N  
ATOM   3206  CA  VAL B 315      19.016 -10.938 -11.695  1.00 81.75           C  
ATOM   3207  C   VAL B 315      19.250  -9.586 -11.039  1.00 81.75           C  
ATOM   3208  CB  VAL B 315      17.750 -10.891 -12.578  1.00 81.75           C  
ATOM   3209  O   VAL B 315      18.500  -9.172 -10.148  1.00 81.75           O  
ATOM   3210  CG1 VAL B 315      17.969  -9.961 -13.773  1.00 81.75           C  
ATOM   3211  CG2 VAL B 315      17.375 -12.289 -13.055  1.00 81.75           C  
ATOM   3212  N   CYS B 316      20.312  -8.984 -11.453  1.00 79.12           N  
ATOM   3213  CA  CYS B 316      20.609  -7.648 -10.938  1.00 79.12           C  
ATOM   3214  C   CYS B 316      20.016  -6.578 -11.844  1.00 79.12           C  
ATOM   3215  CB  CYS B 316      22.109  -7.445 -10.820  1.00 79.12           C  
ATOM   3216  O   CYS B 316      19.938  -6.754 -13.062  1.00 79.12           O  
ATOM   3217  SG  CYS B 316      22.891  -8.500  -9.578  1.00 79.12           S  
ATOM   3218  N   ASP B 317      19.578  -5.492 -11.242  1.00 80.06           N  
ATOM   3219  CA  ASP B 317      19.109  -4.340 -12.008  1.00 80.06           C  
ATOM   3220  C   ASP B 317      20.266  -3.705 -12.789  1.00 80.06           C  
ATOM   3221  CB  ASP B 317      18.469  -3.305 -11.078  1.00 80.06           C  
ATOM   3222  O   ASP B 317      21.438  -3.914 -12.469  1.00 80.06           O  
ATOM   3223  CG  ASP B 317      16.984  -3.512 -10.898  1.00 80.06           C  
ATOM   3224  OD1 ASP B 317      16.328  -4.047 -11.812  1.00 80.06           O  
ATOM   3225  OD2 ASP B 317      16.453  -3.131  -9.828  1.00 80.06           O  
ATOM   3226  N   ASP B 318      19.922  -3.039 -13.836  1.00 82.44           N  
ATOM   3227  CA  ASP B 318      20.859  -2.223 -14.586  1.00 82.44           C  
ATOM   3228  C   ASP B 318      21.438  -1.101 -13.719  1.00 82.44           C  
ATOM   3229  CB  ASP B 318      20.203  -1.640 -15.836  1.00 82.44           C  
ATOM   3230  O   ASP B 318      20.688  -0.285 -13.180  1.00 82.44           O  
ATOM   3231  CG  ASP B 318      21.188  -1.054 -16.812  1.00 82.44           C  
ATOM   3232  OD1 ASP B 318      22.031  -0.221 -16.422  1.00 82.44           O  
ATOM   3233  OD2 ASP B 318      21.141  -1.426 -18.016  1.00 82.44           O  
ATOM   3234  N   PRO B 319      22.734  -1.021 -13.578  1.00 84.19           N  
ATOM   3235  CA  PRO B 319      23.359  -0.030 -12.703  1.00 84.19           C  
ATOM   3236  C   PRO B 319      23.047   1.406 -13.117  1.00 84.19           C  
ATOM   3237  CB  PRO B 319      24.859  -0.330 -12.836  1.00 84.19           C  
ATOM   3238  O   PRO B 319      23.281   2.340 -12.344  1.00 84.19           O  
ATOM   3239  CG  PRO B 319      24.984  -1.040 -14.148  1.00 84.19           C  
ATOM   3240  CD  PRO B 319      23.719  -1.812 -14.398  1.00 84.19           C  
ATOM   3241  N   ARG B 320      22.609   1.593 -14.281  1.00 88.25           N  
ATOM   3242  CA  ARG B 320      22.266   2.934 -14.734  1.00 88.25           C  
ATOM   3243  C   ARG B 320      20.984   3.424 -14.078  1.00 88.25           C  
ATOM   3244  CB  ARG B 320      22.109   2.959 -16.266  1.00 88.25           C  
ATOM   3245  O   ARG B 320      20.734   4.629 -14.000  1.00 88.25           O  
ATOM   3246  CG  ARG B 320      23.406   2.703 -17.016  1.00 88.25           C  
ATOM   3247  CD  ARG B 320      23.188   2.650 -18.516  1.00 88.25           C  
ATOM   3248  NE  ARG B 320      22.391   1.491 -18.906  1.00 88.25           N  
ATOM   3249  NH1 ARG B 320      22.016   2.203 -21.078  1.00 88.25           N  
ATOM   3250  NH2 ARG B 320      21.141   0.213 -20.344  1.00 88.25           N  
ATOM   3251  CZ  ARG B 320      21.844   1.306 -20.109  1.00 88.25           C  
ATOM   3252  N   ALA B 321      20.188   2.508 -13.734  1.00 88.50           N  
ATOM   3253  CA  ALA B 321      18.938   2.867 -13.070  1.00 88.50           C  
ATOM   3254  C   ALA B 321      19.203   3.344 -11.641  1.00 88.50           C  
ATOM   3255  CB  ALA B 321      17.984   1.683 -13.062  1.00 88.50           C  
ATOM   3256  O   ALA B 321      19.906   2.684 -10.883  1.00 88.50           O  
ATOM   3257  N   ARG B 322      18.656   4.430 -11.227  1.00 93.12           N  
ATOM   3258  CA  ARG B 322      18.859   5.023  -9.906  1.00 93.12           C  
ATOM   3259  C   ARG B 322      17.609   4.879  -9.047  1.00 93.12           C  
ATOM   3260  CB  ARG B 322      19.234   6.500 -10.031  1.00 93.12           C  
ATOM   3261  O   ARG B 322      17.250   5.793  -8.297  1.00 93.12           O  
ATOM   3262  CG  ARG B 322      20.562   6.734 -10.758  1.00 93.12           C  
ATOM   3263  CD  ARG B 322      20.984   8.195 -10.688  1.00 93.12           C  
ATOM   3264  NE  ARG B 322      21.297   8.602  -9.320  1.00 93.12           N  
ATOM   3265  NH1 ARG B 322      21.734  10.805  -9.852  1.00 93.12           N  
ATOM   3266  NH2 ARG B 322      21.906  10.094  -7.684  1.00 93.12           N  
ATOM   3267  CZ  ARG B 322      21.641   9.828  -8.953  1.00 93.12           C  
ATOM   3268  N   CYS B 323      16.828   3.799  -9.320  1.00 93.12           N  
ATOM   3269  CA  CYS B 323      15.586   3.568  -8.594  1.00 93.12           C  
ATOM   3270  C   CYS B 323      15.820   3.555  -7.090  1.00 93.12           C  
ATOM   3271  CB  CYS B 323      14.953   2.248  -9.031  1.00 93.12           C  
ATOM   3272  O   CYS B 323      15.094   4.203  -6.340  1.00 93.12           O  
ATOM   3273  SG  CYS B 323      14.523   2.195 -10.789  1.00 93.12           S  
ATOM   3274  N   GLY B 324      16.844   2.875  -6.625  1.00 92.25           N  
ATOM   3275  CA  GLY B 324      17.156   2.820  -5.203  1.00 92.25           C  
ATOM   3276  C   GLY B 324      17.453   4.180  -4.605  1.00 92.25           C  
ATOM   3277  O   GLY B 324      17.031   4.477  -3.482  1.00 92.25           O  
ATOM   3278  N   GLU B 325      18.156   5.039  -5.309  1.00 93.25           N  
ATOM   3279  CA  GLU B 325      18.484   6.383  -4.840  1.00 93.25           C  
ATOM   3280  C   GLU B 325      17.219   7.246  -4.730  1.00 93.25           C  
ATOM   3281  CB  GLU B 325      19.500   7.043  -5.773  1.00 93.25           C  
ATOM   3282  O   GLU B 325      17.125   8.094  -3.838  1.00 93.25           O  
ATOM   3283  CG  GLU B 325      20.875   6.418  -5.719  1.00 93.25           C  
ATOM   3284  CD  GLU B 325      21.891   7.113  -6.617  1.00 93.25           C  
ATOM   3285  OE1 GLU B 325      22.406   6.469  -7.555  1.00 93.25           O  
ATOM   3286  OE2 GLU B 325      22.156   8.312  -6.383  1.00 93.25           O  
ATOM   3287  N   VAL B 326      16.281   7.043  -5.645  1.00 93.88           N  
ATOM   3288  CA  VAL B 326      15.016   7.754  -5.586  1.00 93.88           C  
ATOM   3289  C   VAL B 326      14.242   7.328  -4.336  1.00 93.88           C  
ATOM   3290  CB  VAL B 326      14.164   7.504  -6.848  1.00 93.88           C  
ATOM   3291  O   VAL B 326      13.742   8.172  -3.592  1.00 93.88           O  
ATOM   3292  CG1 VAL B 326      12.773   8.117  -6.695  1.00 93.88           C  
ATOM   3293  CG2 VAL B 326      14.867   8.070  -8.086  1.00 93.88           C  
ATOM   3294  N   LEU B 327      14.266   6.051  -4.020  1.00 93.50           N  
ATOM   3295  CA  LEU B 327      13.492   5.484  -2.920  1.00 93.50           C  
ATOM   3296  C   LEU B 327      14.117   5.832  -1.575  1.00 93.50           C  
ATOM   3297  CB  LEU B 327      13.383   3.965  -3.068  1.00 93.50           C  
ATOM   3298  O   LEU B 327      13.508   5.625  -0.526  1.00 93.50           O  
ATOM   3299  CG  LEU B 327      12.492   3.455  -4.203  1.00 93.50           C  
ATOM   3300  CD1 LEU B 327      12.609   1.938  -4.328  1.00 93.50           C  
ATOM   3301  CD2 LEU B 327      11.047   3.867  -3.973  1.00 93.50           C  
ATOM   3302  N   THR B 328      15.344   6.387  -1.554  1.00 92.31           N  
ATOM   3303  CA  THR B 328      16.031   6.770  -0.324  1.00 92.31           C  
ATOM   3304  C   THR B 328      16.188   8.289  -0.240  1.00 92.31           C  
ATOM   3305  CB  THR B 328      17.422   6.105  -0.228  1.00 92.31           C  
ATOM   3306  O   THR B 328      16.859   8.797   0.650  1.00 92.31           O  
ATOM   3307  CG2 THR B 328      17.297   4.586  -0.150  1.00 92.31           C  
ATOM   3308  OG1 THR B 328      18.188   6.453  -1.384  1.00 92.31           O  
ATOM   3309  N   GLY B 329      15.680   8.969  -1.234  1.00 90.81           N  
ATOM   3310  CA  GLY B 329      15.703  10.430  -1.214  1.00 90.81           C  
ATOM   3311  C   GLY B 329      17.031  11.008  -1.646  1.00 90.81           C  
ATOM   3312  O   GLY B 329      17.266  12.211  -1.500  1.00 90.81           O  
ATOM   3313  N   LYS B 330      17.953  10.242  -2.137  1.00 91.25           N  
ATOM   3314  CA  LYS B 330      19.281  10.695  -2.559  1.00 91.25           C  
ATOM   3315  C   LYS B 330      19.203  11.414  -3.904  1.00 91.25           C  
ATOM   3316  CB  LYS B 330      20.250   9.523  -2.641  1.00 91.25           C  
ATOM   3317  O   LYS B 330      20.094  12.203  -4.238  1.00 91.25           O  
ATOM   3318  CG  LYS B 330      20.625   8.930  -1.289  1.00 91.25           C  
ATOM   3319  CD  LYS B 330      21.578   7.750  -1.438  1.00 91.25           C  
ATOM   3320  CE  LYS B 330      21.906   7.125  -0.089  1.00 91.25           C  
ATOM   3321  NZ  LYS B 330      22.703   5.871  -0.241  1.00 91.25           N  
ATOM   3322  N   CYS B 331      18.156  11.031  -4.645  1.00 90.50           N  
ATOM   3323  CA  CYS B 331      17.953  11.734  -5.906  1.00 90.50           C  
ATOM   3324  C   CYS B 331      16.469  11.844  -6.238  1.00 90.50           C  
ATOM   3325  CB  CYS B 331      18.688  11.016  -7.043  1.00 90.50           C  
ATOM   3326  O   CYS B 331      15.664  11.039  -5.766  1.00 90.50           O  
ATOM   3327  SG  CYS B 331      17.938   9.453  -7.527  1.00 90.50           S  
ATOM   3328  N   LYS B 332      16.078  12.883  -6.945  1.00 92.25           N  
ATOM   3329  CA  LYS B 332      14.719  13.023  -7.484  1.00 92.25           C  
ATOM   3330  C   LYS B 332      14.570  12.281  -8.805  1.00 92.25           C  
ATOM   3331  CB  LYS B 332      14.375  14.500  -7.672  1.00 92.25           C  
ATOM   3332  O   LYS B 332      15.562  12.039  -9.500  1.00 92.25           O  
ATOM   3333  CG  LYS B 332      14.297  15.297  -6.375  1.00 92.25           C  
ATOM   3334  CD  LYS B 332      13.805  16.719  -6.613  1.00 92.25           C  
ATOM   3335  CE  LYS B 332      13.688  17.500  -5.309  1.00 92.25           C  
ATOM   3336  NZ  LYS B 332      13.172  18.875  -5.531  1.00 92.25           N  
ATOM   3337  N   PRO B 333      13.359  11.961  -9.180  1.00 93.25           N  
ATOM   3338  CA  PRO B 333      13.125  11.188 -10.406  1.00 93.25           C  
ATOM   3339  C   PRO B 333      13.789  11.820 -11.633  1.00 93.25           C  
ATOM   3340  CB  PRO B 333      11.602  11.195 -10.547  1.00 93.25           C  
ATOM   3341  O   PRO B 333      14.523  11.141 -12.359  1.00 93.25           O  
ATOM   3342  CG  PRO B 333      11.094  11.141  -9.141  1.00 93.25           C  
ATOM   3343  CD  PRO B 333      11.961  12.016  -8.289  1.00 93.25           C  
ATOM   3344  N   HIS B 334      13.688  13.125 -11.750  1.00 91.69           N  
ATOM   3345  CA  HIS B 334      14.148  13.805 -12.953  1.00 91.69           C  
ATOM   3346  C   HIS B 334      15.672  13.898 -12.984  1.00 91.69           C  
ATOM   3347  CB  HIS B 334      13.539  15.203 -13.055  1.00 91.69           C  
ATOM   3348  O   HIS B 334      16.266  14.242 -14.008  1.00 91.69           O  
ATOM   3349  CG  HIS B 334      13.977  16.125 -11.961  1.00 91.69           C  
ATOM   3350  CD2 HIS B 334      14.992  17.031 -11.914  1.00 91.69           C  
ATOM   3351  ND1 HIS B 334      13.344  16.188 -10.742  1.00 91.69           N  
ATOM   3352  CE1 HIS B 334      13.953  17.094  -9.984  1.00 91.69           C  
ATOM   3353  NE2 HIS B 334      14.953  17.609 -10.672  1.00 91.69           N  
ATOM   3354  N   GLN B 335      16.328  13.555 -11.930  1.00 93.12           N  
ATOM   3355  CA  GLN B 335      17.797  13.594 -11.852  1.00 93.12           C  
ATOM   3356  C   GLN B 335      18.406  12.289 -12.367  1.00 93.12           C  
ATOM   3357  CB  GLN B 335      18.250  13.859 -10.422  1.00 93.12           C  
ATOM   3358  O   GLN B 335      19.609  12.195 -12.555  1.00 93.12           O  
ATOM   3359  CG  GLN B 335      17.875  15.242  -9.906  1.00 93.12           C  
ATOM   3360  CD  GLN B 335      18.219  15.438  -8.438  1.00 93.12           C  
ATOM   3361  NE2 GLN B 335      18.641  16.641  -8.086  1.00 93.12           N  
ATOM   3362  OE1 GLN B 335      18.109  14.508  -7.633  1.00 93.12           O  
ATOM   3363  N   CYS B 336      17.625  11.242 -12.484  1.00 94.19           N  
ATOM   3364  CA  CYS B 336      18.062  10.000 -13.102  1.00 94.19           C  
ATOM   3365  C   CYS B 336      18.297  10.188 -14.602  1.00 94.19           C  
ATOM   3366  CB  CYS B 336      17.031   8.891 -12.867  1.00 94.19           C  
ATOM   3367  O   CYS B 336      17.391  10.609 -15.320  1.00 94.19           O  
ATOM   3368  SG  CYS B 336      17.453   7.332 -13.672  1.00 94.19           S  
ATOM   3369  N   PRO B 337      19.453   9.789 -15.156  1.00 92.75           N  
ATOM   3370  CA  PRO B 337      19.766   9.984 -16.562  1.00 92.75           C  
ATOM   3371  C   PRO B 337      18.828   9.219 -17.500  1.00 92.75           C  
ATOM   3372  CB  PRO B 337      21.188   9.461 -16.688  1.00 92.75           C  
ATOM   3373  O   PRO B 337      18.688   9.570 -18.672  1.00 92.75           O  
ATOM   3374  CG  PRO B 337      21.375   8.555 -15.516  1.00 92.75           C  
ATOM   3375  CD  PRO B 337      20.500   9.047 -14.398  1.00 92.75           C  
ATOM   3376  N   LEU B 338      18.156   8.258 -17.016  1.00 94.69           N  
ATOM   3377  CA  LEU B 338      17.281   7.430 -17.828  1.00 94.69           C  
ATOM   3378  C   LEU B 338      15.859   8.000 -17.859  1.00 94.69           C  
ATOM   3379  CB  LEU B 338      17.250   5.992 -17.297  1.00 94.69           C  
ATOM   3380  O   LEU B 338      15.055   7.629 -18.719  1.00 94.69           O  
ATOM   3381  CG  LEU B 338      18.594   5.254 -17.281  1.00 94.69           C  
ATOM   3382  CD1 LEU B 338      18.406   3.859 -16.688  1.00 94.69           C  
ATOM   3383  CD2 LEU B 338      19.172   5.176 -18.672  1.00 94.69           C  
ATOM   3384  N   PHE B 339      15.570   8.859 -16.938  1.00 94.81           N  
ATOM   3385  CA  PHE B 339      14.211   9.367 -16.750  1.00 94.81           C  
ATOM   3386  C   PHE B 339      13.766  10.172 -17.969  1.00 94.81           C  
ATOM   3387  CB  PHE B 339      14.125  10.227 -15.492  1.00 94.81           C  
ATOM   3388  O   PHE B 339      14.477  11.086 -18.406  1.00 94.81           O  
ATOM   3389  CG  PHE B 339      12.758  10.789 -15.234  1.00 94.81           C  
ATOM   3390  CD1 PHE B 339      12.414  12.055 -15.703  1.00 94.81           C  
ATOM   3391  CD2 PHE B 339      11.812  10.062 -14.516  1.00 94.81           C  
ATOM   3392  CE1 PHE B 339      11.141  12.578 -15.469  1.00 94.81           C  
ATOM   3393  CE2 PHE B 339      10.547  10.586 -14.273  1.00 94.81           C  
ATOM   3394  CZ  PHE B 339      10.211  11.844 -14.750  1.00 94.81           C  
ATOM   3395  N   GLY B 340      12.602   9.852 -18.531  1.00 91.12           N  
ATOM   3396  CA  GLY B 340      12.008  10.609 -19.625  1.00 91.12           C  
ATOM   3397  C   GLY B 340      12.570  10.234 -20.984  1.00 91.12           C  
ATOM   3398  O   GLY B 340      12.031  10.625 -22.016  1.00 91.12           O  
ATOM   3399  N   ASN B 341      13.672   9.438 -21.000  1.00 91.50           N  
ATOM   3400  CA  ASN B 341      14.297   8.984 -22.234  1.00 91.50           C  
ATOM   3401  C   ASN B 341      14.164   7.477 -22.406  1.00 91.50           C  
ATOM   3402  CB  ASN B 341      15.773   9.391 -22.266  1.00 91.50           C  
ATOM   3403  O   ASN B 341      13.195   7.000 -23.016  1.00 91.50           O  
ATOM   3404  CG  ASN B 341      15.961  10.891 -22.391  1.00 91.50           C  
ATOM   3405  ND2 ASN B 341      17.156  11.367 -22.062  1.00 91.50           N  
ATOM   3406  OD1 ASN B 341      15.039  11.617 -22.781  1.00 91.50           O  
ATOM   3407  N   THR B 342      15.156   6.836 -21.844  1.00 92.19           N  
ATOM   3408  CA  THR B 342      15.141   5.383 -21.922  1.00 92.19           C  
ATOM   3409  C   THR B 342      14.062   4.801 -21.016  1.00 92.19           C  
ATOM   3410  CB  THR B 342      16.516   4.785 -21.547  1.00 92.19           C  
ATOM   3411  O   THR B 342      13.484   3.754 -21.312  1.00 92.19           O  
ATOM   3412  CG2 THR B 342      16.578   3.299 -21.891  1.00 92.19           C  
ATOM   3413  OG1 THR B 342      17.531   5.473 -22.281  1.00 92.19           O  
ATOM   3414  N   CYS B 343      13.797   5.512 -19.953  1.00 93.75           N  
ATOM   3415  CA  CYS B 343      12.805   5.082 -18.969  1.00 93.75           C  
ATOM   3416  C   CYS B 343      11.586   5.988 -19.000  1.00 93.75           C  
ATOM   3417  CB  CYS B 343      13.414   5.066 -17.562  1.00 93.75           C  
ATOM   3418  O   CYS B 343      11.641   7.133 -18.547  1.00 93.75           O  
ATOM   3419  SG  CYS B 343      12.359   4.277 -16.328  1.00 93.75           S  
ATOM   3420  N   ASN B 344      10.500   5.488 -19.516  1.00 92.38           N  
ATOM   3421  CA  ASN B 344       9.234   6.199 -19.641  1.00 92.38           C  
ATOM   3422  C   ASN B 344       8.047   5.246 -19.578  1.00 92.38           C  
ATOM   3423  CB  ASN B 344       9.195   7.004 -20.938  1.00 92.38           C  
ATOM   3424  O   ASN B 344       8.227   4.027 -19.500  1.00 92.38           O  
ATOM   3425  CG  ASN B 344       9.336   6.133 -22.172  1.00 92.38           C  
ATOM   3426  ND2 ASN B 344      10.383   6.367 -22.953  1.00 92.38           N  
ATOM   3427  OD1 ASN B 344       8.508   5.254 -22.422  1.00 92.38           O  
ATOM   3428  N   PRO B 345       6.863   5.766 -19.469  1.00 87.56           N  
ATOM   3429  CA  PRO B 345       5.699   4.906 -19.250  1.00 87.56           C  
ATOM   3430  C   PRO B 345       5.531   3.857 -20.344  1.00 87.56           C  
ATOM   3431  CB  PRO B 345       4.527   5.891 -19.250  1.00 87.56           C  
ATOM   3432  O   PRO B 345       4.984   2.781 -20.109  1.00 87.56           O  
ATOM   3433  CG  PRO B 345       5.090   7.152 -18.688  1.00 87.56           C  
ATOM   3434  CD  PRO B 345       6.492   7.320 -19.188  1.00 87.56           C  
ATOM   3435  N   GLN B 346       5.980   4.098 -21.547  1.00 88.12           N  
ATOM   3436  CA  GLN B 346       5.875   3.139 -22.641  1.00 88.12           C  
ATOM   3437  C   GLN B 346       6.949   2.059 -22.531  1.00 88.12           C  
ATOM   3438  CB  GLN B 346       5.980   3.852 -24.000  1.00 88.12           C  
ATOM   3439  O   GLN B 346       6.719   0.908 -22.906  1.00 88.12           O  
ATOM   3440  CG  GLN B 346       4.801   4.762 -24.297  1.00 88.12           C  
ATOM   3441  CD  GLN B 346       4.895   6.105 -23.594  1.00 88.12           C  
ATOM   3442  NE2 GLN B 346       3.803   6.859 -23.609  1.00 88.12           N  
ATOM   3443  OE1 GLN B 346       5.941   6.461 -23.047  1.00 88.12           O  
ATOM   3444  N   THR B 347       8.055   2.520 -22.062  1.00 88.75           N  
ATOM   3445  CA  THR B 347       9.195   1.627 -21.875  1.00 88.75           C  
ATOM   3446  C   THR B 347       9.781   1.770 -20.484  1.00 88.75           C  
ATOM   3447  CB  THR B 347      10.289   1.902 -22.938  1.00 88.75           C  
ATOM   3448  O   THR B 347      10.820   2.412 -20.297  1.00 88.75           O  
ATOM   3449  CG2 THR B 347      11.023   0.622 -23.312  1.00 88.75           C  
ATOM   3450  OG1 THR B 347       9.680   2.455 -24.109  1.00 88.75           O  
ATOM   3451  N   ALA B 348       9.172   1.016 -19.625  1.00 89.06           N  
ATOM   3452  CA  ALA B 348       9.641   1.094 -18.234  1.00 89.06           C  
ATOM   3453  C   ALA B 348      10.945   0.329 -18.062  1.00 89.06           C  
ATOM   3454  CB  ALA B 348       8.578   0.556 -17.281  1.00 89.06           C  
ATOM   3455  O   ALA B 348      10.961  -0.904 -18.094  1.00 89.06           O  
ATOM   3456  N   PHE B 349      12.008   1.122 -17.906  1.00 88.69           N  
ATOM   3457  CA  PHE B 349      13.320   0.570 -17.609  1.00 88.69           C  
ATOM   3458  C   PHE B 349      13.438   0.228 -16.125  1.00 88.69           C  
ATOM   3459  CB  PHE B 349      14.422   1.556 -18.016  1.00 88.69           C  
ATOM   3460  O   PHE B 349      13.914  -0.852 -15.773  1.00 88.69           O  
ATOM   3461  CG  PHE B 349      15.812   0.971 -17.953  1.00 88.69           C  
ATOM   3462  CD1 PHE B 349      16.531   0.988 -16.766  1.00 88.69           C  
ATOM   3463  CD2 PHE B 349      16.391   0.405 -19.078  1.00 88.69           C  
ATOM   3464  CE1 PHE B 349      17.828   0.448 -16.719  1.00 88.69           C  
ATOM   3465  CE2 PHE B 349      17.672  -0.136 -19.031  1.00 88.69           C  
ATOM   3466  CZ  PHE B 349      18.375  -0.113 -17.859  1.00 88.69           C  
ATOM   3467  N   GLY B 350      13.031   1.106 -15.281  1.00 88.69           N  
ATOM   3468  CA  GLY B 350      12.953   0.895 -13.844  1.00 88.69           C  
ATOM   3469  C   GLY B 350      11.539   0.654 -13.352  1.00 88.69           C  
ATOM   3470  O   GLY B 350      10.570   1.137 -13.953  1.00 88.69           O  
ATOM   3471  N   ALA B 351      11.430  -0.007 -12.250  1.00 87.44           N  
ATOM   3472  CA  ALA B 351      10.133  -0.431 -11.727  1.00 87.44           C  
ATOM   3473  C   ALA B 351       9.328   0.764 -11.234  1.00 87.44           C  
ATOM   3474  CB  ALA B 351      10.320  -1.449 -10.609  1.00 87.44           C  
ATOM   3475  O   ALA B 351       8.094   0.700 -11.148  1.00 87.44           O  
ATOM   3476  N   LEU B 352      10.016   1.887 -10.852  1.00 94.06           N  
ATOM   3477  CA  LEU B 352       9.305   3.057 -10.352  1.00 94.06           C  
ATOM   3478  C   LEU B 352       8.469   3.697 -11.445  1.00 94.06           C  
ATOM   3479  CB  LEU B 352      10.297   4.082  -9.789  1.00 94.06           C  
ATOM   3480  O   LEU B 352       7.605   4.535 -11.164  1.00 94.06           O  
ATOM   3481  CG  LEU B 352      11.078   3.658  -8.539  1.00 94.06           C  
ATOM   3482  CD1 LEU B 352      11.969   4.797  -8.062  1.00 94.06           C  
ATOM   3483  CD2 LEU B 352      10.125   3.221  -7.434  1.00 94.06           C  
ATOM   3484  N   MET B 353       8.688   3.285 -12.742  1.00 93.31           N  
ATOM   3485  CA  MET B 353       7.996   3.859 -13.898  1.00 93.31           C  
ATOM   3486  C   MET B 353       6.766   3.035 -14.258  1.00 93.31           C  
ATOM   3487  CB  MET B 353       8.938   3.953 -15.102  1.00 93.31           C  
ATOM   3488  O   MET B 353       6.074   3.340 -15.234  1.00 93.31           O  
ATOM   3489  CG  MET B 353       8.352   4.715 -16.281  1.00 93.31           C  
ATOM   3490  SD  MET B 353       7.969   6.461 -15.859  1.00 93.31           S  
ATOM   3491  CE  MET B 353       9.641   7.164 -15.859  1.00 93.31           C  
ATOM   3492  N   VAL B 354       6.520   1.987 -13.586  1.00 90.81           N  
ATOM   3493  CA  VAL B 354       5.531   0.996 -14.000  1.00 90.81           C  
ATOM   3494  C   VAL B 354       4.152   1.385 -13.469  1.00 90.81           C  
ATOM   3495  CB  VAL B 354       5.910  -0.420 -13.516  1.00 90.81           C  
ATOM   3496  O   VAL B 354       3.152   1.276 -14.180  1.00 90.81           O  
ATOM   3497  CG1 VAL B 354       4.777  -1.409 -13.797  1.00 90.81           C  
ATOM   3498  CG2 VAL B 354       7.203  -0.884 -14.180  1.00 90.81           C  
ATOM   3499  N   SER B 355       4.074   1.865 -12.273  1.00 88.06           N  
ATOM   3500  CA  SER B 355       2.824   2.145 -11.578  1.00 88.06           C  
ATOM   3501  C   SER B 355       2.691   3.629 -11.258  1.00 88.06           C  
ATOM   3502  CB  SER B 355       2.736   1.325 -10.289  1.00 88.06           C  
ATOM   3503  O   SER B 355       3.688   4.305 -10.992  1.00 88.06           O  
ATOM   3504  OG  SER B 355       1.602   1.705  -9.523  1.00 88.06           O  
ATOM   3505  N   SER B 356       1.485   4.047 -11.242  1.00 86.31           N  
ATOM   3506  CA  SER B 356       1.221   5.430 -10.859  1.00 86.31           C  
ATOM   3507  C   SER B 356       1.600   5.676  -9.398  1.00 86.31           C  
ATOM   3508  CB  SER B 356      -0.253   5.773 -11.078  1.00 86.31           C  
ATOM   3509  O   SER B 356       1.729   6.824  -8.977  1.00 86.31           O  
ATOM   3510  OG  SER B 356      -1.089   4.895 -10.344  1.00 86.31           O  
ATOM   3511  N   GLU B 357       1.773   4.637  -8.711  1.00 90.00           N  
ATOM   3512  CA  GLU B 357       2.189   4.711  -7.312  1.00 90.00           C  
ATOM   3513  C   GLU B 357       3.707   4.816  -7.191  1.00 90.00           C  
ATOM   3514  CB  GLU B 357       1.685   3.492  -6.535  1.00 90.00           C  
ATOM   3515  O   GLU B 357       4.238   5.031  -6.102  1.00 90.00           O  
ATOM   3516  CG  GLU B 357       0.171   3.445  -6.383  1.00 90.00           C  
ATOM   3517  CD  GLU B 357      -0.303   2.342  -5.449  1.00 90.00           C  
ATOM   3518  OE1 GLU B 357      -1.223   1.580  -5.828  1.00 90.00           O  
ATOM   3519  OE2 GLU B 357       0.248   2.238  -4.332  1.00 90.00           O  
ATOM   3520  N   GLY B 358       4.363   4.590  -8.281  1.00 92.75           N  
ATOM   3521  CA  GLY B 358       5.809   4.770  -8.336  1.00 92.75           C  
ATOM   3522  C   GLY B 358       6.223   6.211  -8.547  1.00 92.75           C  
ATOM   3523  O   GLY B 358       5.695   6.891  -9.430  1.00 92.75           O  
ATOM   3524  N   ALA B 359       7.176   6.637  -7.855  1.00 94.19           N  
ATOM   3525  CA  ALA B 359       7.613   8.031  -7.836  1.00 94.19           C  
ATOM   3526  C   ALA B 359       7.949   8.516  -9.242  1.00 94.19           C  
ATOM   3527  CB  ALA B 359       8.820   8.195  -6.914  1.00 94.19           C  
ATOM   3528  O   ALA B 359       7.613   9.648  -9.609  1.00 94.19           O  
ATOM   3529  N   CYS B 360       8.602   7.715 -10.055  1.00 95.19           N  
ATOM   3530  CA  CYS B 360       8.992   8.125 -11.398  1.00 95.19           C  
ATOM   3531  C   CYS B 360       7.777   8.258 -12.305  1.00 95.19           C  
ATOM   3532  CB  CYS B 360       9.984   7.125 -11.992  1.00 95.19           C  
ATOM   3533  O   CYS B 360       7.672   9.219 -13.062  1.00 95.19           O  
ATOM   3534  SG  CYS B 360      11.578   7.086 -11.156  1.00 95.19           S  
ATOM   3535  N   ALA B 361       6.902   7.348 -12.234  1.00 93.94           N  
ATOM   3536  CA  ALA B 361       5.688   7.398 -13.039  1.00 93.94           C  
ATOM   3537  C   ALA B 361       4.820   8.594 -12.648  1.00 93.94           C  
ATOM   3538  CB  ALA B 361       4.895   6.102 -12.891  1.00 93.94           C  
ATOM   3539  O   ALA B 361       4.316   9.312 -13.516  1.00 93.94           O  
ATOM   3540  N   ALA B 362       4.629   8.781 -11.352  1.00 93.19           N  
ATOM   3541  CA  ALA B 362       3.840   9.906 -10.859  1.00 93.19           C  
ATOM   3542  C   ALA B 362       4.461  11.234 -11.273  1.00 93.19           C  
ATOM   3543  CB  ALA B 362       3.701   9.828  -9.344  1.00 93.19           C  
ATOM   3544  O   ALA B 362       3.768  12.125 -11.773  1.00 93.19           O  
ATOM   3545  N   TRP B 363       5.754  11.289 -11.070  1.00 93.44           N  
ATOM   3546  CA  TRP B 363       6.473  12.492 -11.484  1.00 93.44           C  
ATOM   3547  C   TRP B 363       6.301  12.750 -12.977  1.00 93.44           C  
ATOM   3548  CB  TRP B 363       7.961  12.375 -11.141  1.00 93.44           C  
ATOM   3549  O   TRP B 363       6.000  13.875 -13.383  1.00 93.44           O  
ATOM   3550  CG  TRP B 363       8.742  13.625 -11.391  1.00 93.44           C  
ATOM   3551  CD1 TRP B 363       9.148  14.117 -12.602  1.00 93.44           C  
ATOM   3552  CD2 TRP B 363       9.227  14.547 -10.398  1.00 93.44           C  
ATOM   3553  CE2 TRP B 363       9.914  15.570 -11.086  1.00 93.44           C  
ATOM   3554  CE3 TRP B 363       9.141  14.602  -9.000  1.00 93.44           C  
ATOM   3555  NE1 TRP B 363       9.852  15.289 -12.422  1.00 93.44           N  
ATOM   3556  CH2 TRP B 363      10.406  16.672  -9.047  1.00 93.44           C  
ATOM   3557  CZ2 TRP B 363      10.508  16.641 -10.414  1.00 93.44           C  
ATOM   3558  CZ3 TRP B 363       9.734  15.664  -8.336  1.00 93.44           C  
ATOM   3559  N   TYR B 364       6.480  11.781 -13.773  1.00 93.56           N  
ATOM   3560  CA  TYR B 364       6.355  11.875 -15.227  1.00 93.56           C  
ATOM   3561  C   TYR B 364       4.961  12.344 -15.617  1.00 93.56           C  
ATOM   3562  CB  TYR B 364       6.660  10.523 -15.883  1.00 93.56           C  
ATOM   3563  O   TYR B 364       4.809  13.203 -16.484  1.00 93.56           O  
ATOM   3564  CG  TYR B 364       6.727  10.586 -17.391  1.00 93.56           C  
ATOM   3565  CD1 TYR B 364       5.570  10.523 -18.156  1.00 93.56           C  
ATOM   3566  CD2 TYR B 364       7.949  10.703 -18.047  1.00 93.56           C  
ATOM   3567  CE1 TYR B 364       5.625  10.578 -19.547  1.00 93.56           C  
ATOM   3568  CE2 TYR B 364       8.016  10.758 -19.438  1.00 93.56           C  
ATOM   3569  OH  TYR B 364       6.918  10.750 -21.547  1.00 93.56           O  
ATOM   3570  CZ  TYR B 364       6.855  10.695 -20.172  1.00 93.56           C  
ATOM   3571  N   GLN B 365       3.977  11.867 -15.039  1.00 91.56           N  
ATOM   3572  CA  GLN B 365       2.584  12.117 -15.398  1.00 91.56           C  
ATOM   3573  C   GLN B 365       2.150  13.516 -14.969  1.00 91.56           C  
ATOM   3574  CB  GLN B 365       1.671  11.062 -14.773  1.00 91.56           C  
ATOM   3575  O   GLN B 365       1.425  14.195 -15.695  1.00 91.56           O  
ATOM   3576  CG  GLN B 365       0.202  11.227 -15.141  1.00 91.56           C  
ATOM   3577  CD  GLN B 365      -0.647  10.047 -14.695  1.00 91.56           C  
ATOM   3578  NE2 GLN B 365      -1.952  10.141 -14.930  1.00 91.56           N  
ATOM   3579  OE1 GLN B 365      -0.135   9.070 -14.148  1.00 91.56           O  
ATOM   3580  N   TYR B 366       2.639  13.922 -13.805  1.00 89.12           N  
ATOM   3581  CA  TYR B 366       2.008  15.094 -13.203  1.00 89.12           C  
ATOM   3582  C   TYR B 366       2.973  16.281 -13.164  1.00 89.12           C  
ATOM   3583  CB  TYR B 366       1.515  14.773 -11.789  1.00 89.12           C  
ATOM   3584  O   TYR B 366       2.557  17.422 -12.969  1.00 89.12           O  
ATOM   3585  CG  TYR B 366       0.443  13.719 -11.742  1.00 89.12           C  
ATOM   3586  CD1 TYR B 366      -0.816  13.945 -12.297  1.00 89.12           C  
ATOM   3587  CD2 TYR B 366       0.686  12.477 -11.156  1.00 89.12           C  
ATOM   3588  CE1 TYR B 366      -1.809  12.969 -12.258  1.00 89.12           C  
ATOM   3589  CE2 TYR B 366      -0.298  11.500 -11.109  1.00 89.12           C  
ATOM   3590  OH  TYR B 366      -2.518  10.781 -11.617  1.00 89.12           O  
ATOM   3591  CZ  TYR B 366      -1.540  11.750 -11.656  1.00 89.12           C  
ATOM   3592  N   ARG B 367       4.305  16.141 -13.289  1.00 80.06           N  
ATOM   3593  CA  ARG B 367       5.277  17.234 -13.195  1.00 80.06           C  
ATOM   3594  C   ARG B 367       5.863  17.562 -14.562  1.00 80.06           C  
ATOM   3595  CB  ARG B 367       6.398  16.859 -12.219  1.00 80.06           C  
ATOM   3596  O   ARG B 367       6.527  18.594 -14.727  1.00 80.06           O  
ATOM   3597  CG  ARG B 367       5.973  16.875 -10.758  1.00 80.06           C  
ATOM   3598  CD  ARG B 367       5.762  18.297 -10.242  1.00 80.06           C  
ATOM   3599  NE  ARG B 367       5.484  18.328  -8.812  1.00 80.06           N  
ATOM   3600  NH1 ARG B 367       5.406  20.625  -8.648  1.00 80.06           N  
ATOM   3601  NH2 ARG B 367       5.070  19.328  -6.789  1.00 80.06           N  
ATOM   3602  CZ  ARG B 367       5.320  19.422  -8.086  1.00 80.06           C  
ATOM   3603  N   GLN B 368       6.102  16.766 -15.672  1.00 63.97           N  
ATOM   3604  CA  GLN B 368       6.801  17.000 -16.922  1.00 63.97           C  
ATOM   3605  C   GLN B 368       6.406  18.344 -17.531  1.00 63.97           C  
ATOM   3606  CB  GLN B 368       6.508  15.883 -17.922  1.00 63.97           C  
ATOM   3607  O   GLN B 368       7.219  19.016 -18.172  1.00 63.97           O  
ATOM   3608  CG  GLN B 368       7.484  14.711 -17.844  1.00 63.97           C  
ATOM   3609  CD  GLN B 368       7.324  13.734 -18.984  1.00 63.97           C  
ATOM   3610  NE2 GLN B 368       8.227  12.766 -19.062  1.00 63.97           N  
ATOM   3611  OE1 GLN B 368       6.398  13.844 -19.797  1.00 63.97           O  
ATOM   3612  N   GLN B 369       5.195  18.906 -17.359  1.00 53.81           N  
ATOM   3613  CA  GLN B 369       4.961  20.109 -18.156  1.00 53.81           C  
ATOM   3614  C   GLN B 369       5.891  21.234 -17.719  1.00 53.81           C  
ATOM   3615  CB  GLN B 369       3.502  20.562 -18.031  1.00 53.81           C  
ATOM   3616  O   GLN B 369       5.871  22.328 -18.297  1.00 53.81           O  
ATOM   3617  CG  GLN B 369       2.527  19.703 -18.828  1.00 53.81           C  
ATOM   3618  CD  GLN B 369       1.114  20.250 -18.812  1.00 53.81           C  
ATOM   3619  NE2 GLN B 369       0.258  19.719 -19.672  1.00 53.81           N  
ATOM   3620  OE1 GLN B 369       0.793  21.156 -18.016  1.00 53.81           O  
ATOM   3621  N   GLU B 370       6.504  21.031 -16.641  1.00 50.47           N  
ATOM   3622  CA  GLU B 370       7.266  22.219 -16.266  1.00 50.47           C  
ATOM   3623  C   GLU B 370       8.477  22.406 -17.172  1.00 50.47           C  
ATOM   3624  CB  GLU B 370       7.711  22.141 -14.797  1.00 50.47           C  
ATOM   3625  O   GLU B 370       8.961  23.531 -17.344  1.00 50.47           O  
ATOM   3626  CG  GLU B 370       6.570  22.281 -13.805  1.00 50.47           C  
ATOM   3627  CD  GLU B 370       7.027  22.188 -12.352  1.00 50.47           C  
ATOM   3628  OE1 GLU B 370       6.215  22.469 -11.445  1.00 50.47           O  
ATOM   3629  OE2 GLU B 370       8.203  21.844 -12.133  1.00 50.47           O  
ATOM   3630  N   ASN B 371       9.367  21.375 -17.469  1.00 49.38           N  
ATOM   3631  CA  ASN B 371      10.555  21.688 -18.250  1.00 49.38           C  
ATOM   3632  C   ASN B 371      10.203  21.969 -19.703  1.00 49.38           C  
ATOM   3633  CB  ASN B 371      11.578  20.562 -18.156  1.00 49.38           C  
ATOM   3634  O   ASN B 371      11.094  22.172 -20.531  1.00 49.38           O  
ATOM   3635  CG  ASN B 371      12.344  20.578 -16.844  1.00 49.38           C  
ATOM   3636  ND2 ASN B 371      12.938  19.438 -16.484  1.00 49.38           N  
ATOM   3637  OD1 ASN B 371      12.398  21.594 -16.156  1.00 49.38           O  
ATOM   3638  N   GLU B 372       9.102  21.562 -20.297  1.00 44.16           N  
ATOM   3639  CA  GLU B 372       8.906  22.047 -21.672  1.00 44.16           C  
ATOM   3640  C   GLU B 372       8.469  23.500 -21.688  1.00 44.16           C  
ATOM   3641  CB  GLU B 372       7.867  21.172 -22.391  1.00 44.16           C  
ATOM   3642  O   GLU B 372       8.273  24.078 -22.766  1.00 44.16           O  
ATOM   3643  CG  GLU B 372       8.375  19.797 -22.766  1.00 44.16           C  
ATOM   3644  CD  GLU B 372       7.332  18.938 -23.469  1.00 44.16           C  
ATOM   3645  OE1 GLU B 372       7.684  17.844 -23.984  1.00 44.16           O  
ATOM   3646  OE2 GLU B 372       6.152  19.344 -23.500  1.00 44.16           O  
ATOM   3647  N   ALA B 373       8.109  24.172 -20.469  1.00 34.94           N  
ATOM   3648  CA  ALA B 373       7.926  25.609 -20.641  1.00 34.94           C  
ATOM   3649  C   ALA B 373       9.234  26.359 -20.422  1.00 34.94           C  
ATOM   3650  CB  ALA B 373       6.844  26.125 -19.703  1.00 34.94           C  
ATOM   3651  O   ALA B 373       9.953  26.078 -19.453  1.00 34.94           O  
TER    3652      ALA B 373                                                      
ENDMDL                                                                          
END                                                                             
