# Supplementary material for: ATP-Triggered Fe(CN)2CO Synthon Transfer from the Maturase HypCD to the Active Site of Apo-[NiFe]-Hydrogenase
Source: J Am Chem Soc. 2024 Nov 4;146(45):30976–89. doi: 10.1021/jacs.4c09791 (PMC11565642; doi:10.1021/jacs.4c09791)
Supplement: Supplementary file 2 — ja4c09791_si_002.zip [file ja4c09791_si_002.zip › Supplementary Data I/AlphaFold2/TkHypCD/TkHypCD.pdb]

MODEL     1                                                                     
ATOM      1  N   CYS A   1       2.143  -0.768   4.508  1.00 50.66           N  
ATOM      2  CA  CYS A   1       3.355  -1.521   4.211  1.00 50.66           C  
ATOM      3  C   CYS A   1       4.594  -0.655   4.398  1.00 50.66           C  
ATOM      4  CB  CYS A   1       3.312  -2.062   2.781  1.00 50.66           C  
ATOM      5  O   CYS A   1       4.832   0.277   3.629  1.00 50.66           O  
ATOM      6  SG  CYS A   1       2.250  -3.508   2.582  1.00 50.66           S  
ATOM      7  N   LEU A   2       4.867  -0.612   5.723  1.00 61.06           N  
ATOM      8  CA  LEU A   2       5.781   0.458   6.105  1.00 61.06           C  
ATOM      9  C   LEU A   2       7.160   0.244   5.488  1.00 61.06           C  
ATOM     10  CB  LEU A   2       5.898   0.540   7.629  1.00 61.06           C  
ATOM     11  O   LEU A   2       7.723  -0.848   5.586  1.00 61.06           O  
ATOM     12  CG  LEU A   2       5.008   1.572   8.328  1.00 61.06           C  
ATOM     13  CD1 LEU A   2       4.301   0.944   9.523  1.00 61.06           C  
ATOM     14  CD2 LEU A   2       5.828   2.781   8.758  1.00 61.06           C  
ATOM     15  N   ALA A   3       7.367   0.931   4.535  1.00 75.38           N  
ATOM     16  CA  ALA A   3       8.758   1.030   4.090  1.00 75.38           C  
ATOM     17  C   ALA A   3       9.641   1.622   5.180  1.00 75.38           C  
ATOM     18  CB  ALA A   3       8.844   1.872   2.818  1.00 75.38           C  
ATOM     19  O   ALA A   3       9.219   2.512   5.918  1.00 75.38           O  
ATOM     20  N   VAL A   4      10.789   0.898   5.391  1.00 82.38           N  
ATOM     21  CA  VAL A   4      11.672   1.263   6.492  1.00 82.38           C  
ATOM     22  C   VAL A   4      13.016   1.729   5.945  1.00 82.38           C  
ATOM     23  CB  VAL A   4      11.875   0.084   7.473  1.00 82.38           C  
ATOM     24  O   VAL A   4      13.539   1.149   4.988  1.00 82.38           O  
ATOM     25  CG1 VAL A   4      12.555   0.559   8.758  1.00 82.38           C  
ATOM     26  CG2 VAL A   4      10.539  -0.584   7.785  1.00 82.38           C  
ATOM     27  N   PRO A   5      13.547   2.762   6.562  1.00 84.94           N  
ATOM     28  CA  PRO A   5      14.867   3.209   6.121  1.00 84.94           C  
ATOM     29  C   PRO A   5      15.992   2.299   6.613  1.00 84.94           C  
ATOM     30  CB  PRO A   5      14.992   4.605   6.734  1.00 84.94           C  
ATOM     31  O   PRO A   5      15.883   1.696   7.684  1.00 84.94           O  
ATOM     32  CG  PRO A   5      14.141   4.562   7.961  1.00 84.94           C  
ATOM     33  CD  PRO A   5      13.000   3.609   7.719  1.00 84.94           C  
ATOM     34  N   GLY A   6      16.984   2.141   5.828  1.00 87.12           N  
ATOM     35  CA  GLY A   6      18.188   1.383   6.172  1.00 87.12           C  
ATOM     36  C   GLY A   6      19.422   1.839   5.422  1.00 87.12           C  
ATOM     37  O   GLY A   6      19.312   2.516   4.395  1.00 87.12           O  
ATOM     38  N   LYS A   7      20.562   1.492   6.020  1.00 91.31           N  
ATOM     39  CA  LYS A   7      21.828   1.870   5.410  1.00 91.31           C  
ATOM     40  C   LYS A   7      22.453   0.696   4.656  1.00 91.31           C  
ATOM     41  CB  LYS A   7      22.812   2.383   6.473  1.00 91.31           C  
ATOM     42  O   LYS A   7      22.594  -0.399   5.203  1.00 91.31           O  
ATOM     43  CG  LYS A   7      24.047   3.061   5.902  1.00 91.31           C  
ATOM     44  CD  LYS A   7      24.922   3.635   7.004  1.00 91.31           C  
ATOM     45  CE  LYS A   7      26.125   4.383   6.430  1.00 91.31           C  
ATOM     46  NZ  LYS A   7      26.953   5.016   7.504  1.00 91.31           N  
ATOM     47  N   VAL A   8      22.828   1.014   3.408  1.00 96.06           N  
ATOM     48  CA  VAL A   8      23.453  -0.020   2.584  1.00 96.06           C  
ATOM     49  C   VAL A   8      24.891  -0.265   3.049  1.00 96.06           C  
ATOM     50  CB  VAL A   8      23.438   0.363   1.087  1.00 96.06           C  
ATOM     51  O   VAL A   8      25.688   0.664   3.102  1.00 96.06           O  
ATOM     52  CG1 VAL A   8      24.109  -0.721   0.246  1.00 96.06           C  
ATOM     53  CG2 VAL A   8      22.000   0.600   0.614  1.00 96.06           C  
ATOM     54  N   ILE A   9      25.172  -1.508   3.379  1.00 97.00           N  
ATOM     55  CA  ILE A   9      26.484  -1.875   3.871  1.00 97.00           C  
ATOM     56  C   ILE A   9      27.312  -2.498   2.742  1.00 97.00           C  
ATOM     57  CB  ILE A   9      26.391  -2.848   5.066  1.00 97.00           C  
ATOM     58  O   ILE A   9      28.500  -2.209   2.596  1.00 97.00           O  
ATOM     59  CG1 ILE A   9      25.531  -2.246   6.180  1.00 97.00           C  
ATOM     60  CG2 ILE A   9      27.797  -3.199   5.590  1.00 97.00           C  
ATOM     61  CD1 ILE A   9      26.109  -0.978   6.793  1.00 97.00           C  
ATOM     62  N   GLU A  10      26.656  -3.406   2.006  1.00 97.62           N  
ATOM     63  CA  GLU A  10      27.297  -4.137   0.920  1.00 97.62           C  
ATOM     64  C   GLU A  10      26.359  -4.312  -0.266  1.00 97.62           C  
ATOM     65  CB  GLU A  10      27.781  -5.500   1.408  1.00 97.62           C  
ATOM     66  O   GLU A  10      25.141  -4.422  -0.089  1.00 97.62           O  
ATOM     67  CG  GLU A  10      28.656  -6.242   0.396  1.00 97.62           C  
ATOM     68  CD  GLU A  10      29.094  -7.613   0.878  1.00 97.62           C  
ATOM     69  OE1 GLU A  10      29.688  -8.375   0.082  1.00 97.62           O  
ATOM     70  OE2 GLU A  10      28.844  -7.934   2.061  1.00 97.62           O  
ATOM     71  N   VAL A  11      26.969  -4.219  -1.422  1.00 97.50           N  
ATOM     72  CA  VAL A  11      26.203  -4.453  -2.639  1.00 97.50           C  
ATOM     73  C   VAL A  11      26.812  -5.613  -3.422  1.00 97.50           C  
ATOM     74  CB  VAL A  11      26.141  -3.189  -3.523  1.00 97.50           C  
ATOM     75  O   VAL A  11      28.000  -5.602  -3.736  1.00 97.50           O  
ATOM     76  CG1 VAL A  11      25.438  -3.494  -4.852  1.00 97.50           C  
ATOM     77  CG2 VAL A  11      25.406  -2.061  -2.789  1.00 97.50           C  
ATOM     78  N   ASN A  12      26.031  -6.637  -3.650  1.00 95.06           N  
ATOM     79  CA  ASN A  12      26.391  -7.816  -4.426  1.00 95.06           C  
ATOM     80  C   ASN A  12      25.438  -8.039  -5.594  1.00 95.06           C  
ATOM     81  CB  ASN A  12      26.438  -9.055  -3.531  1.00 95.06           C  
ATOM     82  O   ASN A  12      24.516  -8.844  -5.500  1.00 95.06           O  
ATOM     83  CG  ASN A  12      27.391  -8.898  -2.365  1.00 95.06           C  
ATOM     84  ND2 ASN A  12      26.922  -9.211  -1.164  1.00 95.06           N  
ATOM     85  OD1 ASN A  12      28.547  -8.508  -2.541  1.00 95.06           O  
ATOM     86  N   GLY A  13      25.719  -7.320  -6.762  1.00 93.25           N  
ATOM     87  CA  GLY A  13      24.797  -7.398  -7.883  1.00 93.25           C  
ATOM     88  C   GLY A  13      23.453  -6.766  -7.590  1.00 93.25           C  
ATOM     89  O   GLY A  13      23.391  -5.602  -7.180  1.00 93.25           O  
ATOM     90  N   PRO A  14      22.422  -7.586  -7.844  1.00 94.81           N  
ATOM     91  CA  PRO A  14      21.094  -7.012  -7.609  1.00 94.81           C  
ATOM     92  C   PRO A  14      20.656  -7.117  -6.152  1.00 94.81           C  
ATOM     93  CB  PRO A  14      20.188  -7.844  -8.523  1.00 94.81           C  
ATOM     94  O   PRO A  14      19.484  -6.855  -5.840  1.00 94.81           O  
ATOM     95  CG  PRO A  14      20.844  -9.188  -8.586  1.00 94.81           C  
ATOM     96  CD  PRO A  14      22.328  -8.992  -8.562  1.00 94.81           C  
ATOM     97  N   VAL A  15      21.578  -7.539  -5.242  1.00 96.38           N  
ATOM     98  CA  VAL A  15      21.234  -7.715  -3.832  1.00 96.38           C  
ATOM     99  C   VAL A  15      22.172  -6.867  -2.971  1.00 96.38           C  
ATOM    100  CB  VAL A  15      21.328  -9.195  -3.410  1.00 96.38           C  
ATOM    101  O   VAL A  15      23.359  -6.746  -3.268  1.00 96.38           O  
ATOM    102  CG1 VAL A  15      21.000  -9.359  -1.925  1.00 96.38           C  
ATOM    103  CG2 VAL A  15      20.391 -10.047  -4.258  1.00 96.38           C  
ATOM    104  N   ALA A  16      21.672  -6.281  -2.000  1.00 97.50           N  
ATOM    105  CA  ALA A  16      22.469  -5.531  -1.028  1.00 97.50           C  
ATOM    106  C   ALA A  16      22.188  -6.020   0.392  1.00 97.50           C  
ATOM    107  CB  ALA A  16      22.172  -4.039  -1.143  1.00 97.50           C  
ATOM    108  O   ALA A  16      21.141  -6.586   0.668  1.00 97.50           O  
ATOM    109  N   VAL A  17      23.203  -5.926   1.231  1.00 97.81           N  
ATOM    110  CA  VAL A  17      22.984  -6.062   2.670  1.00 97.81           C  
ATOM    111  C   VAL A  17      22.703  -4.691   3.281  1.00 97.81           C  
ATOM    112  CB  VAL A  17      24.219  -6.711   3.359  1.00 97.81           C  
ATOM    113  O   VAL A  17      23.516  -3.766   3.148  1.00 97.81           O  
ATOM    114  CG1 VAL A  17      23.984  -6.832   4.863  1.00 97.81           C  
ATOM    115  CG2 VAL A  17      24.500  -8.078   2.748  1.00 97.81           C  
ATOM    116  N   VAL A  18      21.578  -4.547   3.873  1.00 93.69           N  
ATOM    117  CA  VAL A  18      21.156  -3.270   4.434  1.00 93.69           C  
ATOM    118  C   VAL A  18      21.016  -3.389   5.949  1.00 93.69           C  
ATOM    119  CB  VAL A  18      19.812  -2.797   3.818  1.00 93.69           C  
ATOM    120  O   VAL A  18      20.500  -4.383   6.457  1.00 93.69           O  
ATOM    121  CG1 VAL A  18      19.344  -1.497   4.473  1.00 93.69           C  
ATOM    122  CG2 VAL A  18      19.953  -2.617   2.309  1.00 93.69           C  
ATOM    123  N   ASP A  19      21.562  -2.432   6.684  1.00 92.25           N  
ATOM    124  CA  ASP A  19      21.484  -2.350   8.141  1.00 92.25           C  
ATOM    125  C   ASP A  19      20.312  -1.479   8.578  1.00 92.25           C  
ATOM    126  CB  ASP A  19      22.797  -1.799   8.719  1.00 92.25           C  
ATOM    127  O   ASP A  19      20.219  -0.309   8.195  1.00 92.25           O  
ATOM    128  CG  ASP A  19      22.828  -1.813  10.234  1.00 92.25           C  
ATOM    129  OD1 ASP A  19      21.812  -2.182  10.859  1.00 92.25           O  
ATOM    130  OD2 ASP A  19      23.875  -1.450  10.812  1.00 92.25           O  
ATOM    131  N   PHE A  20      19.375  -2.045   9.289  1.00 84.56           N  
ATOM    132  CA  PHE A  20      18.203  -1.352   9.797  1.00 84.56           C  
ATOM    133  C   PHE A  20      18.344  -1.053  11.289  1.00 84.56           C  
ATOM    134  CB  PHE A  20      16.938  -2.184   9.555  1.00 84.56           C  
ATOM    135  O   PHE A  20      17.438  -1.309  12.070  1.00 84.56           O  
ATOM    136  CG  PHE A  20      16.641  -2.424   8.102  1.00 84.56           C  
ATOM    137  CD1 PHE A  20      15.961  -1.470   7.348  1.00 84.56           C  
ATOM    138  CD2 PHE A  20      17.031  -3.602   7.480  1.00 84.56           C  
ATOM    139  CE1 PHE A  20      15.688  -1.688   6.000  1.00 84.56           C  
ATOM    140  CE2 PHE A  20      16.766  -3.828   6.137  1.00 84.56           C  
ATOM    141  CZ  PHE A  20      16.094  -2.869   5.398  1.00 84.56           C  
ATOM    142  N   GLY A  21      19.312  -0.480  11.758  1.00 80.38           N  
ATOM    143  CA  GLY A  21      19.547  -0.179  13.164  1.00 80.38           C  
ATOM    144  C   GLY A  21      20.016  -1.384  13.961  1.00 80.38           C  
ATOM    145  O   GLY A  21      19.500  -1.651  15.047  1.00 80.38           O  
ATOM    146  N   GLY A  22      20.844  -2.172  13.445  1.00 84.56           N  
ATOM    147  CA  GLY A  22      21.406  -3.324  14.133  1.00 84.56           C  
ATOM    148  C   GLY A  22      21.000  -4.648  13.508  1.00 84.56           C  
ATOM    149  O   GLY A  22      21.656  -5.668  13.734  1.00 84.56           O  
ATOM    150  N   VAL A  23      19.891  -4.629  12.789  1.00 88.00           N  
ATOM    151  CA  VAL A  23      19.453  -5.844  12.109  1.00 88.00           C  
ATOM    152  C   VAL A  23      19.781  -5.750  10.625  1.00 88.00           C  
ATOM    153  CB  VAL A  23      17.938  -6.090  12.297  1.00 88.00           C  
ATOM    154  O   VAL A  23      19.375  -4.805   9.945  1.00 88.00           O  
ATOM    155  CG1 VAL A  23      17.500  -7.348  11.555  1.00 88.00           C  
ATOM    156  CG2 VAL A  23      17.594  -6.195  13.789  1.00 88.00           C  
ATOM    157  N   LYS A  24      20.578  -6.707  10.172  1.00 93.00           N  
ATOM    158  CA  LYS A  24      20.984  -6.727   8.766  1.00 93.00           C  
ATOM    159  C   LYS A  24      20.141  -7.707   7.961  1.00 93.00           C  
ATOM    160  CB  LYS A  24      22.469  -7.086   8.641  1.00 93.00           C  
ATOM    161  O   LYS A  24      19.828  -8.797   8.438  1.00 93.00           O  
ATOM    162  CG  LYS A  24      23.406  -6.078   9.281  1.00 93.00           C  
ATOM    163  CD  LYS A  24      24.859  -6.480   9.109  1.00 93.00           C  
ATOM    164  CE  LYS A  24      25.797  -5.512   9.812  1.00 93.00           C  
ATOM    165  NZ  LYS A  24      27.234  -5.883   9.617  1.00 93.00           N  
ATOM    166  N   ARG A  25      19.734  -7.258   6.781  1.00 92.56           N  
ATOM    167  CA  ARG A  25      18.938  -8.102   5.898  1.00 92.56           C  
ATOM    168  C   ARG A  25      19.344  -7.910   4.441  1.00 92.56           C  
ATOM    169  CB  ARG A  25      17.453  -7.801   6.074  1.00 92.56           C  
ATOM    170  O   ARG A  25      19.859  -6.859   4.070  1.00 92.56           O  
ATOM    171  CG  ARG A  25      16.906  -8.156   7.449  1.00 92.56           C  
ATOM    172  CD  ARG A  25      15.383  -8.227   7.453  1.00 92.56           C  
ATOM    173  NE  ARG A  25      14.867  -8.602   8.766  1.00 92.56           N  
ATOM    174  NH1 ARG A  25      12.930  -9.570   7.961  1.00 92.56           N  
ATOM    175  NH2 ARG A  25      13.336  -9.516  10.219  1.00 92.56           N  
ATOM    176  CZ  ARG A  25      13.711  -9.227   8.977  1.00 92.56           C  
ATOM    177  N   GLU A  26      19.094  -8.953   3.682  1.00 95.06           N  
ATOM    178  CA  GLU A  26      19.250  -8.859   2.232  1.00 95.06           C  
ATOM    179  C   GLU A  26      18.094  -8.109   1.595  1.00 95.06           C  
ATOM    180  CB  GLU A  26      19.391 -10.258   1.615  1.00 95.06           C  
ATOM    181  O   GLU A  26      16.938  -8.352   1.937  1.00 95.06           O  
ATOM    182  CG  GLU A  26      20.688 -10.969   1.962  1.00 95.06           C  
ATOM    183  CD  GLU A  26      20.828 -12.328   1.292  1.00 95.06           C  
ATOM    184  OE1 GLU A  26      21.953 -12.859   1.226  1.00 95.06           O  
ATOM    185  OE2 GLU A  26      19.797 -12.859   0.829  1.00 95.06           O  
ATOM    186  N   VAL A  27      18.453  -7.184   0.712  1.00 96.06           N  
ATOM    187  CA  VAL A  27      17.469  -6.340   0.043  1.00 96.06           C  
ATOM    188  C   VAL A  27      17.719  -6.359  -1.465  1.00 96.06           C  
ATOM    189  CB  VAL A  27      17.516  -4.887   0.572  1.00 96.06           C  
ATOM    190  O   VAL A  27      18.859  -6.305  -1.915  1.00 96.06           O  
ATOM    191  CG1 VAL A  27      16.641  -3.977  -0.282  1.00 96.06           C  
ATOM    192  CG2 VAL A  27      17.078  -4.840   2.035  1.00 96.06           C  
ATOM    193  N   ARG A  28      16.641  -6.469  -2.211  1.00 97.50           N  
ATOM    194  CA  ARG A  28      16.734  -6.480  -3.668  1.00 97.50           C  
ATOM    195  C   ARG A  28      16.891  -5.066  -4.215  1.00 97.50           C  
ATOM    196  CB  ARG A  28      15.492  -7.137  -4.281  1.00 97.50           C  
ATOM    197  O   ARG A  28      16.250  -4.133  -3.742  1.00 97.50           O  
ATOM    198  CG  ARG A  28      15.328  -8.602  -3.910  1.00 97.50           C  
ATOM    199  CD  ARG A  28      16.406  -9.469  -4.547  1.00 97.50           C  
ATOM    200  NE  ARG A  28      16.344  -9.430  -6.004  1.00 97.50           N  
ATOM    201  NH1 ARG A  28      18.203 -10.750  -6.332  1.00 97.50           N  
ATOM    202  NH2 ARG A  28      17.047  -9.938  -8.133  1.00 97.50           N  
ATOM    203  CZ  ARG A  28      17.203 -10.039  -6.816  1.00 97.50           C  
ATOM    204  N   LEU A  29      17.750  -4.934  -5.262  1.00 97.88           N  
ATOM    205  CA  LEU A  29      18.078  -3.623  -5.816  1.00 97.88           C  
ATOM    206  C   LEU A  29      17.547  -3.500  -7.246  1.00 97.88           C  
ATOM    207  CB  LEU A  29      19.578  -3.377  -5.785  1.00 97.88           C  
ATOM    208  O   LEU A  29      17.969  -2.605  -7.984  1.00 97.88           O  
ATOM    209  CG  LEU A  29      20.234  -3.326  -4.406  1.00 97.88           C  
ATOM    210  CD1 LEU A  29      21.734  -3.055  -4.535  1.00 97.88           C  
ATOM    211  CD2 LEU A  29      19.562  -2.268  -3.535  1.00 97.88           C  
ATOM    212  N   ASP A  30      16.625  -4.340  -7.652  1.00 97.06           N  
ATOM    213  CA  ASP A  30      16.125  -4.379  -9.023  1.00 97.06           C  
ATOM    214  C   ASP A  30      15.516  -3.035  -9.422  1.00 97.06           C  
ATOM    215  CB  ASP A  30      15.094  -5.496  -9.188  1.00 97.06           C  
ATOM    216  O   ASP A  30      15.516  -2.674 -10.602  1.00 97.06           O  
ATOM    217  CG  ASP A  30      15.648  -6.871  -8.859  1.00 97.06           C  
ATOM    218  OD1 ASP A  30      16.109  -7.574  -9.789  1.00 97.06           O  
ATOM    219  OD2 ASP A  30      15.633  -7.250  -7.672  1.00 97.06           O  
ATOM    220  N   LEU A  31      15.031  -2.297  -8.484  1.00 97.62           N  
ATOM    221  CA  LEU A  31      14.383  -1.021  -8.773  1.00 97.62           C  
ATOM    222  C   LEU A  31      15.352   0.138  -8.555  1.00 97.62           C  
ATOM    223  CB  LEU A  31      13.148  -0.836  -7.887  1.00 97.62           C  
ATOM    224  O   LEU A  31      15.023   1.291  -8.844  1.00 97.62           O  
ATOM    225  CG  LEU A  31      12.094  -1.944  -7.953  1.00 97.62           C  
ATOM    226  CD1 LEU A  31      10.984  -1.679  -6.945  1.00 97.62           C  
ATOM    227  CD2 LEU A  31      11.531  -2.062  -9.367  1.00 97.62           C  
ATOM    228  N   MET A  32      16.500  -0.229  -8.000  1.00 96.44           N  
ATOM    229  CA  MET A  32      17.500   0.775  -7.656  1.00 96.44           C  
ATOM    230  C   MET A  32      18.906   0.322  -8.078  1.00 96.44           C  
ATOM    231  CB  MET A  32      17.484   1.064  -6.152  1.00 96.44           C  
ATOM    232  O   MET A  32      19.781   0.114  -7.234  1.00 96.44           O  
ATOM    233  CG  MET A  32      16.172   1.654  -5.660  1.00 96.44           C  
ATOM    234  SD  MET A  32      16.031   3.447  -6.023  1.00 96.44           S  
ATOM    235  CE  MET A  32      17.297   4.102  -4.895  1.00 96.44           C  
ATOM    236  N   PRO A  33      19.156   0.285  -9.383  1.00 93.06           N  
ATOM    237  CA  PRO A  33      20.391  -0.315  -9.867  1.00 93.06           C  
ATOM    238  C   PRO A  33      21.625   0.523  -9.516  1.00 93.06           C  
ATOM    239  CB  PRO A  33      20.188  -0.385 -11.383  1.00 93.06           C  
ATOM    240  O   PRO A  33      22.750   0.009  -9.516  1.00 93.06           O  
ATOM    241  CG  PRO A  33      19.156   0.649 -11.680  1.00 93.06           C  
ATOM    242  CD  PRO A  33      18.219   0.732 -10.508  1.00 93.06           C  
ATOM    243  N   ASP A  34      21.562   1.838  -9.195  1.00 93.94           N  
ATOM    244  CA  ASP A  34      22.703   2.705  -8.953  1.00 93.94           C  
ATOM    245  C   ASP A  34      23.016   2.812  -7.465  1.00 93.94           C  
ATOM    246  CB  ASP A  34      22.453   4.098  -9.547  1.00 93.94           C  
ATOM    247  O   ASP A  34      23.797   3.674  -7.047  1.00 93.94           O  
ATOM    248  CG  ASP A  34      22.344   4.090 -11.055  1.00 93.94           C  
ATOM    249  OD1 ASP A  34      23.031   3.281 -11.719  1.00 93.94           O  
ATOM    250  OD2 ASP A  34      21.562   4.906 -11.594  1.00 93.94           O  
ATOM    251  N   THR A  35      22.500   1.892  -6.711  1.00 96.38           N  
ATOM    252  CA  THR A  35      22.703   1.921  -5.266  1.00 96.38           C  
ATOM    253  C   THR A  35      24.125   1.528  -4.910  1.00 96.38           C  
ATOM    254  CB  THR A  35      21.719   0.982  -4.547  1.00 96.38           C  
ATOM    255  O   THR A  35      24.688   0.598  -5.492  1.00 96.38           O  
ATOM    256  CG2 THR A  35      21.906   1.034  -3.035  1.00 96.38           C  
ATOM    257  OG1 THR A  35      20.375   1.379  -4.859  1.00 96.38           O  
ATOM    258  N   LYS A  36      24.766   2.191  -3.936  1.00 96.44           N  
ATOM    259  CA  LYS A  36      26.125   1.937  -3.488  1.00 96.44           C  
ATOM    260  C   LYS A  36      26.188   1.804  -1.970  1.00 96.44           C  
ATOM    261  CB  LYS A  36      27.062   3.053  -3.957  1.00 96.44           C  
ATOM    262  O   LYS A  36      25.312   2.297  -1.260  1.00 96.44           O  
ATOM    263  CG  LYS A  36      27.094   3.238  -5.469  1.00 96.44           C  
ATOM    264  CD  LYS A  36      27.984   4.414  -5.867  1.00 96.44           C  
ATOM    265  CE  LYS A  36      27.906   4.684  -7.363  1.00 96.44           C  
ATOM    266  NZ  LYS A  36      29.250   5.020  -7.930  1.00 96.44           N  
ATOM    267  N   PRO A  37      27.297   1.066  -1.490  1.00 96.81           N  
ATOM    268  CA  PRO A  37      27.484   1.046  -0.037  1.00 96.81           C  
ATOM    269  C   PRO A  37      27.531   2.445   0.572  1.00 96.81           C  
ATOM    270  CB  PRO A  37      28.812   0.325   0.139  1.00 96.81           C  
ATOM    271  O   PRO A  37      28.125   3.355  -0.012  1.00 96.81           O  
ATOM    272  CG  PRO A  37      28.938  -0.546  -1.069  1.00 96.81           C  
ATOM    273  CD  PRO A  37      28.375   0.190  -2.248  1.00 96.81           C  
ATOM    274  N   GLY A  38      26.875   2.670   1.640  1.00 93.50           N  
ATOM    275  CA  GLY A  38      26.812   3.967   2.295  1.00 93.50           C  
ATOM    276  C   GLY A  38      25.516   4.703   2.039  1.00 93.50           C  
ATOM    277  O   GLY A  38      25.141   5.602   2.799  1.00 93.50           O  
ATOM    278  N   ASP A  39      24.875   4.285   0.946  1.00 93.56           N  
ATOM    279  CA  ASP A  39      23.594   4.922   0.633  1.00 93.56           C  
ATOM    280  C   ASP A  39      22.547   4.590   1.689  1.00 93.56           C  
ATOM    281  CB  ASP A  39      23.109   4.492  -0.750  1.00 93.56           C  
ATOM    282  O   ASP A  39      22.547   3.486   2.240  1.00 93.56           O  
ATOM    283  CG  ASP A  39      23.891   5.129  -1.883  1.00 93.56           C  
ATOM    284  OD1 ASP A  39      24.609   6.129  -1.645  1.00 93.56           O  
ATOM    285  OD2 ASP A  39      23.797   4.629  -3.025  1.00 93.56           O  
ATOM    286  N   TRP A  40      21.672   5.516   2.037  1.00 90.75           N  
ATOM    287  CA  TRP A  40      20.453   5.270   2.789  1.00 90.75           C  
ATOM    288  C   TRP A  40      19.281   5.043   1.850  1.00 90.75           C  
ATOM    289  CB  TRP A  40      20.156   6.441   3.729  1.00 90.75           C  
ATOM    290  O   TRP A  40      19.000   5.867   0.975  1.00 90.75           O  
ATOM    291  CG  TRP A  40      21.016   6.469   4.957  1.00 90.75           C  
ATOM    292  CD1 TRP A  40      22.266   6.992   5.074  1.00 90.75           C  
ATOM    293  CD2 TRP A  40      20.672   5.949   6.246  1.00 90.75           C  
ATOM    294  CE2 TRP A  40      21.766   6.191   7.098  1.00 90.75           C  
ATOM    295  CE3 TRP A  40      19.547   5.305   6.766  1.00 90.75           C  
ATOM    296  NE1 TRP A  40      22.734   6.828   6.359  1.00 90.75           N  
ATOM    297  CH2 TRP A  40      20.656   5.180   8.922  1.00 90.75           C  
ATOM    298  CZ2 TRP A  40      21.781   5.809   8.445  1.00 90.75           C  
ATOM    299  CZ3 TRP A  40      19.547   4.926   8.102  1.00 90.75           C  
ATOM    300  N   VAL A  41      18.578   3.908   2.072  1.00 93.38           N  
ATOM    301  CA  VAL A  41      17.500   3.551   1.170  1.00 93.38           C  
ATOM    302  C   VAL A  41      16.234   3.268   1.974  1.00 93.38           C  
ATOM    303  CB  VAL A  41      17.859   2.328   0.299  1.00 93.38           C  
ATOM    304  O   VAL A  41      16.297   2.982   3.172  1.00 93.38           O  
ATOM    305  CG1 VAL A  41      19.016   2.658  -0.639  1.00 93.38           C  
ATOM    306  CG2 VAL A  41      18.203   1.129   1.181  1.00 93.38           C  
ATOM    307  N   ILE A  42      15.078   3.473   1.343  1.00 92.81           N  
ATOM    308  CA  ILE A  42      13.789   3.023   1.857  1.00 92.81           C  
ATOM    309  C   ILE A  42      13.469   1.638   1.303  1.00 92.81           C  
ATOM    310  CB  ILE A  42      12.664   4.020   1.504  1.00 92.81           C  
ATOM    311  O   ILE A  42      13.461   1.436   0.086  1.00 92.81           O  
ATOM    312  CG1 ILE A  42      12.977   5.406   2.078  1.00 92.81           C  
ATOM    313  CG2 ILE A  42      11.312   3.506   2.010  1.00 92.81           C  
ATOM    314  CD1 ILE A  42      11.969   6.480   1.680  1.00 92.81           C  
ATOM    315  N   VAL A  43      13.258   0.686   2.232  1.00 92.00           N  
ATOM    316  CA  VAL A  43      13.039  -0.701   1.833  1.00 92.00           C  
ATOM    317  C   VAL A  43      11.586  -1.095   2.094  1.00 92.00           C  
ATOM    318  CB  VAL A  43      13.992  -1.661   2.576  1.00 92.00           C  
ATOM    319  O   VAL A  43      11.062  -0.861   3.186  1.00 92.00           O  
ATOM    320  CG1 VAL A  43      13.688  -3.113   2.217  1.00 92.00           C  
ATOM    321  CG2 VAL A  43      15.453  -1.323   2.250  1.00 92.00           C  
ATOM    322  N   HIS A  44      10.891  -1.589   1.025  1.00 92.88           N  
ATOM    323  CA  HIS A  44       9.523  -2.092   1.130  1.00 92.88           C  
ATOM    324  C   HIS A  44       9.438  -3.541   0.665  1.00 92.88           C  
ATOM    325  CB  HIS A  44       8.570  -1.220   0.315  1.00 92.88           C  
ATOM    326  O   HIS A  44       9.773  -3.854  -0.479  1.00 92.88           O  
ATOM    327  CG  HIS A  44       7.141  -1.663   0.389  1.00 92.88           C  
ATOM    328  CD2 HIS A  44       6.336  -2.225  -0.542  1.00 92.88           C  
ATOM    329  ND1 HIS A  44       6.383  -1.542   1.534  1.00 92.88           N  
ATOM    330  CE1 HIS A  44       5.168  -2.012   1.303  1.00 92.88           C  
ATOM    331  NE2 HIS A  44       5.113  -2.432   0.050  1.00 92.88           N  
ATOM    332  N   THR A  45       9.023  -4.418   1.557  1.00 91.94           N  
ATOM    333  CA  THR A  45       8.820  -5.836   1.296  1.00 91.94           C  
ATOM    334  C   THR A  45      10.055  -6.449   0.636  1.00 91.94           C  
ATOM    335  CB  THR A  45       7.586  -6.074   0.403  1.00 91.94           C  
ATOM    336  O   THR A  45       9.938  -7.199  -0.333  1.00 91.94           O  
ATOM    337  CG2 THR A  45       6.316  -5.551   1.069  1.00 91.94           C  
ATOM    338  OG1 THR A  45       7.770  -5.395  -0.845  1.00 91.94           O  
ATOM    339  N   GLY A  46      11.234  -5.977   1.095  1.00 92.38           N  
ATOM    340  CA  GLY A  46      12.484  -6.602   0.675  1.00 92.38           C  
ATOM    341  C   GLY A  46      13.117  -5.926  -0.524  1.00 92.38           C  
ATOM    342  O   GLY A  46      14.156  -6.371  -1.019  1.00 92.38           O  
ATOM    343  N   PHE A  47      12.539  -4.840  -0.990  1.00 96.56           N  
ATOM    344  CA  PHE A  47      13.086  -4.109  -2.127  1.00 96.56           C  
ATOM    345  C   PHE A  47      13.438  -2.680  -1.733  1.00 96.56           C  
ATOM    346  CB  PHE A  47      12.094  -4.105  -3.293  1.00 96.56           C  
ATOM    347  O   PHE A  47      12.664  -2.016  -1.037  1.00 96.56           O  
ATOM    348  CG  PHE A  47      12.039  -5.406  -4.051  1.00 96.56           C  
ATOM    349  CD1 PHE A  47      12.570  -5.500  -5.332  1.00 96.56           C  
ATOM    350  CD2 PHE A  47      11.453  -6.531  -3.482  1.00 96.56           C  
ATOM    351  CE1 PHE A  47      12.523  -6.703  -6.035  1.00 96.56           C  
ATOM    352  CE2 PHE A  47      11.406  -7.734  -4.180  1.00 96.56           C  
ATOM    353  CZ  PHE A  47      11.938  -7.816  -5.453  1.00 96.56           C  
ATOM    354  N   ALA A  48      14.656  -2.268  -2.154  1.00 97.19           N  
ATOM    355  CA  ALA A  48      14.914  -0.831  -2.102  1.00 97.19           C  
ATOM    356  C   ALA A  48      14.094  -0.088  -3.154  1.00 97.19           C  
ATOM    357  CB  ALA A  48      16.406  -0.550  -2.293  1.00 97.19           C  
ATOM    358  O   ALA A  48      14.117  -0.448  -4.336  1.00 97.19           O  
ATOM    359  N   ILE A  49      13.406   0.941  -2.721  1.00 96.38           N  
ATOM    360  CA  ILE A  49      12.492   1.580  -3.666  1.00 96.38           C  
ATOM    361  C   ILE A  49      12.914   3.031  -3.889  1.00 96.38           C  
ATOM    362  CB  ILE A  49      11.031   1.518  -3.176  1.00 96.38           C  
ATOM    363  O   ILE A  49      12.539   3.648  -4.887  1.00 96.38           O  
ATOM    364  CG1 ILE A  49      10.898   2.166  -1.794  1.00 96.38           C  
ATOM    365  CG2 ILE A  49      10.531   0.070  -3.150  1.00 96.38           C  
ATOM    366  CD1 ILE A  49       9.461   2.359  -1.333  1.00 96.38           C  
ATOM    367  N   GLU A  50      13.641   3.576  -2.967  1.00 94.94           N  
ATOM    368  CA  GLU A  50      14.133   4.941  -3.129  1.00 94.94           C  
ATOM    369  C   GLU A  50      15.320   5.211  -2.213  1.00 94.94           C  
ATOM    370  CB  GLU A  50      13.016   5.949  -2.852  1.00 94.94           C  
ATOM    371  O   GLU A  50      15.508   4.527  -1.205  1.00 94.94           O  
ATOM    372  CG  GLU A  50      13.383   7.387  -3.201  1.00 94.94           C  
ATOM    373  CD  GLU A  50      13.844   7.555  -4.641  1.00 94.94           C  
ATOM    374  OE1 GLU A  50      15.039   7.352  -4.926  1.00 94.94           O  
ATOM    375  OE2 GLU A  50      12.984   7.891  -5.492  1.00 94.94           O  
ATOM    376  N   LYS A  51      16.125   6.137  -2.643  1.00 93.44           N  
ATOM    377  CA  LYS A  51      17.219   6.613  -1.812  1.00 93.44           C  
ATOM    378  C   LYS A  51      16.797   7.797  -0.953  1.00 93.44           C  
ATOM    379  CB  LYS A  51      18.422   7.004  -2.682  1.00 93.44           C  
ATOM    380  O   LYS A  51      16.078   8.680  -1.422  1.00 93.44           O  
ATOM    381  CG  LYS A  51      19.734   7.094  -1.920  1.00 93.44           C  
ATOM    382  CD  LYS A  51      20.906   7.383  -2.854  1.00 93.44           C  
ATOM    383  CE  LYS A  51      21.484   6.102  -3.443  1.00 93.44           C  
ATOM    384  NZ  LYS A  51      22.594   6.387  -4.402  1.00 93.44           N  
ATOM    385  N   LEU A  52      17.234   7.746   0.249  1.00 89.38           N  
ATOM    386  CA  LEU A  52      16.969   8.875   1.137  1.00 89.38           C  
ATOM    387  C   LEU A  52      18.078   9.922   1.035  1.00 89.38           C  
ATOM    388  CB  LEU A  52      16.828   8.391   2.584  1.00 89.38           C  
ATOM    389  O   LEU A  52      19.250   9.578   1.008  1.00 89.38           O  
ATOM    390  CG  LEU A  52      15.531   7.680   2.945  1.00 89.38           C  
ATOM    391  CD1 LEU A  52      15.648   7.016   4.312  1.00 89.38           C  
ATOM    392  CD2 LEU A  52      14.359   8.656   2.920  1.00 89.38           C  
ATOM    393  N   ASP A  53      17.594  11.125   0.875  1.00 83.38           N  
ATOM    394  CA  ASP A  53      18.531  12.242   0.907  1.00 83.38           C  
ATOM    395  C   ASP A  53      18.812  12.680   2.342  1.00 83.38           C  
ATOM    396  CB  ASP A  53      18.000  13.422   0.088  1.00 83.38           C  
ATOM    397  O   ASP A  53      17.953  13.289   2.990  1.00 83.38           O  
ATOM    398  CG  ASP A  53      19.047  14.492  -0.158  1.00 83.38           C  
ATOM    399  OD1 ASP A  53      19.906  14.719   0.721  1.00 83.38           O  
ATOM    400  OD2 ASP A  53      19.016  15.117  -1.239  1.00 83.38           O  
ATOM    401  N   GLU A  54      19.922  12.305   2.783  1.00 70.56           N  
ATOM    402  CA  GLU A  54      20.297  12.586   4.168  1.00 70.56           C  
ATOM    403  C   GLU A  54      20.281  14.086   4.445  1.00 70.56           C  
ATOM    404  CB  GLU A  54      21.688  12.008   4.480  1.00 70.56           C  
ATOM    405  O   GLU A  54      19.828  14.523   5.508  1.00 70.56           O  
ATOM    406  CG  GLU A  54      21.672  10.531   4.844  1.00 70.56           C  
ATOM    407  CD  GLU A  54      23.047   9.984   5.184  1.00 70.56           C  
ATOM    408  OE1 GLU A  54      23.156   8.773   5.477  1.00 70.56           O  
ATOM    409  OE2 GLU A  54      24.016  10.766   5.152  1.00 70.56           O  
ATOM    410  N   LYS A  55      20.812  14.859   3.486  1.00 67.75           N  
ATOM    411  CA  LYS A  55      20.875  16.312   3.672  1.00 67.75           C  
ATOM    412  C   LYS A  55      19.469  16.891   3.816  1.00 67.75           C  
ATOM    413  CB  LYS A  55      21.594  16.969   2.502  1.00 67.75           C  
ATOM    414  O   LYS A  55      19.234  17.734   4.688  1.00 67.75           O  
ATOM    415  CG  LYS A  55      23.109  16.953   2.621  1.00 67.75           C  
ATOM    416  CD  LYS A  55      23.781  17.719   1.486  1.00 67.75           C  
ATOM    417  CE  LYS A  55      25.297  17.641   1.569  1.00 67.75           C  
ATOM    418  NZ  LYS A  55      25.953  18.375   0.451  1.00 67.75           N  
ATOM    419  N   LYS A  56      18.562  16.391   3.020  1.00 67.88           N  
ATOM    420  CA  LYS A  56      17.203  16.891   3.078  1.00 67.88           C  
ATOM    421  C   LYS A  56      16.484  16.375   4.320  1.00 67.88           C  
ATOM    422  CB  LYS A  56      16.422  16.484   1.820  1.00 67.88           C  
ATOM    423  O   LYS A  56      15.594  17.047   4.855  1.00 67.88           O  
ATOM    424  CG  LYS A  56      16.812  17.266   0.575  1.00 67.88           C  
ATOM    425  CD  LYS A  56      15.914  16.922  -0.605  1.00 67.88           C  
ATOM    426  CE  LYS A  56      16.297  17.703  -1.849  1.00 67.88           C  
ATOM    427  NZ  LYS A  56      15.438  17.359  -3.018  1.00 67.88           N  
ATOM    428  N   ALA A  57      16.938  15.234   4.676  1.00 60.94           N  
ATOM    429  CA  ALA A  57      16.375  14.703   5.906  1.00 60.94           C  
ATOM    430  C   ALA A  57      16.750  15.562   7.109  1.00 60.94           C  
ATOM    431  CB  ALA A  57      16.812  13.258   6.121  1.00 60.94           C  
ATOM    432  O   ALA A  57      15.938  15.789   8.008  1.00 60.94           O  
ATOM    433  N   MET A  58      17.938  16.094   6.969  1.00 57.59           N  
ATOM    434  CA  MET A  58      18.453  16.953   8.031  1.00 57.59           C  
ATOM    435  C   MET A  58      17.938  18.391   7.875  1.00 57.59           C  
ATOM    436  CB  MET A  58      19.984  16.953   8.039  1.00 57.59           C  
ATOM    437  O   MET A  58      17.625  19.047   8.867  1.00 57.59           O  
ATOM    438  CG  MET A  58      20.594  15.656   8.547  1.00 57.59           C  
ATOM    439  SD  MET A  58      22.188  15.914   9.414  1.00 57.59           S  
ATOM    440  CE  MET A  58      23.266  14.844   8.422  1.00 57.59           C  
ATOM    441  N   GLU A  59      17.766  18.875   6.602  1.00 52.97           N  
ATOM    442  CA  GLU A  59      17.344  20.250   6.281  1.00 52.97           C  
ATOM    443  C   GLU A  59      15.883  20.469   6.641  1.00 52.97           C  
ATOM    444  CB  GLU A  59      17.578  20.547   4.801  1.00 52.97           C  
ATOM    445  O   GLU A  59      15.531  21.531   7.160  1.00 52.97           O  
ATOM    446  CG  GLU A  59      19.016  20.938   4.469  1.00 52.97           C  
ATOM    447  CD  GLU A  59      19.250  21.156   2.982  1.00 52.97           C  
ATOM    448  OE1 GLU A  59      20.391  21.484   2.590  1.00 52.97           O  
ATOM    449  OE2 GLU A  59      18.281  21.000   2.203  1.00 52.97           O  
ATOM    450  N   ILE A  60      15.023  19.609   6.250  1.00 48.94           N  
ATOM    451  CA  ILE A  60      13.617  19.828   6.582  1.00 48.94           C  
ATOM    452  C   ILE A  60      13.477  20.078   8.086  1.00 48.94           C  
ATOM    453  CB  ILE A  60      12.750  18.625   6.152  1.00 48.94           C  
ATOM    454  O   ILE A  60      12.664  20.906   8.508  1.00 48.94           O  
ATOM    455  CG1 ILE A  60      12.531  18.641   4.637  1.00 48.94           C  
ATOM    456  CG2 ILE A  60      11.414  18.625   6.902  1.00 48.94           C  
ATOM    457  CD1 ILE A  60      11.859  17.391   4.094  1.00 48.94           C  
ATOM    458  N   LEU A  61      14.375  19.391   8.711  1.00 46.97           N  
ATOM    459  CA  LEU A  61      14.406  19.688  10.141  1.00 46.97           C  
ATOM    460  C   LEU A  61      14.773  21.156  10.375  1.00 46.97           C  
ATOM    461  CB  LEU A  61      15.398  18.781  10.859  1.00 46.97           C  
ATOM    462  O   LEU A  61      14.188  21.812  11.234  1.00 46.97           O  
ATOM    463  CG  LEU A  61      14.859  17.422  11.320  1.00 46.97           C  
ATOM    464  CD1 LEU A  61      16.000  16.422  11.484  1.00 46.97           C  
ATOM    465  CD2 LEU A  61      14.078  17.578  12.625  1.00 46.97           C  
ATOM    466  N   GLU A  62      15.820  21.578   9.617  1.00 45.72           N  
ATOM    467  CA  GLU A  62      16.203  22.984   9.680  1.00 45.72           C  
ATOM    468  C   GLU A  62      15.086  23.875   9.133  1.00 45.72           C  
ATOM    469  CB  GLU A  62      17.500  23.234   8.914  1.00 45.72           C  
ATOM    470  O   GLU A  62      14.805  24.938   9.695  1.00 45.72           O  
ATOM    471  CG  GLU A  62      18.750  23.062   9.758  1.00 45.72           C  
ATOM    472  CD  GLU A  62      20.031  23.266   8.969  1.00 45.72           C  
ATOM    473  OE1 GLU A  62      21.141  23.156   9.562  1.00 45.72           O  
ATOM    474  OE2 GLU A  62      19.953  23.547   7.758  1.00 45.72           O  
ATOM    475  N   ALA A  63      14.484  23.453   8.023  1.00 44.59           N  
ATOM    476  CA  ALA A  63      13.359  24.203   7.469  1.00 44.59           C  
ATOM    477  C   ALA A  63      12.195  24.250   8.453  1.00 44.59           C  
ATOM    478  CB  ALA A  63      12.914  23.594   6.145  1.00 44.59           C  
ATOM    479  O   ALA A  63      11.469  25.250   8.516  1.00 44.59           O  
ATOM    480  N   TRP A  64      12.094  23.156   9.148  1.00 42.66           N  
ATOM    481  CA  TRP A  64      11.164  23.250  10.266  1.00 42.66           C  
ATOM    482  C   TRP A  64      11.578  24.359  11.227  1.00 42.66           C  
ATOM    483  CB  TRP A  64      11.078  21.922  11.016  1.00 42.66           C  
ATOM    484  O   TRP A  64      10.727  25.031  11.820  1.00 42.66           O  
ATOM    485  CG  TRP A  64      10.203  20.906  10.352  1.00 42.66           C  
ATOM    486  CD1 TRP A  64      10.445  20.250   9.180  1.00 42.66           C  
ATOM    487  CD2 TRP A  64       8.930  20.438  10.812  1.00 42.66           C  
ATOM    488  CE2 TRP A  64       8.469  19.484   9.875  1.00 42.66           C  
ATOM    489  CE3 TRP A  64       8.148  20.719  11.938  1.00 42.66           C  
ATOM    490  NE1 TRP A  64       9.406  19.391   8.883  1.00 42.66           N  
ATOM    491  CH2 TRP A  64       6.496  19.125  11.133  1.00 42.66           C  
ATOM    492  CZ2 TRP A  64       7.246  18.828  10.023  1.00 42.66           C  
ATOM    493  CZ3 TRP A  64       6.930  20.062  12.086  1.00 42.66           C  
ATOM    494  N   ALA A  65      12.758  24.453  11.250  1.00 44.44           N  
ATOM    495  CA  ALA A  65      13.266  25.578  12.031  1.00 44.44           C  
ATOM    496  C   ALA A  65      12.828  26.906  11.414  1.00 44.44           C  
ATOM    497  CB  ALA A  65      14.781  25.516  12.141  1.00 44.44           C  
ATOM    498  O   ALA A  65      12.500  27.844  12.133  1.00 44.44           O  
ATOM    499  N   GLU A  66      12.836  26.906  10.047  1.00 40.16           N  
ATOM    500  CA  GLU A  66      12.352  28.094   9.359  1.00 40.16           C  
ATOM    501  C   GLU A  66      10.820  28.141   9.344  1.00 40.16           C  
ATOM    502  CB  GLU A  66      12.891  28.141   7.926  1.00 40.16           C  
ATOM    503  O   GLU A  66      10.234  29.234   9.375  1.00 40.16           O  
ATOM    504  CG  GLU A  66      14.234  28.844   7.797  1.00 40.16           C  
ATOM    505  CD  GLU A  66      14.633  29.125   6.359  1.00 40.16           C  
ATOM    506  OE1 GLU A  66      15.672  29.781   6.133  1.00 40.16           O  
ATOM    507  OE2 GLU A  66      13.891  28.703   5.449  1.00 40.16           O  
ATOM    508  N   VAL A  67      10.094  27.062   9.094  1.00 38.34           N  
ATOM    509  CA  VAL A  67       8.664  27.172   9.359  1.00 38.34           C  
ATOM    510  C   VAL A  67       8.445  27.859  10.703  1.00 38.34           C  
ATOM    511  CB  VAL A  67       7.977  25.781   9.344  1.00 38.34           C  
ATOM    512  O   VAL A  67       7.523  28.656  10.859  1.00 38.34           O  
ATOM    513  CG1 VAL A  67       6.531  25.906   9.836  1.00 38.34           C  
ATOM    514  CG2 VAL A  67       8.016  25.188   7.941  1.00 38.34           C  
ATOM    515  N   GLU A  68       9.281  27.562  11.586  1.00 37.53           N  
ATOM    516  CA  GLU A  68       9.312  28.453  12.742  1.00 37.53           C  
ATOM    517  C   GLU A  68       9.617  29.891  12.328  1.00 37.53           C  
ATOM    518  CB  GLU A  68      10.344  27.969  13.766  1.00 37.53           C  
ATOM    519  O   GLU A  68       9.000  30.828  12.820  1.00 37.53           O  
ATOM    520  CG  GLU A  68       9.727  27.406  15.039  1.00 37.53           C  
ATOM    521  CD  GLU A  68      10.758  26.969  16.062  1.00 37.53           C  
ATOM    522  OE1 GLU A  68      10.375  26.594  17.188  1.00 37.53           O  
ATOM    523  OE2 GLU A  68      11.969  27.016  15.742  1.00 37.53           O  
ATOM    524  N   LYS A  69      10.570  30.031  11.367  1.00 40.06           N  
ATOM    525  CA  LYS A  69      10.812  31.375  10.875  1.00 40.06           C  
ATOM    526  C   LYS A  69       9.711  31.828   9.914  1.00 40.06           C  
ATOM    527  CB  LYS A  69      12.172  31.469  10.172  1.00 40.06           C  
ATOM    528  O   LYS A  69       9.312  33.000   9.922  1.00 40.06           O  
ATOM    529  CG  LYS A  69      13.227  32.219  10.961  1.00 40.06           C  
ATOM    530  CD  LYS A  69      14.555  32.281  10.219  1.00 40.06           C  
ATOM    531  CE  LYS A  69      15.641  32.938  11.055  1.00 40.06           C  
ATOM    532  NZ  LYS A  69      16.953  32.969  10.336  1.00 40.06           N  
ATOM    533  N   ALA A  70       9.273  30.984   8.898  1.00 35.59           N  
ATOM    534  CA  ALA A  70       8.227  31.391   7.969  1.00 35.59           C  
ATOM    535  C   ALA A  70       6.871  31.469   8.672  1.00 35.59           C  
ATOM    536  CB  ALA A  70       8.156  30.422   6.789  1.00 35.59           C  
ATOM    537  O   ALA A  70       5.941  32.094   8.164  1.00 35.59           O  
ATOM    538  N   MET A  71       6.531  30.641   9.570  1.00 33.75           N  
ATOM    539  CA  MET A  71       5.414  31.031  10.430  1.00 33.75           C  
ATOM    540  C   MET A  71       5.660  32.406  11.062  1.00 33.75           C  
ATOM    541  CB  MET A  71       5.176  29.984  11.516  1.00 33.75           C  
ATOM    542  O   MET A  71       4.742  33.000  11.609  1.00 33.75           O  
ATOM    543  CG  MET A  71       4.555  28.703  11.008  1.00 33.75           C  
ATOM    544  SD  MET A  71       4.188  27.516  12.352  1.00 33.75           S  
ATOM    545  CE  MET A  71       2.680  28.250  13.039  1.00 33.75           C  
ATOM    546  N   GLU A  72       6.828  32.812  11.070  1.00 32.22           N  
ATOM    547  CA  GLU A  72       6.969  34.250  11.305  1.00 32.22           C  
ATOM    548  C   GLU A  72       6.594  35.062  10.055  1.00 32.22           C  
ATOM    549  CB  GLU A  72       8.398  34.594  11.734  1.00 32.22           C  
ATOM    550  O   GLU A  72       6.020  36.125  10.164  1.00 32.22           O  
ATOM    551  CG  GLU A  72       8.664  34.344  13.219  1.00 32.22           C  
ATOM    552  CD  GLU A  72      10.094  34.688  13.625  1.00 32.22           C  
ATOM    553  OE1 GLU A  72      10.406  34.594  14.836  1.00 32.22           O  
ATOM    554  OE2 GLU A  72      10.906  35.000  12.734  1.00 32.22           O  
ATOM    555  N   GLY A  73       7.051  34.750   8.719  1.00 30.36           N  
ATOM    556  CA  GLY A  73       6.613  35.688   7.695  1.00 30.36           C  
ATOM    557  C   GLY A  73       5.242  35.375   7.137  1.00 30.36           C  
ATOM    558  O   GLY A  73       4.820  35.938   6.137  1.00 30.36           O  
ATOM    559  N   PHE A  74       4.477  34.219   7.398  1.00 25.38           N  
ATOM    560  CA  PHE A  74       3.076  34.531   7.160  1.00 25.38           C  
ATOM    561  C   PHE A  74       2.475  35.250   8.375  1.00 25.38           C  
ATOM    562  CB  PHE A  74       2.273  33.281   6.840  1.00 25.38           C  
ATOM    563  O   PHE A  74       2.828  34.938   9.516  1.00 25.38           O  
ATOM    564  CG  PHE A  74       2.453  32.781   5.426  1.00 25.38           C  
ATOM    565  CD1 PHE A  74       1.724  33.344   4.383  1.00 25.38           C  
ATOM    566  CD2 PHE A  74       3.352  31.766   5.141  1.00 25.38           C  
ATOM    567  CE1 PHE A  74       1.889  32.906   3.076  1.00 25.38           C  
ATOM    568  CE2 PHE A  74       3.521  31.312   3.836  1.00 25.38           C  
ATOM    569  CZ  PHE A  74       2.787  31.875   2.805  1.00 25.38           C  
TER     570      PHE A  74                                                      
ATOM    571  N   GLU B   1      23.984  10.297  15.805  1.00 45.41           N  
ATOM    572  CA  GLU B   1      22.656  10.867  16.000  1.00 45.41           C  
ATOM    573  C   GLU B   1      21.719  10.508  14.852  1.00 45.41           C  
ATOM    574  CB  GLU B   1      22.734  12.391  16.156  1.00 45.41           C  
ATOM    575  O   GLU B   1      22.109  10.594  13.688  1.00 45.41           O  
ATOM    576  CG  GLU B   1      22.875  12.852  17.609  1.00 45.41           C  
ATOM    577  CD  GLU B   1      22.969  14.367  17.734  1.00 45.41           C  
ATOM    578  OE1 GLU B   1      22.938  14.875  18.875  1.00 45.41           O  
ATOM    579  OE2 GLU B   1      23.094  15.039  16.688  1.00 45.41           O  
ATOM    580  N   GLU B   2      20.594   9.742  15.109  1.00 56.31           N  
ATOM    581  CA  GLU B   2      19.703   9.250  14.062  1.00 56.31           C  
ATOM    582  C   GLU B   2      19.125  10.398  13.242  1.00 56.31           C  
ATOM    583  CB  GLU B   2      18.578   8.422  14.672  1.00 56.31           C  
ATOM    584  O   GLU B   2      18.609  11.367  13.797  1.00 56.31           O  
ATOM    585  CG  GLU B   2      18.781   6.918  14.555  1.00 56.31           C  
ATOM    586  CD  GLU B   2      17.625   6.105  15.102  1.00 56.31           C  
ATOM    587  OE1 GLU B   2      17.641   4.859  15.008  1.00 56.31           O  
ATOM    588  OE2 GLU B   2      16.672   6.723  15.641  1.00 56.31           O  
ATOM    589  N   PRO B   3      19.484  10.461  11.930  1.00 59.31           N  
ATOM    590  CA  PRO B   3      19.062  11.547  11.047  1.00 59.31           C  
ATOM    591  C   PRO B   3      17.578  11.867  11.180  1.00 59.31           C  
ATOM    592  CB  PRO B   3      19.375  11.016   9.648  1.00 59.31           C  
ATOM    593  O   PRO B   3      17.109  12.891  10.664  1.00 59.31           O  
ATOM    594  CG  PRO B   3      19.688   9.562   9.859  1.00 59.31           C  
ATOM    595  CD  PRO B   3      19.812   9.312  11.328  1.00 59.31           C  
ATOM    596  N   PHE B   4      16.828  11.109  12.062  1.00 67.00           N  
ATOM    597  CA  PHE B   4      15.375  11.266  12.000  1.00 67.00           C  
ATOM    598  C   PHE B   4      14.820  11.727  13.344  1.00 67.00           C  
ATOM    599  CB  PHE B   4      14.711   9.961  11.578  1.00 67.00           C  
ATOM    600  O   PHE B   4      13.602  11.789  13.531  1.00 67.00           O  
ATOM    601  CG  PHE B   4      15.250   9.391  10.289  1.00 67.00           C  
ATOM    602  CD1 PHE B   4      14.930   9.961   9.070  1.00 67.00           C  
ATOM    603  CD2 PHE B   4      16.094   8.281  10.312  1.00 67.00           C  
ATOM    604  CE1 PHE B   4      15.430   9.438   7.879  1.00 67.00           C  
ATOM    605  CE2 PHE B   4      16.594   7.750   9.125  1.00 67.00           C  
ATOM    606  CZ  PHE B   4      16.266   8.328   7.914  1.00 67.00           C  
ATOM    607  N   GLU B   5      15.633  12.125  14.312  1.00 66.81           N  
ATOM    608  CA  GLU B   5      15.188  12.453  15.664  1.00 66.81           C  
ATOM    609  C   GLU B   5      14.258  13.672  15.656  1.00 66.81           C  
ATOM    610  CB  GLU B   5      16.375  12.711  16.578  1.00 66.81           C  
ATOM    611  O   GLU B   5      13.258  13.695  16.375  1.00 66.81           O  
ATOM    612  CG  GLU B   5      16.172  12.227  18.016  1.00 66.81           C  
ATOM    613  CD  GLU B   5      17.391  12.453  18.906  1.00 66.81           C  
ATOM    614  OE1 GLU B   5      17.297  12.203  20.125  1.00 66.81           O  
ATOM    615  OE2 GLU B   5      18.438  12.883  18.375  1.00 66.81           O  
ATOM    616  N   ALA B   6      14.594  14.664  14.820  1.00 63.06           N  
ATOM    617  CA  ALA B   6      13.797  15.891  14.773  1.00 63.06           C  
ATOM    618  C   ALA B   6      12.359  15.602  14.336  1.00 63.06           C  
ATOM    619  CB  ALA B   6      14.438  16.906  13.828  1.00 63.06           C  
ATOM    620  O   ALA B   6      11.422  16.250  14.805  1.00 63.06           O  
ATOM    621  N   TYR B   7      12.078  14.625  13.555  1.00 71.81           N  
ATOM    622  CA  TYR B   7      10.758  14.289  13.023  1.00 71.81           C  
ATOM    623  C   TYR B   7       9.898  13.617  14.086  1.00 71.81           C  
ATOM    624  CB  TYR B   7      10.891  13.367  11.805  1.00 71.81           C  
ATOM    625  O   TYR B   7       8.688  13.484  13.922  1.00 71.81           O  
ATOM    626  CG  TYR B   7      11.500  14.039  10.602  1.00 71.81           C  
ATOM    627  CD1 TYR B   7      10.734  14.844   9.758  1.00 71.81           C  
ATOM    628  CD2 TYR B   7      12.852  13.875  10.297  1.00 71.81           C  
ATOM    629  CE1 TYR B   7      11.289  15.461   8.648  1.00 71.81           C  
ATOM    630  CE2 TYR B   7      13.422  14.484   9.188  1.00 71.81           C  
ATOM    631  OH  TYR B   7      13.188  15.891   7.270  1.00 71.81           O  
ATOM    632  CZ  TYR B   7      12.633  15.281   8.367  1.00 71.81           C  
ATOM    633  N   ARG B   8      10.578  13.469  15.289  1.00 74.25           N  
ATOM    634  CA  ARG B   8       9.836  12.867  16.391  1.00 74.25           C  
ATOM    635  C   ARG B   8       9.875  13.766  17.625  1.00 74.25           C  
ATOM    636  CB  ARG B   8      10.406  11.484  16.734  1.00 74.25           C  
ATOM    637  O   ARG B   8       9.383  13.391  18.688  1.00 74.25           O  
ATOM    638  CG  ARG B   8      10.227  10.461  15.633  1.00 74.25           C  
ATOM    639  CD  ARG B   8      10.820   9.109  16.016  1.00 74.25           C  
ATOM    640  NE  ARG B   8      10.773   8.164  14.906  1.00 74.25           N  
ATOM    641  NH1 ARG B   8      12.242   6.656  15.859  1.00 74.25           N  
ATOM    642  NH2 ARG B   8      11.336   6.230  13.797  1.00 74.25           N  
ATOM    643  CZ  ARG B   8      11.453   7.020  14.852  1.00 74.25           C  
ATOM    644  N   SER B   9      10.398  14.969  17.453  1.00 78.94           N  
ATOM    645  CA  SER B   9      10.578  15.875  18.578  1.00 78.94           C  
ATOM    646  C   SER B   9       9.234  16.375  19.109  1.00 78.94           C  
ATOM    647  CB  SER B   9      11.445  17.062  18.188  1.00 78.94           C  
ATOM    648  O   SER B   9       8.430  16.922  18.344  1.00 78.94           O  
ATOM    649  OG  SER B   9      11.375  18.094  19.156  1.00 78.94           O  
ATOM    650  N   ARG B  10       9.070  16.281  20.359  1.00 82.12           N  
ATOM    651  CA  ARG B  10       7.848  16.734  21.016  1.00 82.12           C  
ATOM    652  C   ARG B  10       7.730  18.250  20.984  1.00 82.12           C  
ATOM    653  CB  ARG B  10       7.805  16.234  22.453  1.00 82.12           C  
ATOM    654  O   ARG B  10       6.633  18.797  20.828  1.00 82.12           O  
ATOM    655  CG  ARG B  10       6.500  16.531  23.172  1.00 82.12           C  
ATOM    656  CD  ARG B  10       6.492  15.984  24.594  1.00 82.12           C  
ATOM    657  NE  ARG B  10       5.262  16.328  25.297  1.00 82.12           N  
ATOM    658  NH1 ARG B  10       5.863  15.289  27.281  1.00 82.12           N  
ATOM    659  NH2 ARG B  10       3.836  16.344  27.109  1.00 82.12           N  
ATOM    660  CZ  ARG B  10       4.988  15.984  26.562  1.00 82.12           C  
ATOM    661  N   GLU B  11       8.836  18.875  21.141  1.00 82.88           N  
ATOM    662  CA  GLU B  11       8.836  20.328  21.109  1.00 82.88           C  
ATOM    663  C   GLU B  11       8.344  20.859  19.766  1.00 82.88           C  
ATOM    664  CB  GLU B  11      10.234  20.875  21.406  1.00 82.88           C  
ATOM    665  O   GLU B  11       7.504  21.766  19.719  1.00 82.88           O  
ATOM    666  CG  GLU B  11      10.273  22.391  21.625  1.00 82.88           C  
ATOM    667  CD  GLU B  11      11.672  22.906  21.906  1.00 82.88           C  
ATOM    668  OE1 GLU B  11      11.859  24.156  21.938  1.00 82.88           O  
ATOM    669  OE2 GLU B  11      12.586  22.078  22.109  1.00 82.88           O  
ATOM    670  N   VAL B  12       8.773  20.266  18.719  1.00 83.50           N  
ATOM    671  CA  VAL B  12       8.352  20.688  17.375  1.00 83.50           C  
ATOM    672  C   VAL B  12       6.871  20.375  17.188  1.00 83.50           C  
ATOM    673  CB  VAL B  12       9.188  19.984  16.281  1.00 83.50           C  
ATOM    674  O   VAL B  12       6.125  21.203  16.656  1.00 83.50           O  
ATOM    675  CG1 VAL B  12       8.625  20.281  14.891  1.00 83.50           C  
ATOM    676  CG2 VAL B  12      10.648  20.406  16.359  1.00 83.50           C  
ATOM    677  N   ALA B  13       6.457  19.266  17.656  1.00 87.94           N  
ATOM    678  CA  ALA B  13       5.055  18.875  17.531  1.00 87.94           C  
ATOM    679  C   ALA B  13       4.145  19.906  18.203  1.00 87.94           C  
ATOM    680  CB  ALA B  13       4.828  17.500  18.141  1.00 87.94           C  
ATOM    681  O   ALA B  13       3.127  20.312  17.641  1.00 87.94           O  
ATOM    682  N   MET B  14       4.570  20.328  19.344  1.00 88.44           N  
ATOM    683  CA  MET B  14       3.760  21.281  20.094  1.00 88.44           C  
ATOM    684  C   MET B  14       3.686  22.625  19.375  1.00 88.44           C  
ATOM    685  CB  MET B  14       4.328  21.484  21.500  1.00 88.44           C  
ATOM    686  O   MET B  14       2.625  23.250  19.312  1.00 88.44           O  
ATOM    687  CG  MET B  14       4.102  20.297  22.422  1.00 88.44           C  
ATOM    688  SD  MET B  14       4.668  20.625  24.141  1.00 88.44           S  
ATOM    689  CE  MET B  14       3.312  21.688  24.734  1.00 88.44           C  
ATOM    690  N   LYS B  15       4.754  23.000  18.797  1.00 87.00           N  
ATOM    691  CA  LYS B  15       4.762  24.250  18.031  1.00 87.00           C  
ATOM    692  C   LYS B  15       3.855  24.156  16.797  1.00 87.00           C  
ATOM    693  CB  LYS B  15       6.188  24.609  17.594  1.00 87.00           C  
ATOM    694  O   LYS B  15       3.121  25.094  16.484  1.00 87.00           O  
ATOM    695  CG  LYS B  15       7.078  25.078  18.734  1.00 87.00           C  
ATOM    696  CD  LYS B  15       8.477  25.438  18.250  1.00 87.00           C  
ATOM    697  CE  LYS B  15       9.375  25.891  19.391  1.00 87.00           C  
ATOM    698  NZ  LYS B  15      10.758  26.188  18.922  1.00 87.00           N  
ATOM    699  N   LEU B  16       3.908  23.047  16.156  1.00 91.19           N  
ATOM    700  CA  LEU B  16       3.064  22.828  14.977  1.00 91.19           C  
ATOM    701  C   LEU B  16       1.589  22.859  15.359  1.00 91.19           C  
ATOM    702  CB  LEU B  16       3.414  21.516  14.297  1.00 91.19           C  
ATOM    703  O   LEU B  16       0.776  23.484  14.680  1.00 91.19           O  
ATOM    704  CG  LEU B  16       4.727  21.469  13.516  1.00 91.19           C  
ATOM    705  CD1 LEU B  16       5.086  20.031  13.148  1.00 91.19           C  
ATOM    706  CD2 LEU B  16       4.633  22.344  12.266  1.00 91.19           C  
ATOM    707  N   VAL B  17       1.288  22.203  16.438  1.00 93.44           N  
ATOM    708  CA  VAL B  17      -0.095  22.156  16.906  1.00 93.44           C  
ATOM    709  C   VAL B  17      -0.577  23.562  17.250  1.00 93.44           C  
ATOM    710  CB  VAL B  17      -0.250  21.219  18.125  1.00 93.44           C  
ATOM    711  O   VAL B  17      -1.707  23.938  16.922  1.00 93.44           O  
ATOM    712  CG1 VAL B  17      -1.630  21.391  18.766  1.00 93.44           C  
ATOM    713  CG2 VAL B  17      -0.016  19.766  17.719  1.00 93.44           C  
ATOM    714  N   GLU B  18       0.274  24.328  17.859  1.00 93.12           N  
ATOM    715  CA  GLU B  18      -0.075  25.719  18.188  1.00 93.12           C  
ATOM    716  C   GLU B  18      -0.336  26.531  16.922  1.00 93.12           C  
ATOM    717  CB  GLU B  18       1.033  26.359  19.016  1.00 93.12           C  
ATOM    718  O   GLU B  18      -1.325  27.266  16.844  1.00 93.12           O  
ATOM    719  CG  GLU B  18       0.649  27.719  19.594  1.00 93.12           C  
ATOM    720  CD  GLU B  18       1.701  28.297  20.531  1.00 93.12           C  
ATOM    721  OE1 GLU B  18       1.432  29.312  21.188  1.00 93.12           O  
ATOM    722  OE2 GLU B  18       2.805  27.703  20.609  1.00 93.12           O  
ATOM    723  N   LYS B  19       0.467  26.359  15.922  1.00 92.81           N  
ATOM    724  CA  LYS B  19       0.288  27.078  14.664  1.00 92.81           C  
ATOM    725  C   LYS B  19      -0.995  26.641  13.961  1.00 92.81           C  
ATOM    726  CB  LYS B  19       1.490  26.859  13.742  1.00 92.81           C  
ATOM    727  O   LYS B  19      -1.706  27.469  13.383  1.00 92.81           O  
ATOM    728  CG  LYS B  19       2.725  27.656  14.133  1.00 92.81           C  
ATOM    729  CD  LYS B  19       3.877  27.406  13.164  1.00 92.81           C  
ATOM    730  CE  LYS B  19       5.090  28.266  13.516  1.00 92.81           C  
ATOM    731  NZ  LYS B  19       5.668  28.922  12.312  1.00 92.81           N  
ATOM    732  N   ILE B  20      -1.250  25.375  14.023  1.00 96.19           N  
ATOM    733  CA  ILE B  20      -2.482  24.875  13.438  1.00 96.19           C  
ATOM    734  C   ILE B  20      -3.688  25.516  14.117  1.00 96.19           C  
ATOM    735  CB  ILE B  20      -2.564  23.328  13.547  1.00 96.19           C  
ATOM    736  O   ILE B  20      -4.617  25.969  13.445  1.00 96.19           O  
ATOM    737  CG1 ILE B  20      -1.590  22.672  12.562  1.00 96.19           C  
ATOM    738  CG2 ILE B  20      -3.998  22.844  13.305  1.00 96.19           C  
ATOM    739  CD1 ILE B  20      -1.374  21.188  12.812  1.00 96.19           C  
ATOM    740  N   ARG B  21      -3.623  25.609  15.398  1.00 96.31           N  
ATOM    741  CA  ARG B  21      -4.711  26.219  16.141  1.00 96.31           C  
ATOM    742  C   ARG B  21      -4.867  27.688  15.773  1.00 96.31           C  
ATOM    743  CB  ARG B  21      -4.469  26.094  17.656  1.00 96.31           C  
ATOM    744  O   ARG B  21      -5.988  28.172  15.586  1.00 96.31           O  
ATOM    745  CG  ARG B  21      -4.664  24.688  18.188  1.00 96.31           C  
ATOM    746  CD  ARG B  21      -4.402  24.609  19.688  1.00 96.31           C  
ATOM    747  NE  ARG B  21      -4.602  23.250  20.188  1.00 96.31           N  
ATOM    748  NH1 ARG B  21      -3.158  23.484  21.984  1.00 96.31           N  
ATOM    749  NH2 ARG B  21      -4.258  21.516  21.656  1.00 96.31           N  
ATOM    750  CZ  ARG B  21      -4.004  22.750  21.281  1.00 96.31           C  
ATOM    751  N   GLU B  22      -3.801  28.344  15.648  1.00 95.25           N  
ATOM    752  CA  GLU B  22      -3.830  29.766  15.273  1.00 95.25           C  
ATOM    753  C   GLU B  22      -4.426  29.953  13.883  1.00 95.25           C  
ATOM    754  CB  GLU B  22      -2.424  30.359  15.336  1.00 95.25           C  
ATOM    755  O   GLU B  22      -5.312  30.781  13.688  1.00 95.25           O  
ATOM    756  CG  GLU B  22      -1.911  30.594  16.750  1.00 95.25           C  
ATOM    757  CD  GLU B  22      -0.524  31.203  16.797  1.00 95.25           C  
ATOM    758  OE1 GLU B  22      -0.056  31.578  17.891  1.00 95.25           O  
ATOM    759  OE2 GLU B  22       0.098  31.328  15.711  1.00 95.25           O  
ATOM    760  N   GLU B  23      -3.980  29.156  12.945  1.00 95.19           N  
ATOM    761  CA  GLU B  23      -4.492  29.250  11.586  1.00 95.19           C  
ATOM    762  C   GLU B  23      -5.965  28.875  11.516  1.00 95.19           C  
ATOM    763  CB  GLU B  23      -3.672  28.375  10.641  1.00 95.19           C  
ATOM    764  O   GLU B  23      -6.738  29.469  10.773  1.00 95.19           O  
ATOM    765  CG  GLU B  23      -2.227  28.828  10.477  1.00 95.19           C  
ATOM    766  CD  GLU B  23      -2.076  30.078   9.633  1.00 95.19           C  
ATOM    767  OE1 GLU B  23      -0.967  30.656   9.594  1.00 95.19           O  
ATOM    768  OE2 GLU B  23      -3.078  30.484   9.000  1.00 95.19           O  
ATOM    769  N   ALA B  24      -6.336  27.906  12.297  1.00 95.75           N  
ATOM    770  CA  ALA B  24      -7.699  27.375  12.273  1.00 95.75           C  
ATOM    771  C   ALA B  24      -8.695  28.406  12.789  1.00 95.75           C  
ATOM    772  CB  ALA B  24      -7.785  26.094  13.102  1.00 95.75           C  
ATOM    773  O   ALA B  24      -9.875  28.359  12.445  1.00 95.75           O  
ATOM    774  N   LYS B  25      -8.266  29.344  13.625  1.00 95.38           N  
ATOM    775  CA  LYS B  25      -9.141  30.375  14.195  1.00 95.38           C  
ATOM    776  C   LYS B  25      -9.766  31.234  13.102  1.00 95.38           C  
ATOM    777  CB  LYS B  25      -8.359  31.250  15.180  1.00 95.38           C  
ATOM    778  O   LYS B  25     -10.852  31.797  13.297  1.00 95.38           O  
ATOM    779  CG  LYS B  25      -8.062  30.578  16.516  1.00 95.38           C  
ATOM    780  CD  LYS B  25      -7.234  31.484  17.422  1.00 95.38           C  
ATOM    781  CE  LYS B  25      -6.855  30.781  18.703  1.00 95.38           C  
ATOM    782  NZ  LYS B  25      -5.961  31.625  19.562  1.00 95.38           N  
ATOM    783  N   THR B  26      -9.125  31.375  12.008  1.00 94.31           N  
ATOM    784  CA  THR B  26      -9.578  32.281  10.969  1.00 94.31           C  
ATOM    785  C   THR B  26     -10.156  31.516   9.789  1.00 94.31           C  
ATOM    786  CB  THR B  26      -8.438  33.219  10.484  1.00 94.31           C  
ATOM    787  O   THR B  26     -10.328  32.094   8.703  1.00 94.31           O  
ATOM    788  CG2 THR B  26      -7.961  34.125  11.602  1.00 94.31           C  
ATOM    789  OG1 THR B  26      -7.340  32.406  10.055  1.00 94.31           O  
ATOM    790  N   LEU B  27     -10.352  30.297   9.977  1.00 93.81           N  
ATOM    791  CA  LEU B  27     -11.023  29.500   8.953  1.00 93.81           C  
ATOM    792  C   LEU B  27     -12.508  29.828   8.898  1.00 93.81           C  
ATOM    793  CB  LEU B  27     -10.836  28.000   9.234  1.00 93.81           C  
ATOM    794  O   LEU B  27     -13.141  30.062   9.930  1.00 93.81           O  
ATOM    795  CG  LEU B  27      -9.461  27.422   8.898  1.00 93.81           C  
ATOM    796  CD1 LEU B  27      -9.328  26.016   9.477  1.00 93.81           C  
ATOM    797  CD2 LEU B  27      -9.242  27.406   7.391  1.00 93.81           C  
ATOM    798  N   ASP B  28     -12.938  29.906   7.641  1.00 88.12           N  
ATOM    799  CA  ASP B  28     -14.383  30.000   7.445  1.00 88.12           C  
ATOM    800  C   ASP B  28     -15.031  28.625   7.492  1.00 88.12           C  
ATOM    801  CB  ASP B  28     -14.695  30.688   6.113  1.00 88.12           C  
ATOM    802  O   ASP B  28     -15.031  27.891   6.496  1.00 88.12           O  
ATOM    803  CG  ASP B  28     -16.141  31.156   6.016  1.00 88.12           C  
ATOM    804  OD1 ASP B  28     -16.891  31.031   7.004  1.00 88.12           O  
ATOM    805  OD2 ASP B  28     -16.531  31.641   4.934  1.00 88.12           O  
ATOM    806  N   GLY B  29     -15.461  28.078   8.719  1.00 91.94           N  
ATOM    807  CA  GLY B  29     -16.094  26.781   8.883  1.00 91.94           C  
ATOM    808  C   GLY B  29     -15.102  25.672   9.148  1.00 91.94           C  
ATOM    809  O   GLY B  29     -14.039  25.906   9.734  1.00 91.94           O  
ATOM    810  N   GLU B  30     -15.469  24.453   8.727  1.00 95.25           N  
ATOM    811  CA  GLU B  30     -14.672  23.250   8.984  1.00 95.25           C  
ATOM    812  C   GLU B  30     -13.836  22.875   7.766  1.00 95.25           C  
ATOM    813  CB  GLU B  30     -15.570  22.078   9.391  1.00 95.25           C  
ATOM    814  O   GLU B  30     -14.289  23.031   6.625  1.00 95.25           O  
ATOM    815  CG  GLU B  30     -14.812  20.797   9.672  1.00 95.25           C  
ATOM    816  CD  GLU B  30     -15.727  19.609   9.969  1.00 95.25           C  
ATOM    817  OE1 GLU B  30     -15.961  18.781   9.055  1.00 95.25           O  
ATOM    818  OE2 GLU B  30     -16.219  19.516  11.117  1.00 95.25           O  
ATOM    819  N   ILE B  31     -12.625  22.469   7.992  1.00 97.06           N  
ATOM    820  CA  ILE B  31     -11.805  21.891   6.926  1.00 97.06           C  
ATOM    821  C   ILE B  31     -11.656  20.391   7.137  1.00 97.06           C  
ATOM    822  CB  ILE B  31     -10.414  22.578   6.855  1.00 97.06           C  
ATOM    823  O   ILE B  31     -11.359  19.938   8.250  1.00 97.06           O  
ATOM    824  CG1 ILE B  31      -9.625  22.047   5.652  1.00 97.06           C  
ATOM    825  CG2 ILE B  31      -9.648  22.359   8.156  1.00 97.06           C  
ATOM    826  CD1 ILE B  31      -8.328  22.797   5.383  1.00 97.06           C  
ATOM    827  N   ARG B  32     -11.945  19.656   6.066  1.00 97.25           N  
ATOM    828  CA  ARG B  32     -11.766  18.203   6.066  1.00 97.25           C  
ATOM    829  C   ARG B  32     -10.555  17.812   5.227  1.00 97.25           C  
ATOM    830  CB  ARG B  32     -13.016  17.500   5.539  1.00 97.25           C  
ATOM    831  O   ARG B  32     -10.508  18.078   4.023  1.00 97.25           O  
ATOM    832  CG  ARG B  32     -14.211  17.594   6.477  1.00 97.25           C  
ATOM    833  CD  ARG B  32     -15.406  16.812   5.938  1.00 97.25           C  
ATOM    834  NE  ARG B  32     -15.531  15.500   6.555  1.00 97.25           N  
ATOM    835  NH1 ARG B  32     -17.688  15.125   5.824  1.00 97.25           N  
ATOM    836  NH2 ARG B  32     -16.609  13.547   7.086  1.00 97.25           N  
ATOM    837  CZ  ARG B  32     -16.609  14.727   6.488  1.00 97.25           C  
ATOM    838  N   ILE B  33      -9.617  17.141   5.902  1.00 98.00           N  
ATOM    839  CA  ILE B  33      -8.391  16.688   5.262  1.00 98.00           C  
ATOM    840  C   ILE B  33      -8.383  15.164   5.188  1.00 98.00           C  
ATOM    841  CB  ILE B  33      -7.137  17.188   6.012  1.00 98.00           C  
ATOM    842  O   ILE B  33      -8.508  14.484   6.211  1.00 98.00           O  
ATOM    843  CG1 ILE B  33      -7.082  18.734   5.988  1.00 98.00           C  
ATOM    844  CG2 ILE B  33      -5.867  16.594   5.410  1.00 98.00           C  
ATOM    845  CD1 ILE B  33      -6.043  19.328   6.930  1.00 98.00           C  
ATOM    846  N   MET B  34      -8.227  14.656   4.020  1.00 98.06           N  
ATOM    847  CA  MET B  34      -8.242  13.211   3.836  1.00 98.06           C  
ATOM    848  C   MET B  34      -6.844  12.680   3.535  1.00 98.06           C  
ATOM    849  CB  MET B  34      -9.203  12.820   2.711  1.00 98.06           C  
ATOM    850  O   MET B  34      -6.055  13.352   2.867  1.00 98.06           O  
ATOM    851  CG  MET B  34      -9.234  11.328   2.420  1.00 98.06           C  
ATOM    852  SD  MET B  34     -10.562  10.867   1.237  1.00 98.06           S  
ATOM    853  CE  MET B  34     -11.992  10.852   2.354  1.00 98.06           C  
ATOM    854  N   HIS B  35      -6.535  11.547   4.078  1.00 97.75           N  
ATOM    855  CA  HIS B  35      -5.422  10.742   3.592  1.00 97.75           C  
ATOM    856  C   HIS B  35      -5.906   9.375   3.105  1.00 97.75           C  
ATOM    857  CB  HIS B  35      -4.367  10.562   4.688  1.00 97.75           C  
ATOM    858  O   HIS B  35      -7.012   8.953   3.438  1.00 97.75           O  
ATOM    859  CG  HIS B  35      -4.805   9.664   5.801  1.00 97.75           C  
ATOM    860  CD2 HIS B  35      -5.352   9.938   7.008  1.00 97.75           C  
ATOM    861  ND1 HIS B  35      -4.695   8.289   5.730  1.00 97.75           N  
ATOM    862  CE1 HIS B  35      -5.156   7.762   6.855  1.00 97.75           C  
ATOM    863  NE2 HIS B  35      -5.559   8.742   7.645  1.00 97.75           N  
ATOM    864  N   VAL B  36      -5.078   8.719   2.256  1.00 97.31           N  
ATOM    865  CA  VAL B  36      -5.438   7.414   1.709  1.00 97.31           C  
ATOM    866  C   VAL B  36      -4.273   6.445   1.879  1.00 97.31           C  
ATOM    867  CB  VAL B  36      -5.836   7.516   0.219  1.00 97.31           C  
ATOM    868  O   VAL B  36      -3.928   5.711   0.949  1.00 97.31           O  
ATOM    869  CG1 VAL B  36      -7.215   8.164   0.071  1.00 97.31           C  
ATOM    870  CG2 VAL B  36      -4.785   8.297  -0.562  1.00 97.31           C  
ATOM    871  N   CYS B  37      -3.766   6.492   3.049  1.00 95.75           N  
ATOM    872  CA  CYS B  37      -2.605   5.676   3.393  1.00 95.75           C  
ATOM    873  C   CYS B  37      -2.775   5.043   4.770  1.00 95.75           C  
ATOM    874  CB  CYS B  37      -1.332   6.520   3.363  1.00 95.75           C  
ATOM    875  O   CYS B  37      -2.936   5.746   5.766  1.00 95.75           O  
ATOM    876  SG  CYS B  37       0.156   5.605   3.826  1.00 95.75           S  
ATOM    877  N   GLY B  38      -2.648   3.693   4.777  1.00 94.06           N  
ATOM    878  CA  GLY B  38      -2.775   3.008   6.055  1.00 94.06           C  
ATOM    879  C   GLY B  38      -1.722   3.426   7.062  1.00 94.06           C  
ATOM    880  O   GLY B  38      -2.008   3.537   8.258  1.00 94.06           O  
ATOM    881  N   THR B  39      -0.501   3.654   6.602  1.00 93.19           N  
ATOM    882  CA  THR B  39       0.576   4.043   7.504  1.00 93.19           C  
ATOM    883  C   THR B  39       0.353   5.457   8.031  1.00 93.19           C  
ATOM    884  CB  THR B  39       1.946   3.967   6.801  1.00 93.19           C  
ATOM    885  O   THR B  39       0.673   5.750   9.188  1.00 93.19           O  
ATOM    886  CG2 THR B  39       3.084   4.156   7.801  1.00 93.19           C  
ATOM    887  OG1 THR B  39       2.084   2.688   6.172  1.00 93.19           O  
ATOM    888  N   HIS B  40      -0.188   6.320   7.191  1.00 96.56           N  
ATOM    889  CA  HIS B  40      -0.573   7.629   7.711  1.00 96.56           C  
ATOM    890  C   HIS B  40      -1.656   7.496   8.781  1.00 96.56           C  
ATOM    891  CB  HIS B  40      -1.058   8.531   6.578  1.00 96.56           C  
ATOM    892  O   HIS B  40      -1.609   8.180   9.805  1.00 96.56           O  
ATOM    893  CG  HIS B  40       0.052   9.180   5.812  1.00 96.56           C  
ATOM    894  CD2 HIS B  40       1.307   9.523   6.188  1.00 96.56           C  
ATOM    895  ND1 HIS B  40      -0.074   9.547   4.492  1.00 96.56           N  
ATOM    896  CE1 HIS B  40       1.060  10.094   4.082  1.00 96.56           C  
ATOM    897  NE2 HIS B  40       1.914  10.094   5.090  1.00 96.56           N  
ATOM    898  N   GLU B  41      -2.617   6.617   8.555  1.00 95.75           N  
ATOM    899  CA  GLU B  41      -3.648   6.406   9.570  1.00 95.75           C  
ATOM    900  C   GLU B  41      -3.045   5.902  10.875  1.00 95.75           C  
ATOM    901  CB  GLU B  41      -4.707   5.422   9.062  1.00 95.75           C  
ATOM    902  O   GLU B  41      -3.451   6.328  11.961  1.00 95.75           O  
ATOM    903  CG  GLU B  41      -5.840   5.176  10.047  1.00 95.75           C  
ATOM    904  CD  GLU B  41      -6.559   6.449  10.469  1.00 95.75           C  
ATOM    905  OE1 GLU B  41      -7.137   6.484  11.578  1.00 95.75           O  
ATOM    906  OE2 GLU B  41      -6.543   7.418   9.680  1.00 95.75           O  
ATOM    907  N   ASP B  42      -2.115   4.980  10.742  1.00 93.12           N  
ATOM    908  CA  ASP B  42      -1.420   4.484  11.922  1.00 93.12           C  
ATOM    909  C   ASP B  42      -0.750   5.625  12.688  1.00 93.12           C  
ATOM    910  CB  ASP B  42      -0.380   3.430  11.531  1.00 93.12           C  
ATOM    911  O   ASP B  42      -0.930   5.758  13.898  1.00 93.12           O  
ATOM    912  CG  ASP B  42       0.367   2.863  12.727  1.00 93.12           C  
ATOM    913  OD1 ASP B  42       1.469   3.357  13.055  1.00 93.12           O  
ATOM    914  OD2 ASP B  42      -0.150   1.910  13.352  1.00 93.12           O  
ATOM    915  N   THR B  43      -0.028   6.523  11.969  1.00 93.31           N  
ATOM    916  CA  THR B  43       0.648   7.660  12.594  1.00 93.31           C  
ATOM    917  C   THR B  43      -0.358   8.586  13.266  1.00 93.31           C  
ATOM    918  CB  THR B  43       1.471   8.453  11.562  1.00 93.31           C  
ATOM    919  O   THR B  43      -0.188   8.953  14.430  1.00 93.31           O  
ATOM    920  CG2 THR B  43       2.092   9.695  12.188  1.00 93.31           C  
ATOM    921  OG1 THR B  43       2.516   7.617  11.047  1.00 93.31           O  
ATOM    922  N   VAL B  44      -1.419   8.906  12.578  1.00 95.88           N  
ATOM    923  CA  VAL B  44      -2.428   9.836  13.078  1.00 95.88           C  
ATOM    924  C   VAL B  44      -3.059   9.281  14.352  1.00 95.88           C  
ATOM    925  CB  VAL B  44      -3.520  10.109  12.016  1.00 95.88           C  
ATOM    926  O   VAL B  44      -3.225  10.008  15.336  1.00 95.88           O  
ATOM    927  CG1 VAL B  44      -4.723  10.805  12.648  1.00 95.88           C  
ATOM    928  CG2 VAL B  44      -2.953  10.938  10.867  1.00 95.88           C  
ATOM    929  N   THR B  45      -3.373   7.996  14.375  1.00 94.88           N  
ATOM    930  CA  THR B  45      -4.098   7.395  15.484  1.00 94.88           C  
ATOM    931  C   THR B  45      -3.145   7.066  16.641  1.00 94.88           C  
ATOM    932  CB  THR B  45      -4.832   6.113  15.047  1.00 94.88           C  
ATOM    933  O   THR B  45      -3.422   7.398  17.781  1.00 94.88           O  
ATOM    934  CG2 THR B  45      -5.652   5.531  16.188  1.00 94.88           C  
ATOM    935  OG1 THR B  45      -5.707   6.422  13.953  1.00 94.88           O  
ATOM    936  N   ARG B  46      -2.002   6.488  16.344  1.00 92.62           N  
ATOM    937  CA  ARG B  46      -1.026   6.078  17.344  1.00 92.62           C  
ATOM    938  C   ARG B  46      -0.532   7.277  18.156  1.00 92.62           C  
ATOM    939  CB  ARG B  46       0.156   5.363  16.688  1.00 92.62           C  
ATOM    940  O   ARG B  46      -0.335   7.180  19.359  1.00 92.62           O  
ATOM    941  CG  ARG B  46       1.213   4.887  17.672  1.00 92.62           C  
ATOM    942  CD  ARG B  46       2.441   4.340  16.969  1.00 92.62           C  
ATOM    943  NE  ARG B  46       2.115   3.174  16.141  1.00 92.62           N  
ATOM    944  NH1 ARG B  46       4.016   3.301  14.836  1.00 92.62           N  
ATOM    945  NH2 ARG B  46       2.479   1.639  14.477  1.00 92.62           N  
ATOM    946  CZ  ARG B  46       2.869   2.707  15.156  1.00 92.62           C  
ATOM    947  N   HIS B  47      -0.396   8.406  17.516  1.00 92.19           N  
ATOM    948  CA  HIS B  47       0.176   9.570  18.172  1.00 92.19           C  
ATOM    949  C   HIS B  47      -0.912  10.555  18.594  1.00 92.19           C  
ATOM    950  CB  HIS B  47       1.189  10.258  17.266  1.00 92.19           C  
ATOM    951  O   HIS B  47      -0.612  11.680  19.000  1.00 92.19           O  
ATOM    952  CG  HIS B  47       2.406   9.438  16.984  1.00 92.19           C  
ATOM    953  CD2 HIS B  47       3.576   9.320  17.641  1.00 92.19           C  
ATOM    954  ND1 HIS B  47       2.502   8.594  15.891  1.00 92.19           N  
ATOM    955  CE1 HIS B  47       3.684   8.000  15.898  1.00 92.19           C  
ATOM    956  NE2 HIS B  47       4.355   8.430  16.953  1.00 92.19           N  
ATOM    957  N   GLY B  48      -2.148  10.188  18.438  1.00 93.25           N  
ATOM    958  CA  GLY B  48      -3.270  10.984  18.906  1.00 93.25           C  
ATOM    959  C   GLY B  48      -3.408  12.305  18.172  1.00 93.25           C  
ATOM    960  O   GLY B  48      -3.814  13.305  18.781  1.00 93.25           O  
ATOM    961  N   ILE B  49      -3.029  12.398  16.984  1.00 95.00           N  
ATOM    962  CA  ILE B  49      -3.004  13.656  16.234  1.00 95.00           C  
ATOM    963  C   ILE B  49      -4.414  14.227  16.141  1.00 95.00           C  
ATOM    964  CB  ILE B  49      -2.408  13.461  14.828  1.00 95.00           C  
ATOM    965  O   ILE B  49      -4.617  15.430  16.328  1.00 95.00           O  
ATOM    966  CG1 ILE B  49      -0.900  13.203  14.914  1.00 95.00           C  
ATOM    967  CG2 ILE B  49      -2.707  14.680  13.945  1.00 95.00           C  
ATOM    968  CD1 ILE B  49      -0.226  13.016  13.562  1.00 95.00           C  
ATOM    969  N   ARG B  50      -5.434  13.422  15.922  1.00 94.25           N  
ATOM    970  CA  ARG B  50      -6.809  13.891  15.797  1.00 94.25           C  
ATOM    971  C   ARG B  50      -7.242  14.656  17.047  1.00 94.25           C  
ATOM    972  CB  ARG B  50      -7.762  12.727  15.539  1.00 94.25           C  
ATOM    973  O   ARG B  50      -7.914  15.688  16.953  1.00 94.25           O  
ATOM    974  CG  ARG B  50      -7.699  12.180  14.125  1.00 94.25           C  
ATOM    975  CD  ARG B  50      -8.781  11.133  13.875  1.00 94.25           C  
ATOM    976  NE  ARG B  50      -8.719  10.609  12.508  1.00 94.25           N  
ATOM    977  NH1 ARG B  50      -7.211   8.930  13.008  1.00 94.25           N  
ATOM    978  NH2 ARG B  50      -7.992   9.180  10.867  1.00 94.25           N  
ATOM    979  CZ  ARG B  50      -7.973   9.570  12.133  1.00 94.25           C  
ATOM    980  N   SER B  51      -6.855  14.164  18.156  1.00 93.00           N  
ATOM    981  CA  SER B  51      -7.285  14.773  19.406  1.00 93.00           C  
ATOM    982  C   SER B  51      -6.555  16.078  19.672  1.00 93.00           C  
ATOM    983  CB  SER B  51      -7.055  13.805  20.578  1.00 93.00           C  
ATOM    984  O   SER B  51      -7.012  16.906  20.469  1.00 93.00           O  
ATOM    985  OG  SER B  51      -5.680  13.477  20.688  1.00 93.00           O  
ATOM    986  N   LEU B  52      -5.477  16.328  19.047  1.00 94.06           N  
ATOM    987  CA  LEU B  52      -4.684  17.531  19.234  1.00 94.06           C  
ATOM    988  C   LEU B  52      -5.195  18.656  18.344  1.00 94.06           C  
ATOM    989  CB  LEU B  52      -3.207  17.266  18.938  1.00 94.06           C  
ATOM    990  O   LEU B  52      -4.867  19.828  18.578  1.00 94.06           O  
ATOM    991  CG  LEU B  52      -2.494  16.281  19.875  1.00 94.06           C  
ATOM    992  CD1 LEU B  52      -1.073  16.016  19.375  1.00 94.06           C  
ATOM    993  CD2 LEU B  52      -2.480  16.812  21.297  1.00 94.06           C  
ATOM    994  N   LEU B  53      -5.980  18.297  17.391  1.00 96.50           N  
ATOM    995  CA  LEU B  53      -6.438  19.297  16.406  1.00 96.50           C  
ATOM    996  C   LEU B  53      -7.691  20.000  16.906  1.00 96.50           C  
ATOM    997  CB  LEU B  53      -6.719  18.625  15.062  1.00 96.50           C  
ATOM    998  O   LEU B  53      -8.453  19.453  17.703  1.00 96.50           O  
ATOM    999  CG  LEU B  53      -5.520  17.969  14.367  1.00 96.50           C  
ATOM   1000  CD1 LEU B  53      -5.977  17.234  13.117  1.00 96.50           C  
ATOM   1001  CD2 LEU B  53      -4.473  19.031  14.016  1.00 96.50           C  
ATOM   1002  N   PRO B  54      -7.859  21.297  16.516  1.00 96.62           N  
ATOM   1003  CA  PRO B  54      -9.117  21.984  16.812  1.00 96.62           C  
ATOM   1004  C   PRO B  54     -10.328  21.297  16.203  1.00 96.62           C  
ATOM   1005  CB  PRO B  54      -8.906  23.375  16.219  1.00 96.62           C  
ATOM   1006  O   PRO B  54     -10.188  20.531  15.242  1.00 96.62           O  
ATOM   1007  CG  PRO B  54      -7.828  23.203  15.203  1.00 96.62           C  
ATOM   1008  CD  PRO B  54      -7.004  22.016  15.586  1.00 96.62           C  
ATOM   1009  N   GLU B  55     -11.492  21.578  16.703  1.00 95.69           N  
ATOM   1010  CA  GLU B  55     -12.727  20.906  16.328  1.00 95.69           C  
ATOM   1011  C   GLU B  55     -13.062  21.125  14.859  1.00 95.69           C  
ATOM   1012  CB  GLU B  55     -13.883  21.375  17.219  1.00 95.69           C  
ATOM   1013  O   GLU B  55     -13.695  20.281  14.219  1.00 95.69           O  
ATOM   1014  CG  GLU B  55     -13.852  20.812  18.625  1.00 95.69           C  
ATOM   1015  CD  GLU B  55     -15.055  21.219  19.469  1.00 95.69           C  
ATOM   1016  OE1 GLU B  55     -15.195  20.719  20.609  1.00 95.69           O  
ATOM   1017  OE2 GLU B  55     -15.867  22.031  18.969  1.00 95.69           O  
ATOM   1018  N   ASN B  56     -12.648  22.281  14.352  1.00 97.38           N  
ATOM   1019  CA  ASN B  56     -13.008  22.625  12.977  1.00 97.38           C  
ATOM   1020  C   ASN B  56     -11.977  22.109  11.984  1.00 97.38           C  
ATOM   1021  CB  ASN B  56     -13.164  24.141  12.828  1.00 97.38           C  
ATOM   1022  O   ASN B  56     -12.039  22.422  10.797  1.00 97.38           O  
ATOM   1023  CG  ASN B  56     -11.898  24.906  13.180  1.00 97.38           C  
ATOM   1024  ND2 ASN B  56     -11.758  26.109  12.641  1.00 97.38           N  
ATOM   1025  OD1 ASN B  56     -11.062  24.406  13.938  1.00 97.38           O  
ATOM   1026  N   VAL B  57     -10.953  21.344  12.438  1.00 97.88           N  
ATOM   1027  CA  VAL B  57     -10.000  20.641  11.578  1.00 97.88           C  
ATOM   1028  C   VAL B  57     -10.188  19.141  11.711  1.00 97.88           C  
ATOM   1029  CB  VAL B  57      -8.539  21.031  11.906  1.00 97.88           C  
ATOM   1030  O   VAL B  57      -9.883  18.547  12.750  1.00 97.88           O  
ATOM   1031  CG1 VAL B  57      -7.566  20.297  10.984  1.00 97.88           C  
ATOM   1032  CG2 VAL B  57      -8.352  22.547  11.805  1.00 97.88           C  
ATOM   1033  N   LYS B  58     -10.648  18.453  10.633  1.00 96.69           N  
ATOM   1034  CA  LYS B  58     -10.938  17.016  10.656  1.00 96.69           C  
ATOM   1035  C   LYS B  58     -10.000  16.250   9.727  1.00 96.69           C  
ATOM   1036  CB  LYS B  58     -12.391  16.766  10.258  1.00 96.69           C  
ATOM   1037  O   LYS B  58      -9.805  16.656   8.570  1.00 96.69           O  
ATOM   1038  CG  LYS B  58     -13.406  17.547  11.078  1.00 96.69           C  
ATOM   1039  CD  LYS B  58     -13.406  17.109  12.539  1.00 96.69           C  
ATOM   1040  CE  LYS B  58     -14.445  17.859  13.359  1.00 96.69           C  
ATOM   1041  NZ  LYS B  58     -14.344  17.531  14.812  1.00 96.69           N  
ATOM   1042  N   VAL B  59      -9.430  15.227  10.266  1.00 96.88           N  
ATOM   1043  CA  VAL B  59      -8.625  14.320   9.461  1.00 96.88           C  
ATOM   1044  C   VAL B  59      -9.359  13.000   9.273  1.00 96.88           C  
ATOM   1045  CB  VAL B  59      -7.242  14.070  10.109  1.00 96.88           C  
ATOM   1046  O   VAL B  59      -9.750  12.352  10.250  1.00 96.88           O  
ATOM   1047  CG1 VAL B  59      -6.430  13.078   9.273  1.00 96.88           C  
ATOM   1048  CG2 VAL B  59      -6.480  15.383  10.266  1.00 96.88           C  
ATOM   1049  N   VAL B  60      -9.570  12.609   8.023  1.00 95.44           N  
ATOM   1050  CA  VAL B  60     -10.336  11.398   7.719  1.00 95.44           C  
ATOM   1051  C   VAL B  60      -9.508  10.477   6.836  1.00 95.44           C  
ATOM   1052  CB  VAL B  60     -11.672  11.734   7.031  1.00 95.44           C  
ATOM   1053  O   VAL B  60      -8.570  10.922   6.156  1.00 95.44           O  
ATOM   1054  CG1 VAL B  60     -12.578  12.523   7.977  1.00 95.44           C  
ATOM   1055  CG2 VAL B  60     -11.430  12.516   5.742  1.00 95.44           C  
ATOM   1056  N   SER B  61      -9.820   9.211   6.953  1.00 94.88           N  
ATOM   1057  CA  SER B  61      -9.070   8.203   6.211  1.00 94.88           C  
ATOM   1058  C   SER B  61      -9.883   7.660   5.039  1.00 94.88           C  
ATOM   1059  CB  SER B  61      -8.648   7.055   7.129  1.00 94.88           C  
ATOM   1060  O   SER B  61     -11.055   7.301   5.203  1.00 94.88           O  
ATOM   1061  OG  SER B  61      -7.922   6.074   6.410  1.00 94.88           O  
ATOM   1062  N   GLY B  62      -9.289   7.668   3.832  1.00 94.31           N  
ATOM   1063  CA  GLY B  62      -9.820   6.961   2.674  1.00 94.31           C  
ATOM   1064  C   GLY B  62      -9.227   5.574   2.500  1.00 94.31           C  
ATOM   1065  O   GLY B  62      -8.672   5.008   3.443  1.00 94.31           O  
ATOM   1066  N   PRO B  63      -9.500   5.031   1.344  1.00 94.19           N  
ATOM   1067  CA  PRO B  63      -9.016   3.672   1.111  1.00 94.19           C  
ATOM   1068  C   PRO B  63      -7.504   3.623   0.870  1.00 94.19           C  
ATOM   1069  CB  PRO B  63      -9.781   3.229  -0.137  1.00 94.19           C  
ATOM   1070  O   PRO B  63      -7.031   4.031  -0.195  1.00 94.19           O  
ATOM   1071  CG  PRO B  63     -10.078   4.496  -0.874  1.00 94.19           C  
ATOM   1072  CD  PRO B  63     -10.281   5.594   0.129  1.00 94.19           C  
ATOM   1073  N   GLY B  64      -6.777   3.105   1.877  1.00 92.56           N  
ATOM   1074  CA  GLY B  64      -5.324   3.068   1.789  1.00 92.56           C  
ATOM   1075  C   GLY B  64      -4.742   1.710   2.123  1.00 92.56           C  
ATOM   1076  O   GLY B  64      -3.521   1.562   2.230  1.00 92.56           O  
ATOM   1077  N   CYS B  65      -5.578   0.759   2.367  1.00 94.62           N  
ATOM   1078  CA  CYS B  65      -5.156  -0.602   2.682  1.00 94.62           C  
ATOM   1079  C   CYS B  65      -5.469  -1.550   1.529  1.00 94.62           C  
ATOM   1080  CB  CYS B  65      -5.840  -1.094   3.957  1.00 94.62           C  
ATOM   1081  O   CYS B  65      -6.633  -1.874   1.284  1.00 94.62           O  
ATOM   1082  SG  CYS B  65      -5.551  -2.840   4.312  1.00 94.62           S  
ATOM   1083  N   PRO B  66      -4.402  -1.982   0.863  1.00 95.25           N  
ATOM   1084  CA  PRO B  66      -4.676  -2.795  -0.325  1.00 95.25           C  
ATOM   1085  C   PRO B  66      -5.355  -4.117   0.009  1.00 95.25           C  
ATOM   1086  CB  PRO B  66      -3.281  -3.033  -0.915  1.00 95.25           C  
ATOM   1087  O   PRO B  66      -6.176  -4.609  -0.771  1.00 95.25           O  
ATOM   1088  CG  PRO B  66      -2.340  -2.803   0.224  1.00 95.25           C  
ATOM   1089  CD  PRO B  66      -2.926  -1.752   1.122  1.00 95.25           C  
ATOM   1090  N   VAL B  67      -5.105  -4.684   1.150  1.00 95.38           N  
ATOM   1091  CA  VAL B  67      -5.707  -5.957   1.536  1.00 95.38           C  
ATOM   1092  C   VAL B  67      -7.180  -5.746   1.879  1.00 95.38           C  
ATOM   1093  CB  VAL B  67      -4.965  -6.594   2.732  1.00 95.38           C  
ATOM   1094  O   VAL B  67      -8.023  -6.590   1.564  1.00 95.38           O  
ATOM   1095  CG1 VAL B  67      -3.553  -7.016   2.332  1.00 95.38           C  
ATOM   1096  CG2 VAL B  67      -4.922  -5.625   3.912  1.00 95.38           C  
ATOM   1097  N   CYS B  68      -7.504  -4.527   2.459  1.00 96.50           N  
ATOM   1098  CA  CYS B  68      -8.867  -4.238   2.877  1.00 96.50           C  
ATOM   1099  C   CYS B  68      -9.789  -4.098   1.672  1.00 96.50           C  
ATOM   1100  CB  CYS B  68      -8.914  -2.959   3.715  1.00 96.50           C  
ATOM   1101  O   CYS B  68     -10.977  -4.426   1.749  1.00 96.50           O  
ATOM   1102  SG  CYS B  68      -7.906  -3.037   5.211  1.00 96.50           S  
ATOM   1103  N   ILE B  69      -9.227  -3.662   0.558  1.00 97.81           N  
ATOM   1104  CA  ILE B  69     -10.078  -3.354  -0.586  1.00 97.81           C  
ATOM   1105  C   ILE B  69     -10.039  -4.508  -1.584  1.00 97.81           C  
ATOM   1106  CB  ILE B  69      -9.648  -2.037  -1.272  1.00 97.81           C  
ATOM   1107  O   ILE B  69     -10.680  -4.449  -2.637  1.00 97.81           O  
ATOM   1108  CG1 ILE B  69      -8.172  -2.107  -1.684  1.00 97.81           C  
ATOM   1109  CG2 ILE B  69      -9.906  -0.841  -0.352  1.00 97.81           C  
ATOM   1110  CD1 ILE B  69      -7.930  -2.854  -2.988  1.00 97.81           C  
ATOM   1111  N   THR B  70      -9.266  -5.539  -1.287  1.00 97.94           N  
ATOM   1112  CA  THR B  70      -9.195  -6.688  -2.186  1.00 97.94           C  
ATOM   1113  C   THR B  70     -10.570  -7.336  -2.346  1.00 97.94           C  
ATOM   1114  CB  THR B  70      -8.188  -7.734  -1.677  1.00 97.94           C  
ATOM   1115  O   THR B  70     -11.203  -7.711  -1.356  1.00 97.94           O  
ATOM   1116  CG2 THR B  70      -8.195  -8.977  -2.559  1.00 97.94           C  
ATOM   1117  OG1 THR B  70      -6.875  -7.164  -1.681  1.00 97.94           O  
ATOM   1118  N   PRO B  71     -11.031  -7.523  -3.588  1.00 97.75           N  
ATOM   1119  CA  PRO B  71     -12.375  -8.086  -3.793  1.00 97.75           C  
ATOM   1120  C   PRO B  71     -12.508  -9.500  -3.250  1.00 97.75           C  
ATOM   1121  CB  PRO B  71     -12.539  -8.062  -5.312  1.00 97.75           C  
ATOM   1122  O   PRO B  71     -11.570 -10.297  -3.352  1.00 97.75           O  
ATOM   1123  CG  PRO B  71     -11.625  -6.969  -5.781  1.00 97.75           C  
ATOM   1124  CD  PRO B  71     -10.406  -6.961  -4.906  1.00 97.75           C  
ATOM   1125  N   VAL B  72     -13.680  -9.758  -2.744  1.00 97.81           N  
ATOM   1126  CA  VAL B  72     -14.016 -11.094  -2.262  1.00 97.81           C  
ATOM   1127  C   VAL B  72     -13.875 -12.102  -3.398  1.00 97.81           C  
ATOM   1128  CB  VAL B  72     -15.445 -11.148  -1.672  1.00 97.81           C  
ATOM   1129  O   VAL B  72     -13.344 -13.203  -3.205  1.00 97.81           O  
ATOM   1130  CG1 VAL B  72     -15.875 -12.594  -1.432  1.00 97.81           C  
ATOM   1131  CG2 VAL B  72     -15.516 -10.344  -0.375  1.00 97.81           C  
ATOM   1132  N   GLU B  73     -14.289 -11.742  -4.570  1.00 97.75           N  
ATOM   1133  CA  GLU B  73     -14.281 -12.609  -5.738  1.00 97.75           C  
ATOM   1134  C   GLU B  73     -12.867 -13.086  -6.062  1.00 97.75           C  
ATOM   1135  CB  GLU B  73     -14.883 -11.891  -6.949  1.00 97.75           C  
ATOM   1136  O   GLU B  73     -12.664 -14.227  -6.480  1.00 97.75           O  
ATOM   1137  CG  GLU B  73     -16.359 -11.586  -6.805  1.00 97.75           C  
ATOM   1138  CD  GLU B  73     -16.641 -10.273  -6.090  1.00 97.75           C  
ATOM   1139  OE1 GLU B  73     -17.812  -9.812  -6.094  1.00 97.75           O  
ATOM   1140  OE2 GLU B  73     -15.688  -9.703  -5.523  1.00 97.75           O  
ATOM   1141  N   ASP B  74     -11.898 -12.234  -5.926  1.00 98.06           N  
ATOM   1142  CA  ASP B  74     -10.516 -12.602  -6.234  1.00 98.06           C  
ATOM   1143  C   ASP B  74      -9.969 -13.602  -5.219  1.00 98.06           C  
ATOM   1144  CB  ASP B  74      -9.625 -11.359  -6.277  1.00 98.06           C  
ATOM   1145  O   ASP B  74      -9.281 -14.562  -5.586  1.00 98.06           O  
ATOM   1146  CG  ASP B  74      -9.844 -10.516  -7.523  1.00 98.06           C  
ATOM   1147  OD1 ASP B  74      -9.773 -11.055  -8.648  1.00 98.06           O  
ATOM   1148  OD2 ASP B  74     -10.094  -9.297  -7.379  1.00 98.06           O  
ATOM   1149  N   ILE B  75     -10.273 -13.398  -3.963  1.00 98.44           N  
ATOM   1150  CA  ILE B  75      -9.828 -14.312  -2.916  1.00 98.44           C  
ATOM   1151  C   ILE B  75     -10.453 -15.688  -3.133  1.00 98.44           C  
ATOM   1152  CB  ILE B  75     -10.180 -13.773  -1.512  1.00 98.44           C  
ATOM   1153  O   ILE B  75      -9.758 -16.703  -3.105  1.00 98.44           O  
ATOM   1154  CG1 ILE B  75      -9.523 -12.406  -1.281  1.00 98.44           C  
ATOM   1155  CG2 ILE B  75      -9.758 -14.773  -0.431  1.00 98.44           C  
ATOM   1156  CD1 ILE B  75     -10.008 -11.695  -0.026  1.00 98.44           C  
ATOM   1157  N   VAL B  76     -11.711 -15.680  -3.398  1.00 98.50           N  
ATOM   1158  CA  VAL B  76     -12.438 -16.922  -3.627  1.00 98.50           C  
ATOM   1159  C   VAL B  76     -11.922 -17.594  -4.898  1.00 98.50           C  
ATOM   1160  CB  VAL B  76     -13.961 -16.672  -3.730  1.00 98.50           C  
ATOM   1161  O   VAL B  76     -11.727 -18.812  -4.926  1.00 98.50           O  
ATOM   1162  CG1 VAL B  76     -14.680 -17.938  -4.188  1.00 98.50           C  
ATOM   1163  CG2 VAL B  76     -14.516 -16.203  -2.391  1.00 98.50           C  
ATOM   1164  N   ALA B  77     -11.727 -16.828  -5.918  1.00 98.62           N  
ATOM   1165  CA  ALA B  77     -11.195 -17.391  -7.156  1.00 98.62           C  
ATOM   1166  C   ALA B  77      -9.875 -18.109  -6.910  1.00 98.62           C  
ATOM   1167  CB  ALA B  77     -11.008 -16.281  -8.203  1.00 98.62           C  
ATOM   1168  O   ALA B  77      -9.664 -19.219  -7.406  1.00 98.62           O  
ATOM   1169  N   MET B  78      -9.000 -17.547  -6.168  1.00 98.75           N  
ATOM   1170  CA  MET B  78      -7.711 -18.188  -5.883  1.00 98.75           C  
ATOM   1171  C   MET B  78      -7.906 -19.484  -5.113  1.00 98.75           C  
ATOM   1172  CB  MET B  78      -6.809 -17.234  -5.094  1.00 98.75           C  
ATOM   1173  O   MET B  78      -7.219 -20.469  -5.371  1.00 98.75           O  
ATOM   1174  CG  MET B  78      -5.398 -17.766  -4.879  1.00 98.75           C  
ATOM   1175  SD  MET B  78      -4.469 -17.922  -6.453  1.00 98.75           S  
ATOM   1176  CE  MET B  78      -3.934 -19.656  -6.324  1.00 98.75           C  
ATOM   1177  N   GLN B  79      -8.820 -19.469  -4.152  1.00 98.62           N  
ATOM   1178  CA  GLN B  79      -9.125 -20.703  -3.428  1.00 98.62           C  
ATOM   1179  C   GLN B  79      -9.625 -21.781  -4.375  1.00 98.62           C  
ATOM   1180  CB  GLN B  79     -10.172 -20.438  -2.340  1.00 98.62           C  
ATOM   1181  O   GLN B  79      -9.219 -22.938  -4.273  1.00 98.62           O  
ATOM   1182  CG  GLN B  79      -9.680 -19.516  -1.229  1.00 98.62           C  
ATOM   1183  CD  GLN B  79     -10.758 -19.188  -0.215  1.00 98.62           C  
ATOM   1184  NE2 GLN B  79     -10.344 -18.812   0.991  1.00 98.62           N  
ATOM   1185  OE1 GLN B  79     -11.953 -19.266  -0.514  1.00 98.62           O  
ATOM   1186  N   LEU B  80     -10.477 -21.406  -5.277  1.00 98.62           N  
ATOM   1187  CA  LEU B  80     -11.023 -22.359  -6.242  1.00 98.62           C  
ATOM   1188  C   LEU B  80      -9.938 -22.859  -7.188  1.00 98.62           C  
ATOM   1189  CB  LEU B  80     -12.156 -21.703  -7.047  1.00 98.62           C  
ATOM   1190  O   LEU B  80      -9.953 -24.016  -7.594  1.00 98.62           O  
ATOM   1191  CG  LEU B  80     -13.445 -21.391  -6.277  1.00 98.62           C  
ATOM   1192  CD1 LEU B  80     -14.422 -20.641  -7.172  1.00 98.62           C  
ATOM   1193  CD2 LEU B  80     -14.070 -22.672  -5.750  1.00 98.62           C  
ATOM   1194  N   ILE B  81      -9.016 -22.000  -7.543  1.00 98.81           N  
ATOM   1195  CA  ILE B  81      -7.883 -22.391  -8.375  1.00 98.81           C  
ATOM   1196  C   ILE B  81      -7.059 -23.453  -7.648  1.00 98.81           C  
ATOM   1197  CB  ILE B  81      -6.992 -21.188  -8.734  1.00 98.81           C  
ATOM   1198  O   ILE B  81      -6.684 -24.469  -8.242  1.00 98.81           O  
ATOM   1199  CG1 ILE B  81      -7.684 -20.312  -9.789  1.00 98.81           C  
ATOM   1200  CG2 ILE B  81      -5.617 -21.656  -9.219  1.00 98.81           C  
ATOM   1201  CD1 ILE B  81      -7.012 -18.969 -10.016  1.00 98.81           C  
ATOM   1202  N   MET B  82      -6.793 -23.250  -6.328  1.00 98.69           N  
ATOM   1203  CA  MET B  82      -6.059 -24.219  -5.527  1.00 98.69           C  
ATOM   1204  C   MET B  82      -6.762 -25.578  -5.535  1.00 98.69           C  
ATOM   1205  CB  MET B  82      -5.898 -23.719  -4.086  1.00 98.69           C  
ATOM   1206  O   MET B  82      -6.121 -26.609  -5.730  1.00 98.69           O  
ATOM   1207  CG  MET B  82      -5.023 -22.484  -3.961  1.00 98.69           C  
ATOM   1208  SD  MET B  82      -3.242 -22.859  -4.207  1.00 98.69           S  
ATOM   1209  CE  MET B  82      -2.863 -23.672  -2.625  1.00 98.69           C  
ATOM   1210  N   ARG B  83      -8.023 -25.609  -5.414  1.00 98.19           N  
ATOM   1211  CA  ARG B  83      -8.805 -26.844  -5.379  1.00 98.19           C  
ATOM   1212  C   ARG B  83      -8.820 -27.516  -6.742  1.00 98.19           C  
ATOM   1213  CB  ARG B  83     -10.242 -26.562  -4.918  1.00 98.19           C  
ATOM   1214  O   ARG B  83      -8.625 -28.734  -6.844  1.00 98.19           O  
ATOM   1215  CG  ARG B  83     -10.336 -26.062  -3.484  1.00 98.19           C  
ATOM   1216  CD  ARG B  83     -11.781 -25.750  -3.092  1.00 98.19           C  
ATOM   1217  NE  ARG B  83     -11.859 -25.172  -1.760  1.00 98.19           N  
ATOM   1218  NH1 ARG B  83     -11.562 -27.156  -0.633  1.00 98.19           N  
ATOM   1219  NH2 ARG B  83     -11.844 -25.219   0.537  1.00 98.19           N  
ATOM   1220  CZ  ARG B  83     -11.758 -25.844  -0.622  1.00 98.19           C  
ATOM   1221  N   LYS B  84      -9.070 -26.703  -7.758  1.00 98.56           N  
ATOM   1222  CA  LYS B  84      -9.102 -27.250  -9.117  1.00 98.56           C  
ATOM   1223  C   LYS B  84      -7.758 -27.859  -9.492  1.00 98.56           C  
ATOM   1224  CB  LYS B  84      -9.484 -26.156 -10.117  1.00 98.56           C  
ATOM   1225  O   LYS B  84      -7.707 -28.953 -10.062  1.00 98.56           O  
ATOM   1226  CG  LYS B  84      -9.594 -26.656 -11.555  1.00 98.56           C  
ATOM   1227  CD  LYS B  84     -10.172 -25.578 -12.469  1.00 98.56           C  
ATOM   1228  CE  LYS B  84     -10.289 -26.078 -13.906  1.00 98.56           C  
ATOM   1229  NZ  LYS B  84     -11.195 -25.219 -14.719  1.00 98.56           N  
ATOM   1230  N   ALA B  85      -6.695 -27.188  -9.211  1.00 98.50           N  
ATOM   1231  CA  ALA B  85      -5.359 -27.703  -9.484  1.00 98.50           C  
ATOM   1232  C   ALA B  85      -5.156 -29.062  -8.805  1.00 98.50           C  
ATOM   1233  CB  ALA B  85      -4.293 -26.719  -9.023  1.00 98.50           C  
ATOM   1234  O   ALA B  85      -4.672 -30.000  -9.422  1.00 98.50           O  
ATOM   1235  N   ARG B  86      -5.547 -29.156  -7.551  1.00 97.81           N  
ATOM   1236  CA  ARG B  86      -5.402 -30.406  -6.820  1.00 97.81           C  
ATOM   1237  C   ARG B  86      -6.238 -31.516  -7.457  1.00 97.81           C  
ATOM   1238  CB  ARG B  86      -5.805 -30.234  -5.355  1.00 97.81           C  
ATOM   1239  O   ARG B  86      -5.785 -32.656  -7.570  1.00 97.81           O  
ATOM   1240  CG  ARG B  86      -5.766 -31.516  -4.539  1.00 97.81           C  
ATOM   1241  CD  ARG B  86      -5.965 -31.250  -3.057  1.00 97.81           C  
ATOM   1242  NE  ARG B  86      -4.742 -30.766  -2.424  1.00 97.81           N  
ATOM   1243  NH1 ARG B  86      -5.719 -30.359  -0.369  1.00 97.81           N  
ATOM   1244  NH2 ARG B  86      -3.488 -29.938  -0.689  1.00 97.81           N  
ATOM   1245  CZ  ARG B  86      -4.652 -30.359  -1.162  1.00 97.81           C  
ATOM   1246  N   GLU B  87      -7.391 -31.172  -7.867  1.00 97.44           N  
ATOM   1247  CA  GLU B  87      -8.234 -32.125  -8.570  1.00 97.44           C  
ATOM   1248  C   GLU B  87      -7.566 -32.625  -9.852  1.00 97.44           C  
ATOM   1249  CB  GLU B  87      -9.594 -31.516  -8.898  1.00 97.44           C  
ATOM   1250  O   GLU B  87      -7.766 -33.781 -10.258  1.00 97.44           O  
ATOM   1251  CG  GLU B  87     -10.484 -31.297  -7.680  1.00 97.44           C  
ATOM   1252  CD  GLU B  87     -11.727 -30.484  -7.980  1.00 97.44           C  
ATOM   1253  OE1 GLU B  87     -12.477 -30.141  -7.035  1.00 97.44           O  
ATOM   1254  OE2 GLU B  87     -11.953 -30.172  -9.172  1.00 97.44           O  
ATOM   1255  N   GLU B  88      -6.805 -31.781 -10.422  1.00 97.12           N  
ATOM   1256  CA  GLU B  88      -6.148 -32.094 -11.688  1.00 97.12           C  
ATOM   1257  C   GLU B  88      -4.758 -32.688 -11.453  1.00 97.12           C  
ATOM   1258  CB  GLU B  88      -6.051 -30.844 -12.570  1.00 97.12           C  
ATOM   1259  O   GLU B  88      -3.975 -32.844 -12.391  1.00 97.12           O  
ATOM   1260  CG  GLU B  88      -7.398 -30.344 -13.062  1.00 97.12           C  
ATOM   1261  CD  GLU B  88      -7.293 -29.094 -13.930  1.00 97.12           C  
ATOM   1262  OE1 GLU B  88      -8.344 -28.516 -14.305  1.00 97.12           O  
ATOM   1263  OE2 GLU B  88      -6.148 -28.688 -14.234  1.00 97.12           O  
ATOM   1264  N   GLY B  89      -4.379 -32.875 -10.172  1.00 95.69           N  
ATOM   1265  CA  GLY B  89      -3.166 -33.594  -9.828  1.00 95.69           C  
ATOM   1266  C   GLY B  89      -1.981 -32.688  -9.562  1.00 95.69           C  
ATOM   1267  O   GLY B  89      -0.843 -33.156  -9.469  1.00 95.69           O  
ATOM   1268  N   GLU B  90      -2.232 -31.406  -9.562  1.00 95.75           N  
ATOM   1269  CA  GLU B  90      -1.173 -30.438  -9.281  1.00 95.75           C  
ATOM   1270  C   GLU B  90      -1.331 -29.844  -7.887  1.00 95.75           C  
ATOM   1271  CB  GLU B  90      -1.161 -29.328 -10.336  1.00 95.75           C  
ATOM   1272  O   GLU B  90      -2.428 -29.438  -7.500  1.00 95.75           O  
ATOM   1273  CG  GLU B  90       0.018 -28.375 -10.203  1.00 95.75           C  
ATOM   1274  CD  GLU B  90       0.115 -27.391 -11.359  1.00 95.75           C  
ATOM   1275  OE1 GLU B  90       0.946 -26.453 -11.289  1.00 95.75           O  
ATOM   1276  OE2 GLU B  90      -0.647 -27.547 -12.336  1.00 95.75           O  
ATOM   1277  N   GLU B  91      -0.236 -29.812  -7.105  1.00 95.88           N  
ATOM   1278  CA  GLU B  91      -0.229 -29.141  -5.805  1.00 95.88           C  
ATOM   1279  C   GLU B  91       0.461 -27.781  -5.887  1.00 95.88           C  
ATOM   1280  CB  GLU B  91       0.457 -30.016  -4.754  1.00 95.88           C  
ATOM   1281  O   GLU B  91       1.690 -27.719  -5.949  1.00 95.88           O  
ATOM   1282  CG  GLU B  91      -0.383 -31.203  -4.301  1.00 95.88           C  
ATOM   1283  CD  GLU B  91      -1.514 -30.812  -3.363  1.00 95.88           C  
ATOM   1284  OE1 GLU B  91      -2.379 -31.672  -3.066  1.00 95.88           O  
ATOM   1285  OE2 GLU B  91      -1.535 -29.641  -2.920  1.00 95.88           O  
ATOM   1286  N   ILE B  92      -0.295 -26.750  -5.801  1.00 98.69           N  
ATOM   1287  CA  ILE B  92       0.204 -25.391  -5.887  1.00 98.69           C  
ATOM   1288  C   ILE B  92       0.640 -24.906  -4.504  1.00 98.69           C  
ATOM   1289  CB  ILE B  92      -0.861 -24.438  -6.473  1.00 98.69           C  
ATOM   1290  O   ILE B  92      -0.036 -25.172  -3.506  1.00 98.69           O  
ATOM   1291  CG1 ILE B  92      -1.117 -24.766  -7.945  1.00 98.69           C  
ATOM   1292  CG2 ILE B  92      -0.431 -22.969  -6.301  1.00 98.69           C  
ATOM   1293  CD1 ILE B  92      -2.236 -23.938  -8.578  1.00 98.69           C  
ATOM   1294  N   ILE B  93       1.792 -24.266  -4.410  1.00 98.94           N  
ATOM   1295  CA  ILE B  93       2.174 -23.516  -3.223  1.00 98.94           C  
ATOM   1296  C   ILE B  93       1.672 -22.078  -3.348  1.00 98.94           C  
ATOM   1297  CB  ILE B  93       3.705 -23.531  -3.010  1.00 98.94           C  
ATOM   1298  O   ILE B  93       2.125 -21.328  -4.215  1.00 98.94           O  
ATOM   1299  CG1 ILE B  93       4.211 -24.969  -2.895  1.00 98.94           C  
ATOM   1300  CG2 ILE B  93       4.086 -22.719  -1.771  1.00 98.94           C  
ATOM   1301  CD1 ILE B  93       5.727 -25.094  -2.850  1.00 98.94           C  
ATOM   1302  N   LEU B  94       0.761 -21.703  -2.514  1.00 98.94           N  
ATOM   1303  CA  LEU B  94       0.249 -20.344  -2.475  1.00 98.94           C  
ATOM   1304  C   LEU B  94       0.990 -19.516  -1.432  1.00 98.94           C  
ATOM   1305  CB  LEU B  94      -1.252 -20.344  -2.174  1.00 98.94           C  
ATOM   1306  O   LEU B  94       1.045 -19.891  -0.259  1.00 98.94           O  
ATOM   1307  CG  LEU B  94      -1.894 -18.969  -1.938  1.00 98.94           C  
ATOM   1308  CD1 LEU B  94      -1.758 -18.109  -3.182  1.00 98.94           C  
ATOM   1309  CD2 LEU B  94      -3.359 -19.125  -1.546  1.00 98.94           C  
ATOM   1310  N   THR B  95       1.611 -18.422  -1.830  1.00 98.88           N  
ATOM   1311  CA  THR B  95       2.209 -17.484  -0.884  1.00 98.88           C  
ATOM   1312  C   THR B  95       1.369 -16.219  -0.775  1.00 98.88           C  
ATOM   1313  CB  THR B  95       3.648 -17.125  -1.295  1.00 98.88           C  
ATOM   1314  O   THR B  95       0.721 -15.805  -1.741  1.00 98.88           O  
ATOM   1315  CG2 THR B  95       4.496 -18.375  -1.506  1.00 98.88           C  
ATOM   1316  OG1 THR B  95       3.613 -16.359  -2.514  1.00 98.88           O  
ATOM   1317  N   THR B  96       1.342 -15.609   0.407  1.00 97.88           N  
ATOM   1318  CA  THR B  96       0.581 -14.391   0.645  1.00 97.88           C  
ATOM   1319  C   THR B  96       1.178 -13.594   1.805  1.00 97.88           C  
ATOM   1320  CB  THR B  96      -0.898 -14.703   0.939  1.00 97.88           C  
ATOM   1321  O   THR B  96       1.936 -14.141   2.611  1.00 97.88           O  
ATOM   1322  CG2 THR B  96      -1.049 -15.469   2.246  1.00 97.88           C  
ATOM   1323  OG1 THR B  96      -1.628 -13.469   1.036  1.00 97.88           O  
ATOM   1324  N   PHE B  97       0.864 -12.352   1.812  1.00 94.25           N  
ATOM   1325  CA  PHE B  97       1.269 -11.516   2.941  1.00 94.25           C  
ATOM   1326  C   PHE B  97       0.503 -11.906   4.199  1.00 94.25           C  
ATOM   1327  CB  PHE B  97       1.043 -10.039   2.629  1.00 94.25           C  
ATOM   1328  O   PHE B  97      -0.572 -12.508   4.121  1.00 94.25           O  
ATOM   1329  CG  PHE B  97       1.866  -9.523   1.477  1.00 94.25           C  
ATOM   1330  CD1 PHE B  97       3.254  -9.562   1.526  1.00 94.25           C  
ATOM   1331  CD2 PHE B  97       1.251  -9.008   0.343  1.00 94.25           C  
ATOM   1332  CE1 PHE B  97       4.020  -9.094   0.461  1.00 94.25           C  
ATOM   1333  CE2 PHE B  97       2.008  -8.539  -0.726  1.00 94.25           C  
ATOM   1334  CZ  PHE B  97       3.393  -8.578  -0.664  1.00 94.25           C  
ATOM   1335  N   GLY B  98       1.108 -11.594   5.297  1.00 92.69           N  
ATOM   1336  CA  GLY B  98       0.533 -11.969   6.578  1.00 92.69           C  
ATOM   1337  C   GLY B  98      -0.854 -11.398   6.801  1.00 92.69           C  
ATOM   1338  O   GLY B  98      -1.720 -12.062   7.379  1.00 92.69           O  
ATOM   1339  N   ASP B  99      -1.039 -10.180   6.352  1.00 90.75           N  
ATOM   1340  CA  ASP B  99      -2.320  -9.539   6.637  1.00 90.75           C  
ATOM   1341  C   ASP B  99      -3.355  -9.883   5.566  1.00 90.75           C  
ATOM   1342  CB  ASP B  99      -2.150  -8.023   6.734  1.00 90.75           C  
ATOM   1343  O   ASP B  99      -4.512  -9.469   5.660  1.00 90.75           O  
ATOM   1344  CG  ASP B  99      -1.467  -7.422   5.523  1.00 90.75           C  
ATOM   1345  OD1 ASP B  99      -0.970  -8.180   4.664  1.00 90.75           O  
ATOM   1346  OD2 ASP B  99      -1.421  -6.176   5.426  1.00 90.75           O  
ATOM   1347  N   MET B 100      -3.004 -10.562   4.570  1.00 94.62           N  
ATOM   1348  CA  MET B 100      -3.941 -11.086   3.582  1.00 94.62           C  
ATOM   1349  C   MET B 100      -4.434 -12.469   3.980  1.00 94.62           C  
ATOM   1350  CB  MET B 100      -3.293 -11.141   2.197  1.00 94.62           C  
ATOM   1351  O   MET B 100      -5.527 -12.883   3.594  1.00 94.62           O  
ATOM   1352  CG  MET B 100      -4.266 -11.469   1.077  1.00 94.62           C  
ATOM   1353  SD  MET B 100      -5.566 -10.195   0.870  1.00 94.62           S  
ATOM   1354  CE  MET B 100      -7.051 -11.219   1.039  1.00 94.62           C  
ATOM   1355  N   TYR B 101      -3.695 -13.133   4.844  1.00 95.94           N  
ATOM   1356  CA  TYR B 101      -3.832 -14.539   5.207  1.00 95.94           C  
ATOM   1357  C   TYR B 101      -5.176 -14.797   5.875  1.00 95.94           C  
ATOM   1358  CB  TYR B 101      -2.693 -14.961   6.141  1.00 95.94           C  
ATOM   1359  O   TYR B 101      -5.797 -15.836   5.648  1.00 95.94           O  
ATOM   1360  CG  TYR B 101      -2.793 -16.391   6.605  1.00 95.94           C  
ATOM   1361  CD1 TYR B 101      -2.953 -16.703   7.953  1.00 95.94           C  
ATOM   1362  CD2 TYR B 101      -2.725 -17.453   5.695  1.00 95.94           C  
ATOM   1363  CE1 TYR B 101      -3.043 -18.016   8.391  1.00 95.94           C  
ATOM   1364  CE2 TYR B 101      -2.814 -18.766   6.117  1.00 95.94           C  
ATOM   1365  OH  TYR B 101      -3.062 -20.359   7.887  1.00 95.94           O  
ATOM   1366  CZ  TYR B 101      -2.973 -19.047   7.465  1.00 95.94           C  
ATOM   1367  N   LYS B 102      -5.707 -13.789   6.605  1.00 96.12           N  
ATOM   1368  CA  LYS B 102      -6.902 -14.023   7.410  1.00 96.12           C  
ATOM   1369  C   LYS B 102      -8.078 -13.180   6.906  1.00 96.12           C  
ATOM   1370  CB  LYS B 102      -6.633 -13.703   8.883  1.00 96.12           C  
ATOM   1371  O   LYS B 102      -9.070 -13.008   7.609  1.00 96.12           O  
ATOM   1372  CG  LYS B 102      -5.762 -14.734   9.586  1.00 96.12           C  
ATOM   1373  CD  LYS B 102      -5.609 -14.422  11.070  1.00 96.12           C  
ATOM   1374  CE  LYS B 102      -4.777 -15.484  11.781  1.00 96.12           C  
ATOM   1375  NZ  LYS B 102      -4.645 -15.188  13.242  1.00 96.12           N  
ATOM   1376  N   ILE B 103      -7.918 -12.547   5.754  1.00 96.75           N  
ATOM   1377  CA  ILE B 103      -9.016 -11.734   5.234  1.00 96.75           C  
ATOM   1378  C   ILE B 103     -10.250 -12.602   5.020  1.00 96.75           C  
ATOM   1379  CB  ILE B 103      -8.617 -11.031   3.914  1.00 96.75           C  
ATOM   1380  O   ILE B 103     -10.203 -13.594   4.285  1.00 96.75           O  
ATOM   1381  CG1 ILE B 103      -7.555  -9.961   4.180  1.00 96.75           C  
ATOM   1382  CG2 ILE B 103      -9.844 -10.430   3.232  1.00 96.75           C  
ATOM   1383  CD1 ILE B 103      -8.070  -8.750   4.949  1.00 96.75           C  
ATOM   1384  N   PRO B 104     -11.359 -12.195   5.602  1.00 95.38           N  
ATOM   1385  CA  PRO B 104     -12.547 -13.055   5.559  1.00 95.38           C  
ATOM   1386  C   PRO B 104     -13.320 -12.930   4.246  1.00 95.38           C  
ATOM   1387  CB  PRO B 104     -13.391 -12.555   6.738  1.00 95.38           C  
ATOM   1388  O   PRO B 104     -13.406 -11.836   3.682  1.00 95.38           O  
ATOM   1389  CG  PRO B 104     -13.000 -11.117   6.898  1.00 95.38           C  
ATOM   1390  CD  PRO B 104     -11.555 -10.969   6.523  1.00 95.38           C  
ATOM   1391  N   THR B 105     -13.875 -14.000   3.803  1.00 95.88           N  
ATOM   1392  CA  THR B 105     -14.852 -14.086   2.727  1.00 95.88           C  
ATOM   1393  C   THR B 105     -15.953 -15.086   3.078  1.00 95.88           C  
ATOM   1394  CB  THR B 105     -14.188 -14.500   1.398  1.00 95.88           C  
ATOM   1395  O   THR B 105     -15.828 -15.844   4.039  1.00 95.88           O  
ATOM   1396  CG2 THR B 105     -12.867 -13.766   1.194  1.00 95.88           C  
ATOM   1397  OG1 THR B 105     -13.945 -15.914   1.411  1.00 95.88           O  
ATOM   1398  N   PRO B 106     -17.094 -15.070   2.332  1.00 94.88           N  
ATOM   1399  CA  PRO B 106     -18.172 -16.031   2.588  1.00 94.88           C  
ATOM   1400  C   PRO B 106     -17.719 -17.484   2.393  1.00 94.88           C  
ATOM   1401  CB  PRO B 106     -19.234 -15.656   1.563  1.00 94.88           C  
ATOM   1402  O   PRO B 106     -18.375 -18.406   2.859  1.00 94.88           O  
ATOM   1403  CG  PRO B 106     -19.047 -14.195   1.331  1.00 94.88           C  
ATOM   1404  CD  PRO B 106     -17.562 -13.906   1.335  1.00 94.88           C  
ATOM   1405  N   MET B 107     -16.578 -17.688   1.739  1.00 95.50           N  
ATOM   1406  CA  MET B 107     -16.109 -19.031   1.468  1.00 95.50           C  
ATOM   1407  C   MET B 107     -14.859 -19.344   2.281  1.00 95.50           C  
ATOM   1408  CB  MET B 107     -15.820 -19.219  -0.023  1.00 95.50           C  
ATOM   1409  O   MET B 107     -14.156 -20.328   2.008  1.00 95.50           O  
ATOM   1410  CG  MET B 107     -17.062 -19.125  -0.901  1.00 95.50           C  
ATOM   1411  SD  MET B 107     -16.734 -19.656  -2.629  1.00 95.50           S  
ATOM   1412  CE  MET B 107     -16.344 -21.406  -2.357  1.00 95.50           C  
ATOM   1413  N   GLY B 108     -14.547 -18.484   3.275  1.00 95.62           N  
ATOM   1414  CA  GLY B 108     -13.375 -18.703   4.109  1.00 95.62           C  
ATOM   1415  C   GLY B 108     -12.180 -17.859   3.689  1.00 95.62           C  
ATOM   1416  O   GLY B 108     -12.242 -17.141   2.686  1.00 95.62           O  
ATOM   1417  N   SER B 109     -11.125 -17.906   4.484  1.00 97.56           N  
ATOM   1418  CA  SER B 109      -9.875 -17.188   4.242  1.00 97.56           C  
ATOM   1419  C   SER B 109      -8.781 -18.141   3.750  1.00 97.56           C  
ATOM   1420  CB  SER B 109      -9.406 -16.484   5.512  1.00 97.56           C  
ATOM   1421  O   SER B 109      -9.008 -19.344   3.635  1.00 97.56           O  
ATOM   1422  OG  SER B 109      -9.055 -17.422   6.516  1.00 97.56           O  
ATOM   1423  N   PHE B 110      -7.641 -17.594   3.428  1.00 98.31           N  
ATOM   1424  CA  PHE B 110      -6.508 -18.438   3.072  1.00 98.31           C  
ATOM   1425  C   PHE B 110      -6.059 -19.281   4.266  1.00 98.31           C  
ATOM   1426  CB  PHE B 110      -5.340 -17.578   2.562  1.00 98.31           C  
ATOM   1427  O   PHE B 110      -5.547 -20.375   4.094  1.00 98.31           O  
ATOM   1428  CG  PHE B 110      -5.578 -16.984   1.202  1.00 98.31           C  
ATOM   1429  CD1 PHE B 110      -6.375 -17.641   0.270  1.00 98.31           C  
ATOM   1430  CD2 PHE B 110      -4.996 -15.773   0.856  1.00 98.31           C  
ATOM   1431  CE1 PHE B 110      -6.598 -17.078  -0.990  1.00 98.31           C  
ATOM   1432  CE2 PHE B 110      -5.215 -15.211  -0.400  1.00 98.31           C  
ATOM   1433  CZ  PHE B 110      -6.012 -15.867  -1.322  1.00 98.31           C  
ATOM   1434  N   ALA B 111      -6.305 -18.703   5.488  1.00 97.62           N  
ATOM   1435  CA  ALA B 111      -6.047 -19.484   6.691  1.00 97.62           C  
ATOM   1436  C   ALA B 111      -6.918 -20.750   6.723  1.00 97.62           C  
ATOM   1437  CB  ALA B 111      -6.281 -18.656   7.941  1.00 97.62           C  
ATOM   1438  O   ALA B 111      -6.449 -21.828   7.078  1.00 97.62           O  
ATOM   1439  N   ASP B 112      -8.164 -20.609   6.398  1.00 97.62           N  
ATOM   1440  CA  ASP B 112      -9.070 -21.750   6.324  1.00 97.62           C  
ATOM   1441  C   ASP B 112      -8.617 -22.750   5.258  1.00 97.62           C  
ATOM   1442  CB  ASP B 112     -10.500 -21.281   6.035  1.00 97.62           C  
ATOM   1443  O   ASP B 112      -8.664 -23.953   5.473  1.00 97.62           O  
ATOM   1444  CG  ASP B 112     -11.078 -20.438   7.152  1.00 97.62           C  
ATOM   1445  OD1 ASP B 112     -10.992 -20.828   8.328  1.00 97.62           O  
ATOM   1446  OD2 ASP B 112     -11.641 -19.359   6.848  1.00 97.62           O  
ATOM   1447  N   LEU B 113      -8.227 -22.219   4.137  1.00 98.12           N  
ATOM   1448  CA  LEU B 113      -7.699 -23.062   3.068  1.00 98.12           C  
ATOM   1449  C   LEU B 113      -6.539 -23.906   3.566  1.00 98.12           C  
ATOM   1450  CB  LEU B 113      -7.250 -22.203   1.884  1.00 98.12           C  
ATOM   1451  O   LEU B 113      -6.477 -25.109   3.289  1.00 98.12           O  
ATOM   1452  CG  LEU B 113      -6.906 -22.953   0.595  1.00 98.12           C  
ATOM   1453  CD1 LEU B 113      -8.156 -23.609   0.014  1.00 98.12           C  
ATOM   1454  CD2 LEU B 113      -6.270 -22.000  -0.419  1.00 98.12           C  
ATOM   1455  N   LYS B 114      -5.613 -23.297   4.305  1.00 98.25           N  
ATOM   1456  CA  LYS B 114      -4.492 -24.031   4.883  1.00 98.25           C  
ATOM   1457  C   LYS B 114      -4.980 -25.141   5.824  1.00 98.25           C  
ATOM   1458  CB  LYS B 114      -3.559 -23.078   5.633  1.00 98.25           C  
ATOM   1459  O   LYS B 114      -4.438 -26.250   5.824  1.00 98.25           O  
ATOM   1460  CG  LYS B 114      -2.311 -23.750   6.195  1.00 98.25           C  
ATOM   1461  CD  LYS B 114      -1.316 -22.719   6.723  1.00 98.25           C  
ATOM   1462  CE  LYS B 114      -0.035 -23.391   7.211  1.00 98.25           C  
ATOM   1463  NZ  LYS B 114       1.146 -22.484   7.062  1.00 98.25           N  
ATOM   1464  N   SER B 115      -5.926 -24.844   6.621  1.00 97.94           N  
ATOM   1465  CA  SER B 115      -6.473 -25.812   7.574  1.00 97.94           C  
ATOM   1466  C   SER B 115      -7.094 -27.000   6.855  1.00 97.94           C  
ATOM   1467  CB  SER B 115      -7.520 -25.141   8.469  1.00 97.94           C  
ATOM   1468  O   SER B 115      -7.211 -28.094   7.426  1.00 97.94           O  
ATOM   1469  OG  SER B 115      -6.938 -24.094   9.227  1.00 97.94           O  
ATOM   1470  N   GLU B 116      -7.516 -26.812   5.637  1.00 97.56           N  
ATOM   1471  CA  GLU B 116      -8.070 -27.891   4.816  1.00 97.56           C  
ATOM   1472  C   GLU B 116      -6.965 -28.750   4.207  1.00 97.56           C  
ATOM   1473  CB  GLU B 116      -8.961 -27.312   3.709  1.00 97.56           C  
ATOM   1474  O   GLU B 116      -7.246 -29.719   3.512  1.00 97.56           O  
ATOM   1475  CG  GLU B 116     -10.242 -26.672   4.219  1.00 97.56           C  
ATOM   1476  CD  GLU B 116     -11.016 -25.938   3.137  1.00 97.56           C  
ATOM   1477  OE1 GLU B 116     -11.609 -24.875   3.430  1.00 97.56           O  
ATOM   1478  OE2 GLU B 116     -11.039 -26.438   1.988  1.00 97.56           O  
ATOM   1479  N   GLY B 117      -5.648 -28.375   4.441  1.00 97.94           N  
ATOM   1480  CA  GLY B 117      -4.531 -29.203   4.012  1.00 97.94           C  
ATOM   1481  C   GLY B 117      -3.799 -28.625   2.807  1.00 97.94           C  
ATOM   1482  O   GLY B 117      -2.875 -29.266   2.285  1.00 97.94           O  
ATOM   1483  N   PHE B 118      -4.234 -27.531   2.270  1.00 98.62           N  
ATOM   1484  CA  PHE B 118      -3.537 -26.906   1.147  1.00 98.62           C  
ATOM   1485  C   PHE B 118      -2.258 -26.234   1.615  1.00 98.62           C  
ATOM   1486  CB  PHE B 118      -4.445 -25.906   0.438  1.00 98.62           C  
ATOM   1487  O   PHE B 118      -2.139 -25.859   2.785  1.00 98.62           O  
ATOM   1488  CG  PHE B 118      -5.586 -26.531  -0.313  1.00 98.62           C  
ATOM   1489  CD1 PHE B 118      -5.445 -26.875  -1.651  1.00 98.62           C  
ATOM   1490  CD2 PHE B 118      -6.797 -26.781   0.319  1.00 98.62           C  
ATOM   1491  CE1 PHE B 118      -6.500 -27.469  -2.350  1.00 98.62           C  
ATOM   1492  CE2 PHE B 118      -7.855 -27.359  -0.372  1.00 98.62           C  
ATOM   1493  CZ  PHE B 118      -7.707 -27.703  -1.706  1.00 98.62           C  
ATOM   1494  N   ASP B 119      -1.213 -26.078   0.754  1.00 98.75           N  
ATOM   1495  CA  ASP B 119       0.067 -25.453   1.072  1.00 98.75           C  
ATOM   1496  C   ASP B 119      -0.007 -23.938   0.912  1.00 98.75           C  
ATOM   1497  CB  ASP B 119       1.177 -26.016   0.186  1.00 98.75           C  
ATOM   1498  O   ASP B 119       0.185 -23.406  -0.188  1.00 98.75           O  
ATOM   1499  CG  ASP B 119       2.570 -25.672   0.682  1.00 98.75           C  
ATOM   1500  OD1 ASP B 119       2.709 -24.734   1.504  1.00 98.75           O  
ATOM   1501  OD2 ASP B 119       3.537 -26.328   0.245  1.00 98.75           O  
ATOM   1502  N   VAL B 120      -0.326 -23.281   1.946  1.00 98.81           N  
ATOM   1503  CA  VAL B 120      -0.381 -21.828   2.010  1.00 98.81           C  
ATOM   1504  C   VAL B 120       0.732 -21.312   2.916  1.00 98.81           C  
ATOM   1505  CB  VAL B 120      -1.754 -21.328   2.514  1.00 98.81           C  
ATOM   1506  O   VAL B 120       0.823 -21.703   4.082  1.00 98.81           O  
ATOM   1507  CG1 VAL B 120      -1.827 -19.812   2.473  1.00 98.81           C  
ATOM   1508  CG2 VAL B 120      -2.881 -21.953   1.685  1.00 98.81           C  
ATOM   1509  N   ARG B 121       1.516 -20.406   2.404  1.00 98.69           N  
ATOM   1510  CA  ARG B 121       2.676 -19.922   3.141  1.00 98.69           C  
ATOM   1511  C   ARG B 121       2.650 -18.391   3.256  1.00 98.69           C  
ATOM   1512  CB  ARG B 121       3.973 -20.359   2.463  1.00 98.69           C  
ATOM   1513  O   ARG B 121       2.385 -17.703   2.275  1.00 98.69           O  
ATOM   1514  CG  ARG B 121       4.047 -21.859   2.213  1.00 98.69           C  
ATOM   1515  CD  ARG B 121       5.418 -22.281   1.701  1.00 98.69           C  
ATOM   1516  NE  ARG B 121       5.418 -23.672   1.233  1.00 98.69           N  
ATOM   1517  NH1 ARG B 121       7.711 -23.797   0.997  1.00 98.69           N  
ATOM   1518  NH2 ARG B 121       6.395 -25.609   0.495  1.00 98.69           N  
ATOM   1519  CZ  ARG B 121       6.508 -24.359   0.910  1.00 98.69           C  
ATOM   1520  N   ILE B 122       2.900 -17.922   4.441  1.00 97.62           N  
ATOM   1521  CA  ILE B 122       3.039 -16.500   4.672  1.00 97.62           C  
ATOM   1522  C   ILE B 122       4.465 -16.047   4.344  1.00 97.62           C  
ATOM   1523  CB  ILE B 122       2.682 -16.125   6.129  1.00 97.62           C  
ATOM   1524  O   ILE B 122       5.430 -16.672   4.801  1.00 97.62           O  
ATOM   1525  CG1 ILE B 122       1.221 -16.469   6.426  1.00 97.62           C  
ATOM   1526  CG2 ILE B 122       2.951 -14.633   6.383  1.00 97.62           C  
ATOM   1527  CD1 ILE B 122       0.853 -16.391   7.902  1.00 97.62           C  
ATOM   1528  N   VAL B 123       4.547 -15.023   3.541  1.00 96.06           N  
ATOM   1529  CA  VAL B 123       5.863 -14.523   3.166  1.00 96.06           C  
ATOM   1530  C   VAL B 123       5.961 -13.031   3.482  1.00 96.06           C  
ATOM   1531  CB  VAL B 123       6.160 -14.766   1.670  1.00 96.06           C  
ATOM   1532  O   VAL B 123       4.941 -12.367   3.686  1.00 96.06           O  
ATOM   1533  CG1 VAL B 123       6.266 -16.266   1.382  1.00 96.06           C  
ATOM   1534  CG2 VAL B 123       5.082 -14.125   0.800  1.00 96.06           C  
ATOM   1535  N   TYR B 124       7.191 -12.562   3.580  1.00 91.00           N  
ATOM   1536  CA  TYR B 124       7.457 -11.148   3.824  1.00 91.00           C  
ATOM   1537  C   TYR B 124       7.312 -10.336   2.541  1.00 91.00           C  
ATOM   1538  CB  TYR B 124       8.859 -10.953   4.410  1.00 91.00           C  
ATOM   1539  O   TYR B 124       6.816  -9.211   2.564  1.00 91.00           O  
ATOM   1540  CG  TYR B 124       9.242  -9.508   4.594  1.00 91.00           C  
ATOM   1541  CD1 TYR B 124      10.211  -8.914   3.781  1.00 91.00           C  
ATOM   1542  CD2 TYR B 124       8.648  -8.734   5.586  1.00 91.00           C  
ATOM   1543  CE1 TYR B 124      10.570  -7.582   3.949  1.00 91.00           C  
ATOM   1544  CE2 TYR B 124       9.008  -7.398   5.762  1.00 91.00           C  
ATOM   1545  OH  TYR B 124      10.320  -5.512   5.113  1.00 91.00           O  
ATOM   1546  CZ  TYR B 124       9.961  -6.832   4.941  1.00 91.00           C  
ATOM   1547  N   GLY B 125       7.703 -10.898   1.470  1.00 92.38           N  
ATOM   1548  CA  GLY B 125       7.637 -10.266   0.163  1.00 92.38           C  
ATOM   1549  C   GLY B 125       7.703 -11.258  -0.984  1.00 92.38           C  
ATOM   1550  O   GLY B 125       7.941 -12.445  -0.771  1.00 92.38           O  
ATOM   1551  N   ILE B 126       7.547 -10.734  -2.143  1.00 96.94           N  
ATOM   1552  CA  ILE B 126       7.449 -11.570  -3.338  1.00 96.94           C  
ATOM   1553  C   ILE B 126       8.797 -12.227  -3.623  1.00 96.94           C  
ATOM   1554  CB  ILE B 126       6.984 -10.742  -4.559  1.00 96.94           C  
ATOM   1555  O   ILE B 126       8.859 -13.258  -4.297  1.00 96.94           O  
ATOM   1556  CG1 ILE B 126       6.566 -11.680  -5.703  1.00 96.94           C  
ATOM   1557  CG2 ILE B 126       8.086  -9.781  -5.012  1.00 96.94           C  
ATOM   1558  CD1 ILE B 126       5.781 -10.984  -6.809  1.00 96.94           C  
ATOM   1559  N   PHE B 127       9.875 -11.656  -3.137  1.00 96.31           N  
ATOM   1560  CA  PHE B 127      11.180 -12.289  -3.283  1.00 96.31           C  
ATOM   1561  C   PHE B 127      11.195 -13.664  -2.625  1.00 96.31           C  
ATOM   1562  CB  PHE B 127      12.281 -11.406  -2.678  1.00 96.31           C  
ATOM   1563  O   PHE B 127      11.828 -14.594  -3.129  1.00 96.31           O  
ATOM   1564  CG  PHE B 127      13.664 -12.000  -2.789  1.00 96.31           C  
ATOM   1565  CD1 PHE B 127      14.469 -12.133  -1.665  1.00 96.31           C  
ATOM   1566  CD2 PHE B 127      14.156 -12.422  -4.020  1.00 96.31           C  
ATOM   1567  CE1 PHE B 127      15.742 -12.680  -1.766  1.00 96.31           C  
ATOM   1568  CE2 PHE B 127      15.430 -12.961  -4.125  1.00 96.31           C  
ATOM   1569  CZ  PHE B 127      16.219 -13.094  -2.998  1.00 96.31           C  
ATOM   1570  N   ASP B 128      10.539 -13.797  -1.503  1.00 96.75           N  
ATOM   1571  CA  ASP B 128      10.414 -15.102  -0.862  1.00 96.75           C  
ATOM   1572  C   ASP B 128       9.711 -16.094  -1.778  1.00 96.75           C  
ATOM   1573  CB  ASP B 128       9.656 -14.977   0.462  1.00 96.75           C  
ATOM   1574  O   ASP B 128      10.102 -17.266  -1.843  1.00 96.75           O  
ATOM   1575  CG  ASP B 128      10.391 -14.125   1.487  1.00 96.75           C  
ATOM   1576  OD1 ASP B 128      11.633 -14.203   1.565  1.00 96.75           O  
ATOM   1577  OD2 ASP B 128       9.711 -13.375   2.225  1.00 96.75           O  
ATOM   1578  N   THR B 129       8.688 -15.641  -2.465  1.00 98.38           N  
ATOM   1579  CA  THR B 129       7.977 -16.484  -3.416  1.00 98.38           C  
ATOM   1580  C   THR B 129       8.922 -17.000  -4.500  1.00 98.38           C  
ATOM   1581  CB  THR B 129       6.801 -15.742  -4.070  1.00 98.38           C  
ATOM   1582  O   THR B 129       8.914 -18.188  -4.840  1.00 98.38           O  
ATOM   1583  CG2 THR B 129       6.008 -16.656  -4.996  1.00 98.38           C  
ATOM   1584  OG1 THR B 129       5.930 -15.242  -3.045  1.00 98.38           O  
ATOM   1585  N   TYR B 130       9.727 -16.062  -5.047  1.00 98.25           N  
ATOM   1586  CA  TYR B 130      10.734 -16.406  -6.051  1.00 98.25           C  
ATOM   1587  C   TYR B 130      11.688 -17.469  -5.531  1.00 98.25           C  
ATOM   1588  CB  TYR B 130      11.523 -15.148  -6.461  1.00 98.25           C  
ATOM   1589  O   TYR B 130      11.945 -18.469  -6.215  1.00 98.25           O  
ATOM   1590  CG  TYR B 130      12.789 -15.461  -7.219  1.00 98.25           C  
ATOM   1591  CD1 TYR B 130      14.023 -15.469  -6.574  1.00 98.25           C  
ATOM   1592  CD2 TYR B 130      12.758 -15.742  -8.578  1.00 98.25           C  
ATOM   1593  CE1 TYR B 130      15.195 -15.742  -7.270  1.00 98.25           C  
ATOM   1594  CE2 TYR B 130      13.922 -16.016  -9.281  1.00 98.25           C  
ATOM   1595  OH  TYR B 130      16.297 -16.297  -9.312  1.00 98.25           O  
ATOM   1596  CZ  TYR B 130      15.133 -16.016  -8.625  1.00 98.25           C  
ATOM   1597  N   ARG B 131      12.156 -17.359  -4.305  1.00 97.88           N  
ATOM   1598  CA  ARG B 131      13.055 -18.344  -3.703  1.00 97.88           C  
ATOM   1599  C   ARG B 131      12.359 -19.688  -3.541  1.00 97.88           C  
ATOM   1600  CB  ARG B 131      13.562 -17.844  -2.348  1.00 97.88           C  
ATOM   1601  O   ARG B 131      12.930 -20.734  -3.859  1.00 97.88           O  
ATOM   1602  CG  ARG B 131      14.562 -16.703  -2.443  1.00 97.88           C  
ATOM   1603  CD  ARG B 131      14.992 -16.203  -1.066  1.00 97.88           C  
ATOM   1604  NE  ARG B 131      15.688 -17.250  -0.314  1.00 97.88           N  
ATOM   1605  NH1 ARG B 131      16.062 -15.930   1.548  1.00 97.88           N  
ATOM   1606  NH2 ARG B 131      16.797 -18.109   1.504  1.00 97.88           N  
ATOM   1607  CZ  ARG B 131      16.188 -17.094   0.911  1.00 97.88           C  
ATOM   1608  N   ILE B 132      11.148 -19.656  -3.082  1.00 98.69           N  
ATOM   1609  CA  ILE B 132      10.375 -20.875  -2.895  1.00 98.69           C  
ATOM   1610  C   ILE B 132      10.195 -21.578  -4.234  1.00 98.69           C  
ATOM   1611  CB  ILE B 132       9.000 -20.578  -2.256  1.00 98.69           C  
ATOM   1612  O   ILE B 132      10.320 -22.812  -4.320  1.00 98.69           O  
ATOM   1613  CG1 ILE B 132       9.172 -20.125  -0.800  1.00 98.69           C  
ATOM   1614  CG2 ILE B 132       8.094 -21.812  -2.344  1.00 98.69           C  
ATOM   1615  CD1 ILE B 132       7.930 -19.500  -0.195  1.00 98.69           C  
ATOM   1616  N   ALA B 133       9.938 -20.828  -5.305  1.00 98.75           N  
ATOM   1617  CA  ALA B 133       9.789 -21.422  -6.637  1.00 98.75           C  
ATOM   1618  C   ALA B 133      11.086 -22.094  -7.078  1.00 98.75           C  
ATOM   1619  CB  ALA B 133       9.391 -20.344  -7.645  1.00 98.75           C  
ATOM   1620  O   ALA B 133      11.055 -23.203  -7.625  1.00 98.75           O  
ATOM   1621  N   LYS B 134      12.195 -21.469  -6.789  1.00 98.38           N  
ATOM   1622  CA  LYS B 134      13.492 -22.031  -7.133  1.00 98.38           C  
ATOM   1623  C   LYS B 134      13.758 -23.312  -6.352  1.00 98.38           C  
ATOM   1624  CB  LYS B 134      14.609 -21.016  -6.875  1.00 98.38           C  
ATOM   1625  O   LYS B 134      14.352 -24.266  -6.883  1.00 98.38           O  
ATOM   1626  CG  LYS B 134      14.594 -19.828  -7.816  1.00 98.38           C  
ATOM   1627  CD  LYS B 134      15.148 -20.188  -9.188  1.00 98.38           C  
ATOM   1628  CE  LYS B 134      16.672 -20.234  -9.188  1.00 98.38           C  
ATOM   1629  NZ  LYS B 134      17.219 -20.594 -10.531  1.00 98.38           N  
ATOM   1630  N   GLU B 135      13.312 -23.344  -5.156  1.00 98.38           N  
ATOM   1631  CA  GLU B 135      13.539 -24.484  -4.273  1.00 98.38           C  
ATOM   1632  C   GLU B 135      12.555 -25.609  -4.562  1.00 98.38           C  
ATOM   1633  CB  GLU B 135      13.445 -24.062  -2.807  1.00 98.38           C  
ATOM   1634  O   GLU B 135      12.742 -26.734  -4.105  1.00 98.38           O  
ATOM   1635  CG  GLU B 135      14.602 -23.188  -2.342  1.00 98.38           C  
ATOM   1636  CD  GLU B 135      14.352 -22.531  -0.991  1.00 98.38           C  
ATOM   1637  OE1 GLU B 135      15.180 -21.703  -0.557  1.00 98.38           O  
ATOM   1638  OE2 GLU B 135      13.320 -22.859  -0.361  1.00 98.38           O  
ATOM   1639  N   ASN B 136      11.531 -25.297  -5.293  1.00 98.38           N  
ATOM   1640  CA  ASN B 136      10.500 -26.281  -5.621  1.00 98.38           C  
ATOM   1641  C   ASN B 136      10.211 -26.312  -7.117  1.00 98.38           C  
ATOM   1642  CB  ASN B 136       9.219 -26.000  -4.836  1.00 98.38           C  
ATOM   1643  O   ASN B 136       9.094 -26.016  -7.543  1.00 98.38           O  
ATOM   1644  CG  ASN B 136       9.422 -26.062  -3.334  1.00 98.38           C  
ATOM   1645  ND2 ASN B 136       9.836 -24.938  -2.744  1.00 98.38           N  
ATOM   1646  OD1 ASN B 136       9.219 -27.109  -2.711  1.00 98.38           O  
ATOM   1647  N   PRO B 137      11.148 -26.766  -7.926  1.00 97.31           N  
ATOM   1648  CA  PRO B 137      11.000 -26.672  -9.375  1.00 97.31           C  
ATOM   1649  C   PRO B 137       9.867 -27.547  -9.906  1.00 97.31           C  
ATOM   1650  CB  PRO B 137      12.352 -27.156  -9.906  1.00 97.31           C  
ATOM   1651  O   PRO B 137       9.383 -27.344 -11.023  1.00 97.31           O  
ATOM   1652  CG  PRO B 137      12.922 -27.984  -8.789  1.00 97.31           C  
ATOM   1653  CD  PRO B 137      12.477 -27.391  -7.484  1.00 97.31           C  
ATOM   1654  N   ASP B 138       9.422 -28.516  -9.148  1.00 96.62           N  
ATOM   1655  CA  ASP B 138       8.406 -29.453  -9.609  1.00 96.62           C  
ATOM   1656  C   ASP B 138       7.004 -28.984  -9.219  1.00 96.62           C  
ATOM   1657  CB  ASP B 138       8.664 -30.859  -9.039  1.00 96.62           C  
ATOM   1658  O   ASP B 138       6.016 -29.656  -9.531  1.00 96.62           O  
ATOM   1659  CG  ASP B 138       8.789 -30.875  -7.527  1.00 96.62           C  
ATOM   1660  OD1 ASP B 138       9.422 -29.953  -6.957  1.00 96.62           O  
ATOM   1661  OD2 ASP B 138       8.250 -31.797  -6.898  1.00 96.62           O  
ATOM   1662  N   LYS B 139       6.902 -27.828  -8.539  1.00 98.06           N  
ATOM   1663  CA  LYS B 139       5.613 -27.297  -8.102  1.00 98.06           C  
ATOM   1664  C   LYS B 139       5.387 -25.875  -8.625  1.00 98.06           C  
ATOM   1665  CB  LYS B 139       5.523 -27.312  -6.574  1.00 98.06           C  
ATOM   1666  O   LYS B 139       6.320 -25.078  -8.680  1.00 98.06           O  
ATOM   1667  CG  LYS B 139       5.535 -28.703  -5.965  1.00 98.06           C  
ATOM   1668  CD  LYS B 139       5.277 -28.656  -4.465  1.00 98.06           C  
ATOM   1669  CE  LYS B 139       5.238 -30.062  -3.861  1.00 98.06           C  
ATOM   1670  NZ  LYS B 139       4.871 -30.031  -2.414  1.00 98.06           N  
ATOM   1671  N   THR B 140       4.145 -25.641  -9.000  1.00 98.56           N  
ATOM   1672  CA  THR B 140       3.773 -24.266  -9.305  1.00 98.56           C  
ATOM   1673  C   THR B 140       3.674 -23.438  -8.031  1.00 98.56           C  
ATOM   1674  CB  THR B 140       2.438 -24.203 -10.070  1.00 98.56           C  
ATOM   1675  O   THR B 140       3.033 -23.844  -7.059  1.00 98.56           O  
ATOM   1676  CG2 THR B 140       2.031 -22.750 -10.344  1.00 98.56           C  
ATOM   1677  OG1 THR B 140       2.570 -24.891 -11.312  1.00 98.56           O  
ATOM   1678  N   VAL B 141       4.355 -22.281  -7.953  1.00 98.88           N  
ATOM   1679  CA  VAL B 141       4.316 -21.375  -6.812  1.00 98.88           C  
ATOM   1680  C   VAL B 141       3.629 -20.062  -7.219  1.00 98.88           C  
ATOM   1681  CB  VAL B 141       5.730 -21.078  -6.270  1.00 98.88           C  
ATOM   1682  O   VAL B 141       4.043 -19.422  -8.180  1.00 98.88           O  
ATOM   1683  CG1 VAL B 141       5.656 -20.250  -4.988  1.00 98.88           C  
ATOM   1684  CG2 VAL B 141       6.484 -22.391  -6.016  1.00 98.88           C  
ATOM   1685  N   VAL B 142       2.551 -19.703  -6.559  1.00 98.94           N  
ATOM   1686  CA  VAL B 142       1.746 -18.531  -6.902  1.00 98.94           C  
ATOM   1687  C   VAL B 142       1.776 -17.531  -5.750  1.00 98.94           C  
ATOM   1688  CB  VAL B 142       0.288 -18.922  -7.230  1.00 98.94           C  
ATOM   1689  O   VAL B 142       1.516 -17.891  -4.602  1.00 98.94           O  
ATOM   1690  CG1 VAL B 142      -0.509 -17.703  -7.684  1.00 98.94           C  
ATOM   1691  CG2 VAL B 142       0.257 -20.016  -8.297  1.00 98.94           C  
ATOM   1692  N   HIS B 143       2.145 -16.297  -6.012  1.00 98.88           N  
ATOM   1693  CA  HIS B 143       2.012 -15.219  -5.039  1.00 98.88           C  
ATOM   1694  C   HIS B 143       0.694 -14.477  -5.223  1.00 98.88           C  
ATOM   1695  CB  HIS B 143       3.186 -14.250  -5.152  1.00 98.88           C  
ATOM   1696  O   HIS B 143       0.444 -13.898  -6.281  1.00 98.88           O  
ATOM   1697  CG  HIS B 143       3.209 -13.203  -4.082  1.00 98.88           C  
ATOM   1698  CD2 HIS B 143       3.174 -11.852  -4.156  1.00 98.88           C  
ATOM   1699  ND1 HIS B 143       3.277 -13.516  -2.742  1.00 98.88           N  
ATOM   1700  CE1 HIS B 143       3.283 -12.398  -2.035  1.00 98.88           C  
ATOM   1701  NE2 HIS B 143       3.221 -11.375  -2.869  1.00 98.88           N  
ATOM   1702  N   PHE B 144      -0.220 -14.562  -4.254  1.00 98.81           N  
ATOM   1703  CA  PHE B 144      -1.353 -13.641  -4.254  1.00 98.81           C  
ATOM   1704  C   PHE B 144      -0.892 -12.219  -3.992  1.00 98.81           C  
ATOM   1705  CB  PHE B 144      -2.389 -14.062  -3.207  1.00 98.81           C  
ATOM   1706  O   PHE B 144      -0.437 -11.898  -2.891  1.00 98.81           O  
ATOM   1707  CG  PHE B 144      -3.732 -13.406  -3.387  1.00 98.81           C  
ATOM   1708  CD1 PHE B 144      -4.109 -12.336  -2.590  1.00 98.81           C  
ATOM   1709  CD2 PHE B 144      -4.617 -13.867  -4.352  1.00 98.81           C  
ATOM   1710  CE1 PHE B 144      -5.352 -11.727  -2.754  1.00 98.81           C  
ATOM   1711  CE2 PHE B 144      -5.859 -13.266  -4.523  1.00 98.81           C  
ATOM   1712  CZ  PHE B 144      -6.227 -12.195  -3.723  1.00 98.81           C  
ATOM   1713  N   SER B 145      -1.058 -11.383  -4.984  1.00 97.25           N  
ATOM   1714  CA  SER B 145      -0.238 -10.180  -5.035  1.00 97.25           C  
ATOM   1715  C   SER B 145      -1.099  -8.922  -4.953  1.00 97.25           C  
ATOM   1716  CB  SER B 145       0.600 -10.148  -6.312  1.00 97.25           C  
ATOM   1717  O   SER B 145      -1.259  -8.203  -5.945  1.00 97.25           O  
ATOM   1718  OG  SER B 145       1.617  -9.164  -6.227  1.00 97.25           O  
ATOM   1719  N   PRO B 146      -1.600  -8.555  -3.734  1.00 96.56           N  
ATOM   1720  CA  PRO B 146      -2.250  -7.246  -3.582  1.00 96.56           C  
ATOM   1721  C   PRO B 146      -1.250  -6.109  -3.398  1.00 96.56           C  
ATOM   1722  CB  PRO B 146      -3.109  -7.426  -2.328  1.00 96.56           C  
ATOM   1723  O   PRO B 146      -0.114  -6.340  -2.977  1.00 96.56           O  
ATOM   1724  CG  PRO B 146      -2.305  -8.312  -1.437  1.00 96.56           C  
ATOM   1725  CD  PRO B 146      -1.595  -9.328  -2.287  1.00 96.56           C  
ATOM   1726  N   GLY B 147      -1.698  -4.926  -3.768  1.00 95.69           N  
ATOM   1727  CA  GLY B 147      -0.825  -3.797  -3.482  1.00 95.69           C  
ATOM   1728  C   GLY B 147      -1.165  -2.561  -4.293  1.00 95.69           C  
ATOM   1729  O   GLY B 147      -1.903  -2.639  -5.277  1.00 95.69           O  
ATOM   1730  N   PHE B 148      -0.706  -1.502  -3.787  1.00 97.38           N  
ATOM   1731  CA  PHE B 148      -0.689  -0.265  -4.559  1.00 97.38           C  
ATOM   1732  C   PHE B 148       0.648  -0.087  -5.270  1.00 97.38           C  
ATOM   1733  CB  PHE B 148      -0.968   0.938  -3.654  1.00 97.38           C  
ATOM   1734  O   PHE B 148       1.364  -1.062  -5.508  1.00 97.38           O  
ATOM   1735  CG  PHE B 148      -2.355   0.952  -3.072  1.00 97.38           C  
ATOM   1736  CD1 PHE B 148      -3.471   0.999  -3.898  1.00 97.38           C  
ATOM   1737  CD2 PHE B 148      -2.543   0.917  -1.696  1.00 97.38           C  
ATOM   1738  CE1 PHE B 148      -4.758   1.011  -3.361  1.00 97.38           C  
ATOM   1739  CE2 PHE B 148      -3.826   0.928  -1.152  1.00 97.38           C  
ATOM   1740  CZ  PHE B 148      -4.930   0.977  -1.987  1.00 97.38           C  
ATOM   1741  N   GLU B 149       0.936   1.108  -5.684  1.00 97.75           N  
ATOM   1742  CA  GLU B 149       2.137   1.363  -6.477  1.00 97.75           C  
ATOM   1743  C   GLU B 149       3.385   0.860  -5.758  1.00 97.75           C  
ATOM   1744  CB  GLU B 149       2.271   2.857  -6.781  1.00 97.75           C  
ATOM   1745  O   GLU B 149       4.270   0.271  -6.379  1.00 97.75           O  
ATOM   1746  CG  GLU B 149       1.186   3.396  -7.699  1.00 97.75           C  
ATOM   1747  CD  GLU B 149      -0.063   3.842  -6.953  1.00 97.75           C  
ATOM   1748  OE1 GLU B 149      -0.918   4.527  -7.559  1.00 97.75           O  
ATOM   1749  OE2 GLU B 149      -0.186   3.504  -5.758  1.00 97.75           O  
ATOM   1750  N   THR B 150       3.406   0.974  -4.441  1.00 96.38           N  
ATOM   1751  CA  THR B 150       4.582   0.642  -3.645  1.00 96.38           C  
ATOM   1752  C   THR B 150       4.852  -0.860  -3.678  1.00 96.38           C  
ATOM   1753  CB  THR B 150       4.418   1.105  -2.186  1.00 96.38           C  
ATOM   1754  O   THR B 150       6.008  -1.290  -3.656  1.00 96.38           O  
ATOM   1755  CG2 THR B 150       5.758   1.125  -1.460  1.00 96.38           C  
ATOM   1756  OG1 THR B 150       3.859   2.426  -2.170  1.00 96.38           O  
ATOM   1757  N   THR B 151       3.869  -1.682  -3.717  1.00 96.12           N  
ATOM   1758  CA  THR B 151       4.039  -3.131  -3.734  1.00 96.12           C  
ATOM   1759  C   THR B 151       4.016  -3.660  -5.164  1.00 96.12           C  
ATOM   1760  CB  THR B 151       2.945  -3.832  -2.908  1.00 96.12           C  
ATOM   1761  O   THR B 151       4.602  -4.707  -5.453  1.00 96.12           O  
ATOM   1762  CG2 THR B 151       3.271  -5.305  -2.701  1.00 96.12           C  
ATOM   1763  OG1 THR B 151       2.838  -3.193  -1.629  1.00 96.12           O  
ATOM   1764  N   THR B 152       3.391  -2.898  -6.070  1.00 98.00           N  
ATOM   1765  CA  THR B 152       3.393  -3.281  -7.477  1.00 98.00           C  
ATOM   1766  C   THR B 152       4.805  -3.223  -8.055  1.00 98.00           C  
ATOM   1767  CB  THR B 152       2.463  -2.373  -8.305  1.00 98.00           C  
ATOM   1768  O   THR B 152       5.188  -4.078  -8.852  1.00 98.00           O  
ATOM   1769  CG2 THR B 152       2.402  -2.826  -9.758  1.00 98.00           C  
ATOM   1770  OG1 THR B 152       1.143  -2.418  -7.746  1.00 98.00           O  
ATOM   1771  N   ALA B 153       5.574  -2.240  -7.578  1.00 98.06           N  
ATOM   1772  CA  ALA B 153       6.934  -2.062  -8.086  1.00 98.06           C  
ATOM   1773  C   ALA B 153       7.793  -3.287  -7.797  1.00 98.06           C  
ATOM   1774  CB  ALA B 153       7.566  -0.812  -7.484  1.00 98.06           C  
ATOM   1775  O   ALA B 153       8.391  -3.869  -8.703  1.00 98.06           O  
ATOM   1776  N   PRO B 154       7.836  -3.770  -6.555  1.00 97.31           N  
ATOM   1777  CA  PRO B 154       8.578  -5.008  -6.285  1.00 97.31           C  
ATOM   1778  C   PRO B 154       8.055  -6.191  -7.090  1.00 97.31           C  
ATOM   1779  CB  PRO B 154       8.359  -5.227  -4.785  1.00 97.31           C  
ATOM   1780  O   PRO B 154       8.836  -7.012  -7.570  1.00 97.31           O  
ATOM   1781  CG  PRO B 154       8.266  -3.852  -4.207  1.00 97.31           C  
ATOM   1782  CD  PRO B 154       7.496  -2.982  -5.164  1.00 97.31           C  
ATOM   1783  N   ALA B 155       6.762  -6.301  -7.238  1.00 98.31           N  
ATOM   1784  CA  ALA B 155       6.207  -7.379  -8.047  1.00 98.31           C  
ATOM   1785  C   ALA B 155       6.727  -7.316  -9.484  1.00 98.31           C  
ATOM   1786  CB  ALA B 155       4.680  -7.320  -8.039  1.00 98.31           C  
ATOM   1787  O   ALA B 155       7.160  -8.328 -10.039  1.00 98.31           O  
ATOM   1788  N   ALA B 156       6.742  -6.113 -10.070  1.00 98.62           N  
ATOM   1789  CA  ALA B 156       7.254  -5.930 -11.422  1.00 98.62           C  
ATOM   1790  C   ALA B 156       8.742  -6.270 -11.500  1.00 98.62           C  
ATOM   1791  CB  ALA B 156       7.012  -4.500 -11.898  1.00 98.62           C  
ATOM   1792  O   ALA B 156       9.195  -6.906 -12.453  1.00 98.62           O  
ATOM   1793  N   GLY B 157       9.469  -5.824 -10.477  1.00 98.06           N  
ATOM   1794  CA  GLY B 157      10.875  -6.168 -10.414  1.00 98.06           C  
ATOM   1795  C   GLY B 157      11.133  -7.664 -10.414  1.00 98.06           C  
ATOM   1796  O   GLY B 157      11.992  -8.156 -11.148  1.00 98.06           O  
ATOM   1797  N   MET B 158      10.359  -8.375  -9.617  1.00 98.12           N  
ATOM   1798  CA  MET B 158      10.562  -9.812  -9.516  1.00 98.12           C  
ATOM   1799  C   MET B 158      10.109 -10.523 -10.789  1.00 98.12           C  
ATOM   1800  CB  MET B 158       9.805 -10.383  -8.312  1.00 98.12           C  
ATOM   1801  O   MET B 158      10.734 -11.492 -11.227  1.00 98.12           O  
ATOM   1802  CG  MET B 158      10.227 -11.789  -7.930  1.00 98.12           C  
ATOM   1803  SD  MET B 158      11.961 -11.867  -7.344  1.00 98.12           S  
ATOM   1804  CE  MET B 158      12.836 -11.969  -8.930  1.00 98.12           C  
ATOM   1805  N   LEU B 159       9.031 -10.047 -11.414  1.00 98.69           N  
ATOM   1806  CA  LEU B 159       8.602 -10.578 -12.695  1.00 98.69           C  
ATOM   1807  C   LEU B 159       9.711 -10.453 -13.742  1.00 98.69           C  
ATOM   1808  CB  LEU B 159       7.340  -9.859 -13.180  1.00 98.69           C  
ATOM   1809  O   LEU B 159       9.938 -11.367 -14.531  1.00 98.69           O  
ATOM   1810  CG  LEU B 159       6.035 -10.234 -12.477  1.00 98.69           C  
ATOM   1811  CD1 LEU B 159       4.945  -9.227 -12.812  1.00 98.69           C  
ATOM   1812  CD2 LEU B 159       5.602 -11.648 -12.867  1.00 98.69           C  
ATOM   1813  N   ASN B 160      10.359  -9.297 -13.742  1.00 98.31           N  
ATOM   1814  CA  ASN B 160      11.453  -9.070 -14.680  1.00 98.31           C  
ATOM   1815  C   ASN B 160      12.562 -10.102 -14.500  1.00 98.31           C  
ATOM   1816  CB  ASN B 160      12.008  -7.652 -14.531  1.00 98.31           C  
ATOM   1817  O   ASN B 160      13.055 -10.664 -15.477  1.00 98.31           O  
ATOM   1818  CG  ASN B 160      12.992  -7.293 -15.625  1.00 98.31           C  
ATOM   1819  ND2 ASN B 160      14.234  -7.020 -15.234  1.00 98.31           N  
ATOM   1820  OD1 ASN B 160      12.648  -7.262 -16.812  1.00 98.31           O  
ATOM   1821  N   VAL B 161      12.891 -10.383 -13.234  1.00 97.88           N  
ATOM   1822  CA  VAL B 161      13.922 -11.367 -12.938  1.00 97.88           C  
ATOM   1823  C   VAL B 161      13.461 -12.750 -13.383  1.00 97.88           C  
ATOM   1824  CB  VAL B 161      14.281 -11.383 -11.430  1.00 97.88           C  
ATOM   1825  O   VAL B 161      14.188 -13.469 -14.070  1.00 97.88           O  
ATOM   1826  CG1 VAL B 161      15.227 -12.539 -11.109  1.00 97.88           C  
ATOM   1827  CG2 VAL B 161      14.898 -10.047 -11.016  1.00 97.88           C  
ATOM   1828  N   ALA B 162      12.258 -13.109 -13.016  1.00 98.56           N  
ATOM   1829  CA  ALA B 162      11.711 -14.422 -13.375  1.00 98.56           C  
ATOM   1830  C   ALA B 162      11.672 -14.602 -14.891  1.00 98.56           C  
ATOM   1831  CB  ALA B 162      10.320 -14.594 -12.781  1.00 98.56           C  
ATOM   1832  O   ALA B 162      11.961 -15.680 -15.406  1.00 98.56           O  
ATOM   1833  N   ALA B 163      11.320 -13.570 -15.602  1.00 98.44           N  
ATOM   1834  CA  ALA B 163      11.273 -13.625 -17.062  1.00 98.44           C  
ATOM   1835  C   ALA B 163      12.672 -13.828 -17.641  1.00 98.44           C  
ATOM   1836  CB  ALA B 163      10.648 -12.352 -17.625  1.00 98.44           C  
ATOM   1837  O   ALA B 163      12.859 -14.641 -18.547  1.00 98.44           O  
ATOM   1838  N   GLN B 164      13.609 -13.109 -17.141  1.00 97.62           N  
ATOM   1839  CA  GLN B 164      14.977 -13.219 -17.625  1.00 97.62           C  
ATOM   1840  C   GLN B 164      15.539 -14.617 -17.375  1.00 97.62           C  
ATOM   1841  CB  GLN B 164      15.867 -12.172 -16.938  1.00 97.62           C  
ATOM   1842  O   GLN B 164      16.297 -15.133 -18.203  1.00 97.62           O  
ATOM   1843  CG  GLN B 164      15.625 -10.750 -17.438  1.00 97.62           C  
ATOM   1844  CD  GLN B 164      16.422  -9.719 -16.656  1.00 97.62           C  
ATOM   1845  NE2 GLN B 164      16.391  -8.477 -17.125  1.00 97.62           N  
ATOM   1846  OE1 GLN B 164      17.062 -10.039 -15.648  1.00 97.62           O  
ATOM   1847  N   GLU B 165      15.102 -15.180 -16.297  1.00 97.81           N  
ATOM   1848  CA  GLU B 165      15.609 -16.500 -15.922  1.00 97.81           C  
ATOM   1849  C   GLU B 165      14.727 -17.609 -16.484  1.00 97.81           C  
ATOM   1850  CB  GLU B 165      15.711 -16.625 -14.406  1.00 97.81           C  
ATOM   1851  O   GLU B 165      14.977 -18.797 -16.234  1.00 97.81           O  
ATOM   1852  CG  GLU B 165      16.766 -15.719 -13.773  1.00 97.81           C  
ATOM   1853  CD  GLU B 165      16.953 -15.953 -12.289  1.00 97.81           C  
ATOM   1854  OE1 GLU B 165      17.719 -15.211 -11.648  1.00 97.81           O  
ATOM   1855  OE2 GLU B 165      16.312 -16.891 -11.758  1.00 97.81           O  
ATOM   1856  N   GLU B 166      13.703 -17.266 -17.172  1.00 97.69           N  
ATOM   1857  CA  GLU B 166      12.734 -18.219 -17.719  1.00 97.69           C  
ATOM   1858  C   GLU B 166      12.211 -19.172 -16.641  1.00 97.69           C  
ATOM   1859  CB  GLU B 166      13.367 -19.016 -18.859  1.00 97.69           C  
ATOM   1860  O   GLU B 166      12.164 -20.375 -16.859  1.00 97.69           O  
ATOM   1861  CG  GLU B 166      13.820 -18.156 -20.031  1.00 97.69           C  
ATOM   1862  CD  GLU B 166      14.344 -18.969 -21.219  1.00 97.69           C  
ATOM   1863  OE1 GLU B 166      14.539 -18.406 -22.312  1.00 97.69           O  
ATOM   1864  OE2 GLU B 166      14.562 -20.188 -21.031  1.00 97.69           O  
ATOM   1865  N   LEU B 167      11.938 -18.594 -15.453  1.00 98.06           N  
ATOM   1866  CA  LEU B 167      11.398 -19.359 -14.336  1.00 98.06           C  
ATOM   1867  C   LEU B 167       9.914 -19.672 -14.562  1.00 98.06           C  
ATOM   1868  CB  LEU B 167      11.586 -18.594 -13.023  1.00 98.06           C  
ATOM   1869  O   LEU B 167       9.055 -18.891 -14.141  1.00 98.06           O  
ATOM   1870  CG  LEU B 167      11.273 -19.375 -11.742  1.00 98.06           C  
ATOM   1871  CD1 LEU B 167      12.164 -20.609 -11.648  1.00 98.06           C  
ATOM   1872  CD2 LEU B 167      11.461 -18.484 -10.523  1.00 98.06           C  
ATOM   1873  N   GLU B 168       9.539 -20.859 -14.961  1.00 96.81           N  
ATOM   1874  CA  GLU B 168       8.219 -21.203 -15.469  1.00 96.81           C  
ATOM   1875  C   GLU B 168       7.238 -21.469 -14.328  1.00 96.81           C  
ATOM   1876  CB  GLU B 168       8.297 -22.422 -16.391  1.00 96.81           C  
ATOM   1877  O   GLU B 168       6.031 -21.266 -14.477  1.00 96.81           O  
ATOM   1878  CG  GLU B 168       8.984 -22.156 -17.719  1.00 96.81           C  
ATOM   1879  CD  GLU B 168       8.945 -23.344 -18.672  1.00 96.81           C  
ATOM   1880  OE1 GLU B 168       9.344 -23.188 -19.844  1.00 96.81           O  
ATOM   1881  OE2 GLU B 168       8.523 -24.422 -18.234  1.00 96.81           O  
ATOM   1882  N   ASN B 169       7.750 -21.906 -13.188  1.00 98.38           N  
ATOM   1883  CA  ASN B 169       6.848 -22.344 -12.125  1.00 98.38           C  
ATOM   1884  C   ASN B 169       6.523 -21.203 -11.164  1.00 98.38           C  
ATOM   1885  CB  ASN B 169       7.445 -23.516 -11.352  1.00 98.38           C  
ATOM   1886  O   ASN B 169       5.855 -21.406 -10.148  1.00 98.38           O  
ATOM   1887  CG  ASN B 169       8.648 -23.125 -10.523  1.00 98.38           C  
ATOM   1888  ND2 ASN B 169       8.820 -23.766  -9.375  1.00 98.38           N  
ATOM   1889  OD1 ASN B 169       9.422 -22.250 -10.914  1.00 98.38           O  
ATOM   1890  N   PHE B 170       7.023 -19.953 -11.453  1.00 98.81           N  
ATOM   1891  CA  PHE B 170       6.711 -18.750 -10.688  1.00 98.81           C  
ATOM   1892  C   PHE B 170       5.531 -18.000 -11.305  1.00 98.81           C  
ATOM   1893  CB  PHE B 170       7.930 -17.828 -10.617  1.00 98.81           C  
ATOM   1894  O   PHE B 170       5.590 -17.578 -12.461  1.00 98.81           O  
ATOM   1895  CG  PHE B 170       7.664 -16.516  -9.922  1.00 98.81           C  
ATOM   1896  CD1 PHE B 170       7.309 -15.383 -10.641  1.00 98.81           C  
ATOM   1897  CD2 PHE B 170       7.766 -16.422  -8.539  1.00 98.81           C  
ATOM   1898  CE1 PHE B 170       7.062 -14.172 -10.000  1.00 98.81           C  
ATOM   1899  CE2 PHE B 170       7.520 -15.211  -7.887  1.00 98.81           C  
ATOM   1900  CZ  PHE B 170       7.168 -14.094  -8.617  1.00 98.81           C  
ATOM   1901  N   LYS B 171       4.418 -17.828 -10.523  1.00 98.81           N  
ATOM   1902  CA  LYS B 171       3.213 -17.141 -10.977  1.00 98.81           C  
ATOM   1903  C   LYS B 171       2.721 -16.141  -9.938  1.00 98.81           C  
ATOM   1904  CB  LYS B 171       2.109 -18.141 -11.297  1.00 98.81           C  
ATOM   1905  O   LYS B 171       3.123 -16.203  -8.773  1.00 98.81           O  
ATOM   1906  CG  LYS B 171       2.574 -19.328 -12.141  1.00 98.81           C  
ATOM   1907  CD  LYS B 171       2.949 -18.891 -13.555  1.00 98.81           C  
ATOM   1908  CE  LYS B 171       3.355 -20.078 -14.414  1.00 98.81           C  
ATOM   1909  NZ  LYS B 171       3.969 -19.641 -15.703  1.00 98.81           N  
ATOM   1910  N   ILE B 172       1.907 -15.242 -10.406  1.00 98.88           N  
ATOM   1911  CA  ILE B 172       1.212 -14.359  -9.469  1.00 98.88           C  
ATOM   1912  C   ILE B 172      -0.289 -14.398  -9.742  1.00 98.88           C  
ATOM   1913  CB  ILE B 172       1.737 -12.914  -9.555  1.00 98.88           C  
ATOM   1914  O   ILE B 172      -0.722 -14.867 -10.797  1.00 98.88           O  
ATOM   1915  CG1 ILE B 172       1.398 -12.305 -10.922  1.00 98.88           C  
ATOM   1916  CG2 ILE B 172       3.246 -12.867  -9.297  1.00 98.88           C  
ATOM   1917  CD1 ILE B 172       1.642 -10.805 -11.008  1.00 98.88           C  
ATOM   1918  N   TYR B 173      -1.096 -14.070  -8.812  1.00 98.75           N  
ATOM   1919  CA  TYR B 173      -2.467 -13.594  -8.930  1.00 98.75           C  
ATOM   1920  C   TYR B 173      -2.545 -12.094  -8.641  1.00 98.75           C  
ATOM   1921  CB  TYR B 173      -3.391 -14.359  -7.980  1.00 98.75           C  
ATOM   1922  O   TYR B 173      -2.496 -11.680  -7.477  1.00 98.75           O  
ATOM   1923  CG  TYR B 173      -4.859 -14.172  -8.281  1.00 98.75           C  
ATOM   1924  CD1 TYR B 173      -5.438 -12.906  -8.266  1.00 98.75           C  
ATOM   1925  CD2 TYR B 173      -5.668 -15.266  -8.578  1.00 98.75           C  
ATOM   1926  CE1 TYR B 173      -6.793 -12.734  -8.539  1.00 98.75           C  
ATOM   1927  CE2 TYR B 173      -7.020 -15.102  -8.852  1.00 98.75           C  
ATOM   1928  OH  TYR B 173      -8.914 -13.672  -9.102  1.00 98.75           O  
ATOM   1929  CZ  TYR B 173      -7.574 -13.836  -8.836  1.00 98.75           C  
ATOM   1930  N   SER B 174      -2.613 -11.375  -9.695  1.00 98.12           N  
ATOM   1931  CA  SER B 174      -2.502  -9.930  -9.578  1.00 98.12           C  
ATOM   1932  C   SER B 174      -3.814  -9.305  -9.109  1.00 98.12           C  
ATOM   1933  CB  SER B 174      -2.080  -9.305 -10.906  1.00 98.12           C  
ATOM   1934  O   SER B 174      -4.863  -9.531  -9.719  1.00 98.12           O  
ATOM   1935  OG  SER B 174      -2.031  -7.895 -10.812  1.00 98.12           O  
ATOM   1936  N   VAL B 175      -3.799  -8.523  -8.031  1.00 98.06           N  
ATOM   1937  CA  VAL B 175      -4.906  -7.695  -7.570  1.00 98.06           C  
ATOM   1938  C   VAL B 175      -4.391  -6.305  -7.199  1.00 98.06           C  
ATOM   1939  CB  VAL B 175      -5.625  -8.336  -6.363  1.00 98.06           C  
ATOM   1940  O   VAL B 175      -4.766  -5.754  -6.160  1.00 98.06           O  
ATOM   1941  CG1 VAL B 175      -6.508  -9.500  -6.816  1.00 98.06           C  
ATOM   1942  CG2 VAL B 175      -4.609  -8.805  -5.320  1.00 98.06           C  
ATOM   1943  N   HIS B 176      -3.523  -5.781  -8.023  1.00 98.31           N  
ATOM   1944  CA  HIS B 176      -2.895  -4.480  -7.816  1.00 98.31           C  
ATOM   1945  C   HIS B 176      -3.854  -3.346  -8.156  1.00 98.31           C  
ATOM   1946  CB  HIS B 176      -1.621  -4.363  -8.656  1.00 98.31           C  
ATOM   1947  O   HIS B 176      -4.695  -3.484  -9.047  1.00 98.31           O  
ATOM   1948  CG  HIS B 176      -0.565  -5.355  -8.281  1.00 98.31           C  
ATOM   1949  CD2 HIS B 176       0.294  -5.391  -7.238  1.00 98.31           C  
ATOM   1950  ND1 HIS B 176      -0.299  -6.477  -9.039  1.00 98.31           N  
ATOM   1951  CE1 HIS B 176       0.680  -7.164  -8.469  1.00 98.31           C  
ATOM   1952  NE2 HIS B 176       1.058  -6.523  -7.379  1.00 98.31           N  
ATOM   1953  N   ARG B 177      -3.756  -2.244  -7.414  1.00 98.25           N  
ATOM   1954  CA  ARG B 177      -4.605  -1.072  -7.598  1.00 98.25           C  
ATOM   1955  C   ARG B 177      -3.777   0.206  -7.641  1.00 98.25           C  
ATOM   1956  CB  ARG B 177      -5.648  -0.983  -6.480  1.00 98.25           C  
ATOM   1957  O   ARG B 177      -2.611   0.209  -7.242  1.00 98.25           O  
ATOM   1958  CG  ARG B 177      -6.617  -2.154  -6.445  1.00 98.25           C  
ATOM   1959  CD  ARG B 177      -7.547  -2.150  -7.652  1.00 98.25           C  
ATOM   1960  NE  ARG B 177      -8.523  -3.230  -7.582  1.00 98.25           N  
ATOM   1961  NH1 ARG B 177      -7.211  -4.773  -8.695  1.00 98.25           N  
ATOM   1962  NH2 ARG B 177      -9.305  -5.359  -7.957  1.00 98.25           N  
ATOM   1963  CZ  ARG B 177      -8.344  -4.453  -8.078  1.00 98.25           C  
ATOM   1964  N   LEU B 178      -4.434   1.220  -8.195  1.00 98.50           N  
ATOM   1965  CA  LEU B 178      -3.803   2.529  -8.312  1.00 98.50           C  
ATOM   1966  C   LEU B 178      -4.469   3.543  -7.387  1.00 98.50           C  
ATOM   1967  CB  LEU B 178      -3.869   3.023  -9.766  1.00 98.50           C  
ATOM   1968  O   LEU B 178      -5.695   3.660  -7.371  1.00 98.50           O  
ATOM   1969  CG  LEU B 178      -3.117   2.188 -10.797  1.00 98.50           C  
ATOM   1970  CD1 LEU B 178      -3.498   2.625 -12.211  1.00 98.50           C  
ATOM   1971  CD2 LEU B 178      -1.612   2.299 -10.586  1.00 98.50           C  
ATOM   1972  N   THR B 179      -3.682   4.312  -6.715  1.00 98.06           N  
ATOM   1973  CA  THR B 179      -4.184   5.176  -5.652  1.00 98.06           C  
ATOM   1974  C   THR B 179      -4.766   6.465  -6.227  1.00 98.06           C  
ATOM   1975  CB  THR B 179      -3.072   5.520  -4.641  1.00 98.06           C  
ATOM   1976  O   THR B 179      -5.875   6.863  -5.871  1.00 98.06           O  
ATOM   1977  CG2 THR B 179      -2.797   4.348  -3.705  1.00 98.06           C  
ATOM   1978  OG1 THR B 179      -1.870   5.840  -5.352  1.00 98.06           O  
ATOM   1979  N   PRO B 180      -4.098   7.172  -7.211  1.00 98.19           N  
ATOM   1980  CA  PRO B 180      -4.652   8.445  -7.684  1.00 98.19           C  
ATOM   1981  C   PRO B 180      -6.027   8.289  -8.320  1.00 98.19           C  
ATOM   1982  CB  PRO B 180      -3.621   8.914  -8.719  1.00 98.19           C  
ATOM   1983  O   PRO B 180      -6.949   9.047  -8.016  1.00 98.19           O  
ATOM   1984  CG  PRO B 180      -2.311   8.414  -8.203  1.00 98.19           C  
ATOM   1985  CD  PRO B 180      -2.518   7.039  -7.629  1.00 98.19           C  
ATOM   1986  N   PRO B 181      -6.242   7.242  -9.156  1.00 97.94           N  
ATOM   1987  CA  PRO B 181      -7.582   7.074  -9.719  1.00 97.94           C  
ATOM   1988  C   PRO B 181      -8.648   6.840  -8.656  1.00 97.94           C  
ATOM   1989  CB  PRO B 181      -7.434   5.848 -10.625  1.00 97.94           C  
ATOM   1990  O   PRO B 181      -9.805   7.238  -8.828  1.00 97.94           O  
ATOM   1991  CG  PRO B 181      -5.996   5.855 -11.047  1.00 97.94           C  
ATOM   1992  CD  PRO B 181      -5.168   6.348  -9.898  1.00 97.94           C  
ATOM   1993  N   ALA B 182      -8.242   6.180  -7.578  1.00 97.31           N  
ATOM   1994  CA  ALA B 182      -9.211   5.953  -6.504  1.00 97.31           C  
ATOM   1995  C   ALA B 182      -9.656   7.273  -5.879  1.00 97.31           C  
ATOM   1996  CB  ALA B 182      -8.609   5.039  -5.438  1.00 97.31           C  
ATOM   1997  O   ALA B 182     -10.844   7.473  -5.617  1.00 97.31           O  
ATOM   1998  N   VAL B 183      -8.711   8.164  -5.680  1.00 97.44           N  
ATOM   1999  CA  VAL B 183      -9.039   9.469  -5.121  1.00 97.44           C  
ATOM   2000  C   VAL B 183      -9.961  10.227  -6.078  1.00 97.44           C  
ATOM   2001  CB  VAL B 183      -7.770  10.305  -4.836  1.00 97.44           C  
ATOM   2002  O   VAL B 183     -10.945  10.828  -5.652  1.00 97.44           O  
ATOM   2003  CG1 VAL B 183      -8.141  11.711  -4.379  1.00 97.44           C  
ATOM   2004  CG2 VAL B 183      -6.902   9.609  -3.785  1.00 97.44           C  
ATOM   2005  N   GLU B 184      -9.688  10.125  -7.352  1.00 97.25           N  
ATOM   2006  CA  GLU B 184     -10.516  10.773  -8.359  1.00 97.25           C  
ATOM   2007  C   GLU B 184     -11.961  10.273  -8.281  1.00 97.25           C  
ATOM   2008  CB  GLU B 184      -9.953  10.531  -9.758  1.00 97.25           C  
ATOM   2009  O   GLU B 184     -12.898  11.070  -8.336  1.00 97.25           O  
ATOM   2010  CG  GLU B 184     -10.750  11.203 -10.867  1.00 97.25           C  
ATOM   2011  CD  GLU B 184     -10.094  11.086 -12.234  1.00 97.25           C  
ATOM   2012  OE1 GLU B 184     -10.461  11.859 -13.148  1.00 97.25           O  
ATOM   2013  OE2 GLU B 184      -9.203  10.227 -12.391  1.00 97.25           O  
ATOM   2014  N   VAL B 185     -12.094   8.984  -8.133  1.00 97.00           N  
ATOM   2015  CA  VAL B 185     -13.430   8.406  -8.055  1.00 97.00           C  
ATOM   2016  C   VAL B 185     -14.156   8.930  -6.820  1.00 97.00           C  
ATOM   2017  CB  VAL B 185     -13.383   6.863  -8.031  1.00 97.00           C  
ATOM   2018  O   VAL B 185     -15.344   9.266  -6.879  1.00 97.00           O  
ATOM   2019  CG1 VAL B 185     -14.742   6.281  -7.660  1.00 97.00           C  
ATOM   2020  CG2 VAL B 185     -12.914   6.320  -9.383  1.00 97.00           C  
ATOM   2021  N   LEU B 186     -13.461   9.000  -5.723  1.00 95.06           N  
ATOM   2022  CA  LEU B 186     -14.070   9.531  -4.504  1.00 95.06           C  
ATOM   2023  C   LEU B 186     -14.562  10.953  -4.711  1.00 95.06           C  
ATOM   2024  CB  LEU B 186     -13.070   9.484  -3.346  1.00 95.06           C  
ATOM   2025  O   LEU B 186     -15.680  11.297  -4.316  1.00 95.06           O  
ATOM   2026  CG  LEU B 186     -12.680   8.094  -2.836  1.00 95.06           C  
ATOM   2027  CD1 LEU B 186     -11.672   8.211  -1.700  1.00 95.06           C  
ATOM   2028  CD2 LEU B 186     -13.922   7.328  -2.379  1.00 95.06           C  
ATOM   2029  N   LEU B 187     -13.750  11.773  -5.367  1.00 94.19           N  
ATOM   2030  CA  LEU B 187     -14.133  13.148  -5.668  1.00 94.19           C  
ATOM   2031  C   LEU B 187     -15.375  13.180  -6.551  1.00 94.19           C  
ATOM   2032  CB  LEU B 187     -12.984  13.891  -6.359  1.00 94.19           C  
ATOM   2033  O   LEU B 187     -16.344  13.898  -6.250  1.00 94.19           O  
ATOM   2034  CG  LEU B 187     -11.766  14.203  -5.496  1.00 94.19           C  
ATOM   2035  CD1 LEU B 187     -10.602  14.656  -6.367  1.00 94.19           C  
ATOM   2036  CD2 LEU B 187     -12.109  15.273  -4.457  1.00 94.19           C  
ATOM   2037  N   LYS B 188     -15.414  12.352  -7.516  1.00 94.56           N  
ATOM   2038  CA  LYS B 188     -16.531  12.320  -8.461  1.00 94.56           C  
ATOM   2039  C   LYS B 188     -17.797  11.812  -7.789  1.00 94.56           C  
ATOM   2040  CB  LYS B 188     -16.188  11.438  -9.664  1.00 94.56           C  
ATOM   2041  O   LYS B 188     -18.906  12.195  -8.188  1.00 94.56           O  
ATOM   2042  CG  LYS B 188     -15.195  12.070 -10.633  1.00 94.56           C  
ATOM   2043  CD  LYS B 188     -14.883  11.133 -11.797  1.00 94.56           C  
ATOM   2044  CE  LYS B 188     -14.000  11.812 -12.828  1.00 94.56           C  
ATOM   2045  NZ  LYS B 188     -13.641  10.883 -13.945  1.00 94.56           N  
ATOM   2046  N   GLN B 189     -17.609  11.008  -6.793  1.00 91.88           N  
ATOM   2047  CA  GLN B 189     -18.766  10.445  -6.098  1.00 91.88           C  
ATOM   2048  C   GLN B 189     -19.266  11.398  -5.016  1.00 91.88           C  
ATOM   2049  CB  GLN B 189     -18.406   9.094  -5.480  1.00 91.88           C  
ATOM   2050  O   GLN B 189     -20.266  11.109  -4.348  1.00 91.88           O  
ATOM   2051  CG  GLN B 189     -18.297   7.961  -6.496  1.00 91.88           C  
ATOM   2052  CD  GLN B 189     -17.953   6.629  -5.855  1.00 91.88           C  
ATOM   2053  NE2 GLN B 189     -18.125   5.547  -6.609  1.00 91.88           N  
ATOM   2054  OE1 GLN B 189     -17.531   6.574  -4.695  1.00 91.88           O  
ATOM   2055  N   GLY B 190     -18.578  12.438  -4.746  1.00 89.38           N  
ATOM   2056  CA  GLY B 190     -19.094  13.477  -3.867  1.00 89.38           C  
ATOM   2057  C   GLY B 190     -18.500  13.430  -2.475  1.00 89.38           C  
ATOM   2058  O   GLY B 190     -19.016  14.047  -1.546  1.00 89.38           O  
ATOM   2059  N   THR B 191     -17.531  12.547  -2.266  1.00 89.94           N  
ATOM   2060  CA  THR B 191     -16.812  12.617  -0.992  1.00 89.94           C  
ATOM   2061  C   THR B 191     -16.203  14.000  -0.788  1.00 89.94           C  
ATOM   2062  CB  THR B 191     -15.711  11.555  -0.908  1.00 89.94           C  
ATOM   2063  O   THR B 191     -15.516  14.523  -1.668  1.00 89.94           O  
ATOM   2064  CG2 THR B 191     -15.039  11.562   0.462  1.00 89.94           C  
ATOM   2065  OG1 THR B 191     -16.281  10.258  -1.139  1.00 89.94           O  
ATOM   2066  N   VAL B 192     -16.453  14.562   0.382  1.00 92.19           N  
ATOM   2067  CA  VAL B 192     -16.078  15.961   0.597  1.00 92.19           C  
ATOM   2068  C   VAL B 192     -14.805  16.031   1.443  1.00 92.19           C  
ATOM   2069  CB  VAL B 192     -17.203  16.750   1.275  1.00 92.19           C  
ATOM   2070  O   VAL B 192     -14.789  15.555   2.584  1.00 92.19           O  
ATOM   2071  CG1 VAL B 192     -16.781  18.203   1.517  1.00 92.19           C  
ATOM   2072  CG2 VAL B 192     -18.484  16.703   0.426  1.00 92.19           C  
ATOM   2073  N   PHE B 193     -13.812  16.625   0.863  1.00 95.94           N  
ATOM   2074  CA  PHE B 193     -12.594  17.016   1.564  1.00 95.94           C  
ATOM   2075  C   PHE B 193     -11.914  18.172   0.848  1.00 95.94           C  
ATOM   2076  CB  PHE B 193     -11.633  15.836   1.687  1.00 95.94           C  
ATOM   2077  O   PHE B 193     -12.031  18.312  -0.372  1.00 95.94           O  
ATOM   2078  CG  PHE B 193     -11.211  15.258   0.363  1.00 95.94           C  
ATOM   2079  CD1 PHE B 193     -11.953  14.242  -0.232  1.00 95.94           C  
ATOM   2080  CD2 PHE B 193     -10.078  15.727  -0.286  1.00 95.94           C  
ATOM   2081  CE1 PHE B 193     -11.570  13.703  -1.457  1.00 95.94           C  
ATOM   2082  CE2 PHE B 193      -9.688  15.188  -1.510  1.00 95.94           C  
ATOM   2083  CZ  PHE B 193     -10.430  14.180  -2.094  1.00 95.94           C  
ATOM   2084  N   GLN B 194     -11.258  19.031   1.608  1.00 96.31           N  
ATOM   2085  CA  GLN B 194     -10.695  20.266   1.077  1.00 96.31           C  
ATOM   2086  C   GLN B 194      -9.180  20.172   0.947  1.00 96.31           C  
ATOM   2087  CB  GLN B 194     -11.070  21.453   1.965  1.00 96.31           C  
ATOM   2088  O   GLN B 194      -8.531  21.109   0.472  1.00 96.31           O  
ATOM   2089  CG  GLN B 194     -12.531  21.875   1.847  1.00 96.31           C  
ATOM   2090  CD  GLN B 194     -13.469  20.922   2.578  1.00 96.31           C  
ATOM   2091  NE2 GLN B 194     -14.516  20.484   1.889  1.00 96.31           N  
ATOM   2092  OE1 GLN B 194     -13.258  20.609   3.752  1.00 96.31           O  
ATOM   2093  N   GLY B 195      -8.555  19.109   1.372  1.00 97.75           N  
ATOM   2094  CA  GLY B 195      -7.129  18.828   1.260  1.00 97.75           C  
ATOM   2095  C   GLY B 195      -6.805  17.344   1.313  1.00 97.75           C  
ATOM   2096  O   GLY B 195      -7.512  16.578   1.968  1.00 97.75           O  
ATOM   2097  N   LEU B 196      -5.734  17.016   0.622  1.00 98.56           N  
ATOM   2098  CA  LEU B 196      -5.305  15.617   0.579  1.00 98.56           C  
ATOM   2099  C   LEU B 196      -3.865  15.477   1.059  1.00 98.56           C  
ATOM   2100  CB  LEU B 196      -5.441  15.055  -0.839  1.00 98.56           C  
ATOM   2101  O   LEU B 196      -2.979  16.203   0.594  1.00 98.56           O  
ATOM   2102  CG  LEU B 196      -5.039  13.594  -1.032  1.00 98.56           C  
ATOM   2103  CD1 LEU B 196      -6.082  12.672  -0.413  1.00 98.56           C  
ATOM   2104  CD2 LEU B 196      -4.852  13.281  -2.514  1.00 98.56           C  
ATOM   2105  N   ILE B 197      -3.715  14.617   2.031  1.00 98.50           N  
ATOM   2106  CA  ILE B 197      -2.367  14.148   2.336  1.00 98.50           C  
ATOM   2107  C   ILE B 197      -2.045  12.922   1.476  1.00 98.50           C  
ATOM   2108  CB  ILE B 197      -2.215  13.805   3.834  1.00 98.50           C  
ATOM   2109  O   ILE B 197      -2.564  11.836   1.717  1.00 98.50           O  
ATOM   2110  CG1 ILE B 197      -2.615  15.000   4.699  1.00 98.50           C  
ATOM   2111  CG2 ILE B 197      -0.781  13.359   4.141  1.00 98.50           C  
ATOM   2112  CD1 ILE B 197      -2.617  14.711   6.195  1.00 98.50           C  
ATOM   2113  N   ALA B 198      -1.198  13.117   0.495  1.00 98.12           N  
ATOM   2114  CA  ALA B 198      -0.844  12.047  -0.434  1.00 98.12           C  
ATOM   2115  C   ALA B 198       0.142  11.070   0.204  1.00 98.12           C  
ATOM   2116  CB  ALA B 198      -0.259  12.625  -1.718  1.00 98.12           C  
ATOM   2117  O   ALA B 198       1.041  11.484   0.942  1.00 98.12           O  
ATOM   2118  N   PRO B 199      -0.031   9.789  -0.089  1.00 96.94           N  
ATOM   2119  CA  PRO B 199       0.807   8.766   0.538  1.00 96.94           C  
ATOM   2120  C   PRO B 199       2.283   8.906   0.182  1.00 96.94           C  
ATOM   2121  CB  PRO B 199       0.238   7.457  -0.019  1.00 96.94           C  
ATOM   2122  O   PRO B 199       2.643   8.898  -0.999  1.00 96.94           O  
ATOM   2123  CG  PRO B 199      -1.127   7.812  -0.512  1.00 96.94           C  
ATOM   2124  CD  PRO B 199      -1.114   9.250  -0.957  1.00 96.94           C  
ATOM   2125  N   GLY B 200       3.133   8.930   1.184  1.00 95.25           N  
ATOM   2126  CA  GLY B 200       4.559   9.141   0.983  1.00 95.25           C  
ATOM   2127  C   GLY B 200       5.211   8.039   0.170  1.00 95.25           C  
ATOM   2128  O   GLY B 200       5.844   8.305  -0.854  1.00 95.25           O  
ATOM   2129  N   HIS B 201       4.953   6.824   0.513  1.00 95.31           N  
ATOM   2130  CA  HIS B 201       5.688   5.738  -0.124  1.00 95.31           C  
ATOM   2131  C   HIS B 201       5.152   5.457  -1.524  1.00 95.31           C  
ATOM   2132  CB  HIS B 201       5.613   4.469   0.729  1.00 95.31           C  
ATOM   2133  O   HIS B 201       5.914   5.102  -2.426  1.00 95.31           O  
ATOM   2134  CG  HIS B 201       6.371   4.566   2.016  1.00 95.31           C  
ATOM   2135  CD2 HIS B 201       7.398   5.371   2.385  1.00 95.31           C  
ATOM   2136  ND1 HIS B 201       6.094   3.770   3.104  1.00 95.31           N  
ATOM   2137  CE1 HIS B 201       6.918   4.078   4.090  1.00 95.31           C  
ATOM   2138  NE2 HIS B 201       7.719   5.047   3.680  1.00 95.31           N  
ATOM   2139  N   VAL B 202       3.879   5.598  -1.711  1.00 97.69           N  
ATOM   2140  CA  VAL B 202       3.352   5.551  -3.070  1.00 97.69           C  
ATOM   2141  C   VAL B 202       4.035   6.613  -3.928  1.00 97.69           C  
ATOM   2142  CB  VAL B 202       1.819   5.758  -3.092  1.00 97.69           C  
ATOM   2143  O   VAL B 202       4.438   6.340  -5.062  1.00 97.69           O  
ATOM   2144  CG1 VAL B 202       1.336   6.074  -4.504  1.00 97.69           C  
ATOM   2145  CG2 VAL B 202       1.109   4.520  -2.545  1.00 97.69           C  
ATOM   2146  N   SER B 203       4.242   7.773  -3.379  1.00 97.94           N  
ATOM   2147  CA  SER B 203       4.824   8.906  -4.098  1.00 97.94           C  
ATOM   2148  C   SER B 203       6.301   8.664  -4.402  1.00 97.94           C  
ATOM   2149  CB  SER B 203       4.660  10.195  -3.291  1.00 97.94           C  
ATOM   2150  O   SER B 203       6.859   9.289  -5.305  1.00 97.94           O  
ATOM   2151  OG  SER B 203       3.291  10.453  -3.031  1.00 97.94           O  
ATOM   2152  N   THR B 204       6.965   7.789  -3.617  1.00 96.81           N  
ATOM   2153  CA  THR B 204       8.336   7.438  -3.986  1.00 96.81           C  
ATOM   2154  C   THR B 204       8.359   6.727  -5.336  1.00 96.81           C  
ATOM   2155  CB  THR B 204       8.984   6.543  -2.916  1.00 96.81           C  
ATOM   2156  O   THR B 204       9.367   6.777  -6.047  1.00 96.81           O  
ATOM   2157  CG2 THR B 204       8.977   7.223  -1.551  1.00 96.81           C  
ATOM   2158  OG1 THR B 204       8.266   5.309  -2.830  1.00 96.81           O  
ATOM   2159  N   ILE B 205       7.270   6.109  -5.676  1.00 98.25           N  
ATOM   2160  CA  ILE B 205       7.188   5.383  -6.938  1.00 98.25           C  
ATOM   2161  C   ILE B 205       6.703   6.316  -8.047  1.00 98.25           C  
ATOM   2162  CB  ILE B 205       6.254   4.156  -6.824  1.00 98.25           C  
ATOM   2163  O   ILE B 205       7.391   6.512  -9.047  1.00 98.25           O  
ATOM   2164  CG1 ILE B 205       6.734   3.221  -5.707  1.00 98.25           C  
ATOM   2165  CG2 ILE B 205       6.168   3.416  -8.164  1.00 98.25           C  
ATOM   2166  CD1 ILE B 205       8.156   2.711  -5.898  1.00 98.25           C  
ATOM   2167  N   ILE B 206       5.582   6.984  -7.848  1.00 98.56           N  
ATOM   2168  CA  ILE B 206       4.930   7.676  -8.953  1.00 98.56           C  
ATOM   2169  C   ILE B 206       5.336   9.148  -8.953  1.00 98.56           C  
ATOM   2170  CB  ILE B 206       3.393   7.543  -8.875  1.00 98.56           C  
ATOM   2171  O   ILE B 206       5.000   9.891  -9.875  1.00 98.56           O  
ATOM   2172  CG1 ILE B 206       2.859   8.242  -7.621  1.00 98.56           C  
ATOM   2173  CG2 ILE B 206       2.975   6.070  -8.898  1.00 98.56           C  
ATOM   2174  CD1 ILE B 206       1.341   8.336  -7.559  1.00 98.56           C  
ATOM   2175  N   GLY B 207       6.027   9.609  -7.902  1.00 98.50           N  
ATOM   2176  CA  GLY B 207       6.438  11.000  -7.809  1.00 98.50           C  
ATOM   2177  C   GLY B 207       5.297  11.938  -7.461  1.00 98.50           C  
ATOM   2178  O   GLY B 207       4.152  11.508  -7.312  1.00 98.50           O  
ATOM   2179  N   VAL B 208       5.730  13.188  -7.320  1.00 98.38           N  
ATOM   2180  CA  VAL B 208       4.730  14.234  -7.164  1.00 98.38           C  
ATOM   2181  C   VAL B 208       3.875  14.328  -8.422  1.00 98.38           C  
ATOM   2182  CB  VAL B 208       5.387  15.602  -6.863  1.00 98.38           C  
ATOM   2183  O   VAL B 208       2.656  14.508  -8.344  1.00 98.38           O  
ATOM   2184  CG1 VAL B 208       4.328  16.703  -6.770  1.00 98.38           C  
ATOM   2185  CG2 VAL B 208       6.199  15.531  -5.574  1.00 98.38           C  
ATOM   2186  N   LYS B 209       4.496  14.078  -9.508  1.00 98.00           N  
ATOM   2187  CA  LYS B 209       3.885  14.164 -10.836  1.00 98.00           C  
ATOM   2188  C   LYS B 209       2.652  13.266 -10.930  1.00 98.00           C  
ATOM   2189  CB  LYS B 209       4.895  13.781 -11.914  1.00 98.00           C  
ATOM   2190  O   LYS B 209       1.671  13.625 -11.586  1.00 98.00           O  
ATOM   2191  CG  LYS B 209       4.355  13.906 -13.336  1.00 98.00           C  
ATOM   2192  CD  LYS B 209       5.410  13.531 -14.367  1.00 98.00           C  
ATOM   2193  CE  LYS B 209       4.871  13.656 -15.789  1.00 98.00           C  
ATOM   2194  NZ  LYS B 209       5.902  13.297 -16.812  1.00 98.00           N  
ATOM   2195  N   GLY B 210       2.691  12.164 -10.312  1.00 98.19           N  
ATOM   2196  CA  GLY B 210       1.595  11.211 -10.383  1.00 98.19           C  
ATOM   2197  C   GLY B 210       0.321  11.719  -9.734  1.00 98.19           C  
ATOM   2198  O   GLY B 210      -0.764  11.188  -9.984  1.00 98.19           O  
ATOM   2199  N   TRP B 211       0.436  12.758  -8.930  1.00 98.31           N  
ATOM   2200  CA  TRP B 211      -0.694  13.281  -8.164  1.00 98.31           C  
ATOM   2201  C   TRP B 211      -1.188  14.594  -8.758  1.00 98.31           C  
ATOM   2202  CB  TRP B 211      -0.309  13.477  -6.699  1.00 98.31           C  
ATOM   2203  O   TRP B 211      -2.295  15.047  -8.453  1.00 98.31           O  
ATOM   2204  CG  TRP B 211      -0.030  12.203  -5.965  1.00 98.31           C  
ATOM   2205  CD1 TRP B 211       1.194  11.656  -5.699  1.00 98.31           C  
ATOM   2206  CD2 TRP B 211      -0.999  11.312  -5.402  1.00 98.31           C  
ATOM   2207  CE2 TRP B 211      -0.290  10.242  -4.812  1.00 98.31           C  
ATOM   2208  CE3 TRP B 211      -2.398  11.312  -5.344  1.00 98.31           C  
ATOM   2209  NE1 TRP B 211       1.045  10.477  -5.004  1.00 98.31           N  
ATOM   2210  CH2 TRP B 211      -2.307   9.211  -4.121  1.00 98.31           C  
ATOM   2211  CZ2 TRP B 211      -0.936   9.180  -4.168  1.00 98.31           C  
ATOM   2212  CZ3 TRP B 211      -3.039  10.258  -4.699  1.00 98.31           C  
ATOM   2213  N   GLU B 212      -0.454  15.266  -9.586  1.00 97.62           N  
ATOM   2214  CA  GLU B 212      -0.651  16.641 -10.023  1.00 97.62           C  
ATOM   2215  C   GLU B 212      -2.000  16.812 -10.711  1.00 97.62           C  
ATOM   2216  CB  GLU B 212       0.479  17.078 -10.953  1.00 97.62           C  
ATOM   2217  O   GLU B 212      -2.691  17.812 -10.492  1.00 97.62           O  
ATOM   2218  CG  GLU B 212       1.763  17.469 -10.234  1.00 97.62           C  
ATOM   2219  CD  GLU B 212       2.854  17.969 -11.172  1.00 97.62           C  
ATOM   2220  OE1 GLU B 212       3.619  18.875 -10.781  1.00 97.62           O  
ATOM   2221  OE2 GLU B 212       2.941  17.438 -12.305  1.00 97.62           O  
ATOM   2222  N   TYR B 213      -2.383  15.867 -11.500  1.00 96.44           N  
ATOM   2223  CA  TYR B 213      -3.580  16.031 -12.320  1.00 96.44           C  
ATOM   2224  C   TYR B 213      -4.816  16.188 -11.445  1.00 96.44           C  
ATOM   2225  CB  TYR B 213      -3.760  14.828 -13.250  1.00 96.44           C  
ATOM   2226  O   TYR B 213      -5.809  16.797 -11.875  1.00 96.44           O  
ATOM   2227  CG  TYR B 213      -4.391  13.625 -12.586  1.00 96.44           C  
ATOM   2228  CD1 TYR B 213      -3.613  12.695 -11.898  1.00 96.44           C  
ATOM   2229  CD2 TYR B 213      -5.766  13.422 -12.648  1.00 96.44           C  
ATOM   2230  CE1 TYR B 213      -4.188  11.594 -11.281  1.00 96.44           C  
ATOM   2231  CE2 TYR B 213      -6.352  12.312 -12.039  1.00 96.44           C  
ATOM   2232  OH  TYR B 213      -6.133  10.312 -10.750  1.00 96.44           O  
ATOM   2233  CZ  TYR B 213      -5.559  11.406 -11.359  1.00 96.44           C  
ATOM   2234  N   LEU B 214      -4.789  15.680 -10.195  1.00 97.00           N  
ATOM   2235  CA  LEU B 214      -5.926  15.836  -9.297  1.00 97.00           C  
ATOM   2236  C   LEU B 214      -6.082  17.297  -8.867  1.00 97.00           C  
ATOM   2237  CB  LEU B 214      -5.766  14.945  -8.062  1.00 97.00           C  
ATOM   2238  O   LEU B 214      -7.203  17.797  -8.773  1.00 97.00           O  
ATOM   2239  CG  LEU B 214      -5.895  13.438  -8.297  1.00 97.00           C  
ATOM   2240  CD1 LEU B 214      -5.504  12.672  -7.039  1.00 97.00           C  
ATOM   2241  CD2 LEU B 214      -7.312  13.086  -8.734  1.00 97.00           C  
ATOM   2242  N   THR B 215      -4.953  17.906  -8.570  1.00 96.94           N  
ATOM   2243  CA  THR B 215      -4.977  19.312  -8.211  1.00 96.94           C  
ATOM   2244  C   THR B 215      -5.375  20.172  -9.414  1.00 96.94           C  
ATOM   2245  CB  THR B 215      -3.605  19.781  -7.684  1.00 96.94           C  
ATOM   2246  O   THR B 215      -6.223  21.062  -9.297  1.00 96.94           O  
ATOM   2247  CG2 THR B 215      -3.627  21.266  -7.336  1.00 96.94           C  
ATOM   2248  OG1 THR B 215      -3.275  19.031  -6.512  1.00 96.94           O  
ATOM   2249  N   GLU B 216      -4.875  19.906 -10.578  1.00 96.19           N  
ATOM   2250  CA  GLU B 216      -5.148  20.672 -11.789  1.00 96.19           C  
ATOM   2251  C   GLU B 216      -6.605  20.531 -12.211  1.00 96.19           C  
ATOM   2252  CB  GLU B 216      -4.227  20.219 -12.922  1.00 96.19           C  
ATOM   2253  O   GLU B 216      -7.262  21.531 -12.531  1.00 96.19           O  
ATOM   2254  CG  GLU B 216      -2.764  20.578 -12.711  1.00 96.19           C  
ATOM   2255  CD  GLU B 216      -1.849  20.047 -13.797  1.00 96.19           C  
ATOM   2256  OE1 GLU B 216      -0.637  20.359 -13.781  1.00 96.19           O  
ATOM   2257  OE2 GLU B 216      -2.348  19.312 -14.680  1.00 96.19           O  
ATOM   2258  N   LYS B 217      -7.086  19.375 -12.141  1.00 95.94           N  
ATOM   2259  CA  LYS B 217      -8.406  19.094 -12.688  1.00 95.94           C  
ATOM   2260  C   LYS B 217      -9.508  19.375 -11.664  1.00 95.94           C  
ATOM   2261  CB  LYS B 217      -8.492  17.641 -13.156  1.00 95.94           C  
ATOM   2262  O   LYS B 217     -10.602  19.797 -12.031  1.00 95.94           O  
ATOM   2263  CG  LYS B 217      -9.805  17.281 -13.844  1.00 95.94           C  
ATOM   2264  CD  LYS B 217      -9.781  15.859 -14.398  1.00 95.94           C  
ATOM   2265  CE  LYS B 217     -11.133  15.469 -14.984  1.00 95.94           C  
ATOM   2266  NZ  LYS B 217     -11.133  14.055 -15.477  1.00 95.94           N  
ATOM   2267  N   TYR B 218      -9.234  19.156 -10.359  1.00 95.50           N  
ATOM   2268  CA  TYR B 218     -10.320  19.203  -9.383  1.00 95.50           C  
ATOM   2269  C   TYR B 218     -10.070  20.281  -8.336  1.00 95.50           C  
ATOM   2270  CB  TYR B 218     -10.477  17.844  -8.695  1.00 95.50           C  
ATOM   2271  O   TYR B 218     -10.891  20.484  -7.438  1.00 95.50           O  
ATOM   2272  CG  TYR B 218     -10.930  16.734  -9.625  1.00 95.50           C  
ATOM   2273  CD1 TYR B 218     -12.281  16.547  -9.898  1.00 95.50           C  
ATOM   2274  CD2 TYR B 218     -10.000  15.898 -10.234  1.00 95.50           C  
ATOM   2275  CE1 TYR B 218     -12.703  15.531 -10.750  1.00 95.50           C  
ATOM   2276  CE2 TYR B 218     -10.414  14.883 -11.094  1.00 95.50           C  
ATOM   2277  OH  TYR B 218     -12.172  13.703 -12.195  1.00 95.50           O  
ATOM   2278  CZ  TYR B 218     -11.758  14.703 -11.344  1.00 95.50           C  
ATOM   2279  N   GLY B 219      -8.914  20.938  -8.406  1.00 95.25           N  
ATOM   2280  CA  GLY B 219      -8.625  22.031  -7.504  1.00 95.25           C  
ATOM   2281  C   GLY B 219      -8.430  21.594  -6.062  1.00 95.25           C  
ATOM   2282  O   GLY B 219      -8.805  22.312  -5.133  1.00 95.25           O  
ATOM   2283  N   ILE B 220      -7.949  20.391  -5.824  1.00 94.19           N  
ATOM   2284  CA  ILE B 220      -7.742  19.906  -4.469  1.00 94.19           C  
ATOM   2285  C   ILE B 220      -6.293  20.141  -4.043  1.00 94.19           C  
ATOM   2286  CB  ILE B 220      -8.086  18.406  -4.355  1.00 94.19           C  
ATOM   2287  O   ILE B 220      -5.363  19.641  -4.672  1.00 94.19           O  
ATOM   2288  CG1 ILE B 220      -9.578  18.172  -4.637  1.00 94.19           C  
ATOM   2289  CG2 ILE B 220      -7.695  17.859  -2.979  1.00 94.19           C  
ATOM   2290  CD1 ILE B 220     -10.477  18.438  -3.436  1.00 94.19           C  
ATOM   2291  N   PRO B 221      -6.043  20.969  -2.975  1.00 97.69           N  
ATOM   2292  CA  PRO B 221      -4.684  21.062  -2.438  1.00 97.69           C  
ATOM   2293  C   PRO B 221      -4.145  19.719  -1.941  1.00 97.69           C  
ATOM   2294  CB  PRO B 221      -4.832  22.062  -1.280  1.00 97.69           C  
ATOM   2295  O   PRO B 221      -4.895  18.938  -1.367  1.00 97.69           O  
ATOM   2296  CG  PRO B 221      -6.129  22.750  -1.543  1.00 97.69           C  
ATOM   2297  CD  PRO B 221      -7.039  21.812  -2.273  1.00 97.69           C  
ATOM   2298  N   GLN B 222      -2.885  19.484  -2.232  1.00 98.44           N  
ATOM   2299  CA  GLN B 222      -2.268  18.234  -1.823  1.00 98.44           C  
ATOM   2300  C   GLN B 222      -0.913  18.469  -1.162  1.00 98.44           C  
ATOM   2301  CB  GLN B 222      -2.107  17.297  -3.023  1.00 98.44           C  
ATOM   2302  O   GLN B 222      -0.192  19.406  -1.534  1.00 98.44           O  
ATOM   2303  CG  GLN B 222      -3.428  16.844  -3.631  1.00 98.44           C  
ATOM   2304  CD  GLN B 222      -3.240  15.984  -4.867  1.00 98.44           C  
ATOM   2305  NE2 GLN B 222      -3.447  16.578  -6.039  1.00 98.44           N  
ATOM   2306  OE1 GLN B 222      -2.914  14.797  -4.773  1.00 98.44           O  
ATOM   2307  N   VAL B 223      -0.577  17.625  -0.197  1.00 98.00           N  
ATOM   2308  CA  VAL B 223       0.762  17.594   0.381  1.00 98.00           C  
ATOM   2309  C   VAL B 223       1.248  16.141   0.451  1.00 98.00           C  
ATOM   2310  CB  VAL B 223       0.794  18.234   1.786  1.00 98.00           C  
ATOM   2311  O   VAL B 223       0.632  15.305   1.113  1.00 98.00           O  
ATOM   2312  CG1 VAL B 223       2.191  18.125   2.395  1.00 98.00           C  
ATOM   2313  CG2 VAL B 223       0.341  19.688   1.718  1.00 98.00           C  
ATOM   2314  N   VAL B 224       2.285  15.836  -0.257  1.00 97.69           N  
ATOM   2315  CA  VAL B 224       2.969  14.562  -0.068  1.00 97.69           C  
ATOM   2316  C   VAL B 224       3.727  14.570   1.259  1.00 97.69           C  
ATOM   2317  CB  VAL B 224       3.938  14.258  -1.232  1.00 97.69           C  
ATOM   2318  O   VAL B 224       4.598  15.422   1.477  1.00 97.69           O  
ATOM   2319  CG1 VAL B 224       4.684  12.953  -0.987  1.00 97.69           C  
ATOM   2320  CG2 VAL B 224       3.180  14.203  -2.557  1.00 97.69           C  
ATOM   2321  N   ALA B 225       3.420  13.602   2.088  1.00 95.00           N  
ATOM   2322  CA  ALA B 225       3.982  13.680   3.434  1.00 95.00           C  
ATOM   2323  C   ALA B 225       4.688  12.383   3.814  1.00 95.00           C  
ATOM   2324  CB  ALA B 225       2.891  14.008   4.449  1.00 95.00           C  
ATOM   2325  O   ALA B 225       4.336  11.312   3.316  1.00 95.00           O  
ATOM   2326  N   GLY B 226       5.688  12.562   4.738  1.00 91.94           N  
ATOM   2327  CA  GLY B 226       6.285  11.398   5.383  1.00 91.94           C  
ATOM   2328  C   GLY B 226       5.402  10.797   6.453  1.00 91.94           C  
ATOM   2329  O   GLY B 226       4.188  11.016   6.461  1.00 91.94           O  
ATOM   2330  N   PHE B 227       6.039   9.984   7.355  1.00 90.69           N  
ATOM   2331  CA  PHE B 227       5.211   9.148   8.219  1.00 90.69           C  
ATOM   2332  C   PHE B 227       5.500   9.438   9.688  1.00 90.69           C  
ATOM   2333  CB  PHE B 227       5.441   7.664   7.918  1.00 90.69           C  
ATOM   2334  O   PHE B 227       4.898   8.828  10.578  1.00 90.69           O  
ATOM   2335  CG  PHE B 227       5.000   7.246   6.543  1.00 90.69           C  
ATOM   2336  CD1 PHE B 227       3.678   6.887   6.301  1.00 90.69           C  
ATOM   2337  CD2 PHE B 227       5.902   7.215   5.488  1.00 90.69           C  
ATOM   2338  CE1 PHE B 227       3.264   6.504   5.027  1.00 90.69           C  
ATOM   2339  CE2 PHE B 227       5.496   6.828   4.215  1.00 90.69           C  
ATOM   2340  CZ  PHE B 227       4.176   6.473   3.986  1.00 90.69           C  
ATOM   2341  N   GLU B 228       6.395  10.289   9.930  1.00 88.31           N  
ATOM   2342  CA  GLU B 228       6.590  10.742  11.305  1.00 88.31           C  
ATOM   2343  C   GLU B 228       5.480  11.703  11.734  1.00 88.31           C  
ATOM   2344  CB  GLU B 228       7.957  11.414  11.469  1.00 88.31           C  
ATOM   2345  O   GLU B 228       4.836  12.328  10.891  1.00 88.31           O  
ATOM   2346  CG  GLU B 228       9.133  10.492  11.164  1.00 88.31           C  
ATOM   2347  CD  GLU B 228       9.227   9.312  12.117  1.00 88.31           C  
ATOM   2348  OE1 GLU B 228       9.672   8.219  11.688  1.00 88.31           O  
ATOM   2349  OE2 GLU B 228       8.852   9.477  13.297  1.00 88.31           O  
ATOM   2350  N   PRO B 229       5.203  11.789  13.039  1.00 91.56           N  
ATOM   2351  CA  PRO B 229       4.117  12.656  13.484  1.00 91.56           C  
ATOM   2352  C   PRO B 229       4.277  14.102  13.008  1.00 91.56           C  
ATOM   2353  CB  PRO B 229       4.203  12.586  15.016  1.00 91.56           C  
ATOM   2354  O   PRO B 229       3.295  14.742  12.625  1.00 91.56           O  
ATOM   2355  CG  PRO B 229       5.551  11.992  15.289  1.00 91.56           C  
ATOM   2356  CD  PRO B 229       5.961  11.164  14.102  1.00 91.56           C  
ATOM   2357  N   ASN B 230       5.473  14.531  12.992  1.00 90.44           N  
ATOM   2358  CA  ASN B 230       5.680  15.914  12.586  1.00 90.44           C  
ATOM   2359  C   ASN B 230       5.523  16.094  11.078  1.00 90.44           C  
ATOM   2360  CB  ASN B 230       7.055  16.406  13.039  1.00 90.44           C  
ATOM   2361  O   ASN B 230       5.129  17.156  10.609  1.00 90.44           O  
ATOM   2362  CG  ASN B 230       7.148  16.594  14.539  1.00 90.44           C  
ATOM   2363  ND2 ASN B 230       8.375  16.641  15.055  1.00 90.44           N  
ATOM   2364  OD1 ASN B 230       6.133  16.688  15.227  1.00 90.44           O  
ATOM   2365  N   ASP B 231       5.793  15.039  10.297  1.00 91.94           N  
ATOM   2366  CA  ASP B 231       5.473  15.086   8.875  1.00 91.94           C  
ATOM   2367  C   ASP B 231       3.982  15.352   8.656  1.00 91.94           C  
ATOM   2368  CB  ASP B 231       5.883  13.781   8.188  1.00 91.94           C  
ATOM   2369  O   ASP B 231       3.609  16.219   7.859  1.00 91.94           O  
ATOM   2370  CG  ASP B 231       7.391  13.609   8.102  1.00 91.94           C  
ATOM   2371  OD1 ASP B 231       8.102  14.594   7.797  1.00 91.94           O  
ATOM   2372  OD2 ASP B 231       7.867  12.477   8.328  1.00 91.94           O  
ATOM   2373  N   VAL B 232       3.191  14.656   9.391  1.00 95.06           N  
ATOM   2374  CA  VAL B 232       1.743  14.719   9.227  1.00 95.06           C  
ATOM   2375  C   VAL B 232       1.222  16.062   9.711  1.00 95.06           C  
ATOM   2376  CB  VAL B 232       1.039  13.570   9.984  1.00 95.06           C  
ATOM   2377  O   VAL B 232       0.407  16.703   9.039  1.00 95.06           O  
ATOM   2378  CG1 VAL B 232      -0.479  13.734   9.922  1.00 95.06           C  
ATOM   2379  CG2 VAL B 232       1.453  12.219   9.398  1.00 95.06           C  
ATOM   2380  N   LEU B 233       1.719  16.516  10.820  1.00 94.88           N  
ATOM   2381  CA  LEU B 233       1.291  17.797  11.352  1.00 94.88           C  
ATOM   2382  C   LEU B 233       1.663  18.938  10.406  1.00 94.88           C  
ATOM   2383  CB  LEU B 233       1.917  18.047  12.727  1.00 94.88           C  
ATOM   2384  O   LEU B 233       0.870  19.844  10.188  1.00 94.88           O  
ATOM   2385  CG  LEU B 233       1.351  17.219  13.891  1.00 94.88           C  
ATOM   2386  CD1 LEU B 233       2.238  17.359  15.117  1.00 94.88           C  
ATOM   2387  CD2 LEU B 233      -0.078  17.656  14.203  1.00 94.88           C  
ATOM   2388  N   MET B 234       2.805  18.859   9.867  1.00 93.62           N  
ATOM   2389  CA  MET B 234       3.232  19.859   8.891  1.00 93.62           C  
ATOM   2390  C   MET B 234       2.322  19.844   7.668  1.00 93.62           C  
ATOM   2391  CB  MET B 234       4.680  19.609   8.469  1.00 93.62           C  
ATOM   2392  O   MET B 234       1.912  20.906   7.188  1.00 93.62           O  
ATOM   2393  CG  MET B 234       5.246  20.688   7.555  1.00 93.62           C  
ATOM   2394  SD  MET B 234       5.434  22.297   8.406  1.00 93.62           S  
ATOM   2395  CE  MET B 234       6.820  21.922   9.508  1.00 93.62           C  
ATOM   2396  N   ALA B 235       2.033  18.703   7.199  1.00 96.12           N  
ATOM   2397  CA  ALA B 235       1.143  18.578   6.047  1.00 96.12           C  
ATOM   2398  C   ALA B 235      -0.215  19.219   6.336  1.00 96.12           C  
ATOM   2399  CB  ALA B 235       0.970  17.109   5.652  1.00 96.12           C  
ATOM   2400  O   ALA B 235      -0.765  19.938   5.500  1.00 96.12           O  
ATOM   2401  N   ILE B 236      -0.737  18.953   7.492  1.00 97.19           N  
ATOM   2402  CA  ILE B 236      -2.023  19.516   7.891  1.00 97.19           C  
ATOM   2403  C   ILE B 236      -1.938  21.047   7.898  1.00 97.19           C  
ATOM   2404  CB  ILE B 236      -2.461  19.000   9.281  1.00 97.19           C  
ATOM   2405  O   ILE B 236      -2.812  21.719   7.352  1.00 97.19           O  
ATOM   2406  CG1 ILE B 236      -2.816  17.516   9.203  1.00 97.19           C  
ATOM   2407  CG2 ILE B 236      -3.637  19.828   9.812  1.00 97.19           C  
ATOM   2408  CD1 ILE B 236      -2.963  16.844  10.562  1.00 97.19           C  
ATOM   2409  N   LEU B 237      -0.867  21.531   8.500  1.00 95.75           N  
ATOM   2410  CA  LEU B 237      -0.677  22.984   8.547  1.00 95.75           C  
ATOM   2411  C   LEU B 237      -0.611  23.578   7.145  1.00 95.75           C  
ATOM   2412  CB  LEU B 237       0.599  23.328   9.320  1.00 95.75           C  
ATOM   2413  O   LEU B 237      -1.283  24.562   6.848  1.00 95.75           O  
ATOM   2414  CG  LEU B 237       0.958  24.812   9.406  1.00 95.75           C  
ATOM   2415  CD1 LEU B 237      -0.172  25.594  10.062  1.00 95.75           C  
ATOM   2416  CD2 LEU B 237       2.266  25.000  10.164  1.00 95.75           C  
ATOM   2417  N   MET B 238       0.169  22.969   6.277  1.00 95.12           N  
ATOM   2418  CA  MET B 238       0.315  23.453   4.906  1.00 95.12           C  
ATOM   2419  C   MET B 238      -1.027  23.438   4.180  1.00 95.12           C  
ATOM   2420  CB  MET B 238       1.327  22.594   4.141  1.00 95.12           C  
ATOM   2421  O   MET B 238      -1.353  24.375   3.457  1.00 95.12           O  
ATOM   2422  CG  MET B 238       2.768  22.812   4.582  1.00 95.12           C  
ATOM   2423  SD  MET B 238       3.932  21.656   3.764  1.00 95.12           S  
ATOM   2424  CE  MET B 238       5.512  22.281   4.391  1.00 95.12           C  
ATOM   2425  N   LEU B 239      -1.831  22.469   4.426  1.00 97.38           N  
ATOM   2426  CA  LEU B 239      -3.123  22.359   3.758  1.00 97.38           C  
ATOM   2427  C   LEU B 239      -4.090  23.422   4.262  1.00 97.38           C  
ATOM   2428  CB  LEU B 239      -3.721  20.969   3.975  1.00 97.38           C  
ATOM   2429  O   LEU B 239      -4.859  23.984   3.484  1.00 97.38           O  
ATOM   2430  CG  LEU B 239      -3.084  19.828   3.180  1.00 97.38           C  
ATOM   2431  CD1 LEU B 239      -3.574  18.469   3.703  1.00 97.38           C  
ATOM   2432  CD2 LEU B 239      -3.393  19.969   1.694  1.00 97.38           C  
ATOM   2433  N   ILE B 240      -4.066  23.703   5.543  1.00 96.50           N  
ATOM   2434  CA  ILE B 240      -4.910  24.750   6.105  1.00 96.50           C  
ATOM   2435  C   ILE B 240      -4.562  26.094   5.461  1.00 96.50           C  
ATOM   2436  CB  ILE B 240      -4.754  24.844   7.641  1.00 96.50           C  
ATOM   2437  O   ILE B 240      -5.453  26.828   5.039  1.00 96.50           O  
ATOM   2438  CG1 ILE B 240      -5.375  23.609   8.312  1.00 96.50           C  
ATOM   2439  CG2 ILE B 240      -5.383  26.125   8.172  1.00 96.50           C  
ATOM   2440  CD1 ILE B 240      -5.039  23.469   9.789  1.00 96.50           C  
ATOM   2441  N   ARG B 241      -3.324  26.344   5.332  1.00 94.00           N  
ATOM   2442  CA  ARG B 241      -2.883  27.609   4.750  1.00 94.00           C  
ATOM   2443  C   ARG B 241      -3.297  27.719   3.287  1.00 94.00           C  
ATOM   2444  CB  ARG B 241      -1.366  27.750   4.879  1.00 94.00           C  
ATOM   2445  O   ARG B 241      -3.820  28.734   2.857  1.00 94.00           O  
ATOM   2446  CG  ARG B 241      -0.894  28.062   6.293  1.00 94.00           C  
ATOM   2447  CD  ARG B 241       0.625  28.109   6.383  1.00 94.00           C  
ATOM   2448  NE  ARG B 241       1.072  28.594   7.684  1.00 94.00           N  
ATOM   2449  NH1 ARG B 241       3.322  28.281   7.258  1.00 94.00           N  
ATOM   2450  NH2 ARG B 241       2.639  29.141   9.273  1.00 94.00           N  
ATOM   2451  CZ  ARG B 241       2.344  28.672   8.070  1.00 94.00           C  
ATOM   2452  N   MET B 242      -3.078  26.641   2.529  1.00 94.81           N  
ATOM   2453  CA  MET B 242      -3.490  26.641   1.129  1.00 94.81           C  
ATOM   2454  C   MET B 242      -4.996  26.859   1.004  1.00 94.81           C  
ATOM   2455  CB  MET B 242      -3.088  25.344   0.444  1.00 94.81           C  
ATOM   2456  O   MET B 242      -5.453  27.578   0.116  1.00 94.81           O  
ATOM   2457  CG  MET B 242      -1.605  25.250   0.121  1.00 94.81           C  
ATOM   2458  SD  MET B 242      -1.212  23.828  -0.977  1.00 94.81           S  
ATOM   2459  CE  MET B 242      -1.226  22.484   0.232  1.00 94.81           C  
ATOM   2460  N   TYR B 243      -5.715  26.203   1.871  1.00 94.44           N  
ATOM   2461  CA  TYR B 243      -7.164  26.375   1.870  1.00 94.44           C  
ATOM   2462  C   TYR B 243      -7.555  27.828   2.111  1.00 94.44           C  
ATOM   2463  CB  TYR B 243      -7.805  25.469   2.936  1.00 94.44           C  
ATOM   2464  O   TYR B 243      -8.414  28.359   1.417  1.00 94.44           O  
ATOM   2465  CG  TYR B 243      -9.305  25.594   3.010  1.00 94.44           C  
ATOM   2466  CD1 TYR B 243      -9.922  26.234   4.086  1.00 94.44           C  
ATOM   2467  CD2 TYR B 243     -10.117  25.078   2.006  1.00 94.44           C  
ATOM   2468  CE1 TYR B 243     -11.305  26.344   4.160  1.00 94.44           C  
ATOM   2469  CE2 TYR B 243     -11.500  25.188   2.068  1.00 94.44           C  
ATOM   2470  OH  TYR B 243     -13.453  25.938   3.215  1.00 94.44           O  
ATOM   2471  CZ  TYR B 243     -12.086  25.828   3.146  1.00 94.44           C  
ATOM   2472  N   LYS B 244      -6.922  28.469   3.008  1.00 94.06           N  
ATOM   2473  CA  LYS B 244      -7.199  29.859   3.332  1.00 94.06           C  
ATOM   2474  C   LYS B 244      -6.820  30.781   2.176  1.00 94.06           C  
ATOM   2475  CB  LYS B 244      -6.453  30.281   4.602  1.00 94.06           C  
ATOM   2476  O   LYS B 244      -7.516  31.766   1.903  1.00 94.06           O  
ATOM   2477  CG  LYS B 244      -6.992  29.641   5.875  1.00 94.06           C  
ATOM   2478  CD  LYS B 244      -6.129  29.984   7.078  1.00 94.06           C  
ATOM   2479  CE  LYS B 244      -6.223  31.469   7.426  1.00 94.06           C  
ATOM   2480  NZ  LYS B 244      -5.383  31.812   8.617  1.00 94.06           N  
ATOM   2481  N   GLU B 245      -5.766  30.469   1.515  1.00 92.12           N  
ATOM   2482  CA  GLU B 245      -5.289  31.250   0.384  1.00 92.12           C  
ATOM   2483  C   GLU B 245      -6.191  31.078  -0.834  1.00 92.12           C  
ATOM   2484  CB  GLU B 245      -3.848  30.875   0.032  1.00 92.12           C  
ATOM   2485  O   GLU B 245      -6.195  31.906  -1.743  1.00 92.12           O  
ATOM   2486  CG  GLU B 245      -2.830  31.312   1.079  1.00 92.12           C  
ATOM   2487  CD  GLU B 245      -1.456  30.703   0.867  1.00 92.12           C  
ATOM   2488  OE1 GLU B 245      -0.593  30.812   1.768  1.00 92.12           O  
ATOM   2489  OE2 GLU B 245      -1.240  30.094  -0.207  1.00 92.12           O  
ATOM   2490  N   GLY B 246      -6.895  30.031  -0.889  1.00 92.12           N  
ATOM   2491  CA  GLY B 246      -7.742  29.734  -2.029  1.00 92.12           C  
ATOM   2492  C   GLY B 246      -6.965  29.266  -3.244  1.00 92.12           C  
ATOM   2493  O   GLY B 246      -7.406  29.453  -4.379  1.00 92.12           O  
ATOM   2494  N   GLU B 247      -5.723  28.812  -2.988  1.00 89.31           N  
ATOM   2495  CA  GLU B 247      -4.863  28.328  -4.062  1.00 89.31           C  
ATOM   2496  C   GLU B 247      -4.543  26.844  -3.881  1.00 89.31           C  
ATOM   2497  CB  GLU B 247      -3.568  29.141  -4.129  1.00 89.31           C  
ATOM   2498  O   GLU B 247      -3.975  26.453  -2.861  1.00 89.31           O  
ATOM   2499  CG  GLU B 247      -3.750  30.531  -4.707  1.00 89.31           C  
ATOM   2500  CD  GLU B 247      -2.436  31.250  -4.980  1.00 89.31           C  
ATOM   2501  OE1 GLU B 247      -2.459  32.406  -5.477  1.00 89.31           O  
ATOM   2502  OE2 GLU B 247      -1.373  30.656  -4.695  1.00 89.31           O  
ATOM   2503  N   ALA B 248      -5.004  26.141  -4.891  1.00 93.75           N  
ATOM   2504  CA  ALA B 248      -4.727  24.703  -4.844  1.00 93.75           C  
ATOM   2505  C   ALA B 248      -3.410  24.375  -5.543  1.00 93.75           C  
ATOM   2506  CB  ALA B 248      -5.871  23.922  -5.477  1.00 93.75           C  
ATOM   2507  O   ALA B 248      -3.227  24.703  -6.715  1.00 93.75           O  
ATOM   2508  N   ARG B 249      -2.480  23.844  -4.777  1.00 96.31           N  
ATOM   2509  CA  ARG B 249      -1.208  23.344  -5.293  1.00 96.31           C  
ATOM   2510  C   ARG B 249      -0.831  22.016  -4.645  1.00 96.31           C  
ATOM   2511  CB  ARG B 249      -0.100  24.375  -5.062  1.00 96.31           C  
ATOM   2512  O   ARG B 249      -1.521  21.547  -3.736  1.00 96.31           O  
ATOM   2513  CG  ARG B 249       0.057  24.797  -3.609  1.00 96.31           C  
ATOM   2514  CD  ARG B 249       1.068  25.922  -3.457  1.00 96.31           C  
ATOM   2515  NE  ARG B 249       1.193  26.344  -2.064  1.00 96.31           N  
ATOM   2516  NH1 ARG B 249       1.522  28.578  -2.562  1.00 96.31           N  
ATOM   2517  NH2 ARG B 249       1.504  27.875  -0.380  1.00 96.31           N  
ATOM   2518  CZ  ARG B 249       1.406  27.609  -1.672  1.00 96.31           C  
ATOM   2519  N   ILE B 250       0.178  21.406  -5.195  1.00 97.50           N  
ATOM   2520  CA  ILE B 250       0.741  20.219  -4.582  1.00 97.50           C  
ATOM   2521  C   ILE B 250       2.141  20.516  -4.051  1.00 97.50           C  
ATOM   2522  CB  ILE B 250       0.789  19.031  -5.586  1.00 97.50           C  
ATOM   2523  O   ILE B 250       2.973  21.078  -4.762  1.00 97.50           O  
ATOM   2524  CG1 ILE B 250       1.300  17.766  -4.895  1.00 97.50           C  
ATOM   2525  CG2 ILE B 250       1.659  19.391  -6.793  1.00 97.50           C  
ATOM   2526  CD1 ILE B 250       1.033  16.484  -5.676  1.00 97.50           C  
ATOM   2527  N   ILE B 251       2.324  20.219  -2.781  1.00 96.06           N  
ATOM   2528  CA  ILE B 251       3.602  20.469  -2.121  1.00 96.06           C  
ATOM   2529  C   ILE B 251       4.215  19.141  -1.675  1.00 96.06           C  
ATOM   2530  CB  ILE B 251       3.441  21.406  -0.912  1.00 96.06           C  
ATOM   2531  O   ILE B 251       3.502  18.234  -1.218  1.00 96.06           O  
ATOM   2532  CG1 ILE B 251       2.934  22.781  -1.374  1.00 96.06           C  
ATOM   2533  CG2 ILE B 251       4.762  21.547  -0.151  1.00 96.06           C  
ATOM   2534  CD1 ILE B 251       2.656  23.750  -0.237  1.00 96.06           C  
ATOM   2535  N   ASN B 252       5.496  19.031  -1.878  1.00 95.50           N  
ATOM   2536  CA  ASN B 252       6.227  17.859  -1.419  1.00 95.50           C  
ATOM   2537  C   ASN B 252       6.910  18.109  -0.077  1.00 95.50           C  
ATOM   2538  CB  ASN B 252       7.258  17.422  -2.465  1.00 95.50           C  
ATOM   2539  O   ASN B 252       8.039  18.594  -0.033  1.00 95.50           O  
ATOM   2540  CG  ASN B 252       7.918  16.094  -2.123  1.00 95.50           C  
ATOM   2541  ND2 ASN B 252       8.867  15.680  -2.953  1.00 95.50           N  
ATOM   2542  OD1 ASN B 252       7.574  15.461  -1.124  1.00 95.50           O  
ATOM   2543  N   GLU B 253       6.219  17.734   0.953  1.00 91.75           N  
ATOM   2544  CA  GLU B 253       6.801  17.828   2.289  1.00 91.75           C  
ATOM   2545  C   GLU B 253       7.828  16.719   2.521  1.00 91.75           C  
ATOM   2546  CB  GLU B 253       5.707  17.766   3.357  1.00 91.75           C  
ATOM   2547  O   GLU B 253       8.742  16.875   3.330  1.00 91.75           O  
ATOM   2548  CG  GLU B 253       6.215  18.000   4.773  1.00 91.75           C  
ATOM   2549  CD  GLU B 253       6.820  16.750   5.406  1.00 91.75           C  
ATOM   2550  OE1 GLU B 253       7.777  16.875   6.203  1.00 91.75           O  
ATOM   2551  OE2 GLU B 253       6.340  15.641   5.098  1.00 91.75           O  
ATOM   2552  N   TYR B 254       7.746  15.672   1.856  1.00 91.75           N  
ATOM   2553  CA  TYR B 254       8.594  14.500   2.025  1.00 91.75           C  
ATOM   2554  C   TYR B 254       9.750  14.516   1.025  1.00 91.75           C  
ATOM   2555  CB  TYR B 254       7.777  13.219   1.866  1.00 91.75           C  
ATOM   2556  O   TYR B 254      10.047  13.492   0.408  1.00 91.75           O  
ATOM   2557  CG  TYR B 254       8.391  12.016   2.555  1.00 91.75           C  
ATOM   2558  CD1 TYR B 254       8.102  10.727   2.129  1.00 91.75           C  
ATOM   2559  CD2 TYR B 254       9.250  12.180   3.631  1.00 91.75           C  
ATOM   2560  CE1 TYR B 254       8.656   9.617   2.760  1.00 91.75           C  
ATOM   2561  CE2 TYR B 254       9.820  11.078   4.270  1.00 91.75           C  
ATOM   2562  OH  TYR B 254      10.070   8.711   4.457  1.00 91.75           O  
ATOM   2563  CZ  TYR B 254       9.516   9.805   3.828  1.00 91.75           C  
ATOM   2564  N   GLU B 255      10.414  15.555   0.850  1.00 90.69           N  
ATOM   2565  CA  GLU B 255      11.461  15.773  -0.141  1.00 90.69           C  
ATOM   2566  C   GLU B 255      12.656  14.852   0.103  1.00 90.69           C  
ATOM   2567  CB  GLU B 255      11.922  17.234  -0.128  1.00 90.69           C  
ATOM   2568  O   GLU B 255      13.422  14.562  -0.818  1.00 90.69           O  
ATOM   2569  CG  GLU B 255      10.891  18.203  -0.688  1.00 90.69           C  
ATOM   2570  CD  GLU B 255      11.398  19.641  -0.774  1.00 90.69           C  
ATOM   2571  OE1 GLU B 255      10.695  20.500  -1.354  1.00 90.69           O  
ATOM   2572  OE2 GLU B 255      12.500  19.906  -0.259  1.00 90.69           O  
ATOM   2573  N   ARG B 256      12.820  14.438   1.305  1.00 88.56           N  
ATOM   2574  CA  ARG B 256      13.961  13.586   1.613  1.00 88.56           C  
ATOM   2575  C   ARG B 256      13.820  12.219   0.959  1.00 88.56           C  
ATOM   2576  CB  ARG B 256      14.125  13.430   3.127  1.00 88.56           C  
ATOM   2577  O   ARG B 256      14.797  11.469   0.835  1.00 88.56           O  
ATOM   2578  CG  ARG B 256      12.945  12.742   3.805  1.00 88.56           C  
ATOM   2579  CD  ARG B 256      13.094  12.750   5.320  1.00 88.56           C  
ATOM   2580  NE  ARG B 256      11.961  12.086   5.969  1.00 88.56           N  
ATOM   2581  NH1 ARG B 256      10.641  13.969   6.062  1.00 88.56           N  
ATOM   2582  NH2 ARG B 256       9.867  11.977   6.891  1.00 88.56           N  
ATOM   2583  CZ  ARG B 256      10.828  12.680   6.305  1.00 88.56           C  
ATOM   2584  N   ALA B 257      12.586  11.875   0.515  1.00 91.38           N  
ATOM   2585  CA  ALA B 257      12.383  10.547  -0.056  1.00 91.38           C  
ATOM   2586  C   ALA B 257      11.695  10.633  -1.415  1.00 91.38           C  
ATOM   2587  CB  ALA B 257      11.570   9.680   0.897  1.00 91.38           C  
ATOM   2588  O   ALA B 257      11.844   9.742  -2.250  1.00 91.38           O  
ATOM   2589  N   VAL B 258      10.922  11.695  -1.607  1.00 95.44           N  
ATOM   2590  CA  VAL B 258      10.078  11.742  -2.797  1.00 95.44           C  
ATOM   2591  C   VAL B 258      10.625  12.773  -3.781  1.00 95.44           C  
ATOM   2592  CB  VAL B 258       8.609  12.062  -2.439  1.00 95.44           C  
ATOM   2593  O   VAL B 258      10.867  13.922  -3.408  1.00 95.44           O  
ATOM   2594  CG1 VAL B 258       7.797  12.344  -3.701  1.00 95.44           C  
ATOM   2595  CG2 VAL B 258       7.988  10.922  -1.643  1.00 95.44           C  
ATOM   2596  N   LYS B 259      10.766  12.344  -5.016  1.00 96.19           N  
ATOM   2597  CA  LYS B 259      11.133  13.203  -6.137  1.00 96.19           C  
ATOM   2598  C   LYS B 259       9.914  13.547  -6.988  1.00 96.19           C  
ATOM   2599  CB  LYS B 259      12.211  12.539  -6.996  1.00 96.19           C  
ATOM   2600  O   LYS B 259       8.891  12.867  -6.922  1.00 96.19           O  
ATOM   2601  CG  LYS B 259      13.484  12.203  -6.242  1.00 96.19           C  
ATOM   2602  CD  LYS B 259      14.453  11.398  -7.105  1.00 96.19           C  
ATOM   2603  CE  LYS B 259      15.656  10.922  -6.305  1.00 96.19           C  
ATOM   2604  NZ  LYS B 259      16.500   9.984  -7.090  1.00 96.19           N  
ATOM   2605  N   TYR B 260      10.148  14.602  -7.781  1.00 97.75           N  
ATOM   2606  CA  TYR B 260       9.055  15.000  -8.656  1.00 97.75           C  
ATOM   2607  C   TYR B 260       8.688  13.867  -9.617  1.00 97.75           C  
ATOM   2608  CB  TYR B 260       9.430  16.250  -9.453  1.00 97.75           C  
ATOM   2609  O   TYR B 260       7.508  13.547  -9.773  1.00 97.75           O  
ATOM   2610  CG  TYR B 260       8.352  16.719 -10.398  1.00 97.75           C  
ATOM   2611  CD1 TYR B 260       8.461  16.500 -11.773  1.00 97.75           C  
ATOM   2612  CD2 TYR B 260       7.227  17.375  -9.930  1.00 97.75           C  
ATOM   2613  CE1 TYR B 260       7.473  16.922 -12.648  1.00 97.75           C  
ATOM   2614  CE2 TYR B 260       6.230  17.812 -10.797  1.00 97.75           C  
ATOM   2615  OH  TYR B 260       5.379  18.000 -13.016  1.00 97.75           O  
ATOM   2616  CZ  TYR B 260       6.363  17.578 -12.156  1.00 97.75           C  
ATOM   2617  N   GLU B 261       9.695  13.188 -10.203  1.00 98.12           N  
ATOM   2618  CA  GLU B 261       9.461  12.164 -11.211  1.00 98.12           C  
ATOM   2619  C   GLU B 261       9.211  10.805 -10.578  1.00 98.12           C  
ATOM   2620  CB  GLU B 261      10.633  12.086 -12.188  1.00 98.12           C  
ATOM   2621  O   GLU B 261       8.812   9.852 -11.258  1.00 98.12           O  
ATOM   2622  CG  GLU B 261      10.875  13.375 -12.969  1.00 98.12           C  
ATOM   2623  CD  GLU B 261       9.734  13.719 -13.914  1.00 98.12           C  
ATOM   2624  OE1 GLU B 261       9.617  14.906 -14.312  1.00 98.12           O  
ATOM   2625  OE2 GLU B 261       8.961  12.805 -14.266  1.00 98.12           O  
ATOM   2626  N   GLY B 262       9.477  10.672  -9.250  1.00 97.75           N  
ATOM   2627  CA  GLY B 262       9.406   9.375  -8.594  1.00 97.75           C  
ATOM   2628  C   GLY B 262      10.500   8.422  -9.039  1.00 97.75           C  
ATOM   2629  O   GLY B 262      11.586   8.859  -9.438  1.00 97.75           O  
ATOM   2630  N   ASN B 263      10.312   7.164  -8.844  1.00 98.06           N  
ATOM   2631  CA  ASN B 263      11.234   6.109  -9.258  1.00 98.06           C  
ATOM   2632  C   ASN B 263      10.961   5.656 -10.688  1.00 98.06           C  
ATOM   2633  CB  ASN B 263      11.148   4.918  -8.297  1.00 98.06           C  
ATOM   2634  O   ASN B 263      10.156   4.750 -10.914  1.00 98.06           O  
ATOM   2635  CG  ASN B 263      12.227   3.883  -8.562  1.00 98.06           C  
ATOM   2636  ND2 ASN B 263      12.672   3.209  -7.512  1.00 98.06           N  
ATOM   2637  OD1 ASN B 263      12.648   3.689  -9.711  1.00 98.06           O  
ATOM   2638  N   VAL B 264      11.727   6.258 -11.625  1.00 98.12           N  
ATOM   2639  CA  VAL B 264      11.477   6.070 -13.055  1.00 98.12           C  
ATOM   2640  C   VAL B 264      11.734   4.613 -13.430  1.00 98.12           C  
ATOM   2641  CB  VAL B 264      12.359   7.004 -13.906  1.00 98.12           C  
ATOM   2642  O   VAL B 264      11.031   4.055 -14.281  1.00 98.12           O  
ATOM   2643  CG1 VAL B 264      12.211   6.676 -15.391  1.00 98.12           C  
ATOM   2644  CG2 VAL B 264      12.000   8.469 -13.648  1.00 98.12           C  
ATOM   2645  N   VAL B 265      12.695   3.971 -12.828  1.00 98.06           N  
ATOM   2646  CA  VAL B 265      12.992   2.568 -13.094  1.00 98.06           C  
ATOM   2647  C   VAL B 265      11.797   1.704 -12.695  1.00 98.06           C  
ATOM   2648  CB  VAL B 265      14.258   2.102 -12.344  1.00 98.06           C  
ATOM   2649  O   VAL B 265      11.336   0.869 -13.484  1.00 98.06           O  
ATOM   2650  CG1 VAL B 265      14.469   0.598 -12.523  1.00 98.06           C  
ATOM   2651  CG2 VAL B 265      15.484   2.873 -12.836  1.00 98.06           C  
ATOM   2652  N   ALA B 266      11.312   1.954 -11.516  1.00 98.38           N  
ATOM   2653  CA  ALA B 266      10.148   1.213 -11.039  1.00 98.38           C  
ATOM   2654  C   ALA B 266       8.945   1.429 -11.961  1.00 98.38           C  
ATOM   2655  CB  ALA B 266       9.797   1.626  -9.617  1.00 98.38           C  
ATOM   2656  O   ALA B 266       8.250   0.476 -12.312  1.00 98.38           O  
ATOM   2657  N   GLN B 267       8.727   2.658 -12.383  1.00 98.62           N  
ATOM   2658  CA  GLN B 267       7.609   2.975 -13.266  1.00 98.62           C  
ATOM   2659  C   GLN B 267       7.730   2.230 -14.594  1.00 98.62           C  
ATOM   2660  CB  GLN B 267       7.531   4.480 -13.516  1.00 98.62           C  
ATOM   2661  O   GLN B 267       6.750   1.676 -15.094  1.00 98.62           O  
ATOM   2662  CG  GLN B 267       7.117   5.285 -12.289  1.00 98.62           C  
ATOM   2663  CD  GLN B 267       7.152   6.785 -12.531  1.00 98.62           C  
ATOM   2664  NE2 GLN B 267       7.641   7.531 -11.547  1.00 98.62           N  
ATOM   2665  OE1 GLN B 267       6.746   7.266 -13.594  1.00 98.62           O  
ATOM   2666  N   LYS B 268       8.891   2.213 -15.156  1.00 98.31           N  
ATOM   2667  CA  LYS B 268       9.117   1.500 -16.406  1.00 98.31           C  
ATOM   2668  C   LYS B 268       8.859   0.005 -16.250  1.00 98.31           C  
ATOM   2669  CB  LYS B 268      10.547   1.733 -16.906  1.00 98.31           C  
ATOM   2670  O   LYS B 268       8.305  -0.635 -17.141  1.00 98.31           O  
ATOM   2671  CG  LYS B 268      10.781   3.125 -17.469  1.00 98.31           C  
ATOM   2672  CD  LYS B 268      12.227   3.305 -17.922  1.00 98.31           C  
ATOM   2673  CE  LYS B 268      12.469   4.703 -18.469  1.00 98.31           C  
ATOM   2674  NZ  LYS B 268      13.906   4.914 -18.828  1.00 98.31           N  
ATOM   2675  N   MET B 269       9.273  -0.521 -15.094  1.00 98.06           N  
ATOM   2676  CA  MET B 269       9.047  -1.938 -14.828  1.00 98.06           C  
ATOM   2677  C   MET B 269       7.551  -2.236 -14.727  1.00 98.06           C  
ATOM   2678  CB  MET B 269       9.750  -2.365 -13.547  1.00 98.06           C  
ATOM   2679  O   MET B 269       7.070  -3.225 -15.289  1.00 98.06           O  
ATOM   2680  CG  MET B 269      11.266  -2.477 -13.688  1.00 98.06           C  
ATOM   2681  SD  MET B 269      11.766  -3.775 -14.883  1.00 98.06           S  
ATOM   2682  CE  MET B 269      13.211  -2.980 -15.625  1.00 98.06           C  
ATOM   2683  N   ILE B 270       6.848  -1.394 -14.039  1.00 98.69           N  
ATOM   2684  CA  ILE B 270       5.402  -1.563 -13.922  1.00 98.69           C  
ATOM   2685  C   ILE B 270       4.762  -1.494 -15.305  1.00 98.69           C  
ATOM   2686  CB  ILE B 270       4.781  -0.500 -12.992  1.00 98.69           C  
ATOM   2687  O   ILE B 270       3.961  -2.357 -15.672  1.00 98.69           O  
ATOM   2688  CG1 ILE B 270       5.238  -0.727 -11.539  1.00 98.69           C  
ATOM   2689  CG2 ILE B 270       3.254  -0.519 -13.094  1.00 98.69           C  
ATOM   2690  CD1 ILE B 270       4.883   0.412 -10.594  1.00 98.69           C  
ATOM   2691  N   ASP B 271       5.188  -0.526 -16.141  1.00 98.50           N  
ATOM   2692  CA  ASP B 271       4.641  -0.343 -17.469  1.00 98.50           C  
ATOM   2693  C   ASP B 271       4.953  -1.545 -18.359  1.00 98.50           C  
ATOM   2694  CB  ASP B 271       5.191   0.937 -18.109  1.00 98.50           C  
ATOM   2695  O   ASP B 271       4.160  -1.901 -19.234  1.00 98.50           O  
ATOM   2696  CG  ASP B 271       4.531   2.195 -17.578  1.00 98.50           C  
ATOM   2697  OD1 ASP B 271       3.490   2.094 -16.891  1.00 98.50           O  
ATOM   2698  OD2 ASP B 271       5.055   3.297 -17.844  1.00 98.50           O  
ATOM   2699  N   LYS B 272       6.031  -2.113 -18.141  1.00 98.62           N  
ATOM   2700  CA  LYS B 272       6.441  -3.270 -18.922  1.00 98.62           C  
ATOM   2701  C   LYS B 272       5.500  -4.449 -18.703  1.00 98.62           C  
ATOM   2702  CB  LYS B 272       7.875  -3.672 -18.594  1.00 98.62           C  
ATOM   2703  O   LYS B 272       5.109  -5.129 -19.656  1.00 98.62           O  
ATOM   2704  CG  LYS B 272       8.367  -4.906 -19.328  1.00 98.62           C  
ATOM   2705  CD  LYS B 272       9.805  -5.242 -18.969  1.00 98.62           C  
ATOM   2706  CE  LYS B 272      10.273  -6.523 -19.656  1.00 98.62           C  
ATOM   2707  NZ  LYS B 272      11.664  -6.883 -19.250  1.00 98.62           N  
ATOM   2708  N   PHE B 273       5.062  -4.680 -17.531  1.00 98.75           N  
ATOM   2709  CA  PHE B 273       4.406  -5.938 -17.188  1.00 98.75           C  
ATOM   2710  C   PHE B 273       2.902  -5.742 -17.047  1.00 98.75           C  
ATOM   2711  CB  PHE B 273       4.988  -6.523 -15.898  1.00 98.75           C  
ATOM   2712  O   PHE B 273       2.129  -6.684 -17.234  1.00 98.75           O  
ATOM   2713  CG  PHE B 273       6.324  -7.191 -16.078  1.00 98.75           C  
ATOM   2714  CD1 PHE B 273       6.410  -8.477 -16.594  1.00 98.75           C  
ATOM   2715  CD2 PHE B 273       7.496  -6.527 -15.742  1.00 98.75           C  
ATOM   2716  CE1 PHE B 273       7.645  -9.102 -16.766  1.00 98.75           C  
ATOM   2717  CE2 PHE B 273       8.734  -7.141 -15.906  1.00 98.75           C  
ATOM   2718  CZ  PHE B 273       8.805  -8.430 -16.422  1.00 98.75           C  
ATOM   2719  N   PHE B 274       2.463  -4.535 -16.719  1.00 98.81           N  
ATOM   2720  CA  PHE B 274       1.062  -4.355 -16.344  1.00 98.81           C  
ATOM   2721  C   PHE B 274       0.377  -3.375 -17.281  1.00 98.81           C  
ATOM   2722  CB  PHE B 274       0.942  -3.867 -14.898  1.00 98.81           C  
ATOM   2723  O   PHE B 274       1.026  -2.494 -17.859  1.00 98.81           O  
ATOM   2724  CG  PHE B 274       1.442  -4.855 -13.883  1.00 98.81           C  
ATOM   2725  CD1 PHE B 274       0.616  -5.867 -13.406  1.00 98.81           C  
ATOM   2726  CD2 PHE B 274       2.740  -4.770 -13.391  1.00 98.81           C  
ATOM   2727  CE1 PHE B 274       1.076  -6.785 -12.469  1.00 98.81           C  
ATOM   2728  CE2 PHE B 274       3.207  -5.684 -12.453  1.00 98.81           C  
ATOM   2729  CZ  PHE B 274       2.373  -6.688 -11.984  1.00 98.81           C  
ATOM   2730  N   GLU B 275      -0.871  -3.547 -17.453  1.00 98.62           N  
ATOM   2731  CA  GLU B 275      -1.748  -2.590 -18.125  1.00 98.62           C  
ATOM   2732  C   GLU B 275      -2.883  -2.146 -17.203  1.00 98.62           C  
ATOM   2733  CB  GLU B 275      -2.320  -3.191 -19.406  1.00 98.62           C  
ATOM   2734  O   GLU B 275      -3.279  -2.885 -16.297  1.00 98.62           O  
ATOM   2735  CG  GLU B 275      -3.221  -4.395 -19.188  1.00 98.62           C  
ATOM   2736  CD  GLU B 275      -3.684  -5.055 -20.469  1.00 98.62           C  
ATOM   2737  OE1 GLU B 275      -3.934  -6.281 -20.469  1.00 98.62           O  
ATOM   2738  OE2 GLU B 275      -3.797  -4.336 -21.484  1.00 98.62           O  
ATOM   2739  N   VAL B 276      -3.361  -0.951 -17.406  1.00 98.62           N  
ATOM   2740  CA  VAL B 276      -4.398  -0.351 -16.578  1.00 98.62           C  
ATOM   2741  C   VAL B 276      -5.773  -0.843 -17.031  1.00 98.62           C  
ATOM   2742  CB  VAL B 276      -4.344   1.192 -16.625  1.00 98.62           C  
ATOM   2743  O   VAL B 276      -6.086  -0.817 -18.219  1.00 98.62           O  
ATOM   2744  CG1 VAL B 276      -5.496   1.799 -15.820  1.00 98.62           C  
ATOM   2745  CG2 VAL B 276      -3.000   1.693 -16.094  1.00 98.62           C  
ATOM   2746  N   VAL B 277      -6.605  -1.237 -16.047  1.00 98.50           N  
ATOM   2747  CA  VAL B 277      -7.953  -1.726 -16.328  1.00 98.50           C  
ATOM   2748  C   VAL B 277      -8.922  -1.191 -15.273  1.00 98.50           C  
ATOM   2749  CB  VAL B 277      -8.000  -3.270 -16.359  1.00 98.50           C  
ATOM   2750  O   VAL B 277      -8.500  -0.592 -14.281  1.00 98.50           O  
ATOM   2751  CG1 VAL B 277      -7.125  -3.812 -17.484  1.00 98.50           C  
ATOM   2752  CG2 VAL B 277      -7.570  -3.846 -15.008  1.00 98.50           C  
ATOM   2753  N   ASP B 278     -10.211  -1.342 -15.547  1.00 98.56           N  
ATOM   2754  CA  ASP B 278     -11.195  -1.124 -14.492  1.00 98.56           C  
ATOM   2755  C   ASP B 278     -11.109  -2.209 -13.422  1.00 98.56           C  
ATOM   2756  CB  ASP B 278     -12.609  -1.082 -15.086  1.00 98.56           C  
ATOM   2757  O   ASP B 278     -10.828  -3.369 -13.734  1.00 98.56           O  
ATOM   2758  CG  ASP B 278     -12.812   0.075 -16.047  1.00 98.56           C  
ATOM   2759  OD1 ASP B 278     -11.898   0.906 -16.203  1.00 98.56           O  
ATOM   2760  OD2 ASP B 278     -13.914   0.158 -16.641  1.00 98.56           O  
ATOM   2761  N   ALA B 279     -11.312  -1.807 -12.195  1.00 98.06           N  
ATOM   2762  CA  ALA B 279     -11.133  -2.799 -11.141  1.00 98.06           C  
ATOM   2763  C   ALA B 279     -12.164  -2.611 -10.031  1.00 98.06           C  
ATOM   2764  CB  ALA B 279      -9.719  -2.715 -10.570  1.00 98.06           C  
ATOM   2765  O   ALA B 279     -12.508  -1.480  -9.680  1.00 98.06           O  
ATOM   2766  N   LYS B 280     -12.609  -3.719  -9.516  1.00 97.44           N  
ATOM   2767  CA  LYS B 280     -13.492  -3.709  -8.352  1.00 97.44           C  
ATOM   2768  C   LYS B 280     -12.711  -3.447  -7.070  1.00 97.44           C  
ATOM   2769  CB  LYS B 280     -14.250  -5.031  -8.242  1.00 97.44           C  
ATOM   2770  O   LYS B 280     -11.641  -4.027  -6.859  1.00 97.44           O  
ATOM   2771  CG  LYS B 280     -15.281  -5.062  -7.125  1.00 97.44           C  
ATOM   2772  CD  LYS B 280     -16.078  -6.359  -7.137  1.00 97.44           C  
ATOM   2773  CE  LYS B 280     -17.094  -6.402  -6.000  1.00 97.44           C  
ATOM   2774  NZ  LYS B 280     -17.875  -7.672  -6.012  1.00 97.44           N  
ATOM   2775  N   TRP B 281     -13.172  -2.547  -6.273  1.00 97.88           N  
ATOM   2776  CA  TRP B 281     -12.711  -2.281  -4.914  1.00 97.88           C  
ATOM   2777  C   TRP B 281     -13.734  -2.766  -3.893  1.00 97.88           C  
ATOM   2778  CB  TRP B 281     -12.445  -0.787  -4.719  1.00 97.88           C  
ATOM   2779  O   TRP B 281     -14.898  -2.352  -3.924  1.00 97.88           O  
ATOM   2780  CG  TRP B 281     -11.305  -0.259  -5.539  1.00 97.88           C  
ATOM   2781  CD1 TRP B 281     -11.133  -0.393  -6.891  1.00 97.88           C  
ATOM   2782  CD2 TRP B 281     -10.180   0.484  -5.062  1.00 97.88           C  
ATOM   2783  CE2 TRP B 281      -9.367   0.768  -6.180  1.00 97.88           C  
ATOM   2784  CE3 TRP B 281      -9.781   0.938  -3.799  1.00 97.88           C  
ATOM   2785  NE1 TRP B 281      -9.969   0.223  -7.281  1.00 97.88           N  
ATOM   2786  CH2 TRP B 281      -7.805   1.920  -4.824  1.00 97.88           C  
ATOM   2787  CZ2 TRP B 281      -8.172   1.487  -6.070  1.00 97.88           C  
ATOM   2788  CZ3 TRP B 281      -8.594   1.653  -3.691  1.00 97.88           C  
ATOM   2789  N   ARG B 282     -13.305  -3.586  -3.055  1.00 97.50           N  
ATOM   2790  CA  ARG B 282     -14.219  -4.199  -2.092  1.00 97.50           C  
ATOM   2791  C   ARG B 282     -15.016  -3.141  -1.343  1.00 97.50           C  
ATOM   2792  CB  ARG B 282     -13.445  -5.070  -1.101  1.00 97.50           C  
ATOM   2793  O   ARG B 282     -14.445  -2.189  -0.802  1.00 97.50           O  
ATOM   2794  CG  ARG B 282     -14.328  -5.852  -0.144  1.00 97.50           C  
ATOM   2795  CD  ARG B 282     -13.523  -6.828   0.702  1.00 97.50           C  
ATOM   2796  NE  ARG B 282     -14.383  -7.648   1.546  1.00 97.50           N  
ATOM   2797  NH1 ARG B 282     -12.672  -8.945   2.391  1.00 97.50           N  
ATOM   2798  NH2 ARG B 282     -14.836  -9.320   3.055  1.00 97.50           N  
ATOM   2799  CZ  ARG B 282     -13.961  -8.641   2.328  1.00 97.50           C  
ATOM   2800  N   ALA B 283     -16.297  -3.264  -1.323  1.00 95.56           N  
ATOM   2801  CA  ALA B 283     -17.250  -2.434  -0.585  1.00 95.56           C  
ATOM   2802  C   ALA B 283     -17.359  -1.044  -1.208  1.00 95.56           C  
ATOM   2803  CB  ALA B 283     -16.828  -2.324   0.880  1.00 95.56           C  
ATOM   2804  O   ALA B 283     -18.156  -0.218  -0.757  1.00 95.56           O  
ATOM   2805  N   LEU B 284     -16.609  -0.777  -2.314  1.00 96.19           N  
ATOM   2806  CA  LEU B 284     -16.609   0.570  -2.875  1.00 96.19           C  
ATOM   2807  C   LEU B 284     -17.125   0.560  -4.312  1.00 96.19           C  
ATOM   2808  CB  LEU B 284     -15.211   1.175  -2.818  1.00 96.19           C  
ATOM   2809  O   LEU B 284     -17.500   1.604  -4.852  1.00 96.19           O  
ATOM   2810  CG  LEU B 284     -14.570   1.289  -1.433  1.00 96.19           C  
ATOM   2811  CD1 LEU B 284     -13.203   1.953  -1.529  1.00 96.19           C  
ATOM   2812  CD2 LEU B 284     -15.484   2.066  -0.489  1.00 96.19           C  
ATOM   2813  N   GLY B 285     -17.125  -0.643  -4.969  1.00 95.81           N  
ATOM   2814  CA  GLY B 285     -17.578  -0.753  -6.344  1.00 95.81           C  
ATOM   2815  C   GLY B 285     -16.453  -0.838  -7.352  1.00 95.81           C  
ATOM   2816  O   GLY B 285     -15.312  -1.135  -6.988  1.00 95.81           O  
ATOM   2817  N   VAL B 286     -16.875  -0.635  -8.617  1.00 97.31           N  
ATOM   2818  CA  VAL B 286     -15.891  -0.702  -9.695  1.00 97.31           C  
ATOM   2819  C   VAL B 286     -15.367   0.699 -10.008  1.00 97.31           C  
ATOM   2820  CB  VAL B 286     -16.500  -1.342 -10.969  1.00 97.31           C  
ATOM   2821  O   VAL B 286     -16.156   1.606 -10.305  1.00 97.31           O  
ATOM   2822  CG1 VAL B 286     -15.484  -1.310 -12.117  1.00 97.31           C  
ATOM   2823  CG2 VAL B 286     -16.938  -2.775 -10.688  1.00 97.31           C  
ATOM   2824  N   PHE B 287     -14.070   0.846  -9.859  1.00 98.00           N  
ATOM   2825  CA  PHE B 287     -13.406   2.104 -10.188  1.00 98.00           C  
ATOM   2826  C   PHE B 287     -12.742   2.027 -11.555  1.00 98.00           C  
ATOM   2827  CB  PHE B 287     -12.359   2.453  -9.117  1.00 98.00           C  
ATOM   2828  O   PHE B 287     -11.953   1.120 -11.820  1.00 98.00           O  
ATOM   2829  CG  PHE B 287     -12.961   2.895  -7.809  1.00 98.00           C  
ATOM   2830  CD1 PHE B 287     -14.328   2.795  -7.582  1.00 98.00           C  
ATOM   2831  CD2 PHE B 287     -12.148   3.408  -6.805  1.00 98.00           C  
ATOM   2832  CE1 PHE B 287     -14.883   3.203  -6.371  1.00 98.00           C  
ATOM   2833  CE2 PHE B 287     -12.695   3.818  -5.590  1.00 98.00           C  
ATOM   2834  CZ  PHE B 287     -14.062   3.717  -5.379  1.00 98.00           C  
ATOM   2835  N   PRO B 288     -13.055   2.947 -12.430  1.00 98.12           N  
ATOM   2836  CA  PRO B 288     -12.430   2.941 -13.758  1.00 98.12           C  
ATOM   2837  C   PRO B 288     -10.930   3.209 -13.711  1.00 98.12           C  
ATOM   2838  CB  PRO B 288     -13.164   4.066 -14.492  1.00 98.12           C  
ATOM   2839  O   PRO B 288     -10.477   4.043 -12.922  1.00 98.12           O  
ATOM   2840  CG  PRO B 288     -14.414   4.289 -13.711  1.00 98.12           C  
ATOM   2841  CD  PRO B 288     -14.141   3.936 -12.273  1.00 98.12           C  
ATOM   2842  N   LYS B 289     -10.203   2.471 -14.531  1.00 98.12           N  
ATOM   2843  CA  LYS B 289      -8.773   2.682 -14.750  1.00 98.12           C  
ATOM   2844  C   LYS B 289      -8.023   2.750 -13.422  1.00 98.12           C  
ATOM   2845  CB  LYS B 289      -8.531   3.961 -15.555  1.00 98.12           C  
ATOM   2846  O   LYS B 289      -7.195   3.643 -13.219  1.00 98.12           O  
ATOM   2847  CG  LYS B 289      -9.125   3.932 -16.953  1.00 98.12           C  
ATOM   2848  CD  LYS B 289      -8.742   5.172 -17.750  1.00 98.12           C  
ATOM   2849  CE  LYS B 289      -9.266   5.105 -19.172  1.00 98.12           C  
ATOM   2850  NZ  LYS B 289      -8.844   6.293 -19.984  1.00 98.12           N  
ATOM   2851  N   SER B 290      -8.383   1.811 -12.508  1.00 98.38           N  
ATOM   2852  CA  SER B 290      -7.793   1.878 -11.172  1.00 98.38           C  
ATOM   2853  C   SER B 290      -7.109   0.567 -10.805  1.00 98.38           C  
ATOM   2854  CB  SER B 290      -8.859   2.215 -10.125  1.00 98.38           C  
ATOM   2855  O   SER B 290      -6.629   0.404  -9.680  1.00 98.38           O  
ATOM   2856  OG  SER B 290      -9.805   1.165 -10.016  1.00 98.38           O  
ATOM   2857  N   GLY B 291      -7.137  -0.359 -11.695  1.00 98.50           N  
ATOM   2858  CA  GLY B 291      -6.480  -1.634 -11.461  1.00 98.50           C  
ATOM   2859  C   GLY B 291      -5.344  -1.907 -12.430  1.00 98.50           C  
ATOM   2860  O   GLY B 291      -5.191  -1.201 -13.430  1.00 98.50           O  
ATOM   2861  N   LEU B 292      -4.520  -2.871 -12.086  1.00 98.56           N  
ATOM   2862  CA  LEU B 292      -3.426  -3.350 -12.922  1.00 98.56           C  
ATOM   2863  C   LEU B 292      -3.535  -4.852 -13.156  1.00 98.56           C  
ATOM   2864  CB  LEU B 292      -2.074  -3.018 -12.281  1.00 98.56           C  
ATOM   2865  O   LEU B 292      -3.744  -5.617 -12.211  1.00 98.56           O  
ATOM   2866  CG  LEU B 292      -1.699  -1.537 -12.219  1.00 98.56           C  
ATOM   2867  CD1 LEU B 292      -0.498  -1.333 -11.305  1.00 98.56           C  
ATOM   2868  CD2 LEU B 292      -1.408  -0.998 -13.617  1.00 98.56           C  
ATOM   2869  N   GLU B 293      -3.449  -5.238 -14.344  1.00 97.94           N  
ATOM   2870  CA  GLU B 293      -3.365  -6.641 -14.742  1.00 97.94           C  
ATOM   2871  C   GLU B 293      -2.160  -6.887 -15.641  1.00 97.94           C  
ATOM   2872  CB  GLU B 293      -4.652  -7.074 -15.453  1.00 97.94           C  
ATOM   2873  O   GLU B 293      -1.668  -5.965 -16.297  1.00 97.94           O  
ATOM   2874  CG  GLU B 293      -5.863  -7.156 -14.531  1.00 97.94           C  
ATOM   2875  CD  GLU B 293      -7.090  -7.734 -15.211  1.00 97.94           C  
ATOM   2876  OE1 GLU B 293      -8.141  -7.895 -14.547  1.00 97.94           O  
ATOM   2877  OE2 GLU B 293      -7.008  -8.039 -16.422  1.00 97.94           O  
ATOM   2878  N   LEU B 294      -1.713  -8.117 -15.617  1.00 98.56           N  
ATOM   2879  CA  LEU B 294      -0.583  -8.422 -16.484  1.00 98.56           C  
ATOM   2880  C   LEU B 294      -0.969  -8.273 -17.953  1.00 98.56           C  
ATOM   2881  CB  LEU B 294      -0.080  -9.844 -16.219  1.00 98.56           C  
ATOM   2882  O   LEU B 294      -2.068  -8.664 -18.359  1.00 98.56           O  
ATOM   2883  CG  LEU B 294       0.692 -10.062 -14.914  1.00 98.56           C  
ATOM   2884  CD1 LEU B 294       1.116 -11.523 -14.789  1.00 98.56           C  
ATOM   2885  CD2 LEU B 294       1.905  -9.141 -14.859  1.00 98.56           C  
ATOM   2886  N   ARG B 295      -0.061  -7.699 -18.688  1.00 98.38           N  
ATOM   2887  CA  ARG B 295      -0.238  -7.629 -20.125  1.00 98.38           C  
ATOM   2888  C   ARG B 295      -0.312  -9.023 -20.734  1.00 98.38           C  
ATOM   2889  CB  ARG B 295       0.900  -6.832 -20.781  1.00 98.38           C  
ATOM   2890  O   ARG B 295       0.182  -9.992 -20.156  1.00 98.38           O  
ATOM   2891  CG  ARG B 295       0.952  -5.375 -20.344  1.00 98.38           C  
ATOM   2892  CD  ARG B 295       2.150  -4.652 -20.953  1.00 98.38           C  
ATOM   2893  NE  ARG B 295       2.229  -3.268 -20.500  1.00 98.38           N  
ATOM   2894  NH1 ARG B 295       0.872  -2.426 -22.156  1.00 98.38           N  
ATOM   2895  NH2 ARG B 295       1.761  -1.021 -20.578  1.00 98.38           N  
ATOM   2896  CZ  ARG B 295       1.620  -2.242 -21.078  1.00 98.38           C  
ATOM   2897  N   LYS B 296      -0.899  -9.016 -21.953  1.00 97.94           N  
ATOM   2898  CA  LYS B 296      -1.107 -10.289 -22.625  1.00 97.94           C  
ATOM   2899  C   LYS B 296       0.219 -11.000 -22.891  1.00 97.94           C  
ATOM   2900  CB  LYS B 296      -1.858 -10.078 -23.953  1.00 97.94           C  
ATOM   2901  O   LYS B 296       0.301 -12.227 -22.828  1.00 97.94           O  
ATOM   2902  CG  LYS B 296      -3.338  -9.766 -23.766  1.00 97.94           C  
ATOM   2903  CD  LYS B 296      -4.043  -9.625 -25.109  1.00 97.94           C  
ATOM   2904  CE  LYS B 296      -5.508  -9.250 -24.938  1.00 97.94           C  
ATOM   2905  NZ  LYS B 296      -6.188  -9.062 -26.266  1.00 97.94           N  
ATOM   2906  N   GLU B 297       1.212 -10.227 -23.156  1.00 97.19           N  
ATOM   2907  CA  GLU B 297       2.531 -10.766 -23.469  1.00 97.19           C  
ATOM   2908  C   GLU B 297       3.131 -11.484 -22.266  1.00 97.19           C  
ATOM   2909  CB  GLU B 297       3.471  -9.648 -23.938  1.00 97.19           C  
ATOM   2910  O   GLU B 297       4.031 -12.312 -22.422  1.00 97.19           O  
ATOM   2911  CG  GLU B 297       3.670  -8.539 -22.906  1.00 97.19           C  
ATOM   2912  CD  GLU B 297       4.461  -7.359 -23.438  1.00 97.19           C  
ATOM   2913  OE1 GLU B 297       4.996  -6.570 -22.625  1.00 97.19           O  
ATOM   2914  OE2 GLU B 297       4.547  -7.223 -24.688  1.00 97.19           O  
ATOM   2915  N   TRP B 298       2.609 -11.250 -21.094  1.00 98.25           N  
ATOM   2916  CA  TRP B 298       3.172 -11.844 -19.875  1.00 98.25           C  
ATOM   2917  C   TRP B 298       2.156 -12.742 -19.188  1.00 98.25           C  
ATOM   2918  CB  TRP B 298       3.637 -10.742 -18.906  1.00 98.25           C  
ATOM   2919  O   TRP B 298       2.211 -12.938 -17.969  1.00 98.25           O  
ATOM   2920  CG  TRP B 298       4.641  -9.797 -19.500  1.00 98.25           C  
ATOM   2921  CD1 TRP B 298       4.426  -8.508 -19.891  1.00 98.25           C  
ATOM   2922  CD2 TRP B 298       6.020 -10.078 -19.766  1.00 98.25           C  
ATOM   2923  CE2 TRP B 298       6.582  -8.906 -20.328  1.00 98.25           C  
ATOM   2924  CE3 TRP B 298       6.832 -11.203 -19.594  1.00 98.25           C  
ATOM   2925  NE1 TRP B 298       5.590  -7.965 -20.391  1.00 98.25           N  
ATOM   2926  CH2 TRP B 298       8.695  -9.953 -20.531  1.00 98.25           C  
ATOM   2927  CZ2 TRP B 298       7.922  -8.836 -20.703  1.00 98.25           C  
ATOM   2928  CZ3 TRP B 298       8.164 -11.133 -19.984  1.00 98.25           C  
ATOM   2929  N   LYS B 299       1.195 -13.273 -19.938  1.00 97.31           N  
ATOM   2930  CA  LYS B 299       0.088 -14.062 -19.391  1.00 97.31           C  
ATOM   2931  C   LYS B 299       0.593 -15.328 -18.719  1.00 97.31           C  
ATOM   2932  CB  LYS B 299      -0.901 -14.414 -20.516  1.00 97.31           C  
ATOM   2933  O   LYS B 299      -0.081 -15.883 -17.844  1.00 97.31           O  
ATOM   2934  CG  LYS B 299      -0.324 -15.328 -21.578  1.00 97.31           C  
ATOM   2935  CD  LYS B 299      -1.359 -15.656 -22.656  1.00 97.31           C  
ATOM   2936  CE  LYS B 299      -0.790 -16.578 -23.719  1.00 97.31           C  
ATOM   2937  NZ  LYS B 299      -1.818 -16.969 -24.734  1.00 97.31           N  
ATOM   2938  N   ASP B 300       1.777 -15.828 -19.047  1.00 97.81           N  
ATOM   2939  CA  ASP B 300       2.318 -17.062 -18.500  1.00 97.81           C  
ATOM   2940  C   ASP B 300       2.715 -16.906 -17.047  1.00 97.81           C  
ATOM   2941  CB  ASP B 300       3.523 -17.531 -19.328  1.00 97.81           C  
ATOM   2942  O   ASP B 300       2.934 -17.891 -16.328  1.00 97.81           O  
ATOM   2943  CG  ASP B 300       3.139 -18.062 -20.703  1.00 97.81           C  
ATOM   2944  OD1 ASP B 300       1.953 -18.391 -20.906  1.00 97.81           O  
ATOM   2945  OD2 ASP B 300       4.027 -18.141 -21.578  1.00 97.81           O  
ATOM   2946  N   PHE B 301       2.783 -15.656 -16.547  1.00 98.75           N  
ATOM   2947  CA  PHE B 301       3.066 -15.406 -15.141  1.00 98.75           C  
ATOM   2948  C   PHE B 301       1.772 -15.273 -14.344  1.00 98.75           C  
ATOM   2949  CB  PHE B 301       3.918 -14.141 -14.977  1.00 98.75           C  
ATOM   2950  O   PHE B 301       1.801 -15.180 -13.117  1.00 98.75           O  
ATOM   2951  CG  PHE B 301       5.355 -14.328 -15.375  1.00 98.75           C  
ATOM   2952  CD1 PHE B 301       6.199 -15.148 -14.633  1.00 98.75           C  
ATOM   2953  CD2 PHE B 301       5.867 -13.672 -16.484  1.00 98.75           C  
ATOM   2954  CE1 PHE B 301       7.531 -15.320 -15.008  1.00 98.75           C  
ATOM   2955  CE2 PHE B 301       7.195 -13.844 -16.859  1.00 98.75           C  
ATOM   2956  CZ  PHE B 301       8.031 -14.664 -16.125  1.00 98.75           C  
ATOM   2957  N   GLU B 302       0.608 -15.203 -14.984  1.00 98.38           N  
ATOM   2958  CA  GLU B 302      -0.695 -15.047 -14.344  1.00 98.38           C  
ATOM   2959  C   GLU B 302      -1.380 -16.391 -14.156  1.00 98.38           C  
ATOM   2960  CB  GLU B 302      -1.591 -14.117 -15.172  1.00 98.38           C  
ATOM   2961  O   GLU B 302      -1.810 -17.031 -15.125  1.00 98.38           O  
ATOM   2962  CG  GLU B 302      -3.008 -13.992 -14.633  1.00 98.38           C  
ATOM   2963  CD  GLU B 302      -3.066 -13.445 -13.211  1.00 98.38           C  
ATOM   2964  OE1 GLU B 302      -3.465 -14.195 -12.289  1.00 98.38           O  
ATOM   2965  OE2 GLU B 302      -2.711 -12.266 -13.016  1.00 98.38           O  
ATOM   2966  N   ILE B 303      -1.637 -16.766 -12.906  1.00 98.62           N  
ATOM   2967  CA  ILE B 303      -2.148 -18.094 -12.602  1.00 98.62           C  
ATOM   2968  C   ILE B 303      -3.535 -18.266 -13.211  1.00 98.62           C  
ATOM   2969  CB  ILE B 303      -2.201 -18.344 -11.078  1.00 98.62           C  
ATOM   2970  O   ILE B 303      -3.918 -19.375 -13.602  1.00 98.62           O  
ATOM   2971  CG1 ILE B 303      -2.557 -19.812 -10.789  1.00 98.62           C  
ATOM   2972  CG2 ILE B 303      -3.199 -17.391 -10.406  1.00 98.62           C  
ATOM   2973  CD1 ILE B 303      -1.544 -20.812 -11.328  1.00 98.62           C  
ATOM   2974  N   ARG B 304      -4.266 -17.156 -13.391  1.00 97.81           N  
ATOM   2975  CA  ARG B 304      -5.613 -17.219 -13.945  1.00 97.81           C  
ATOM   2976  C   ARG B 304      -5.586 -17.656 -15.406  1.00 97.81           C  
ATOM   2977  CB  ARG B 304      -6.312 -15.867 -13.820  1.00 97.81           C  
ATOM   2978  O   ARG B 304      -6.609 -18.078 -15.953  1.00 97.81           O  
ATOM   2979  CG  ARG B 304      -6.711 -15.508 -12.398  1.00 97.81           C  
ATOM   2980  CD  ARG B 304      -7.238 -14.078 -12.297  1.00 97.81           C  
ATOM   2981  NE  ARG B 304      -6.168 -13.102 -12.469  1.00 97.81           N  
ATOM   2982  NH1 ARG B 304      -7.441 -11.297 -11.789  1.00 97.81           N  
ATOM   2983  NH2 ARG B 304      -5.254 -10.992 -12.406  1.00 97.81           N  
ATOM   2984  CZ  ARG B 304      -6.289 -11.797 -12.219  1.00 97.81           C  
ATOM   2985  N   SER B 305      -4.488 -17.562 -16.078  1.00 97.44           N  
ATOM   2986  CA  SER B 305      -4.352 -18.000 -17.469  1.00 97.44           C  
ATOM   2987  C   SER B 305      -4.367 -19.531 -17.562  1.00 97.44           C  
ATOM   2988  CB  SER B 305      -3.059 -17.453 -18.078  1.00 97.44           C  
ATOM   2989  O   SER B 305      -4.648 -20.078 -18.641  1.00 97.44           O  
ATOM   2990  OG  SER B 305      -3.084 -16.047 -18.109  1.00 97.44           O  
ATOM   2991  N   PHE B 306      -4.145 -20.219 -16.453  1.00 97.19           N  
ATOM   2992  CA  PHE B 306      -3.992 -21.672 -16.469  1.00 97.19           C  
ATOM   2993  C   PHE B 306      -5.230 -22.359 -15.906  1.00 97.19           C  
ATOM   2994  CB  PHE B 306      -2.752 -22.094 -15.680  1.00 97.19           C  
ATOM   2995  O   PHE B 306      -5.566 -23.469 -16.312  1.00 97.19           O  
ATOM   2996  CG  PHE B 306      -1.455 -21.641 -16.297  1.00 97.19           C  
ATOM   2997  CD1 PHE B 306      -0.757 -22.469 -17.172  1.00 97.19           C  
ATOM   2998  CD2 PHE B 306      -0.932 -20.391 -15.992  1.00 97.19           C  
ATOM   2999  CE1 PHE B 306       0.444 -22.047 -17.734  1.00 97.19           C  
ATOM   3000  CE2 PHE B 306       0.268 -19.969 -16.562  1.00 97.19           C  
ATOM   3001  CZ  PHE B 306       0.954 -20.797 -17.422  1.00 97.19           C  
ATOM   3002  N   TYR B 307      -5.871 -21.688 -14.984  1.00 97.56           N  
ATOM   3003  CA  TYR B 307      -7.055 -22.266 -14.344  1.00 97.56           C  
ATOM   3004  C   TYR B 307      -8.242 -21.312 -14.461  1.00 97.56           C  
ATOM   3005  CB  TYR B 307      -6.770 -22.562 -12.867  1.00 97.56           C  
ATOM   3006  O   TYR B 307      -8.188 -20.172 -14.000  1.00 97.56           O  
ATOM   3007  CG  TYR B 307      -5.699 -23.609 -12.656  1.00 97.56           C  
ATOM   3008  CD1 TYR B 307      -6.008 -24.969 -12.680  1.00 97.56           C  
ATOM   3009  CD2 TYR B 307      -4.379 -23.234 -12.438  1.00 97.56           C  
ATOM   3010  CE1 TYR B 307      -5.027 -25.922 -12.484  1.00 97.56           C  
ATOM   3011  CE2 TYR B 307      -3.387 -24.188 -12.242  1.00 97.56           C  
ATOM   3012  OH  TYR B 307      -2.742 -26.484 -12.070  1.00 97.56           O  
ATOM   3013  CZ  TYR B 307      -3.721 -25.531 -12.266  1.00 97.56           C  
ATOM   3014  N   LYS B 308      -9.258 -21.766 -15.109  1.00 94.88           N  
ATOM   3015  CA  LYS B 308     -10.508 -21.016 -15.180  1.00 94.88           C  
ATOM   3016  C   LYS B 308     -11.531 -21.562 -14.180  1.00 94.88           C  
ATOM   3017  CB  LYS B 308     -11.086 -21.078 -16.594  1.00 94.88           C  
ATOM   3018  O   LYS B 308     -11.898 -22.734 -14.234  1.00 94.88           O  
ATOM   3019  CG  LYS B 308     -10.148 -20.547 -17.672  1.00 94.88           C  
ATOM   3020  CD  LYS B 308      -9.883 -19.047 -17.484  1.00 94.88           C  
ATOM   3021  CE  LYS B 308      -8.953 -18.516 -18.578  1.00 94.88           C  
ATOM   3022  NZ  LYS B 308      -8.484 -17.125 -18.266  1.00 94.88           N  
ATOM   3023  N   VAL B 309     -11.867 -20.719 -13.242  1.00 97.25           N  
ATOM   3024  CA  VAL B 309     -12.820 -21.109 -12.211  1.00 97.25           C  
ATOM   3025  C   VAL B 309     -14.031 -20.188 -12.242  1.00 97.25           C  
ATOM   3026  CB  VAL B 309     -12.164 -21.094 -10.812  1.00 97.25           C  
ATOM   3027  O   VAL B 309     -13.945 -19.047 -12.703  1.00 97.25           O  
ATOM   3028  CG1 VAL B 309     -11.070 -22.156 -10.711  1.00 97.25           C  
ATOM   3029  CG2 VAL B 309     -11.602 -19.719 -10.500  1.00 97.25           C  
ATOM   3030  N   GLU B 310     -15.172 -20.719 -11.867  1.00 96.75           N  
ATOM   3031  CA  GLU B 310     -16.391 -19.938 -11.750  1.00 96.75           C  
ATOM   3032  C   GLU B 310     -16.641 -19.531 -10.305  1.00 96.75           C  
ATOM   3033  CB  GLU B 310     -17.594 -20.734 -12.289  1.00 96.75           C  
ATOM   3034  O   GLU B 310     -16.969 -20.359  -9.453  1.00 96.75           O  
ATOM   3035  CG  GLU B 310     -17.594 -20.891 -13.797  1.00 96.75           C  
ATOM   3036  CD  GLU B 310     -18.844 -21.562 -14.328  1.00 96.75           C  
ATOM   3037  OE1 GLU B 310     -18.969 -21.734 -15.562  1.00 96.75           O  
ATOM   3038  OE2 GLU B 310     -19.719 -21.922 -13.500  1.00 96.75           O  
ATOM   3039  N   VAL B 311     -16.516 -18.281 -10.023  1.00 96.75           N  
ATOM   3040  CA  VAL B 311     -16.781 -17.734  -8.695  1.00 96.75           C  
ATOM   3041  C   VAL B 311     -18.297 -17.516  -8.516  1.00 96.75           C  
ATOM   3042  CB  VAL B 311     -16.031 -16.406  -8.461  1.00 96.75           C  
ATOM   3043  O   VAL B 311     -18.953 -17.000  -9.406  1.00 96.75           O  
ATOM   3044  CG1 VAL B 311     -16.344 -15.844  -7.078  1.00 96.75           C  
ATOM   3045  CG2 VAL B 311     -14.523 -16.609  -8.633  1.00 96.75           C  
ATOM   3046  N   PRO B 312     -18.875 -17.984  -7.398  1.00 95.62           N  
ATOM   3047  CA  PRO B 312     -20.297 -17.750  -7.156  1.00 95.62           C  
ATOM   3048  C   PRO B 312     -20.703 -16.281  -7.328  1.00 95.62           C  
ATOM   3049  CB  PRO B 312     -20.484 -18.203  -5.703  1.00 95.62           C  
ATOM   3050  O   PRO B 312     -19.938 -15.391  -6.957  1.00 95.62           O  
ATOM   3051  CG  PRO B 312     -19.406 -19.219  -5.480  1.00 95.62           C  
ATOM   3052  CD  PRO B 312     -18.188 -18.797  -6.246  1.00 95.62           C  
ATOM   3053  N   LYS B 313     -21.859 -16.094  -7.859  1.00 92.19           N  
ATOM   3054  CA  LYS B 313     -22.359 -14.750  -8.102  1.00 92.19           C  
ATOM   3055  C   LYS B 313     -22.922 -14.133  -6.828  1.00 92.19           C  
ATOM   3056  CB  LYS B 313     -23.438 -14.766  -9.195  1.00 92.19           C  
ATOM   3057  O   LYS B 313     -23.344 -14.852  -5.918  1.00 92.19           O  
ATOM   3058  CG  LYS B 313     -22.922 -15.211 -10.555  1.00 92.19           C  
ATOM   3059  CD  LYS B 313     -24.031 -15.195 -11.602  1.00 92.19           C  
ATOM   3060  CE  LYS B 313     -23.531 -15.664 -12.961  1.00 92.19           C  
ATOM   3061  NZ  LYS B 313     -24.625 -15.656 -13.984  1.00 92.19           N  
ATOM   3062  N   ASN B 314     -22.891 -12.930  -6.656  1.00 90.12           N  
ATOM   3063  CA  ASN B 314     -23.531 -12.133  -5.617  1.00 90.12           C  
ATOM   3064  C   ASN B 314     -22.938 -12.406  -4.242  1.00 90.12           C  
ATOM   3065  CB  ASN B 314     -25.047 -12.398  -5.598  1.00 90.12           C  
ATOM   3066  O   ASN B 314     -23.656 -12.516  -3.254  1.00 90.12           O  
ATOM   3067  CG  ASN B 314     -25.719 -12.078  -6.914  1.00 90.12           C  
ATOM   3068  ND2 ASN B 314     -26.672 -12.906  -7.316  1.00 90.12           N  
ATOM   3069  OD1 ASN B 314     -25.375 -11.086  -7.570  1.00 90.12           O  
ATOM   3070  N   LEU B 315     -21.641 -12.742  -4.203  1.00 94.62           N  
ATOM   3071  CA  LEU B 315     -20.969 -12.781  -2.912  1.00 94.62           C  
ATOM   3072  C   LEU B 315     -20.984 -11.406  -2.248  1.00 94.62           C  
ATOM   3073  CB  LEU B 315     -19.516 -13.258  -3.076  1.00 94.62           C  
ATOM   3074  O   LEU B 315     -20.641 -10.406  -2.877  1.00 94.62           O  
ATOM   3075  CG  LEU B 315     -19.328 -14.703  -3.551  1.00 94.62           C  
ATOM   3076  CD1 LEU B 315     -17.875 -14.977  -3.859  1.00 94.62           C  
ATOM   3077  CD2 LEU B 315     -19.859 -15.680  -2.504  1.00 94.62           C  
ATOM   3078  N   PRO B 316     -21.469 -11.398  -1.035  1.00 95.81           N  
ATOM   3079  CA  PRO B 316     -21.438 -10.094  -0.372  1.00 95.81           C  
ATOM   3080  C   PRO B 316     -20.031  -9.586  -0.116  1.00 95.81           C  
ATOM   3081  CB  PRO B 316     -22.172 -10.359   0.947  1.00 95.81           C  
ATOM   3082  O   PRO B 316     -19.156 -10.359   0.280  1.00 95.81           O  
ATOM   3083  CG  PRO B 316     -21.969 -11.812   1.214  1.00 95.81           C  
ATOM   3084  CD  PRO B 316     -21.875 -12.531  -0.101  1.00 95.81           C  
ATOM   3085  N   ASP B 317     -19.812  -8.281  -0.332  1.00 95.81           N  
ATOM   3086  CA  ASP B 317     -18.516  -7.668  -0.060  1.00 95.81           C  
ATOM   3087  C   ASP B 317     -18.219  -7.648   1.438  1.00 95.81           C  
ATOM   3088  CB  ASP B 317     -18.469  -6.246  -0.621  1.00 95.81           C  
ATOM   3089  O   ASP B 317     -17.078  -7.805   1.851  1.00 95.81           O  
ATOM   3090  CG  ASP B 317     -18.266  -6.207  -2.125  1.00 95.81           C  
ATOM   3091  OD1 ASP B 317     -17.688  -7.160  -2.688  1.00 95.81           O  
ATOM   3092  OD2 ASP B 317     -18.703  -5.215  -2.756  1.00 95.81           O  
ATOM   3093  N   LEU B 318     -19.266  -7.395   2.215  1.00 96.38           N  
ATOM   3094  CA  LEU B 318     -19.156  -7.277   3.664  1.00 96.38           C  
ATOM   3095  C   LEU B 318     -20.297  -8.016   4.363  1.00 96.38           C  
ATOM   3096  CB  LEU B 318     -19.156  -5.805   4.082  1.00 96.38           C  
ATOM   3097  O   LEU B 318     -21.406  -8.109   3.828  1.00 96.38           O  
ATOM   3098  CG  LEU B 318     -18.047  -4.930   3.498  1.00 96.38           C  
ATOM   3099  CD1 LEU B 318     -18.281  -3.467   3.854  1.00 96.38           C  
ATOM   3100  CD2 LEU B 318     -16.688  -5.395   3.998  1.00 96.38           C  
ATOM   3101  N   GLU B 319     -19.938  -8.500   5.516  1.00 93.12           N  
ATOM   3102  CA  GLU B 319     -20.984  -9.070   6.363  1.00 93.12           C  
ATOM   3103  C   GLU B 319     -21.984  -8.000   6.801  1.00 93.12           C  
ATOM   3104  CB  GLU B 319     -20.375  -9.750   7.590  1.00 93.12           C  
ATOM   3105  O   GLU B 319     -21.672  -6.812   6.809  1.00 93.12           O  
ATOM   3106  CG  GLU B 319     -19.531 -10.969   7.258  1.00 93.12           C  
ATOM   3107  CD  GLU B 319     -20.328 -12.125   6.688  1.00 93.12           C  
ATOM   3108  OE1 GLU B 319     -19.797 -12.898   5.867  1.00 93.12           O  
ATOM   3109  OE2 GLU B 319     -21.516 -12.250   7.059  1.00 93.12           O  
ATOM   3110  N   LYS B 320     -23.141  -8.531   7.121  1.00 93.12           N  
ATOM   3111  CA  LYS B 320     -24.203  -7.625   7.566  1.00 93.12           C  
ATOM   3112  C   LYS B 320     -23.766  -6.828   8.789  1.00 93.12           C  
ATOM   3113  CB  LYS B 320     -25.469  -8.406   7.879  1.00 93.12           C  
ATOM   3114  O   LYS B 320     -23.234  -7.398   9.750  1.00 93.12           O  
ATOM   3115  CG  LYS B 320     -26.688  -7.531   8.141  1.00 93.12           C  
ATOM   3116  CD  LYS B 320     -27.938  -8.367   8.383  1.00 93.12           C  
ATOM   3117  CE  LYS B 320     -29.141  -7.488   8.695  1.00 93.12           C  
ATOM   3118  NZ  LYS B 320     -30.359  -8.305   8.977  1.00 93.12           N  
ATOM   3119  N   GLY B 321     -23.984  -5.543   8.703  1.00 94.75           N  
ATOM   3120  CA  GLY B 321     -23.656  -4.688   9.836  1.00 94.75           C  
ATOM   3121  C   GLY B 321     -22.281  -4.059   9.734  1.00 94.75           C  
ATOM   3122  O   GLY B 321     -22.016  -3.037  10.375  1.00 94.75           O  
ATOM   3123  N   CYS B 322     -21.375  -4.645   9.039  1.00 96.62           N  
ATOM   3124  CA  CYS B 322     -20.031  -4.102   8.898  1.00 96.62           C  
ATOM   3125  C   CYS B 322     -20.047  -2.771   8.156  1.00 96.62           C  
ATOM   3126  CB  CYS B 322     -19.125  -5.090   8.164  1.00 96.62           C  
ATOM   3127  O   CYS B 322     -20.688  -2.648   7.113  1.00 96.62           O  
ATOM   3128  SG  CYS B 322     -17.438  -4.496   7.918  1.00 96.62           S  
ATOM   3129  N   ARG B 323     -19.312  -1.778   8.609  1.00 96.69           N  
ATOM   3130  CA  ARG B 323     -19.312  -0.443   8.023  1.00 96.69           C  
ATOM   3131  C   ARG B 323     -17.969  -0.125   7.367  1.00 96.69           C  
ATOM   3132  CB  ARG B 323     -19.641   0.611   9.086  1.00 96.69           C  
ATOM   3133  O   ARG B 323     -17.625   1.044   7.195  1.00 96.69           O  
ATOM   3134  CG  ARG B 323     -21.078   0.546   9.594  1.00 96.69           C  
ATOM   3135  CD  ARG B 323     -21.453   1.808  10.359  1.00 96.69           C  
ATOM   3136  NE  ARG B 323     -21.547   2.963   9.469  1.00 96.69           N  
ATOM   3137  NH1 ARG B 323     -22.234   4.430  11.117  1.00 96.69           N  
ATOM   3138  NH2 ARG B 323     -21.984   5.164   8.961  1.00 96.69           N  
ATOM   3139  CZ  ARG B 323     -21.922   4.184   9.852  1.00 96.69           C  
ATOM   3140  N   CYS B 324     -17.250  -1.189   7.043  1.00 96.25           N  
ATOM   3141  CA  CYS B 324     -15.938  -0.994   6.430  1.00 96.25           C  
ATOM   3142  C   CYS B 324     -16.047  -0.105   5.195  1.00 96.25           C  
ATOM   3143  CB  CYS B 324     -15.312  -2.338   6.051  1.00 96.25           C  
ATOM   3144  O   CYS B 324     -15.203   0.773   4.988  1.00 96.25           O  
ATOM   3145  SG  CYS B 324     -13.539  -2.262   5.746  1.00 96.25           S  
ATOM   3146  N   GLY B 325     -17.016  -0.267   4.402  1.00 94.94           N  
ATOM   3147  CA  GLY B 325     -17.203   0.559   3.219  1.00 94.94           C  
ATOM   3148  C   GLY B 325     -17.297   2.041   3.533  1.00 94.94           C  
ATOM   3149  O   GLY B 325     -16.688   2.863   2.838  1.00 94.94           O  
ATOM   3150  N   ALA B 326     -18.078   2.426   4.586  1.00 94.88           N  
ATOM   3151  CA  ALA B 326     -18.203   3.818   5.008  1.00 94.88           C  
ATOM   3152  C   ALA B 326     -16.891   4.340   5.570  1.00 94.88           C  
ATOM   3153  CB  ALA B 326     -19.312   3.967   6.047  1.00 94.88           C  
ATOM   3154  O   ALA B 326     -16.500   5.480   5.309  1.00 94.88           O  
ATOM   3155  N   VAL B 327     -16.188   3.463   6.277  1.00 94.31           N  
ATOM   3156  CA  VAL B 327     -14.906   3.830   6.871  1.00 94.31           C  
ATOM   3157  C   VAL B 327     -13.891   4.125   5.770  1.00 94.31           C  
ATOM   3158  CB  VAL B 327     -14.367   2.719   7.801  1.00 94.31           C  
ATOM   3159  O   VAL B 327     -13.219   5.160   5.797  1.00 94.31           O  
ATOM   3160  CG1 VAL B 327     -12.930   3.014   8.227  1.00 94.31           C  
ATOM   3161  CG2 VAL B 327     -15.266   2.570   9.023  1.00 94.31           C  
ATOM   3162  N   LEU B 328     -13.898   3.314   4.711  1.00 94.56           N  
ATOM   3163  CA  LEU B 328     -12.938   3.434   3.619  1.00 94.56           C  
ATOM   3164  C   LEU B 328     -13.250   4.648   2.752  1.00 94.56           C  
ATOM   3165  CB  LEU B 328     -12.945   2.164   2.762  1.00 94.56           C  
ATOM   3166  O   LEU B 328     -12.422   5.066   1.939  1.00 94.56           O  
ATOM   3167  CG  LEU B 328     -12.320   0.918   3.395  1.00 94.56           C  
ATOM   3168  CD1 LEU B 328     -12.617  -0.311   2.541  1.00 94.56           C  
ATOM   3169  CD2 LEU B 328     -10.820   1.103   3.576  1.00 94.56           C  
ATOM   3170  N   ARG B 329     -14.414   5.242   2.965  1.00 93.62           N  
ATOM   3171  CA  ARG B 329     -14.781   6.438   2.209  1.00 93.62           C  
ATOM   3172  C   ARG B 329     -14.680   7.688   3.076  1.00 93.62           C  
ATOM   3173  CB  ARG B 329     -16.203   6.301   1.646  1.00 93.62           C  
ATOM   3174  O   ARG B 329     -15.055   8.781   2.643  1.00 93.62           O  
ATOM   3175  CG  ARG B 329     -16.297   5.348   0.466  1.00 93.62           C  
ATOM   3176  CD  ARG B 329     -17.703   5.332  -0.124  1.00 93.62           C  
ATOM   3177  NE  ARG B 329     -18.625   4.555   0.696  1.00 93.62           N  
ATOM   3178  NH1 ARG B 329     -20.375   4.633  -0.820  1.00 93.62           N  
ATOM   3179  NH2 ARG B 329     -20.625   3.525   1.170  1.00 93.62           N  
ATOM   3180  CZ  ARG B 329     -19.875   4.238   0.347  1.00 93.62           C  
ATOM   3181  N   GLY B 330     -14.281   7.531   4.281  1.00 91.31           N  
ATOM   3182  CA  GLY B 330     -14.188   8.656   5.195  1.00 91.31           C  
ATOM   3183  C   GLY B 330     -15.531   9.141   5.695  1.00 91.31           C  
ATOM   3184  O   GLY B 330     -15.672  10.297   6.094  1.00 91.31           O  
ATOM   3185  N   LEU B 331     -16.547   8.344   5.668  1.00 92.69           N  
ATOM   3186  CA  LEU B 331     -17.906   8.734   6.031  1.00 92.69           C  
ATOM   3187  C   LEU B 331     -18.219   8.312   7.461  1.00 92.69           C  
ATOM   3188  CB  LEU B 331     -18.922   8.117   5.066  1.00 92.69           C  
ATOM   3189  O   LEU B 331     -19.234   8.742   8.031  1.00 92.69           O  
ATOM   3190  CG  LEU B 331     -18.797   8.547   3.602  1.00 92.69           C  
ATOM   3191  CD1 LEU B 331     -19.828   7.797   2.748  1.00 92.69           C  
ATOM   3192  CD2 LEU B 331     -19.000  10.055   3.467  1.00 92.69           C  
ATOM   3193  N   ALA B 332     -17.406   7.461   7.980  1.00 92.88           N  
ATOM   3194  CA  ALA B 332     -17.578   6.992   9.352  1.00 92.88           C  
ATOM   3195  C   ALA B 332     -16.250   6.629   9.992  1.00 92.88           C  
ATOM   3196  CB  ALA B 332     -18.531   5.793   9.383  1.00 92.88           C  
ATOM   3197  O   ALA B 332     -15.297   6.270   9.289  1.00 92.88           O  
ATOM   3198  N   LEU B 333     -16.188   6.824  11.234  1.00 93.00           N  
ATOM   3199  CA  LEU B 333     -15.062   6.281  12.000  1.00 93.00           C  
ATOM   3200  C   LEU B 333     -15.336   4.832  12.398  1.00 93.00           C  
ATOM   3201  CB  LEU B 333     -14.805   7.129  13.242  1.00 93.00           C  
ATOM   3202  O   LEU B 333     -16.484   4.398  12.438  1.00 93.00           O  
ATOM   3203  CG  LEU B 333     -14.320   8.562  13.000  1.00 93.00           C  
ATOM   3204  CD1 LEU B 333     -14.250   9.328  14.320  1.00 93.00           C  
ATOM   3205  CD2 LEU B 333     -12.969   8.562  12.305  1.00 93.00           C  
ATOM   3206  N   PRO B 334     -14.273   4.105  12.648  1.00 95.25           N  
ATOM   3207  CA  PRO B 334     -14.477   2.723  13.086  1.00 95.25           C  
ATOM   3208  C   PRO B 334     -15.398   2.615  14.297  1.00 95.25           C  
ATOM   3209  CB  PRO B 334     -13.062   2.252  13.438  1.00 95.25           C  
ATOM   3210  O   PRO B 334     -16.219   1.695  14.375  1.00 95.25           O  
ATOM   3211  CG  PRO B 334     -12.172   2.980  12.484  1.00 95.25           C  
ATOM   3212  CD  PRO B 334     -12.688   4.379  12.320  1.00 95.25           C  
ATOM   3213  N   THR B 335     -15.406   3.637  15.164  1.00 93.56           N  
ATOM   3214  CA  THR B 335     -16.188   3.613  16.391  1.00 93.56           C  
ATOM   3215  C   THR B 335     -17.672   3.795  16.078  1.00 93.56           C  
ATOM   3216  CB  THR B 335     -15.727   4.707  17.375  1.00 93.56           C  
ATOM   3217  O   THR B 335     -18.531   3.492  16.922  1.00 93.56           O  
ATOM   3218  CG2 THR B 335     -14.352   4.387  17.938  1.00 93.56           C  
ATOM   3219  OG1 THR B 335     -15.664   5.961  16.688  1.00 93.56           O  
ATOM   3220  N   ASP B 336     -18.016   4.254  14.961  1.00 94.31           N  
ATOM   3221  CA  ASP B 336     -19.406   4.395  14.547  1.00 94.31           C  
ATOM   3222  C   ASP B 336     -20.000   3.045  14.164  1.00 94.31           C  
ATOM   3223  CB  ASP B 336     -19.516   5.371  13.367  1.00 94.31           C  
ATOM   3224  O   ASP B 336     -21.219   2.920  14.008  1.00 94.31           O  
ATOM   3225  CG  ASP B 336     -19.031   6.770  13.719  1.00 94.31           C  
ATOM   3226  OD1 ASP B 336     -19.141   7.180  14.891  1.00 94.31           O  
ATOM   3227  OD2 ASP B 336     -18.562   7.477  12.797  1.00 94.31           O  
ATOM   3228  N   CYS B 337     -19.188   2.051  13.977  1.00 96.25           N  
ATOM   3229  CA  CYS B 337     -19.641   0.721  13.578  1.00 96.25           C  
ATOM   3230  C   CYS B 337     -20.125  -0.071  14.781  1.00 96.25           C  
ATOM   3231  CB  CYS B 337     -18.500  -0.040  12.883  1.00 96.25           C  
ATOM   3232  O   CYS B 337     -19.391  -0.276  15.742  1.00 96.25           O  
ATOM   3233  SG  CYS B 337     -18.953  -1.722  12.398  1.00 96.25           S  
ATOM   3234  N   PRO B 338     -21.312  -0.602  14.688  1.00 95.62           N  
ATOM   3235  CA  PRO B 338     -21.875  -1.336  15.828  1.00 95.62           C  
ATOM   3236  C   PRO B 338     -21.094  -2.619  16.141  1.00 95.62           C  
ATOM   3237  CB  PRO B 338     -23.297  -1.648  15.383  1.00 95.62           C  
ATOM   3238  O   PRO B 338     -21.188  -3.141  17.250  1.00 95.62           O  
ATOM   3239  CG  PRO B 338     -23.250  -1.584  13.891  1.00 95.62           C  
ATOM   3240  CD  PRO B 338     -22.234  -0.548  13.484  1.00 95.62           C  
ATOM   3241  N   LEU B 339     -20.312  -3.072  15.188  1.00 96.75           N  
ATOM   3242  CA  LEU B 339     -19.594  -4.324  15.375  1.00 96.75           C  
ATOM   3243  C   LEU B 339     -18.203  -4.074  15.945  1.00 96.75           C  
ATOM   3244  CB  LEU B 339     -19.484  -5.082  14.047  1.00 96.75           C  
ATOM   3245  O   LEU B 339     -17.562  -4.988  16.469  1.00 96.75           O  
ATOM   3246  CG  LEU B 339     -20.797  -5.383  13.320  1.00 96.75           C  
ATOM   3247  CD1 LEU B 339     -20.531  -6.156  12.031  1.00 96.75           C  
ATOM   3248  CD2 LEU B 339     -21.734  -6.164  14.234  1.00 96.75           C  
ATOM   3249  N   PHE B 340     -17.734  -2.906  15.875  1.00 96.50           N  
ATOM   3250  CA  PHE B 340     -16.359  -2.576  16.203  1.00 96.50           C  
ATOM   3251  C   PHE B 340     -16.078  -2.805  17.688  1.00 96.50           C  
ATOM   3252  CB  PHE B 340     -16.047  -1.121  15.828  1.00 96.50           C  
ATOM   3253  O   PHE B 340     -16.781  -2.279  18.547  1.00 96.50           O  
ATOM   3254  CG  PHE B 340     -14.648  -0.693  16.172  1.00 96.50           C  
ATOM   3255  CD1 PHE B 340     -14.383   0.051  17.312  1.00 96.50           C  
ATOM   3256  CD2 PHE B 340     -13.586  -1.035  15.336  1.00 96.50           C  
ATOM   3257  CE1 PHE B 340     -13.086   0.448  17.625  1.00 96.50           C  
ATOM   3258  CE2 PHE B 340     -12.289  -0.641  15.641  1.00 96.50           C  
ATOM   3259  CZ  PHE B 340     -12.039   0.102  16.781  1.00 96.50           C  
ATOM   3260  N   GLY B 341     -15.094  -3.611  17.953  1.00 93.81           N  
ATOM   3261  CA  GLY B 341     -14.656  -3.857  19.328  1.00 93.81           C  
ATOM   3262  C   GLY B 341     -15.570  -4.801  20.078  1.00 93.81           C  
ATOM   3263  O   GLY B 341     -15.328  -5.105  21.250  1.00 93.81           O  
ATOM   3264  N   LYS B 342     -16.578  -5.281  19.484  1.00 94.44           N  
ATOM   3265  CA  LYS B 342     -17.500  -6.242  20.062  1.00 94.44           C  
ATOM   3266  C   LYS B 342     -17.438  -7.582  19.344  1.00 94.44           C  
ATOM   3267  CB  LYS B 342     -18.938  -5.695  20.031  1.00 94.44           C  
ATOM   3268  O   LYS B 342     -16.641  -8.445  19.688  1.00 94.44           O  
ATOM   3269  CG  LYS B 342     -19.125  -4.410  20.828  1.00 94.44           C  
ATOM   3270  CD  LYS B 342     -20.547  -3.887  20.703  1.00 94.44           C  
ATOM   3271  CE  LYS B 342     -20.719  -2.537  21.391  1.00 94.44           C  
ATOM   3272  NZ  LYS B 342     -22.062  -1.943  21.125  1.00 94.44           N  
ATOM   3273  N   THR B 343     -18.281  -7.645  18.328  1.00 95.38           N  
ATOM   3274  CA  THR B 343     -18.234  -8.883  17.547  1.00 95.38           C  
ATOM   3275  C   THR B 343     -17.047  -8.891  16.609  1.00 95.38           C  
ATOM   3276  CB  THR B 343     -19.531  -9.070  16.734  1.00 95.38           C  
ATOM   3277  O   THR B 343     -16.484  -9.945  16.297  1.00 95.38           O  
ATOM   3278  CG2 THR B 343     -19.578 -10.453  16.078  1.00 95.38           C  
ATOM   3279  OG1 THR B 343     -20.672  -8.930  17.609  1.00 95.38           O  
ATOM   3280  N   CYS B 344     -16.656  -7.715  16.203  1.00 96.31           N  
ATOM   3281  CA  CYS B 344     -15.516  -7.586  15.289  1.00 96.31           C  
ATOM   3282  C   CYS B 344     -14.250  -7.211  16.047  1.00 96.31           C  
ATOM   3283  CB  CYS B 344     -15.812  -6.539  14.211  1.00 96.31           C  
ATOM   3284  O   CYS B 344     -14.117  -6.082  16.516  1.00 96.31           O  
ATOM   3285  SG  CYS B 344     -14.539  -6.438  12.930  1.00 96.31           S  
ATOM   3286  N   THR B 345     -13.336  -8.133  16.156  1.00 95.06           N  
ATOM   3287  CA  THR B 345     -12.047  -7.980  16.812  1.00 95.06           C  
ATOM   3288  C   THR B 345     -10.930  -8.609  15.984  1.00 95.06           C  
ATOM   3289  CB  THR B 345     -12.062  -8.609  18.219  1.00 95.06           C  
ATOM   3290  O   THR B 345     -11.195  -9.344  15.039  1.00 95.06           O  
ATOM   3291  CG2 THR B 345     -13.242  -8.094  19.047  1.00 95.06           C  
ATOM   3292  OG1 THR B 345     -12.172 -10.031  18.094  1.00 95.06           O  
ATOM   3293  N   PRO B 346      -9.711  -8.242  16.312  1.00 91.69           N  
ATOM   3294  CA  PRO B 346      -8.617  -8.867  15.570  1.00 91.69           C  
ATOM   3295  C   PRO B 346      -8.633 -10.391  15.664  1.00 91.69           C  
ATOM   3296  CB  PRO B 346      -7.367  -8.297  16.250  1.00 91.69           C  
ATOM   3297  O   PRO B 346      -8.219 -11.070  14.719  1.00 91.69           O  
ATOM   3298  CG  PRO B 346      -7.766  -6.930  16.703  1.00 91.69           C  
ATOM   3299  CD  PRO B 346      -9.180  -6.988  17.203  1.00 91.69           C  
ATOM   3300  N   ARG B 347      -9.070 -10.930  16.766  1.00 92.19           N  
ATOM   3301  CA  ARG B 347      -9.148 -12.375  16.938  1.00 92.19           C  
ATOM   3302  C   ARG B 347     -10.273 -12.969  16.094  1.00 92.19           C  
ATOM   3303  CB  ARG B 347      -9.359 -12.734  18.406  1.00 92.19           C  
ATOM   3304  O   ARG B 347     -10.148 -14.070  15.562  1.00 92.19           O  
ATOM   3305  CG  ARG B 347      -8.117 -12.578  19.266  1.00 92.19           C  
ATOM   3306  CD  ARG B 347      -8.359 -13.031  20.703  1.00 92.19           C  
ATOM   3307  NE  ARG B 347      -7.176 -12.836  21.531  1.00 92.19           N  
ATOM   3308  NH1 ARG B 347      -8.156 -13.609  23.484  1.00 92.19           N  
ATOM   3309  NH2 ARG B 347      -5.980 -12.898  23.500  1.00 92.19           N  
ATOM   3310  CZ  ARG B 347      -7.109 -13.109  22.828  1.00 92.19           C  
ATOM   3311  N   HIS B 348     -11.328 -12.242  16.000  1.00 93.25           N  
ATOM   3312  CA  HIS B 348     -12.492 -12.648  15.211  1.00 93.25           C  
ATOM   3313  C   HIS B 348     -12.945 -11.523  14.281  1.00 93.25           C  
ATOM   3314  CB  HIS B 348     -13.641 -13.070  16.125  1.00 93.25           C  
ATOM   3315  O   HIS B 348     -14.008 -10.938  14.484  1.00 93.25           O  
ATOM   3316  CG  HIS B 348     -13.289 -14.180  17.062  1.00 93.25           C  
ATOM   3317  CD2 HIS B 348     -13.164 -14.211  18.406  1.00 93.25           C  
ATOM   3318  ND1 HIS B 348     -13.008 -15.461  16.625  1.00 93.25           N  
ATOM   3319  CE1 HIS B 348     -12.734 -16.219  17.656  1.00 93.25           C  
ATOM   3320  NE2 HIS B 348     -12.820 -15.492  18.750  1.00 93.25           N  
ATOM   3321  N   PRO B 349     -12.227 -11.328  13.227  1.00 95.69           N  
ATOM   3322  CA  PRO B 349     -12.578 -10.219  12.336  1.00 95.69           C  
ATOM   3323  C   PRO B 349     -13.828 -10.492  11.508  1.00 95.69           C  
ATOM   3324  CB  PRO B 349     -11.344 -10.086  11.438  1.00 95.69           C  
ATOM   3325  O   PRO B 349     -13.961 -11.570  10.922  1.00 95.69           O  
ATOM   3326  CG  PRO B 349     -10.766 -11.461  11.391  1.00 95.69           C  
ATOM   3327  CD  PRO B 349     -11.016 -12.133  12.703  1.00 95.69           C  
ATOM   3328  N   VAL B 350     -14.766  -9.523  11.492  1.00 95.50           N  
ATOM   3329  CA  VAL B 350     -15.969  -9.594  10.672  1.00 95.50           C  
ATOM   3330  C   VAL B 350     -15.703  -8.961   9.305  1.00 95.50           C  
ATOM   3331  CB  VAL B 350     -17.172  -8.906  11.359  1.00 95.50           C  
ATOM   3332  O   VAL B 350     -16.172  -9.461   8.281  1.00 95.50           O  
ATOM   3333  CG1 VAL B 350     -18.359  -8.844  10.414  1.00 95.50           C  
ATOM   3334  CG2 VAL B 350     -17.531  -9.641  12.648  1.00 95.50           C  
ATOM   3335  N   GLY B 351     -14.953  -7.879   9.305  1.00 95.56           N  
ATOM   3336  CA  GLY B 351     -14.594  -7.180   8.078  1.00 95.56           C  
ATOM   3337  C   GLY B 351     -13.102  -7.117   7.844  1.00 95.56           C  
ATOM   3338  O   GLY B 351     -12.312  -7.312   8.773  1.00 95.56           O  
ATOM   3339  N   PRO B 352     -12.766  -6.867   6.621  1.00 96.31           N  
ATOM   3340  CA  PRO B 352     -11.352  -6.879   6.258  1.00 96.31           C  
ATOM   3341  C   PRO B 352     -10.555  -5.781   6.957  1.00 96.31           C  
ATOM   3342  CB  PRO B 352     -11.375  -6.656   4.742  1.00 96.31           C  
ATOM   3343  O   PRO B 352      -9.375  -5.973   7.262  1.00 96.31           O  
ATOM   3344  CG  PRO B 352     -12.648  -5.918   4.488  1.00 96.31           C  
ATOM   3345  CD  PRO B 352     -13.688  -6.410   5.453  1.00 96.31           C  
ATOM   3346  N   CYS B 353     -11.172  -4.605   7.297  1.00 96.81           N  
ATOM   3347  CA  CYS B 353     -10.461  -3.479   7.879  1.00 96.81           C  
ATOM   3348  C   CYS B 353      -9.938  -3.822   9.266  1.00 96.81           C  
ATOM   3349  CB  CYS B 353     -11.359  -2.248   7.949  1.00 96.81           C  
ATOM   3350  O   CYS B 353      -9.070  -3.125   9.805  1.00 96.81           O  
ATOM   3351  SG  CYS B 353     -11.898  -1.643   6.336  1.00 96.81           S  
ATOM   3352  N   MET B 354     -10.406  -4.934   9.867  1.00 96.12           N  
ATOM   3353  CA  MET B 354     -10.000  -5.355  11.203  1.00 96.12           C  
ATOM   3354  C   MET B 354      -8.844  -6.348  11.133  1.00 96.12           C  
ATOM   3355  CB  MET B 354     -11.172  -5.977  11.961  1.00 96.12           C  
ATOM   3356  O   MET B 354      -8.320  -6.773  12.164  1.00 96.12           O  
ATOM   3357  CG  MET B 354     -10.859  -6.320  13.406  1.00 96.12           C  
ATOM   3358  SD  MET B 354     -10.375  -4.848  14.391  1.00 96.12           S  
ATOM   3359  CE  MET B 354     -12.016  -4.117  14.695  1.00 96.12           C  
ATOM   3360  N   VAL B 355      -8.477  -6.758   9.945  1.00 94.88           N  
ATOM   3361  CA  VAL B 355      -7.492  -7.824   9.789  1.00 94.88           C  
ATOM   3362  C   VAL B 355      -6.105  -7.215   9.602  1.00 94.88           C  
ATOM   3363  CB  VAL B 355      -7.836  -8.750   8.609  1.00 94.88           C  
ATOM   3364  O   VAL B 355      -5.180  -7.520  10.359  1.00 94.88           O  
ATOM   3365  CG1 VAL B 355      -6.742  -9.797   8.406  1.00 94.88           C  
ATOM   3366  CG2 VAL B 355      -9.188  -9.422   8.828  1.00 94.88           C  
ATOM   3367  N   SER B 356      -6.016  -6.305   8.703  1.00 91.06           N  
ATOM   3368  CA  SER B 356      -4.715  -5.777   8.297  1.00 91.06           C  
ATOM   3369  C   SER B 356      -4.195  -4.754   9.297  1.00 91.06           C  
ATOM   3370  CB  SER B 356      -4.805  -5.145   6.902  1.00 91.06           C  
ATOM   3371  O   SER B 356      -4.973  -3.977   9.859  1.00 91.06           O  
ATOM   3372  OG  SER B 356      -3.588  -4.500   6.566  1.00 91.06           O  
ATOM   3373  N   TYR B 357      -2.918  -4.719   9.469  1.00 88.38           N  
ATOM   3374  CA  TYR B 357      -2.291  -3.721  10.328  1.00 88.38           C  
ATOM   3375  C   TYR B 357      -2.406  -2.328   9.727  1.00 88.38           C  
ATOM   3376  CB  TYR B 357      -0.818  -4.066  10.570  1.00 88.38           C  
ATOM   3377  O   TYR B 357      -2.203  -1.325  10.414  1.00 88.38           O  
ATOM   3378  CG  TYR B 357      -0.040  -4.309   9.297  1.00 88.38           C  
ATOM   3379  CD1 TYR B 357       0.051  -5.586   8.742  1.00 88.38           C  
ATOM   3380  CD2 TYR B 357       0.607  -3.264   8.648  1.00 88.38           C  
ATOM   3381  CE1 TYR B 357       0.768  -5.816   7.578  1.00 88.38           C  
ATOM   3382  CE2 TYR B 357       1.327  -3.482   7.477  1.00 88.38           C  
ATOM   3383  OH  TYR B 357       2.113  -4.980   5.793  1.00 88.38           O  
ATOM   3384  CZ  TYR B 357       1.401  -4.758   6.949  1.00 88.38           C  
ATOM   3385  N   GLU B 358      -2.785  -2.279   8.461  1.00 90.81           N  
ATOM   3386  CA  GLU B 358      -3.010  -1.002   7.793  1.00 90.81           C  
ATOM   3387  C   GLU B 358      -4.496  -0.665   7.730  1.00 90.81           C  
ATOM   3388  CB  GLU B 358      -2.414  -1.023   6.383  1.00 90.81           C  
ATOM   3389  O   GLU B 358      -4.879   0.387   7.211  1.00 90.81           O  
ATOM   3390  CG  GLU B 358      -0.896  -1.106   6.355  1.00 90.81           C  
ATOM   3391  CD  GLU B 358      -0.306  -0.891   4.969  1.00 90.81           C  
ATOM   3392  OE1 GLU B 358       0.434   0.100   4.773  1.00 90.81           O  
ATOM   3393  OE2 GLU B 358      -0.586  -1.719   4.074  1.00 90.81           O  
ATOM   3394  N   GLY B 359      -5.238  -1.559   8.180  1.00 94.31           N  
ATOM   3395  CA  GLY B 359      -6.668  -1.313   8.172  1.00 94.31           C  
ATOM   3396  C   GLY B 359      -7.113  -0.358   9.266  1.00 94.31           C  
ATOM   3397  O   GLY B 359      -6.742  -0.522  10.430  1.00 94.31           O  
ATOM   3398  N   THR B 360      -7.938   0.578   8.914  1.00 95.25           N  
ATOM   3399  CA  THR B 360      -8.359   1.635   9.828  1.00 95.25           C  
ATOM   3400  C   THR B 360      -8.969   1.044  11.094  1.00 95.25           C  
ATOM   3401  CB  THR B 360      -9.375   2.576   9.156  1.00 95.25           C  
ATOM   3402  O   THR B 360      -8.688   1.511  12.195  1.00 95.25           O  
ATOM   3403  CG2 THR B 360      -9.719   3.752  10.062  1.00 95.25           C  
ATOM   3404  OG1 THR B 360      -8.820   3.078   7.934  1.00 95.25           O  
ATOM   3405  N   CYS B 361      -9.766   0.018  10.984  1.00 96.25           N  
ATOM   3406  CA  CYS B 361     -10.414  -0.578  12.148  1.00 96.25           C  
ATOM   3407  C   CYS B 361      -9.383  -1.230  13.070  1.00 96.25           C  
ATOM   3408  CB  CYS B 361     -11.453  -1.611  11.719  1.00 96.25           C  
ATOM   3409  O   CYS B 361      -9.469  -1.109  14.289  1.00 96.25           O  
ATOM   3410  SG  CYS B 361     -12.797  -0.920  10.734  1.00 96.25           S  
ATOM   3411  N   GLN B 362      -8.453  -1.939  12.500  1.00 95.44           N  
ATOM   3412  CA  GLN B 362      -7.391  -2.561  13.289  1.00 95.44           C  
ATOM   3413  C   GLN B 362      -6.562  -1.511  14.023  1.00 95.44           C  
ATOM   3414  CB  GLN B 362      -6.484  -3.410  12.398  1.00 95.44           C  
ATOM   3415  O   GLN B 362      -6.266  -1.666  15.211  1.00 95.44           O  
ATOM   3416  CG  GLN B 362      -5.391  -4.152  13.156  1.00 95.44           C  
ATOM   3417  CD  GLN B 362      -5.895  -5.414  13.828  1.00 95.44           C  
ATOM   3418  NE2 GLN B 362      -5.031  -6.059  14.602  1.00 95.44           N  
ATOM   3419  OE1 GLN B 362      -7.055  -5.805  13.648  1.00 95.44           O  
ATOM   3420  N   ILE B 363      -6.246  -0.431  13.359  1.00 94.62           N  
ATOM   3421  CA  ILE B 363      -5.449   0.651  13.922  1.00 94.62           C  
ATOM   3422  C   ILE B 363      -6.195   1.295  15.086  1.00 94.62           C  
ATOM   3423  CB  ILE B 363      -5.102   1.714  12.852  1.00 94.62           C  
ATOM   3424  O   ILE B 363      -5.637   1.476  16.172  1.00 94.62           O  
ATOM   3425  CG1 ILE B 363      -4.137   1.133  11.812  1.00 94.62           C  
ATOM   3426  CG2 ILE B 363      -4.516   2.967  13.508  1.00 94.62           C  
ATOM   3427  CD1 ILE B 363      -4.020   1.965  10.547  1.00 94.62           C  
ATOM   3428  N   PHE B 364      -7.473   1.570  14.852  1.00 95.06           N  
ATOM   3429  CA  PHE B 364      -8.289   2.154  15.914  1.00 95.06           C  
ATOM   3430  C   PHE B 364      -8.383   1.211  17.109  1.00 95.06           C  
ATOM   3431  CB  PHE B 364      -9.688   2.482  15.391  1.00 95.06           C  
ATOM   3432  O   PHE B 364      -8.328   1.651  18.250  1.00 95.06           O  
ATOM   3433  CG  PHE B 364      -9.844   3.898  14.906  1.00 95.06           C  
ATOM   3434  CD1 PHE B 364     -10.680   4.789  15.562  1.00 95.06           C  
ATOM   3435  CD2 PHE B 364      -9.141   4.340  13.789  1.00 95.06           C  
ATOM   3436  CE1 PHE B 364     -10.820   6.098  15.109  1.00 95.06           C  
ATOM   3437  CE2 PHE B 364      -9.273   5.648  13.336  1.00 95.06           C  
ATOM   3438  CZ  PHE B 364     -10.117   6.527  14.000  1.00 95.06           C  
ATOM   3439  N   TYR B 365      -8.539  -0.005  16.828  1.00 94.50           N  
ATOM   3440  CA  TYR B 365      -8.641  -0.981  17.906  1.00 94.50           C  
ATOM   3441  C   TYR B 365      -7.363  -1.021  18.734  1.00 94.50           C  
ATOM   3442  CB  TYR B 365      -8.945  -2.373  17.344  1.00 94.50           C  
ATOM   3443  O   TYR B 365      -7.406  -1.111  19.969  1.00 94.50           O  
ATOM   3444  CG  TYR B 365      -9.250  -3.404  18.406  1.00 94.50           C  
ATOM   3445  CD1 TYR B 365      -8.227  -4.125  19.016  1.00 94.50           C  
ATOM   3446  CD2 TYR B 365     -10.562  -3.656  18.812  1.00 94.50           C  
ATOM   3447  CE1 TYR B 365      -8.500  -5.078  20.000  1.00 94.50           C  
ATOM   3448  CE2 TYR B 365     -10.844  -4.605  19.781  1.00 94.50           C  
ATOM   3449  OH  TYR B 365     -10.086  -6.250  21.344  1.00 94.50           O  
ATOM   3450  CZ  TYR B 365      -9.812  -5.309  20.375  1.00 94.50           C  
ATOM   3451  N   LYS B 366      -6.277  -0.940  18.094  1.00 92.12           N  
ATOM   3452  CA  LYS B 366      -4.969  -1.049  18.719  1.00 92.12           C  
ATOM   3453  C   LYS B 366      -4.637   0.209  19.516  1.00 92.12           C  
ATOM   3454  CB  LYS B 366      -3.881  -1.305  17.672  1.00 92.12           C  
ATOM   3455  O   LYS B 366      -4.117   0.125  20.641  1.00 92.12           O  
ATOM   3456  CG  LYS B 366      -2.510  -1.596  18.266  1.00 92.12           C  
ATOM   3457  CD  LYS B 366      -1.492  -1.926  17.188  1.00 92.12           C  
ATOM   3458  CE  LYS B 366      -0.106  -2.158  17.766  1.00 92.12           C  
ATOM   3459  NZ  LYS B 366       0.905  -2.436  16.703  1.00 92.12           N  
ATOM   3460  N   TYR B 367      -5.020   1.398  18.938  1.00 87.88           N  
ATOM   3461  CA  TYR B 367      -4.520   2.637  19.531  1.00 87.88           C  
ATOM   3462  C   TYR B 367      -5.672   3.537  19.969  1.00 87.88           C  
ATOM   3463  CB  TYR B 367      -3.625   3.381  18.531  1.00 87.88           C  
ATOM   3464  O   TYR B 367      -5.473   4.477  20.734  1.00 87.88           O  
ATOM   3465  CG  TYR B 367      -2.430   2.580  18.078  1.00 87.88           C  
ATOM   3466  CD1 TYR B 367      -1.435   2.203  18.969  1.00 87.88           C  
ATOM   3467  CD2 TYR B 367      -2.295   2.199  16.750  1.00 87.88           C  
ATOM   3468  CE1 TYR B 367      -0.331   1.467  18.547  1.00 87.88           C  
ATOM   3469  CE2 TYR B 367      -1.195   1.463  16.312  1.00 87.88           C  
ATOM   3470  OH  TYR B 367       0.870   0.373  16.812  1.00 87.88           O  
ATOM   3471  CZ  TYR B 367      -0.220   1.102  17.219  1.00 87.88           C  
ATOM   3472  N   GLY B 368      -6.914   3.422  19.391  1.00 69.50           N  
ATOM   3473  CA  GLY B 368      -7.961   4.430  19.469  1.00 69.50           C  
ATOM   3474  C   GLY B 368      -8.766   4.367  20.750  1.00 69.50           C  
ATOM   3475  O   GLY B 368      -9.508   5.301  21.062  1.00 69.50           O  
ATOM   3476  N   VAL B 369      -9.195   3.162  21.359  1.00 59.66           N  
ATOM   3477  CA  VAL B 369     -10.227   3.061  22.391  1.00 59.66           C  
ATOM   3478  C   VAL B 369      -9.820   3.881  23.609  1.00 59.66           C  
ATOM   3479  CB  VAL B 369     -10.484   1.593  22.797  1.00 59.66           C  
ATOM   3480  O   VAL B 369     -10.570   3.982  24.578  1.00 59.66           O  
ATOM   3481  CG1 VAL B 369     -11.906   1.417  23.328  1.00 59.66           C  
ATOM   3482  CG2 VAL B 369     -10.227   0.661  21.609  1.00 59.66           C  
ATOM   3483  N   LEU B 370      -8.625   4.375  23.828  1.00 46.31           N  
ATOM   3484  CA  LEU B 370      -8.539   5.031  25.141  1.00 46.31           C  
ATOM   3485  C   LEU B 370      -9.516   6.199  25.219  1.00 46.31           C  
ATOM   3486  CB  LEU B 370      -7.113   5.523  25.391  1.00 46.31           C  
ATOM   3487  O   LEU B 370      -9.539   6.930  26.219  1.00 46.31           O  
ATOM   3488  CG  LEU B 370      -6.109   4.473  25.859  1.00 46.31           C  
ATOM   3489  CD1 LEU B 370      -4.688   4.910  25.531  1.00 46.31           C  
ATOM   3490  CD2 LEU B 370      -6.262   4.219  27.359  1.00 46.31           C  
ATOM   3491  N   PHE B 371     -10.344   6.660  24.234  1.00 35.56           N  
ATOM   3492  CA  PHE B 371     -11.242   7.629  24.844  1.00 35.56           C  
ATOM   3493  C   PHE B 371     -12.266   6.930  25.734  1.00 35.56           C  
ATOM   3494  CB  PHE B 371     -11.953   8.461  23.781  1.00 35.56           C  
ATOM   3495  O   PHE B 371     -12.617   5.773  25.500  1.00 35.56           O  
ATOM   3496  CG  PHE B 371     -11.023   9.086  22.781  1.00 35.56           C  
ATOM   3497  CD1 PHE B 371     -10.391  10.297  23.047  1.00 35.56           C  
ATOM   3498  CD2 PHE B 371     -10.773   8.469  21.562  1.00 35.56           C  
ATOM   3499  CE1 PHE B 371      -9.531  10.875  22.125  1.00 35.56           C  
ATOM   3500  CE2 PHE B 371      -9.914   9.047  20.625  1.00 35.56           C  
ATOM   3501  CZ  PHE B 371      -9.289  10.250  20.922  1.00 35.56           C  
TER    3502      PHE B 371                                                      
ENDMDL                                                                          
END                                                                             
