# Supplementary material for: ATP-Triggered Fe(CN)2CO Synthon Transfer from the Maturase HypCD to the Active Site of Apo-[NiFe]-Hydrogenase
Source: J Am Chem Soc. 2024 Nov 4;146(45):30976–89. doi: 10.1021/jacs.4c09791 (PMC11565642; doi:10.1021/jacs.4c09791)
Supplement: Supplementary file 2 — ja4c09791_si_002.zip [file ja4c09791_si_002.zip › Supplementary Data I/AlphaFold3/EcHypC_CnHoxC_wihtout_Fe/EcHypC_CnHoxC_without_Fe.cif]

# By using this file you agree to the legally binding terms of use found at alphafoldserver.com/output-terms
data_4d4a78124b0e2385
#
_entry.id 4d4a78124b0e2385
#
loop_
_atom_type.symbol
C 
N 
O 
S 
#
loop_
_audit_author.name
_audit_author.pdbx_ordinal
"Google DeepMind" 1 
"Isomorphic Labs" 2 
#
_audit_conform.dict_location https://raw.githubusercontent.com/ihmwg/ModelCIF/master/dist/mmcif_ma.dic
_audit_conform.dict_name     mmcif_ma.dic
_audit_conform.dict_version  1.4.5
#
loop_
_chem_comp.formula
_chem_comp.formula_weight
_chem_comp.id
_chem_comp.mon_nstd_flag
_chem_comp.name
_chem_comp.pdbx_smiles
_chem_comp.pdbx_synonyms
_chem_comp.type
"C3 H7 N O2"    89.093  ALA y ALANINE         C[C@H](N)C(O)=O                  ? "L-PEPTIDE LINKING" 
"C6 H15 N4 O2"  175.209 ARG y ARGININE        N[C@@H](CCCNC(N)=[NH2+])C(O)=O   ? "L-PEPTIDE LINKING" 
"C4 H8 N2 O3"   132.118 ASN y ASPARAGINE      N[C@@H](CC(N)=O)C(O)=O           ? "L-PEPTIDE LINKING" 
"C4 H7 N O4"    133.103 ASP y "ASPARTIC ACID" N[C@@H](CC(O)=O)C(O)=O           ? "L-PEPTIDE LINKING" 
"C3 H7 N O2 S"  121.158 CYS y CYSTEINE        N[C@@H](CS)C(O)=O                ? "L-PEPTIDE LINKING" 
"C5 H10 N2 O3"  146.144 GLN y GLUTAMINE       N[C@@H](CCC(N)=O)C(O)=O          ? "L-PEPTIDE LINKING" 
"C5 H9 N O4"    147.129 GLU y "GLUTAMIC ACID" N[C@@H](CCC(O)=O)C(O)=O          ? "L-PEPTIDE LINKING" 
"C2 H5 N O2"    75.067  GLY y GLYCINE         NCC(O)=O                         ? "PEPTIDE LINKING"   
"C6 H10 N3 O2"  156.162 HIS y HISTIDINE       N[C@@H](Cc1c[nH]c[nH+]1)C(O)=O   ? "L-PEPTIDE LINKING" 
"C6 H13 N O2"   131.173 ILE y ISOLEUCINE      CC[C@H](C)[C@H](N)C(O)=O         ? "L-PEPTIDE LINKING" 
"C6 H13 N O2"   131.173 LEU y LEUCINE         CC(C)C[C@H](N)C(O)=O             ? "L-PEPTIDE LINKING" 
"C6 H15 N2 O2"  147.195 LYS y LYSINE          N[C@@H](CCCC[NH3+])C(O)=O        ? "L-PEPTIDE LINKING" 
"C5 H11 N O2 S" 149.211 MET y METHIONINE      CSCC[C@H](N)C(O)=O               ? "L-PEPTIDE LINKING" 
"C9 H11 N O2"   165.189 PHE y PHENYLALANINE   N[C@@H](Cc1ccccc1)C(O)=O         ? "L-PEPTIDE LINKING" 
"C5 H9 N O2"    115.130 PRO y PROLINE         OC(=O)[C@@H]1CCCN1               ? "L-PEPTIDE LINKING" 
"C3 H7 N O3"    105.093 SER y SERINE          N[C@@H](CO)C(O)=O                ? "L-PEPTIDE LINKING" 
"C4 H9 N O3"    119.119 THR y THREONINE       C[C@@H](O)[C@H](N)C(O)=O         ? "L-PEPTIDE LINKING" 
"C11 H12 N2 O2" 204.225 TRP y TRYPTOPHAN      N[C@@H](Cc1c[nH]c2ccccc12)C(O)=O ? "L-PEPTIDE LINKING" 
"C9 H11 N O3"   181.189 TYR y TYROSINE        N[C@@H](Cc1ccc(O)cc1)C(O)=O      ? "L-PEPTIDE LINKING" 
"C5 H11 N O2"   117.146 VAL y VALINE          CC(C)[C@H](N)C(O)=O              ? "L-PEPTIDE LINKING" 
#
_citation.book_publisher          ?
_citation.country                 UK
_citation.id                      primary
_citation.journal_full            Nature
_citation.journal_id_ASTM         NATUAS
_citation.journal_id_CSD          0006
_citation.journal_id_ISSN         0028-0836
_citation.journal_volume          ?
_citation.page_first              ?
_citation.page_last               ?
_citation.pdbx_database_id_DOI    ?
_citation.pdbx_database_id_PubMed ?
_citation.title                   "Accurate structure prediction of biomolecular interactions with AlphaFold 3"
_citation.year                    2024
#
loop_
_citation_author.citation_id
_citation_author.name
_citation_author.ordinal
primary "Google DeepMind" 1 
primary "Isomorphic Labs" 2 
#
loop_
_entity.id
_entity.pdbx_description
_entity.type
1 . polymer 
2 . polymer 
#
loop_
_entity_poly.entity_id
_entity_poly.pdbx_strand_id
_entity_poly.type
1 A polypeptide(L) 
2 B polypeptide(L) 
#
loop_
_entity_poly_seq.entity_id
_entity_poly_seq.hetero
_entity_poly_seq.mon_id
_entity_poly_seq.num
1 n MET 1   
1 n GLU 2   
1 n ARG 3   
1 n LEU 4   
1 n VAL 5   
1 n VAL 6   
1 n GLY 7   
1 n PRO 8   
1 n PHE 9   
1 n ASN 10  
1 n ARG 11  
1 n VAL 12  
1 n GLU 13  
1 n GLY 14  
1 n ASP 15  
1 n LEU 16  
1 n GLU 17  
1 n VAL 18  
1 n ASN 19  
1 n LEU 20  
1 n GLU 21  
1 n VAL 22  
1 n ALA 23  
1 n SER 24  
1 n GLY 25  
1 n ARG 26  
1 n VAL 27  
1 n CYS 28  
1 n SER 29  
1 n ALA 30  
1 n ARG 31  
1 n VAL 32  
1 n ASN 33  
1 n ALA 34  
1 n THR 35  
1 n MET 36  
1 n TYR 37  
1 n ARG 38  
1 n GLY 39  
1 n LEU 40  
1 n GLU 41  
1 n GLN 42  
1 n ILE 43  
1 n LEU 44  
1 n LEU 45  
1 n HIS 46  
1 n ARG 47  
1 n HIS 48  
1 n PRO 49  
1 n LEU 50  
1 n ASP 51  
1 n ALA 52  
1 n LEU 53  
1 n VAL 54  
1 n TYR 55  
1 n ALA 56  
1 n PRO 57  
1 n ARG 58  
1 n VAL 59  
1 n CYS 60  
1 n GLY 61  
1 n ILE 62  
1 n CYS 63  
1 n SER 64  
1 n VAL 65  
1 n SER 66  
1 n GLN 67  
1 n SER 68  
1 n VAL 69  
1 n ALA 70  
1 n ALA 71  
1 n SER 72  
1 n ARG 73  
1 n ALA 74  
1 n LEU 75  
1 n ALA 76  
1 n ASP 77  
1 n LEU 78  
1 n ALA 79  
1 n GLY 80  
1 n VAL 81  
1 n THR 82  
1 n VAL 83  
1 n PRO 84  
1 n ALA 85  
1 n ASN 86  
1 n GLY 87  
1 n MET 88  
1 n LEU 89  
1 n ALA 90  
1 n MET 91  
1 n ASN 92  
1 n LEU 93  
1 n MET 94  
1 n LEU 95  
1 n ALA 96  
1 n THR 97  
1 n GLU 98  
1 n ASN 99  
1 n LEU 100 
1 n ALA 101 
1 n ASP 102 
1 n HIS 103 
1 n LEU 104 
1 n THR 105 
1 n HIS 106 
1 n PHE 107 
1 n TYR 108 
1 n LEU 109 
1 n PHE 110 
1 n PHE 111 
1 n MET 112 
1 n PRO 113 
1 n ASP 114 
1 n PHE 115 
1 n THR 116 
1 n ARG 117 
1 n GLU 118 
1 n ILE 119 
1 n TYR 120 
1 n ALA 121 
1 n GLY 122 
1 n ARG 123 
1 n PRO 124 
1 n TRP 125 
1 n HIS 126 
1 n THR 127 
1 n ASP 128 
1 n ALA 129 
1 n THR 130 
1 n ALA 131 
1 n ARG 132 
1 n PHE 133 
1 n SER 134 
1 n PRO 135 
1 n THR 136 
1 n HIS 137 
1 n GLY 138 
1 n LYS 139 
1 n HIS 140 
1 n HIS 141 
1 n ARG 142 
1 n LEU 143 
1 n ALA 144 
1 n ILE 145 
1 n ALA 146 
1 n ALA 147 
1 n ARG 148 
1 n GLN 149 
1 n ARG 150 
1 n TRP 151 
1 n PHE 152 
1 n THR 153 
1 n LEU 154 
1 n MET 155 
1 n GLY 156 
1 n THR 157 
1 n LEU 158 
1 n GLY 159 
1 n GLY 160 
1 n LYS 161 
1 n TRP 162 
1 n PRO 163 
1 n HIS 164 
1 n THR 165 
1 n GLU 166 
1 n SER 167 
1 n VAL 168 
1 n GLN 169 
1 n PRO 170 
1 n GLY 171 
1 n GLY 172 
1 n SER 173 
1 n SER 174 
1 n ARG 175 
1 n ALA 176 
1 n ILE 177 
1 n ASP 178 
1 n ALA 179 
1 n ALA 180 
1 n GLU 181 
1 n ARG 182 
1 n VAL 183 
1 n ARG 184 
1 n LEU 185 
1 n LEU 186 
1 n GLY 187 
1 n ARG 188 
1 n VAL 189 
1 n ARG 190 
1 n GLU 191 
1 n PHE 192 
1 n ARG 193 
1 n CYS 194 
1 n PHE 195 
1 n LEU 196 
1 n GLU 197 
1 n GLN 198 
1 n THR 199 
1 n LEU 200 
1 n TYR 201 
1 n ALA 202 
1 n ALA 203 
1 n PRO 204 
1 n LEU 205 
1 n GLU 206 
1 n ASP 207 
1 n VAL 208 
1 n VAL 209 
1 n ALA 210 
1 n LEU 211 
1 n ASP 212 
1 n SER 213 
1 n GLU 214 
1 n VAL 215 
1 n ALA 216 
1 n LEU 217 
1 n TRP 218 
1 n ARG 219 
1 n TRP 220 
1 n HIS 221 
1 n ALA 222 
1 n GLN 223 
1 n ALA 224 
1 n PRO 225 
1 n GLN 226 
1 n ALA 227 
1 n GLY 228 
1 n ASP 229 
1 n LEU 230 
1 n ARG 231 
1 n CYS 232 
1 n PHE 233 
1 n LEU 234 
1 n THR 235 
1 n ILE 236 
1 n ALA 237 
1 n GLN 238 
1 n ASP 239 
1 n ALA 240 
1 n ALA 241 
1 n LEU 242 
1 n ASP 243 
1 n GLN 244 
1 n MET 245 
1 n GLY 246 
1 n PRO 247 
1 n GLY 248 
1 n PRO 249 
1 n GLY 250 
1 n THR 251 
1 n TYR 252 
1 n LEU 253 
1 n SER 254 
1 n TYR 255 
1 n GLY 256 
1 n ALA 257 
1 n TYR 258 
1 n PRO 259 
1 n GLN 260 
1 n PRO 261 
1 n GLU 262 
1 n GLY 263 
1 n GLY 264 
1 n PHE 265 
1 n CYS 266 
1 n PHE 267 
1 n ALA 268 
1 n GLN 269 
1 n GLY 270 
1 n VAL 271 
1 n TRP 272 
1 n ARG 273 
1 n SER 274 
1 n ALA 275 
1 n GLN 276 
1 n GLY 277 
1 n ARG 278 
1 n LEU 279 
1 n ASP 280 
1 n ALA 281 
1 n LEU 282 
1 n ASP 283 
1 n LEU 284 
1 n ALA 285 
1 n ALA 286 
1 n ILE 287 
1 n SER 288 
1 n GLU 289 
1 n ASP 290 
1 n ALA 291 
1 n THR 292 
1 n SER 293 
1 n ALA 294 
1 n TRP 295 
1 n LEU 296 
1 n VAL 297 
1 n ASP 298 
1 n GLN 299 
1 n GLY 300 
1 n GLY 301 
1 n ALA 302 
1 n ARG 303 
1 n HIS 304 
1 n PRO 305 
1 n ALA 306 
1 n ASN 307 
1 n GLY 308 
1 n LEU 309 
1 n THR 310 
1 n ALA 311 
1 n PRO 312 
1 n ALA 313 
1 n PRO 314 
1 n ASP 315 
1 n LYS 316 
1 n VAL 317 
1 n GLY 318 
1 n ALA 319 
1 n TYR 320 
1 n THR 321 
1 n TRP 322 
1 n ASN 323 
1 n LYS 324 
1 n ALA 325 
1 n PRO 326 
1 n ARG 327 
1 n LEU 328 
1 n ALA 329 
1 n GLY 330 
1 n ALA 331 
1 n VAL 332 
1 n LEU 333 
1 n GLU 334 
1 n THR 335 
1 n GLY 336 
1 n ALA 337 
1 n ILE 338 
1 n ALA 339 
1 n ARG 340 
1 n GLN 341 
1 n LEU 342 
1 n ALA 343 
1 n GLY 344 
1 n ALA 345 
1 n GLN 346 
1 n PRO 347 
1 n LEU 348 
1 n VAL 349 
1 n ARG 350 
1 n ASP 351 
1 n ALA 352 
1 n VAL 353 
1 n ALA 354 
1 n ARG 355 
1 n CYS 356 
1 n GLY 357 
1 n ALA 358 
1 n THR 359 
1 n VAL 360 
1 n TYR 361 
1 n THR 362 
1 n ARG 363 
1 n VAL 364 
1 n LEU 365 
1 n ALA 366 
1 n ARG 367 
1 n LEU 368 
1 n VAL 369 
1 n GLU 370 
1 n LEU 371 
1 n ALA 372 
1 n ARG 373 
1 n VAL 374 
1 n VAL 375 
1 n PRO 376 
1 n LEU 377 
1 n MET 378 
1 n GLU 379 
1 n ASP 380 
1 n TRP 381 
1 n LEU 382 
1 n GLN 383 
1 n SER 384 
1 n LEU 385 
1 n GLU 386 
1 n ILE 387 
1 n GLY 388 
1 n ALA 389 
1 n PRO 390 
1 n TYR 391 
1 n TRP 392 
1 n ALA 393 
1 n SER 394 
1 n ALA 395 
1 n HIS 396 
1 n LEU 397 
1 n PRO 398 
1 n ASP 399 
1 n GLN 400 
1 n GLY 401 
1 n ALA 402 
1 n GLY 403 
1 n VAL 404 
1 n GLY 405 
1 n LEU 406 
1 n THR 407 
1 n GLU 408 
1 n ALA 409 
1 n ALA 410 
1 n ARG 411 
1 n GLY 412 
1 n SER 413 
1 n LEU 414 
1 n GLY 415 
1 n HIS 416 
1 n TRP 417 
1 n VAL 418 
1 n SER 419 
1 n VAL 420 
1 n ARG 421 
1 n ASP 422 
1 n GLY 423 
1 n ARG 424 
1 n ILE 425 
1 n ASP 426 
1 n ASN 427 
1 n TYR 428 
1 n GLN 429 
1 n ILE 430 
1 n VAL 431 
1 n ALA 432 
1 n PRO 433 
1 n THR 434 
1 n SER 435 
1 n TRP 436 
1 n ASN 437 
1 n PHE 438 
1 n SER 439 
1 n PRO 440 
1 n ARG 441 
1 n ASP 442 
1 n ILE 443 
1 n ALA 444 
1 n GLY 445 
1 n GLN 446 
1 n PRO 447 
1 n GLY 448 
1 n ALA 449 
1 n VAL 450 
1 n GLU 451 
1 n LYS 452 
1 n ALA 453 
1 n LEU 454 
1 n GLU 455 
1 n GLY 456 
1 n ALA 457 
1 n PRO 458 
1 n VAL 459 
1 n LEU 460 
1 n GLN 461 
1 n GLY 462 
1 n GLU 463 
1 n THR 464 
1 n THR 465 
1 n PRO 466 
1 n VAL 467 
1 n ALA 468 
1 n VAL 469 
1 n GLN 470 
1 n HIS 471 
1 n ILE 472 
1 n VAL 473 
1 n ARG 474 
1 n SER 475 
1 n PHE 476 
1 n ASP 477 
1 n PRO 478 
1 n CYS 479 
1 n MET 480 
1 n VAL 481 
1 n CYS 482 
1 n THR 483 
1 n VAL 484 
1 n HIS 485 
2 n CYS 1   
2 n ILE 2   
2 n GLY 3   
2 n VAL 4   
2 n PRO 5   
2 n GLY 6   
2 n GLN 7   
2 n ILE 8   
2 n ARG 9   
2 n THR 10  
2 n ILE 11  
2 n ASP 12  
2 n GLY 13  
2 n ASN 14  
2 n GLN 15  
2 n ALA 16  
2 n LYS 17  
2 n VAL 18  
2 n ASP 19  
2 n VAL 20  
2 n CYS 21  
2 n GLY 22  
2 n ILE 23  
2 n GLN 24  
2 n ARG 25  
2 n ASP 26  
2 n VAL 27  
2 n ASP 28  
2 n LEU 29  
2 n THR 30  
2 n LEU 31  
2 n VAL 32  
2 n GLY 33  
2 n SER 34  
2 n CYS 35  
2 n ASP 36  
2 n GLU 37  
2 n ASN 38  
2 n GLY 39  
2 n GLN 40  
2 n PRO 41  
2 n ARG 42  
2 n VAL 43  
2 n GLY 44  
2 n GLN 45  
2 n TRP 46  
2 n VAL 47  
2 n LEU 48  
2 n VAL 49  
2 n HIS 50  
2 n VAL 51  
2 n GLY 52  
2 n PHE 53  
2 n ALA 54  
2 n MET 55  
2 n SER 56  
2 n VAL 57  
2 n ILE 58  
2 n ASN 59  
2 n GLU 60  
2 n ALA 61  
2 n GLU 62  
2 n ALA 63  
2 n ARG 64  
2 n ASP 65  
2 n THR 66  
2 n LEU 67  
2 n ASP 68  
2 n ALA 69  
2 n LEU 70  
2 n GLN 71  
2 n ASN 72  
2 n MET 73  
2 n PHE 74  
2 n ASP 75  
2 n VAL 76  
2 n GLU 77  
2 n PRO 78  
2 n ASP 79  
2 n VAL 80  
2 n GLY 81  
2 n ALA 82  
2 n LEU 83  
2 n LEU 84  
2 n TYR 85  
2 n GLY 86  
2 n GLU 87  
2 n GLU 88  
2 n LYS 89  
#
_ma_data.content_type "model coordinates"
_ma_data.id           1
_ma_data.name         Model
#
_ma_model_list.data_id          1
_ma_model_list.model_group_id   1
_ma_model_list.model_group_name "AlphaFold-beta-20231127 (be2c21f9-b611-4c21-bfc0-bc05c526bf76 @ 2024-05-17 08:13:49)"
_ma_model_list.model_id         1
_ma_model_list.model_name       "Top ranked model"
_ma_model_list.model_type       "Ab initio model"
_ma_model_list.ordinal_id       1
#
loop_
_ma_protocol_step.method_type
_ma_protocol_step.ordinal_id
_ma_protocol_step.protocol_id
_ma_protocol_step.step_id
"coevolution MSA" 1 1 1 
"template search" 2 1 2 
modeling          3 1 3 
#
loop_
_ma_qa_metric.id
_ma_qa_metric.mode
_ma_qa_metric.name
_ma_qa_metric.software_group_id
_ma_qa_metric.type
1 global pLDDT 1 pLDDT 
2 local  pLDDT 1 pLDDT 
#
_ma_qa_metric_global.metric_id    1
_ma_qa_metric_global.metric_value 87.42
_ma_qa_metric_global.model_id     1
_ma_qa_metric_global.ordinal_id   1
#
_ma_software_group.group_id    1
_ma_software_group.ordinal_id  1
_ma_software_group.software_id 1
#
loop_
_ma_target_entity.data_id
_ma_target_entity.entity_id
_ma_target_entity.origin
1 1 . 
1 2 . 
#
loop_
_ma_target_entity_instance.asym_id
_ma_target_entity_instance.details
_ma_target_entity_instance.entity_id
A . 1 
B . 2 
#
loop_
_pdbx_data_usage.details
_pdbx_data_usage.id
_pdbx_data_usage.type
_pdbx_data_usage.url
;NON-COMMERCIAL USE ONLY, BY USING THIS FILE YOU AGREE TO THE TERMS OF USE FOUND
AT alphafoldserver.com/output-terms.
;
1 license    ? 
;THE INFORMATION IS NOT INTENDED FOR, HAS NOT BEEN VALIDATED FOR, AND IS NOT
APPROVED FOR CLINICAL USE. IT SHOULD NOT BE USED FOR CLINICAL PURPOSE OR RELIED
ON FOR MEDICAL OR OTHER PROFESSIONAL ADVICE. IT IS THEORETICAL MODELLING ONLY
AND CAUTION SHOULD BE EXERCISED IN ITS USE. IT IS PROVIDED "AS-IS" WITHOUT ANY
WARRANTY OF ANY KIND, WHETHER EXPRESSED OR IMPLIED. NO WARRANTY IS GIVEN THAT
USE OF THE INFORMATION SHALL NOT INFRINGE THE RIGHTS OF ANY THIRD PARTY.
;
2 disclaimer ? 
#
loop_
_pdbx_poly_seq_scheme.asym_id
_pdbx_poly_seq_scheme.auth_seq_num
_pdbx_poly_seq_scheme.entity_id
_pdbx_poly_seq_scheme.hetero
_pdbx_poly_seq_scheme.mon_id
_pdbx_poly_seq_scheme.pdb_ins_code
_pdbx_poly_seq_scheme.pdb_seq_num
_pdbx_poly_seq_scheme.pdb_strand_id
_pdbx_poly_seq_scheme.seq_id
A 1   1 n MET . 1   A 1   
A 2   1 n GLU . 2   A 2   
A 3   1 n ARG . 3   A 3   
A 4   1 n LEU . 4   A 4   
A 5   1 n VAL . 5   A 5   
A 6   1 n VAL . 6   A 6   
A 7   1 n GLY . 7   A 7   
A 8   1 n PRO . 8   A 8   
A 9   1 n PHE . 9   A 9   
A 10  1 n ASN . 10  A 10  
A 11  1 n ARG . 11  A 11  
A 12  1 n VAL . 12  A 12  
A 13  1 n GLU . 13  A 13  
A 14  1 n GLY . 14  A 14  
A 15  1 n ASP . 15  A 15  
A 16  1 n LEU . 16  A 16  
A 17  1 n GLU . 17  A 17  
A 18  1 n VAL . 18  A 18  
A 19  1 n ASN . 19  A 19  
A 20  1 n LEU . 20  A 20  
A 21  1 n GLU . 21  A 21  
A 22  1 n VAL . 22  A 22  
A 23  1 n ALA . 23  A 23  
A 24  1 n SER . 24  A 24  
A 25  1 n GLY . 25  A 25  
A 26  1 n ARG . 26  A 26  
A 27  1 n VAL . 27  A 27  
A 28  1 n CYS . 28  A 28  
A 29  1 n SER . 29  A 29  
A 30  1 n ALA . 30  A 30  
A 31  1 n ARG . 31  A 31  
A 32  1 n VAL . 32  A 32  
A 33  1 n ASN . 33  A 33  
A 34  1 n ALA . 34  A 34  
A 35  1 n THR . 35  A 35  
A 36  1 n MET . 36  A 36  
A 37  1 n TYR . 37  A 37  
A 38  1 n ARG . 38  A 38  
A 39  1 n GLY . 39  A 39  
A 40  1 n LEU . 40  A 40  
A 41  1 n GLU . 41  A 41  
A 42  1 n GLN . 42  A 42  
A 43  1 n ILE . 43  A 43  
A 44  1 n LEU . 44  A 44  
A 45  1 n LEU . 45  A 45  
A 46  1 n HIS . 46  A 46  
A 47  1 n ARG . 47  A 47  
A 48  1 n HIS . 48  A 48  
A 49  1 n PRO . 49  A 49  
A 50  1 n LEU . 50  A 50  
A 51  1 n ASP . 51  A 51  
A 52  1 n ALA . 52  A 52  
A 53  1 n LEU . 53  A 53  
A 54  1 n VAL . 54  A 54  
A 55  1 n TYR . 55  A 55  
A 56  1 n ALA . 56  A 56  
A 57  1 n PRO . 57  A 57  
A 58  1 n ARG . 58  A 58  
A 59  1 n VAL . 59  A 59  
A 60  1 n CYS . 60  A 60  
A 61  1 n GLY . 61  A 61  
A 62  1 n ILE . 62  A 62  
A 63  1 n CYS . 63  A 63  
A 64  1 n SER . 64  A 64  
A 65  1 n VAL . 65  A 65  
A 66  1 n SER . 66  A 66  
A 67  1 n GLN . 67  A 67  
A 68  1 n SER . 68  A 68  
A 69  1 n VAL . 69  A 69  
A 70  1 n ALA . 70  A 70  
A 71  1 n ALA . 71  A 71  
A 72  1 n SER . 72  A 72  
A 73  1 n ARG . 73  A 73  
A 74  1 n ALA . 74  A 74  
A 75  1 n LEU . 75  A 75  
A 76  1 n ALA . 76  A 76  
A 77  1 n ASP . 77  A 77  
A 78  1 n LEU . 78  A 78  
A 79  1 n ALA . 79  A 79  
A 80  1 n GLY . 80  A 80  
A 81  1 n VAL . 81  A 81  
A 82  1 n THR . 82  A 82  
A 83  1 n VAL . 83  A 83  
A 84  1 n PRO . 84  A 84  
A 85  1 n ALA . 85  A 85  
A 86  1 n ASN . 86  A 86  
A 87  1 n GLY . 87  A 87  
A 88  1 n MET . 88  A 88  
A 89  1 n LEU . 89  A 89  
A 90  1 n ALA . 90  A 90  
A 91  1 n MET . 91  A 91  
A 92  1 n ASN . 92  A 92  
A 93  1 n LEU . 93  A 93  
A 94  1 n MET . 94  A 94  
A 95  1 n LEU . 95  A 95  
A 96  1 n ALA . 96  A 96  
A 97  1 n THR . 97  A 97  
A 98  1 n GLU . 98  A 98  
A 99  1 n ASN . 99  A 99  
A 100 1 n LEU . 100 A 100 
A 101 1 n ALA . 101 A 101 
A 102 1 n ASP . 102 A 102 
A 103 1 n HIS . 103 A 103 
A 104 1 n LEU . 104 A 104 
A 105 1 n THR . 105 A 105 
A 106 1 n HIS . 106 A 106 
A 107 1 n PHE . 107 A 107 
A 108 1 n TYR . 108 A 108 
A 109 1 n LEU . 109 A 109 
A 110 1 n PHE . 110 A 110 
A 111 1 n PHE . 111 A 111 
A 112 1 n MET . 112 A 112 
A 113 1 n PRO . 113 A 113 
A 114 1 n ASP . 114 A 114 
A 115 1 n PHE . 115 A 115 
A 116 1 n THR . 116 A 116 
A 117 1 n ARG . 117 A 117 
A 118 1 n GLU . 118 A 118 
A 119 1 n ILE . 119 A 119 
A 120 1 n TYR . 120 A 120 
A 121 1 n ALA . 121 A 121 
A 122 1 n GLY . 122 A 122 
A 123 1 n ARG . 123 A 123 
A 124 1 n PRO . 124 A 124 
A 125 1 n TRP . 125 A 125 
A 126 1 n HIS . 126 A 126 
A 127 1 n THR . 127 A 127 
A 128 1 n ASP . 128 A 128 
A 129 1 n ALA . 129 A 129 
A 130 1 n THR . 130 A 130 
A 131 1 n ALA . 131 A 131 
A 132 1 n ARG . 132 A 132 
A 133 1 n PHE . 133 A 133 
A 134 1 n SER . 134 A 134 
A 135 1 n PRO . 135 A 135 
A 136 1 n THR . 136 A 136 
A 137 1 n HIS . 137 A 137 
A 138 1 n GLY . 138 A 138 
A 139 1 n LYS . 139 A 139 
A 140 1 n HIS . 140 A 140 
A 141 1 n HIS . 141 A 141 
A 142 1 n ARG . 142 A 142 
A 143 1 n LEU . 143 A 143 
A 144 1 n ALA . 144 A 144 
A 145 1 n ILE . 145 A 145 
A 146 1 n ALA . 146 A 146 
A 147 1 n ALA . 147 A 147 
A 148 1 n ARG . 148 A 148 
A 149 1 n GLN . 149 A 149 
A 150 1 n ARG . 150 A 150 
A 151 1 n TRP . 151 A 151 
A 152 1 n PHE . 152 A 152 
A 153 1 n THR . 153 A 153 
A 154 1 n LEU . 154 A 154 
A 155 1 n MET . 155 A 155 
A 156 1 n GLY . 156 A 156 
A 157 1 n THR . 157 A 157 
A 158 1 n LEU . 158 A 158 
A 159 1 n GLY . 159 A 159 
A 160 1 n GLY . 160 A 160 
A 161 1 n LYS . 161 A 161 
A 162 1 n TRP . 162 A 162 
A 163 1 n PRO . 163 A 163 
A 164 1 n HIS . 164 A 164 
A 165 1 n THR . 165 A 165 
A 166 1 n GLU . 166 A 166 
A 167 1 n SER . 167 A 167 
A 168 1 n VAL . 168 A 168 
A 169 1 n GLN . 169 A 169 
A 170 1 n PRO . 170 A 170 
A 171 1 n GLY . 171 A 171 
A 172 1 n GLY . 172 A 172 
A 173 1 n SER . 173 A 173 
A 174 1 n SER . 174 A 174 
A 175 1 n ARG . 175 A 175 
A 176 1 n ALA . 176 A 176 
A 177 1 n ILE . 177 A 177 
A 178 1 n ASP . 178 A 178 
A 179 1 n ALA . 179 A 179 
A 180 1 n ALA . 180 A 180 
A 181 1 n GLU . 181 A 181 
A 182 1 n ARG . 182 A 182 
A 183 1 n VAL . 183 A 183 
A 184 1 n ARG . 184 A 184 
A 185 1 n LEU . 185 A 185 
A 186 1 n LEU . 186 A 186 
A 187 1 n GLY . 187 A 187 
A 188 1 n ARG . 188 A 188 
A 189 1 n VAL . 189 A 189 
A 190 1 n ARG . 190 A 190 
A 191 1 n GLU . 191 A 191 
A 192 1 n PHE . 192 A 192 
A 193 1 n ARG . 193 A 193 
A 194 1 n CYS . 194 A 194 
A 195 1 n PHE . 195 A 195 
A 196 1 n LEU . 196 A 196 
A 197 1 n GLU . 197 A 197 
A 198 1 n GLN . 198 A 198 
A 199 1 n THR . 199 A 199 
A 200 1 n LEU . 200 A 200 
A 201 1 n TYR . 201 A 201 
A 202 1 n ALA . 202 A 202 
A 203 1 n ALA . 203 A 203 
A 204 1 n PRO . 204 A 204 
A 205 1 n LEU . 205 A 205 
A 206 1 n GLU . 206 A 206 
A 207 1 n ASP . 207 A 207 
A 208 1 n VAL . 208 A 208 
A 209 1 n VAL . 209 A 209 
A 210 1 n ALA . 210 A 210 
A 211 1 n LEU . 211 A 211 
A 212 1 n ASP . 212 A 212 
A 213 1 n SER . 213 A 213 
A 214 1 n GLU . 214 A 214 
A 215 1 n VAL . 215 A 215 
A 216 1 n ALA . 216 A 216 
A 217 1 n LEU . 217 A 217 
A 218 1 n TRP . 218 A 218 
A 219 1 n ARG . 219 A 219 
A 220 1 n TRP . 220 A 220 
A 221 1 n HIS . 221 A 221 
A 222 1 n ALA . 222 A 222 
A 223 1 n GLN . 223 A 223 
A 224 1 n ALA . 224 A 224 
A 225 1 n PRO . 225 A 225 
A 226 1 n GLN . 226 A 226 
A 227 1 n ALA . 227 A 227 
A 228 1 n GLY . 228 A 228 
A 229 1 n ASP . 229 A 229 
A 230 1 n LEU . 230 A 230 
A 231 1 n ARG . 231 A 231 
A 232 1 n CYS . 232 A 232 
A 233 1 n PHE . 233 A 233 
A 234 1 n LEU . 234 A 234 
A 235 1 n THR . 235 A 235 
A 236 1 n ILE . 236 A 236 
A 237 1 n ALA . 237 A 237 
A 238 1 n GLN . 238 A 238 
A 239 1 n ASP . 239 A 239 
A 240 1 n ALA . 240 A 240 
A 241 1 n ALA . 241 A 241 
A 242 1 n LEU . 242 A 242 
A 243 1 n ASP . 243 A 243 
A 244 1 n GLN . 244 A 244 
A 245 1 n MET . 245 A 245 
A 246 1 n GLY . 246 A 246 
A 247 1 n PRO . 247 A 247 
A 248 1 n GLY . 248 A 248 
A 249 1 n PRO . 249 A 249 
A 250 1 n GLY . 250 A 250 
A 251 1 n THR . 251 A 251 
A 252 1 n TYR . 252 A 252 
A 253 1 n LEU . 253 A 253 
A 254 1 n SER . 254 A 254 
A 255 1 n TYR . 255 A 255 
A 256 1 n GLY . 256 A 256 
A 257 1 n ALA . 257 A 257 
A 258 1 n TYR . 258 A 258 
A 259 1 n PRO . 259 A 259 
A 260 1 n GLN . 260 A 260 
A 261 1 n PRO . 261 A 261 
A 262 1 n GLU . 262 A 262 
A 263 1 n GLY . 263 A 263 
A 264 1 n GLY . 264 A 264 
A 265 1 n PHE . 265 A 265 
A 266 1 n CYS . 266 A 266 
A 267 1 n PHE . 267 A 267 
A 268 1 n ALA . 268 A 268 
A 269 1 n GLN . 269 A 269 
A 270 1 n GLY . 270 A 270 
A 271 1 n VAL . 271 A 271 
A 272 1 n TRP . 272 A 272 
A 273 1 n ARG . 273 A 273 
A 274 1 n SER . 274 A 274 
A 275 1 n ALA . 275 A 275 
A 276 1 n GLN . 276 A 276 
A 277 1 n GLY . 277 A 277 
A 278 1 n ARG . 278 A 278 
A 279 1 n LEU . 279 A 279 
A 280 1 n ASP . 280 A 280 
A 281 1 n ALA . 281 A 281 
A 282 1 n LEU . 282 A 282 
A 283 1 n ASP . 283 A 283 
A 284 1 n LEU . 284 A 284 
A 285 1 n ALA . 285 A 285 
A 286 1 n ALA . 286 A 286 
A 287 1 n ILE . 287 A 287 
A 288 1 n SER . 288 A 288 
A 289 1 n GLU . 289 A 289 
A 290 1 n ASP . 290 A 290 
A 291 1 n ALA . 291 A 291 
A 292 1 n THR . 292 A 292 
A 293 1 n SER . 293 A 293 
A 294 1 n ALA . 294 A 294 
A 295 1 n TRP . 295 A 295 
A 296 1 n LEU . 296 A 296 
A 297 1 n VAL . 297 A 297 
A 298 1 n ASP . 298 A 298 
A 299 1 n GLN . 299 A 299 
A 300 1 n GLY . 300 A 300 
A 301 1 n GLY . 301 A 301 
A 302 1 n ALA . 302 A 302 
A 303 1 n ARG . 303 A 303 
A 304 1 n HIS . 304 A 304 
A 305 1 n PRO . 305 A 305 
A 306 1 n ALA . 306 A 306 
A 307 1 n ASN . 307 A 307 
A 308 1 n GLY . 308 A 308 
A 309 1 n LEU . 309 A 309 
A 310 1 n THR . 310 A 310 
A 311 1 n ALA . 311 A 311 
A 312 1 n PRO . 312 A 312 
A 313 1 n ALA . 313 A 313 
A 314 1 n PRO . 314 A 314 
A 315 1 n ASP . 315 A 315 
A 316 1 n LYS . 316 A 316 
A 317 1 n VAL . 317 A 317 
A 318 1 n GLY . 318 A 318 
A 319 1 n ALA . 319 A 319 
A 320 1 n TYR . 320 A 320 
A 321 1 n THR . 321 A 321 
A 322 1 n TRP . 322 A 322 
A 323 1 n ASN . 323 A 323 
A 324 1 n LYS . 324 A 324 
A 325 1 n ALA . 325 A 325 
A 326 1 n PRO . 326 A 326 
A 327 1 n ARG . 327 A 327 
A 328 1 n LEU . 328 A 328 
A 329 1 n ALA . 329 A 329 
A 330 1 n GLY . 330 A 330 
A 331 1 n ALA . 331 A 331 
A 332 1 n VAL . 332 A 332 
A 333 1 n LEU . 333 A 333 
A 334 1 n GLU . 334 A 334 
A 335 1 n THR . 335 A 335 
A 336 1 n GLY . 336 A 336 
A 337 1 n ALA . 337 A 337 
A 338 1 n ILE . 338 A 338 
A 339 1 n ALA . 339 A 339 
A 340 1 n ARG . 340 A 340 
A 341 1 n GLN . 341 A 341 
A 342 1 n LEU . 342 A 342 
A 343 1 n ALA . 343 A 343 
A 344 1 n GLY . 344 A 344 
A 345 1 n ALA . 345 A 345 
A 346 1 n GLN . 346 A 346 
A 347 1 n PRO . 347 A 347 
A 348 1 n LEU . 348 A 348 
A 349 1 n VAL . 349 A 349 
A 350 1 n ARG . 350 A 350 
A 351 1 n ASP . 351 A 351 
A 352 1 n ALA . 352 A 352 
A 353 1 n VAL . 353 A 353 
A 354 1 n ALA . 354 A 354 
A 355 1 n ARG . 355 A 355 
A 356 1 n CYS . 356 A 356 
A 357 1 n GLY . 357 A 357 
A 358 1 n ALA . 358 A 358 
A 359 1 n THR . 359 A 359 
A 360 1 n VAL . 360 A 360 
A 361 1 n TYR . 361 A 361 
A 362 1 n THR . 362 A 362 
A 363 1 n ARG . 363 A 363 
A 364 1 n VAL . 364 A 364 
A 365 1 n LEU . 365 A 365 
A 366 1 n ALA . 366 A 366 
A 367 1 n ARG . 367 A 367 
A 368 1 n LEU . 368 A 368 
A 369 1 n VAL . 369 A 369 
A 370 1 n GLU . 370 A 370 
A 371 1 n LEU . 371 A 371 
A 372 1 n ALA . 372 A 372 
A 373 1 n ARG . 373 A 373 
A 374 1 n VAL . 374 A 374 
A 375 1 n VAL . 375 A 375 
A 376 1 n PRO . 376 A 376 
A 377 1 n LEU . 377 A 377 
A 378 1 n MET . 378 A 378 
A 379 1 n GLU . 379 A 379 
A 380 1 n ASP . 380 A 380 
A 381 1 n TRP . 381 A 381 
A 382 1 n LEU . 382 A 382 
A 383 1 n GLN . 383 A 383 
A 384 1 n SER . 384 A 384 
A 385 1 n LEU . 385 A 385 
A 386 1 n GLU . 386 A 386 
A 387 1 n ILE . 387 A 387 
A 388 1 n GLY . 388 A 388 
A 389 1 n ALA . 389 A 389 
A 390 1 n PRO . 390 A 390 
A 391 1 n TYR . 391 A 391 
A 392 1 n TRP . 392 A 392 
A 393 1 n ALA . 393 A 393 
A 394 1 n SER . 394 A 394 
A 395 1 n ALA . 395 A 395 
A 396 1 n HIS . 396 A 396 
A 397 1 n LEU . 397 A 397 
A 398 1 n PRO . 398 A 398 
A 399 1 n ASP . 399 A 399 
A 400 1 n GLN . 400 A 400 
A 401 1 n GLY . 401 A 401 
A 402 1 n ALA . 402 A 402 
A 403 1 n GLY . 403 A 403 
A 404 1 n VAL . 404 A 404 
A 405 1 n GLY . 405 A 405 
A 406 1 n LEU . 406 A 406 
A 407 1 n THR . 407 A 407 
A 408 1 n GLU . 408 A 408 
A 409 1 n ALA . 409 A 409 
A 410 1 n ALA . 410 A 410 
A 411 1 n ARG . 411 A 411 
A 412 1 n GLY . 412 A 412 
A 413 1 n SER . 413 A 413 
A 414 1 n LEU . 414 A 414 
A 415 1 n GLY . 415 A 415 
A 416 1 n HIS . 416 A 416 
A 417 1 n TRP . 417 A 417 
A 418 1 n VAL . 418 A 418 
A 419 1 n SER . 419 A 419 
A 420 1 n VAL . 420 A 420 
A 421 1 n ARG . 421 A 421 
A 422 1 n ASP . 422 A 422 
A 423 1 n GLY . 423 A 423 
A 424 1 n ARG . 424 A 424 
A 425 1 n ILE . 425 A 425 
A 426 1 n ASP . 426 A 426 
A 427 1 n ASN . 427 A 427 
A 428 1 n TYR . 428 A 428 
A 429 1 n GLN . 429 A 429 
A 430 1 n ILE . 430 A 430 
A 431 1 n VAL . 431 A 431 
A 432 1 n ALA . 432 A 432 
A 433 1 n PRO . 433 A 433 
A 434 1 n THR . 434 A 434 
A 435 1 n SER . 435 A 435 
A 436 1 n TRP . 436 A 436 
A 437 1 n ASN . 437 A 437 
A 438 1 n PHE . 438 A 438 
A 439 1 n SER . 439 A 439 
A 440 1 n PRO . 440 A 440 
A 441 1 n ARG . 441 A 441 
A 442 1 n ASP . 442 A 442 
A 443 1 n ILE . 443 A 443 
A 444 1 n ALA . 444 A 444 
A 445 1 n GLY . 445 A 445 
A 446 1 n GLN . 446 A 446 
A 447 1 n PRO . 447 A 447 
A 448 1 n GLY . 448 A 448 
A 449 1 n ALA . 449 A 449 
A 450 1 n VAL . 450 A 450 
A 451 1 n GLU . 451 A 451 
A 452 1 n LYS . 452 A 452 
A 453 1 n ALA . 453 A 453 
A 454 1 n LEU . 454 A 454 
A 455 1 n GLU . 455 A 455 
A 456 1 n GLY . 456 A 456 
A 457 1 n ALA . 457 A 457 
A 458 1 n PRO . 458 A 458 
A 459 1 n VAL . 459 A 459 
A 460 1 n LEU . 460 A 460 
A 461 1 n GLN . 461 A 461 
A 462 1 n GLY . 462 A 462 
A 463 1 n GLU . 463 A 463 
A 464 1 n THR . 464 A 464 
A 465 1 n THR . 465 A 465 
A 466 1 n PRO . 466 A 466 
A 467 1 n VAL . 467 A 467 
A 468 1 n ALA . 468 A 468 
A 469 1 n VAL . 469 A 469 
A 470 1 n GLN . 470 A 470 
A 471 1 n HIS . 471 A 471 
A 472 1 n ILE . 472 A 472 
A 473 1 n VAL . 473 A 473 
A 474 1 n ARG . 474 A 474 
A 475 1 n SER . 475 A 475 
A 476 1 n PHE . 476 A 476 
A 477 1 n ASP . 477 A 477 
A 478 1 n PRO . 478 A 478 
A 479 1 n CYS . 479 A 479 
A 480 1 n MET . 480 A 480 
A 481 1 n VAL . 481 A 481 
A 482 1 n CYS . 482 A 482 
A 483 1 n THR . 483 A 483 
A 484 1 n VAL . 484 A 484 
A 485 1 n HIS . 485 A 485 
B 1   2 n CYS . 1   B 1   
B 2   2 n ILE . 2   B 2   
B 3   2 n GLY . 3   B 3   
B 4   2 n VAL . 4   B 4   
B 5   2 n PRO . 5   B 5   
B 6   2 n GLY . 6   B 6   
B 7   2 n GLN . 7   B 7   
B 8   2 n ILE . 8   B 8   
B 9   2 n ARG . 9   B 9   
B 10  2 n THR . 10  B 10  
B 11  2 n ILE . 11  B 11  
B 12  2 n ASP . 12  B 12  
B 13  2 n GLY . 13  B 13  
B 14  2 n ASN . 14  B 14  
B 15  2 n GLN . 15  B 15  
B 16  2 n ALA . 16  B 16  
B 17  2 n LYS . 17  B 17  
B 18  2 n VAL . 18  B 18  
B 19  2 n ASP . 19  B 19  
B 20  2 n VAL . 20  B 20  
B 21  2 n CYS . 21  B 21  
B 22  2 n GLY . 22  B 22  
B 23  2 n ILE . 23  B 23  
B 24  2 n GLN . 24  B 24  
B 25  2 n ARG . 25  B 25  
B 26  2 n ASP . 26  B 26  
B 27  2 n VAL . 27  B 27  
B 28  2 n ASP . 28  B 28  
B 29  2 n LEU . 29  B 29  
B 30  2 n THR . 30  B 30  
B 31  2 n LEU . 31  B 31  
B 32  2 n VAL . 32  B 32  
B 33  2 n GLY . 33  B 33  
B 34  2 n SER . 34  B 34  
B 35  2 n CYS . 35  B 35  
B 36  2 n ASP . 36  B 36  
B 37  2 n GLU . 37  B 37  
B 38  2 n ASN . 38  B 38  
B 39  2 n GLY . 39  B 39  
B 40  2 n GLN . 40  B 40  
B 41  2 n PRO . 41  B 41  
B 42  2 n ARG . 42  B 42  
B 43  2 n VAL . 43  B 43  
B 44  2 n GLY . 44  B 44  
B 45  2 n GLN . 45  B 45  
B 46  2 n TRP . 46  B 46  
B 47  2 n VAL . 47  B 47  
B 48  2 n LEU . 48  B 48  
B 49  2 n VAL . 49  B 49  
B 50  2 n HIS . 50  B 50  
B 51  2 n VAL . 51  B 51  
B 52  2 n GLY . 52  B 52  
B 53  2 n PHE . 53  B 53  
B 54  2 n ALA . 54  B 54  
B 55  2 n MET . 55  B 55  
B 56  2 n SER . 56  B 56  
B 57  2 n VAL . 57  B 57  
B 58  2 n ILE . 58  B 58  
B 59  2 n ASN . 59  B 59  
B 60  2 n GLU . 60  B 60  
B 61  2 n ALA . 61  B 61  
B 62  2 n GLU . 62  B 62  
B 63  2 n ALA . 63  B 63  
B 64  2 n ARG . 64  B 64  
B 65  2 n ASP . 65  B 65  
B 66  2 n THR . 66  B 66  
B 67  2 n LEU . 67  B 67  
B 68  2 n ASP . 68  B 68  
B 69  2 n ALA . 69  B 69  
B 70  2 n LEU . 70  B 70  
B 71  2 n GLN . 71  B 71  
B 72  2 n ASN . 72  B 72  
B 73  2 n MET . 73  B 73  
B 74  2 n PHE . 74  B 74  
B 75  2 n ASP . 75  B 75  
B 76  2 n VAL . 76  B 76  
B 77  2 n GLU . 77  B 77  
B 78  2 n PRO . 78  B 78  
B 79  2 n ASP . 79  B 79  
B 80  2 n VAL . 80  B 80  
B 81  2 n GLY . 81  B 81  
B 82  2 n ALA . 82  B 82  
B 83  2 n LEU . 83  B 83  
B 84  2 n LEU . 84  B 84  
B 85  2 n TYR . 85  B 85  
B 86  2 n GLY . 86  B 86  
B 87  2 n GLU . 87  B 87  
B 88  2 n GLU . 88  B 88  
B 89  2 n LYS . 89  B 89  
#
_software.classification other
_software.date           ?
_software.description    "Structure prediction"
_software.name           AlphaFold
_software.pdbx_ordinal   1
_software.type           package
_software.version        "AlphaFold-beta-20231127 (be2c21f9-b611-4c21-bfc0-bc05c526bf76 @ 2024-05-17 08:13:49)"
#
loop_
_struct_asym.entity_id
_struct_asym.id
1 A 
2 B 
#
loop_
_atom_site.group_PDB
_atom_site.id
_atom_site.type_symbol
_atom_site.label_atom_id
_atom_site.label_alt_id
_atom_site.label_comp_id
_atom_site.label_asym_id
_atom_site.label_entity_id
_atom_site.label_seq_id
_atom_site.pdbx_PDB_ins_code
_atom_site.Cartn_x
_atom_site.Cartn_y
_atom_site.Cartn_z
_atom_site.occupancy
_atom_site.B_iso_or_equiv
_atom_site.auth_seq_id
_atom_site.auth_asym_id
_atom_site.pdbx_PDB_model_num
ATOM 1    N N   . MET A 1 1   ? 17.349  -23.177 20.504  1.00 55.57 1   A 1 
ATOM 2    C CA  . MET A 1 1   ? 16.528  -22.248 19.712  1.00 68.34 1   A 1 
ATOM 3    C C   . MET A 1 1   ? 16.004  -23.038 18.539  1.00 72.63 1   A 1 
ATOM 4    O O   . MET A 1 1   ? 16.810  -23.673 17.872  1.00 67.60 1   A 1 
ATOM 5    C CB  . MET A 1 1   ? 17.329  -21.037 19.225  1.00 64.30 1   A 1 
ATOM 6    C CG  . MET A 1 1   ? 17.498  -19.986 20.320  1.00 58.74 1   A 1 
ATOM 7    S SD  . MET A 1 1   ? 18.640  -18.659 19.857  1.00 54.33 1   A 1 
ATOM 8    C CE  . MET A 1 1   ? 18.398  -17.508 21.223  1.00 46.45 1   A 1 
ATOM 9    N N   . GLU A 1 2   ? 14.704  -23.085 18.362  1.00 66.70 2   A 1 
ATOM 10   C CA  . GLU A 1 2   ? 14.106  -23.640 17.156  1.00 73.22 2   A 1 
ATOM 11   C C   . GLU A 1 2   ? 14.032  -22.539 16.106  1.00 75.86 2   A 1 
ATOM 12   O O   . GLU A 1 2   ? 13.671  -21.398 16.420  1.00 71.68 2   A 1 
ATOM 13   C CB  . GLU A 1 2   ? 12.730  -24.245 17.443  1.00 68.39 2   A 1 
ATOM 14   C CG  . GLU A 1 2   ? 12.863  -25.622 18.118  1.00 60.87 2   A 1 
ATOM 15   C CD  . GLU A 1 2   ? 11.519  -26.281 18.443  1.00 56.34 2   A 1 
ATOM 16   O OE1 . GLU A 1 2   ? 11.528  -27.513 18.648  1.00 50.16 2   A 1 
ATOM 17   O OE2 . GLU A 1 2   ? 10.516  -25.551 18.535  1.00 53.82 2   A 1 
ATOM 18   N N   . ARG A 1 3   ? 14.412  -22.867 14.880  1.00 72.10 3   A 1 
ATOM 19   C CA  . ARG A 1 3   ? 14.279  -21.964 13.742  1.00 75.31 3   A 1 
ATOM 20   C C   . ARG A 1 3   ? 13.001  -22.328 13.008  1.00 77.24 3   A 1 
ATOM 21   O O   . ARG A 1 3   ? 12.894  -23.438 12.496  1.00 75.67 3   A 1 
ATOM 22   C CB  . ARG A 1 3   ? 15.537  -22.032 12.874  1.00 73.13 3   A 1 
ATOM 23   C CG  . ARG A 1 3   ? 15.574  -20.899 11.832  1.00 65.63 3   A 1 
ATOM 24   C CD  . ARG A 1 3   ? 16.876  -20.966 11.038  1.00 62.87 3   A 1 
ATOM 25   N NE  . ARG A 1 3   ? 16.951  -19.895 10.028  1.00 55.50 3   A 1 
ATOM 26   C CZ  . ARG A 1 3   ? 17.910  -19.725 9.122   1.00 50.05 3   A 1 
ATOM 27   N NH1 . ARG A 1 3   ? 18.948  -20.505 9.085   1.00 45.16 3   A 1 
ATOM 28   N NH2 . ARG A 1 3   ? 17.813  -18.768 8.251   1.00 41.72 3   A 1 
ATOM 29   N N   . LEU A 1 4   ? 12.053  -21.413 12.997  1.00 72.83 4   A 1 
ATOM 30   C CA  . LEU A 1 4   ? 10.819  -21.526 12.232  1.00 75.13 4   A 1 
ATOM 31   C C   . LEU A 1 4   ? 10.944  -20.634 11.004  1.00 74.58 4   A 1 
ATOM 32   O O   . LEU A 1 4   ? 11.084  -19.424 11.134  1.00 74.04 4   A 1 
ATOM 33   C CB  . LEU A 1 4   ? 9.627   -21.155 13.130  1.00 74.42 4   A 1 
ATOM 34   C CG  . LEU A 1 4   ? 8.965   -22.384 13.783  1.00 68.12 4   A 1 
ATOM 35   C CD1 . LEU A 1 4   ? 8.349   -22.019 15.128  1.00 63.55 4   A 1 
ATOM 36   C CD2 . LEU A 1 4   ? 7.863   -22.929 12.884  1.00 65.28 4   A 1 
ATOM 37   N N   . VAL A 1 5   ? 10.901  -21.250 9.837   1.00 69.78 5   A 1 
ATOM 38   C CA  . VAL A 1 5   ? 10.717  -20.525 8.579   1.00 69.08 5   A 1 
ATOM 39   C C   . VAL A 1 5   ? 9.215   -20.452 8.335   1.00 66.84 5   A 1 
ATOM 40   O O   . VAL A 1 5   ? 8.556   -21.472 8.202   1.00 65.78 5   A 1 
ATOM 41   C CB  . VAL A 1 5   ? 11.463  -21.186 7.408   1.00 67.69 5   A 1 
ATOM 42   C CG1 . VAL A 1 5   ? 11.291  -20.357 6.141   1.00 60.59 5   A 1 
ATOM 43   C CG2 . VAL A 1 5   ? 12.963  -21.300 7.718   1.00 63.54 5   A 1 
ATOM 44   N N   . VAL A 1 6   ? 8.684   -19.242 8.339   1.00 66.45 6   A 1 
ATOM 45   C CA  . VAL A 1 6   ? 7.275   -18.982 8.099   1.00 65.18 6   A 1 
ATOM 46   C C   . VAL A 1 6   ? 7.142   -18.364 6.723   1.00 63.51 6   A 1 
ATOM 47   O O   . VAL A 1 6   ? 7.504   -17.207 6.512   1.00 60.79 6   A 1 
ATOM 48   C CB  . VAL A 1 6   ? 6.654   -18.099 9.196   1.00 63.72 6   A 1 
ATOM 49   C CG1 . VAL A 1 6   ? 5.168   -17.943 8.977   1.00 57.86 6   A 1 
ATOM 50   C CG2 . VAL A 1 6   ? 6.862   -18.715 10.581  1.00 58.92 6   A 1 
ATOM 51   N N   . GLY A 1 7   ? 6.647   -19.153 5.786   1.00 56.47 7   A 1 
ATOM 52   C CA  . GLY A 1 7   ? 6.413   -18.749 4.406   1.00 55.00 7   A 1 
ATOM 53   C C   . GLY A 1 7   ? 6.044   -19.961 3.549   1.00 55.91 7   A 1 
ATOM 54   O O   . GLY A 1 7   ? 6.273   -21.094 3.976   1.00 53.23 7   A 1 
ATOM 55   N N   . PRO A 1 8   ? 5.447   -19.754 2.351   1.00 44.92 8   A 1 
ATOM 56   C CA  . PRO A 1 8   ? 4.751   -18.536 1.964   1.00 44.68 8   A 1 
ATOM 57   C C   . PRO A 1 8   ? 3.530   -18.298 2.854   1.00 46.13 8   A 1 
ATOM 58   O O   . PRO A 1 8   ? 2.810   -19.219 3.221   1.00 44.28 8   A 1 
ATOM 59   C CB  . PRO A 1 8   ? 4.367   -18.743 0.496   1.00 41.26 8   A 1 
ATOM 60   C CG  . PRO A 1 8   ? 4.247   -20.258 0.376   1.00 40.98 8   A 1 
ATOM 61   C CD  . PRO A 1 8   ? 5.285   -20.776 1.359   1.00 43.79 8   A 1 
ATOM 62   N N   . PHE A 1 9   ? 3.270   -17.053 3.213   1.00 50.61 9   A 1 
ATOM 63   C CA  . PHE A 1 9   ? 1.969   -16.722 3.781   1.00 49.48 9   A 1 
ATOM 64   C C   . PHE A 1 9   ? 0.938   -16.900 2.669   1.00 49.03 9   A 1 
ATOM 65   O O   . PHE A 1 9   ? 0.833   -16.031 1.822   1.00 45.87 9   A 1 
ATOM 66   C CB  . PHE A 1 9   ? 1.955   -15.300 4.351   1.00 46.46 9   A 1 
ATOM 67   C CG  . PHE A 1 9   ? 2.698   -15.127 5.647   1.00 44.10 9   A 1 
ATOM 68   C CD1 . PHE A 1 9   ? 2.033   -15.315 6.874   1.00 41.96 9   A 1 
ATOM 69   C CD2 . PHE A 1 9   ? 4.049   -14.757 5.651   1.00 41.17 9   A 1 
ATOM 70   C CE1 . PHE A 1 9   ? 2.709   -15.128 8.087   1.00 39.77 9   A 1 
ATOM 71   C CE2 . PHE A 1 9   ? 4.732   -14.569 6.862   1.00 39.04 9   A 1 
ATOM 72   C CZ  . PHE A 1 9   ? 4.067   -14.754 8.085   1.00 38.67 9   A 1 
ATOM 73   N N   . ASN A 1 10  ? 0.171   -17.987 2.682   1.00 39.49 10  A 1 
ATOM 74   C CA  . ASN A 1 10  ? -0.678  -18.535 1.608   1.00 39.07 10  A 1 
ATOM 75   C C   . ASN A 1 10  ? -1.463  -17.541 0.725   1.00 40.15 10  A 1 
ATOM 76   O O   . ASN A 1 10  ? -1.903  -17.905 -0.365  1.00 37.56 10  A 1 
ATOM 77   C CB  . ASN A 1 10  ? -1.718  -19.478 2.232   1.00 35.25 10  A 1 
ATOM 78   C CG  . ASN A 1 10  ? -1.176  -20.814 2.690   1.00 31.65 10  A 1 
ATOM 79   O OD1 . ASN A 1 10  ? -0.089  -21.220 2.383   1.00 29.04 10  A 1 
ATOM 80   N ND2 . ASN A 1 10  ? -1.949  -21.570 3.449   1.00 28.06 10  A 1 
ATOM 81   N N   . ARG A 1 11  ? -1.729  -16.336 1.205   1.00 39.89 11  A 1 
ATOM 82   C CA  . ARG A 1 11  ? -2.457  -15.299 0.456   1.00 39.15 11  A 1 
ATOM 83   C C   . ARG A 1 11  ? -1.544  -14.259 -0.179  1.00 39.82 11  A 1 
ATOM 84   O O   . ARG A 1 11  ? -2.052  -13.266 -0.680  1.00 37.81 11  A 1 
ATOM 85   C CB  . ARG A 1 11  ? -3.489  -14.629 1.362   1.00 36.29 11  A 1 
ATOM 86   C CG  . ARG A 1 11  ? -4.589  -15.604 1.757   1.00 32.75 11  A 1 
ATOM 87   C CD  . ARG A 1 11  ? -5.703  -14.832 2.457   1.00 31.45 11  A 1 
ATOM 88   N NE  . ARG A 1 11  ? -6.795  -15.725 2.800   1.00 28.75 11  A 1 
ATOM 89   C CZ  . ARG A 1 11  ? -7.938  -15.372 3.352   1.00 26.73 11  A 1 
ATOM 90   N NH1 . ARG A 1 11  ? -8.179  -14.128 3.667   1.00 26.49 11  A 1 
ATOM 91   N NH2 . ARG A 1 11  ? -8.845  -16.275 3.582   1.00 25.45 11  A 1 
ATOM 92   N N   . VAL A 1 12  ? -0.244  -14.451 -0.093  1.00 41.05 12  A 1 
ATOM 93   C CA  . VAL A 1 12  ? 0.704   -13.456 -0.565  1.00 40.84 12  A 1 
ATOM 94   C C   . VAL A 1 12  ? 1.719   -14.168 -1.464  1.00 42.15 12  A 1 
ATOM 95   O O   . VAL A 1 12  ? 2.541   -14.918 -0.975  1.00 39.95 12  A 1 
ATOM 96   C CB  . VAL A 1 12  ? 1.337   -12.671 0.592   1.00 37.29 12  A 1 
ATOM 97   C CG1 . VAL A 1 12  ? 1.867   -11.363 0.031   1.00 33.99 12  A 1 
ATOM 98   C CG2 . VAL A 1 12  ? 0.348   -12.305 1.716   1.00 33.35 12  A 1 
ATOM 99   N N   . GLU A 1 13  ? 1.578   -13.971 -2.773  1.00 43.49 13  A 1 
ATOM 100  C CA  . GLU A 1 13  ? 2.407   -14.636 -3.796  1.00 43.04 13  A 1 
ATOM 101  C C   . GLU A 1 13  ? 3.870   -14.238 -3.749  1.00 44.39 13  A 1 
ATOM 102  O O   . GLU A 1 13  ? 4.733   -15.077 -3.958  1.00 41.95 13  A 1 
ATOM 103  C CB  . GLU A 1 13  ? 1.941   -14.236 -5.202  1.00 39.74 13  A 1 
ATOM 104  C CG  . GLU A 1 13  ? 0.828   -15.096 -5.736  1.00 36.16 13  A 1 
ATOM 105  C CD  . GLU A 1 13  ? 0.318   -14.586 -7.076  1.00 33.28 13  A 1 
ATOM 106  O OE1 . GLU A 1 13  ? -0.429  -15.363 -7.704  1.00 31.17 13  A 1 
ATOM 107  O OE2 . GLU A 1 13  ? 0.612   -13.425 -7.438  1.00 31.15 13  A 1 
ATOM 108  N N   . GLY A 1 14  ? 4.155   -12.959 -3.538  1.00 48.49 14  A 1 
ATOM 109  C CA  . GLY A 1 14  ? 5.523   -12.514 -3.355  1.00 48.21 14  A 1 
ATOM 110  C C   . GLY A 1 14  ? 5.969   -13.000 -2.000  1.00 50.30 14  A 1 
ATOM 111  O O   . GLY A 1 14  ? 5.576   -12.405 -1.002  1.00 48.18 14  A 1 
ATOM 112  N N   . ASP A 1 15  ? 6.686   -14.097 -1.952  1.00 56.01 15  A 1 
ATOM 113  C CA  . ASP A 1 15  ? 6.986   -14.814 -0.728  1.00 56.79 15  A 1 
ATOM 114  C C   . ASP A 1 15  ? 7.715   -13.920 0.271   1.00 61.27 15  A 1 
ATOM 115  O O   . ASP A 1 15  ? 8.914   -13.677 0.180   1.00 58.17 15  A 1 
ATOM 116  C CB  . ASP A 1 15  ? 7.758   -16.098 -1.039  1.00 50.66 15  A 1 
ATOM 117  C CG  . ASP A 1 15  ? 6.887   -17.186 -1.680  1.00 44.50 15  A 1 
ATOM 118  O OD1 . ASP A 1 15  ? 5.668   -17.183 -1.397  1.00 40.51 15  A 1 
ATOM 119  O OD2 . ASP A 1 15  ? 7.446   -18.027 -2.403  1.00 38.37 15  A 1 
ATOM 120  N N   . LEU A 1 16  ? 6.975   -13.432 1.269   1.00 70.36 16  A 1 
ATOM 121  C CA  . LEU A 1 16  ? 7.586   -12.954 2.488   1.00 72.14 16  A 1 
ATOM 122  C C   . LEU A 1 16  ? 8.054   -14.183 3.238   1.00 74.10 16  A 1 
ATOM 123  O O   . LEU A 1 16  ? 7.262   -14.871 3.883   1.00 73.32 16  A 1 
ATOM 124  C CB  . LEU A 1 16  ? 6.619   -12.130 3.340   1.00 70.30 16  A 1 
ATOM 125  C CG  . LEU A 1 16  ? 7.297   -11.444 4.538   1.00 67.19 16  A 1 
ATOM 126  C CD1 . LEU A 1 16  ? 8.035   -10.177 4.099   1.00 64.47 16  A 1 
ATOM 127  C CD2 . LEU A 1 16  ? 6.273   -11.020 5.589   1.00 64.41 16  A 1 
ATOM 128  N N   . GLU A 1 17  ? 9.342   -14.415 3.177   1.00 79.44 17  A 1 
ATOM 129  C CA  . GLU A 1 17  ? 9.964   -15.390 4.036   1.00 80.67 17  A 1 
ATOM 130  C C   . GLU A 1 17  ? 10.318  -14.714 5.358   1.00 83.37 17  A 1 
ATOM 131  O O   . GLU A 1 17  ? 11.092  -13.756 5.415   1.00 83.04 17  A 1 
ATOM 132  C CB  . GLU A 1 17  ? 11.159  -16.024 3.330   1.00 76.77 17  A 1 
ATOM 133  C CG  . GLU A 1 17  ? 11.532  -17.348 4.002   1.00 66.60 17  A 1 
ATOM 134  C CD  . GLU A 1 17  ? 12.888  -17.892 3.524   1.00 64.07 17  A 1 
ATOM 135  O OE1 . GLU A 1 17  ? 13.530  -18.581 4.353   1.00 56.73 17  A 1 
ATOM 136  O OE2 . GLU A 1 17  ? 13.324  -17.548 2.416   1.00 56.95 17  A 1 
ATOM 137  N N   . VAL A 1 18  ? 9.728   -15.192 6.442   1.00 84.98 18  A 1 
ATOM 138  C CA  . VAL A 1 18  ? 10.059  -14.745 7.786   1.00 85.66 18  A 1 
ATOM 139  C C   . VAL A 1 18  ? 10.796  -15.859 8.491   1.00 86.24 18  A 1 
ATOM 140  O O   . VAL A 1 18  ? 10.220  -16.872 8.885   1.00 85.56 18  A 1 
ATOM 141  C CB  . VAL A 1 18  ? 8.823   -14.278 8.572   1.00 84.78 18  A 1 
ATOM 142  C CG1 . VAL A 1 18  ? 9.243   -13.702 9.926   1.00 80.97 18  A 1 
ATOM 143  C CG2 . VAL A 1 18  ? 8.058   -13.181 7.825   1.00 81.15 18  A 1 
ATOM 144  N N   . ASN A 1 19  ? 12.088  -15.660 8.687   1.00 88.31 19  A 1 
ATOM 145  C CA  . ASN A 1 19  ? 12.918  -16.536 9.489   1.00 88.23 19  A 1 
ATOM 146  C C   . ASN A 1 19  ? 12.830  -16.117 10.952  1.00 89.66 19  A 1 
ATOM 147  O O   . ASN A 1 19  ? 13.320  -15.052 11.330  1.00 89.30 19  A 1 
ATOM 148  C CB  . ASN A 1 19  ? 14.353  -16.488 8.945   1.00 85.60 19  A 1 
ATOM 149  C CG  . ASN A 1 19  ? 14.522  -17.406 7.746   1.00 74.33 19  A 1 
ATOM 150  O OD1 . ASN A 1 19  ? 14.517  -18.606 7.895   1.00 65.60 19  A 1 
ATOM 151  N ND2 . ASN A 1 19  ? 14.703  -16.882 6.561   1.00 63.13 19  A 1 
ATOM 152  N N   . LEU A 1 20  ? 12.239  -16.960 11.780  1.00 89.89 20  A 1 
ATOM 153  C CA  . LEU A 1 20  ? 12.079  -16.738 13.211  1.00 89.69 20  A 1 
ATOM 154  C C   . LEU A 1 20  ? 13.074  -17.590 13.999  1.00 89.92 20  A 1 
ATOM 155  O O   . LEU A 1 20  ? 13.188  -18.793 13.770  1.00 89.13 20  A 1 
ATOM 156  C CB  . LEU A 1 20  ? 10.645  -17.064 13.637  1.00 88.78 20  A 1 
ATOM 157  C CG  . LEU A 1 20  ? 9.548   -16.263 12.912  1.00 87.34 20  A 1 
ATOM 158  C CD1 . LEU A 1 20  ? 8.177   -16.783 13.350  1.00 85.59 20  A 1 
ATOM 159  C CD2 . LEU A 1 20  ? 9.624   -14.771 13.227  1.00 85.62 20  A 1 
ATOM 160  N N   . GLU A 1 21  ? 13.722  -16.995 14.979  1.00 92.04 21  A 1 
ATOM 161  C CA  . GLU A 1 21  ? 14.349  -17.730 16.073  1.00 91.97 21  A 1 
ATOM 162  C C   . GLU A 1 21  ? 13.404  -17.748 17.266  1.00 92.38 21  A 1 
ATOM 163  O O   . GLU A 1 21  ? 13.041  -16.692 17.801  1.00 91.58 21  A 1 
ATOM 164  C CB  . GLU A 1 21  ? 15.709  -17.134 16.442  1.00 91.10 21  A 1 
ATOM 165  C CG  . GLU A 1 21  ? 16.757  -17.368 15.352  1.00 82.04 21  A 1 
ATOM 166  C CD  . GLU A 1 21  ? 18.158  -16.886 15.762  1.00 75.10 21  A 1 
ATOM 167  O OE1 . GLU A 1 21  ? 19.144  -17.408 15.189  1.00 67.01 21  A 1 
ATOM 168  O OE2 . GLU A 1 21  ? 18.246  -15.998 16.640  1.00 67.62 21  A 1 
ATOM 169  N N   . VAL A 1 22  ? 13.007  -18.942 17.682  1.00 91.58 22  A 1 
ATOM 170  C CA  . VAL A 1 22  ? 12.072  -19.140 18.787  1.00 91.27 22  A 1 
ATOM 171  C C   . VAL A 1 22  ? 12.803  -19.739 19.975  1.00 91.33 22  A 1 
ATOM 172  O O   . VAL A 1 22  ? 13.528  -20.732 19.858  1.00 90.20 22  A 1 
ATOM 173  C CB  . VAL A 1 22  ? 10.862  -19.989 18.352  1.00 89.87 22  A 1 
ATOM 174  C CG1 . VAL A 1 22  ? 9.833   -20.111 19.477  1.00 86.67 22  A 1 
ATOM 175  C CG2 . VAL A 1 22  ? 10.160  -19.370 17.132  1.00 87.17 22  A 1 
ATOM 176  N N   . ALA A 1 23  ? 12.591  -19.157 21.161  1.00 91.95 23  A 1 
ATOM 177  C CA  . ALA A 1 23  ? 13.049  -19.705 22.424  1.00 91.81 23  A 1 
ATOM 178  C C   . ALA A 1 23  ? 11.974  -19.520 23.494  1.00 92.42 23  A 1 
ATOM 179  O O   . ALA A 1 23  ? 11.331  -18.468 23.587  1.00 90.67 23  A 1 
ATOM 180  C CB  . ALA A 1 23  ? 14.383  -19.065 22.814  1.00 89.59 23  A 1 
ATOM 181  N N   . SER A 1 24  ? 11.761  -20.546 24.312  1.00 91.41 24  A 1 
ATOM 182  C CA  . SER A 1 24  ? 10.784  -20.524 25.410  1.00 91.66 24  A 1 
ATOM 183  C C   . SER A 1 24  ? 9.370   -20.097 24.985  1.00 92.58 24  A 1 
ATOM 184  O O   . SER A 1 24  ? 8.686   -19.365 25.696  1.00 89.79 24  A 1 
ATOM 185  C CB  . SER A 1 24  ? 11.314  -19.688 26.581  1.00 89.17 24  A 1 
ATOM 186  O OG  . SER A 1 24  ? 12.604  -20.122 26.965  1.00 78.93 24  A 1 
ATOM 187  N N   . GLY A 1 25  ? 8.943   -20.529 23.785  1.00 91.84 25  A 1 
ATOM 188  C CA  . GLY A 1 25  ? 7.613   -20.219 23.244  1.00 92.23 25  A 1 
ATOM 189  C C   . GLY A 1 25  ? 7.421   -18.766 22.797  1.00 93.56 25  A 1 
ATOM 190  O O   . GLY A 1 25  ? 6.286   -18.304 22.702  1.00 91.77 25  A 1 
ATOM 191  N N   . ARG A 1 26  ? 8.504   -18.029 22.563  1.00 93.99 26  A 1 
ATOM 192  C CA  . ARG A 1 26  ? 8.473   -16.662 22.039  1.00 94.50 26  A 1 
ATOM 193  C C   . ARG A 1 26  ? 9.525   -16.459 20.954  1.00 94.54 26  A 1 
ATOM 194  O O   . ARG A 1 26  ? 10.600  -17.052 21.012  1.00 93.09 26  A 1 
ATOM 195  C CB  . ARG A 1 26  ? 8.668   -15.630 23.159  1.00 93.84 26  A 1 
ATOM 196  C CG  . ARG A 1 26  ? 7.495   -15.608 24.141  1.00 89.46 26  A 1 
ATOM 197  C CD  . ARG A 1 26  ? 7.680   -14.501 25.183  1.00 85.84 26  A 1 
ATOM 198  N NE  . ARG A 1 26  ? 6.552   -14.433 26.121  1.00 80.38 26  A 1 
ATOM 199  C CZ  . ARG A 1 26  ? 5.569   -13.539 26.136  1.00 75.35 26  A 1 
ATOM 200  N NH1 . ARG A 1 26  ? 5.501   -12.564 25.273  1.00 66.00 26  A 1 
ATOM 201  N NH2 . ARG A 1 26  ? 4.628   -13.612 27.028  1.00 68.96 26  A 1 
ATOM 202  N N   . VAL A 1 27  ? 9.220   -15.566 20.015  1.00 94.64 27  A 1 
ATOM 203  C CA  . VAL A 1 27  ? 10.184  -15.096 19.024  1.00 94.80 27  A 1 
ATOM 204  C C   . VAL A 1 27  ? 11.268  -14.284 19.726  1.00 95.21 27  A 1 
ATOM 205  O O   . VAL A 1 27  ? 10.971  -13.312 20.418  1.00 94.99 27  A 1 
ATOM 206  C CB  . VAL A 1 27  ? 9.489   -14.271 17.930  1.00 94.30 27  A 1 
ATOM 207  C CG1 . VAL A 1 27  ? 10.490  -13.748 16.902  1.00 92.94 27  A 1 
ATOM 208  C CG2 . VAL A 1 27  ? 8.448   -15.118 17.190  1.00 93.19 27  A 1 
ATOM 209  N N   . CYS A 1 28  ? 12.519  -14.680 19.560  1.00 94.29 28  A 1 
ATOM 210  C CA  . CYS A 1 28  ? 13.682  -13.964 20.074  1.00 94.24 28  A 1 
ATOM 211  C C   . CYS A 1 28  ? 14.288  -13.029 19.032  1.00 95.19 28  A 1 
ATOM 212  O O   . CYS A 1 28  ? 14.741  -11.943 19.360  1.00 94.26 28  A 1 
ATOM 213  C CB  . CYS A 1 28  ? 14.742  -14.977 20.525  1.00 92.16 28  A 1 
ATOM 214  S SG  . CYS A 1 28  ? 14.154  -15.840 22.002  1.00 79.41 28  A 1 
ATOM 215  N N   . SER A 1 29  ? 14.304  -13.463 17.780  1.00 94.28 29  A 1 
ATOM 216  C CA  . SER A 1 29  ? 14.724  -12.645 16.649  1.00 94.16 29  A 1 
ATOM 217  C C   . SER A 1 29  ? 13.931  -13.032 15.409  1.00 94.24 29  A 1 
ATOM 218  O O   . SER A 1 29  ? 13.456  -14.166 15.286  1.00 93.34 29  A 1 
ATOM 219  C CB  . SER A 1 29  ? 16.246  -12.724 16.434  1.00 92.82 29  A 1 
ATOM 220  O OG  . SER A 1 29  ? 16.635  -13.847 15.672  1.00 84.56 29  A 1 
ATOM 221  N N   . ALA A 1 30  ? 13.783  -12.086 14.506  1.00 94.11 30  A 1 
ATOM 222  C CA  . ALA A 1 30  ? 13.191  -12.311 13.206  1.00 94.15 30  A 1 
ATOM 223  C C   . ALA A 1 30  ? 14.080  -11.722 12.121  1.00 94.58 30  A 1 
ATOM 224  O O   . ALA A 1 30  ? 14.746  -10.705 12.323  1.00 94.10 30  A 1 
ATOM 225  C CB  . ALA A 1 30  ? 11.773  -11.722 13.188  1.00 93.43 30  A 1 
ATOM 226  N N   . ARG A 1 31  ? 14.100  -12.368 10.958  1.00 92.17 31  A 1 
ATOM 227  C CA  . ARG A 1 31  ? 14.668  -11.843 9.724   1.00 91.80 31  A 1 
ATOM 228  C C   . ARG A 1 31  ? 13.619  -11.934 8.644   1.00 91.02 31  A 1 
ATOM 229  O O   . ARG A 1 31  ? 13.064  -13.002 8.414   1.00 89.34 31  A 1 
ATOM 230  C CB  . ARG A 1 31  ? 15.935  -12.602 9.320   1.00 91.77 31  A 1 
ATOM 231  C CG  . ARG A 1 31  ? 17.075  -12.378 10.313  1.00 88.42 31  A 1 
ATOM 232  C CD  . ARG A 1 31  ? 18.330  -13.096 9.821   1.00 84.79 31  A 1 
ATOM 233  N NE  . ARG A 1 31  ? 19.437  -12.915 10.751  1.00 78.40 31  A 1 
ATOM 234  C CZ  . ARG A 1 31  ? 20.699  -13.251 10.534  1.00 71.69 31  A 1 
ATOM 235  N NH1 . ARG A 1 31  ? 21.051  -13.829 9.430   1.00 62.66 31  A 1 
ATOM 236  N NH2 . ARG A 1 31  ? 21.609  -13.008 11.433  1.00 65.68 31  A 1 
ATOM 237  N N   . VAL A 1 32  ? 13.350  -10.807 8.034   1.00 90.31 32  A 1 
ATOM 238  C CA  . VAL A 1 32  ? 12.345  -10.678 6.992   1.00 89.59 32  A 1 
ATOM 239  C C   . VAL A 1 32  ? 13.058  -10.620 5.651   1.00 88.40 32  A 1 
ATOM 240  O O   . VAL A 1 32  ? 13.790  -9.665  5.377   1.00 86.32 32  A 1 
ATOM 241  C CB  . VAL A 1 32  ? 11.475  -9.441  7.259   1.00 88.52 32  A 1 
ATOM 242  C CG1 . VAL A 1 32  ? 10.519  -9.174  6.111   1.00 80.35 32  A 1 
ATOM 243  C CG2 . VAL A 1 32  ? 10.640  -9.645  8.534   1.00 81.35 32  A 1 
ATOM 244  N N   . ASN A 1 33  ? 12.831  -11.627 4.824   1.00 84.62 33  A 1 
ATOM 245  C CA  . ASN A 1 33  ? 13.126  -11.563 3.408   1.00 82.05 33  A 1 
ATOM 246  C C   . ASN A 1 33  ? 11.837  -11.191 2.682   1.00 81.03 33  A 1 
ATOM 247  O O   . ASN A 1 33  ? 11.025  -12.049 2.346   1.00 77.31 33  A 1 
ATOM 248  C CB  . ASN A 1 33  ? 13.740  -12.886 2.926   1.00 78.38 33  A 1 
ATOM 249  C CG  . ASN A 1 33  ? 14.163  -12.803 1.472   1.00 72.11 33  A 1 
ATOM 250  O OD1 . ASN A 1 33  ? 14.306  -11.723 0.914   1.00 66.80 33  A 1 
ATOM 251  N ND2 . ASN A 1 33  ? 14.415  -13.921 0.839   1.00 66.29 33  A 1 
ATOM 252  N N   . ALA A 1 34  ? 11.616  -9.891  2.527   1.00 74.01 34  A 1 
ATOM 253  C CA  . ALA A 1 34  ? 10.651  -9.415  1.566   1.00 70.75 34  A 1 
ATOM 254  C C   . ALA A 1 34  ? 11.356  -9.440  0.214   1.00 69.37 34  A 1 
ATOM 255  O O   . ALA A 1 34  ? 12.297  -8.669  0.023   1.00 64.69 34  A 1 
ATOM 256  C CB  . ALA A 1 34  ? 10.168  -8.020  1.968   1.00 67.22 34  A 1 
ATOM 257  N N   . THR A 1 35  ? 10.926  -10.315 -0.683  1.00 64.27 35  A 1 
ATOM 258  C CA  . THR A 1 35  ? 11.467  -10.363 -2.041  1.00 61.73 35  A 1 
ATOM 259  C C   . THR A 1 35  ? 11.269  -8.992  -2.665  1.00 61.67 35  A 1 
ATOM 260  O O   . THR A 1 35  ? 10.129  -8.561  -2.860  1.00 56.76 35  A 1 
ATOM 261  C CB  . THR A 1 35  ? 10.809  -11.471 -2.872  1.00 56.55 35  A 1 
ATOM 262  O OG1 . THR A 1 35  ? 10.510  -12.594 -2.079  1.00 50.46 35  A 1 
ATOM 263  C CG2 . THR A 1 35  ? 11.733  -11.965 -3.973  1.00 48.65 35  A 1 
ATOM 264  N N   . MET A 1 36  ? 12.335  -8.235  -2.875  1.00 58.11 36  A 1 
ATOM 265  C CA  . MET A 1 36  ? 12.304  -6.872  -3.394  1.00 56.88 36  A 1 
ATOM 266  C C   . MET A 1 36  ? 13.235  -6.778  -4.580  1.00 57.91 36  A 1 
ATOM 267  O O   . MET A 1 36  ? 14.448  -6.721  -4.411  1.00 53.75 36  A 1 
ATOM 268  C CB  . MET A 1 36  ? 12.686  -5.829  -2.319  1.00 51.77 36  A 1 
ATOM 269  C CG  . MET A 1 36  ? 11.600  -5.686  -1.276  1.00 46.47 36  A 1 
ATOM 270  S SD  . MET A 1 36  ? 11.623  -4.319  -0.083  1.00 43.18 36  A 1 
ATOM 271  C CE  . MET A 1 36  ? 12.047  -2.892  -1.053  1.00 39.79 36  A 1 
ATOM 272  N N   . TYR A 1 37  ? 12.660  -6.721  -5.771  1.00 57.84 37  A 1 
ATOM 273  C CA  . TYR A 1 37  ? 13.394  -6.449  -6.992  1.00 56.56 37  A 1 
ATOM 274  C C   . TYR A 1 37  ? 13.454  -4.942  -7.179  1.00 59.21 37  A 1 
ATOM 275  O O   . TYR A 1 37  ? 12.431  -4.268  -7.172  1.00 54.85 37  A 1 
ATOM 276  C CB  . TYR A 1 37  ? 12.715  -7.132  -8.174  1.00 50.43 37  A 1 
ATOM 277  C CG  . TYR A 1 37  ? 12.393  -8.580  -7.921  1.00 45.69 37  A 1 
ATOM 278  C CD1 . TYR A 1 37  ? 13.416  -9.536  -7.835  1.00 41.45 37  A 1 
ATOM 279  C CD2 . TYR A 1 37  ? 11.059  -8.985  -7.715  1.00 40.38 37  A 1 
ATOM 280  C CE1 . TYR A 1 37  ? 13.119  -10.870 -7.541  1.00 36.16 37  A 1 
ATOM 281  C CE2 . TYR A 1 37  ? 10.753  -10.318 -7.421  1.00 36.24 37  A 1 
ATOM 282  C CZ  . TYR A 1 37  ? 11.785  -11.262 -7.326  1.00 35.78 37  A 1 
ATOM 283  O OH  . TYR A 1 37  ? 11.493  -12.552 -7.011  1.00 30.95 37  A 1 
ATOM 284  N N   . ARG A 1 38  ? 14.640  -4.382  -7.342  1.00 61.53 38  A 1 
ATOM 285  C CA  . ARG A 1 38  ? 14.849  -2.958  -7.625  1.00 61.84 38  A 1 
ATOM 286  C C   . ARG A 1 38  ? 15.047  -2.696  -9.111  1.00 65.69 38  A 1 
ATOM 287  O O   . ARG A 1 38  ? 15.622  -1.694  -9.512  1.00 61.55 38  A 1 
ATOM 288  C CB  . ARG A 1 38  ? 15.989  -2.420  -6.767  1.00 55.78 38  A 1 
ATOM 289  C CG  . ARG A 1 38  ? 15.594  -2.396  -5.290  1.00 50.92 38  A 1 
ATOM 290  C CD  . ARG A 1 38  ? 16.735  -1.788  -4.507  1.00 48.51 38  A 1 
ATOM 291  N NE  . ARG A 1 38  ? 16.345  -1.493  -3.129  1.00 44.42 38  A 1 
ATOM 292  C CZ  . ARG A 1 38  ? 16.473  -0.322  -2.538  1.00 39.33 38  A 1 
ATOM 293  N NH1 . ARG A 1 38  ? 16.961  0.710   -3.155  1.00 36.63 38  A 1 
ATOM 294  N NH2 . ARG A 1 38  ? 16.105  -0.155  -1.307  1.00 34.66 38  A 1 
ATOM 295  N N   . GLY A 1 39  ? 14.566  -3.602  -9.941  1.00 65.17 39  A 1 
ATOM 296  C CA  . GLY A 1 39  ? 14.788  -3.597  -11.380 1.00 64.65 39  A 1 
ATOM 297  C C   . GLY A 1 39  ? 14.297  -2.339  -12.073 1.00 69.41 39  A 1 
ATOM 298  O O   . GLY A 1 39  ? 14.912  -1.917  -13.052 1.00 67.09 39  A 1 
ATOM 299  N N   . LEU A 1 40  ? 13.265  -1.649  -11.567 1.00 72.97 40  A 1 
ATOM 300  C CA  . LEU A 1 40  ? 12.841  -0.384  -12.161 1.00 75.32 40  A 1 
ATOM 301  C C   . LEU A 1 40  ? 13.969  0.650   -12.176 1.00 78.16 40  A 1 
ATOM 302  O O   . LEU A 1 40  ? 14.122  1.373   -13.153 1.00 77.13 40  A 1 
ATOM 303  C CB  . LEU A 1 40  ? 11.630  0.203   -11.414 1.00 72.99 40  A 1 
ATOM 304  C CG  . LEU A 1 40  ? 11.078  1.444   -12.157 1.00 68.60 40  A 1 
ATOM 305  C CD1 . LEU A 1 40  ? 10.282  1.051   -13.398 1.00 65.60 40  A 1 
ATOM 306  C CD2 . LEU A 1 40  ? 10.184  2.307   -11.291 1.00 65.17 40  A 1 
ATOM 307  N N   . GLU A 1 41  ? 14.756  0.706   -11.114 1.00 78.29 41  A 1 
ATOM 308  C CA  . GLU A 1 41  ? 15.871  1.638   -10.989 1.00 78.12 41  A 1 
ATOM 309  C C   . GLU A 1 41  ? 16.939  1.392   -12.059 1.00 80.03 41  A 1 
ATOM 310  O O   . GLU A 1 41  ? 17.572  2.336   -12.534 1.00 78.72 41  A 1 
ATOM 311  C CB  . GLU A 1 41  ? 16.490  1.519   -9.576  1.00 75.39 41  A 1 
ATOM 312  C CG  . GLU A 1 41  ? 15.464  1.705   -8.445  1.00 72.04 41  A 1 
ATOM 313  C CD  . GLU A 1 41  ? 16.079  1.693   -7.031  1.00 68.60 41  A 1 
ATOM 314  O OE1 . GLU A 1 41  ? 15.439  2.228   -6.102  1.00 62.87 41  A 1 
ATOM 315  O OE2 . GLU A 1 41  ? 17.203  1.192   -6.834  1.00 64.14 41  A 1 
ATOM 316  N N   . GLN A 1 42  ? 17.086  0.131   -12.492 1.00 78.71 42  A 1 
ATOM 317  C CA  . GLN A 1 42  ? 17.996  -0.257  -13.567 1.00 78.48 42  A 1 
ATOM 318  C C   . GLN A 1 42  ? 17.374  -0.064  -14.956 1.00 80.94 42  A 1 
ATOM 319  O O   . GLN A 1 42  ? 18.025  0.468   -15.852 1.00 79.31 42  A 1 
ATOM 320  C CB  . GLN A 1 42  ? 18.456  -1.702  -13.381 1.00 73.95 42  A 1 
ATOM 321  C CG  . GLN A 1 42  ? 19.194  -1.922  -12.052 1.00 66.34 42  A 1 
ATOM 322  C CD  . GLN A 1 42  ? 19.883  -3.280  -11.988 1.00 60.62 42  A 1 
ATOM 323  O OE1 . GLN A 1 42  ? 20.073  -3.962  -12.976 1.00 54.23 42  A 1 
ATOM 324  N NE2 . GLN A 1 42  ? 20.309  -3.712  -10.824 1.00 51.56 42  A 1 
ATOM 325  N N   . ILE A 1 43  ? 16.099  -0.425  -15.124 1.00 78.47 43  A 1 
ATOM 326  C CA  . ILE A 1 43  ? 15.381  -0.265  -16.395 1.00 78.85 43  A 1 
ATOM 327  C C   . ILE A 1 43  ? 15.327  1.199   -16.833 1.00 81.90 43  A 1 
ATOM 328  O O   . ILE A 1 43  ? 15.405  1.487   -18.031 1.00 81.24 43  A 1 
ATOM 329  C CB  . ILE A 1 43  ? 13.938  -0.796  -16.272 1.00 74.74 43  A 1 
ATOM 330  C CG1 . ILE A 1 43  ? 13.944  -2.328  -16.146 1.00 67.99 43  A 1 
ATOM 331  C CG2 . ILE A 1 43  ? 13.055  -0.418  -17.486 1.00 65.90 43  A 1 
ATOM 332  C CD1 . ILE A 1 43  ? 12.591  -2.820  -15.642 1.00 61.74 43  A 1 
ATOM 333  N N   . LEU A 1 44  ? 15.141  2.115   -15.883 1.00 84.61 44  A 1 
ATOM 334  C CA  . LEU A 1 44  ? 15.004  3.530   -16.177 1.00 87.88 44  A 1 
ATOM 335  C C   . LEU A 1 44  ? 16.334  4.203   -16.543 1.00 89.55 44  A 1 
ATOM 336  O O   . LEU A 1 44  ? 16.303  5.281   -17.134 1.00 89.34 44  A 1 
ATOM 337  C CB  . LEU A 1 44  ? 14.296  4.238   -15.014 1.00 88.65 44  A 1 
ATOM 338  C CG  . LEU A 1 44  ? 12.796  3.899   -14.884 1.00 88.96 44  A 1 
ATOM 339  C CD1 . LEU A 1 44  ? 12.220  4.661   -13.694 1.00 87.59 44  A 1 
ATOM 340  C CD2 . LEU A 1 44  ? 11.991  4.295   -16.121 1.00 87.45 44  A 1 
ATOM 341  N N   . LEU A 1 45  ? 17.476  3.565   -16.263 1.00 87.54 45  A 1 
ATOM 342  C CA  . LEU A 1 45  ? 18.771  4.117   -16.640 1.00 88.12 45  A 1 
ATOM 343  C C   . LEU A 1 45  ? 18.846  4.354   -18.155 1.00 89.06 45  A 1 
ATOM 344  O O   . LEU A 1 45  ? 18.477  3.519   -18.972 1.00 87.25 45  A 1 
ATOM 345  C CB  . LEU A 1 45  ? 19.924  3.219   -16.169 1.00 85.96 45  A 1 
ATOM 346  C CG  . LEU A 1 45  ? 20.139  3.200   -14.644 1.00 79.03 45  A 1 
ATOM 347  C CD1 . LEU A 1 45  ? 21.162  2.131   -14.275 1.00 74.48 45  A 1 
ATOM 348  C CD2 . LEU A 1 45  ? 20.654  4.542   -14.128 1.00 74.75 45  A 1 
ATOM 349  N N   . HIS A 1 46  ? 19.331  5.528   -18.510 1.00 91.48 46  A 1 
ATOM 350  C CA  . HIS A 1 46  ? 19.505  5.996   -19.891 1.00 93.59 46  A 1 
ATOM 351  C C   . HIS A 1 46  ? 18.216  6.144   -20.710 1.00 94.96 46  A 1 
ATOM 352  O O   . HIS A 1 46  ? 18.281  6.470   -21.901 1.00 93.08 46  A 1 
ATOM 353  C CB  . HIS A 1 46  ? 20.567  5.153   -20.602 1.00 92.04 46  A 1 
ATOM 354  C CG  . HIS A 1 46  ? 21.816  4.957   -19.798 1.00 89.79 46  A 1 
ATOM 355  N ND1 . HIS A 1 46  ? 22.609  5.948   -19.262 1.00 77.54 46  A 1 
ATOM 356  C CD2 . HIS A 1 46  ? 22.370  3.758   -19.409 1.00 76.62 46  A 1 
ATOM 357  C CE1 . HIS A 1 46  ? 23.600  5.367   -18.565 1.00 78.21 46  A 1 
ATOM 358  N NE2 . HIS A 1 46  ? 23.486  4.041   -18.646 1.00 79.51 46  A 1 
ATOM 359  N N   . ARG A 1 47  ? 17.037  5.965   -20.104 1.00 93.78 47  A 1 
ATOM 360  C CA  . ARG A 1 47  ? 15.753  6.254   -20.745 1.00 94.08 47  A 1 
ATOM 361  C C   . ARG A 1 47  ? 15.408  7.739   -20.685 1.00 95.83 47  A 1 
ATOM 362  O O   . ARG A 1 47  ? 16.054  8.530   -19.992 1.00 95.76 47  A 1 
ATOM 363  C CB  . ARG A 1 47  ? 14.638  5.382   -20.150 1.00 92.86 47  A 1 
ATOM 364  C CG  . ARG A 1 47  ? 14.869  3.902   -20.471 1.00 89.94 47  A 1 
ATOM 365  C CD  . ARG A 1 47  ? 13.679  3.063   -20.002 1.00 86.11 47  A 1 
ATOM 366  N NE  . ARG A 1 47  ? 13.863  1.658   -20.329 1.00 83.12 47  A 1 
ATOM 367  C CZ  . ARG A 1 47  ? 13.256  0.960   -21.273 1.00 80.10 47  A 1 
ATOM 368  N NH1 . ARG A 1 47  ? 12.403  1.498   -22.103 1.00 72.11 47  A 1 
ATOM 369  N NH2 . ARG A 1 47  ? 13.493  -0.314  -21.390 1.00 75.62 47  A 1 
ATOM 370  N N   . HIS A 1 48  ? 14.366  8.119   -21.443 1.00 95.94 48  A 1 
ATOM 371  C CA  . HIS A 1 48  ? 13.817  9.463   -21.341 1.00 96.34 48  A 1 
ATOM 372  C C   . HIS A 1 48  ? 13.141  9.655   -19.970 1.00 96.78 48  A 1 
ATOM 373  O O   . HIS A 1 48  ? 12.456  8.736   -19.521 1.00 96.29 48  A 1 
ATOM 374  C CB  . HIS A 1 48  ? 12.834  9.689   -22.496 1.00 95.77 48  A 1 
ATOM 375  C CG  . HIS A 1 48  ? 12.365  11.118  -22.576 1.00 93.71 48  A 1 
ATOM 376  N ND1 . HIS A 1 48  ? 11.255  11.649  -21.980 1.00 85.36 48  A 1 
ATOM 377  C CD2 . HIS A 1 48  ? 13.004  12.152  -23.210 1.00 85.01 48  A 1 
ATOM 378  C CE1 . HIS A 1 48  ? 11.224  12.977  -22.240 1.00 86.46 48  A 1 
ATOM 379  N NE2 . HIS A 1 48  ? 12.269  13.315  -22.987 1.00 86.97 48  A 1 
ATOM 380  N N   . PRO A 1 49  ? 13.248  10.816  -19.309 1.00 97.13 49  A 1 
ATOM 381  C CA  . PRO A 1 49  ? 12.667  11.013  -17.980 1.00 96.93 49  A 1 
ATOM 382  C C   . PRO A 1 49  ? 11.169  10.696  -17.876 1.00 96.52 49  A 1 
ATOM 383  O O   . PRO A 1 49  ? 10.712  10.171  -16.868 1.00 95.90 49  A 1 
ATOM 384  C CB  . PRO A 1 49  ? 12.955  12.474  -17.637 1.00 96.77 49  A 1 
ATOM 385  C CG  . PRO A 1 49  ? 14.231  12.777  -18.407 1.00 95.86 49  A 1 
ATOM 386  C CD  . PRO A 1 49  ? 14.078  11.945  -19.682 1.00 97.20 49  A 1 
ATOM 387  N N   . LEU A 1 50  ? 10.404  10.967  -18.950 1.00 96.45 50  A 1 
ATOM 388  C CA  . LEU A 1 50  ? 8.970   10.635  -18.989 1.00 95.58 50  A 1 
ATOM 389  C C   . LEU A 1 50  ? 8.680   9.126   -18.932 1.00 94.72 50  A 1 
ATOM 390  O O   . LEU A 1 50  ? 7.573   8.757   -18.542 1.00 93.23 50  A 1 
ATOM 391  C CB  . LEU A 1 50  ? 8.317   11.243  -20.243 1.00 95.00 50  A 1 
ATOM 392  C CG  . LEU A 1 50  ? 8.213   12.781  -20.239 1.00 93.01 50  A 1 
ATOM 393  C CD1 . LEU A 1 50  ? 7.663   13.259  -21.578 1.00 90.91 50  A 1 
ATOM 394  C CD2 . LEU A 1 50  ? 7.287   13.303  -19.130 1.00 90.10 50  A 1 
ATOM 395  N N   . ASP A 1 51  ? 9.641   8.262   -19.253 1.00 94.34 51  A 1 
ATOM 396  C CA  . ASP A 1 51  ? 9.456   6.810   -19.146 1.00 93.06 51  A 1 
ATOM 397  C C   . ASP A 1 51  ? 9.223   6.383   -17.691 1.00 92.54 51  A 1 
ATOM 398  O O   . ASP A 1 51  ? 8.562   5.378   -17.456 1.00 91.34 51  A 1 
ATOM 399  C CB  . ASP A 1 51  ? 10.645  6.047   -19.753 1.00 92.31 51  A 1 
ATOM 400  C CG  . ASP A 1 51  ? 10.775  6.138   -21.280 1.00 90.84 51  A 1 
ATOM 401  O OD1 . ASP A 1 51  ? 9.944   6.816   -21.927 1.00 88.34 51  A 1 
ATOM 402  O OD2 . ASP A 1 51  ? 11.724  5.510   -21.808 1.00 87.35 51  A 1 
ATOM 403  N N   . ALA A 1 52  ? 9.639   7.173   -16.701 1.00 93.93 52  A 1 
ATOM 404  C CA  . ALA A 1 52  ? 9.326   6.921   -15.299 1.00 93.89 52  A 1 
ATOM 405  C C   . ALA A 1 52  ? 7.812   6.830   -15.045 1.00 93.31 52  A 1 
ATOM 406  O O   . ALA A 1 52  ? 7.360   5.958   -14.303 1.00 92.17 52  A 1 
ATOM 407  C CB  . ALA A 1 52  ? 9.964   8.018   -14.435 1.00 93.96 52  A 1 
ATOM 408  N N   . LEU A 1 53  ? 7.007   7.667   -15.726 1.00 93.59 53  A 1 
ATOM 409  C CA  . LEU A 1 53  ? 5.540   7.629   -15.636 1.00 93.18 53  A 1 
ATOM 410  C C   . LEU A 1 53  ? 4.932   6.423   -16.360 1.00 91.83 53  A 1 
ATOM 411  O O   . LEU A 1 53  ? 3.778   6.080   -16.093 1.00 89.61 53  A 1 
ATOM 412  C CB  . LEU A 1 53  ? 4.951   8.926   -16.204 1.00 93.25 53  A 1 
ATOM 413  C CG  . LEU A 1 53  ? 5.171   10.158  -15.307 1.00 92.57 53  A 1 
ATOM 414  C CD1 . LEU A 1 53  ? 4.787   11.415  -16.086 1.00 91.23 53  A 1 
ATOM 415  C CD2 . LEU A 1 53  ? 4.305   10.097  -14.049 1.00 90.93 53  A 1 
ATOM 416  N N   . VAL A 1 54  ? 5.664   5.794   -17.270 1.00 90.27 54  A 1 
ATOM 417  C CA  . VAL A 1 54  ? 5.214   4.607   -18.008 1.00 87.62 54  A 1 
ATOM 418  C C   . VAL A 1 54  ? 5.534   3.339   -17.219 1.00 86.79 54  A 1 
ATOM 419  O O   . VAL A 1 54  ? 4.666   2.493   -17.030 1.00 84.77 54  A 1 
ATOM 420  C CB  . VAL A 1 54  ? 5.854   4.565   -19.412 1.00 86.25 54  A 1 
ATOM 421  C CG1 . VAL A 1 54  ? 5.417   3.328   -20.200 1.00 82.54 54  A 1 
ATOM 422  C CG2 . VAL A 1 54  ? 5.474   5.806   -20.230 1.00 84.01 54  A 1 
ATOM 423  N N   . TYR A 1 55  ? 6.771   3.208   -16.748 1.00 87.80 55  A 1 
ATOM 424  C CA  . TYR A 1 55  ? 7.245   1.999   -16.085 1.00 86.71 55  A 1 
ATOM 425  C C   . TYR A 1 55  ? 6.852   1.924   -14.609 1.00 86.26 55  A 1 
ATOM 426  O O   . TYR A 1 55  ? 6.397   0.873   -14.158 1.00 84.32 55  A 1 
ATOM 427  C CB  . TYR A 1 55  ? 8.759   1.860   -16.289 1.00 85.56 55  A 1 
ATOM 428  C CG  . TYR A 1 55  ? 9.151   1.454   -17.701 1.00 84.29 55  A 1 
ATOM 429  C CD1 . TYR A 1 55  ? 9.207   0.093   -18.058 1.00 79.74 55  A 1 
ATOM 430  C CD2 . TYR A 1 55  ? 9.428   2.425   -18.675 1.00 79.47 55  A 1 
ATOM 431  C CE1 . TYR A 1 55  ? 9.520   -0.291  -19.366 1.00 77.50 55  A 1 
ATOM 432  C CE2 . TYR A 1 55  ? 9.741   2.053   -19.997 1.00 76.18 55  A 1 
ATOM 433  C CZ  . TYR A 1 55  ? 9.784   0.689   -20.340 1.00 78.51 55  A 1 
ATOM 434  O OH  . TYR A 1 55  ? 10.067  0.323   -21.629 1.00 76.73 55  A 1 
ATOM 435  N N   . ALA A 1 56  ? 6.940   3.018   -13.841 1.00 86.53 56  A 1 
ATOM 436  C CA  . ALA A 1 56  ? 6.682   3.004   -12.405 1.00 85.61 56  A 1 
ATOM 437  C C   . ALA A 1 56  ? 5.284   2.466   -12.025 1.00 85.38 56  A 1 
ATOM 438  O O   . ALA A 1 56  ? 5.208   1.565   -11.180 1.00 83.24 56  A 1 
ATOM 439  C CB  . ALA A 1 56  ? 6.961   4.393   -11.805 1.00 85.10 56  A 1 
ATOM 440  N N   . PRO A 1 57  ? 4.176   2.917   -12.642 1.00 85.54 57  A 1 
ATOM 441  C CA  . PRO A 1 57  ? 2.857   2.381   -12.324 1.00 84.04 57  A 1 
ATOM 442  C C   . PRO A 1 57  ? 2.696   0.919   -12.736 1.00 82.97 57  A 1 
ATOM 443  O O   . PRO A 1 57  ? 2.094   0.142   -12.003 1.00 79.66 57  A 1 
ATOM 444  C CB  . PRO A 1 57  ? 1.857   3.287   -13.051 1.00 82.98 57  A 1 
ATOM 445  C CG  . PRO A 1 57  ? 2.662   3.897   -14.193 1.00 83.70 57  A 1 
ATOM 446  C CD  . PRO A 1 57  ? 4.058   4.016   -13.592 1.00 86.46 57  A 1 
ATOM 447  N N   . ARG A 1 58  ? 3.246   0.520   -13.885 1.00 81.41 58  A 1 
ATOM 448  C CA  . ARG A 1 58  ? 3.138   -0.848  -14.412 1.00 78.66 58  A 1 
ATOM 449  C C   . ARG A 1 58  ? 3.838   -1.862  -13.517 1.00 77.65 58  A 1 
ATOM 450  O O   . ARG A 1 58  ? 3.283   -2.918  -13.237 1.00 74.68 58  A 1 
ATOM 451  C CB  . ARG A 1 58  ? 3.711   -0.918  -15.834 1.00 76.65 58  A 1 
ATOM 452  C CG  . ARG A 1 58  ? 2.795   -0.209  -16.842 1.00 73.05 58  A 1 
ATOM 453  C CD  . ARG A 1 58  ? 3.401   -0.230  -18.238 1.00 70.37 58  A 1 
ATOM 454  N NE  . ARG A 1 58  ? 2.475   0.374   -19.211 1.00 67.85 58  A 1 
ATOM 455  C CZ  . ARG A 1 58  ? 2.700   0.585   -20.493 1.00 64.53 58  A 1 
ATOM 456  N NH1 . ARG A 1 58  ? 3.853   0.377   -21.039 1.00 58.25 58  A 1 
ATOM 457  N NH2 . ARG A 1 58  ? 1.735   0.987   -21.251 1.00 60.07 58  A 1 
ATOM 458  N N   . VAL A 1 59  ? 5.015   -1.511  -13.037 1.00 76.81 59  A 1 
ATOM 459  C CA  . VAL A 1 59  ? 5.787   -2.405  -12.182 1.00 74.00 59  A 1 
ATOM 460  C C   . VAL A 1 59  ? 5.176   -2.488  -10.776 1.00 74.20 59  A 1 
ATOM 461  O O   . VAL A 1 59  ? 5.053   -3.583  -10.222 1.00 68.77 59  A 1 
ATOM 462  C CB  . VAL A 1 59  ? 7.259   -1.997  -12.166 1.00 69.45 59  A 1 
ATOM 463  C CG1 . VAL A 1 59  ? 8.040   -2.931  -11.263 1.00 63.17 59  A 1 
ATOM 464  C CG2 . VAL A 1 59  ? 7.878   -2.095  -13.572 1.00 63.79 59  A 1 
ATOM 465  N N   . CYS A 1 60  ? 4.712   -1.389  -10.213 1.00 73.24 60  A 1 
ATOM 466  C CA  . CYS A 1 60  ? 4.150   -1.427  -8.861  1.00 71.94 60  A 1 
ATOM 467  C C   . CYS A 1 60  ? 2.808   -2.175  -8.761  1.00 72.59 60  A 1 
ATOM 468  O O   . CYS A 1 60  ? 2.522   -2.797  -7.737  1.00 67.15 60  A 1 
ATOM 469  C CB  . CYS A 1 60  ? 4.028   0.002   -8.331  1.00 67.33 60  A 1 
ATOM 470  S SG  . CYS A 1 60  ? 3.576   -0.028  -6.590  1.00 59.71 60  A 1 
ATOM 471  N N   . GLY A 1 61  ? 1.969   -2.087  -9.779  1.00 71.43 61  A 1 
ATOM 472  C CA  . GLY A 1 61  ? 0.681   -2.776  -9.842  1.00 70.02 61  A 1 
ATOM 473  C C   . GLY A 1 61  ? -0.387  -2.237  -8.891  1.00 73.09 61  A 1 
ATOM 474  O O   . GLY A 1 61  ? -1.328  -1.598  -9.345  1.00 69.62 61  A 1 
ATOM 475  N N   . ILE A 1 62  ? -0.279  -2.483  -7.575  1.00 75.14 62  A 1 
ATOM 476  C CA  . ILE A 1 62  ? -1.341  -2.073  -6.634  1.00 76.00 62  A 1 
ATOM 477  C C   . ILE A 1 62  ? -1.233  -0.614  -6.220  1.00 78.61 62  A 1 
ATOM 478  O O   . ILE A 1 62  ? -2.252  0.055   -6.092  1.00 75.15 62  A 1 
ATOM 479  C CB  . ILE A 1 62  ? -1.387  -2.943  -5.368  1.00 70.93 62  A 1 
ATOM 480  C CG1 . ILE A 1 62  ? -1.588  -4.419  -5.735  1.00 66.37 62  A 1 
ATOM 481  C CG2 . ILE A 1 62  ? -2.523  -2.484  -4.448  1.00 63.12 62  A 1 
ATOM 482  C CD1 . ILE A 1 62  ? -1.891  -5.257  -4.493  1.00 58.57 62  A 1 
ATOM 483  N N   . CYS A 1 63  ? -0.014  -0.118  -5.990  1.00 79.31 63  A 1 
ATOM 484  C CA  . CYS A 1 63  ? 0.213   1.281   -5.649  1.00 81.24 63  A 1 
ATOM 485  C C   . CYS A 1 63  ? 0.530   2.109   -6.896  1.00 84.04 63  A 1 
ATOM 486  O O   . CYS A 1 63  ? 1.348   3.020   -6.854  1.00 81.90 63  A 1 
ATOM 487  C CB  . CYS A 1 63  ? 1.276   1.405   -4.548  1.00 77.19 63  A 1 
ATOM 488  S SG  . CYS A 1 63  ? 0.845   0.461   -3.079  1.00 71.32 63  A 1 
ATOM 489  N N   . SER A 1 64  ? -0.092  1.764   -8.023  1.00 85.10 64  A 1 
ATOM 490  C CA  . SER A 1 64  ? 0.211   2.339   -9.331  1.00 86.85 64  A 1 
ATOM 491  C C   . SER A 1 64  ? -0.016  3.849   -9.370  1.00 89.75 64  A 1 
ATOM 492  O O   . SER A 1 64  ? 0.840   4.580   -9.861  1.00 89.00 64  A 1 
ATOM 493  C CB  . SER A 1 64  ? -0.642  1.647   -10.395 1.00 82.32 64  A 1 
ATOM 494  O OG  . SER A 1 64  ? -2.013  1.780   -10.110 1.00 74.69 64  A 1 
ATOM 495  N N   . VAL A 1 65  ? -1.100  4.335   -8.783  1.00 92.49 65  A 1 
ATOM 496  C CA  . VAL A 1 65  ? -1.369  5.778   -8.670  1.00 93.71 65  A 1 
ATOM 497  C C   . VAL A 1 65  ? -0.316  6.451   -7.796  1.00 94.51 65  A 1 
ATOM 498  O O   . VAL A 1 65  ? 0.201   7.498   -8.161  1.00 94.53 65  A 1 
ATOM 499  C CB  . VAL A 1 65  ? -2.765  6.059   -8.098  1.00 93.57 65  A 1 
ATOM 500  C CG1 . VAL A 1 65  ? -3.044  7.559   -8.020  1.00 91.97 65  A 1 
ATOM 501  C CG2 . VAL A 1 65  ? -3.864  5.417   -8.947  1.00 92.14 65  A 1 
ATOM 502  N N   . SER A 1 66  ? 0.033   5.834   -6.673  1.00 94.06 66  A 1 
ATOM 503  C CA  . SER A 1 66  ? 1.043   6.362   -5.758  1.00 94.51 66  A 1 
ATOM 504  C C   . SER A 1 66  ? 2.409   6.495   -6.443  1.00 95.04 66  A 1 
ATOM 505  O O   . SER A 1 66  ? 3.048   7.537   -6.333  1.00 94.78 66  A 1 
ATOM 506  C CB  . SER A 1 66  ? 1.173   5.458   -4.526  1.00 93.87 66  A 1 
ATOM 507  O OG  . SER A 1 66  ? -0.073  5.325   -3.881  1.00 87.78 66  A 1 
ATOM 508  N N   . GLN A 1 67  ? 2.807   5.490   -7.215  1.00 94.03 67  A 1 
ATOM 509  C CA  . GLN A 1 67  ? 4.043   5.519   -7.999  1.00 93.72 67  A 1 
ATOM 510  C C   . GLN A 1 67  ? 3.984   6.581   -9.103  1.00 94.56 67  A 1 
ATOM 511  O O   . GLN A 1 67  ? 4.922   7.358   -9.248  1.00 94.46 67  A 1 
ATOM 512  C CB  . GLN A 1 67  ? 4.316   4.135   -8.607  1.00 92.55 67  A 1 
ATOM 513  C CG  . GLN A 1 67  ? 4.648   3.046   -7.574  1.00 90.05 67  A 1 
ATOM 514  C CD  . GLN A 1 67  ? 6.003   3.193   -6.892  1.00 88.74 67  A 1 
ATOM 515  O OE1 . GLN A 1 67  ? 6.699   4.171   -7.026  1.00 82.45 67  A 1 
ATOM 516  N NE2 . GLN A 1 67  ? 6.422   2.219   -6.123  1.00 81.28 67  A 1 
ATOM 517  N N   . SER A 1 68  ? 2.869   6.678   -9.826  1.00 94.50 68  A 1 
ATOM 518  C CA  . SER A 1 68  ? 2.666   7.721   -10.836 1.00 95.05 68  A 1 
ATOM 519  C C   . SER A 1 68  ? 2.746   9.123   -10.231 1.00 95.88 68  A 1 
ATOM 520  O O   . SER A 1 68  ? 3.381   10.006  -10.798 1.00 95.90 68  A 1 
ATOM 521  C CB  . SER A 1 68  ? 1.302   7.560   -11.515 1.00 94.27 68  A 1 
ATOM 522  O OG  . SER A 1 68  ? 1.239   6.355   -12.232 1.00 88.12 68  A 1 
ATOM 523  N N   . VAL A 1 69  ? 2.145   9.327   -9.057  1.00 96.16 69  A 1 
ATOM 524  C CA  . VAL A 1 69  ? 2.182   10.622  -8.359  1.00 96.51 69  A 1 
ATOM 525  C C   . VAL A 1 69  ? 3.600   10.948  -7.864  1.00 96.90 69  A 1 
ATOM 526  O O   . VAL A 1 69  ? 4.025   12.090  -7.984  1.00 96.94 69  A 1 
ATOM 527  C CB  . VAL A 1 69  ? 1.159   10.657  -7.214  1.00 96.49 69  A 1 
ATOM 528  C CG1 . VAL A 1 69  ? 1.312   11.894  -6.315  1.00 95.87 69  A 1 
ATOM 529  C CG2 . VAL A 1 69  ? -0.272  10.695  -7.771  1.00 95.90 69  A 1 
ATOM 530  N N   . ALA A 1 70  ? 4.340   9.963   -7.330  1.00 96.47 70  A 1 
ATOM 531  C CA  . ALA A 1 70  ? 5.717   10.172  -6.903  1.00 96.53 70  A 1 
ATOM 532  C C   . ALA A 1 70  ? 6.636   10.499  -8.097  1.00 97.08 70  A 1 
ATOM 533  O O   . ALA A 1 70  ? 7.361   11.495  -8.045  1.00 97.04 70  A 1 
ATOM 534  C CB  . ALA A 1 70  ? 6.202   8.949   -6.122  1.00 96.17 70  A 1 
ATOM 535  N N   . ALA A 1 71  ? 6.526   9.747   -9.198  1.00 96.25 71  A 1 
ATOM 536  C CA  . ALA A 1 71  ? 7.266   10.015  -10.430 1.00 96.25 71  A 1 
ATOM 537  C C   . ALA A 1 71  ? 6.905   11.387  -11.022 1.00 97.03 71  A 1 
ATOM 538  O O   . ALA A 1 71  ? 7.784   12.171  -11.348 1.00 97.06 71  A 1 
ATOM 539  C CB  . ALA A 1 71  ? 6.991   8.877   -11.421 1.00 95.42 71  A 1 
ATOM 540  N N   . SER A 1 72  ? 5.604   11.714  -11.082 1.00 96.76 72  A 1 
ATOM 541  C CA  . SER A 1 72  ? 5.108   13.020  -11.516 1.00 97.02 72  A 1 
ATOM 542  C C   . SER A 1 72  ? 5.712   14.158  -10.695 1.00 97.51 72  A 1 
ATOM 543  O O   . SER A 1 72  ? 6.178   15.142  -11.266 1.00 97.43 72  A 1 
ATOM 544  C CB  . SER A 1 72  ? 3.582   13.052  -11.409 1.00 96.19 72  A 1 
ATOM 545  O OG  . SER A 1 72  ? 3.068   14.361  -11.582 1.00 86.49 72  A 1 
ATOM 546  N N   . ARG A 1 73  ? 5.759   14.023  -9.374  1.00 97.53 73  A 1 
ATOM 547  C CA  . ARG A 1 73  ? 6.336   15.037  -8.485  1.00 97.71 73  A 1 
ATOM 548  C C   . ARG A 1 73  ? 7.854   15.151  -8.644  1.00 97.98 73  A 1 
ATOM 549  O O   . ARG A 1 73  ? 8.352   16.262  -8.618  1.00 97.85 73  A 1 
ATOM 550  C CB  . ARG A 1 73  ? 5.963   14.746  -7.029  1.00 97.79 73  A 1 
ATOM 551  C CG  . ARG A 1 73  ? 4.486   15.061  -6.752  1.00 97.20 73  A 1 
ATOM 552  C CD  . ARG A 1 73  ? 4.129   14.650  -5.325  1.00 96.26 73  A 1 
ATOM 553  N NE  . ARG A 1 73  ? 2.702   14.862  -5.048  1.00 95.06 73  A 1 
ATOM 554  C CZ  . ARG A 1 73  ? 2.048   14.470  -3.967  1.00 94.68 73  A 1 
ATOM 555  N NH1 . ARG A 1 73  ? 2.644   13.880  -2.974  1.00 91.35 73  A 1 
ATOM 556  N NH2 . ARG A 1 73  ? 0.761   14.665  -3.874  1.00 92.26 73  A 1 
ATOM 557  N N   . ALA A 1 74  ? 8.566   14.046  -8.864  1.00 97.83 74  A 1 
ATOM 558  C CA  . ALA A 1 74  ? 10.000  14.076  -9.140  1.00 98.05 74  A 1 
ATOM 559  C C   . ALA A 1 74  ? 10.307  14.808  -10.461 1.00 98.23 74  A 1 
ATOM 560  O O   . ALA A 1 74  ? 11.206  15.646  -10.519 1.00 98.11 74  A 1 
ATOM 561  C CB  . ALA A 1 74  ? 10.542  12.645  -9.152  1.00 97.80 74  A 1 
ATOM 562  N N   . LEU A 1 75  ? 9.505   14.558  -11.506 1.00 98.00 75  A 1 
ATOM 563  C CA  . LEU A 1 75  ? 9.638   15.242  -12.790 1.00 98.00 75  A 1 
ATOM 564  C C   . LEU A 1 75  ? 9.180   16.707  -12.726 1.00 98.13 75  A 1 
ATOM 565  O O   . LEU A 1 75  ? 9.744   17.550  -13.413 1.00 97.80 75  A 1 
ATOM 566  C CB  . LEU A 1 75  ? 8.837   14.473  -13.852 1.00 97.79 75  A 1 
ATOM 567  C CG  . LEU A 1 75  ? 9.354   13.049  -14.143 1.00 97.03 75  A 1 
ATOM 568  C CD1 . LEU A 1 75  ? 8.386   12.354  -15.096 1.00 95.77 75  A 1 
ATOM 569  C CD2 . LEU A 1 75  ? 10.738  13.042  -14.777 1.00 95.27 75  A 1 
ATOM 570  N N   . ALA A 1 76  ? 8.184   17.026  -11.897 1.00 97.88 76  A 1 
ATOM 571  C CA  . ALA A 1 76  ? 7.756   18.399  -11.655 1.00 97.89 76  A 1 
ATOM 572  C C   . ALA A 1 76  ? 8.842   19.213  -10.943 1.00 98.08 76  A 1 
ATOM 573  O O   . ALA A 1 76  ? 9.108   20.347  -11.346 1.00 97.74 76  A 1 
ATOM 574  C CB  . ALA A 1 76  ? 6.445   18.384  -10.849 1.00 97.44 76  A 1 
ATOM 575  N N   . ASP A 1 77  ? 9.498   18.623  -9.948  1.00 98.09 77  A 1 
ATOM 576  C CA  . ASP A 1 77  ? 10.628  19.223  -9.234  1.00 98.19 77  A 1 
ATOM 577  C C   . ASP A 1 77  ? 11.829  19.423  -10.176 1.00 98.26 77  A 1 
ATOM 578  O O   . ASP A 1 77  ? 12.364  20.522  -10.273 1.00 97.99 77  A 1 
ATOM 579  C CB  . ASP A 1 77  ? 10.975  18.345  -8.025  1.00 98.05 77  A 1 
ATOM 580  C CG  . ASP A 1 77  ? 12.044  18.953  -7.115  1.00 97.98 77  A 1 
ATOM 581  O OD1 . ASP A 1 77  ? 11.903  20.148  -6.784  1.00 96.53 77  A 1 
ATOM 582  O OD2 . ASP A 1 77  ? 12.962  18.208  -6.710  1.00 96.53 77  A 1 
ATOM 583  N N   . LEU A 1 78  ? 12.161  18.409  -10.987 1.00 98.08 78  A 1 
ATOM 584  C CA  . LEU A 1 78  ? 13.189  18.489  -12.033 1.00 98.11 78  A 1 
ATOM 585  C C   . LEU A 1 78  ? 12.925  19.628  -13.024 1.00 98.17 78  A 1 
ATOM 586  O O   . LEU A 1 78  ? 13.853  20.335  -13.417 1.00 97.70 78  A 1 
ATOM 587  C CB  . LEU A 1 78  ? 13.234  17.131  -12.759 1.00 98.02 78  A 1 
ATOM 588  C CG  . LEU A 1 78  ? 14.187  17.080  -13.964 1.00 97.47 78  A 1 
ATOM 589  C CD1 . LEU A 1 78  ? 15.650  17.136  -13.535 1.00 96.34 78  A 1 
ATOM 590  C CD2 . LEU A 1 78  ? 13.965  15.793  -14.752 1.00 96.29 78  A 1 
ATOM 591  N N   . ALA A 1 79  ? 11.672  19.799  -13.448 1.00 98.04 79  A 1 
ATOM 592  C CA  . ALA A 1 79  ? 11.271  20.829  -14.398 1.00 97.77 79  A 1 
ATOM 593  C C   . ALA A 1 79  ? 11.063  22.214  -13.762 1.00 97.75 79  A 1 
ATOM 594  O O   . ALA A 1 79  ? 10.905  23.200  -14.488 1.00 96.40 79  A 1 
ATOM 595  C CB  . ALA A 1 79  ? 10.006  20.341  -15.111 1.00 97.15 79  A 1 
ATOM 596  N N   . GLY A 1 80  ? 10.997  22.290  -12.432 1.00 97.47 80  A 1 
ATOM 597  C CA  . GLY A 1 80  ? 10.616  23.510  -11.715 1.00 97.24 80  A 1 
ATOM 598  C C   . GLY A 1 80  ? 9.189   23.970  -12.031 1.00 97.47 80  A 1 
ATOM 599  O O   . GLY A 1 80  ? 8.900   25.165  -12.022 1.00 95.57 80  A 1 
ATOM 600  N N   . VAL A 1 81  ? 8.282   23.038  -12.354 1.00 97.16 81  A 1 
ATOM 601  C CA  . VAL A 1 81  ? 6.901   23.363  -12.722 1.00 97.03 81  A 1 
ATOM 602  C C   . VAL A 1 81  ? 5.989   23.354  -11.499 1.00 97.13 81  A 1 
ATOM 603  O O   . VAL A 1 81  ? 6.013   22.440  -10.679 1.00 95.97 81  A 1 
ATOM 604  C CB  . VAL A 1 81  ? 6.383   22.468  -13.865 1.00 95.24 81  A 1 
ATOM 605  C CG1 . VAL A 1 81  ? 6.066   21.040  -13.452 1.00 87.93 81  A 1 
ATOM 606  C CG2 . VAL A 1 81  ? 5.129   23.080  -14.499 1.00 88.08 81  A 1 
ATOM 607  N N   . THR A 1 82  ? 5.147   24.392  -11.398 1.00 96.41 82  A 1 
ATOM 608  C CA  . THR A 1 82  ? 4.100   24.438  -10.382 1.00 96.01 82  A 1 
ATOM 609  C C   . THR A 1 82  ? 2.823   23.830  -10.930 1.00 96.65 82  A 1 
ATOM 610  O O   . THR A 1 82  ? 2.288   24.283  -11.942 1.00 95.44 82  A 1 
ATOM 611  C CB  . THR A 1 82  ? 3.861   25.874  -9.894  1.00 94.06 82  A 1 
ATOM 612  O OG1 . THR A 1 82  ? 5.068   26.427  -9.430  1.00 85.85 82  A 1 
ATOM 613  C CG2 . THR A 1 82  ? 2.881   25.926  -8.721  1.00 84.05 82  A 1 
ATOM 614  N N   . VAL A 1 83  ? 2.308   22.809  -10.243 1.00 96.62 83  A 1 
ATOM 615  C CA  . VAL A 1 83  ? 1.043   22.159  -10.601 1.00 96.84 83  A 1 
ATOM 616  C C   . VAL A 1 83  ? -0.134  23.084  -10.243 1.00 97.27 83  A 1 
ATOM 617  O O   . VAL A 1 83  ? -0.193  23.551  -9.106  1.00 96.73 83  A 1 
ATOM 618  C CB  . VAL A 1 83  ? 0.909   20.791  -9.912  1.00 96.09 83  A 1 
ATOM 619  C CG1 . VAL A 1 83  ? -0.401  20.096  -10.281 1.00 94.23 83  A 1 
ATOM 620  C CG2 . VAL A 1 83  ? 2.064   19.855  -10.319 1.00 94.36 83  A 1 
ATOM 621  N N   . PRO A 1 84  ? -1.072  23.345  -11.168 1.00 97.34 84  A 1 
ATOM 622  C CA  . PRO A 1 84  ? -2.264  24.130  -10.865 1.00 97.34 84  A 1 
ATOM 623  C C   . PRO A 1 84  ? -3.111  23.505  -9.745  1.00 97.62 84  A 1 
ATOM 624  O O   . PRO A 1 84  ? -3.123  22.288  -9.581  1.00 97.07 84  A 1 
ATOM 625  C CB  . PRO A 1 84  ? -3.061  24.193  -12.175 1.00 96.27 84  A 1 
ATOM 626  C CG  . PRO A 1 84  ? -2.011  23.948  -13.249 1.00 94.23 84  A 1 
ATOM 627  C CD  . PRO A 1 84  ? -1.029  22.995  -12.570 1.00 96.79 84  A 1 
ATOM 628  N N   . ALA A 1 85  ? -3.890  24.333  -9.040  1.00 97.64 85  A 1 
ATOM 629  C CA  . ALA A 1 85  ? -4.741  23.890  -7.931  1.00 97.81 85  A 1 
ATOM 630  C C   . ALA A 1 85  ? -5.647  22.708  -8.302  1.00 97.91 85  A 1 
ATOM 631  O O   . ALA A 1 85  ? -5.626  21.673  -7.632  1.00 97.40 85  A 1 
ATOM 632  C CB  . ALA A 1 85  ? -5.557  25.093  -7.456  1.00 97.36 85  A 1 
ATOM 633  N N   . ASN A 1 86  ? -6.368  22.789  -9.424  1.00 97.75 86  A 1 
ATOM 634  C CA  . ASN A 1 86  ? -7.197  21.690  -9.909  1.00 97.66 86  A 1 
ATOM 635  C C   . ASN A 1 86  ? -6.391  20.401  -10.168 1.00 97.61 86  A 1 
ATOM 636  O O   . ASN A 1 86  ? -6.876  19.309  -9.903  1.00 97.08 86  A 1 
ATOM 637  C CB  . ASN A 1 86  ? -7.903  22.110  -11.203 1.00 97.34 86  A 1 
ATOM 638  C CG  . ASN A 1 86  ? -9.111  23.009  -11.015 1.00 97.20 86  A 1 
ATOM 639  O OD1 . ASN A 1 86  ? -9.566  23.310  -9.934  1.00 92.79 86  A 1 
ATOM 640  N ND2 . ASN A 1 86  ? -9.698  23.420  -12.117 1.00 91.73 86  A 1 
ATOM 641  N N   . GLY A 1 87  ? -5.159  20.515  -10.668 1.00 97.40 87  A 1 
ATOM 642  C CA  . GLY A 1 87  ? -4.264  19.382  -10.885 1.00 97.16 87  A 1 
ATOM 643  C C   . GLY A 1 87  ? -3.840  18.724  -9.579  1.00 97.36 87  A 1 
ATOM 644  O O   . GLY A 1 87  ? -3.863  17.498  -9.473  1.00 96.94 87  A 1 
ATOM 645  N N   . MET A 1 88  ? -3.553  19.524  -8.548  1.00 97.56 88  A 1 
ATOM 646  C CA  . MET A 1 88  ? -3.260  19.014  -7.209  1.00 97.50 88  A 1 
ATOM 647  C C   . MET A 1 88  ? -4.462  18.276  -6.611  1.00 97.75 88  A 1 
ATOM 648  O O   . MET A 1 88  ? -4.322  17.156  -6.116  1.00 97.44 88  A 1 
ATOM 649  C CB  . MET A 1 88  ? -2.855  20.155  -6.263  1.00 97.06 88  A 1 
ATOM 650  C CG  . MET A 1 88  ? -1.540  20.824  -6.670  1.00 91.77 88  A 1 
ATOM 651  S SD  . MET A 1 88  ? -1.017  22.165  -5.551  1.00 90.27 88  A 1 
ATOM 652  C CE  . MET A 1 88  ? -0.625  21.228  -4.057  1.00 79.83 88  A 1 
ATOM 653  N N   . LEU A 1 89  ? -5.659  18.872  -6.724  1.00 97.79 89  A 1 
ATOM 654  C CA  . LEU A 1 89  ? -6.898  18.265  -6.245  1.00 97.85 89  A 1 
ATOM 655  C C   . LEU A 1 89  ? -7.225  16.967  -6.999  1.00 97.72 89  A 1 
ATOM 656  O O   . LEU A 1 89  ? -7.567  15.969  -6.369  1.00 97.52 89  A 1 
ATOM 657  C CB  . LEU A 1 89  ? -8.048  19.277  -6.373  1.00 97.92 89  A 1 
ATOM 658  C CG  . LEU A 1 89  ? -7.924  20.533  -5.486  1.00 97.31 89  A 1 
ATOM 659  C CD1 . LEU A 1 89  ? -9.066  21.492  -5.808  1.00 96.29 89  A 1 
ATOM 660  C CD2 . LEU A 1 89  ? -7.967  20.198  -3.997  1.00 96.02 89  A 1 
ATOM 661  N N   . ALA A 1 90  ? -7.060  16.935  -8.319  1.00 97.57 90  A 1 
ATOM 662  C CA  . ALA A 1 90  ? -7.271  15.734  -9.120  1.00 97.25 90  A 1 
ATOM 663  C C   . ALA A 1 90  ? -6.299  14.602  -8.737  1.00 97.15 90  A 1 
ATOM 664  O O   . ALA A 1 90  ? -6.716  13.458  -8.569  1.00 96.79 90  A 1 
ATOM 665  C CB  . ALA A 1 90  ? -7.168  16.096  -10.609 1.00 96.77 90  A 1 
ATOM 666  N N   . MET A 1 91  ? -5.023  14.923  -8.523  1.00 97.21 91  A 1 
ATOM 667  C CA  . MET A 1 91  ? -4.047  13.936  -8.042  1.00 97.02 91  A 1 
ATOM 668  C C   . MET A 1 91  ? -4.367  13.450  -6.626  1.00 97.43 91  A 1 
ATOM 669  O O   . MET A 1 91  ? -4.281  12.256  -6.359  1.00 97.16 91  A 1 
ATOM 670  C CB  . MET A 1 91  ? -2.621  14.502  -8.102  1.00 96.28 91  A 1 
ATOM 671  C CG  . MET A 1 91  ? -2.099  14.601  -9.537  1.00 90.10 91  A 1 
ATOM 672  S SD  . MET A 1 91  ? -0.317  14.971  -9.670  1.00 84.82 91  A 1 
ATOM 673  C CE  . MET A 1 91  ? -0.272  16.645  -8.992  1.00 72.91 91  A 1 
ATOM 674  N N   . ASN A 1 92  ? -4.806  14.331  -5.728  1.00 97.84 92  A 1 
ATOM 675  C CA  . ASN A 1 92  ? -5.250  13.941  -4.392  1.00 98.00 92  A 1 
ATOM 676  C C   . ASN A 1 92  ? -6.463  12.996  -4.454  1.00 98.03 92  A 1 
ATOM 677  O O   . ASN A 1 92  ? -6.482  11.997  -3.736  1.00 97.95 92  A 1 
ATOM 678  C CB  . ASN A 1 92  ? -5.592  15.188  -3.563  1.00 98.13 92  A 1 
ATOM 679  C CG  . ASN A 1 92  ? -4.374  15.930  -3.032  1.00 97.95 92  A 1 
ATOM 680  O OD1 . ASN A 1 92  ? -3.252  15.462  -3.067  1.00 94.86 92  A 1 
ATOM 681  N ND2 . ASN A 1 92  ? -4.594  17.094  -2.446  1.00 94.20 92  A 1 
ATOM 682  N N   . LEU A 1 93  ? -7.437  13.272  -5.333  1.00 97.78 93  A 1 
ATOM 683  C CA  . LEU A 1 93  ? -8.609  12.415  -5.541  1.00 97.73 93  A 1 
ATOM 684  C C   . LEU A 1 93  ? -8.216  11.027  -6.058  1.00 97.65 93  A 1 
ATOM 685  O O   . LEU A 1 93  ? -8.717  10.025  -5.545  1.00 97.37 93  A 1 
ATOM 686  C CB  . LEU A 1 93  ? -9.568  13.101  -6.534  1.00 97.86 93  A 1 
ATOM 687  C CG  . LEU A 1 93  ? -10.347 14.283  -5.932  1.00 97.61 93  A 1 
ATOM 688  C CD1 . LEU A 1 93  ? -10.955 15.133  -7.052  1.00 97.06 93  A 1 
ATOM 689  C CD2 . LEU A 1 93  ? -11.488 13.805  -5.034  1.00 96.93 93  A 1 
ATOM 690  N N   . MET A 1 94  ? -7.305  10.949  -7.031  1.00 97.27 94  A 1 
ATOM 691  C CA  . MET A 1 94  ? -6.794  9.671   -7.548  1.00 96.99 94  A 1 
ATOM 692  C C   . MET A 1 94  ? -6.046  8.885   -6.470  1.00 96.96 94  A 1 
ATOM 693  O O   . MET A 1 94  ? -6.335  7.709   -6.250  1.00 96.57 94  A 1 
ATOM 694  C CB  . MET A 1 94  ? -5.892  9.919   -8.763  1.00 96.43 94  A 1 
ATOM 695  C CG  . MET A 1 94  ? -6.693  10.343  -9.996  1.00 94.52 94  A 1 
ATOM 696  S SD  . MET A 1 94  ? -5.713  10.502  -11.523 1.00 92.27 94  A 1 
ATOM 697  C CE  . MET A 1 94  ? -4.897  12.082  -11.231 1.00 81.76 94  A 1 
ATOM 698  N N   . LEU A 1 95  ? -5.140  9.550   -5.765  1.00 97.07 95  A 1 
ATOM 699  C CA  . LEU A 1 95  ? -4.359  8.932   -4.694  1.00 97.19 95  A 1 
ATOM 700  C C   . LEU A 1 95  ? -5.254  8.450   -3.541  1.00 97.31 95  A 1 
ATOM 701  O O   . LEU A 1 95  ? -5.086  7.331   -3.061  1.00 97.01 95  A 1 
ATOM 702  C CB  . LEU A 1 95  ? -3.313  9.951   -4.213  1.00 96.61 95  A 1 
ATOM 703  C CG  . LEU A 1 95  ? -2.345  9.390   -3.152  1.00 90.64 95  A 1 
ATOM 704  C CD1 . LEU A 1 95  ? -1.443  8.306   -3.726  1.00 89.48 95  A 1 
ATOM 705  C CD2 . LEU A 1 95  ? -1.452  10.512  -2.621  1.00 89.41 95  A 1 
ATOM 706  N N   . ALA A 1 96  ? -6.233  9.253   -3.126  1.00 97.90 96  A 1 
ATOM 707  C CA  . ALA A 1 96  ? -7.194  8.862   -2.106  1.00 98.15 96  A 1 
ATOM 708  C C   . ALA A 1 96  ? -8.047  7.678   -2.566  1.00 98.03 96  A 1 
ATOM 709  O O   . ALA A 1 96  ? -8.307  6.772   -1.774  1.00 97.83 96  A 1 
ATOM 710  C CB  . ALA A 1 96  ? -8.054  10.069  -1.736  1.00 98.35 96  A 1 
ATOM 711  N N   . THR A 1 97  ? -8.438  7.631   -3.840  1.00 97.73 97  A 1 
ATOM 712  C CA  . THR A 1 97  ? -9.193  6.504   -4.393  1.00 97.44 97  A 1 
ATOM 713  C C   . THR A 1 97  ? -8.419  5.192   -4.247  1.00 97.25 97  A 1 
ATOM 714  O O   . THR A 1 97  ? -8.988  4.214   -3.763  1.00 96.68 97  A 1 
ATOM 715  C CB  . THR A 1 97  ? -9.579  6.736   -5.861  1.00 97.19 97  A 1 
ATOM 716  O OG1 . THR A 1 97  ? -10.386 7.892   -5.974  1.00 95.26 97  A 1 
ATOM 717  C CG2 . THR A 1 97  ? -10.393 5.587   -6.448  1.00 95.56 97  A 1 
ATOM 718  N N   . GLU A 1 98  ? -7.138  5.181   -4.589  1.00 96.21 98  A 1 
ATOM 719  C CA  . GLU A 1 98  ? -6.269  4.007   -4.409  1.00 95.58 98  A 1 
ATOM 720  C C   . GLU A 1 98  ? -6.076  3.676   -2.920  1.00 95.85 98  A 1 
ATOM 721  O O   . GLU A 1 98  ? -6.347  2.553   -2.497  1.00 95.36 98  A 1 
ATOM 722  C CB  . GLU A 1 98  ? -4.921  4.250   -5.118  1.00 94.32 98  A 1 
ATOM 723  C CG  . GLU A 1 98  ? -4.018  3.007   -5.086  1.00 92.79 98  A 1 
ATOM 724  C CD  . GLU A 1 98  ? -2.771  3.217   -5.964  1.00 93.13 98  A 1 
ATOM 725  O OE1 . GLU A 1 98  ? -1.776  3.789   -5.478  1.00 88.72 98  A 1 
ATOM 726  O OE2 . GLU A 1 98  ? -2.810  2.851   -7.162  1.00 89.38 98  A 1 
ATOM 727  N N   . ASN A 1 99  ? -5.693  4.661   -2.102  1.00 96.55 99  A 1 
ATOM 728  C CA  . ASN A 1 99  ? -5.395  4.463   -0.684  1.00 96.92 99  A 1 
ATOM 729  C C   . ASN A 1 99  ? -6.586  3.902   0.100   1.00 97.14 99  A 1 
ATOM 730  O O   . ASN A 1 99  ? -6.426  3.007   0.926   1.00 96.92 99  A 1 
ATOM 731  C CB  . ASN A 1 99  ? -4.951  5.804   -0.071  1.00 97.06 99  A 1 
ATOM 732  C CG  . ASN A 1 99  ? -3.554  6.236   -0.491  1.00 95.29 99  A 1 
ATOM 733  O OD1 . ASN A 1 99  ? -2.811  5.548   -1.150  1.00 87.40 99  A 1 
ATOM 734  N ND2 . ASN A 1 99  ? -3.133  7.403   -0.048  1.00 86.79 99  A 1 
ATOM 735  N N   . LEU A 1 100 ? -7.798  4.415   -0.149  1.00 97.66 100 A 1 
ATOM 736  C CA  . LEU A 1 100 ? -8.990  3.958   0.544   1.00 97.82 100 A 1 
ATOM 737  C C   . LEU A 1 100 ? -9.437  2.572   0.067   1.00 97.42 100 A 1 
ATOM 738  O O   . LEU A 1 100 ? -9.904  1.772   0.869   1.00 96.88 100 A 1 
ATOM 739  C CB  . LEU A 1 100 ? -10.125 4.989   0.396   1.00 98.13 100 A 1 
ATOM 740  C CG  . LEU A 1 100 ? -9.854  6.388   0.983   1.00 97.53 100 A 1 
ATOM 741  C CD1 . LEU A 1 100 ? -11.167 7.160   1.058   1.00 96.89 100 A 1 
ATOM 742  C CD2 . LEU A 1 100 ? -9.217  6.382   2.369   1.00 96.80 100 A 1 
ATOM 743  N N   . ALA A 1 101 ? -9.246  2.254   -1.226  1.00 96.75 101 A 1 
ATOM 744  C CA  . ALA A 1 101 ? -9.477  0.903   -1.725  1.00 95.85 101 A 1 
ATOM 745  C C   . ALA A 1 101 ? -8.513  -0.103  -1.097  1.00 95.47 101 A 1 
ATOM 746  O O   . ALA A 1 101 ? -8.934  -1.202  -0.720  1.00 94.65 101 A 1 
ATOM 747  C CB  . ALA A 1 101 ? -9.357  0.909   -3.249  1.00 94.98 101 A 1 
ATOM 748  N N   . ASP A 1 102 ? -7.249  0.275   -0.915  1.00 94.88 102 A 1 
ATOM 749  C CA  . ASP A 1 102 ? -6.243  -0.533  -0.252  1.00 94.54 102 A 1 
ATOM 750  C C   . ASP A 1 102 ? -6.581  -0.761  1.227   1.00 95.02 102 A 1 
ATOM 751  O O   . ASP A 1 102 ? -6.540  -1.894  1.693   1.00 94.83 102 A 1 
ATOM 752  C CB  . ASP A 1 102 ? -4.854  0.110   -0.423  1.00 93.57 102 A 1 
ATOM 753  C CG  . ASP A 1 102 ? -4.040  -0.483  -1.580  1.00 86.19 102 A 1 
ATOM 754  O OD1 . ASP A 1 102 ? -4.614  -1.188  -2.431  1.00 79.47 102 A 1 
ATOM 755  O OD2 . ASP A 1 102 ? -2.795  -0.345  -1.535  1.00 76.11 102 A 1 
ATOM 756  N N   . HIS A 1 103 ? -7.023  0.267   1.958   1.00 96.27 103 A 1 
ATOM 757  C CA  . HIS A 1 103 ? -7.472  0.111   3.349   1.00 96.89 103 A 1 
ATOM 758  C C   . HIS A 1 103 ? -8.674  -0.832  3.474   1.00 96.65 103 A 1 
ATOM 759  O O   . HIS A 1 103 ? -8.705  -1.673  4.375   1.00 96.31 103 A 1 
ATOM 760  C CB  . HIS A 1 103 ? -7.814  1.473   3.956   1.00 97.33 103 A 1 
ATOM 761  C CG  . HIS A 1 103 ? -6.620  2.337   4.252   1.00 97.66 103 A 1 
ATOM 762  N ND1 . HIS A 1 103 ? -5.283  1.935   4.286   1.00 90.88 103 A 1 
ATOM 763  C CD2 . HIS A 1 103 ? -6.657  3.669   4.570   1.00 91.19 103 A 1 
ATOM 764  C CE1 . HIS A 1 103 ? -4.554  3.005   4.602   1.00 94.41 103 A 1 
ATOM 765  N NE2 . HIS A 1 103 ? -5.349  4.070   4.786   1.00 95.14 103 A 1 
ATOM 766  N N   . LEU A 1 104 ? -9.633  -0.722  2.560   1.00 96.89 104 A 1 
ATOM 767  C CA  . LEU A 1 104 ? -10.786 -1.608  2.533   1.00 96.33 104 A 1 
ATOM 768  C C   . LEU A 1 104 ? -10.373 -3.055  2.233   1.00 95.98 104 A 1 
ATOM 769  O O   . LEU A 1 104 ? -10.809 -3.989  2.901   1.00 94.47 104 A 1 
ATOM 770  C CB  . LEU A 1 104 ? -11.777 -1.076  1.481   1.00 95.62 104 A 1 
ATOM 771  C CG  . LEU A 1 104 ? -13.196 -1.610  1.689   1.00 90.38 104 A 1 
ATOM 772  C CD1 . LEU A 1 104 ? -13.860 -0.961  2.902   1.00 86.28 104 A 1 
ATOM 773  C CD2 . LEU A 1 104 ? -14.064 -1.295  0.470   1.00 86.17 104 A 1 
ATOM 774  N N   . THR A 1 105 ? -9.485  -3.235  1.244   1.00 94.30 105 A 1 
ATOM 775  C CA  . THR A 1 105 ? -8.953  -4.539  0.849   1.00 93.03 105 A 1 
ATOM 776  C C   . THR A 1 105 ? -8.160  -5.168  1.991   1.00 92.70 105 A 1 
ATOM 777  O O   . THR A 1 105 ? -8.393  -6.325  2.330   1.00 91.80 105 A 1 
ATOM 778  C CB  . THR A 1 105 ? -8.056  -4.411  -0.397  1.00 91.37 105 A 1 
ATOM 779  O OG1 . THR A 1 105 ? -8.777  -3.804  -1.443  1.00 87.73 105 A 1 
ATOM 780  C CG2 . THR A 1 105 ? -7.583  -5.763  -0.920  1.00 87.03 105 A 1 
ATOM 781  N N   . HIS A 1 106 ? -7.286  -4.400  2.631   1.00 93.83 106 A 1 
ATOM 782  C CA  . HIS A 1 106 ? -6.524  -4.862  3.781   1.00 94.17 106 A 1 
ATOM 783  C C   . HIS A 1 106 ? -7.442  -5.357  4.902   1.00 93.94 106 A 1 
ATOM 784  O O   . HIS A 1 106 ? -7.302  -6.484  5.368   1.00 93.62 106 A 1 
ATOM 785  C CB  . HIS A 1 106 ? -5.610  -3.741  4.272   1.00 94.47 106 A 1 
ATOM 786  C CG  . HIS A 1 106 ? -4.885  -4.134  5.532   1.00 94.24 106 A 1 
ATOM 787  N ND1 . HIS A 1 106 ? -3.866  -5.051  5.625   1.00 87.95 106 A 1 
ATOM 788  C CD2 . HIS A 1 106 ? -5.217  -3.760  6.809   1.00 88.51 106 A 1 
ATOM 789  C CE1 . HIS A 1 106 ? -3.593  -5.225  6.925   1.00 89.73 106 A 1 
ATOM 790  N NE2 . HIS A 1 106 ? -4.395  -4.466  7.679   1.00 90.18 106 A 1 
ATOM 791  N N   . PHE A 1 107 ? -8.422  -4.549  5.296   1.00 96.09 107 A 1 
ATOM 792  C CA  . PHE A 1 107 ? -9.309  -4.878  6.409   1.00 96.67 107 A 1 
ATOM 793  C C   . PHE A 1 107 ? -10.185 -6.105  6.111   1.00 96.14 107 A 1 
ATOM 794  O O   . PHE A 1 107 ? -10.184 -7.056  6.885   1.00 95.70 107 A 1 
ATOM 795  C CB  . PHE A 1 107 ? -10.141 -3.645  6.762   1.00 97.47 107 A 1 
ATOM 796  C CG  . PHE A 1 107 ? -10.993 -3.841  8.000   1.00 98.15 107 A 1 
ATOM 797  C CD1 . PHE A 1 107 ? -12.370 -4.066  7.893   1.00 97.91 107 A 1 
ATOM 798  C CD2 . PHE A 1 107 ? -10.398 -3.806  9.275   1.00 97.92 107 A 1 
ATOM 799  C CE1 . PHE A 1 107 ? -13.160 -4.238  9.040   1.00 97.91 107 A 1 
ATOM 800  C CE2 . PHE A 1 107 ? -11.179 -3.973  10.428  1.00 97.96 107 A 1 
ATOM 801  C CZ  . PHE A 1 107 ? -12.562 -4.190  10.317  1.00 98.39 107 A 1 
ATOM 802  N N   . TYR A 1 108 ? -10.900 -6.107  4.979   1.00 96.07 108 A 1 
ATOM 803  C CA  . TYR A 1 108 ? -11.900 -7.144  4.685   1.00 95.78 108 A 1 
ATOM 804  C C   . TYR A 1 108 ? -11.338 -8.406  4.031   1.00 94.80 108 A 1 
ATOM 805  O O   . TYR A 1 108 ? -11.924 -9.475  4.193   1.00 93.64 108 A 1 
ATOM 806  C CB  . TYR A 1 108 ? -13.006 -6.546  3.817   1.00 96.19 108 A 1 
ATOM 807  C CG  . TYR A 1 108 ? -13.961 -5.673  4.585   1.00 97.24 108 A 1 
ATOM 808  C CD1 . TYR A 1 108 ? -14.985 -6.268  5.366   1.00 96.67 108 A 1 
ATOM 809  C CD2 . TYR A 1 108 ? -13.870 -4.270  4.537   1.00 96.81 108 A 1 
ATOM 810  C CE1 . TYR A 1 108 ? -15.885 -5.474  6.078   1.00 96.84 108 A 1 
ATOM 811  C CE2 . TYR A 1 108 ? -14.771 -3.461  5.252   1.00 96.98 108 A 1 
ATOM 812  C CZ  . TYR A 1 108 ? -15.781 -4.066  6.025   1.00 97.71 108 A 1 
ATOM 813  O OH  . TYR A 1 108 ? -16.655 -3.285  6.721   1.00 97.61 108 A 1 
ATOM 814  N N   . LEU A 1 109 ? -10.227 -8.310  3.286   1.00 92.73 109 A 1 
ATOM 815  C CA  . LEU A 1 109 ? -9.674  -9.440  2.538   1.00 91.04 109 A 1 
ATOM 816  C C   . LEU A 1 109 ? -8.419  -10.027 3.196   1.00 90.59 109 A 1 
ATOM 817  O O   . LEU A 1 109 ? -8.249  -11.250 3.199   1.00 88.72 109 A 1 
ATOM 818  C CB  . LEU A 1 109 ? -9.406  -8.997  1.091   1.00 88.93 109 A 1 
ATOM 819  C CG  . LEU A 1 109 ? -9.071  -10.147 0.129   1.00 80.65 109 A 1 
ATOM 820  C CD1 . LEU A 1 109 ? -10.302 -10.995 -0.179  1.00 75.49 109 A 1 
ATOM 821  C CD2 . LEU A 1 109 ? -8.545  -9.579  -1.183  1.00 74.83 109 A 1 
ATOM 822  N N   . PHE A 1 110 ? -7.552  -9.186  3.748   1.00 91.35 110 A 1 
ATOM 823  C CA  . PHE A 1 110 ? -6.251  -9.615  4.249   1.00 90.53 110 A 1 
ATOM 824  C C   . PHE A 1 110 ? -6.169  -9.708  5.772   1.00 91.37 110 A 1 
ATOM 825  O O   . PHE A 1 110 ? -5.408  -10.538 6.267   1.00 90.27 110 A 1 
ATOM 826  C CB  . PHE A 1 110 ? -5.138  -8.720  3.662   1.00 88.42 110 A 1 
ATOM 827  C CG  . PHE A 1 110 ? -5.024  -8.751  2.151   1.00 86.47 110 A 1 
ATOM 828  C CD1 . PHE A 1 110 ? -5.160  -9.960  1.440   1.00 81.34 110 A 1 
ATOM 829  C CD2 . PHE A 1 110 ? -4.764  -7.565  1.445   1.00 81.17 110 A 1 
ATOM 830  C CE1 . PHE A 1 110 ? -5.061  -9.980  0.037   1.00 78.31 110 A 1 
ATOM 831  C CE2 . PHE A 1 110 ? -4.658  -7.580  0.046   1.00 77.68 110 A 1 
ATOM 832  C CZ  . PHE A 1 110 ? -4.816  -8.785  -0.659  1.00 78.28 110 A 1 
ATOM 833  N N   . PHE A 1 111 ? -6.934  -8.940  6.538   1.00 93.76 111 A 1 
ATOM 834  C CA  . PHE A 1 111 ? -6.806  -8.888  7.988   1.00 94.82 111 A 1 
ATOM 835  C C   . PHE A 1 111 ? -7.936  -9.610  8.734   1.00 94.99 111 A 1 
ATOM 836  O O   . PHE A 1 111 ? -7.677  -10.612 9.408   1.00 94.86 111 A 1 
ATOM 837  C CB  . PHE A 1 111 ? -6.625  -7.429  8.421   1.00 95.88 111 A 1 
ATOM 838  C CG  . PHE A 1 111 ? -6.288  -7.305  9.886   1.00 96.73 111 A 1 
ATOM 839  C CD1 . PHE A 1 111 ? -7.288  -6.966  10.817  1.00 96.49 111 A 1 
ATOM 840  C CD2 . PHE A 1 111 ? -4.984  -7.578  10.325  1.00 96.60 111 A 1 
ATOM 841  C CE1 . PHE A 1 111 ? -6.984  -6.910  12.181  1.00 96.74 111 A 1 
ATOM 842  C CE2 . PHE A 1 111 ? -4.677  -7.516  11.696  1.00 96.91 111 A 1 
ATOM 843  C CZ  . PHE A 1 111 ? -5.681  -7.190  12.620  1.00 97.33 111 A 1 
ATOM 844  N N   . MET A 1 112 ? -9.180  -9.158  8.609   1.00 95.99 112 A 1 
ATOM 845  C CA  . MET A 1 112 ? -10.293 -9.714  9.385   1.00 96.68 112 A 1 
ATOM 846  C C   . MET A 1 112 ? -10.585 -11.202 9.131   1.00 96.32 112 A 1 
ATOM 847  O O   . MET A 1 112 ? -10.969 -11.885 10.085  1.00 96.24 112 A 1 
ATOM 848  C CB  . MET A 1 112 ? -11.578 -8.886  9.205   1.00 97.29 112 A 1 
ATOM 849  C CG  . MET A 1 112 ? -11.456 -7.470  9.778   1.00 97.24 112 A 1 
ATOM 850  S SD  . MET A 1 112 ? -10.932 -7.364  11.513  1.00 97.30 112 A 1 
ATOM 851  C CE  . MET A 1 112 ? -12.281 -8.223  12.339  1.00 94.28 112 A 1 
ATOM 852  N N   . PRO A 1 113 ? -10.367 -11.761 7.918   1.00 94.76 113 A 1 
ATOM 853  C CA  . PRO A 1 113 ? -10.582 -13.190 7.700   1.00 94.00 113 A 1 
ATOM 854  C C   . PRO A 1 113 ? -9.719  -14.109 8.572   1.00 94.25 113 A 1 
ATOM 855  O O   . PRO A 1 113 ? -10.085 -15.261 8.765   1.00 93.66 113 A 1 
ATOM 856  C CB  . PRO A 1 113 ? -10.308 -13.412 6.209   1.00 92.57 113 A 1 
ATOM 857  C CG  . PRO A 1 113 ? -10.678 -12.078 5.582   1.00 91.08 113 A 1 
ATOM 858  C CD  . PRO A 1 113 ? -10.169 -11.098 6.638   1.00 93.30 113 A 1 
ATOM 859  N N   . ASP A 1 114 ? -8.606  -13.637 9.126   1.00 93.98 114 A 1 
ATOM 860  C CA  . ASP A 1 114 ? -7.779  -14.450 10.021  1.00 93.87 114 A 1 
ATOM 861  C C   . ASP A 1 114 ? -8.493  -14.787 11.336  1.00 94.83 114 A 1 
ATOM 862  O O   . ASP A 1 114 ? -8.269  -15.860 11.902  1.00 94.69 114 A 1 
ATOM 863  C CB  . ASP A 1 114 ? -6.440  -13.761 10.294  1.00 92.56 114 A 1 
ATOM 864  C CG  . ASP A 1 114 ? -5.469  -13.885 9.108   1.00 90.43 114 A 1 
ATOM 865  O OD1 . ASP A 1 114 ? -5.659  -14.780 8.251   1.00 88.52 114 A 1 
ATOM 866  O OD2 . ASP A 1 114 ? -4.480  -13.140 9.063   1.00 87.46 114 A 1 
ATOM 867  N N   . PHE A 1 115 ? -9.416  -13.941 11.769  1.00 96.52 115 A 1 
ATOM 868  C CA  . PHE A 1 115 ? -10.215 -14.155 12.970  1.00 97.23 115 A 1 
ATOM 869  C C   . PHE A 1 115 ? -11.383 -15.126 12.760  1.00 97.49 115 A 1 
ATOM 870  O O   . PHE A 1 115 ? -12.068 -15.484 13.708  1.00 96.81 115 A 1 
ATOM 871  C CB  . PHE A 1 115 ? -10.687 -12.800 13.510  1.00 97.58 115 A 1 
ATOM 872  C CG  . PHE A 1 115 ? -9.543  -11.885 13.867  1.00 97.81 115 A 1 
ATOM 873  C CD1 . PHE A 1 115 ? -8.834  -12.073 15.067  1.00 97.27 115 A 1 
ATOM 874  C CD2 . PHE A 1 115 ? -9.129  -10.887 12.972  1.00 97.14 115 A 1 
ATOM 875  C CE1 . PHE A 1 115 ? -7.728  -11.267 15.376  1.00 96.82 115 A 1 
ATOM 876  C CE2 . PHE A 1 115 ? -8.024  -10.078 13.271  1.00 96.85 115 A 1 
ATOM 877  C CZ  . PHE A 1 115 ? -7.321  -10.274 14.471  1.00 97.22 115 A 1 
ATOM 878  N N   . THR A 1 116 ? -11.591 -15.606 11.533  1.00 96.74 116 A 1 
ATOM 879  C CA  . THR A 1 116 ? -12.588 -16.649 11.235  1.00 96.40 116 A 1 
ATOM 880  C C   . THR A 1 116 ? -12.014 -18.063 11.357  1.00 95.93 116 A 1 
ATOM 881  O O   . THR A 1 116 ? -12.743 -19.039 11.167  1.00 94.13 116 A 1 
ATOM 882  C CB  . THR A 1 116 ? -13.241 -16.449 9.860   1.00 95.78 116 A 1 
ATOM 883  O OG1 . THR A 1 116 ? -12.384 -16.790 8.801   1.00 91.94 116 A 1 
ATOM 884  C CG2 . THR A 1 116 ? -13.696 -15.000 9.634   1.00 91.14 116 A 1 
ATOM 885  N N   . ARG A 1 117 ? -10.731 -18.204 11.666  1.00 94.84 117 A 1 
ATOM 886  C CA  . ARG A 1 117 ? -10.046 -19.502 11.731  1.00 93.80 117 A 1 
ATOM 887  C C   . ARG A 1 117 ? -10.462 -20.305 12.963  1.00 94.68 117 A 1 
ATOM 888  O O   . ARG A 1 117 ? -10.825 -19.740 13.985  1.00 94.31 117 A 1 
ATOM 889  C CB  . ARG A 1 117 ? -8.527  -19.293 11.740  1.00 91.81 117 A 1 
ATOM 890  C CG  . ARG A 1 117 ? -8.041  -18.639 10.443  1.00 86.63 117 A 1 
ATOM 891  C CD  . ARG A 1 117 ? -6.524  -18.496 10.521  1.00 80.83 117 A 1 
ATOM 892  N NE  . ARG A 1 117 ? -5.985  -17.880 9.314   1.00 74.44 117 A 1 
ATOM 893  C CZ  . ARG A 1 117 ? -4.704  -17.767 9.034   1.00 68.46 117 A 1 
ATOM 894  N NH1 . ARG A 1 117 ? -3.795  -18.268 9.826   1.00 64.22 117 A 1 
ATOM 895  N NH2 . ARG A 1 117 ? -4.319  -17.152 7.971   1.00 61.73 117 A 1 
ATOM 896  N N   . GLU A 1 118 ? -10.298 -21.616 12.871  1.00 93.89 118 A 1 
ATOM 897  C CA  . GLU A 1 118 ? -10.671 -22.556 13.940  1.00 93.49 118 A 1 
ATOM 898  C C   . GLU A 1 118 ? -9.981  -22.288 15.282  1.00 93.94 118 A 1 
ATOM 899  O O   . GLU A 1 118 ? -10.582 -22.526 16.318  1.00 92.41 118 A 1 
ATOM 900  C CB  . GLU A 1 118 ? -10.355 -23.994 13.522  1.00 91.93 118 A 1 
ATOM 901  C CG  . GLU A 1 118 ? -11.346 -24.542 12.484  1.00 80.60 118 A 1 
ATOM 902  C CD  . GLU A 1 118 ? -11.174 -26.048 12.256  1.00 71.11 118 A 1 
ATOM 903  O OE1 . GLU A 1 118 ? -12.169 -26.671 11.839  1.00 63.66 118 A 1 
ATOM 904  O OE2 . GLU A 1 118 ? -10.061 -26.560 12.514  1.00 64.05 118 A 1 
ATOM 905  N N   . ILE A 1 119 ? -8.779  -21.738 15.294  1.00 94.03 119 A 1 
ATOM 906  C CA  . ILE A 1 119 ? -8.071  -21.372 16.531  1.00 93.82 119 A 1 
ATOM 907  C C   . ILE A 1 119 ? -8.893  -20.420 17.423  1.00 94.97 119 A 1 
ATOM 908  O O   . ILE A 1 119 ? -8.741  -20.408 18.645  1.00 94.27 119 A 1 
ATOM 909  C CB  . ILE A 1 119 ? -6.676  -20.809 16.199  1.00 92.21 119 A 1 
ATOM 910  C CG1 . ILE A 1 119 ? -5.816  -20.732 17.469  1.00 84.05 119 A 1 
ATOM 911  C CG2 . ILE A 1 119 ? -6.765  -19.437 15.481  1.00 82.49 119 A 1 
ATOM 912  C CD1 . ILE A 1 119 ? -4.327  -20.481 17.198  1.00 76.33 119 A 1 
ATOM 913  N N   . TYR A 1 120 ? -9.806  -19.649 16.829  1.00 95.85 120 A 1 
ATOM 914  C CA  . TYR A 1 120 ? -10.690 -18.721 17.521  1.00 96.79 120 A 1 
ATOM 915  C C   . TYR A 1 120 ? -12.115 -19.257 17.722  1.00 97.26 120 A 1 
ATOM 916  O O   . TYR A 1 120 ? -12.945 -18.555 18.301  1.00 96.79 120 A 1 
ATOM 917  C CB  . TYR A 1 120 ? -10.668 -17.378 16.782  1.00 96.72 120 A 1 
ATOM 918  C CG  . TYR A 1 120 ? -9.341  -16.648 16.873  1.00 96.85 120 A 1 
ATOM 919  C CD1 . TYR A 1 120 ? -8.820  -16.302 18.138  1.00 96.23 120 A 1 
ATOM 920  C CD2 . TYR A 1 120 ? -8.631  -16.290 15.713  1.00 96.11 120 A 1 
ATOM 921  C CE1 . TYR A 1 120 ? -7.609  -15.609 18.252  1.00 95.71 120 A 1 
ATOM 922  C CE2 . TYR A 1 120 ? -7.415  -15.584 15.816  1.00 95.70 120 A 1 
ATOM 923  C CZ  . TYR A 1 120 ? -6.905  -15.249 17.088  1.00 96.03 120 A 1 
ATOM 924  O OH  . TYR A 1 120 ? -5.732  -14.558 17.212  1.00 95.26 120 A 1 
ATOM 925  N N   . ALA A 1 121 ? -12.414 -20.491 17.312  1.00 96.13 121 A 1 
ATOM 926  C CA  . ALA A 1 121 ? -13.771 -21.037 17.321  1.00 96.05 121 A 1 
ATOM 927  C C   . ALA A 1 121 ? -14.442 -21.038 18.712  1.00 95.82 121 A 1 
ATOM 928  O O   . ALA A 1 121 ? -15.665 -20.910 18.812  1.00 90.33 121 A 1 
ATOM 929  C CB  . ALA A 1 121 ? -13.725 -22.455 16.741  1.00 94.40 121 A 1 
ATOM 930  N N   . GLY A 1 122 ? -13.661 -21.115 19.783  1.00 95.28 122 A 1 
ATOM 931  C CA  . GLY A 1 122 ? -14.162 -21.034 21.159  1.00 95.11 122 A 1 
ATOM 932  C C   . GLY A 1 122 ? -14.450 -19.617 21.667  1.00 96.51 122 A 1 
ATOM 933  O O   . GLY A 1 122 ? -14.945 -19.457 22.783  1.00 94.07 122 A 1 
ATOM 934  N N   . ARG A 1 123 ? -14.134 -18.575 20.893  1.00 97.35 123 A 1 
ATOM 935  C CA  . ARG A 1 123 ? -14.326 -17.182 21.331  1.00 97.75 123 A 1 
ATOM 936  C C   . ARG A 1 123 ? -15.770 -16.724 21.081  1.00 98.08 123 A 1 
ATOM 937  O O   . ARG A 1 123 ? -16.341 -17.059 20.042  1.00 97.40 123 A 1 
ATOM 938  C CB  . ARG A 1 123 ? -13.309 -16.245 20.639  1.00 97.29 123 A 1 
ATOM 939  C CG  . ARG A 1 123 ? -11.835 -16.694 20.771  1.00 94.95 123 A 1 
ATOM 940  C CD  . ARG A 1 123 ? -11.329 -16.774 22.218  1.00 90.32 123 A 1 
ATOM 941  N NE  . ARG A 1 123 ? -10.772 -15.480 22.670  1.00 85.83 123 A 1 
ATOM 942  C CZ  . ARG A 1 123 ? -9.525  -15.225 23.056  1.00 82.38 123 A 1 
ATOM 943  N NH1 . ARG A 1 123 ? -8.606  -16.133 23.085  1.00 75.74 123 A 1 
ATOM 944  N NH2 . ARG A 1 123 ? -9.201  -14.034 23.434  1.00 77.40 123 A 1 
ATOM 945  N N   . PRO A 1 124 ? -16.365 -15.930 21.980  1.00 97.84 124 A 1 
ATOM 946  C CA  . PRO A 1 124 ? -17.779 -15.555 21.885  1.00 97.59 124 A 1 
ATOM 947  C C   . PRO A 1 124 ? -18.113 -14.718 20.641  1.00 97.86 124 A 1 
ATOM 948  O O   . PRO A 1 124 ? -19.251 -14.727 20.176  1.00 96.66 124 A 1 
ATOM 949  C CB  . PRO A 1 124 ? -18.065 -14.784 23.181  1.00 96.33 124 A 1 
ATOM 950  C CG  . PRO A 1 124 ? -16.701 -14.272 23.625  1.00 92.78 124 A 1 
ATOM 951  C CD  . PRO A 1 124 ? -15.757 -15.373 23.175  1.00 96.67 124 A 1 
ATOM 952  N N   . TRP A 1 125 ? -17.132 -14.029 20.071  1.00 97.94 125 A 1 
ATOM 953  C CA  . TRP A 1 125 ? -17.273 -13.211 18.861  1.00 98.14 125 A 1 
ATOM 954  C C   . TRP A 1 125 ? -17.060 -13.986 17.561  1.00 98.28 125 A 1 
ATOM 955  O O   . TRP A 1 125 ? -17.337 -13.456 16.486  1.00 97.92 125 A 1 
ATOM 956  C CB  . TRP A 1 125 ? -16.322 -12.027 18.982  1.00 98.08 125 A 1 
ATOM 957  C CG  . TRP A 1 125 ? -14.903 -12.378 19.319  1.00 98.27 125 A 1 
ATOM 958  C CD1 . TRP A 1 125 ? -14.325 -12.219 20.532  1.00 97.71 125 A 1 
ATOM 959  C CD2 . TRP A 1 125 ? -13.868 -12.946 18.451  1.00 98.18 125 A 1 
ATOM 960  N NE1 . TRP A 1 125 ? -13.002 -12.636 20.480  1.00 97.49 125 A 1 
ATOM 961  C CE2 . TRP A 1 125 ? -12.681 -13.086 19.223  1.00 97.93 125 A 1 
ATOM 962  C CE3 . TRP A 1 125 ? -13.816 -13.334 17.099  1.00 97.84 125 A 1 
ATOM 963  C CZ2 . TRP A 1 125 ? -11.488 -13.599 18.664  1.00 97.55 125 A 1 
ATOM 964  C CZ3 . TRP A 1 125 ? -12.624 -13.853 16.543  1.00 97.31 125 A 1 
ATOM 965  C CH2 . TRP A 1 125 ? -11.482 -13.981 17.331  1.00 97.16 125 A 1 
ATOM 966  N N   . HIS A 1 126 ? -16.576 -15.225 17.611  1.00 98.39 126 A 1 
ATOM 967  C CA  . HIS A 1 126 ? -16.131 -15.956 16.417  1.00 98.38 126 A 1 
ATOM 968  C C   . HIS A 1 126 ? -17.263 -16.209 15.413  1.00 98.20 126 A 1 
ATOM 969  O O   . HIS A 1 126 ? -17.070 -16.047 14.203  1.00 97.88 126 A 1 
ATOM 970  C CB  . HIS A 1 126 ? -15.497 -17.282 16.846  1.00 98.11 126 A 1 
ATOM 971  C CG  . HIS A 1 126 ? -15.053 -18.124 15.677  1.00 97.94 126 A 1 
ATOM 972  N ND1 . HIS A 1 126 ? -15.777 -19.152 15.098  1.00 91.84 126 A 1 
ATOM 973  C CD2 . HIS A 1 126 ? -13.882 -18.001 14.973  1.00 92.24 126 A 1 
ATOM 974  C CE1 . HIS A 1 126 ? -15.051 -19.639 14.086  1.00 93.04 126 A 1 
ATOM 975  N NE2 . HIS A 1 126 ? -13.898 -18.965 13.974  1.00 94.27 126 A 1 
ATOM 976  N N   . THR A 1 127 ? -18.460 -16.553 15.892  1.00 98.08 127 A 1 
ATOM 977  C CA  . THR A 1 127 ? -19.621 -16.782 15.020  1.00 97.88 127 A 1 
ATOM 978  C C   . THR A 1 127 ? -20.018 -15.519 14.253  1.00 97.99 127 A 1 
ATOM 979  O O   . THR A 1 127 ? -20.258 -15.583 13.049  1.00 97.30 127 A 1 
ATOM 980  C CB  . THR A 1 127 ? -20.819 -17.294 15.832  1.00 97.03 127 A 1 
ATOM 981  O OG1 . THR A 1 127 ? -20.434 -18.429 16.579  1.00 88.49 127 A 1 
ATOM 982  C CG2 . THR A 1 127 ? -21.992 -17.716 14.954  1.00 87.81 127 A 1 
ATOM 983  N N   . ASP A 1 128 ? -20.054 -14.370 14.927  1.00 97.90 128 A 1 
ATOM 984  C CA  . ASP A 1 128 ? -20.368 -13.085 14.299  1.00 97.83 128 A 1 
ATOM 985  C C   . ASP A 1 128 ? -19.252 -12.659 13.319  1.00 98.05 128 A 1 
ATOM 986  O O   . ASP A 1 128 ? -19.536 -12.330 12.170  1.00 97.67 128 A 1 
ATOM 987  C CB  . ASP A 1 128 ? -20.622 -12.026 15.388  1.00 97.28 128 A 1 
ATOM 988  C CG  . ASP A 1 128 ? -21.077 -10.676 14.817  1.00 95.59 128 A 1 
ATOM 989  O OD1 . ASP A 1 128 ? -21.885 -10.652 13.871  1.00 91.47 128 A 1 
ATOM 990  O OD2 . ASP A 1 128 ? -20.626 -9.625  15.320  1.00 90.48 128 A 1 
ATOM 991  N N   . ALA A 1 129 ? -17.985 -12.782 13.720  1.00 98.04 129 A 1 
ATOM 992  C CA  . ALA A 1 129 ? -16.849 -12.514 12.853  1.00 98.06 129 A 1 
ATOM 993  C C   . ALA A 1 129 ? -16.873 -13.389 11.588  1.00 98.00 129 A 1 
ATOM 994  O O   . ALA A 1 129 ? -16.679 -12.888 10.476  1.00 97.66 129 A 1 
ATOM 995  C CB  . ALA A 1 129 ? -15.554 -12.721 13.645  1.00 97.88 129 A 1 
ATOM 996  N N   . THR A 1 130 ? -17.194 -14.671 11.723  1.00 98.02 130 A 1 
ATOM 997  C CA  . THR A 1 130 ? -17.318 -15.589 10.587  1.00 97.86 130 A 1 
ATOM 998  C C   . THR A 1 130 ? -18.460 -15.186 9.659   1.00 97.72 130 A 1 
ATOM 999  O O   . THR A 1 130 ? -18.294 -15.164 8.444   1.00 97.19 130 A 1 
ATOM 1000 C CB  . THR A 1 130 ? -17.497 -17.038 11.064  1.00 97.23 130 A 1 
ATOM 1001 O OG1 . THR A 1 130 ? -16.405 -17.407 11.873  1.00 93.65 130 A 1 
ATOM 1002 C CG2 . THR A 1 130 ? -17.534 -18.042 9.916   1.00 93.20 130 A 1 
ATOM 1003 N N   . ALA A 1 131 ? -19.616 -14.803 10.217  1.00 97.92 131 A 1 
ATOM 1004 C CA  . ALA A 1 131 ? -20.752 -14.339 9.424   1.00 97.86 131 A 1 
ATOM 1005 C C   . ALA A 1 131 ? -20.457 -13.044 8.643   1.00 97.97 131 A 1 
ATOM 1006 O O   . ALA A 1 131 ? -20.994 -12.845 7.550   1.00 97.08 131 A 1 
ATOM 1007 C CB  . ALA A 1 131 ? -21.953 -14.171 10.353  1.00 97.54 131 A 1 
ATOM 1008 N N   . ARG A 1 132 ? -19.585 -12.190 9.169   1.00 98.05 132 A 1 
ATOM 1009 C CA  . ARG A 1 132 ? -19.169 -10.929 8.544   1.00 98.17 132 A 1 
ATOM 1010 C C   . ARG A 1 132 ? -18.037 -11.112 7.542   1.00 98.05 132 A 1 
ATOM 1011 O O   . ARG A 1 132 ? -18.147 -10.630 6.416   1.00 97.31 132 A 1 
ATOM 1012 C CB  . ARG A 1 132 ? -18.748 -9.922  9.631   1.00 97.96 132 A 1 
ATOM 1013 C CG  . ARG A 1 132 ? -19.917 -9.477  10.509  1.00 97.33 132 A 1 
ATOM 1014 C CD  . ARG A 1 132 ? -19.383 -8.604  11.644  1.00 96.92 132 A 1 
ATOM 1015 N NE  . ARG A 1 132 ? -20.413 -8.332  12.638  1.00 95.92 132 A 1 
ATOM 1016 C CZ  . ARG A 1 132 ? -20.882 -7.165  13.034  1.00 96.59 132 A 1 
ATOM 1017 N NH1 . ARG A 1 132 ? -20.536 -6.034  12.498  1.00 92.36 132 A 1 
ATOM 1018 N NH2 . ARG A 1 132 ? -21.716 -7.143  14.021  1.00 93.12 132 A 1 
ATOM 1019 N N   . PHE A 1 133 ? -16.980 -11.806 7.946   1.00 97.57 133 A 1 
ATOM 1020 C CA  . PHE A 1 133 ? -15.663 -11.745 7.302   1.00 97.14 133 A 1 
ATOM 1021 C C   . PHE A 1 133 ? -15.195 -13.053 6.656   1.00 96.11 133 A 1 
ATOM 1022 O O   . PHE A 1 133 ? -14.087 -13.093 6.122   1.00 94.77 133 A 1 
ATOM 1023 C CB  . PHE A 1 133 ? -14.623 -11.265 8.322   1.00 97.43 133 A 1 
ATOM 1024 C CG  . PHE A 1 133 ? -14.996 -10.013 9.071   1.00 98.00 133 A 1 
ATOM 1025 C CD1 . PHE A 1 133 ? -15.224 -8.802  8.387   1.00 97.40 133 A 1 
ATOM 1026 C CD2 . PHE A 1 133 ? -15.110 -10.040 10.475  1.00 97.43 133 A 1 
ATOM 1027 C CE1 . PHE A 1 133 ? -15.564 -7.635  9.097   1.00 97.20 133 A 1 
ATOM 1028 C CE2 . PHE A 1 133 ? -15.443 -8.877  11.188  1.00 97.19 133 A 1 
ATOM 1029 C CZ  . PHE A 1 133 ? -15.673 -7.677  10.496  1.00 97.58 133 A 1 
ATOM 1030 N N   . SER A 1 134 ? -15.996 -14.114 6.687   1.00 95.34 134 A 1 
ATOM 1031 C CA  . SER A 1 134 ? -15.646 -15.342 5.967   1.00 94.30 134 A 1 
ATOM 1032 C C   . SER A 1 134 ? -15.366 -15.030 4.491   1.00 93.61 134 A 1 
ATOM 1033 O O   . SER A 1 134 ? -16.218 -14.419 3.836   1.00 92.14 134 A 1 
ATOM 1034 C CB  . SER A 1 134 ? -16.756 -16.382 6.084   1.00 93.36 134 A 1 
ATOM 1035 O OG  . SER A 1 134 ? -16.510 -17.474 5.202   1.00 86.11 134 A 1 
ATOM 1036 N N   . PRO A 1 135 ? -14.238 -15.496 3.934   1.00 91.21 135 A 1 
ATOM 1037 C CA  . PRO A 1 135 ? -13.903 -15.232 2.535   1.00 87.80 135 A 1 
ATOM 1038 C C   . PRO A 1 135 ? -14.933 -15.776 1.539   1.00 87.35 135 A 1 
ATOM 1039 O O   . PRO A 1 135 ? -15.114 -15.222 0.462   1.00 82.41 135 A 1 
ATOM 1040 C CB  . PRO A 1 135 ? -12.542 -15.898 2.314   1.00 84.73 135 A 1 
ATOM 1041 C CG  . PRO A 1 135 ? -11.935 -15.953 3.712   1.00 83.01 135 A 1 
ATOM 1042 C CD  . PRO A 1 135 ? -13.148 -16.157 4.612   1.00 86.97 135 A 1 
ATOM 1043 N N   . THR A 1 136 ? -15.631 -16.836 1.906   1.00 86.34 136 A 1 
ATOM 1044 C CA  . THR A 1 136 ? -16.589 -17.519 1.032   1.00 84.49 136 A 1 
ATOM 1045 C C   . THR A 1 136 ? -18.029 -17.073 1.267   1.00 85.09 136 A 1 
ATOM 1046 O O   . THR A 1 136 ? -18.806 -16.925 0.327   1.00 81.08 136 A 1 
ATOM 1047 C CB  . THR A 1 136 ? -16.474 -19.039 1.207   1.00 81.05 136 A 1 
ATOM 1048 O OG1 . THR A 1 136 ? -16.552 -19.376 2.577   1.00 74.92 136 A 1 
ATOM 1049 C CG2 . THR A 1 136 ? -15.139 -19.582 0.706   1.00 73.13 136 A 1 
ATOM 1050 N N   . HIS A 1 137 ? -18.414 -16.830 2.522   1.00 88.68 137 A 1 
ATOM 1051 C CA  . HIS A 1 137 ? -19.812 -16.591 2.909   1.00 88.42 137 A 1 
ATOM 1052 C C   . HIS A 1 137 ? -20.042 -15.283 3.673   1.00 90.54 137 A 1 
ATOM 1053 O O   . HIS A 1 137 ? -21.192 -14.912 3.914   1.00 86.32 137 A 1 
ATOM 1054 C CB  . HIS A 1 137 ? -20.305 -17.797 3.729   1.00 83.87 137 A 1 
ATOM 1055 C CG  . HIS A 1 137 ? -20.193 -19.097 2.979   1.00 76.47 137 A 1 
ATOM 1056 N ND1 . HIS A 1 137 ? -19.130 -19.959 3.006   1.00 64.76 137 A 1 
ATOM 1057 C CD2 . HIS A 1 137 ? -21.106 -19.622 2.096   1.00 63.76 137 A 1 
ATOM 1058 C CE1 . HIS A 1 137 ? -19.396 -20.977 2.166   1.00 59.85 137 A 1 
ATOM 1059 N NE2 . HIS A 1 137 ? -20.585 -20.808 1.597   1.00 60.13 137 A 1 
ATOM 1060 N N   . GLY A 1 138 ? -18.994 -14.573 4.035   1.00 93.16 138 A 1 
ATOM 1061 C CA  . GLY A 1 138 ? -19.057 -13.352 4.815   1.00 93.99 138 A 1 
ATOM 1062 C C   . GLY A 1 138 ? -19.907 -12.277 4.145   1.00 94.62 138 A 1 
ATOM 1063 O O   . GLY A 1 138 ? -19.669 -11.872 3.012   1.00 93.48 138 A 1 
ATOM 1064 N N   . LYS A 1 139 ? -20.946 -11.801 4.852   1.00 96.49 139 A 1 
ATOM 1065 C CA  . LYS A 1 139 ? -21.879 -10.801 4.308   1.00 96.42 139 A 1 
ATOM 1066 C C   . LYS A 1 139 ? -21.178 -9.471  4.059   1.00 96.93 139 A 1 
ATOM 1067 O O   . LYS A 1 139 ? -21.303 -8.904  2.972   1.00 95.78 139 A 1 
ATOM 1068 C CB  . LYS A 1 139 ? -23.080 -10.663 5.247   1.00 95.01 139 A 1 
ATOM 1069 C CG  . LYS A 1 139 ? -24.144 -9.692  4.688   1.00 79.29 139 A 1 
ATOM 1070 C CD  . LYS A 1 139 ? -25.306 -9.520  5.672   1.00 74.83 139 A 1 
ATOM 1071 C CE  . LYS A 1 139 ? -26.294 -8.480  5.140   1.00 62.03 139 A 1 
ATOM 1072 N NZ  . LYS A 1 139 ? -27.347 -8.171  6.129   1.00 54.49 139 A 1 
ATOM 1073 N N   . HIS A 1 140 ? -20.440 -8.980  5.041   1.00 96.65 140 A 1 
ATOM 1074 C CA  . HIS A 1 140 ? -19.767 -7.682  4.955   1.00 96.93 140 A 1 
ATOM 1075 C C   . HIS A 1 140 ? -18.511 -7.757  4.085   1.00 96.86 140 A 1 
ATOM 1076 O O   . HIS A 1 140 ? -18.242 -6.810  3.356   1.00 96.02 140 A 1 
ATOM 1077 C CB  . HIS A 1 140 ? -19.461 -7.150  6.358   1.00 96.91 140 A 1 
ATOM 1078 C CG  . HIS A 1 140 ? -20.685 -6.872  7.201   1.00 97.12 140 A 1 
ATOM 1079 N ND1 . HIS A 1 140 ? -20.647 -6.332  8.456   1.00 89.90 140 A 1 
ATOM 1080 C CD2 . HIS A 1 140 ? -22.005 -7.065  6.906   1.00 90.37 140 A 1 
ATOM 1081 C CE1 . HIS A 1 140 ? -21.902 -6.212  8.908   1.00 91.43 140 A 1 
ATOM 1082 N NE2 . HIS A 1 140 ? -22.765 -6.647  7.987   1.00 92.62 140 A 1 
ATOM 1083 N N   . HIS A 1 141 ? -17.853 -8.910  4.032   1.00 95.57 141 A 1 
ATOM 1084 C CA  . HIS A 1 141 ? -16.805 -9.196  3.058   1.00 94.07 141 A 1 
ATOM 1085 C C   . HIS A 1 141 ? -17.322 -8.976  1.626   1.00 93.99 141 A 1 
ATOM 1086 O O   . HIS A 1 141 ? -16.781 -8.152  0.890   1.00 93.10 141 A 1 
ATOM 1087 C CB  . HIS A 1 141 ? -16.305 -10.623 3.270   1.00 92.26 141 A 1 
ATOM 1088 C CG  . HIS A 1 141 ? -15.219 -11.023 2.322   1.00 90.03 141 A 1 
ATOM 1089 N ND1 . HIS A 1 141 ? -13.863 -10.849 2.519   1.00 79.64 141 A 1 
ATOM 1090 C CD2 . HIS A 1 141 ? -15.376 -11.647 1.107   1.00 78.94 141 A 1 
ATOM 1091 C CE1 . HIS A 1 141 ? -13.223 -11.360 1.457   1.00 79.27 141 A 1 
ATOM 1092 N NE2 . HIS A 1 141 ? -14.112 -11.846 0.581   1.00 80.81 141 A 1 
ATOM 1093 N N   . ARG A 1 142 ? -18.456 -9.609  1.253   1.00 93.60 142 A 1 
ATOM 1094 C CA  . ARG A 1 142 ? -19.060 -9.425  -0.078  1.00 92.73 142 A 1 
ATOM 1095 C C   . ARG A 1 142 ? -19.480 -7.975  -0.355  1.00 93.53 142 A 1 
ATOM 1096 O O   . ARG A 1 142 ? -19.286 -7.492  -1.461  1.00 92.70 142 A 1 
ATOM 1097 C CB  . ARG A 1 142 ? -20.257 -10.365 -0.257  1.00 90.16 142 A 1 
ATOM 1098 C CG  . ARG A 1 142 ? -19.795 -11.818 -0.461  1.00 77.46 142 A 1 
ATOM 1099 C CD  . ARG A 1 142 ? -20.978 -12.738 -0.781  1.00 73.75 142 A 1 
ATOM 1100 N NE  . ARG A 1 142 ? -21.844 -12.929 0.392   1.00 63.70 142 A 1 
ATOM 1101 C CZ  . ARG A 1 142 ? -22.902 -13.714 0.451   1.00 56.24 142 A 1 
ATOM 1102 N NH1 . ARG A 1 142 ? -23.324 -14.369 -0.599  1.00 51.49 142 A 1 
ATOM 1103 N NH2 . ARG A 1 142 ? -23.553 -13.868 1.566   1.00 48.31 142 A 1 
ATOM 1104 N N   . LEU A 1 143 ? -20.045 -7.288  0.646   1.00 95.53 143 A 1 
ATOM 1105 C CA  . LEU A 1 143 ? -20.410 -5.874  0.511   1.00 95.83 143 A 1 
ATOM 1106 C C   . LEU A 1 143 ? -19.180 -4.996  0.277   1.00 95.97 143 A 1 
ATOM 1107 O O   . LEU A 1 143 ? -19.229 -4.121  -0.585  1.00 95.53 143 A 1 
ATOM 1108 C CB  . LEU A 1 143 ? -21.175 -5.400  1.762   1.00 95.90 143 A 1 
ATOM 1109 C CG  . LEU A 1 143 ? -22.596 -5.966  1.915   1.00 94.43 143 A 1 
ATOM 1110 C CD1 . LEU A 1 143 ? -23.173 -5.525  3.264   1.00 92.38 143 A 1 
ATOM 1111 C CD2 . LEU A 1 143 ? -23.549 -5.475  0.816   1.00 92.38 143 A 1 
ATOM 1112 N N   . ALA A 1 144 ? -18.072 -5.252  0.984   1.00 95.93 144 A 1 
ATOM 1113 C CA  . ALA A 1 144 ? -16.821 -4.520  0.829   1.00 95.77 144 A 1 
ATOM 1114 C C   . ALA A 1 144 ? -16.197 -4.729  -0.546  1.00 95.37 144 A 1 
ATOM 1115 O O   . ALA A 1 144 ? -15.787 -3.758  -1.185  1.00 94.61 144 A 1 
ATOM 1116 C CB  . ALA A 1 144 ? -15.871 -4.947  1.953   1.00 95.87 144 A 1 
ATOM 1117 N N   . ILE A 1 145 ? -16.208 -5.961  -1.068  1.00 93.55 145 A 1 
ATOM 1118 C CA  . ILE A 1 145 ? -15.737 -6.257  -2.423  1.00 91.52 145 A 1 
ATOM 1119 C C   . ILE A 1 145 ? -16.551 -5.491  -3.475  1.00 91.35 145 A 1 
ATOM 1120 O O   . ILE A 1 145 ? -15.992 -4.818  -4.340  1.00 90.46 145 A 1 
ATOM 1121 C CB  . ILE A 1 145 ? -15.738 -7.784  -2.686  1.00 89.53 145 A 1 
ATOM 1122 C CG1 . ILE A 1 145 ? -14.806 -8.583  -1.725  1.00 85.33 145 A 1 
ATOM 1123 C CG2 . ILE A 1 145 ? -15.361 -8.099  -4.141  1.00 82.84 145 A 1 
ATOM 1124 C CD1 . ILE A 1 145 ? -13.403 -8.030  -1.538  1.00 75.10 145 A 1 
ATOM 1125 N N   . ALA A 1 146 ? -17.880 -5.516  -3.354  1.00 92.26 146 A 1 
ATOM 1126 C CA  . ALA A 1 146 ? -18.748 -4.774  -4.255  1.00 92.02 146 A 1 
ATOM 1127 C C   . ALA A 1 146 ? -18.568 -3.248  -4.132  1.00 92.87 146 A 1 
ATOM 1128 O O   . ALA A 1 146 ? -18.586 -2.525  -5.140  1.00 92.33 146 A 1 
ATOM 1129 C CB  . ALA A 1 146 ? -20.199 -5.191  -3.974  1.00 91.08 146 A 1 
ATOM 1130 N N   . ALA A 1 147 ? -18.359 -2.742  -2.910  1.00 95.47 147 A 1 
ATOM 1131 C CA  . ALA A 1 147 ? -18.067 -1.332  -2.676  1.00 96.18 147 A 1 
ATOM 1132 C C   . ALA A 1 147 ? -16.729 -0.923  -3.307  1.00 96.17 147 A 1 
ATOM 1133 O O   . ALA A 1 147 ? -16.683 0.086   -4.005  1.00 95.65 147 A 1 
ATOM 1134 C CB  . ALA A 1 147 ? -18.103 -1.048  -1.172  1.00 96.63 147 A 1 
ATOM 1135 N N   . ARG A 1 148 ? -15.686 -1.748  -3.163  1.00 95.29 148 A 1 
ATOM 1136 C CA  . ARG A 1 148 ? -14.371 -1.540  -3.783  1.00 93.98 148 A 1 
ATOM 1137 C C   . ARG A 1 148 ? -14.464 -1.484  -5.307  1.00 93.06 148 A 1 
ATOM 1138 O O   . ARG A 1 148 ? -13.902 -0.577  -5.913  1.00 92.59 148 A 1 
ATOM 1139 C CB  . ARG A 1 148 ? -13.419 -2.656  -3.322  1.00 92.81 148 A 1 
ATOM 1140 C CG  . ARG A 1 148 ? -11.996 -2.497  -3.895  1.00 90.76 148 A 1 
ATOM 1141 C CD  . ARG A 1 148 ? -11.094 -3.646  -3.456  1.00 88.82 148 A 1 
ATOM 1142 N NE  . ARG A 1 148 ? -9.741  -3.554  -4.024  1.00 86.35 148 A 1 
ATOM 1143 C CZ  . ARG A 1 148 ? -9.318  -3.999  -5.205  1.00 85.23 148 A 1 
ATOM 1144 N NH1 . ARG A 1 148 ? -10.109 -4.588  -6.055  1.00 77.81 148 A 1 
ATOM 1145 N NH2 . ARG A 1 148 ? -8.077  -3.877  -5.539  1.00 80.60 148 A 1 
ATOM 1146 N N   . GLN A 1 149 ? -15.202 -2.401  -5.943  1.00 92.44 149 A 1 
ATOM 1147 C CA  . GLN A 1 149 ? -15.390 -2.386  -7.396  1.00 90.85 149 A 1 
ATOM 1148 C C   . GLN A 1 149 ? -16.058 -1.089  -7.878  1.00 91.47 149 A 1 
ATOM 1149 O O   . GLN A 1 149 ? -15.596 -0.467  -8.832  1.00 90.53 149 A 1 
ATOM 1150 C CB  . GLN A 1 149 ? -16.235 -3.581  -7.839  1.00 88.66 149 A 1 
ATOM 1151 C CG  . GLN A 1 149 ? -15.458 -4.906  -7.840  1.00 77.28 149 A 1 
ATOM 1152 C CD  . GLN A 1 149 ? -16.337 -6.080  -8.281  1.00 70.13 149 A 1 
ATOM 1153 O OE1 . GLN A 1 149 ? -17.553 -5.979  -8.362  1.00 62.37 149 A 1 
ATOM 1154 N NE2 . GLN A 1 149 ? -15.766 -7.210  -8.584  1.00 58.32 149 A 1 
ATOM 1155 N N   . ARG A 1 150 ? -17.126 -0.644  -7.204  1.00 93.76 150 A 1 
ATOM 1156 C CA  . ARG A 1 150 ? -17.779 0.635   -7.535  1.00 93.99 150 A 1 
ATOM 1157 C C   . ARG A 1 150 ? -16.877 1.834   -7.276  1.00 94.82 150 A 1 
ATOM 1158 O O   . ARG A 1 150 ? -16.908 2.777   -8.057  1.00 94.18 150 A 1 
ATOM 1159 C CB  . ARG A 1 150 ? -19.101 0.784   -6.771  1.00 92.64 150 A 1 
ATOM 1160 C CG  . ARG A 1 150 ? -20.184 -0.148  -7.314  1.00 85.61 150 A 1 
ATOM 1161 C CD  . ARG A 1 150 ? -21.580 0.317   -6.880  1.00 81.19 150 A 1 
ATOM 1162 N NE  . ARG A 1 150 ? -21.756 0.296   -5.414  1.00 78.06 150 A 1 
ATOM 1163 C CZ  . ARG A 1 150 ? -22.259 -0.684  -4.690  1.00 72.98 150 A 1 
ATOM 1164 N NH1 . ARG A 1 150 ? -22.669 -1.794  -5.231  1.00 66.35 150 A 1 
ATOM 1165 N NH2 . ARG A 1 150 ? -22.371 -0.546  -3.396  1.00 67.52 150 A 1 
ATOM 1166 N N   . TRP A 1 151 ? -16.070 1.781   -6.222  1.00 94.90 151 A 1 
ATOM 1167 C CA  . TRP A 1 151 ? -15.121 2.826   -5.848  1.00 95.96 151 A 1 
ATOM 1168 C C   . TRP A 1 151 ? -14.080 3.064   -6.933  1.00 95.84 151 A 1 
ATOM 1169 O O   . TRP A 1 151 ? -13.889 4.207   -7.348  1.00 94.51 151 A 1 
ATOM 1170 C CB  . TRP A 1 151 ? -14.460 2.442   -4.529  1.00 96.17 151 A 1 
ATOM 1171 C CG  . TRP A 1 151 ? -13.558 3.494   -3.974  1.00 96.83 151 A 1 
ATOM 1172 C CD1 . TRP A 1 151 ? -12.237 3.381   -3.750  1.00 95.92 151 A 1 
ATOM 1173 C CD2 . TRP A 1 151 ? -13.939 4.824   -3.522  1.00 97.25 151 A 1 
ATOM 1174 N NE1 . TRP A 1 151 ? -11.764 4.542   -3.159  1.00 96.27 151 A 1 
ATOM 1175 C CE2 . TRP A 1 151 ? -12.777 5.447   -2.990  1.00 97.05 151 A 1 
ATOM 1176 C CE3 . TRP A 1 151 ? -15.152 5.545   -3.479  1.00 97.01 151 A 1 
ATOM 1177 C CZ2 . TRP A 1 151 ? -12.828 6.742   -2.414  1.00 97.27 151 A 1 
ATOM 1178 C CZ3 . TRP A 1 151 ? -15.193 6.828   -2.916  1.00 96.44 151 A 1 
ATOM 1179 C CH2 . TRP A 1 151 ? -14.046 7.417   -2.386  1.00 96.74 151 A 1 
ATOM 1180 N N   . PHE A 1 152 ? -13.490 2.002   -7.488  1.00 93.07 152 A 1 
ATOM 1181 C CA  . PHE A 1 152 ? -12.524 2.133   -8.574  1.00 92.42 152 A 1 
ATOM 1182 C C   . PHE A 1 152 ? -13.085 2.726   -9.872  1.00 92.21 152 A 1 
ATOM 1183 O O   . PHE A 1 152 ? -12.319 3.193   -10.712 1.00 90.47 152 A 1 
ATOM 1184 C CB  . PHE A 1 152 ? -11.844 0.792   -8.831  1.00 91.08 152 A 1 
ATOM 1185 C CG  . PHE A 1 152 ? -10.635 0.524   -7.947  1.00 90.71 152 A 1 
ATOM 1186 C CD1 . PHE A 1 152 ? -9.547  1.417   -7.955  1.00 88.04 152 A 1 
ATOM 1187 C CD2 . PHE A 1 152 ? -10.579 -0.627  -7.154  1.00 87.97 152 A 1 
ATOM 1188 C CE1 . PHE A 1 152 ? -8.405  1.162   -7.167  1.00 86.65 152 A 1 
ATOM 1189 C CE2 . PHE A 1 152 ? -9.440  -0.887  -6.373  1.00 85.95 152 A 1 
ATOM 1190 C CZ  . PHE A 1 152 ? -8.354  0.008   -6.384  1.00 87.42 152 A 1 
ATOM 1191 N N   . THR A 1 153 ? -14.397 2.807   -10.053 1.00 92.74 153 A 1 
ATOM 1192 C CA  . THR A 1 153 ? -14.974 3.525   -11.201 1.00 92.64 153 A 1 
ATOM 1193 C C   . THR A 1 153 ? -14.680 5.028   -11.171 1.00 93.34 153 A 1 
ATOM 1194 O O   . THR A 1 153 ? -14.741 5.669   -12.222 1.00 91.85 153 A 1 
ATOM 1195 C CB  . THR A 1 153 ? -16.478 3.282   -11.379 1.00 91.04 153 A 1 
ATOM 1196 O OG1 . THR A 1 153 ? -17.255 3.914   -10.386 1.00 83.00 153 A 1 
ATOM 1197 C CG2 . THR A 1 153 ? -16.840 1.797   -11.386 1.00 81.09 153 A 1 
ATOM 1198 N N   . LEU A 1 154 ? -14.305 5.593   -10.019 1.00 93.99 154 A 1 
ATOM 1199 C CA  . LEU A 1 154 ? -13.789 6.958   -9.909  1.00 94.32 154 A 1 
ATOM 1200 C C   . LEU A 1 154 ? -12.550 7.157   -10.786 1.00 94.43 154 A 1 
ATOM 1201 O O   . LEU A 1 154 ? -12.465 8.159   -11.496 1.00 92.60 154 A 1 
ATOM 1202 C CB  . LEU A 1 154 ? -13.421 7.264   -8.442  1.00 93.47 154 A 1 
ATOM 1203 C CG  . LEU A 1 154 ? -14.635 7.457   -7.523  1.00 92.17 154 A 1 
ATOM 1204 C CD1 . LEU A 1 154 ? -14.211 7.332   -6.061  1.00 87.49 154 A 1 
ATOM 1205 C CD2 . LEU A 1 154 ? -15.230 8.849   -7.704  1.00 87.02 154 A 1 
ATOM 1206 N N   . MET A 1 155 ? -11.642 6.179   -10.816 1.00 93.50 155 A 1 
ATOM 1207 C CA  . MET A 1 155 ? -10.423 6.242   -11.623 1.00 92.76 155 A 1 
ATOM 1208 C C   . MET A 1 155 ? -10.726 6.373   -13.106 1.00 92.29 155 A 1 
ATOM 1209 O O   . MET A 1 155 ? -10.081 7.150   -13.795 1.00 90.22 155 A 1 
ATOM 1210 C CB  . MET A 1 155 ? -9.555  5.007   -11.370 1.00 91.31 155 A 1 
ATOM 1211 C CG  . MET A 1 155 ? -8.908  5.019   -9.981  1.00 85.56 155 A 1 
ATOM 1212 S SD  . MET A 1 155 ? -7.885  6.481   -9.630  1.00 84.63 155 A 1 
ATOM 1213 C CE  . MET A 1 155 ? -6.714  6.368   -10.988 1.00 76.35 155 A 1 
ATOM 1214 N N   . GLY A 1 156 ? -11.766 5.707   -13.595 1.00 91.17 156 A 1 
ATOM 1215 C CA  . GLY A 1 156 ? -12.196 5.821   -14.985 1.00 90.04 156 A 1 
ATOM 1216 C C   . GLY A 1 156 ? -12.590 7.240   -15.403 1.00 91.14 156 A 1 
ATOM 1217 O O   . GLY A 1 156 ? -12.494 7.592   -16.574 1.00 88.84 156 A 1 
ATOM 1218 N N   . THR A 1 157 ? -13.016 8.078   -14.442 1.00 91.69 157 A 1 
ATOM 1219 C CA  . THR A 1 157 ? -13.317 9.491   -14.685 1.00 92.18 157 A 1 
ATOM 1220 C C   . THR A 1 157 ? -12.100 10.383  -14.452 1.00 92.92 157 A 1 
ATOM 1221 O O   . THR A 1 157 ? -11.912 11.343  -15.186 1.00 90.67 157 A 1 
ATOM 1222 C CB  . THR A 1 157 ? -14.499 9.958   -13.816 1.00 91.19 157 A 1 
ATOM 1223 O OG1 . THR A 1 157 ? -15.599 9.104   -14.024 1.00 86.20 157 A 1 
ATOM 1224 C CG2 . THR A 1 157 ? -14.959 11.370  -14.176 1.00 86.39 157 A 1 
ATOM 1225 N N   . LEU A 1 158 ? -11.268 10.065  -13.459 1.00 93.03 158 A 1 
ATOM 1226 C CA  . LEU A 1 158 ? -10.139 10.900  -13.044 1.00 92.69 158 A 1 
ATOM 1227 C C   . LEU A 1 158 ? -8.889  10.723  -13.912 1.00 91.50 158 A 1 
ATOM 1228 O O   . LEU A 1 158 ? -8.236  11.718  -14.233 1.00 87.76 158 A 1 
ATOM 1229 C CB  . LEU A 1 158 ? -9.815  10.585  -11.575 1.00 92.81 158 A 1 
ATOM 1230 C CG  . LEU A 1 158 ? -10.890 11.031  -10.564 1.00 93.87 158 A 1 
ATOM 1231 C CD1 . LEU A 1 158 ? -10.618 10.406  -9.204  1.00 92.30 158 A 1 
ATOM 1232 C CD2 . LEU A 1 158 ? -10.900 12.552  -10.401 1.00 92.44 158 A 1 
ATOM 1233 N N   . GLY A 1 159 ? -8.556  9.479   -14.289 1.00 89.79 159 A 1 
ATOM 1234 C CA  . GLY A 1 159 ? -7.252  9.184   -14.891 1.00 86.79 159 A 1 
ATOM 1235 C C   . GLY A 1 159 ? -7.160  7.970   -15.798 1.00 87.01 159 A 1 
ATOM 1236 O O   . GLY A 1 159 ? -6.086  7.686   -16.318 1.00 78.96 159 A 1 
ATOM 1237 N N   . GLY A 1 160 ? -8.259  7.245   -15.991 1.00 86.20 160 A 1 
ATOM 1238 C CA  . GLY A 1 160 ? -8.268  5.989   -16.722 1.00 85.74 160 A 1 
ATOM 1239 C C   . GLY A 1 160 ? -8.631  4.812   -15.822 1.00 87.52 160 A 1 
ATOM 1240 O O   . GLY A 1 160 ? -8.854  4.954   -14.616 1.00 83.96 160 A 1 
ATOM 1241 N N   . LYS A 1 161 ? -8.733  3.634   -16.426 1.00 83.68 161 A 1 
ATOM 1242 C CA  . LYS A 1 161 ? -9.124  2.424   -15.703 1.00 84.70 161 A 1 
ATOM 1243 C C   . LYS A 1 161 ? -7.959  1.953   -14.844 1.00 86.39 161 A 1 
ATOM 1244 O O   . LYS A 1 161 ? -6.921  1.587   -15.377 1.00 82.95 161 A 1 
ATOM 1245 C CB  . LYS A 1 161 ? -9.597  1.372   -16.708 1.00 80.75 161 A 1 
ATOM 1246 C CG  . LYS A 1 161 ? -10.195 0.139   -16.013 1.00 74.33 161 A 1 
ATOM 1247 C CD  . LYS A 1 161 ? -10.609 -0.903  -17.055 1.00 69.86 161 A 1 
ATOM 1248 C CE  . LYS A 1 161 ? -11.138 -2.152  -16.369 1.00 61.41 161 A 1 
ATOM 1249 N NZ  . LYS A 1 161 ? -11.275 -3.280  -17.323 1.00 53.02 161 A 1 
ATOM 1250 N N   . TRP A 1 162 ? -8.145  1.919   -13.517 1.00 85.69 162 A 1 
ATOM 1251 C CA  . TRP A 1 162 ? -7.138  1.374   -12.601 1.00 86.39 162 A 1 
ATOM 1252 C C   . TRP A 1 162 ? -6.735  -0.050  -13.020 1.00 85.43 162 A 1 
ATOM 1253 O O   . TRP A 1 162 ? -7.620  -0.846  -13.358 1.00 83.70 162 A 1 
ATOM 1254 C CB  . TRP A 1 162 ? -7.692  1.417   -11.172 1.00 85.50 162 A 1 
ATOM 1255 C CG  . TRP A 1 162 ? -6.690  1.068   -10.112 1.00 84.82 162 A 1 
ATOM 1256 C CD1 . TRP A 1 162 ? -5.895  1.952   -9.462  1.00 81.81 162 A 1 
ATOM 1257 C CD2 . TRP A 1 162 ? -6.342  -0.253  -9.593  1.00 85.45 162 A 1 
ATOM 1258 N NE1 . TRP A 1 162 ? -5.079  1.269   -8.573  1.00 80.20 162 A 1 
ATOM 1259 C CE2 . TRP A 1 162 ? -5.319  -0.081  -8.629  1.00 83.19 162 A 1 
ATOM 1260 C CE3 . TRP A 1 162 ? -6.805  -1.559  -9.842  1.00 81.19 162 A 1 
ATOM 1261 C CZ2 . TRP A 1 162 ? -4.749  -1.176  -7.938  1.00 82.54 162 A 1 
ATOM 1262 C CZ3 . TRP A 1 162 ? -6.238  -2.650  -9.153  1.00 80.72 162 A 1 
ATOM 1263 C CH2 . TRP A 1 162 ? -5.216  -2.458  -8.219  1.00 81.07 162 A 1 
ATOM 1264 N N   . PRO A 1 163 ? -5.424  -0.392  -13.020 1.00 84.23 163 A 1 
ATOM 1265 C CA  . PRO A 1 163 ? -4.309  0.325   -12.384 1.00 84.07 163 A 1 
ATOM 1266 C C   . PRO A 1 163 ? -3.662  1.429   -13.230 1.00 84.96 163 A 1 
ATOM 1267 O O   . PRO A 1 163 ? -2.803  2.146   -12.728 1.00 80.15 163 A 1 
ATOM 1268 C CB  . PRO A 1 163 ? -3.308  -0.789  -12.060 1.00 80.17 163 A 1 
ATOM 1269 C CG  . PRO A 1 163 ? -3.484  -1.738  -13.241 1.00 78.08 163 A 1 
ATOM 1270 C CD  . PRO A 1 163 ? -4.989  -1.674  -13.507 1.00 81.35 163 A 1 
ATOM 1271 N N   . HIS A 1 164 ? -4.065  1.615   -14.478 1.00 81.62 164 A 1 
ATOM 1272 C CA  . HIS A 1 164 ? -3.473  2.650   -15.318 1.00 80.66 164 A 1 
ATOM 1273 C C   . HIS A 1 164 ? -3.996  4.041   -14.968 1.00 82.46 164 A 1 
ATOM 1274 O O   . HIS A 1 164 ? -5.189  4.268   -14.784 1.00 78.81 164 A 1 
ATOM 1275 C CB  . HIS A 1 164 ? -3.645  2.334   -16.809 1.00 75.39 164 A 1 
ATOM 1276 C CG  . HIS A 1 164 ? -2.485  1.530   -17.299 1.00 68.77 164 A 1 
ATOM 1277 N ND1 . HIS A 1 164 ? -1.332  2.040   -17.859 1.00 60.37 164 A 1 
ATOM 1278 C CD2 . HIS A 1 164 ? -2.295  0.187   -17.167 1.00 58.64 164 A 1 
ATOM 1279 C CE1 . HIS A 1 164 ? -0.480  1.026   -18.059 1.00 54.61 164 A 1 
ATOM 1280 N NE2 . HIS A 1 164 ? -1.027  -0.110  -17.643 1.00 55.15 164 A 1 
ATOM 1281 N N   . THR A 1 165 ? -3.061  4.992   -14.868 1.00 82.38 165 A 1 
ATOM 1282 C CA  . THR A 1 165 ? -3.342  6.383   -14.515 1.00 81.93 165 A 1 
ATOM 1283 C C   . THR A 1 165 ? -2.734  7.309   -15.553 1.00 83.56 165 A 1 
ATOM 1284 O O   . THR A 1 165 ? -1.825  8.085   -15.289 1.00 80.05 165 A 1 
ATOM 1285 C CB  . THR A 1 165 ? -2.873  6.736   -13.093 1.00 77.05 165 A 1 
ATOM 1286 O OG1 . THR A 1 165 ? -2.862  5.630   -12.223 1.00 69.97 165 A 1 
ATOM 1287 C CG2 . THR A 1 165 ? -3.807  7.759   -12.485 1.00 69.13 165 A 1 
ATOM 1288 N N   . GLU A 1 166 ? -3.244  7.237   -16.776 1.00 82.84 166 A 1 
ATOM 1289 C CA  . GLU A 1 166 ? -2.690  7.922   -17.950 1.00 82.85 166 A 1 
ATOM 1290 C C   . GLU A 1 166 ? -2.728  9.453   -17.826 1.00 86.45 166 A 1 
ATOM 1291 O O   . GLU A 1 166 ? -1.962  10.156  -18.486 1.00 83.22 166 A 1 
ATOM 1292 C CB  . GLU A 1 166 ? -3.480  7.512   -19.200 1.00 76.72 166 A 1 
ATOM 1293 C CG  . GLU A 1 166 ? -3.398  6.011   -19.497 1.00 68.07 166 A 1 
ATOM 1294 C CD  . GLU A 1 166 ? -4.227  5.594   -20.724 1.00 60.85 166 A 1 
ATOM 1295 O OE1 . GLU A 1 166 ? -4.188  4.397   -21.063 1.00 53.22 166 A 1 
ATOM 1296 O OE2 . GLU A 1 166 ? -4.933  6.466   -21.302 1.00 54.18 166 A 1 
ATOM 1297 N N   . SER A 1 167 ? -3.611  9.980   -16.974 1.00 89.09 167 A 1 
ATOM 1298 C CA  . SER A 1 167 ? -3.755  11.422  -16.816 1.00 90.74 167 A 1 
ATOM 1299 C C   . SER A 1 167 ? -2.640  12.073  -15.992 1.00 92.76 167 A 1 
ATOM 1300 O O   . SER A 1 167 ? -2.464  13.281  -16.096 1.00 91.36 167 A 1 
ATOM 1301 C CB  . SER A 1 167 ? -5.121  11.771  -16.226 1.00 88.44 167 A 1 
ATOM 1302 O OG  . SER A 1 167 ? -5.177  11.470  -14.846 1.00 82.91 167 A 1 
ATOM 1303 N N   . VAL A 1 168 ? -1.914  11.321  -15.172 1.00 92.73 168 A 1 
ATOM 1304 C CA  . VAL A 1 168 ? -0.879  11.882  -14.299 1.00 92.65 168 A 1 
ATOM 1305 C C   . VAL A 1 168 ? 0.338   12.287  -15.127 1.00 92.99 168 A 1 
ATOM 1306 O O   . VAL A 1 168 ? 0.989   11.463  -15.754 1.00 92.15 168 A 1 
ATOM 1307 C CB  . VAL A 1 168 ? -0.504  10.922  -13.150 1.00 91.45 168 A 1 
ATOM 1308 C CG1 . VAL A 1 168 ? 0.616   11.493  -12.278 1.00 89.01 168 A 1 
ATOM 1309 C CG2 . VAL A 1 168 ? -1.698  10.679  -12.236 1.00 90.29 168 A 1 
ATOM 1310 N N   . GLN A 1 169 ? 0.649   13.575  -15.106 1.00 94.59 169 A 1 
ATOM 1311 C CA  . GLN A 1 169 ? 1.753   14.199  -15.830 1.00 94.32 169 A 1 
ATOM 1312 C C   . GLN A 1 169 ? 2.608   15.047  -14.865 1.00 95.56 169 A 1 
ATOM 1313 O O   . GLN A 1 169 ? 2.119   15.406  -13.792 1.00 94.71 169 A 1 
ATOM 1314 C CB  . GLN A 1 169 ? 1.177   15.045  -16.976 1.00 92.51 169 A 1 
ATOM 1315 C CG  . GLN A 1 169 ? 0.466   14.216  -18.056 1.00 85.89 169 A 1 
ATOM 1316 C CD  . GLN A 1 169 ? 1.405   13.252  -18.786 1.00 78.39 169 A 1 
ATOM 1317 O OE1 . GLN A 1 169 ? 2.588   13.509  -18.953 1.00 68.36 169 A 1 
ATOM 1318 N NE2 . GLN A 1 169 ? 0.916   12.117  -19.235 1.00 65.20 169 A 1 
ATOM 1319 N N   . PRO A 1 170 ? 3.833   15.439  -15.238 1.00 94.44 170 A 1 
ATOM 1320 C CA  . PRO A 1 170 ? 4.665   16.288  -14.382 1.00 93.85 170 A 1 
ATOM 1321 C C   . PRO A 1 170 ? 3.986   17.604  -13.988 1.00 94.01 170 A 1 
ATOM 1322 O O   . PRO A 1 170 ? 4.040   18.014  -12.841 1.00 88.89 170 A 1 
ATOM 1323 C CB  . PRO A 1 170 ? 5.952   16.536  -15.189 1.00 92.72 170 A 1 
ATOM 1324 C CG  . PRO A 1 170 ? 6.023   15.343  -16.126 1.00 93.20 170 A 1 
ATOM 1325 C CD  . PRO A 1 170 ? 4.559   15.036  -16.425 1.00 95.54 170 A 1 
ATOM 1326 N N   . GLY A 1 171 ? 3.296   18.233  -14.923 1.00 94.03 171 A 1 
ATOM 1327 C CA  . GLY A 1 171 ? 2.584   19.493  -14.705 1.00 93.68 171 A 1 
ATOM 1328 C C   . GLY A 1 171 ? 1.198   19.368  -14.063 1.00 95.21 171 A 1 
ATOM 1329 O O   . GLY A 1 171 ? 0.531   20.390  -13.914 1.00 92.33 171 A 1 
ATOM 1330 N N   . GLY A 1 172 ? 0.730   18.171  -13.708 1.00 95.43 172 A 1 
ATOM 1331 C CA  . GLY A 1 172 ? -0.585  17.949  -13.105 1.00 95.20 172 A 1 
ATOM 1332 C C   . GLY A 1 172 ? -1.357  16.789  -13.723 1.00 95.81 172 A 1 
ATOM 1333 O O   . GLY A 1 172 ? -0.795  15.746  -14.038 1.00 93.97 172 A 1 
ATOM 1334 N N   . SER A 1 173 ? -2.667  16.976  -13.899 1.00 94.50 173 A 1 
ATOM 1335 C CA  . SER A 1 173 ? -3.541  16.002  -14.553 1.00 94.51 173 A 1 
ATOM 1336 C C   . SER A 1 173 ? -3.908  16.465  -15.961 1.00 94.88 173 A 1 
ATOM 1337 O O   . SER A 1 173 ? -4.408  17.574  -16.133 1.00 93.03 173 A 1 
ATOM 1338 C CB  . SER A 1 173 ? -4.799  15.762  -13.715 1.00 93.47 173 A 1 
ATOM 1339 O OG  . SER A 1 173 ? -5.619  14.792  -14.349 1.00 88.94 173 A 1 
ATOM 1340 N N   . SER A 1 174 ? -3.718  15.613  -16.970 1.00 93.32 174 A 1 
ATOM 1341 C CA  . SER A 1 174 ? -4.105  15.922  -18.356 1.00 92.26 174 A 1 
ATOM 1342 C C   . SER A 1 174 ? -5.614  15.863  -18.591 1.00 92.85 174 A 1 
ATOM 1343 O O   . SER A 1 174 ? -6.095  16.343  -19.617 1.00 90.28 174 A 1 
ATOM 1344 C CB  . SER A 1 174 ? -3.389  14.977  -19.322 1.00 89.80 174 A 1 
ATOM 1345 O OG  . SER A 1 174 ? -3.795  13.642  -19.122 1.00 84.65 174 A 1 
ATOM 1346 N N   . ARG A 1 175 ? -6.378  15.284  -17.652 1.00 93.43 175 A 1 
ATOM 1347 C CA  . ARG A 1 175 ? -7.830  15.157  -17.758 1.00 93.22 175 A 1 
ATOM 1348 C C   . ARG A 1 175 ? -8.529  16.204  -16.899 1.00 94.17 175 A 1 
ATOM 1349 O O   . ARG A 1 175 ? -8.525  16.119  -15.674 1.00 92.57 175 A 1 
ATOM 1350 C CB  . ARG A 1 175 ? -8.230  13.715  -17.421 1.00 91.22 175 A 1 
ATOM 1351 C CG  . ARG A 1 175 ? -9.719  13.489  -17.700 1.00 83.85 175 A 1 
ATOM 1352 C CD  . ARG A 1 175 ? -10.055 12.008  -17.597 1.00 77.95 175 A 1 
ATOM 1353 N NE  . ARG A 1 175 ? -11.495 11.781  -17.815 1.00 70.69 175 A 1 
ATOM 1354 C CZ  . ARG A 1 175 ? -12.070 10.650  -18.153 1.00 63.26 175 A 1 
ATOM 1355 N NH1 . ARG A 1 175 ? -11.387 9.562   -18.358 1.00 57.35 175 A 1 
ATOM 1356 N NH2 . ARG A 1 175 ? -13.363 10.616  -18.263 1.00 55.71 175 A 1 
ATOM 1357 N N   . ALA A 1 176 ? -9.180  17.153  -17.572 1.00 93.78 176 A 1 
ATOM 1358 C CA  . ALA A 1 176 ? -10.063 18.092  -16.908 1.00 93.96 176 A 1 
ATOM 1359 C C   . ALA A 1 176 ? -11.359 17.411  -16.453 1.00 94.33 176 A 1 
ATOM 1360 O O   . ALA A 1 176 ? -11.871 16.510  -17.125 1.00 92.24 176 A 1 
ATOM 1361 C CB  . ALA A 1 176 ? -10.335 19.275  -17.841 1.00 92.14 176 A 1 
ATOM 1362 N N   . ILE A 1 177 ? -11.887 17.852  -15.320 1.00 94.60 177 A 1 
ATOM 1363 C CA  . ILE A 1 177 ? -13.168 17.406  -14.769 1.00 94.68 177 A 1 
ATOM 1364 C C   . ILE A 1 177 ? -14.199 18.484  -15.063 1.00 95.01 177 A 1 
ATOM 1365 O O   . ILE A 1 177 ? -14.044 19.630  -14.633 1.00 93.74 177 A 1 
ATOM 1366 C CB  . ILE A 1 177 ? -13.037 17.104  -13.263 1.00 93.63 177 A 1 
ATOM 1367 C CG1 . ILE A 1 177 ? -11.987 15.993  -13.007 1.00 91.00 177 A 1 
ATOM 1368 C CG2 . ILE A 1 177 ? -14.400 16.693  -12.678 1.00 90.53 177 A 1 
ATOM 1369 C CD1 . ILE A 1 177 ? -11.564 15.871  -11.536 1.00 82.96 177 A 1 
ATOM 1370 N N   . ASP A 1 178 ? -15.253 18.129  -15.780 1.00 94.81 178 A 1 
ATOM 1371 C CA  . ASP A 1 178 ? -16.359 19.045  -16.031 1.00 94.69 178 A 1 
ATOM 1372 C C   . ASP A 1 178 ? -17.399 19.043  -14.890 1.00 95.76 178 A 1 
ATOM 1373 O O   . ASP A 1 178 ? -17.313 18.300  -13.906 1.00 95.06 178 A 1 
ATOM 1374 C CB  . ASP A 1 178 ? -16.941 18.805  -17.444 1.00 92.67 178 A 1 
ATOM 1375 C CG  . ASP A 1 178 ? -17.853 17.579  -17.613 1.00 89.29 178 A 1 
ATOM 1376 O OD1 . ASP A 1 178 ? -18.478 17.169  -16.613 1.00 83.66 178 A 1 
ATOM 1377 O OD2 . ASP A 1 178 ? -18.058 17.145  -18.756 1.00 83.30 178 A 1 
ATOM 1378 N N   . ALA A 1 179 ? -18.396 19.912  -15.001 1.00 94.87 179 A 1 
ATOM 1379 C CA  . ALA A 1 179 ? -19.428 20.031  -13.976 1.00 95.38 179 A 1 
ATOM 1380 C C   . ALA A 1 179 ? -20.278 18.756  -13.822 1.00 96.00 179 A 1 
ATOM 1381 O O   . ALA A 1 179 ? -20.701 18.425  -12.713 1.00 95.15 179 A 1 
ATOM 1382 C CB  . ALA A 1 179 ? -20.303 21.242  -14.310 1.00 94.44 179 A 1 
ATOM 1383 N N   . ALA A 1 180 ? -20.532 18.031  -14.916 1.00 95.21 180 A 1 
ATOM 1384 C CA  . ALA A 1 180 ? -21.303 16.791  -14.898 1.00 95.35 180 A 1 
ATOM 1385 C C   . ALA A 1 180 ? -20.488 15.639  -14.291 1.00 95.91 180 A 1 
ATOM 1386 O O   . ALA A 1 180 ? -21.010 14.863  -13.478 1.00 94.88 180 A 1 
ATOM 1387 C CB  . ALA A 1 180 ? -21.770 16.470  -16.322 1.00 94.48 180 A 1 
ATOM 1388 N N   . GLU A 1 181 ? -19.195 15.559  -14.624 1.00 95.85 181 A 1 
ATOM 1389 C CA  . GLU A 1 181 ? -18.255 14.610  -14.035 1.00 95.73 181 A 1 
ATOM 1390 C C   . GLU A 1 181 ? -18.078 14.869  -12.540 1.00 96.53 181 A 1 
ATOM 1391 O O   . GLU A 1 181 ? -18.173 13.922  -11.764 1.00 95.89 181 A 1 
ATOM 1392 C CB  . GLU A 1 181 ? -16.908 14.675  -14.765 1.00 94.74 181 A 1 
ATOM 1393 C CG  . GLU A 1 181 ? -16.984 14.059  -16.170 1.00 92.04 181 A 1 
ATOM 1394 C CD  . GLU A 1 181 ? -15.619 14.077  -16.877 1.00 92.34 181 A 1 
ATOM 1395 O OE1 . GLU A 1 181 ? -15.277 13.046  -17.522 1.00 84.80 181 A 1 
ATOM 1396 O OE2 . GLU A 1 181 ? -14.908 15.090  -16.737 1.00 86.39 181 A 1 
ATOM 1397 N N   . ARG A 1 182 ? -17.965 16.130  -12.102 1.00 96.23 182 A 1 
ATOM 1398 C CA  . ARG A 1 182 ? -17.912 16.479  -10.675 1.00 96.71 182 A 1 
ATOM 1399 C C   . ARG A 1 182 ? -19.116 15.946  -9.902  1.00 97.37 182 A 1 
ATOM 1400 O O   . ARG A 1 182 ? -18.955 15.355  -8.836  1.00 96.73 182 A 1 
ATOM 1401 C CB  . ARG A 1 182 ? -17.786 18.002  -10.512 1.00 95.04 182 A 1 
ATOM 1402 C CG  . ARG A 1 182 ? -17.675 18.385  -9.028  1.00 93.49 182 A 1 
ATOM 1403 C CD  . ARG A 1 182 ? -17.402 19.882  -8.828  1.00 92.36 182 A 1 
ATOM 1404 N NE  . ARG A 1 182 ? -18.537 20.707  -9.277  1.00 89.65 182 A 1 
ATOM 1405 C CZ  . ARG A 1 182 ? -18.567 22.031  -9.195  1.00 91.29 182 A 1 
ATOM 1406 N NH1 . ARG A 1 182 ? -17.564 22.712  -8.700  1.00 79.85 182 A 1 
ATOM 1407 N NH2 . ARG A 1 182 ? -19.600 22.693  -9.614  1.00 81.90 182 A 1 
ATOM 1408 N N   . VAL A 1 183 ? -20.331 16.112  -10.438 1.00 96.36 183 A 1 
ATOM 1409 C CA  . VAL A 1 183 ? -21.550 15.583  -9.815  1.00 96.10 183 A 1 
ATOM 1410 C C   . VAL A 1 183 ? -21.517 14.054  -9.756  1.00 96.75 183 A 1 
ATOM 1411 O O   . VAL A 1 183 ? -21.892 13.463  -8.740  1.00 96.56 183 A 1 
ATOM 1412 C CB  . VAL A 1 183 ? -22.808 16.079  -10.552 1.00 95.34 183 A 1 
ATOM 1413 C CG1 . VAL A 1 183 ? -24.096 15.403  -10.056 1.00 90.38 183 A 1 
ATOM 1414 C CG2 . VAL A 1 183 ? -22.994 17.583  -10.349 1.00 91.10 183 A 1 
ATOM 1415 N N   . ARG A 1 184 ? -21.036 13.397  -10.812 1.00 96.58 184 A 1 
ATOM 1416 C CA  . ARG A 1 184 ? -20.914 11.936  -10.860 1.00 95.99 184 A 1 
ATOM 1417 C C   . ARG A 1 184 ? -19.905 11.415  -9.827  1.00 96.81 184 A 1 
ATOM 1418 O O   . ARG A 1 184 ? -20.213 10.455  -9.129  1.00 96.45 184 A 1 
ATOM 1419 C CB  . ARG A 1 184 ? -20.535 11.521  -12.292 1.00 94.22 184 A 1 
ATOM 1420 C CG  . ARG A 1 184 ? -20.767 10.031  -12.552 1.00 81.14 184 A 1 
ATOM 1421 C CD  . ARG A 1 184 ? -20.252 9.615   -13.942 1.00 78.94 184 A 1 
ATOM 1422 N NE  . ARG A 1 184 ? -20.854 10.418  -15.025 1.00 69.91 184 A 1 
ATOM 1423 C CZ  . ARG A 1 184 ? -20.387 10.551  -16.258 1.00 63.84 184 A 1 
ATOM 1424 N NH1 . ARG A 1 184 ? -19.344 9.886   -16.673 1.00 58.50 184 A 1 
ATOM 1425 N NH2 . ARG A 1 184 ? -20.963 11.370  -17.102 1.00 55.66 184 A 1 
ATOM 1426 N N   . LEU A 1 185 ? -18.759 12.078  -9.715  1.00 97.13 185 A 1 
ATOM 1427 C CA  . LEU A 1 185 ? -17.723 11.759  -8.735  1.00 97.45 185 A 1 
ATOM 1428 C C   . LEU A 1 185 ? -18.243 11.948  -7.301  1.00 97.90 185 A 1 
ATOM 1429 O O   . LEU A 1 185 ? -18.142 11.027  -6.500  1.00 97.72 185 A 1 
ATOM 1430 C CB  . LEU A 1 185 ? -16.492 12.635  -9.001  1.00 97.18 185 A 1 
ATOM 1431 C CG  . LEU A 1 185 ? -15.733 12.305  -10.305 1.00 96.30 185 A 1 
ATOM 1432 C CD1 . LEU A 1 185 ? -14.719 13.404  -10.615 1.00 94.75 185 A 1 
ATOM 1433 C CD2 . LEU A 1 185 ? -14.977 10.984  -10.213 1.00 94.41 185 A 1 
ATOM 1434 N N   . LEU A 1 186 ? -18.909 13.068  -7.012  1.00 97.43 186 A 1 
ATOM 1435 C CA  . LEU A 1 186 ? -19.564 13.290  -5.714  1.00 97.53 186 A 1 
ATOM 1436 C C   . LEU A 1 186 ? -20.598 12.211  -5.396  1.00 97.81 186 A 1 
ATOM 1437 O O   . LEU A 1 186 ? -20.669 11.737  -4.260  1.00 97.56 186 A 1 
ATOM 1438 C CB  . LEU A 1 186 ? -20.244 14.671  -5.711  1.00 97.20 186 A 1 
ATOM 1439 C CG  . LEU A 1 186 ? -19.289 15.830  -5.382  1.00 90.78 186 A 1 
ATOM 1440 C CD1 . LEU A 1 186 ? -19.953 17.170  -5.731  1.00 87.59 186 A 1 
ATOM 1441 C CD2 . LEU A 1 186 ? -18.951 15.860  -3.886  1.00 89.03 186 A 1 
ATOM 1442 N N   . GLY A 1 187 ? -21.378 11.777  -6.381  1.00 97.42 187 A 1 
ATOM 1443 C CA  . GLY A 1 187 ? -22.324 10.668  -6.231  1.00 97.29 187 A 1 
ATOM 1444 C C   . GLY A 1 187 ? -21.630 9.366   -5.821  1.00 97.64 187 A 1 
ATOM 1445 O O   . GLY A 1 187 ? -22.081 8.692   -4.901  1.00 96.95 187 A 1 
ATOM 1446 N N   . ARG A 1 188 ? -20.496 9.033   -6.451  1.00 97.55 188 A 1 
ATOM 1447 C CA  . ARG A 1 188 ? -19.699 7.849   -6.100  1.00 97.42 188 A 1 
ATOM 1448 C C   . ARG A 1 188 ? -19.064 7.942   -4.714  1.00 97.92 188 A 1 
ATOM 1449 O O   . ARG A 1 188 ? -19.083 6.957   -3.980  1.00 97.34 188 A 1 
ATOM 1450 C CB  . ARG A 1 188 ? -18.612 7.594   -7.159  1.00 96.42 188 A 1 
ATOM 1451 C CG  . ARG A 1 188 ? -19.147 7.116   -8.507  1.00 87.79 188 A 1 
ATOM 1452 C CD  . ARG A 1 188 ? -19.883 5.789   -8.372  1.00 83.77 188 A 1 
ATOM 1453 N NE  . ARG A 1 188 ? -20.166 5.196   -9.688  1.00 79.78 188 A 1 
ATOM 1454 C CZ  . ARG A 1 188 ? -20.937 4.156   -9.906  1.00 74.64 188 A 1 
ATOM 1455 N NH1 . ARG A 1 188 ? -21.581 3.562   -8.940  1.00 65.43 188 A 1 
ATOM 1456 N NH2 . ARG A 1 188 ? -21.078 3.682   -11.112 1.00 68.01 188 A 1 
ATOM 1457 N N   . VAL A 1 189 ? -18.554 9.107   -4.333  1.00 98.27 189 A 1 
ATOM 1458 C CA  . VAL A 1 189 ? -18.010 9.324   -2.982  1.00 98.33 189 A 1 
ATOM 1459 C C   . VAL A 1 189 ? -19.110 9.149   -1.934  1.00 98.49 189 A 1 
ATOM 1460 O O   . VAL A 1 189 ? -18.899 8.455   -0.944  1.00 98.25 189 A 1 
ATOM 1461 C CB  . VAL A 1 189 ? -17.320 10.694  -2.856  1.00 98.25 189 A 1 
ATOM 1462 C CG1 . VAL A 1 189 ? -16.818 10.932  -1.427  1.00 97.55 189 A 1 
ATOM 1463 C CG2 . VAL A 1 189 ? -16.102 10.776  -3.777  1.00 97.60 189 A 1 
ATOM 1464 N N   . ARG A 1 190 ? -20.315 9.676   -2.182  1.00 98.23 190 A 1 
ATOM 1465 C CA  . ARG A 1 190 ? -21.471 9.508   -1.287  1.00 98.10 190 A 1 
ATOM 1466 C C   . ARG A 1 190 ? -21.960 8.060   -1.197  1.00 98.29 190 A 1 
ATOM 1467 O O   . ARG A 1 190 ? -22.321 7.624   -0.112  1.00 97.92 190 A 1 
ATOM 1468 C CB  . ARG A 1 190 ? -22.614 10.425  -1.730  1.00 97.40 190 A 1 
ATOM 1469 C CG  . ARG A 1 190 ? -22.322 11.884  -1.407  1.00 83.58 190 A 1 
ATOM 1470 C CD  . ARG A 1 190 ? -23.450 12.763  -1.949  1.00 76.52 190 A 1 
ATOM 1471 N NE  . ARG A 1 190 ? -23.208 14.181  -1.680  1.00 66.16 190 A 1 
ATOM 1472 C CZ  . ARG A 1 190 ? -23.957 15.196  -2.066  1.00 57.52 190 A 1 
ATOM 1473 N NH1 . ARG A 1 190 ? -25.063 15.007  -2.740  1.00 51.66 190 A 1 
ATOM 1474 N NH2 . ARG A 1 190 ? -23.605 16.414  -1.770  1.00 50.88 190 A 1 
ATOM 1475 N N   . GLU A 1 191 ? -21.952 7.296   -2.287  1.00 98.15 191 A 1 
ATOM 1476 C CA  . GLU A 1 191 ? -22.236 5.852   -2.243  1.00 97.81 191 A 1 
ATOM 1477 C C   . GLU A 1 191 ? -21.236 5.114   -1.339  1.00 98.18 191 A 1 
ATOM 1478 O O   . GLU A 1 191 ? -21.634 4.264   -0.544  1.00 97.52 191 A 1 
ATOM 1479 C CB  . GLU A 1 191 ? -22.165 5.215   -3.640  1.00 96.25 191 A 1 
ATOM 1480 C CG  . GLU A 1 191 ? -23.420 5.419   -4.499  1.00 83.99 191 A 1 
ATOM 1481 C CD  . GLU A 1 191 ? -23.343 4.664   -5.834  1.00 83.39 191 A 1 
ATOM 1482 O OE1 . GLU A 1 191 ? -24.331 4.726   -6.611  1.00 75.80 191 A 1 
ATOM 1483 O OE2 . GLU A 1 191 ? -22.325 3.982   -6.133  1.00 80.02 191 A 1 
ATOM 1484 N N   . PHE A 1 192 ? -19.948 5.457   -1.448  1.00 98.28 192 A 1 
ATOM 1485 C CA  . PHE A 1 192 ? -18.909 4.856   -0.625  1.00 98.33 192 A 1 
ATOM 1486 C C   . PHE A 1 192 ? -19.043 5.272   0.844   1.00 98.59 192 A 1 
ATOM 1487 O O   . PHE A 1 192 ? -19.029 4.406   1.719   1.00 98.37 192 A 1 
ATOM 1488 C CB  . PHE A 1 192 ? -17.547 5.220   -1.194  1.00 98.14 192 A 1 
ATOM 1489 C CG  . PHE A 1 192 ? -16.408 4.451   -0.549  1.00 98.17 192 A 1 
ATOM 1490 C CD1 . PHE A 1 192 ? -15.474 5.125   0.255   1.00 97.14 192 A 1 
ATOM 1491 C CD2 . PHE A 1 192 ? -16.275 3.072   -0.766  1.00 97.20 192 A 1 
ATOM 1492 C CE1 . PHE A 1 192 ? -14.395 4.416   0.818   1.00 96.37 192 A 1 
ATOM 1493 C CE2 . PHE A 1 192 ? -15.205 2.364   -0.210  1.00 96.37 192 A 1 
ATOM 1494 C CZ  . PHE A 1 192 ? -14.259 3.034   0.580   1.00 96.69 192 A 1 
ATOM 1495 N N   . ARG A 1 193 ? -19.287 6.563   1.118   1.00 98.50 193 A 1 
ATOM 1496 C CA  . ARG A 1 193 ? -19.627 7.078   2.459   1.00 98.50 193 A 1 
ATOM 1497 C C   . ARG A 1 193 ? -20.784 6.291   3.063   1.00 98.61 193 A 1 
ATOM 1498 O O   . ARG A 1 193 ? -20.656 5.789   4.174   1.00 98.44 193 A 1 
ATOM 1499 C CB  . ARG A 1 193 ? -19.928 8.585   2.374   1.00 98.16 193 A 1 
ATOM 1500 C CG  . ARG A 1 193 ? -20.444 9.144   3.711   1.00 97.20 193 A 1 
ATOM 1501 C CD  . ARG A 1 193 ? -20.906 10.601  3.590   1.00 96.10 193 A 1 
ATOM 1502 N NE  . ARG A 1 193 ? -19.834 11.582  3.790   1.00 94.75 193 A 1 
ATOM 1503 C CZ  . ARG A 1 193 ? -19.604 12.270  4.913   1.00 95.97 193 A 1 
ATOM 1504 N NH1 . ARG A 1 193 ? -20.231 12.032  6.034   1.00 89.15 193 A 1 
ATOM 1505 N NH2 . ARG A 1 193 ? -18.750 13.238  4.932   1.00 90.93 193 A 1 
ATOM 1506 N N   . CYS A 1 194 ? -21.871 6.096   2.319   1.00 98.40 194 A 1 
ATOM 1507 C CA  . CYS A 1 194 ? -23.037 5.349   2.774   1.00 98.37 194 A 1 
ATOM 1508 C C   . CYS A 1 194 ? -22.684 3.898   3.145   1.00 98.45 194 A 1 
ATOM 1509 O O   . CYS A 1 194 ? -23.134 3.400   4.184   1.00 98.06 194 A 1 
ATOM 1510 C CB  . CYS A 1 194 ? -24.103 5.417   1.669   1.00 97.70 194 A 1 
ATOM 1511 S SG  . CYS A 1 194 ? -25.662 4.701   2.242   1.00 84.02 194 A 1 
ATOM 1512 N N   . PHE A 1 195 ? -21.845 3.220   2.351   1.00 98.48 195 A 1 
ATOM 1513 C CA  . PHE A 1 195 ? -21.349 1.886   2.697   1.00 98.36 195 A 1 
ATOM 1514 C C   . PHE A 1 195 ? -20.551 1.893   4.010   1.00 98.56 195 A 1 
ATOM 1515 O O   . PHE A 1 195 ? -20.780 1.040   4.864   1.00 98.40 195 A 1 
ATOM 1516 C CB  . PHE A 1 195 ? -20.505 1.323   1.536   1.00 98.14 195 A 1 
ATOM 1517 C CG  . PHE A 1 195 ? -19.604 0.175   1.951   1.00 97.99 195 A 1 
ATOM 1518 C CD1 . PHE A 1 195 ? -18.246 0.419   2.249   1.00 96.87 195 A 1 
ATOM 1519 C CD2 . PHE A 1 195 ? -20.138 -1.105  2.152   1.00 97.00 195 A 1 
ATOM 1520 C CE1 . PHE A 1 195 ? -17.443 -0.613  2.754   1.00 96.19 195 A 1 
ATOM 1521 C CE2 . PHE A 1 195 ? -19.338 -2.142  2.651   1.00 96.08 195 A 1 
ATOM 1522 C CZ  . PHE A 1 195 ? -17.985 -1.896  2.961   1.00 96.28 195 A 1 
ATOM 1523 N N   . LEU A 1 196 ? -19.645 2.859   4.189   1.00 98.67 196 A 1 
ATOM 1524 C CA  . LEU A 1 196 ? -18.836 2.971   5.401   1.00 98.65 196 A 1 
ATOM 1525 C C   . LEU A 1 196 ? -19.702 3.239   6.634   1.00 98.76 196 A 1 
ATOM 1526 O O   . LEU A 1 196 ? -19.576 2.545   7.641   1.00 98.50 196 A 1 
ATOM 1527 C CB  . LEU A 1 196 ? -17.789 4.086   5.229   1.00 98.59 196 A 1 
ATOM 1528 C CG  . LEU A 1 196 ? -16.720 3.862   4.143   1.00 98.26 196 A 1 
ATOM 1529 C CD1 . LEU A 1 196 ? -15.799 5.075   4.102   1.00 97.89 196 A 1 
ATOM 1530 C CD2 . LEU A 1 196 ? -15.876 2.617   4.393   1.00 97.67 196 A 1 
ATOM 1531 N N   . GLU A 1 197 ? -20.631 4.195   6.527   1.00 98.65 197 A 1 
ATOM 1532 C CA  . GLU A 1 197 ? -21.518 4.601   7.620   1.00 98.62 197 A 1 
ATOM 1533 C C   . GLU A 1 197 ? -22.501 3.492   8.023   1.00 98.50 197 A 1 
ATOM 1534 O O   . GLU A 1 197 ? -22.838 3.369   9.197   1.00 97.87 197 A 1 
ATOM 1535 C CB  . GLU A 1 197 ? -22.289 5.858   7.211   1.00 98.54 197 A 1 
ATOM 1536 C CG  . GLU A 1 197 ? -21.372 7.080   7.173   1.00 98.34 197 A 1 
ATOM 1537 C CD  . GLU A 1 197 ? -22.078 8.378   6.749   1.00 98.37 197 A 1 
ATOM 1538 O OE1 . GLU A 1 197 ? -21.550 9.459   7.081   1.00 95.85 197 A 1 
ATOM 1539 O OE2 . GLU A 1 197 ? -23.132 8.302   6.072   1.00 96.39 197 A 1 
ATOM 1540 N N   . GLN A 1 198 ? -22.931 2.644   7.084   1.00 98.50 198 A 1 
ATOM 1541 C CA  . GLN A 1 198 ? -23.836 1.536   7.368   1.00 98.48 198 A 1 
ATOM 1542 C C   . GLN A 1 198 ? -23.105 0.269   7.835   1.00 98.52 198 A 1 
ATOM 1543 O O   . GLN A 1 198 ? -23.584 -0.407  8.745   1.00 97.81 198 A 1 
ATOM 1544 C CB  . GLN A 1 198 ? -24.679 1.223   6.125   1.00 97.68 198 A 1 
ATOM 1545 C CG  . GLN A 1 198 ? -25.710 2.328   5.865   1.00 88.85 198 A 1 
ATOM 1546 C CD  . GLN A 1 198 ? -26.593 2.048   4.650   1.00 80.48 198 A 1 
ATOM 1547 O OE1 . GLN A 1 198 ? -26.493 1.039   3.958   1.00 71.42 198 A 1 
ATOM 1548 N NE2 . GLN A 1 198 ? -27.509 2.934   4.355   1.00 67.07 198 A 1 
ATOM 1549 N N   . THR A 1 199 ? -21.989 -0.084  7.204   1.00 98.42 199 A 1 
ATOM 1550 C CA  . THR A 1 199 ? -21.377 -1.408  7.345   1.00 98.43 199 A 1 
ATOM 1551 C C   . THR A 1 199 ? -20.125 -1.381  8.205   1.00 98.57 199 A 1 
ATOM 1552 O O   . THR A 1 199 ? -19.992 -2.215  9.104   1.00 97.92 199 A 1 
ATOM 1553 C CB  . THR A 1 199 ? -21.077 -2.024  5.967   1.00 98.03 199 A 1 
ATOM 1554 O OG1 . THR A 1 199 ? -22.239 -1.983  5.154   1.00 95.09 199 A 1 
ATOM 1555 C CG2 . THR A 1 199 ? -20.665 -3.490  6.063   1.00 94.53 199 A 1 
ATOM 1556 N N   . LEU A 1 200 ? -19.212 -0.436  7.969   1.00 98.62 200 A 1 
ATOM 1557 C CA  . LEU A 1 200 ? -17.952 -0.368  8.701   1.00 98.67 200 A 1 
ATOM 1558 C C   . LEU A 1 200 ? -18.123 0.301   10.066  1.00 98.73 200 A 1 
ATOM 1559 O O   . LEU A 1 200 ? -17.683 -0.248  11.074  1.00 98.42 200 A 1 
ATOM 1560 C CB  . LEU A 1 200 ? -16.894 0.332   7.832   1.00 98.56 200 A 1 
ATOM 1561 C CG  . LEU A 1 200 ? -15.499 0.409   8.482   1.00 97.81 200 A 1 
ATOM 1562 C CD1 . LEU A 1 200 ? -14.927 -0.963  8.819   1.00 96.43 200 A 1 
ATOM 1563 C CD2 . LEU A 1 200 ? -14.532 1.098   7.529   1.00 96.20 200 A 1 
ATOM 1564 N N   . TYR A 1 201 ? -18.774 1.457   10.111  1.00 98.60 201 A 1 
ATOM 1565 C CA  . TYR A 1 201 ? -18.887 2.236   11.344  1.00 98.62 201 A 1 
ATOM 1566 C C   . TYR A 1 201 ? -20.239 2.076   12.043  1.00 98.56 201 A 1 
ATOM 1567 O O   . TYR A 1 201 ? -20.286 2.161   13.271  1.00 97.14 201 A 1 
ATOM 1568 C CB  . TYR A 1 201 ? -18.564 3.714   11.057  1.00 98.61 201 A 1 
ATOM 1569 C CG  . TYR A 1 201 ? -17.220 3.925   10.401  1.00 98.73 201 A 1 
ATOM 1570 C CD1 . TYR A 1 201 ? -16.032 3.534   11.053  1.00 98.28 201 A 1 
ATOM 1571 C CD2 . TYR A 1 201 ? -17.139 4.507   9.127   1.00 98.27 201 A 1 
ATOM 1572 C CE1 . TYR A 1 201 ? -14.785 3.710   10.437  1.00 98.05 201 A 1 
ATOM 1573 C CE2 . TYR A 1 201 ? -15.896 4.693   8.501   1.00 98.08 201 A 1 
ATOM 1574 C CZ  . TYR A 1 201 ? -14.716 4.291   9.159   1.00 98.37 201 A 1 
ATOM 1575 O OH  . TYR A 1 201 ? -13.514 4.458   8.539   1.00 97.82 201 A 1 
ATOM 1576 N N   . ALA A 1 202 ? -21.312 1.826   11.301  1.00 98.56 202 A 1 
ATOM 1577 C CA  . ALA A 1 202 ? -22.682 1.954   11.782  1.00 98.45 202 A 1 
ATOM 1578 C C   . ALA A 1 202 ? -22.901 3.289   12.532  1.00 98.40 202 A 1 
ATOM 1579 O O   . ALA A 1 202 ? -23.499 3.327   13.614  1.00 97.38 202 A 1 
ATOM 1580 C CB  . ALA A 1 202 ? -23.091 0.699   12.564  1.00 98.11 202 A 1 
ATOM 1581 N N   . ALA A 1 203 ? -22.345 4.359   11.983  1.00 98.27 203 A 1 
ATOM 1582 C CA  . ALA A 1 203 ? -22.356 5.721   12.493  1.00 98.37 203 A 1 
ATOM 1583 C C   . ALA A 1 203 ? -21.964 6.681   11.360  1.00 98.60 203 A 1 
ATOM 1584 O O   . ALA A 1 203 ? -21.288 6.246   10.419  1.00 98.21 203 A 1 
ATOM 1585 C CB  . ALA A 1 203 ? -21.356 5.829   13.655  1.00 97.57 203 A 1 
ATOM 1586 N N   . PRO A 1 204 ? -22.330 7.969   11.451  1.00 98.46 204 A 1 
ATOM 1587 C CA  . PRO A 1 204 ? -21.768 9.003   10.590  1.00 98.37 204 A 1 
ATOM 1588 C C   . PRO A 1 204 ? -20.238 9.046   10.677  1.00 98.57 204 A 1 
ATOM 1589 O O   . PRO A 1 204 ? -19.660 8.772   11.728  1.00 98.22 204 A 1 
ATOM 1590 C CB  . PRO A 1 204 ? -22.388 10.324  11.070  1.00 97.92 204 A 1 
ATOM 1591 C CG  . PRO A 1 204 ? -23.660 9.890   11.802  1.00 96.61 204 A 1 
ATOM 1592 C CD  . PRO A 1 204 ? -23.267 8.543   12.397  1.00 98.15 204 A 1 
ATOM 1593 N N   . LEU A 1 205 ? -19.570 9.392   9.577   1.00 98.42 205 A 1 
ATOM 1594 C CA  . LEU A 1 205 ? -18.106 9.527   9.571   1.00 98.45 205 A 1 
ATOM 1595 C C   . LEU A 1 205 ? -17.640 10.591  10.563  1.00 98.37 205 A 1 
ATOM 1596 O O   . LEU A 1 205 ? -16.616 10.416  11.231  1.00 97.63 205 A 1 
ATOM 1597 C CB  . LEU A 1 205 ? -17.596 9.880   8.163   1.00 98.08 205 A 1 
ATOM 1598 C CG  . LEU A 1 205 ? -17.889 8.850   7.055   1.00 96.43 205 A 1 
ATOM 1599 C CD1 . LEU A 1 205 ? -17.147 9.272   5.788   1.00 95.76 205 A 1 
ATOM 1600 C CD2 . LEU A 1 205 ? -17.431 7.442   7.412   1.00 95.49 205 A 1 
ATOM 1601 N N   . GLU A 1 206 ? -18.415 11.668  10.691  1.00 98.34 206 A 1 
ATOM 1602 C CA  . GLU A 1 206 ? -18.159 12.789  11.584  1.00 98.01 206 A 1 
ATOM 1603 C C   . GLU A 1 206 ? -18.122 12.344  13.056  1.00 98.01 206 A 1 
ATOM 1604 O O   . GLU A 1 206 ? -17.253 12.793  13.798  1.00 97.20 206 A 1 
ATOM 1605 C CB  . GLU A 1 206 ? -19.219 13.881  11.372  1.00 97.43 206 A 1 
ATOM 1606 C CG  . GLU A 1 206 ? -19.160 14.580  9.993   1.00 93.75 206 A 1 
ATOM 1607 C CD  . GLU A 1 206 ? -19.605 13.725  8.790   1.00 90.47 206 A 1 
ATOM 1608 O OE1 . GLU A 1 206 ? -19.192 14.039  7.652   1.00 80.87 206 A 1 
ATOM 1609 O OE2 . GLU A 1 206 ? -20.330 12.717  8.969   1.00 84.92 206 A 1 
ATOM 1610 N N   . ASP A 1 207 ? -18.978 11.400  13.454  1.00 98.20 207 A 1 
ATOM 1611 C CA  . ASP A 1 207 ? -18.972 10.855  14.817  1.00 98.15 207 A 1 
ATOM 1612 C C   . ASP A 1 207 ? -17.695 10.052  15.095  1.00 98.34 207 A 1 
ATOM 1613 O O   . ASP A 1 207 ? -17.136 10.105  16.186  1.00 97.83 207 A 1 
ATOM 1614 C CB  . ASP A 1 207 ? -20.186 9.935   15.044  1.00 97.63 207 A 1 
ATOM 1615 C CG  . ASP A 1 207 ? -21.533 10.639  15.141  1.00 96.39 207 A 1 
ATOM 1616 O OD1 . ASP A 1 207 ? -21.590 11.887  15.068  1.00 94.02 207 A 1 
ATOM 1617 O OD2 . ASP A 1 207 ? -22.532 9.896   15.330  1.00 93.44 207 A 1 
ATOM 1618 N N   . VAL A 1 208 ? -17.191 9.312   14.079  1.00 98.32 208 A 1 
ATOM 1619 C CA  . VAL A 1 208 ? -15.944 8.545   14.198  1.00 98.33 208 A 1 
ATOM 1620 C C   . VAL A 1 208 ? -14.738 9.478   14.258  1.00 98.30 208 A 1 
ATOM 1621 O O   . VAL A 1 208 ? -13.838 9.260   15.058  1.00 97.92 208 A 1 
ATOM 1622 C CB  . VAL A 1 208 ? -15.795 7.536   13.038  1.00 98.07 208 A 1 
ATOM 1623 C CG1 . VAL A 1 208 ? -14.509 6.713   13.152  1.00 97.06 208 A 1 
ATOM 1624 C CG2 . VAL A 1 208 ? -16.972 6.557   13.009  1.00 97.19 208 A 1 
ATOM 1625 N N   . VAL A 1 209 ? -14.729 10.537  13.443  1.00 98.13 209 A 1 
ATOM 1626 C CA  . VAL A 1 209 ? -13.656 11.544  13.439  1.00 97.79 209 A 1 
ATOM 1627 C C   . VAL A 1 209 ? -13.642 12.357  14.739  1.00 97.85 209 A 1 
ATOM 1628 O O   . VAL A 1 209 ? -12.570 12.770  15.185  1.00 96.76 209 A 1 
ATOM 1629 C CB  . VAL A 1 209 ? -13.783 12.455  12.200  1.00 96.46 209 A 1 
ATOM 1630 C CG1 . VAL A 1 209 ? -12.761 13.603  12.197  1.00 92.40 209 A 1 
ATOM 1631 C CG2 . VAL A 1 209 ? -13.530 11.651  10.915  1.00 93.05 209 A 1 
ATOM 1632 N N   . ALA A 1 210 ? -14.796 12.557  15.365  1.00 98.21 210 A 1 
ATOM 1633 C CA  . ALA A 1 210 ? -14.932 13.277  16.628  1.00 98.16 210 A 1 
ATOM 1634 C C   . ALA A 1 210 ? -14.449 12.479  17.858  1.00 98.24 210 A 1 
ATOM 1635 O O   . ALA A 1 210 ? -14.328 13.055  18.940  1.00 97.45 210 A 1 
ATOM 1636 C CB  . ALA A 1 210 ? -16.391 13.712  16.781  1.00 97.36 210 A 1 
ATOM 1637 N N   . LEU A 1 211 ? -14.162 11.185  17.715  1.00 98.27 211 A 1 
ATOM 1638 C CA  . LEU A 1 211 ? -13.579 10.398  18.799  1.00 98.22 211 A 1 
ATOM 1639 C C   . LEU A 1 211 ? -12.144 10.873  19.066  1.00 98.22 211 A 1 
ATOM 1640 O O   . LEU A 1 211 ? -11.250 10.707  18.244  1.00 97.32 211 A 1 
ATOM 1641 C CB  . LEU A 1 211 ? -13.618 8.888   18.457  1.00 98.02 211 A 1 
ATOM 1642 C CG  . LEU A 1 211 ? -15.026 8.310   18.237  1.00 97.48 211 A 1 
ATOM 1643 C CD1 . LEU A 1 211 ? -14.926 6.852   17.779  1.00 96.57 211 A 1 
ATOM 1644 C CD2 . LEU A 1 211 ? -15.885 8.340   19.510  1.00 96.26 211 A 1 
ATOM 1645 N N   . ASP A 1 212 ? -11.936 11.462  20.237  1.00 98.26 212 A 1 
ATOM 1646 C CA  . ASP A 1 212 ? -10.724 12.195  20.602  1.00 98.08 212 A 1 
ATOM 1647 C C   . ASP A 1 212 ? -9.791  11.446  21.560  1.00 98.31 212 A 1 
ATOM 1648 O O   . ASP A 1 212 ? -8.690  11.905  21.864  1.00 97.01 212 A 1 
ATOM 1649 C CB  . ASP A 1 212 ? -11.134 13.558  21.179  1.00 96.52 212 A 1 
ATOM 1650 C CG  . ASP A 1 212 ? -11.925 13.484  22.495  1.00 95.07 212 A 1 
ATOM 1651 O OD1 . ASP A 1 212 ? -12.281 12.365  22.942  1.00 90.11 212 A 1 
ATOM 1652 O OD2 . ASP A 1 212 ? -12.180 14.565  23.071  1.00 89.48 212 A 1 
ATOM 1653 N N   . SER A 1 213 ? -10.227 10.278  22.050  1.00 98.56 213 A 1 
ATOM 1654 C CA  . SER A 1 213 ? -9.500  9.478   23.024  1.00 98.65 213 A 1 
ATOM 1655 C C   . SER A 1 213 ? -9.956  8.018   22.991  1.00 98.72 213 A 1 
ATOM 1656 O O   . SER A 1 213 ? -11.054 7.696   22.529  1.00 98.48 213 A 1 
ATOM 1657 C CB  . SER A 1 213 ? -9.729  10.050  24.435  1.00 98.15 213 A 1 
ATOM 1658 O OG  . SER A 1 213 ? -11.116 10.104  24.734  1.00 97.06 213 A 1 
ATOM 1659 N N   . GLU A 1 214 ? -9.154  7.111   23.555  1.00 98.65 214 A 1 
ATOM 1660 C CA  . GLU A 1 214 ? -9.591  5.723   23.741  1.00 98.65 214 A 1 
ATOM 1661 C C   . GLU A 1 214 ? -10.798 5.626   24.679  1.00 98.71 214 A 1 
ATOM 1662 O O   . GLU A 1 214 ? -11.684 4.804   24.456  1.00 98.41 214 A 1 
ATOM 1663 C CB  . GLU A 1 214 ? -8.454  4.862   24.294  1.00 98.05 214 A 1 
ATOM 1664 C CG  . GLU A 1 214 ? -7.381  4.577   23.237  1.00 95.71 214 A 1 
ATOM 1665 C CD  . GLU A 1 214 ? -6.470  3.458   23.743  1.00 96.85 214 A 1 
ATOM 1666 O OE1 . GLU A 1 214 ? -6.612  2.291   23.296  1.00 92.71 214 A 1 
ATOM 1667 O OE2 . GLU A 1 214 ? -5.643  3.699   24.643  1.00 94.07 214 A 1 
ATOM 1668 N N   . VAL A 1 215 ? -10.910 6.482   25.680  1.00 98.78 215 A 1 
ATOM 1669 C CA  . VAL A 1 215 ? -12.084 6.524   26.567  1.00 98.77 215 A 1 
ATOM 1670 C C   . VAL A 1 215 ? -13.354 6.837   25.765  1.00 98.84 215 A 1 
ATOM 1671 O O   . VAL A 1 215 ? -14.382 6.190   25.966  1.00 98.48 215 A 1 
ATOM 1672 C CB  . VAL A 1 215 ? -11.889 7.549   27.704  1.00 98.27 215 A 1 
ATOM 1673 C CG1 . VAL A 1 215 ? -13.150 7.699   28.565  1.00 91.73 215 A 1 
ATOM 1674 C CG2 . VAL A 1 215 ? -10.746 7.118   28.629  1.00 92.82 215 A 1 
ATOM 1675 N N   . ALA A 1 216 ? -13.287 7.803   24.843  1.00 98.74 216 A 1 
ATOM 1676 C CA  . ALA A 1 216 ? -14.397 8.118   23.950  1.00 98.77 216 A 1 
ATOM 1677 C C   . ALA A 1 216 ? -14.699 6.950   22.996  1.00 98.82 216 A 1 
ATOM 1678 O O   . ALA A 1 216 ? -15.863 6.553   22.869  1.00 98.61 216 A 1 
ATOM 1679 C CB  . ALA A 1 216 ? -14.069 9.410   23.196  1.00 98.60 216 A 1 
ATOM 1680 N N   . LEU A 1 217 ? -13.669 6.327   22.418  1.00 98.75 217 A 1 
ATOM 1681 C CA  . LEU A 1 217 ? -13.793 5.169   21.528  1.00 98.79 217 A 1 
ATOM 1682 C C   . LEU A 1 217 ? -14.507 4.002   22.216  1.00 98.81 217 A 1 
ATOM 1683 O O   . LEU A 1 217 ? -15.470 3.462   21.682  1.00 98.72 217 A 1 
ATOM 1684 C CB  . LEU A 1 217 ? -12.386 4.749   21.057  1.00 98.72 217 A 1 
ATOM 1685 C CG  . LEU A 1 217 ? -12.372 3.501   20.138  1.00 98.52 217 A 1 
ATOM 1686 C CD1 . LEU A 1 217 ? -12.976 3.792   18.768  1.00 98.01 217 A 1 
ATOM 1687 C CD2 . LEU A 1 217 ? -10.932 3.016   19.953  1.00 97.95 217 A 1 
ATOM 1688 N N   . TRP A 1 218 ? -14.070 3.621   23.415  1.00 98.72 218 A 1 
ATOM 1689 C CA  . TRP A 1 218 ? -14.647 2.487   24.137  1.00 98.61 218 A 1 
ATOM 1690 C C   . TRP A 1 218 ? -16.045 2.787   24.676  1.00 98.60 218 A 1 
ATOM 1691 O O   . TRP A 1 218 ? -16.889 1.890   24.711  1.00 98.23 218 A 1 
ATOM 1692 C CB  . TRP A 1 218 ? -13.688 2.036   25.243  1.00 98.47 218 A 1 
ATOM 1693 C CG  . TRP A 1 218 ? -12.484 1.317   24.706  1.00 98.18 218 A 1 
ATOM 1694 C CD1 . TRP A 1 218 ? -11.223 1.798   24.671  1.00 96.55 218 A 1 
ATOM 1695 C CD2 . TRP A 1 218 ? -12.437 0.006   24.063  1.00 97.74 218 A 1 
ATOM 1696 N NE1 . TRP A 1 218 ? -10.383 0.872   24.049  1.00 96.03 218 A 1 
ATOM 1697 C CE2 . TRP A 1 218 ? -11.094 -0.230  23.657  1.00 96.90 218 A 1 
ATOM 1698 C CE3 . TRP A 1 218 ? -13.396 -0.985  23.786  1.00 96.16 218 A 1 
ATOM 1699 C CZ2 . TRP A 1 218 ? -10.716 -1.412  22.981  1.00 95.91 218 A 1 
ATOM 1700 C CZ3 . TRP A 1 218 ? -13.019 -2.160  23.117  1.00 94.93 218 A 1 
ATOM 1701 C CH2 . TRP A 1 218 ? -11.693 -2.371  22.718  1.00 94.87 218 A 1 
ATOM 1702 N N   . ARG A 1 219 ? -16.339 4.047   25.002  1.00 98.64 219 A 1 
ATOM 1703 C CA  . ARG A 1 219 ? -17.710 4.470   25.314  1.00 98.58 219 A 1 
ATOM 1704 C C   . ARG A 1 219 ? -18.616 4.341   24.079  1.00 98.62 219 A 1 
ATOM 1705 O O   . ARG A 1 219 ? -19.727 3.832   24.196  1.00 98.12 219 A 1 
ATOM 1706 C CB  . ARG A 1 219 ? -17.697 5.899   25.871  1.00 98.00 219 A 1 
ATOM 1707 C CG  . ARG A 1 219 ? -19.084 6.328   26.380  1.00 85.19 219 A 1 
ATOM 1708 C CD  . ARG A 1 219 ? -19.069 7.787   26.870  1.00 84.42 219 A 1 
ATOM 1709 N NE  . ARG A 1 219 ? -18.210 7.965   28.059  1.00 73.86 219 A 1 
ATOM 1710 C CZ  . ARG A 1 219 ? -17.761 9.119   28.537  1.00 67.33 219 A 1 
ATOM 1711 N NH1 . ARG A 1 219 ? -18.063 10.262  27.970  1.00 60.56 219 A 1 
ATOM 1712 N NH2 . ARG A 1 219 ? -16.995 9.144   29.595  1.00 58.59 219 A 1 
ATOM 1713 N N   . TRP A 1 220 ? -18.128 4.763   22.916  1.00 98.63 220 A 1 
ATOM 1714 C CA  . TRP A 1 220 ? -18.833 4.616   21.641  1.00 98.60 220 A 1 
ATOM 1715 C C   . TRP A 1 220 ? -19.019 3.149   21.246  1.00 98.65 220 A 1 
ATOM 1716 O O   . TRP A 1 220 ? -20.107 2.760   20.805  1.00 98.41 220 A 1 
ATOM 1717 C CB  . TRP A 1 220 ? -18.078 5.400   20.568  1.00 98.51 220 A 1 
ATOM 1718 C CG  . TRP A 1 220 ? -18.622 5.254   19.187  1.00 98.53 220 A 1 
ATOM 1719 C CD1 . TRP A 1 220 ? -19.583 6.019   18.622  1.00 97.96 220 A 1 
ATOM 1720 C CD2 . TRP A 1 220 ? -18.230 4.281   18.166  1.00 98.39 220 A 1 
ATOM 1721 N NE1 . TRP A 1 220 ? -19.800 5.607   17.319  1.00 97.77 220 A 1 
ATOM 1722 C CE2 . TRP A 1 220 ? -18.986 4.548   16.994  1.00 98.12 220 A 1 
ATOM 1723 C CE3 . TRP A 1 220 ? -17.290 3.226   18.126  1.00 97.97 220 A 1 
ATOM 1724 C CZ2 . TRP A 1 220 ? -18.808 3.798   15.804  1.00 97.63 220 A 1 
ATOM 1725 C CZ3 . TRP A 1 220 ? -17.125 2.480   16.945  1.00 97.34 220 A 1 
ATOM 1726 C CH2 . TRP A 1 220 ? -17.866 2.762   15.794  1.00 97.28 220 A 1 
ATOM 1727 N N   . HIS A 1 221 ? -18.022 2.308   21.483  1.00 98.69 221 A 1 
ATOM 1728 C CA  . HIS A 1 221 ? -18.125 0.856   21.323  1.00 98.63 221 A 1 
ATOM 1729 C C   . HIS A 1 221 ? -19.233 0.277   22.206  1.00 98.50 221 A 1 
ATOM 1730 O O   . HIS A 1 221 ? -20.129 -0.413  21.712  1.00 98.19 221 A 1 
ATOM 1731 C CB  . HIS A 1 221 ? -16.763 0.210   21.636  1.00 98.56 221 A 1 
ATOM 1732 C CG  . HIS A 1 221 ? -16.820 -1.289  21.716  1.00 98.55 221 A 1 
ATOM 1733 N ND1 . HIS A 1 221 ? -17.062 -2.037  22.863  1.00 92.25 221 A 1 
ATOM 1734 C CD2 . HIS A 1 221 ? -16.675 -2.176  20.674  1.00 91.95 221 A 1 
ATOM 1735 C CE1 . HIS A 1 221 ? -17.048 -3.332  22.517  1.00 93.96 221 A 1 
ATOM 1736 N NE2 . HIS A 1 221 ? -16.822 -3.449  21.202  1.00 95.10 221 A 1 
ATOM 1737 N N   . ALA A 1 222 ? -19.237 0.619   23.499  1.00 98.46 222 A 1 
ATOM 1738 C CA  . ALA A 1 222 ? -20.173 0.085   24.488  1.00 98.32 222 A 1 
ATOM 1739 C C   . ALA A 1 222 ? -21.647 0.453   24.222  1.00 98.13 222 A 1 
ATOM 1740 O O   . ALA A 1 222 ? -22.532 -0.261  24.675  1.00 96.90 222 A 1 
ATOM 1741 C CB  . ALA A 1 222 ? -19.730 0.567   25.878  1.00 97.80 222 A 1 
ATOM 1742 N N   . GLN A 1 223 ? -21.921 1.522   23.468  1.00 98.06 223 A 1 
ATOM 1743 C CA  . GLN A 1 223 ? -23.295 1.893   23.087  1.00 97.31 223 A 1 
ATOM 1744 C C   . GLN A 1 223 ? -23.981 0.822   22.231  1.00 97.40 223 A 1 
ATOM 1745 O O   . GLN A 1 223 ? -25.184 0.623   22.351  1.00 95.22 223 A 1 
ATOM 1746 C CB  . GLN A 1 223 ? -23.288 3.219   22.322  1.00 95.68 223 A 1 
ATOM 1747 C CG  . GLN A 1 223 ? -22.971 4.436   23.210  1.00 85.98 223 A 1 
ATOM 1748 C CD  . GLN A 1 223 ? -22.770 5.720   22.397  1.00 80.61 223 A 1 
ATOM 1749 O OE1 . GLN A 1 223 ? -22.834 5.742   21.182  1.00 72.91 223 A 1 
ATOM 1750 N NE2 . GLN A 1 223 ? -22.515 6.839   23.051  1.00 70.81 223 A 1 
ATOM 1751 N N   . ALA A 1 224 ? -23.228 0.149   21.362  1.00 96.96 224 A 1 
ATOM 1752 C CA  . ALA A 1 224 ? -23.754 -0.883  20.473  1.00 97.04 224 A 1 
ATOM 1753 C C   . ALA A 1 224 ? -22.616 -1.808  19.988  1.00 97.53 224 A 1 
ATOM 1754 O O   . ALA A 1 224 ? -22.216 -1.716  18.828  1.00 95.77 224 A 1 
ATOM 1755 C CB  . ALA A 1 224 ? -24.497 -0.203  19.305  1.00 95.18 224 A 1 
ATOM 1756 N N   . PRO A 1 225 ? -22.114 -2.739  20.835  1.00 96.82 225 A 1 
ATOM 1757 C CA  . PRO A 1 225 ? -20.898 -3.502  20.542  1.00 96.40 225 A 1 
ATOM 1758 C C   . PRO A 1 225 ? -20.928 -4.322  19.241  1.00 96.62 225 A 1 
ATOM 1759 O O   . PRO A 1 225 ? -19.891 -4.622  18.658  1.00 94.28 225 A 1 
ATOM 1760 C CB  . PRO A 1 225 ? -20.686 -4.414  21.754  1.00 95.23 225 A 1 
ATOM 1761 C CG  . PRO A 1 225 ? -21.373 -3.661  22.885  1.00 93.41 225 A 1 
ATOM 1762 C CD  . PRO A 1 225 ? -22.555 -2.995  22.198  1.00 96.39 225 A 1 
ATOM 1763 N N   . GLN A 1 226 ? -22.122 -4.678  18.762  1.00 96.64 226 A 1 
ATOM 1764 C CA  . GLN A 1 226 ? -22.325 -5.440  17.535  1.00 96.12 226 A 1 
ATOM 1765 C C   . GLN A 1 226 ? -22.639 -4.563  16.310  1.00 96.94 226 A 1 
ATOM 1766 O O   . GLN A 1 226 ? -22.822 -5.090  15.212  1.00 94.86 226 A 1 
ATOM 1767 C CB  . GLN A 1 226 ? -23.419 -6.492  17.756  1.00 93.97 226 A 1 
ATOM 1768 C CG  . GLN A 1 226 ? -23.017 -7.541  18.810  1.00 87.50 226 A 1 
ATOM 1769 C CD  . GLN A 1 226 ? -24.050 -8.666  18.937  1.00 79.35 226 A 1 
ATOM 1770 O OE1 . GLN A 1 226 ? -25.166 -8.578  18.463  1.00 69.54 226 A 1 
ATOM 1771 N NE2 . GLN A 1 226 ? -23.704 -9.754  19.585  1.00 67.09 226 A 1 
ATOM 1772 N N   . ALA A 1 227 ? -22.728 -3.238  16.475  1.00 97.32 227 A 1 
ATOM 1773 C CA  . ALA A 1 227 ? -23.070 -2.332  15.388  1.00 97.46 227 A 1 
ATOM 1774 C C   . ALA A 1 227 ? -21.828 -1.942  14.577  1.00 97.52 227 A 1 
ATOM 1775 O O   . ALA A 1 227 ? -20.997 -1.148  15.023  1.00 95.13 227 A 1 
ATOM 1776 C CB  . ALA A 1 227 ? -23.824 -1.123  15.953  1.00 96.77 227 A 1 
ATOM 1777 N N   . GLY A 1 228 ? -21.736 -2.468  13.368  1.00 97.66 228 A 1 
ATOM 1778 C CA  . GLY A 1 228 ? -20.647 -2.182  12.436  1.00 97.99 228 A 1 
ATOM 1779 C C   . GLY A 1 228 ? -19.373 -2.983  12.688  1.00 98.46 228 A 1 
ATOM 1780 O O   . GLY A 1 228 ? -19.182 -3.608  13.734  1.00 97.73 228 A 1 
ATOM 1781 N N   . ASP A 1 229 ? -18.499 -2.972  11.700  1.00 98.50 229 A 1 
ATOM 1782 C CA  . ASP A 1 229 ? -17.304 -3.822  11.680  1.00 98.65 229 A 1 
ATOM 1783 C C   . ASP A 1 229 ? -16.144 -3.224  12.483  1.00 98.78 229 A 1 
ATOM 1784 O O   . ASP A 1 229 ? -15.349 -3.985  13.029  1.00 98.56 229 A 1 
ATOM 1785 C CB  . ASP A 1 229 ? -16.922 -4.105  10.220  1.00 98.54 229 A 1 
ATOM 1786 C CG  . ASP A 1 229 ? -17.982 -4.925  9.490   1.00 98.34 229 A 1 
ATOM 1787 O OD1 . ASP A 1 229 ? -18.676 -5.737  10.144  1.00 96.86 229 A 1 
ATOM 1788 O OD2 . ASP A 1 229 ? -18.123 -4.757  8.267   1.00 96.64 229 A 1 
ATOM 1789 N N   . LEU A 1 230 ? -16.096 -1.901  12.678  1.00 98.75 230 A 1 
ATOM 1790 C CA  . LEU A 1 230 ? -15.150 -1.277  13.606  1.00 98.82 230 A 1 
ATOM 1791 C C   . LEU A 1 230 ? -15.392 -1.751  15.043  1.00 98.86 230 A 1 
ATOM 1792 O O   . LEU A 1 230 ? -14.450 -2.166  15.711  1.00 98.76 230 A 1 
ATOM 1793 C CB  . LEU A 1 230 ? -15.216 0.258   13.488  1.00 98.77 230 A 1 
ATOM 1794 C CG  . LEU A 1 230 ? -14.387 1.023   14.538  1.00 98.52 230 A 1 
ATOM 1795 C CD1 . LEU A 1 230 ? -12.904 0.654   14.532  1.00 98.12 230 A 1 
ATOM 1796 C CD2 . LEU A 1 230 ? -14.487 2.529   14.307  1.00 98.04 230 A 1 
ATOM 1797 N N   . ARG A 1 231 ? -16.636 -1.768  15.507  1.00 98.71 231 A 1 
ATOM 1798 C CA  . ARG A 1 231 ? -16.949 -2.263  16.861  1.00 98.70 231 A 1 
ATOM 1799 C C   . ARG A 1 231 ? -16.671 -3.756  17.006  1.00 98.78 231 A 1 
ATOM 1800 O O   . ARG A 1 231 ? -16.144 -4.177  18.040  1.00 98.59 231 A 1 
ATOM 1801 C CB  . ARG A 1 231 ? -18.401 -1.957  17.229  1.00 98.53 231 A 1 
ATOM 1802 C CG  . ARG A 1 231 ? -18.643 -0.459  17.457  1.00 97.70 231 A 1 
ATOM 1803 C CD  . ARG A 1 231 ? -20.071 -0.256  17.979  1.00 96.88 231 A 1 
ATOM 1804 N NE  . ARG A 1 231 ? -20.421 1.161   18.190  1.00 95.38 231 A 1 
ATOM 1805 C CZ  . ARG A 1 231 ? -21.014 1.953   17.320  1.00 96.00 231 A 1 
ATOM 1806 N NH1 . ARG A 1 231 ? -21.282 1.596   16.097  1.00 90.02 231 A 1 
ATOM 1807 N NH2 . ARG A 1 231 ? -21.372 3.161   17.674  1.00 91.89 231 A 1 
ATOM 1808 N N   . CYS A 1 232 ? -16.945 -4.543  15.970  1.00 98.60 232 A 1 
ATOM 1809 C CA  . CYS A 1 232 ? -16.574 -5.959  15.935  1.00 98.65 232 A 1 
ATOM 1810 C C   . CYS A 1 232 ? -15.051 -6.133  16.049  1.00 98.78 232 A 1 
ATOM 1811 O O   . CYS A 1 232 ? -14.574 -6.910  16.882  1.00 98.60 232 A 1 
ATOM 1812 C CB  . CYS A 1 232 ? -17.132 -6.582  14.653  1.00 98.40 232 A 1 
ATOM 1813 S SG  . CYS A 1 232 ? -16.836 -8.385  14.652  1.00 96.63 232 A 1 
ATOM 1814 N N   . PHE A 1 233 ? -14.276 -5.360  15.292  1.00 98.89 233 A 1 
ATOM 1815 C CA  . PHE A 1 233 ? -12.820 -5.340  15.391  1.00 98.85 233 A 1 
ATOM 1816 C C   . PHE A 1 233 ? -12.349 -4.948  16.798  1.00 98.89 233 A 1 
ATOM 1817 O O   . PHE A 1 233 ? -11.475 -5.613  17.337  1.00 98.82 233 A 1 
ATOM 1818 C CB  . PHE A 1 233 ? -12.230 -4.400  14.331  1.00 98.83 233 A 1 
ATOM 1819 C CG  . PHE A 1 233 ? -10.784 -4.022  14.600  1.00 98.84 233 A 1 
ATOM 1820 C CD1 . PHE A 1 233 ? -10.463 -2.737  15.078  1.00 98.61 233 A 1 
ATOM 1821 C CD2 . PHE A 1 233 ? -9.763  -4.980  14.465  1.00 98.64 233 A 1 
ATOM 1822 C CE1 . PHE A 1 233 ? -9.142  -2.418  15.416  1.00 98.44 233 A 1 
ATOM 1823 C CE2 . PHE A 1 233 ? -8.438  -4.665  14.800  1.00 98.43 233 A 1 
ATOM 1824 C CZ  . PHE A 1 233 ? -8.127  -3.383  15.279  1.00 98.48 233 A 1 
ATOM 1825 N N   . LEU A 1 234 ? -12.949 -3.924  17.423  1.00 98.83 234 A 1 
ATOM 1826 C CA  . LEU A 1 234 ? -12.585 -3.500  18.777  1.00 98.83 234 A 1 
ATOM 1827 C C   . LEU A 1 234 ? -12.846 -4.599  19.809  1.00 98.83 234 A 1 
ATOM 1828 O O   . LEU A 1 234 ? -11.999 -4.857  20.659  1.00 98.66 234 A 1 
ATOM 1829 C CB  . LEU A 1 234 ? -13.356 -2.219  19.146  1.00 98.81 234 A 1 
ATOM 1830 C CG  . LEU A 1 234 ? -12.928 -0.958  18.363  1.00 98.53 234 A 1 
ATOM 1831 C CD1 . LEU A 1 234 ? -13.865 0.193   18.711  1.00 98.14 234 A 1 
ATOM 1832 C CD2 . LEU A 1 234 ? -11.500 -0.535  18.663  1.00 97.96 234 A 1 
ATOM 1833 N N   . THR A 1 235 ? -13.980 -5.316  19.698  1.00 98.75 235 A 1 
ATOM 1834 C CA  . THR A 1 235 ? -14.280 -6.481  20.543  1.00 98.61 235 A 1 
ATOM 1835 C C   . THR A 1 235 ? -13.198 -7.548  20.415  1.00 98.66 235 A 1 
ATOM 1836 O O   . THR A 1 235 ? -12.677 -8.039  21.415  1.00 98.40 235 A 1 
ATOM 1837 C CB  . THR A 1 235 ? -15.647 -7.077  20.170  1.00 98.52 235 A 1 
ATOM 1838 O OG1 . THR A 1 235 ? -16.671 -6.123  20.305  1.00 97.03 235 A 1 
ATOM 1839 C CG2 . THR A 1 235 ? -16.041 -8.256  21.061  1.00 97.00 235 A 1 
ATOM 1840 N N   . ILE A 1 236 ? -12.811 -7.886  19.187  1.00 98.71 236 A 1 
ATOM 1841 C CA  . ILE A 1 236 ? -11.760 -8.859  18.905  1.00 98.77 236 A 1 
ATOM 1842 C C   . ILE A 1 236 ? -10.401 -8.365  19.412  1.00 98.62 236 A 1 
ATOM 1843 O O   . ILE A 1 236 ? -9.672  -9.121  20.045  1.00 98.33 236 A 1 
ATOM 1844 C CB  . ILE A 1 236 ? -11.723 -9.177  17.396  1.00 98.63 236 A 1 
ATOM 1845 C CG1 . ILE A 1 236 ? -13.025 -9.898  16.977  1.00 98.34 236 A 1 
ATOM 1846 C CG2 . ILE A 1 236 ? -10.495 -10.032 17.035  1.00 98.31 236 A 1 
ATOM 1847 C CD1 . ILE A 1 236 ? -13.217 -10.019 15.460  1.00 97.25 236 A 1 
ATOM 1848 N N   . ALA A 1 237 ? -10.074 -7.093  19.162  1.00 98.75 237 A 1 
ATOM 1849 C CA  . ALA A 1 237 ? -8.800  -6.495  19.546  1.00 98.62 237 A 1 
ATOM 1850 C C   . ALA A 1 237 ? -8.586  -6.520  21.065  1.00 98.68 237 A 1 
ATOM 1851 O O   . ALA A 1 237 ? -7.480  -6.807  21.516  1.00 98.22 237 A 1 
ATOM 1852 C CB  . ALA A 1 237 ? -8.751  -5.062  19.008  1.00 98.55 237 A 1 
ATOM 1853 N N   . GLN A 1 238 ? -9.643  -6.268  21.836  1.00 98.52 238 A 1 
ATOM 1854 C CA  . GLN A 1 238 ? -9.603  -6.349  23.295  1.00 98.39 238 A 1 
ATOM 1855 C C   . GLN A 1 238 ? -9.434  -7.795  23.771  1.00 98.44 238 A 1 
ATOM 1856 O O   . GLN A 1 238 ? -8.567  -8.078  24.595  1.00 97.96 238 A 1 
ATOM 1857 C CB  . GLN A 1 238 ? -10.872 -5.702  23.855  1.00 97.67 238 A 1 
ATOM 1858 C CG  . GLN A 1 238 ? -10.796 -5.559  25.379  1.00 90.39 238 A 1 
ATOM 1859 C CD  . GLN A 1 238 ? -12.008 -4.814  25.969  1.00 84.89 238 A 1 
ATOM 1860 O OE1 . GLN A 1 238 ? -13.083 -4.733  25.401  1.00 75.17 238 A 1 
ATOM 1861 N NE2 . GLN A 1 238 ? -11.865 -4.240  27.143  1.00 70.96 238 A 1 
ATOM 1862 N N   . ASP A 1 239 ? -10.238 -8.722  23.247  1.00 98.45 239 A 1 
ATOM 1863 C CA  . ASP A 1 239 ? -10.245 -10.112 23.695  1.00 98.21 239 A 1 
ATOM 1864 C C   . ASP A 1 239 ? -8.986  -10.892 23.270  1.00 98.27 239 A 1 
ATOM 1865 O O   . ASP A 1 239 ? -8.486  -11.734 24.019  1.00 97.53 239 A 1 
ATOM 1866 C CB  . ASP A 1 239 ? -11.532 -10.764 23.165  1.00 97.94 239 A 1 
ATOM 1867 C CG  . ASP A 1 239 ? -11.660 -12.224 23.584  1.00 97.30 239 A 1 
ATOM 1868 O OD1 . ASP A 1 239 ? -11.500 -12.540 24.774  1.00 94.93 239 A 1 
ATOM 1869 O OD2 . ASP A 1 239 ? -11.856 -13.080 22.695  1.00 94.14 239 A 1 
ATOM 1870 N N   . ALA A 1 240 ? -8.430  -10.582 22.096  1.00 98.19 240 A 1 
ATOM 1871 C CA  . ALA A 1 240 ? -7.198  -11.174 21.591  1.00 97.86 240 A 1 
ATOM 1872 C C   . ALA A 1 240 ? -5.924  -10.405 22.003  1.00 97.94 240 A 1 
ATOM 1873 O O   . ALA A 1 240 ? -4.832  -10.775 21.583  1.00 97.09 240 A 1 
ATOM 1874 C CB  . ALA A 1 240 ? -7.316  -11.344 20.069  1.00 97.41 240 A 1 
ATOM 1875 N N   . ALA A 1 241 ? -6.056  -9.342  22.797  1.00 97.97 241 A 1 
ATOM 1876 C CA  . ALA A 1 241 ? -4.954  -8.476  23.235  1.00 97.94 241 A 1 
ATOM 1877 C C   . ALA A 1 241 ? -4.078  -7.962  22.077  1.00 98.27 241 A 1 
ATOM 1878 O O   . ALA A 1 241 ? -2.847  -7.962  22.149  1.00 97.64 241 A 1 
ATOM 1879 C CB  . ALA A 1 241 ? -4.190  -9.175  24.368  1.00 97.29 241 A 1 
ATOM 1880 N N   . LEU A 1 242 ? -4.708  -7.514  20.997  1.00 98.48 242 A 1 
ATOM 1881 C CA  . LEU A 1 242 ? -4.005  -6.997  19.815  1.00 98.62 242 A 1 
ATOM 1882 C C   . LEU A 1 242 ? -3.230  -5.702  20.092  1.00 98.64 242 A 1 
ATOM 1883 O O   . LEU A 1 242 ? -2.372  -5.314  19.294  1.00 98.45 242 A 1 
ATOM 1884 C CB  . LEU A 1 242 ? -4.987  -6.793  18.642  1.00 98.58 242 A 1 
ATOM 1885 C CG  . LEU A 1 242 ? -5.765  -8.034  18.171  1.00 98.19 242 A 1 
ATOM 1886 C CD1 . LEU A 1 242 ? -6.594  -7.673  16.940  1.00 97.72 242 A 1 
ATOM 1887 C CD2 . LEU A 1 242 ? -4.863  -9.204  17.805  1.00 97.50 242 A 1 
ATOM 1888 N N   . ASP A 1 243 ? -3.504  -5.040  21.219  1.00 98.60 243 A 1 
ATOM 1889 C CA  . ASP A 1 243 ? -2.763  -3.884  21.734  1.00 98.67 243 A 1 
ATOM 1890 C C   . ASP A 1 243 ? -1.441  -4.261  22.424  1.00 98.59 243 A 1 
ATOM 1891 O O   . ASP A 1 243 ? -0.674  -3.380  22.815  1.00 97.63 243 A 1 
ATOM 1892 C CB  . ASP A 1 243 ? -3.673  -3.064  22.657  1.00 98.28 243 A 1 
ATOM 1893 C CG  . ASP A 1 243 ? -4.012  -3.739  23.988  1.00 97.98 243 A 1 
ATOM 1894 O OD1 . ASP A 1 243 ? -4.049  -4.990  24.037  1.00 95.92 243 A 1 
ATOM 1895 O OD2 . ASP A 1 243 ? -4.250  -2.980  24.952  1.00 94.51 243 A 1 
ATOM 1896 N N   . GLN A 1 244 ? -1.145  -5.560  22.535  1.00 98.26 244 A 1 
ATOM 1897 C CA  . GLN A 1 244 ? 0.112   -6.097  23.059  1.00 97.96 244 A 1 
ATOM 1898 C C   . GLN A 1 244 ? 0.934   -6.811  21.982  1.00 97.96 244 A 1 
ATOM 1899 O O   . GLN A 1 244 ? 1.993   -7.370  22.274  1.00 96.80 244 A 1 
ATOM 1900 C CB  . GLN A 1 244 ? -0.186  -7.027  24.245  1.00 97.27 244 A 1 
ATOM 1901 C CG  . GLN A 1 244 ? -0.976  -6.315  25.351  1.00 94.77 244 A 1 
ATOM 1902 C CD  . GLN A 1 244 ? -1.295  -7.226  26.529  1.00 88.90 244 A 1 
ATOM 1903 O OE1 . GLN A 1 244 ? -0.635  -8.220  26.812  1.00 79.26 244 A 1 
ATOM 1904 N NE2 . GLN A 1 244 ? -2.333  -6.919  27.276  1.00 75.82 244 A 1 
ATOM 1905 N N   . MET A 1 245 ? 0.462   -6.804  20.730  1.00 97.96 245 A 1 
ATOM 1906 C CA  . MET A 1 245 ? 1.103   -7.508  19.621  1.00 98.01 245 A 1 
ATOM 1907 C C   . MET A 1 245 ? 1.776   -6.545  18.644  1.00 98.34 245 A 1 
ATOM 1908 O O   . MET A 1 245 ? 1.165   -5.592  18.165  1.00 97.66 245 A 1 
ATOM 1909 C CB  . MET A 1 245 ? 0.095   -8.396  18.884  1.00 96.78 245 A 1 
ATOM 1910 C CG  . MET A 1 245 ? -0.422  -9.542  19.747  1.00 90.22 245 A 1 
ATOM 1911 S SD  . MET A 1 245 ? -1.399  -10.743 18.797  1.00 89.11 245 A 1 
ATOM 1912 C CE  . MET A 1 245 ? -2.064  -11.727 20.150  1.00 80.30 245 A 1 
ATOM 1913 N N   . GLY A 1 246 ? 3.017   -6.844  18.289  1.00 97.97 246 A 1 
ATOM 1914 C CA  . GLY A 1 246 ? 3.750   -6.157  17.239  1.00 98.08 246 A 1 
ATOM 1915 C C   . GLY A 1 246 ? 4.188   -4.735  17.591  1.00 98.30 246 A 1 
ATOM 1916 O O   . GLY A 1 246 ? 3.825   -3.811  16.860  1.00 97.43 246 A 1 
ATOM 1917 N N   . PRO A 1 247 ? 4.937   -4.522  18.694  1.00 98.19 247 A 1 
ATOM 1918 C CA  . PRO A 1 247 ? 5.369   -3.186  19.104  1.00 98.06 247 A 1 
ATOM 1919 C C   . PRO A 1 247 ? 6.205   -2.511  18.012  1.00 98.03 247 A 1 
ATOM 1920 O O   . PRO A 1 247 ? 7.133   -3.095  17.454  1.00 96.76 247 A 1 
ATOM 1921 C CB  . PRO A 1 247 ? 6.149   -3.378  20.403  1.00 96.93 247 A 1 
ATOM 1922 C CG  . PRO A 1 247 ? 6.659   -4.820  20.307  1.00 93.72 247 A 1 
ATOM 1923 C CD  . PRO A 1 247 ? 5.525   -5.530  19.569  1.00 97.34 247 A 1 
ATOM 1924 N N   . GLY A 1 248 ? 5.893   -1.249  17.716  1.00 97.28 248 A 1 
ATOM 1925 C CA  . GLY A 1 248 ? 6.613   -0.445  16.745  1.00 97.05 248 A 1 
ATOM 1926 C C   . GLY A 1 248 ? 7.940   0.117   17.276  1.00 97.55 248 A 1 
ATOM 1927 O O   . GLY A 1 248 ? 8.216   0.066   18.476  1.00 96.12 248 A 1 
ATOM 1928 N N   . PRO A 1 249 ? 8.743   0.737   16.398  1.00 97.86 249 A 1 
ATOM 1929 C CA  . PRO A 1 249 ? 10.059  1.269   16.758  1.00 97.38 249 A 1 
ATOM 1930 C C   . PRO A 1 249 ? 10.004  2.550   17.601  1.00 97.20 249 A 1 
ATOM 1931 O O   . PRO A 1 249 ? 11.037  3.026   18.064  1.00 93.76 249 A 1 
ATOM 1932 C CB  . PRO A 1 249 ? 10.759  1.490   15.417  1.00 96.07 249 A 1 
ATOM 1933 C CG  . PRO A 1 249 ? 9.604   1.803   14.464  1.00 94.88 249 A 1 
ATOM 1934 C CD  . PRO A 1 249 ? 8.483   0.904   14.982  1.00 97.02 249 A 1 
ATOM 1935 N N   . GLY A 1 250 ? 8.817   3.148   17.803  1.00 97.65 250 A 1 
ATOM 1936 C CA  . GLY A 1 250 ? 8.637   4.397   18.543  1.00 97.63 250 A 1 
ATOM 1937 C C   . GLY A 1 250 ? 8.891   5.668   17.729  1.00 98.16 250 A 1 
ATOM 1938 O O   . GLY A 1 250 ? 8.728   6.773   18.251  1.00 97.08 250 A 1 
ATOM 1939 N N   . THR A 1 251 ? 9.274   5.531   16.444  1.00 98.13 251 A 1 
ATOM 1940 C CA  . THR A 1 251 ? 9.540   6.646   15.529  1.00 98.29 251 A 1 
ATOM 1941 C C   . THR A 1 251 ? 8.828   6.400   14.205  1.00 98.51 251 A 1 
ATOM 1942 O O   . THR A 1 251 ? 8.992   5.336   13.610  1.00 97.94 251 A 1 
ATOM 1943 C CB  . THR A 1 251 ? 11.051  6.826   15.317  1.00 97.00 251 A 1 
ATOM 1944 O OG1 . THR A 1 251 ? 11.727  6.852   16.557  1.00 87.02 251 A 1 
ATOM 1945 C CG2 . THR A 1 251 ? 11.375  8.150   14.641  1.00 82.30 251 A 1 
ATOM 1946 N N   . TYR A 1 252 ? 8.023   7.359   13.765  1.00 98.66 252 A 1 
ATOM 1947 C CA  . TYR A 1 252 ? 7.071   7.183   12.672  1.00 98.70 252 A 1 
ATOM 1948 C C   . TYR A 1 252 ? 7.255   8.253   11.600  1.00 98.76 252 A 1 
ATOM 1949 O O   . TYR A 1 252 ? 7.322   9.434   11.930  1.00 98.43 252 A 1 
ATOM 1950 C CB  . TYR A 1 252 ? 5.639   7.194   13.227  1.00 98.61 252 A 1 
ATOM 1951 C CG  . TYR A 1 252 ? 5.427   6.188   14.325  1.00 98.45 252 A 1 
ATOM 1952 C CD1 . TYR A 1 252 ? 5.158   4.842   14.019  1.00 97.46 252 A 1 
ATOM 1953 C CD2 . TYR A 1 252 ? 5.591   6.570   15.668  1.00 97.46 252 A 1 
ATOM 1954 C CE1 . TYR A 1 252 ? 5.090   3.883   15.037  1.00 96.54 252 A 1 
ATOM 1955 C CE2 . TYR A 1 252 ? 5.526   5.611   16.697  1.00 96.49 252 A 1 
ATOM 1956 C CZ  . TYR A 1 252 ? 5.295   4.269   16.370  1.00 96.70 252 A 1 
ATOM 1957 O OH  . TYR A 1 252 ? 5.297   3.330   17.365  1.00 94.88 252 A 1 
ATOM 1958 N N   . LEU A 1 253 ? 7.305   7.848   10.338  1.00 98.64 253 A 1 
ATOM 1959 C CA  . LEU A 1 253 ? 7.611   8.698   9.188   1.00 98.68 253 A 1 
ATOM 1960 C C   . LEU A 1 253 ? 6.352   9.021   8.378   1.00 98.78 253 A 1 
ATOM 1961 O O   . LEU A 1 253 ? 5.643   8.116   7.941   1.00 98.45 253 A 1 
ATOM 1962 C CB  . LEU A 1 253 ? 8.662   7.974   8.332   1.00 98.45 253 A 1 
ATOM 1963 C CG  . LEU A 1 253 ? 9.058   8.693   7.034   1.00 98.09 253 A 1 
ATOM 1964 C CD1 . LEU A 1 253 ? 9.720   10.040  7.312   1.00 96.97 253 A 1 
ATOM 1965 C CD2 . LEU A 1 253 ? 10.038  7.821   6.254   1.00 96.84 253 A 1 
ATOM 1966 N N   . SER A 1 254 ? 6.142   10.319  8.117   1.00 98.74 254 A 1 
ATOM 1967 C CA  . SER A 1 254 ? 5.196   10.798  7.118   1.00 98.71 254 A 1 
ATOM 1968 C C   . SER A 1 254 ? 5.861   11.835  6.221   1.00 98.72 254 A 1 
ATOM 1969 O O   . SER A 1 254 ? 6.412   12.820  6.719   1.00 98.33 254 A 1 
ATOM 1970 C CB  . SER A 1 254 ? 3.953   11.392  7.790   1.00 98.49 254 A 1 
ATOM 1971 O OG  . SER A 1 254 ? 3.037   11.846  6.816   1.00 96.69 254 A 1 
ATOM 1972 N N   . TYR A 1 255 ? 5.772   11.658  4.891   1.00 98.64 255 A 1 
ATOM 1973 C CA  . TYR A 1 255 ? 6.191   12.673  3.921   1.00 98.52 255 A 1 
ATOM 1974 C C   . TYR A 1 255 ? 5.158   13.801  3.737   1.00 98.57 255 A 1 
ATOM 1975 O O   . TYR A 1 255 ? 5.384   14.716  2.951   1.00 97.44 255 A 1 
ATOM 1976 C CB  . TYR A 1 255 ? 6.544   12.010  2.583   1.00 98.31 255 A 1 
ATOM 1977 C CG  . TYR A 1 255 ? 7.794   11.143  2.570   1.00 98.31 255 A 1 
ATOM 1978 C CD1 . TYR A 1 255 ? 8.822   11.308  3.519   1.00 97.40 255 A 1 
ATOM 1979 C CD2 . TYR A 1 255 ? 7.963   10.188  1.538   1.00 97.38 255 A 1 
ATOM 1980 C CE1 . TYR A 1 255 ? 9.990   10.519  3.462   1.00 96.69 255 A 1 
ATOM 1981 C CE2 . TYR A 1 255 ? 9.116   9.403   1.478   1.00 96.65 255 A 1 
ATOM 1982 C CZ  . TYR A 1 255 ? 10.128  9.571   2.440   1.00 97.04 255 A 1 
ATOM 1983 O OH  . TYR A 1 255 ? 11.259  8.787   2.384   1.00 95.46 255 A 1 
ATOM 1984 N N   . GLY A 1 256 ? 4.057   13.758  4.469   1.00 98.39 256 A 1 
ATOM 1985 C CA  . GLY A 1 256 ? 2.908   14.619  4.261   1.00 98.39 256 A 1 
ATOM 1986 C C   . GLY A 1 256 ? 1.965   14.026  3.210   1.00 98.41 256 A 1 
ATOM 1987 O O   . GLY A 1 256 ? 2.381   13.632  2.122   1.00 97.52 256 A 1 
ATOM 1988 N N   . ALA A 1 257 ? 0.681   13.953  3.540   1.00 98.22 257 A 1 
ATOM 1989 C CA  . ALA A 1 257 ? -0.321  13.387  2.658   1.00 98.36 257 A 1 
ATOM 1990 C C   . ALA A 1 257 ? -1.301  14.453  2.177   1.00 98.47 257 A 1 
ATOM 1991 O O   . ALA A 1 257 ? -1.787  15.269  2.965   1.00 97.72 257 A 1 
ATOM 1992 C CB  . ALA A 1 257 ? -1.034  12.230  3.362   1.00 97.88 257 A 1 
ATOM 1993 N N   . TYR A 1 258 ? -1.620  14.379  0.877   1.00 98.47 258 A 1 
ATOM 1994 C CA  . TYR A 1 258 ? -2.572  15.255  0.204   1.00 98.58 258 A 1 
ATOM 1995 C C   . TYR A 1 258 ? -2.184  16.741  0.330   1.00 98.44 258 A 1 
ATOM 1996 O O   . TYR A 1 258 ? -2.759  17.454  1.164   1.00 97.64 258 A 1 
ATOM 1997 C CB  . TYR A 1 258 ? -3.998  14.942  0.688   1.00 98.40 258 A 1 
ATOM 1998 C CG  . TYR A 1 258 ? -4.331  13.467  0.729   1.00 98.56 258 A 1 
ATOM 1999 C CD1 . TYR A 1 258 ? -4.420  12.725  -0.460  1.00 98.09 258 A 1 
ATOM 2000 C CD2 . TYR A 1 258 ? -4.523  12.811  1.967   1.00 98.09 258 A 1 
ATOM 2001 C CE1 . TYR A 1 258 ? -4.716  11.350  -0.426  1.00 97.73 258 A 1 
ATOM 2002 C CE2 . TYR A 1 258 ? -4.824  11.447  2.013   1.00 97.68 258 A 1 
ATOM 2003 C CZ  . TYR A 1 258 ? -4.920  10.722  0.814   1.00 98.00 258 A 1 
ATOM 2004 O OH  . TYR A 1 258 ? -5.220  9.369   0.847   1.00 97.11 258 A 1 
ATOM 2005 N N   . PRO A 1 259 ? -1.199  17.211  -0.456  1.00 98.18 259 A 1 
ATOM 2006 C CA  . PRO A 1 259 ? -0.817  18.617  -0.456  1.00 97.86 259 A 1 
ATOM 2007 C C   . PRO A 1 259 ? -2.002  19.498  -0.850  1.00 97.94 259 A 1 
ATOM 2008 O O   . PRO A 1 259 ? -2.761  19.161  -1.762  1.00 97.22 259 A 1 
ATOM 2009 C CB  . PRO A 1 259 ? 0.341   18.730  -1.458  1.00 96.76 259 A 1 
ATOM 2010 C CG  . PRO A 1 259 ? 0.094   17.554  -2.409  1.00 94.55 259 A 1 
ATOM 2011 C CD  . PRO A 1 259 ? -0.486  16.488  -1.488  1.00 97.24 259 A 1 
ATOM 2012 N N   . GLN A 1 260 ? -2.157  20.631  -0.156  1.00 97.57 260 A 1 
ATOM 2013 C CA  . GLN A 1 260 ? -3.240  21.575  -0.379  1.00 97.28 260 A 1 
ATOM 2014 C C   . GLN A 1 260 ? -2.802  22.677  -1.344  1.00 97.36 260 A 1 
ATOM 2015 O O   . GLN A 1 260 ? -1.641  23.098  -1.283  1.00 96.49 260 A 1 
ATOM 2016 C CB  . GLN A 1 260 ? -3.709  22.151  0.963   1.00 95.78 260 A 1 
ATOM 2017 C CG  . GLN A 1 260 ? -4.249  21.066  1.905   1.00 90.41 260 A 1 
ATOM 2018 C CD  . GLN A 1 260 ? -4.742  21.620  3.244   1.00 85.39 260 A 1 
ATOM 2019 O OE1 . GLN A 1 260 ? -4.763  22.802  3.513   1.00 75.57 260 A 1 
ATOM 2020 N NE2 . GLN A 1 260 ? -5.168  20.767  4.144   1.00 71.99 260 A 1 
ATOM 2021 N N   . PRO A 1 261 ? -3.685  23.183  -2.223  1.00 96.82 261 A 1 
ATOM 2022 C CA  . PRO A 1 261 ? -3.357  24.278  -3.144  1.00 95.98 261 A 1 
ATOM 2023 C C   . PRO A 1 261 ? -2.852  25.549  -2.444  1.00 95.40 261 A 1 
ATOM 2024 O O   . PRO A 1 261 ? -1.960  26.213  -2.942  1.00 92.45 261 A 1 
ATOM 2025 C CB  . PRO A 1 261 ? -4.646  24.554  -3.916  1.00 94.78 261 A 1 
ATOM 2026 C CG  . PRO A 1 261 ? -5.383  23.220  -3.886  1.00 93.93 261 A 1 
ATOM 2027 C CD  . PRO A 1 261 ? -5.021  22.670  -2.504  1.00 96.40 261 A 1 
ATOM 2028 N N   . GLU A 1 262 ? -3.408  25.860  -1.281  1.00 95.81 262 A 1 
ATOM 2029 C CA  . GLU A 1 262 ? -3.036  26.991  -0.430  1.00 94.81 262 A 1 
ATOM 2030 C C   . GLU A 1 262 ? -1.764  26.746  0.413   1.00 95.17 262 A 1 
ATOM 2031 O O   . GLU A 1 262 ? -1.296  27.635  1.115   1.00 91.95 262 A 1 
ATOM 2032 C CB  . GLU A 1 262 ? -4.237  27.400  0.447   1.00 92.63 262 A 1 
ATOM 2033 C CG  . GLU A 1 262 ? -4.904  26.272  1.266   1.00 82.22 262 A 1 
ATOM 2034 C CD  . GLU A 1 262 ? -6.019  25.515  0.524   1.00 71.88 262 A 1 
ATOM 2035 O OE1 . GLU A 1 262 ? -6.793  24.818  1.223   1.00 63.74 262 A 1 
ATOM 2036 O OE2 . GLU A 1 262 ? -6.099  25.604  -0.717  1.00 65.19 262 A 1 
ATOM 2037 N N   . GLY A 1 263 ? -1.181  25.559  0.313   1.00 95.11 263 A 1 
ATOM 2038 C CA  . GLY A 1 263 ? 0.028   25.170  1.017   1.00 95.05 263 A 1 
ATOM 2039 C C   . GLY A 1 263 ? -0.214  24.199  2.169   1.00 96.02 263 A 1 
ATOM 2040 O O   . GLY A 1 263 ? -1.317  24.051  2.700   1.00 93.19 263 A 1 
ATOM 2041 N N   . GLY A 1 264 ? 0.846   23.527  2.578   1.00 95.78 264 A 1 
ATOM 2042 C CA  . GLY A 1 264 ? 0.791   22.484  3.599   1.00 96.45 264 A 1 
ATOM 2043 C C   . GLY A 1 264 ? 0.170   21.181  3.107   1.00 97.69 264 A 1 
ATOM 2044 O O   . GLY A 1 264 ? -0.001  20.943  1.913   1.00 96.73 264 A 1 
ATOM 2045 N N   . PHE A 1 265 ? -0.155  20.308  4.055   1.00 98.19 265 A 1 
ATOM 2046 C CA  . PHE A 1 265 ? -0.696  18.971  3.821   1.00 98.31 265 A 1 
ATOM 2047 C C   . PHE A 1 265 ? -1.932  18.741  4.684   1.00 98.48 265 A 1 
ATOM 2048 O O   . PHE A 1 265 ? -1.973  19.186  5.830   1.00 97.57 265 A 1 
ATOM 2049 C CB  . PHE A 1 265 ? 0.371   17.927  4.152   1.00 98.21 265 A 1 
ATOM 2050 C CG  . PHE A 1 265 ? 1.642   18.015  3.334   1.00 98.41 265 A 1 
ATOM 2051 C CD1 . PHE A 1 265 ? 1.736   17.336  2.110   1.00 97.60 265 A 1 
ATOM 2052 C CD2 . PHE A 1 265 ? 2.742   18.760  3.799   1.00 97.60 265 A 1 
ATOM 2053 C CE1 . PHE A 1 265 ? 2.917   17.391  1.353   1.00 97.09 265 A 1 
ATOM 2054 C CE2 . PHE A 1 265 ? 3.926   18.822  3.047   1.00 97.11 265 A 1 
ATOM 2055 C CZ  . PHE A 1 265 ? 4.012   18.137  1.823   1.00 97.44 265 A 1 
ATOM 2056 N N   . CYS A 1 266 ? -2.902  17.965  4.192   1.00 98.24 266 A 1 
ATOM 2057 C CA  . CYS A 1 266 ? -4.034  17.535  5.014   1.00 98.26 266 A 1 
ATOM 2058 C C   . CYS A 1 266 ? -3.577  16.699  6.227   1.00 98.27 266 A 1 
ATOM 2059 O O   . CYS A 1 266 ? -4.117  16.838  7.321   1.00 97.54 266 A 1 
ATOM 2060 C CB  . CYS A 1 266 ? -5.007  16.707  4.163   1.00 98.02 266 A 1 
ATOM 2061 S SG  . CYS A 1 266 ? -5.647  17.668  2.760   1.00 97.12 266 A 1 
ATOM 2062 N N   . PHE A 1 267 ? -2.555  15.863  6.026   1.00 98.36 267 A 1 
ATOM 2063 C CA  . PHE A 1 267 ? -1.824  15.180  7.097   1.00 98.36 267 A 1 
ATOM 2064 C C   . PHE A 1 267 ? -0.364  15.604  7.025   1.00 98.31 267 A 1 
ATOM 2065 O O   . PHE A 1 267 ? 0.305   15.338  6.025   1.00 97.39 267 A 1 
ATOM 2066 C CB  . PHE A 1 267 ? -1.988  13.654  6.983   1.00 98.15 267 A 1 
ATOM 2067 C CG  . PHE A 1 267 ? -3.403  13.142  6.854   1.00 98.39 267 A 1 
ATOM 2068 C CD1 . PHE A 1 267 ? -4.459  13.733  7.577   1.00 97.37 267 A 1 
ATOM 2069 C CD2 . PHE A 1 267 ? -3.695  12.078  5.976   1.00 97.41 267 A 1 
ATOM 2070 C CE1 . PHE A 1 267 ? -5.782  13.283  7.410   1.00 96.91 267 A 1 
ATOM 2071 C CE2 . PHE A 1 267 ? -5.017  11.628  5.816   1.00 96.84 267 A 1 
ATOM 2072 C CZ  . PHE A 1 267 ? -6.063  12.237  6.532   1.00 97.49 267 A 1 
ATOM 2073 N N   . ALA A 1 268 ? 0.113   16.262  8.068   1.00 98.21 268 A 1 
ATOM 2074 C CA  . ALA A 1 268 ? 1.407   16.921  8.076   1.00 98.25 268 A 1 
ATOM 2075 C C   . ALA A 1 268 ? 2.577   15.973  7.768   1.00 98.40 268 A 1 
ATOM 2076 O O   . ALA A 1 268 ? 2.580   14.796  8.141   1.00 97.86 268 A 1 
ATOM 2077 C CB  . ALA A 1 268 ? 1.597   17.622  9.430   1.00 97.56 268 A 1 
ATOM 2078 N N   . GLN A 1 269 ? 3.604   16.525  7.124   1.00 98.32 269 A 1 
ATOM 2079 C CA  . GLN A 1 269 ? 4.923   15.915  7.012   1.00 98.33 269 A 1 
ATOM 2080 C C   . GLN A 1 269 ? 5.642   15.967  8.365   1.00 98.48 269 A 1 
ATOM 2081 O O   . GLN A 1 269 ? 5.528   16.947  9.104   1.00 97.84 269 A 1 
ATOM 2082 C CB  . GLN A 1 269 ? 5.709   16.661  5.922   1.00 97.76 269 A 1 
ATOM 2083 C CG  . GLN A 1 269 ? 7.127   16.115  5.710   1.00 96.61 269 A 1 
ATOM 2084 C CD  . GLN A 1 269 ? 7.888   16.910  4.651   1.00 95.96 269 A 1 
ATOM 2085 O OE1 . GLN A 1 269 ? 8.250   18.051  4.857   1.00 89.20 269 A 1 
ATOM 2086 N NE2 . GLN A 1 269 ? 8.162   16.343  3.500   1.00 87.64 269 A 1 
ATOM 2087 N N   . GLY A 1 270 ? 6.420   14.948  8.669   1.00 98.54 270 A 1 
ATOM 2088 C CA  . GLY A 1 270 ? 7.330   14.953  9.804   1.00 98.52 270 A 1 
ATOM 2089 C C   . GLY A 1 270 ? 7.633   13.565  10.347  1.00 98.75 270 A 1 
ATOM 2090 O O   . GLY A 1 270 ? 7.200   12.533  9.817   1.00 98.33 270 A 1 
ATOM 2091 N N   . VAL A 1 271 ? 8.385   13.562  11.435  1.00 98.66 271 A 1 
ATOM 2092 C CA  . VAL A 1 271 ? 8.785   12.364  12.177  1.00 98.65 271 A 1 
ATOM 2093 C C   . VAL A 1 271 ? 8.159   12.431  13.569  1.00 98.61 271 A 1 
ATOM 2094 O O   . VAL A 1 271 ? 8.557   13.244  14.401  1.00 98.20 271 A 1 
ATOM 2095 C CB  . VAL A 1 271 ? 10.309  12.247  12.250  1.00 98.25 271 A 1 
ATOM 2096 C CG1 . VAL A 1 271 ? 10.727  10.965  12.987  1.00 96.72 271 A 1 
ATOM 2097 C CG2 . VAL A 1 271 ? 10.919  12.200  10.846  1.00 96.84 271 A 1 
ATOM 2098 N N   . TRP A 1 272 ? 7.164   11.579  13.817  1.00 98.60 272 A 1 
ATOM 2099 C CA  . TRP A 1 272 ? 6.564   11.474  15.138  1.00 98.61 272 A 1 
ATOM 2100 C C   . TRP A 1 272 ? 7.454   10.650  16.063  1.00 98.52 272 A 1 
ATOM 2101 O O   . TRP A 1 272 ? 7.769   9.496   15.771  1.00 98.27 272 A 1 
ATOM 2102 C CB  . TRP A 1 272 ? 5.158   10.891  15.056  1.00 98.56 272 A 1 
ATOM 2103 C CG  . TRP A 1 272 ? 4.469   10.835  16.384  1.00 98.55 272 A 1 
ATOM 2104 C CD1 . TRP A 1 272 ? 4.369   9.750   17.187  1.00 97.96 272 A 1 
ATOM 2105 C CD2 . TRP A 1 272 ? 3.821   11.937  17.104  1.00 98.36 272 A 1 
ATOM 2106 N NE1 . TRP A 1 272 ? 3.687   10.086  18.346  1.00 97.69 272 A 1 
ATOM 2107 C CE2 . TRP A 1 272 ? 3.332   11.420  18.336  1.00 97.98 272 A 1 
ATOM 2108 C CE3 . TRP A 1 272 ? 3.601   13.293  16.818  1.00 97.88 272 A 1 
ATOM 2109 C CZ2 . TRP A 1 272 ? 2.644   12.233  19.271  1.00 97.41 272 A 1 
ATOM 2110 C CZ3 . TRP A 1 272 ? 2.921   14.110  17.744  1.00 96.76 272 A 1 
ATOM 2111 C CH2 . TRP A 1 272 ? 2.448   13.582  18.954  1.00 96.80 272 A 1 
ATOM 2112 N N   . ARG A 1 273 ? 7.828   11.224  17.201  1.00 98.35 273 A 1 
ATOM 2113 C CA  . ARG A 1 273 ? 8.602   10.565  18.260  1.00 98.16 273 A 1 
ATOM 2114 C C   . ARG A 1 273 ? 7.703   10.281  19.447  1.00 98.05 273 A 1 
ATOM 2115 O O   . ARG A 1 273 ? 7.408   11.178  20.235  1.00 97.32 273 A 1 
ATOM 2116 C CB  . ARG A 1 273 ? 9.806   11.425  18.651  1.00 97.37 273 A 1 
ATOM 2117 C CG  . ARG A 1 273 ? 10.795  11.605  17.503  1.00 91.95 273 A 1 
ATOM 2118 C CD  . ARG A 1 273 ? 12.020  12.389  17.999  1.00 86.24 273 A 1 
ATOM 2119 N NE  . ARG A 1 273 ? 12.951  12.668  16.919  1.00 82.00 273 A 1 
ATOM 2120 C CZ  . ARG A 1 273 ? 13.977  11.925  16.510  1.00 75.97 273 A 1 
ATOM 2121 N NH1 . ARG A 1 273 ? 14.318  10.818  17.115  1.00 66.92 273 A 1 
ATOM 2122 N NH2 . ARG A 1 273 ? 14.657  12.296  15.475  1.00 72.48 273 A 1 
ATOM 2123 N N   . SER A 1 274 ? 7.278   9.035   19.596  1.00 97.63 274 A 1 
ATOM 2124 C CA  . SER A 1 274 ? 6.308   8.641   20.625  1.00 97.09 274 A 1 
ATOM 2125 C C   . SER A 1 274 ? 6.793   8.887   22.048  1.00 97.27 274 A 1 
ATOM 2126 O O   . SER A 1 274 ? 6.022   9.368   22.868  1.00 95.45 274 A 1 
ATOM 2127 C CB  . SER A 1 274 ? 5.938   7.160   20.487  1.00 95.09 274 A 1 
ATOM 2128 O OG  . SER A 1 274 ? 5.231   6.988   19.284  1.00 82.11 274 A 1 
ATOM 2129 N N   . ALA A 1 275 ? 8.068   8.641   22.342  1.00 96.99 275 A 1 
ATOM 2130 C CA  . ALA A 1 275 ? 8.612   8.838   23.684  1.00 96.39 275 A 1 
ATOM 2131 C C   . ALA A 1 275 ? 8.587   10.312  24.136  1.00 96.63 275 A 1 
ATOM 2132 O O   . ALA A 1 275 ? 8.453   10.593  25.324  1.00 94.78 275 A 1 
ATOM 2133 C CB  . ALA A 1 275 ? 10.034  8.274   23.717  1.00 95.10 275 A 1 
ATOM 2134 N N   . GLN A 1 276 ? 8.709   11.254  23.193  1.00 96.91 276 A 1 
ATOM 2135 C CA  . GLN A 1 276 ? 8.647   12.690  23.454  1.00 96.81 276 A 1 
ATOM 2136 C C   . GLN A 1 276 ? 7.251   13.276  23.199  1.00 97.09 276 A 1 
ATOM 2137 O O   . GLN A 1 276 ? 7.021   14.436  23.542  1.00 95.23 276 A 1 
ATOM 2138 C CB  . GLN A 1 276 ? 9.706   13.432  22.625  1.00 95.85 276 A 1 
ATOM 2139 C CG  . GLN A 1 276 ? 11.165  13.078  22.991  1.00 91.66 276 A 1 
ATOM 2140 C CD  . GLN A 1 276 ? 11.675  11.770  22.382  1.00 85.58 276 A 1 
ATOM 2141 O OE1 . GLN A 1 276 ? 11.087  11.177  21.504  1.00 75.52 276 A 1 
ATOM 2142 N NE2 . GLN A 1 276 ? 12.817  11.293  22.815  1.00 72.61 276 A 1 
ATOM 2143 N N   . GLY A 1 277 ? 6.354   12.535  22.572  1.00 96.57 277 A 1 
ATOM 2144 C CA  . GLY A 1 277 ? 5.029   13.011  22.190  1.00 96.53 277 A 1 
ATOM 2145 C C   . GLY A 1 277 ? 5.067   14.218  21.252  1.00 97.31 277 A 1 
ATOM 2146 O O   . GLY A 1 277 ? 4.242   15.126  21.378  1.00 95.63 277 A 1 
ATOM 2147 N N   . ARG A 1 278 ? 6.040   14.273  20.332  1.00 97.44 278 A 1 
ATOM 2148 C CA  . ARG A 1 278 ? 6.228   15.432  19.450  1.00 97.63 278 A 1 
ATOM 2149 C C   . ARG A 1 278 ? 6.469   15.037  17.990  1.00 98.14 278 A 1 
ATOM 2150 O O   . ARG A 1 278 ? 7.018   13.967  17.709  1.00 97.46 278 A 1 
ATOM 2151 C CB  . ARG A 1 278 ? 7.347   16.341  19.996  1.00 95.83 278 A 1 
ATOM 2152 C CG  . ARG A 1 278 ? 8.754   15.785  19.759  1.00 92.51 278 A 1 
ATOM 2153 C CD  . ARG A 1 278 ? 9.824   16.712  20.344  1.00 90.54 278 A 1 
ATOM 2154 N NE  . ARG A 1 278 ? 11.135  16.330  19.827  1.00 85.15 278 A 1 
ATOM 2155 C CZ  . ARG A 1 278 ? 12.319  16.662  20.289  1.00 83.73 278 A 1 
ATOM 2156 N NH1 . ARG A 1 278 ? 12.472  17.380  21.367  1.00 74.69 278 A 1 
ATOM 2157 N NH2 . ARG A 1 278 ? 13.360  16.267  19.623  1.00 75.83 278 A 1 
ATOM 2158 N N   . LEU A 1 279 ? 6.102   15.952  17.093  1.00 97.99 279 A 1 
ATOM 2159 C CA  . LEU A 1 279 ? 6.414   15.885  15.672  1.00 98.12 279 A 1 
ATOM 2160 C C   . LEU A 1 279 ? 7.672   16.708  15.402  1.00 98.15 279 A 1 
ATOM 2161 O O   . LEU A 1 279 ? 7.653   17.925  15.559  1.00 97.45 279 A 1 
ATOM 2162 C CB  . LEU A 1 279 ? 5.193   16.386  14.885  1.00 97.90 279 A 1 
ATOM 2163 C CG  . LEU A 1 279 ? 5.323   16.208  13.365  1.00 97.72 279 A 1 
ATOM 2164 C CD1 . LEU A 1 279 ? 5.305   14.729  12.970  1.00 96.70 279 A 1 
ATOM 2165 C CD2 . LEU A 1 279 ? 4.144   16.890  12.654  1.00 96.45 279 A 1 
ATOM 2166 N N   . ASP A 1 280 ? 8.753   16.050  14.984  1.00 98.23 280 A 1 
ATOM 2167 C CA  . ASP A 1 280 ? 9.969   16.711  14.522  1.00 98.19 280 A 1 
ATOM 2168 C C   . ASP A 1 280 ? 9.868   16.956  13.002  1.00 98.22 280 A 1 
ATOM 2169 O O   . ASP A 1 280 ? 9.196   16.211  12.276  1.00 97.49 280 A 1 
ATOM 2170 C CB  . ASP A 1 280 ? 11.217  15.885  14.895  1.00 97.32 280 A 1 
ATOM 2171 C CG  . ASP A 1 280 ? 11.598  15.901  16.386  1.00 95.79 280 A 1 
ATOM 2172 O OD1 . ASP A 1 280 ? 11.072  16.704  17.188  1.00 92.58 280 A 1 
ATOM 2173 O OD2 . ASP A 1 280 ? 12.506  15.125  16.790  1.00 91.68 280 A 1 
ATOM 2174 N N   . ALA A 1 281 ? 10.552  17.995  12.520  1.00 97.80 281 A 1 
ATOM 2175 C CA  . ALA A 1 281 ? 10.678  18.237  11.090  1.00 97.78 281 A 1 
ATOM 2176 C C   . ALA A 1 281 ? 11.436  17.084  10.409  1.00 97.84 281 A 1 
ATOM 2177 O O   . ALA A 1 281 ? 12.357  16.504  10.984  1.00 96.49 281 A 1 
ATOM 2178 C CB  . ALA A 1 281 ? 11.369  19.585  10.856  1.00 96.84 281 A 1 
ATOM 2179 N N   . LEU A 1 282 ? 11.048  16.765  9.179   1.00 97.37 282 A 1 
ATOM 2180 C CA  . LEU A 1 282 ? 11.726  15.758  8.376   1.00 97.21 282 A 1 
ATOM 2181 C C   . LEU A 1 282 ? 12.955  16.364  7.708   1.00 97.32 282 A 1 
ATOM 2182 O O   . LEU A 1 282 ? 12.831  17.277  6.889   1.00 96.05 282 A 1 
ATOM 2183 C CB  . LEU A 1 282 ? 10.725  15.191  7.351   1.00 96.35 282 A 1 
ATOM 2184 C CG  . LEU A 1 282 ? 11.343  14.179  6.380   1.00 96.24 282 A 1 
ATOM 2185 C CD1 . LEU A 1 282 ? 11.886  12.939  7.092   1.00 94.25 282 A 1 
ATOM 2186 C CD2 . LEU A 1 282 ? 10.286  13.717  5.383   1.00 94.10 282 A 1 
ATOM 2187 N N   . ASP A 1 283 ? 14.123  15.812  7.999   1.00 96.88 283 A 1 
ATOM 2188 C CA  . ASP A 1 283 ? 15.344  16.089  7.257   1.00 96.70 283 A 1 
ATOM 2189 C C   . ASP A 1 283 ? 15.571  14.998  6.204   1.00 96.85 283 A 1 
ATOM 2190 O O   . ASP A 1 283 ? 16.061  13.907  6.497   1.00 95.71 283 A 1 
ATOM 2191 C CB  . ASP A 1 283 ? 16.533  16.224  8.219   1.00 95.79 283 A 1 
ATOM 2192 C CG  . ASP A 1 283 ? 17.829  16.562  7.487   1.00 94.29 283 A 1 
ATOM 2193 O OD1 . ASP A 1 283 ? 17.770  16.841  6.266   1.00 91.88 283 A 1 
ATOM 2194 O OD2 . ASP A 1 283 ? 18.895  16.542  8.157   1.00 90.69 283 A 1 
ATOM 2195 N N   . LEU A 1 284 ? 15.218  15.309  4.953   1.00 96.47 284 A 1 
ATOM 2196 C CA  . LEU A 1 284 ? 15.395  14.388  3.824   1.00 95.44 284 A 1 
ATOM 2197 C C   . LEU A 1 284 ? 16.870  14.057  3.557   1.00 95.78 284 A 1 
ATOM 2198 O O   . LEU A 1 284 ? 17.152  12.984  3.033   1.00 94.60 284 A 1 
ATOM 2199 C CB  . LEU A 1 284 ? 14.768  14.999  2.557   1.00 94.25 284 A 1 
ATOM 2200 C CG  . LEU A 1 284 ? 13.233  15.105  2.584   1.00 92.03 284 A 1 
ATOM 2201 C CD1 . LEU A 1 284 ? 12.768  15.930  1.385   1.00 89.01 284 A 1 
ATOM 2202 C CD2 . LEU A 1 284 ? 12.570  13.736  2.515   1.00 88.70 284 A 1 
ATOM 2203 N N   . ALA A 1 285 ? 17.799  14.936  3.929   1.00 94.83 285 A 1 
ATOM 2204 C CA  . ALA A 1 285 ? 19.230  14.695  3.749   1.00 94.63 285 A 1 
ATOM 2205 C C   . ALA A 1 285 ? 19.772  13.624  4.721   1.00 95.31 285 A 1 
ATOM 2206 O O   . ALA A 1 285 ? 20.802  13.012  4.450   1.00 94.08 285 A 1 
ATOM 2207 C CB  . ALA A 1 285 ? 19.976  16.021  3.899   1.00 94.05 285 A 1 
ATOM 2208 N N   . ALA A 1 286 ? 19.049  13.357  5.806   1.00 94.88 286 A 1 
ATOM 2209 C CA  . ALA A 1 286 ? 19.407  12.331  6.781   1.00 95.15 286 A 1 
ATOM 2210 C C   . ALA A 1 286 ? 18.907  10.924  6.413   1.00 96.03 286 A 1 
ATOM 2211 O O   . ALA A 1 286 ? 19.153  9.974   7.163   1.00 95.07 286 A 1 
ATOM 2212 C CB  . ALA A 1 286 ? 18.911  12.787  8.163   1.00 94.68 286 A 1 
ATOM 2213 N N   . ILE A 1 287 ? 18.198  10.774  5.282   1.00 95.77 287 A 1 
ATOM 2214 C CA  . ILE A 1 287 ? 17.802  9.461   4.772   1.00 95.30 287 A 1 
ATOM 2215 C C   . ILE A 1 287 ? 19.033  8.768   4.197   1.00 95.38 287 A 1 
ATOM 2216 O O   . ILE A 1 287 ? 19.777  9.341   3.405   1.00 94.80 287 A 1 
ATOM 2217 C CB  . ILE A 1 287 ? 16.651  9.550   3.746   1.00 95.43 287 A 1 
ATOM 2218 C CG1 . ILE A 1 287 ? 15.391  10.163  4.403   1.00 94.62 287 A 1 
ATOM 2219 C CG2 . ILE A 1 287 ? 16.324  8.155   3.171   1.00 94.94 287 A 1 
ATOM 2220 C CD1 . ILE A 1 287 ? 14.239  10.426  3.435   1.00 92.68 287 A 1 
ATOM 2221 N N   . SER A 1 288 ? 19.209  7.509   4.565   1.00 95.03 288 A 1 
ATOM 2222 C CA  . SER A 1 288 ? 20.222  6.641   3.987   1.00 94.65 288 A 1 
ATOM 2223 C C   . SER A 1 288 ? 19.670  5.246   3.767   1.00 94.85 288 A 1 
ATOM 2224 O O   . SER A 1 288 ? 18.759  4.806   4.469   1.00 94.09 288 A 1 
ATOM 2225 C CB  . SER A 1 288 ? 21.477  6.612   4.863   1.00 93.54 288 A 1 
ATOM 2226 O OG  . SER A 1 288 ? 21.191  6.079   6.148   1.00 87.03 288 A 1 
ATOM 2227 N N   . GLU A 1 289 ? 20.242  4.536   2.800   1.00 94.01 289 A 1 
ATOM 2228 C CA  . GLU A 1 289 ? 19.947  3.135   2.540   1.00 92.65 289 A 1 
ATOM 2229 C C   . GLU A 1 289 ? 21.209  2.304   2.738   1.00 92.13 289 A 1 
ATOM 2230 O O   . GLU A 1 289 ? 22.226  2.527   2.068   1.00 91.52 289 A 1 
ATOM 2231 C CB  . GLU A 1 289 ? 19.404  2.953   1.127   1.00 91.32 289 A 1 
ATOM 2232 C CG  . GLU A 1 289 ? 18.093  3.701   0.870   1.00 88.22 289 A 1 
ATOM 2233 C CD  . GLU A 1 289 ? 17.568  3.242   -0.494  1.00 87.42 289 A 1 
ATOM 2234 O OE1 . GLU A 1 289 ? 16.710  2.331   -0.504  1.00 79.15 289 A 1 
ATOM 2235 O OE2 . GLU A 1 289 ? 18.105  3.677   -1.528  1.00 80.72 289 A 1 
ATOM 2236 N N   . ASP A 1 290 ? 21.131  1.346   3.655   1.00 92.59 290 A 1 
ATOM 2237 C CA  . ASP A 1 290 ? 22.211  0.410   3.965   1.00 92.24 290 A 1 
ATOM 2238 C C   . ASP A 1 290 ? 21.953  -0.922  3.244   1.00 92.36 290 A 1 
ATOM 2239 O O   . ASP A 1 290 ? 20.907  -1.553  3.428   1.00 90.75 290 A 1 
ATOM 2240 C CB  . ASP A 1 290 ? 22.305  0.259   5.482   1.00 90.71 290 A 1 
ATOM 2241 C CG  . ASP A 1 290 ? 23.528  -0.541  5.931   1.00 91.60 290 A 1 
ATOM 2242 O OD1 . ASP A 1 290 ? 23.830  -1.580  5.311   1.00 85.09 290 A 1 
ATOM 2243 O OD2 . ASP A 1 290 ? 24.166  -0.130  6.910   1.00 85.48 290 A 1 
ATOM 2244 N N   . ALA A 1 291 ? 22.902  -1.355  2.422   1.00 91.03 291 A 1 
ATOM 2245 C CA  . ALA A 1 291 ? 22.804  -2.588  1.647   1.00 89.97 291 A 1 
ATOM 2246 C C   . ALA A 1 291 ? 23.504  -3.782  2.315   1.00 89.82 291 A 1 
ATOM 2247 O O   . ALA A 1 291 ? 23.653  -4.822  1.685   1.00 87.54 291 A 1 
ATOM 2248 C CB  . ALA A 1 291 ? 23.297  -2.312  0.217   1.00 87.80 291 A 1 
ATOM 2249 N N   . THR A 1 292 ? 23.929  -3.683  3.575   1.00 90.33 292 A 1 
ATOM 2250 C CA  . THR A 1 292 ? 24.713  -4.735  4.261   1.00 90.00 292 A 1 
ATOM 2251 C C   . THR A 1 292 ? 24.034  -6.106  4.237   1.00 90.80 292 A 1 
ATOM 2252 O O   . THR A 1 292 ? 24.695  -7.102  3.941   1.00 89.38 292 A 1 
ATOM 2253 C CB  . THR A 1 292 ? 24.991  -4.335  5.716   1.00 89.22 292 A 1 
ATOM 2254 O OG1 . THR A 1 292 ? 25.794  -3.180  5.721   1.00 83.57 292 A 1 
ATOM 2255 C CG2 . THR A 1 292 ? 25.764  -5.397  6.497   1.00 85.40 292 A 1 
ATOM 2256 N N   . SER A 1 293 ? 22.727  -6.154  4.501   1.00 90.08 293 A 1 
ATOM 2257 C CA  . SER A 1 293 ? 21.939  -7.391  4.510   1.00 89.72 293 A 1 
ATOM 2258 C C   . SER A 1 293 ? 21.330  -7.755  3.154   1.00 90.19 293 A 1 
ATOM 2259 O O   . SER A 1 293 ? 20.608  -8.750  3.066   1.00 88.06 293 A 1 
ATOM 2260 C CB  . SER A 1 293 ? 20.834  -7.296  5.565   1.00 89.32 293 A 1 
ATOM 2261 O OG  . SER A 1 293 ? 21.390  -7.117  6.856   1.00 87.82 293 A 1 
ATOM 2262 N N   . ALA A 1 294 ? 21.597  -6.960  2.113   1.00 89.27 294 A 1 
ATOM 2263 C CA  . ALA A 1 294 ? 21.073  -7.172  0.772   1.00 87.15 294 A 1 
ATOM 2264 C C   . ALA A 1 294 ? 22.106  -7.845  -0.141  1.00 86.36 294 A 1 
ATOM 2265 O O   . ALA A 1 294 ? 23.307  -7.594  -0.019  1.00 84.82 294 A 1 
ATOM 2266 C CB  . ALA A 1 294 ? 20.601  -5.831  0.201   1.00 85.97 294 A 1 
ATOM 2267 N N   . TRP A 1 295 ? 21.631  -8.643  -1.098  1.00 85.96 295 A 1 
ATOM 2268 C CA  . TRP A 1 295 ? 22.434  -9.177  -2.203  1.00 83.67 295 A 1 
ATOM 2269 C C   . TRP A 1 295 ? 22.767  -8.096  -3.246  1.00 82.57 295 A 1 
ATOM 2270 O O   . TRP A 1 295 ? 22.678  -8.285  -4.451  1.00 79.96 295 A 1 
ATOM 2271 C CB  . TRP A 1 295 ? 21.733  -10.385 -2.823  1.00 82.52 295 A 1 
ATOM 2272 C CG  . TRP A 1 295 ? 21.590  -11.571 -1.928  1.00 81.29 295 A 1 
ATOM 2273 C CD1 . TRP A 1 295 ? 22.606  -12.269 -1.372  1.00 79.02 295 A 1 
ATOM 2274 C CD2 . TRP A 1 295 ? 20.364  -12.232 -1.508  1.00 82.06 295 A 1 
ATOM 2275 N NE1 . TRP A 1 295 ? 22.091  -13.332 -0.633  1.00 78.67 295 A 1 
ATOM 2276 C CE2 . TRP A 1 295 ? 20.722  -13.335 -0.691  1.00 79.83 295 A 1 
ATOM 2277 C CE3 . TRP A 1 295 ? 18.992  -11.996 -1.748  1.00 78.83 295 A 1 
ATOM 2278 C CZ2 . TRP A 1 295 ? 19.748  -14.191 -0.119  1.00 77.48 295 A 1 
ATOM 2279 C CZ3 . TRP A 1 295 ? 18.029  -12.847 -1.177  1.00 75.31 295 A 1 
ATOM 2280 C CH2 . TRP A 1 295 ? 18.408  -13.934 -0.370  1.00 75.10 295 A 1 
ATOM 2281 N N   . LEU A 1 296 ? 23.149  -6.928  -2.752  1.00 84.10 296 A 1 
ATOM 2282 C CA  . LEU A 1 296 ? 23.515  -5.757  -3.528  1.00 84.32 296 A 1 
ATOM 2283 C C   . LEU A 1 296 ? 24.906  -5.278  -3.102  1.00 85.73 296 A 1 
ATOM 2284 O O   . LEU A 1 296 ? 25.329  -5.455  -1.953  1.00 85.28 296 A 1 
ATOM 2285 C CB  . LEU A 1 296 ? 22.468  -4.643  -3.332  1.00 82.07 296 A 1 
ATOM 2286 C CG  . LEU A 1 296 ? 21.039  -4.990  -3.789  1.00 81.16 296 A 1 
ATOM 2287 C CD1 . LEU A 1 296 ? 20.103  -3.848  -3.405  1.00 79.45 296 A 1 
ATOM 2288 C CD2 . LEU A 1 296 ? 20.942  -5.189  -5.300  1.00 79.30 296 A 1 
ATOM 2289 N N   . VAL A 1 297 ? 25.584  -4.632  -4.031  1.00 83.94 297 A 1 
ATOM 2290 C CA  . VAL A 1 297 ? 26.862  -3.982  -3.749  1.00 84.79 297 A 1 
ATOM 2291 C C   . VAL A 1 297 ? 26.658  -2.891  -2.689  1.00 85.52 297 A 1 
ATOM 2292 O O   . VAL A 1 297 ? 25.810  -2.019  -2.838  1.00 83.82 297 A 1 
ATOM 2293 C CB  . VAL A 1 297 ? 27.491  -3.411  -5.033  1.00 82.68 297 A 1 
ATOM 2294 C CG1 . VAL A 1 297 ? 28.806  -2.694  -4.757  1.00 78.70 297 A 1 
ATOM 2295 C CG2 . VAL A 1 297 ? 27.782  -4.534  -6.041  1.00 80.97 297 A 1 
ATOM 2296 N N   . ASP A 1 298 ? 27.475  -2.922  -1.636  1.00 86.15 298 A 1 
ATOM 2297 C CA  . ASP A 1 298 ? 27.437  -2.011  -0.490  1.00 85.81 298 A 1 
ATOM 2298 C C   . ASP A 1 298 ? 28.684  -1.120  -0.395  1.00 85.92 298 A 1 
ATOM 2299 O O   . ASP A 1 298 ? 29.039  -0.610  0.671   1.00 80.39 298 A 1 
ATOM 2300 C CB  . ASP A 1 298 ? 27.199  -2.819  0.799   1.00 82.45 298 A 1 
ATOM 2301 C CG  . ASP A 1 298 ? 28.282  -3.853  1.115   1.00 79.47 298 A 1 
ATOM 2302 O OD1 . ASP A 1 298 ? 29.211  -4.046  0.307   1.00 71.80 298 A 1 
ATOM 2303 O OD2 . ASP A 1 298 ? 28.113  -4.551  2.134   1.00 72.78 298 A 1 
ATOM 2304 N N   . GLN A 1 299 ? 29.360  -0.890  -1.526  1.00 83.26 299 A 1 
ATOM 2305 C CA  . GLN A 1 299 ? 30.549  -0.048  -1.556  1.00 80.53 299 A 1 
ATOM 2306 C C   . GLN A 1 299 ? 30.250  1.376   -1.070  1.00 79.88 299 A 1 
ATOM 2307 O O   . GLN A 1 299 ? 29.401  2.070   -1.622  1.00 71.68 299 A 1 
ATOM 2308 C CB  . GLN A 1 299 ? 31.159  0.017   -2.964  1.00 75.36 299 A 1 
ATOM 2309 C CG  . GLN A 1 299 ? 31.968  -1.238  -3.309  1.00 68.66 299 A 1 
ATOM 2310 C CD  . GLN A 1 299 ? 32.731  -1.084  -4.630  1.00 63.07 299 A 1 
ATOM 2311 O OE1 . GLN A 1 299 ? 32.625  -0.102  -5.341  1.00 56.29 299 A 1 
ATOM 2312 N NE2 . GLN A 1 299 ? 33.533  -2.052  -4.991  1.00 55.63 299 A 1 
ATOM 2313 N N   . GLY A 1 300 ? 30.998  1.820   -0.095  1.00 78.87 300 A 1 
ATOM 2314 C CA  . GLY A 1 300 ? 30.846  3.146   0.522   1.00 77.49 300 A 1 
ATOM 2315 C C   . GLY A 1 300 ? 29.833  3.188   1.670   1.00 81.26 300 A 1 
ATOM 2316 O O   . GLY A 1 300 ? 29.593  4.272   2.190   1.00 74.69 300 A 1 
ATOM 2317 N N   . GLY A 1 301 ? 29.282  2.051   2.069   1.00 84.76 301 A 1 
ATOM 2318 C CA  . GLY A 1 301 ? 28.341  1.963   3.180   1.00 86.89 301 A 1 
ATOM 2319 C C   . GLY A 1 301 ? 26.964  2.532   2.839   1.00 90.02 301 A 1 
ATOM 2320 O O   . GLY A 1 301 ? 26.559  2.557   1.672   1.00 86.23 301 A 1 
ATOM 2321 N N   . ALA A 1 302 ? 26.253  2.996   3.862   1.00 91.04 302 A 1 
ATOM 2322 C CA  . ALA A 1 302 ? 24.933  3.589   3.697   1.00 91.81 302 A 1 
ATOM 2323 C C   . ALA A 1 302 ? 25.008  4.864   2.841   1.00 92.87 302 A 1 
ATOM 2324 O O   . ALA A 1 302 ? 25.839  5.740   3.072   1.00 90.15 302 A 1 
ATOM 2325 C CB  . ALA A 1 302 ? 24.323  3.856   5.079   1.00 89.56 302 A 1 
ATOM 2326 N N   . ARG A 1 303 ? 24.108  4.968   1.853   1.00 91.65 303 A 1 
ATOM 2327 C CA  . ARG A 1 303 ? 24.058  6.084   0.902   1.00 92.01 303 A 1 
ATOM 2328 C C   . ARG A 1 303 ? 22.697  6.773   0.955   1.00 93.13 303 A 1 
ATOM 2329 O O   . ARG A 1 303 ? 21.671  6.114   1.111   1.00 92.18 303 A 1 
ATOM 2330 C CB  . ARG A 1 303 ? 24.349  5.594   -0.517  1.00 90.13 303 A 1 
ATOM 2331 C CG  . ARG A 1 303 ? 25.788  5.086   -0.673  1.00 88.71 303 A 1 
ATOM 2332 C CD  . ARG A 1 303 ? 26.019  4.617   -2.101  1.00 86.25 303 A 1 
ATOM 2333 N NE  . ARG A 1 303 ? 27.403  4.185   -2.316  1.00 82.31 303 A 1 
ATOM 2334 C CZ  . ARG A 1 303 ? 28.201  4.557   -3.307  1.00 78.67 303 A 1 
ATOM 2335 N NH1 . ARG A 1 303 ? 27.830  5.408   -4.219  1.00 72.06 303 A 1 
ATOM 2336 N NH2 . ARG A 1 303 ? 29.397  4.058   -3.387  1.00 72.79 303 A 1 
ATOM 2337 N N   . HIS A 1 304 ? 22.715  8.094   0.744   1.00 93.60 304 A 1 
ATOM 2338 C CA  . HIS A 1 304 ? 21.481  8.828   0.490   1.00 94.21 304 A 1 
ATOM 2339 C C   . HIS A 1 304 ? 20.835  8.331   -0.820  1.00 94.66 304 A 1 
ATOM 2340 O O   . HIS A 1 304 ? 21.578  8.077   -1.771  1.00 93.68 304 A 1 
ATOM 2341 C CB  . HIS A 1 304 ? 21.794  10.330  0.419   1.00 93.53 304 A 1 
ATOM 2342 C CG  . HIS A 1 304 ? 20.559  11.154  0.276   1.00 94.13 304 A 1 
ATOM 2343 N ND1 . HIS A 1 304 ? 19.992  11.607  -0.898  1.00 88.51 304 A 1 
ATOM 2344 C CD2 . HIS A 1 304 ? 19.710  11.533  1.293   1.00 87.44 304 A 1 
ATOM 2345 C CE1 . HIS A 1 304 ? 18.843  12.232  -0.598  1.00 88.57 304 A 1 
ATOM 2346 N NE2 . HIS A 1 304 ? 18.636  12.203  0.720   1.00 89.34 304 A 1 
ATOM 2347 N N   . PRO A 1 305 ? 19.498  8.233   -0.924  1.00 93.69 305 A 1 
ATOM 2348 C CA  . PRO A 1 305 ? 18.824  7.735   -2.129  1.00 91.61 305 A 1 
ATOM 2349 C C   . PRO A 1 305 ? 19.252  8.429   -3.431  1.00 92.07 305 A 1 
ATOM 2350 O O   . PRO A 1 305 ? 19.485  7.760   -4.423  1.00 90.51 305 A 1 
ATOM 2351 C CB  . PRO A 1 305 ? 17.325  7.925   -1.864  1.00 89.73 305 A 1 
ATOM 2352 C CG  . PRO A 1 305 ? 17.228  7.820   -0.352  1.00 90.73 305 A 1 
ATOM 2353 C CD  . PRO A 1 305 ? 18.533  8.449   0.137   1.00 93.85 305 A 1 
ATOM 2354 N N   . ALA A 1 306 ? 19.470  9.739   -3.411  1.00 90.53 306 A 1 
ATOM 2355 C CA  . ALA A 1 306 ? 19.938  10.478  -4.588  1.00 88.84 306 A 1 
ATOM 2356 C C   . ALA A 1 306 ? 21.289  9.976   -5.156  1.00 89.60 306 A 1 
ATOM 2357 O O   . ALA A 1 306 ? 21.572  10.150  -6.335  1.00 87.62 306 A 1 
ATOM 2358 C CB  . ALA A 1 306 ? 20.040  11.966  -4.221  1.00 88.29 306 A 1 
ATOM 2359 N N   . ASN A 1 307 ? 22.096  9.331   -4.320  1.00 90.16 307 A 1 
ATOM 2360 C CA  . ASN A 1 307 ? 23.373  8.715   -4.681  1.00 88.36 307 A 1 
ATOM 2361 C C   . ASN A 1 307 ? 23.323  7.189   -4.524  1.00 88.41 307 A 1 
ATOM 2362 O O   . ASN A 1 307 ? 24.347  6.543   -4.284  1.00 84.07 307 A 1 
ATOM 2363 C CB  . ASN A 1 307 ? 24.488  9.344   -3.834  1.00 85.91 307 A 1 
ATOM 2364 C CG  . ASN A 1 307 ? 24.639  10.835  -4.047  1.00 79.76 307 A 1 
ATOM 2365 O OD1 . ASN A 1 307 ? 24.413  11.387  -5.093  1.00 70.80 307 A 1 
ATOM 2366 N ND2 . ASN A 1 307 ? 25.072  11.552  -3.025  1.00 70.01 307 A 1 
ATOM 2367 N N   . GLY A 1 308 ? 22.115  6.632   -4.557  1.00 86.73 308 A 1 
ATOM 2368 C CA  . GLY A 1 308 ? 21.857  5.221   -4.353  1.00 85.01 308 A 1 
ATOM 2369 C C   . GLY A 1 308 ? 22.542  4.361   -5.411  1.00 85.88 308 A 1 
ATOM 2370 O O   . GLY A 1 308 ? 22.721  4.760   -6.559  1.00 84.02 308 A 1 
ATOM 2371 N N   . LEU A 1 309 ? 22.932  3.163   -4.999  1.00 84.00 309 A 1 
ATOM 2372 C CA  . LEU A 1 309 ? 23.603  2.202   -5.862  1.00 83.06 309 A 1 
ATOM 2373 C C   . LEU A 1 309 ? 22.818  0.901   -5.818  1.00 83.59 309 A 1 
ATOM 2374 O O   . LEU A 1 309 ? 22.641  0.305   -4.754  1.00 80.21 309 A 1 
ATOM 2375 C CB  . LEU A 1 309 ? 25.069  2.068   -5.410  1.00 79.71 309 A 1 
ATOM 2376 C CG  . LEU A 1 309 ? 26.018  1.697   -6.559  1.00 73.09 309 A 1 
ATOM 2377 C CD1 . LEU A 1 309 ? 27.190  2.677   -6.603  1.00 69.98 309 A 1 
ATOM 2378 C CD2 . LEU A 1 309 ? 26.583  0.292   -6.395  1.00 68.94 309 A 1 
ATOM 2379 N N   . THR A 1 310 ? 22.344  0.470   -6.981  1.00 81.71 310 A 1 
ATOM 2380 C CA  . THR A 1 310 ? 21.594  -0.769  -7.157  1.00 78.93 310 A 1 
ATOM 2381 C C   . THR A 1 310 ? 22.355  -1.638  -8.153  1.00 78.46 310 A 1 
ATOM 2382 O O   . THR A 1 310 ? 22.170  -1.527  -9.355  1.00 74.40 310 A 1 
ATOM 2383 C CB  . THR A 1 310 ? 20.149  -0.495  -7.590  1.00 74.69 310 A 1 
ATOM 2384 O OG1 . THR A 1 310 ? 19.559  0.384   -6.649  1.00 68.53 310 A 1 
ATOM 2385 C CG2 . THR A 1 310 ? 19.311  -1.767  -7.588  1.00 67.36 310 A 1 
ATOM 2386 N N   . ALA A 1 311 ? 23.259  -2.454  -7.623  1.00 78.76 311 A 1 
ATOM 2387 C CA  . ALA A 1 311 ? 24.040  -3.391  -8.417  1.00 79.36 311 A 1 
ATOM 2388 C C   . ALA A 1 311 ? 23.989  -4.772  -7.743  1.00 80.55 311 A 1 
ATOM 2389 O O   . ALA A 1 311 ? 24.336  -4.863  -6.564  1.00 78.18 311 A 1 
ATOM 2390 C CB  . ALA A 1 311 ? 25.472  -2.870  -8.569  1.00 76.43 311 A 1 
ATOM 2391 N N   . PRO A 1 312 ? 23.567  -5.826  -8.448  1.00 77.60 312 A 1 
ATOM 2392 C CA  . PRO A 1 312 ? 23.433  -7.156  -7.875  1.00 76.92 312 A 1 
ATOM 2393 C C   . PRO A 1 312 ? 24.754  -7.717  -7.350  1.00 79.42 312 A 1 
ATOM 2394 O O   . PRO A 1 312 ? 25.810  -7.547  -7.962  1.00 77.51 312 A 1 
ATOM 2395 C CB  . PRO A 1 312 ? 22.847  -8.035  -8.992  1.00 73.11 312 A 1 
ATOM 2396 C CG  . PRO A 1 312 ? 22.155  -7.031  -9.914  1.00 71.48 312 A 1 
ATOM 2397 C CD  . PRO A 1 312 ? 23.030  -5.796  -9.796  1.00 74.43 312 A 1 
ATOM 2398 N N   . ALA A 1 313 ? 24.683  -8.406  -6.219  1.00 78.57 313 A 1 
ATOM 2399 C CA  . ALA A 1 313 ? 25.770  -9.174  -5.633  1.00 80.86 313 A 1 
ATOM 2400 C C   . ALA A 1 313 ? 25.197  -10.471 -5.027  1.00 82.67 313 A 1 
ATOM 2401 O O   . ALA A 1 313 ? 25.160  -10.617 -3.801  1.00 80.15 313 A 1 
ATOM 2402 C CB  . ALA A 1 313 ? 26.516  -8.298  -4.620  1.00 79.24 313 A 1 
ATOM 2403 N N   . PRO A 1 314 ? 24.712  -11.413 -5.876  1.00 77.61 314 A 1 
ATOM 2404 C CA  . PRO A 1 314 ? 23.926  -12.563 -5.431  1.00 76.46 314 A 1 
ATOM 2405 C C   . PRO A 1 314 ? 24.685  -13.497 -4.484  1.00 79.07 314 A 1 
ATOM 2406 O O   . PRO A 1 314 ? 24.097  -14.073 -3.578  1.00 76.43 314 A 1 
ATOM 2407 C CB  . PRO A 1 314 ? 23.485  -13.275 -6.720  1.00 72.84 314 A 1 
ATOM 2408 C CG  . PRO A 1 314 ? 24.507  -12.826 -7.762  1.00 72.19 314 A 1 
ATOM 2409 C CD  . PRO A 1 314 ? 24.836  -11.403 -7.325  1.00 75.71 314 A 1 
ATOM 2410 N N   . ASP A 1 315 ? 26.001  -13.571 -4.619  1.00 81.54 315 A 1 
ATOM 2411 C CA  . ASP A 1 315 ? 26.862  -14.426 -3.790  1.00 83.34 315 A 1 
ATOM 2412 C C   . ASP A 1 315 ? 27.330  -13.741 -2.488  1.00 85.99 315 A 1 
ATOM 2413 O O   . ASP A 1 315 ? 28.239  -14.225 -1.803  1.00 83.33 315 A 1 
ATOM 2414 C CB  . ASP A 1 315 ? 28.055  -14.909 -4.621  1.00 80.01 315 A 1 
ATOM 2415 C CG  . ASP A 1 315 ? 27.638  -15.658 -5.880  1.00 74.83 315 A 1 
ATOM 2416 O OD1 . ASP A 1 315 ? 26.777  -16.556 -5.762  1.00 69.12 315 A 1 
ATOM 2417 O OD2 . ASP A 1 315 ? 28.201  -15.330 -6.949  1.00 68.45 315 A 1 
ATOM 2418 N N   . LYS A 1 316 ? 26.748  -12.594 -2.128  1.00 84.45 316 A 1 
ATOM 2419 C CA  . LYS A 1 316 ? 27.193  -11.818 -0.974  1.00 87.59 316 A 1 
ATOM 2420 C C   . LYS A 1 316 ? 26.924  -12.564 0.336   1.00 87.95 316 A 1 
ATOM 2421 O O   . LYS A 1 316 ? 25.785  -12.792 0.747   1.00 85.79 316 A 1 
ATOM 2422 C CB  . LYS A 1 316 ? 26.543  -10.435 -1.002  1.00 87.16 316 A 1 
ATOM 2423 C CG  . LYS A 1 316 ? 27.009  -9.556  0.161   1.00 87.40 316 A 1 
ATOM 2424 C CD  . LYS A 1 316 ? 26.363  -8.167  0.020   1.00 86.84 316 A 1 
ATOM 2425 C CE  . LYS A 1 316 ? 26.670  -7.295  1.210   1.00 85.03 316 A 1 
ATOM 2426 N NZ  . LYS A 1 316 ? 25.970  -6.012  1.075   1.00 84.57 316 A 1 
ATOM 2427 N N   . VAL A 1 317 ? 27.992  -12.865 1.062   1.00 89.59 317 A 1 
ATOM 2428 C CA  . VAL A 1 317 ? 27.935  -13.569 2.344   1.00 88.99 317 A 1 
ATOM 2429 C C   . VAL A 1 317 ? 27.216  -12.711 3.394   1.00 88.58 317 A 1 
ATOM 2430 O O   . VAL A 1 317 ? 27.541  -11.542 3.600   1.00 84.62 317 A 1 
ATOM 2431 C CB  . VAL A 1 317 ? 29.341  -13.966 2.826   1.00 86.48 317 A 1 
ATOM 2432 C CG1 . VAL A 1 317 ? 29.282  -14.747 4.143   1.00 80.20 317 A 1 
ATOM 2433 C CG2 . VAL A 1 317 ? 30.044  -14.854 1.795   1.00 81.75 317 A 1 
ATOM 2434 N N   . GLY A 1 318 ? 26.267  -13.325 4.090   1.00 86.72 318 A 1 
ATOM 2435 C CA  . GLY A 1 318 ? 25.502  -12.684 5.167   1.00 86.41 318 A 1 
ATOM 2436 C C   . GLY A 1 318 ? 24.279  -11.884 4.707   1.00 88.66 318 A 1 
ATOM 2437 O O   . GLY A 1 318 ? 23.482  -11.492 5.565   1.00 85.10 318 A 1 
ATOM 2438 N N   . ALA A 1 319 ? 24.114  -11.692 3.398   1.00 87.72 319 A 1 
ATOM 2439 C CA  . ALA A 1 319 ? 22.874  -11.165 2.844   1.00 88.08 319 A 1 
ATOM 2440 C C   . ALA A 1 319 ? 21.748  -12.205 2.978   1.00 88.38 319 A 1 
ATOM 2441 O O   . ALA A 1 319 ? 21.987  -13.406 2.925   1.00 86.16 319 A 1 
ATOM 2442 C CB  . ALA A 1 319 ? 23.109  -10.734 1.403   1.00 87.07 319 A 1 
ATOM 2443 N N   . TYR A 1 320 ? 20.517  -11.723 3.166   1.00 89.36 320 A 1 
ATOM 2444 C CA  . TYR A 1 320 ? 19.325  -12.572 3.277   1.00 89.07 320 A 1 
ATOM 2445 C C   . TYR A 1 320 ? 18.087  -11.984 2.586   1.00 87.44 320 A 1 
ATOM 2446 O O   . TYR A 1 320 ? 16.975  -12.473 2.778   1.00 83.25 320 A 1 
ATOM 2447 C CB  . TYR A 1 320 ? 19.055  -12.882 4.753   1.00 89.04 320 A 1 
ATOM 2448 C CG  . TYR A 1 320 ? 18.715  -11.683 5.606   1.00 89.81 320 A 1 
ATOM 2449 C CD1 . TYR A 1 320 ? 19.726  -11.012 6.330   1.00 87.68 320 A 1 
ATOM 2450 C CD2 . TYR A 1 320 ? 17.378  -11.249 5.738   1.00 87.27 320 A 1 
ATOM 2451 C CE1 . TYR A 1 320 ? 19.414  -9.945  7.180   1.00 86.44 320 A 1 
ATOM 2452 C CE2 . TYR A 1 320 ? 17.050  -10.178 6.585   1.00 87.83 320 A 1 
ATOM 2453 C CZ  . TYR A 1 320 ? 18.064  -9.535  7.319   1.00 89.96 320 A 1 
ATOM 2454 O OH  . TYR A 1 320 ? 17.752  -8.525  8.192   1.00 90.61 320 A 1 
ATOM 2455 N N   . THR A 1 321 ? 18.272  -10.911 1.820   1.00 86.25 321 A 1 
ATOM 2456 C CA  . THR A 1 321 ? 17.197  -10.208 1.114   1.00 85.11 321 A 1 
ATOM 2457 C C   . THR A 1 321 ? 17.793  -9.397  -0.044  1.00 84.75 321 A 1 
ATOM 2458 O O   . THR A 1 321 ? 18.974  -9.068  -0.020  1.00 82.55 321 A 1 
ATOM 2459 C CB  . THR A 1 321 ? 16.439  -9.297  2.092   1.00 83.86 321 A 1 
ATOM 2460 O OG1 . THR A 1 321 ? 15.396  -8.615  1.444   1.00 79.21 321 A 1 
ATOM 2461 C CG2 . THR A 1 321 ? 17.319  -8.245  2.765   1.00 80.69 321 A 1 
ATOM 2462 N N   . TRP A 1 322 ? 16.963  -9.025  -1.023  1.00 81.27 322 A 1 
ATOM 2463 C CA  . TRP A 1 322 ? 17.311  -8.020  -2.039  1.00 79.90 322 A 1 
ATOM 2464 C C   . TRP A 1 322 ? 17.048  -6.583  -1.565  1.00 81.63 322 A 1 
ATOM 2465 O O   . TRP A 1 322 ? 17.360  -5.614  -2.245  1.00 79.70 322 A 1 
ATOM 2466 C CB  . TRP A 1 322 ? 16.569  -8.349  -3.330  1.00 77.32 322 A 1 
ATOM 2467 C CG  . TRP A 1 322 ? 17.093  -9.590  -3.971  1.00 75.73 322 A 1 
ATOM 2468 C CD1 . TRP A 1 322 ? 16.562  -10.831 -3.872  1.00 71.45 322 A 1 
ATOM 2469 C CD2 . TRP A 1 322 ? 18.304  -9.719  -4.778  1.00 73.65 322 A 1 
ATOM 2470 N NE1 . TRP A 1 322 ? 17.358  -11.727 -4.575  1.00 69.82 322 A 1 
ATOM 2471 C CE2 . TRP A 1 322 ? 18.435  -11.087 -5.148  1.00 71.01 322 A 1 
ATOM 2472 C CE3 . TRP A 1 322 ? 19.275  -8.811  -5.231  1.00 68.64 322 A 1 
ATOM 2473 C CZ2 . TRP A 1 322 ? 19.516  -11.541 -5.933  1.00 66.97 322 A 1 
ATOM 2474 C CZ3 . TRP A 1 322 ? 20.355  -9.265  -6.024  1.00 64.48 322 A 1 
ATOM 2475 C CH2 . TRP A 1 322 ? 20.476  -10.615 -6.369  1.00 64.76 322 A 1 
ATOM 2476 N N   . ASN A 1 323 ? 16.480  -6.432  -0.367  1.00 83.33 323 A 1 
ATOM 2477 C CA  . ASN A 1 323 ? 16.049  -5.154  0.160   1.00 84.04 323 A 1 
ATOM 2478 C C   . ASN A 1 323 ? 17.187  -4.411  0.867   1.00 86.99 323 A 1 
ATOM 2479 O O   . ASN A 1 323 ? 17.876  -4.975  1.715   1.00 85.65 323 A 1 
ATOM 2480 C CB  . ASN A 1 323 ? 14.856  -5.409  1.096   1.00 79.80 323 A 1 
ATOM 2481 C CG  . ASN A 1 323 ? 13.866  -4.280  1.123   1.00 73.63 323 A 1 
ATOM 2482 O OD1 . ASN A 1 323 ? 14.057  -3.226  0.545   1.00 66.77 323 A 1 
ATOM 2483 N ND2 . ASN A 1 323 ? 12.758  -4.479  1.799   1.00 63.97 323 A 1 
ATOM 2484 N N   . LYS A 1 324 ? 17.332  -3.117  0.586   1.00 87.52 324 A 1 
ATOM 2485 C CA  . LYS A 1 324 ? 18.184  -2.242  1.395   1.00 89.18 324 A 1 
ATOM 2486 C C   . LYS A 1 324 ? 17.457  -1.884  2.695   1.00 90.83 324 A 1 
ATOM 2487 O O   . LYS A 1 324 ? 16.229  -1.926  2.765   1.00 90.82 324 A 1 
ATOM 2488 C CB  . LYS A 1 324 ? 18.590  -0.979  0.621   1.00 87.54 324 A 1 
ATOM 2489 C CG  . LYS A 1 324 ? 19.380  -1.254  -0.672  1.00 86.06 324 A 1 
ATOM 2490 C CD  . LYS A 1 324 ? 19.690  0.066   -1.398  1.00 84.55 324 A 1 
ATOM 2491 C CE  . LYS A 1 324 ? 20.137  -0.160  -2.846  1.00 80.02 324 A 1 
ATOM 2492 N NZ  . LYS A 1 324 ? 19.972  1.069   -3.677  1.00 75.03 324 A 1 
ATOM 2493 N N   . ALA A 1 325 ? 18.220  -1.494  3.703   1.00 91.33 325 A 1 
ATOM 2494 C CA  . ALA A 1 325 ? 17.706  -1.022  4.982   1.00 92.57 325 A 1 
ATOM 2495 C C   . ALA A 1 325 ? 17.671  0.514   4.996   1.00 93.87 325 A 1 
ATOM 2496 O O   . ALA A 1 325 ? 18.697  1.138   5.264   1.00 93.67 325 A 1 
ATOM 2497 C CB  . ALA A 1 325 ? 18.585  -1.605  6.095   1.00 92.03 325 A 1 
ATOM 2498 N N   . PRO A 1 326 ? 16.513  1.159   4.737   1.00 94.02 326 A 1 
ATOM 2499 C CA  . PRO A 1 326 ? 16.420  2.597   4.864   1.00 94.34 326 A 1 
ATOM 2500 C C   . PRO A 1 326 ? 16.418  3.012   6.334   1.00 95.58 326 A 1 
ATOM 2501 O O   . PRO A 1 326 ? 15.792  2.394   7.196   1.00 95.46 326 A 1 
ATOM 2502 C CB  . PRO A 1 326 ? 15.150  3.006   4.111   1.00 92.87 326 A 1 
ATOM 2503 C CG  . PRO A 1 326 ? 14.277  1.762   4.186   1.00 91.53 326 A 1 
ATOM 2504 C CD  . PRO A 1 326 ? 15.268  0.599   4.263   1.00 93.90 326 A 1 
ATOM 2505 N N   . ARG A 1 327 ? 17.136  4.091   6.615   1.00 96.16 327 A 1 
ATOM 2506 C CA  . ARG A 1 327 ? 17.269  4.687   7.947   1.00 96.73 327 A 1 
ATOM 2507 C C   . ARG A 1 327 ? 17.180  6.204   7.838   1.00 97.11 327 A 1 
ATOM 2508 O O   . ARG A 1 327 ? 17.579  6.786   6.834   1.00 96.47 327 A 1 
ATOM 2509 C CB  . ARG A 1 327 ? 18.611  4.271   8.590   1.00 95.67 327 A 1 
ATOM 2510 C CG  . ARG A 1 327 ? 18.776  2.759   8.834   1.00 95.27 327 A 1 
ATOM 2511 C CD  . ARG A 1 327 ? 17.805  2.226   9.897   1.00 94.66 327 A 1 
ATOM 2512 N NE  . ARG A 1 327 ? 17.972  0.780   10.125  1.00 95.34 327 A 1 
ATOM 2513 C CZ  . ARG A 1 327 ? 17.307  -0.206  9.539   1.00 96.09 327 A 1 
ATOM 2514 N NH1 . ARG A 1 327 ? 16.405  0.014   8.628   1.00 92.92 327 A 1 
ATOM 2515 N NH2 . ARG A 1 327 ? 17.541  -1.433  9.861   1.00 94.02 327 A 1 
ATOM 2516 N N   . LEU A 1 328 ? 16.699  6.848   8.894   1.00 96.94 328 A 1 
ATOM 2517 C CA  . LEU A 1 328 ? 16.735  8.296   9.041   1.00 96.61 328 A 1 
ATOM 2518 C C   . LEU A 1 328 ? 17.683  8.647   10.186  1.00 96.57 328 A 1 
ATOM 2519 O O   . LEU A 1 328 ? 17.391  8.324   11.341  1.00 95.86 328 A 1 
ATOM 2520 C CB  . LEU A 1 328 ? 15.316  8.827   9.280   1.00 96.48 328 A 1 
ATOM 2521 C CG  . LEU A 1 328 ? 15.256  10.372  9.323   1.00 95.97 328 A 1 
ATOM 2522 C CD1 . LEU A 1 328 ? 15.339  10.976  7.924   1.00 93.12 328 A 1 
ATOM 2523 C CD2 . LEU A 1 328 ? 13.953  10.828  9.952   1.00 93.01 328 A 1 
ATOM 2524 N N   . ALA A 1 329 ? 18.813  9.274   9.870   1.00 96.03 329 A 1 
ATOM 2525 C CA  . ALA A 1 329 ? 19.891  9.530   10.832  1.00 95.67 329 A 1 
ATOM 2526 C C   . ALA A 1 329 ? 20.276  8.267   11.647  1.00 96.16 329 A 1 
ATOM 2527 O O   . ALA A 1 329 ? 20.448  8.326   12.865  1.00 94.34 329 A 1 
ATOM 2528 C CB  . ALA A 1 329 ? 19.527  10.759  11.677  1.00 95.08 329 A 1 
ATOM 2529 N N   . GLY A 1 330 ? 20.328  7.126   10.980  1.00 96.09 330 A 1 
ATOM 2530 C CA  . GLY A 1 330 ? 20.617  5.823   11.587  1.00 95.83 330 A 1 
ATOM 2531 C C   . GLY A 1 330 ? 19.452  5.178   12.357  1.00 96.87 330 A 1 
ATOM 2532 O O   . GLY A 1 330 ? 19.576  4.035   12.790  1.00 95.60 330 A 1 
ATOM 2533 N N   . ALA A 1 331 ? 18.314  5.859   12.514  1.00 96.96 331 A 1 
ATOM 2534 C CA  . ALA A 1 331 ? 17.159  5.321   13.227  1.00 97.08 331 A 1 
ATOM 2535 C C   . ALA A 1 331 ? 16.263  4.465   12.317  1.00 97.60 331 A 1 
ATOM 2536 O O   . ALA A 1 331 ? 16.058  4.778   11.142  1.00 97.19 331 A 1 
ATOM 2537 C CB  . ALA A 1 331 ? 16.386  6.459   13.892  1.00 96.50 331 A 1 
ATOM 2538 N N   . VAL A 1 332 ? 15.680  3.417   12.896  1.00 97.84 332 A 1 
ATOM 2539 C CA  . VAL A 1 332 ? 14.627  2.612   12.279  1.00 98.03 332 A 1 
ATOM 2540 C C   . VAL A 1 332 ? 13.297  3.341   12.438  1.00 98.02 332 A 1 
ATOM 2541 O O   . VAL A 1 332 ? 12.948  3.758   13.542  1.00 97.30 332 A 1 
ATOM 2542 C CB  . VAL A 1 332 ? 14.542  1.219   12.925  1.00 97.42 332 A 1 
ATOM 2543 C CG1 . VAL A 1 332 ? 13.451  0.357   12.283  1.00 94.70 332 A 1 
ATOM 2544 C CG2 . VAL A 1 332 ? 15.874  0.465   12.798  1.00 95.03 332 A 1 
ATOM 2545 N N   . LEU A 1 333 ? 12.539  3.461   11.339  1.00 98.08 333 A 1 
ATOM 2546 C CA  . LEU A 1 333 ? 11.218  4.082   11.338  1.00 98.08 333 A 1 
ATOM 2547 C C   . LEU A 1 333 ? 10.160  3.096   10.842  1.00 98.18 333 A 1 
ATOM 2548 O O   . LEU A 1 333 ? 10.433  2.217   10.030  1.00 97.38 333 A 1 
ATOM 2549 C CB  . LEU A 1 333 ? 11.207  5.375   10.504  1.00 97.43 333 A 1 
ATOM 2550 C CG  . LEU A 1 333 ? 12.024  6.521   11.123  1.00 94.56 333 A 1 
ATOM 2551 C CD1 . LEU A 1 333 ? 13.488  6.501   10.686  1.00 87.65 333 A 1 
ATOM 2552 C CD2 . LEU A 1 333 ? 11.463  7.878   10.707  1.00 87.82 333 A 1 
ATOM 2553 N N   . GLU A 1 334 ? 8.941   3.295   11.315  1.00 98.41 334 A 1 
ATOM 2554 C CA  . GLU A 1 334 ? 7.724   2.728   10.742  1.00 98.53 334 A 1 
ATOM 2555 C C   . GLU A 1 334 ? 6.995   3.815   9.941   1.00 98.61 334 A 1 
ATOM 2556 O O   . GLU A 1 334 ? 6.996   4.985   10.323  1.00 98.40 334 A 1 
ATOM 2557 C CB  . GLU A 1 334 ? 6.855   2.136   11.864  1.00 98.44 334 A 1 
ATOM 2558 C CG  . GLU A 1 334 ? 5.535   1.529   11.356  1.00 98.16 334 A 1 
ATOM 2559 C CD  . GLU A 1 334 ? 4.698   0.858   12.461  1.00 98.34 334 A 1 
ATOM 2560 O OE1 . GLU A 1 334 ? 3.481   0.674   12.253  1.00 97.02 334 A 1 
ATOM 2561 O OE2 . GLU A 1 334 ? 5.242   0.468   13.509  1.00 97.49 334 A 1 
ATOM 2562 N N   . THR A 1 335 ? 6.347   3.434   8.850   1.00 98.36 335 A 1 
ATOM 2563 C CA  . THR A 1 335 ? 5.509   4.325   8.052   1.00 98.14 335 A 1 
ATOM 2564 C C   . THR A 1 335 ? 4.153   3.695   7.755   1.00 98.13 335 A 1 
ATOM 2565 O O   . THR A 1 335 ? 3.957   2.497   7.963   1.00 97.54 335 A 1 
ATOM 2566 C CB  . THR A 1 335 ? 6.269   4.777   6.793   1.00 97.51 335 A 1 
ATOM 2567 O OG1 . THR A 1 335 ? 5.579   5.841   6.191   1.00 93.04 335 A 1 
ATOM 2568 C CG2 . THR A 1 335 ? 6.455   3.670   5.767   1.00 94.48 335 A 1 
ATOM 2569 N N   . GLY A 1 336 ? 3.191   4.489   7.309   1.00 98.08 336 A 1 
ATOM 2570 C CA  . GLY A 1 336 ? 1.839   4.052   7.001   1.00 98.24 336 A 1 
ATOM 2571 C C   . GLY A 1 336 ? 0.766   4.943   7.624   1.00 98.54 336 A 1 
ATOM 2572 O O   . GLY A 1 336 ? 1.048   6.036   8.116   1.00 98.44 336 A 1 
ATOM 2573 N N   . ALA A 1 337 ? -0.490  4.465   7.620   1.00 98.50 337 A 1 
ATOM 2574 C CA  . ALA A 1 337 ? -1.621  5.217   8.154   1.00 98.70 337 A 1 
ATOM 2575 C C   . ALA A 1 337 ? -1.389  5.677   9.603   1.00 98.87 337 A 1 
ATOM 2576 O O   . ALA A 1 337 ? -1.672  6.829   9.932   1.00 98.75 337 A 1 
ATOM 2577 C CB  . ALA A 1 337 ? -2.883  4.351   8.055   1.00 98.57 337 A 1 
ATOM 2578 N N   . ILE A 1 338 ? -0.793  4.842   10.447  1.00 98.76 338 A 1 
ATOM 2579 C CA  . ILE A 1 338 ? -0.472  5.217   11.828  1.00 98.81 338 A 1 
ATOM 2580 C C   . ILE A 1 338 ? 0.475   6.419   11.887  1.00 98.89 338 A 1 
ATOM 2581 O O   . ILE A 1 338 ? 0.227   7.353   12.655  1.00 98.72 338 A 1 
ATOM 2582 C CB  . ILE A 1 338 ? 0.054   4.009   12.620  1.00 98.60 338 A 1 
ATOM 2583 C CG1 . ILE A 1 338 ? 0.084   4.343   14.129  1.00 97.42 338 A 1 
ATOM 2584 C CG2 . ILE A 1 338 ? 1.426   3.509   12.131  1.00 97.11 338 A 1 
ATOM 2585 C CD1 . ILE A 1 338 ? 0.310   3.114   15.009  1.00 95.45 338 A 1 
ATOM 2586 N N   . ALA A 1 339 ? 1.509   6.459   11.042  1.00 98.87 339 A 1 
ATOM 2587 C CA  . ALA A 1 339 ? 2.447   7.570   10.991  1.00 98.86 339 A 1 
ATOM 2588 C C   . ALA A 1 339 ? 1.766   8.859   10.499  1.00 98.80 339 A 1 
ATOM 2589 O O   . ALA A 1 339 ? 1.922   9.908   11.118  1.00 98.72 339 A 1 
ATOM 2590 C CB  . ALA A 1 339 ? 3.629   7.172   10.095  1.00 98.69 339 A 1 
ATOM 2591 N N   . ARG A 1 340 ? 0.930   8.769   9.453   1.00 98.89 340 A 1 
ATOM 2592 C CA  . ARG A 1 340 ? 0.148   9.899   8.941   1.00 98.78 340 A 1 
ATOM 2593 C C   . ARG A 1 340 ? -0.815  10.461  9.980   1.00 98.85 340 A 1 
ATOM 2594 O O   . ARG A 1 340 ? -0.914  11.672  10.119  1.00 98.58 340 A 1 
ATOM 2595 C CB  . ARG A 1 340 ? -0.647  9.489   7.702   1.00 98.47 340 A 1 
ATOM 2596 C CG  . ARG A 1 340 ? 0.248   9.219   6.493   1.00 97.13 340 A 1 
ATOM 2597 C CD  . ARG A 1 340 ? -0.587  9.098   5.221   1.00 97.04 340 A 1 
ATOM 2598 N NE  . ARG A 1 340 ? -1.422  7.896   5.196   1.00 95.59 340 A 1 
ATOM 2599 C CZ  . ARG A 1 340 ? -1.086  6.711   4.700   1.00 97.45 340 A 1 
ATOM 2600 N NH1 . ARG A 1 340 ? 0.090   6.461   4.203   1.00 88.22 340 A 1 
ATOM 2601 N NH2 . ARG A 1 340 ? -1.962  5.759   4.678   1.00 91.39 340 A 1 
ATOM 2602 N N   . GLN A 1 341 ? -1.518  9.608   10.714  1.00 98.82 341 A 1 
ATOM 2603 C CA  . GLN A 1 341 ? -2.481  10.063  11.715  1.00 98.86 341 A 1 
ATOM 2604 C C   . GLN A 1 341 ? -1.788  10.643  12.964  1.00 98.86 341 A 1 
ATOM 2605 O O   . GLN A 1 341 ? -2.291  11.607  13.538  1.00 98.56 341 A 1 
ATOM 2606 C CB  . GLN A 1 341 ? -3.472  8.947   12.067  1.00 98.78 341 A 1 
ATOM 2607 C CG  . GLN A 1 341 ? -4.347  8.457   10.895  1.00 98.52 341 A 1 
ATOM 2608 C CD  . GLN A 1 341 ? -4.909  9.600   10.047  1.00 98.27 341 A 1 
ATOM 2609 O OE1 . GLN A 1 341 ? -5.522  10.536  10.541  1.00 90.51 341 A 1 
ATOM 2610 N NE2 . GLN A 1 341 ? -4.677  9.592   8.755   1.00 91.07 341 A 1 
ATOM 2611 N N   . LEU A 1 342 ? -0.608  10.122  13.333  1.00 98.85 342 A 1 
ATOM 2612 C CA  . LEU A 1 342 ? 0.219   10.716  14.385  1.00 98.75 342 A 1 
ATOM 2613 C C   . LEU A 1 342 ? 0.742   12.098  13.964  1.00 98.60 342 A 1 
ATOM 2614 O O   . LEU A 1 342 ? 0.543   13.067  14.698  1.00 98.32 342 A 1 
ATOM 2615 C CB  . LEU A 1 342 ? 1.388   9.767   14.716  1.00 98.72 342 A 1 
ATOM 2616 C CG  . LEU A 1 342 ? 0.975   8.495   15.476  1.00 98.53 342 A 1 
ATOM 2617 C CD1 . LEU A 1 342 ? 2.127   7.490   15.465  1.00 98.16 342 A 1 
ATOM 2618 C CD2 . LEU A 1 342 ? 0.592   8.791   16.923  1.00 98.03 342 A 1 
ATOM 2619 N N   . ALA A 1 343 ? 1.318   12.209  12.763  1.00 98.71 343 A 1 
ATOM 2620 C CA  . ALA A 1 343 ? 1.782   13.480  12.211  1.00 98.67 343 A 1 
ATOM 2621 C C   . ALA A 1 343 ? 0.625   14.475  12.005  1.00 98.59 343 A 1 
ATOM 2622 O O   . ALA A 1 343 ? 0.706   15.634  12.408  1.00 97.89 343 A 1 
ATOM 2623 C CB  . ALA A 1 343 ? 2.531   13.195  10.910  1.00 98.40 343 A 1 
ATOM 2624 N N   . GLY A 1 344 ? -0.502  13.985  11.474  1.00 98.38 344 A 1 
ATOM 2625 C CA  . GLY A 1 344 ? -1.724  14.742  11.214  1.00 97.91 344 A 1 
ATOM 2626 C C   . GLY A 1 344 ? -2.565  15.069  12.455  1.00 98.07 344 A 1 
ATOM 2627 O O   . GLY A 1 344 ? -3.745  15.389  12.315  1.00 96.41 344 A 1 
ATOM 2628 N N   . ALA A 1 345 ? -1.996  14.968  13.634  1.00 97.92 345 A 1 
ATOM 2629 C CA  . ALA A 1 345 ? -2.576  15.339  14.927  1.00 97.77 345 A 1 
ATOM 2630 C C   . ALA A 1 345 ? -3.929  14.672  15.245  1.00 98.03 345 A 1 
ATOM 2631 O O   . ALA A 1 345 ? -4.740  15.244  15.961  1.00 96.26 345 A 1 
ATOM 2632 C CB  . ALA A 1 345 ? -2.587  16.868  15.057  1.00 96.71 345 A 1 
ATOM 2633 N N   . GLN A 1 346 ? -4.166  13.455  14.737  1.00 98.40 346 A 1 
ATOM 2634 C CA  . GLN A 1 346 ? -5.401  12.723  15.040  1.00 98.41 346 A 1 
ATOM 2635 C C   . GLN A 1 346 ? -5.420  12.332  16.532  1.00 98.62 346 A 1 
ATOM 2636 O O   . GLN A 1 346 ? -4.572  11.553  16.964  1.00 98.43 346 A 1 
ATOM 2637 C CB  . GLN A 1 346 ? -5.532  11.516  14.108  1.00 98.21 346 A 1 
ATOM 2638 C CG  . GLN A 1 346 ? -6.996  11.171  13.790  1.00 96.86 346 A 1 
ATOM 2639 C CD  . GLN A 1 346 ? -7.809  10.692  14.988  1.00 96.19 346 A 1 
ATOM 2640 O OE1 . GLN A 1 346 ? -7.304  10.138  15.937  1.00 88.63 346 A 1 
ATOM 2641 N NE2 . GLN A 1 346 ? -9.110  10.875  14.989  1.00 87.09 346 A 1 
ATOM 2642 N N   . PRO A 1 347 ? -6.371  12.869  17.327  1.00 98.54 347 A 1 
ATOM 2643 C CA  . PRO A 1 347 ? -6.288  12.773  18.787  1.00 98.57 347 A 1 
ATOM 2644 C C   . PRO A 1 347 ? -6.458  11.343  19.301  1.00 98.67 347 A 1 
ATOM 2645 O O   . PRO A 1 347 ? -5.668  10.915  20.142  1.00 98.32 347 A 1 
ATOM 2646 C CB  . PRO A 1 347 ? -7.359  13.730  19.312  1.00 97.96 347 A 1 
ATOM 2647 C CG  . PRO A 1 347 ? -8.364  13.827  18.166  1.00 95.73 347 A 1 
ATOM 2648 C CD  . PRO A 1 347 ? -7.482  13.715  16.935  1.00 98.02 347 A 1 
ATOM 2649 N N   . LEU A 1 348 ? -7.393  10.566  18.751  1.00 98.69 348 A 1 
ATOM 2650 C CA  . LEU A 1 348 ? -7.610  9.164   19.146  1.00 98.77 348 A 1 
ATOM 2651 C C   . LEU A 1 348 ? -6.373  8.300   18.881  1.00 98.76 348 A 1 
ATOM 2652 O O   . LEU A 1 348 ? -5.960  7.526   19.739  1.00 98.60 348 A 1 
ATOM 2653 C CB  . LEU A 1 348 ? -8.845  8.633   18.398  1.00 98.67 348 A 1 
ATOM 2654 C CG  . LEU A 1 348 ? -9.065  7.108   18.534  1.00 98.29 348 A 1 
ATOM 2655 C CD1 . LEU A 1 348 ? -9.264  6.672   19.976  1.00 97.89 348 A 1 
ATOM 2656 C CD2 . LEU A 1 348 ? -10.289 6.702   17.718  1.00 97.82 348 A 1 
ATOM 2657 N N   . VAL A 1 349 ? -5.755  8.441   17.704  1.00 98.74 349 A 1 
ATOM 2658 C CA  . VAL A 1 349 ? -4.549  7.670   17.365  1.00 98.74 349 A 1 
ATOM 2659 C C   . VAL A 1 349 ? -3.374  8.091   18.253  1.00 98.74 349 A 1 
ATOM 2660 O O   . VAL A 1 349 ? -2.630  7.229   18.707  1.00 98.58 349 A 1 
ATOM 2661 C CB  . VAL A 1 349 ? -4.191  7.786   15.869  1.00 98.68 349 A 1 
ATOM 2662 C CG1 . VAL A 1 349 ? -2.910  7.022   15.520  1.00 98.26 349 A 1 
ATOM 2663 C CG2 . VAL A 1 349 ? -5.317  7.212   15.007  1.00 98.22 349 A 1 
ATOM 2664 N N   . ARG A 1 350 ? -3.236  9.385   18.551  1.00 98.71 350 A 1 
ATOM 2665 C CA  . ARG A 1 350 ? -2.195  9.872   19.473  1.00 98.67 350 A 1 
ATOM 2666 C C   . ARG A 1 350 ? -2.394  9.329   20.891  1.00 98.56 350 A 1 
ATOM 2667 O O   . ARG A 1 350 ? -1.418  8.890   21.493  1.00 98.19 350 A 1 
ATOM 2668 C CB  . ARG A 1 350 ? -2.130  11.405  19.485  1.00 98.55 350 A 1 
ATOM 2669 C CG  . ARG A 1 350 ? -1.447  11.950  18.226  1.00 98.08 350 A 1 
ATOM 2670 C CD  . ARG A 1 350 ? -1.244  13.466  18.356  1.00 97.47 350 A 1 
ATOM 2671 N NE  . ARG A 1 350 ? -0.478  14.007  17.221  1.00 97.17 350 A 1 
ATOM 2672 C CZ  . ARG A 1 350 ? -0.076  15.262  17.057  1.00 97.29 350 A 1 
ATOM 2673 N NH1 . ARG A 1 350 ? -0.333  16.195  17.931  1.00 95.00 350 A 1 
ATOM 2674 N NH2 . ARG A 1 350 ? 0.597   15.599  15.986  1.00 95.17 350 A 1 
ATOM 2675 N N   . ASP A 1 351 ? -3.624  9.315   21.398  1.00 98.62 351 A 1 
ATOM 2676 C CA  . ASP A 1 351 ? -3.961  8.801   22.728  1.00 98.67 351 A 1 
ATOM 2677 C C   . ASP A 1 351 ? -3.697  7.288   22.829  1.00 98.67 351 A 1 
ATOM 2678 O O   . ASP A 1 351 ? -2.965  6.835   23.711  1.00 98.32 351 A 1 
ATOM 2679 C CB  . ASP A 1 351 ? -5.426  9.158   23.028  1.00 98.52 351 A 1 
ATOM 2680 C CG  . ASP A 1 351 ? -5.825  8.868   24.486  1.00 98.38 351 A 1 
ATOM 2681 O OD1 . ASP A 1 351 ? -5.127  9.377   25.378  1.00 96.68 351 A 1 
ATOM 2682 O OD2 . ASP A 1 351 ? -6.847  8.183   24.684  1.00 96.66 351 A 1 
ATOM 2683 N N   . ALA A 1 352 ? -4.176  6.516   21.856  1.00 98.70 352 A 1 
ATOM 2684 C CA  . ALA A 1 352 ? -3.954  5.074   21.816  1.00 98.63 352 A 1 
ATOM 2685 C C   . ALA A 1 352 ? -2.459  4.712   21.702  1.00 98.62 352 A 1 
ATOM 2686 O O   . ALA A 1 352 ? -1.974  3.826   22.409  1.00 98.37 352 A 1 
ATOM 2687 C CB  . ALA A 1 352 ? -4.773  4.493   20.654  1.00 98.63 352 A 1 
ATOM 2688 N N   . VAL A 1 353 ? -1.704  5.422   20.851  1.00 98.52 353 A 1 
ATOM 2689 C CA  . VAL A 1 353 ? -0.257  5.208   20.710  1.00 98.41 353 A 1 
ATOM 2690 C C   . VAL A 1 353 ? 0.513   5.686   21.946  1.00 98.29 353 A 1 
ATOM 2691 O O   . VAL A 1 353 ? 1.524   5.080   22.289  1.00 97.67 353 A 1 
ATOM 2692 C CB  . VAL A 1 353 ? 0.274   5.855   19.413  1.00 98.36 353 A 1 
ATOM 2693 C CG1 . VAL A 1 353 ? 1.806   5.818   19.299  1.00 97.75 353 A 1 
ATOM 2694 C CG2 . VAL A 1 353 ? -0.277  5.104   18.192  1.00 97.76 353 A 1 
ATOM 2695 N N   . ALA A 1 354 ? 0.039   6.719   22.646  1.00 98.33 354 A 1 
ATOM 2696 C CA  . ALA A 1 354 ? 0.645   7.131   23.909  1.00 98.18 354 A 1 
ATOM 2697 C C   . ALA A 1 354 ? 0.499   6.043   24.993  1.00 98.04 354 A 1 
ATOM 2698 O O   . ALA A 1 354 ? 1.417   5.852   25.791  1.00 97.29 354 A 1 
ATOM 2699 C CB  . ALA A 1 354 ? 0.029   8.461   24.356  1.00 97.80 354 A 1 
ATOM 2700 N N   . ARG A 1 355 ? -0.613  5.291   24.982  1.00 98.28 355 A 1 
ATOM 2701 C CA  . ARG A 1 355 ? -0.840  4.186   25.924  1.00 98.21 355 A 1 
ATOM 2702 C C   . ARG A 1 355 ? -0.069  2.919   25.566  1.00 98.28 355 A 1 
ATOM 2703 O O   . ARG A 1 355 ? 0.627   2.377   26.423  1.00 97.82 355 A 1 
ATOM 2704 C CB  . ARG A 1 355 ? -2.340  3.900   26.020  1.00 97.92 355 A 1 
ATOM 2705 C CG  . ARG A 1 355 ? -2.630  2.816   27.085  1.00 96.72 355 A 1 
ATOM 2706 C CD  . ARG A 1 355 ? -4.100  2.425   27.138  1.00 96.18 355 A 1 
ATOM 2707 N NE  . ARG A 1 355 ? -4.573  1.792   25.905  1.00 95.37 355 A 1 
ATOM 2708 C CZ  . ARG A 1 355 ? -4.488  0.524   25.521  1.00 96.42 355 A 1 
ATOM 2709 N NH1 . ARG A 1 355 ? -3.884  -0.384  26.225  1.00 91.59 355 A 1 
ATOM 2710 N NH2 . ARG A 1 355 ? -5.039  0.153   24.408  1.00 92.80 355 A 1 
ATOM 2711 N N   . CYS A 1 356 ? -0.216  2.412   24.348  1.00 97.90 356 A 1 
ATOM 2712 C CA  . CYS A 1 356 ? 0.278   1.074   23.976  1.00 97.80 356 A 1 
ATOM 2713 C C   . CYS A 1 356 ? 1.306   1.060   22.832  1.00 98.05 356 A 1 
ATOM 2714 O O   . CYS A 1 356 ? 1.787   -0.007  22.455  1.00 96.99 356 A 1 
ATOM 2715 C CB  . CYS A 1 356 ? -0.914  0.142   23.709  1.00 96.84 356 A 1 
ATOM 2716 S SG  . CYS A 1 356 ? -1.800  0.596   22.177  1.00 96.68 356 A 1 
ATOM 2717 N N   . GLY A 1 357 ? 1.666   2.212   22.278  1.00 97.88 357 A 1 
ATOM 2718 C CA  . GLY A 1 357 ? 2.543   2.314   21.126  1.00 97.97 357 A 1 
ATOM 2719 C C   . GLY A 1 357 ? 1.864   1.913   19.812  1.00 98.49 357 A 1 
ATOM 2720 O O   . GLY A 1 357 ? 0.644   1.731   19.733  1.00 98.00 357 A 1 
ATOM 2721 N N   . ALA A 1 358 ? 2.657   1.781   18.756  1.00 97.88 358 A 1 
ATOM 2722 C CA  . ALA A 1 358 ? 2.185   1.088   17.568  1.00 97.99 358 A 1 
ATOM 2723 C C   . ALA A 1 358 ? 2.082   -0.406  17.874  1.00 98.19 358 A 1 
ATOM 2724 O O   . ALA A 1 358 ? 3.006   -0.997  18.427  1.00 97.36 358 A 1 
ATOM 2725 C CB  . ALA A 1 358 ? 3.109   1.338   16.376  1.00 97.12 358 A 1 
ATOM 2726 N N   . THR A 1 359 ? 0.946   -0.988  17.525  1.00 98.69 359 A 1 
ATOM 2727 C CA  . THR A 1 359 ? 0.603   -2.395  17.751  1.00 98.72 359 A 1 
ATOM 2728 C C   . THR A 1 359 ? -0.303  -2.861  16.616  1.00 98.83 359 A 1 
ATOM 2729 O O   . THR A 1 359 ? -0.725  -2.057  15.784  1.00 98.62 359 A 1 
ATOM 2730 C CB  . THR A 1 359 ? -0.144  -2.568  19.093  1.00 98.50 359 A 1 
ATOM 2731 O OG1 . THR A 1 359 ? -1.322  -1.798  19.081  1.00 97.05 359 A 1 
ATOM 2732 C CG2 . THR A 1 359 ? 0.684   -2.182  20.318  1.00 96.45 359 A 1 
ATOM 2733 N N   . VAL A 1 360 ? -0.654  -4.135  16.580  1.00 98.66 360 A 1 
ATOM 2734 C CA  . VAL A 1 360 ? -1.669  -4.644  15.643  1.00 98.69 360 A 1 
ATOM 2735 C C   . VAL A 1 360 ? -2.966  -3.830  15.766  1.00 98.74 360 A 1 
ATOM 2736 O O   . VAL A 1 360 ? -3.496  -3.372  14.753  1.00 98.71 360 A 1 
ATOM 2737 C CB  . VAL A 1 360 ? -1.937  -6.138  15.881  1.00 98.41 360 A 1 
ATOM 2738 C CG1 . VAL A 1 360 ? -3.038  -6.667  14.955  1.00 97.68 360 A 1 
ATOM 2739 C CG2 . VAL A 1 360 ? -0.677  -6.970  15.645  1.00 97.64 360 A 1 
ATOM 2740 N N   . TYR A 1 361 ? -3.419  -3.566  16.991  1.00 98.85 361 A 1 
ATOM 2741 C CA  . TYR A 1 361 ? -4.603  -2.763  17.284  1.00 98.87 361 A 1 
ATOM 2742 C C   . TYR A 1 361 ? -4.497  -1.340  16.724  1.00 98.97 361 A 1 
ATOM 2743 O O   . TYR A 1 361 ? -5.345  -0.927  15.935  1.00 98.86 361 A 1 
ATOM 2744 C CB  . TYR A 1 361 ? -4.834  -2.748  18.796  1.00 98.85 361 A 1 
ATOM 2745 C CG  . TYR A 1 361 ? -5.723  -1.630  19.302  1.00 98.83 361 A 1 
ATOM 2746 C CD1 . TYR A 1 361 ? -5.197  -0.634  20.157  1.00 98.36 361 A 1 
ATOM 2747 C CD2 . TYR A 1 361 ? -7.083  -1.571  18.921  1.00 98.46 361 A 1 
ATOM 2748 C CE1 . TYR A 1 361 ? -6.021  0.396   20.641  1.00 98.10 361 A 1 
ATOM 2749 C CE2 . TYR A 1 361 ? -7.913  -0.531  19.406  1.00 98.09 361 A 1 
ATOM 2750 C CZ  . TYR A 1 361 ? -7.369  0.438   20.269  1.00 98.25 361 A 1 
ATOM 2751 O OH  . TYR A 1 361 ? -8.184  1.431   20.747  1.00 97.30 361 A 1 
ATOM 2752 N N   . THR A 1 362 ? -3.446  -0.591  17.076  1.00 98.80 362 A 1 
ATOM 2753 C CA  . THR A 1 362 ? -3.341  0.824   16.697  1.00 98.82 362 A 1 
ATOM 2754 C C   . THR A 1 362 ? -3.049  1.023   15.215  1.00 98.85 362 A 1 
ATOM 2755 O O   . THR A 1 362 ? -3.528  1.998   14.637  1.00 98.73 362 A 1 
ATOM 2756 C CB  . THR A 1 362 ? -2.299  1.578   17.538  1.00 98.57 362 A 1 
ATOM 2757 O OG1 . THR A 1 362 ? -1.071  0.891   17.544  1.00 95.25 362 A 1 
ATOM 2758 C CG2 . THR A 1 362 ? -2.749  1.726   18.989  1.00 95.31 362 A 1 
ATOM 2759 N N   . ARG A 1 363 ? -2.371  0.095   14.538  1.00 98.70 363 A 1 
ATOM 2760 C CA  . ARG A 1 363 ? -2.178  0.140   13.081  1.00 98.79 363 A 1 
ATOM 2761 C C   . ARG A 1 363 ? -3.501  -0.000  12.333  1.00 98.88 363 A 1 
ATOM 2762 O O   . ARG A 1 363 ? -3.779  0.782   11.429  1.00 98.68 363 A 1 
ATOM 2763 C CB  . ARG A 1 363 ? -1.211  -0.964  12.618  1.00 98.59 363 A 1 
ATOM 2764 C CG  . ARG A 1 363 ? 0.244   -0.674  13.015  1.00 97.84 363 A 1 
ATOM 2765 C CD  . ARG A 1 363 ? 1.172   -1.752  12.473  1.00 97.80 363 A 1 
ATOM 2766 N NE  . ARG A 1 363 ? 2.497   -1.610  13.092  1.00 97.12 363 A 1 
ATOM 2767 C CZ  . ARG A 1 363 ? 2.974   -2.274  14.134  1.00 97.78 363 A 1 
ATOM 2768 N NH1 . ARG A 1 363 ? 2.369   -3.297  14.653  1.00 93.07 363 A 1 
ATOM 2769 N NH2 . ARG A 1 363 ? 4.069   -1.880  14.681  1.00 94.79 363 A 1 
ATOM 2770 N N   . VAL A 1 364 ? -4.310  -0.983  12.707  1.00 98.84 364 A 1 
ATOM 2771 C CA  . VAL A 1 364 ? -5.618  -1.201  12.069  1.00 98.88 364 A 1 
ATOM 2772 C C   . VAL A 1 364 ? -6.578  -0.068  12.413  1.00 98.83 364 A 1 
ATOM 2773 O O   . VAL A 1 364 ? -7.222  0.463   11.517  1.00 98.76 364 A 1 
ATOM 2774 C CB  . VAL A 1 364 ? -6.194  -2.580  12.440  1.00 98.69 364 A 1 
ATOM 2775 C CG1 . VAL A 1 364 ? -7.598  -2.796  11.853  1.00 98.13 364 A 1 
ATOM 2776 C CG2 . VAL A 1 364 ? -5.295  -3.698  11.893  1.00 98.15 364 A 1 
ATOM 2777 N N   . LEU A 1 365 ? -6.618  0.375   13.676  1.00 98.92 365 A 1 
ATOM 2778 C CA  . LEU A 1 365 ? -7.416  1.528   14.104  1.00 98.95 365 A 1 
ATOM 2779 C C   . LEU A 1 365 ? -7.065  2.781   13.293  1.00 98.94 365 A 1 
ATOM 2780 O O   . LEU A 1 365 ? -7.966  3.455   12.803  1.00 98.83 365 A 1 
ATOM 2781 C CB  . LEU A 1 365 ? -7.209  1.751   15.610  1.00 98.86 365 A 1 
ATOM 2782 C CG  . LEU A 1 365 ? -8.007  2.949   16.182  1.00 98.59 365 A 1 
ATOM 2783 C CD1 . LEU A 1 365 ? -9.514  2.730   16.092  1.00 98.13 365 A 1 
ATOM 2784 C CD2 . LEU A 1 365 ? -7.635  3.161   17.649  1.00 98.03 365 A 1 
ATOM 2785 N N   . ALA A 1 366 ? -5.776  3.060   13.094  1.00 98.82 366 A 1 
ATOM 2786 C CA  . ALA A 1 366 ? -5.327  4.217   12.325  1.00 98.85 366 A 1 
ATOM 2787 C C   . ALA A 1 366 ? -5.805  4.175   10.862  1.00 98.83 366 A 1 
ATOM 2788 O O   . ALA A 1 366 ? -6.218  5.211   10.349  1.00 98.73 366 A 1 
ATOM 2789 C CB  . ALA A 1 366 ? -3.801  4.314   12.410  1.00 98.80 366 A 1 
ATOM 2790 N N   . ARG A 1 367 ? -5.825  3.005   10.217  1.00 98.86 367 A 1 
ATOM 2791 C CA  . ARG A 1 367 ? -6.383  2.851   8.862   1.00 98.79 367 A 1 
ATOM 2792 C C   . ARG A 1 367 ? -7.881  3.118   8.824   1.00 98.79 367 A 1 
ATOM 2793 O O   . ARG A 1 367 ? -8.355  3.821   7.934   1.00 98.55 367 A 1 
ATOM 2794 C CB  . ARG A 1 367 ? -6.108  1.442   8.302   1.00 98.35 367 A 1 
ATOM 2795 C CG  . ARG A 1 367 ? -4.628  1.210   7.999   1.00 96.60 367 A 1 
ATOM 2796 C CD  . ARG A 1 367 ? -4.423  -0.138  7.313   1.00 95.74 367 A 1 
ATOM 2797 N NE  . ARG A 1 367 ? -2.981  -0.425  7.162   1.00 93.97 367 A 1 
ATOM 2798 C CZ  . ARG A 1 367 ? -2.242  -1.177  7.952   1.00 94.82 367 A 1 
ATOM 2799 N NH1 . ARG A 1 367 ? -2.735  -1.877  8.936   1.00 87.56 367 A 1 
ATOM 2800 N NH2 . ARG A 1 367 ? -0.974  -1.236  7.767   1.00 90.58 367 A 1 
ATOM 2801 N N   . LEU A 1 368 ? -8.627  2.609   9.806   1.00 98.84 368 A 1 
ATOM 2802 C CA  . LEU A 1 368 ? -10.071 2.819   9.868   1.00 98.83 368 A 1 
ATOM 2803 C C   . LEU A 1 368 ? -10.436 4.275   10.183  1.00 98.87 368 A 1 
ATOM 2804 O O   . LEU A 1 368 ? -11.386 4.809   9.623   1.00 98.58 368 A 1 
ATOM 2805 C CB  . LEU A 1 368 ? -10.688 1.863   10.910  1.00 98.75 368 A 1 
ATOM 2806 C CG  . LEU A 1 368 ? -10.522 0.360   10.605  1.00 98.08 368 A 1 
ATOM 2807 C CD1 . LEU A 1 368 ? -11.253 -0.458  11.668  1.00 96.97 368 A 1 
ATOM 2808 C CD2 . LEU A 1 368 ? -11.066 -0.043  9.232   1.00 96.63 368 A 1 
ATOM 2809 N N   . VAL A 1 369 ? -9.650  4.949   11.035  1.00 98.81 369 A 1 
ATOM 2810 C CA  . VAL A 1 369 ? -9.814  6.384   11.299  1.00 98.87 369 A 1 
ATOM 2811 C C   . VAL A 1 369 ? -9.429  7.214   10.073  1.00 98.82 369 A 1 
ATOM 2812 O O   . VAL A 1 369 ? -10.114 8.177   9.744   1.00 98.54 369 A 1 
ATOM 2813 C CB  . VAL A 1 369 ? -9.000  6.801   12.537  1.00 98.53 369 A 1 
ATOM 2814 C CG1 . VAL A 1 369 ? -8.985  8.315   12.736  1.00 96.75 369 A 1 
ATOM 2815 C CG2 . VAL A 1 369 ? -9.602  6.183   13.815  1.00 96.97 369 A 1 
ATOM 2816 N N   . GLU A 1 370 ? -8.365  6.844   9.366   1.00 98.89 370 A 1 
ATOM 2817 C CA  . GLU A 1 370 ? -7.951  7.524   8.134   1.00 98.89 370 A 1 
ATOM 2818 C C   . GLU A 1 370 ? -9.037  7.450   7.055   1.00 98.81 370 A 1 
ATOM 2819 O O   . GLU A 1 370 ? -9.357  8.474   6.452   1.00 98.62 370 A 1 
ATOM 2820 C CB  . GLU A 1 370 ? -6.625  6.942   7.624   1.00 98.72 370 A 1 
ATOM 2821 C CG  . GLU A 1 370 ? -6.096  7.721   6.421   1.00 98.41 370 A 1 
ATOM 2822 C CD  . GLU A 1 370 ? -4.620  7.381   6.153   1.00 98.49 370 A 1 
ATOM 2823 O OE1 . GLU A 1 370 ? -4.330  6.513   5.311   1.00 96.87 370 A 1 
ATOM 2824 O OE2 . GLU A 1 370 ? -3.740  7.986   6.809   1.00 97.28 370 A 1 
ATOM 2825 N N   . LEU A 1 371 ? -9.675  6.295   6.878   1.00 98.71 371 A 1 
ATOM 2826 C CA  . LEU A 1 371 ? -10.832 6.122   5.995   1.00 98.62 371 A 1 
ATOM 2827 C C   . LEU A 1 371 ? -11.941 7.138   6.299   1.00 98.71 371 A 1 
ATOM 2828 O O   . LEU A 1 371 ? -12.419 7.810   5.388   1.00 98.23 371 A 1 
ATOM 2829 C CB  . LEU A 1 371 ? -11.340 4.667   6.160   1.00 97.80 371 A 1 
ATOM 2830 C CG  . LEU A 1 371 ? -11.079 3.787   4.926   1.00 93.08 371 A 1 
ATOM 2831 C CD1 . LEU A 1 371 ? -10.917 2.321   5.315   1.00 91.17 371 A 1 
ATOM 2832 C CD2 . LEU A 1 371 ? -12.250 3.878   3.960   1.00 91.33 371 A 1 
ATOM 2833 N N   . ALA A 1 372 ? -12.295 7.308   7.581   1.00 98.73 372 A 1 
ATOM 2834 C CA  . ALA A 1 372 ? -13.318 8.255   8.004   1.00 98.78 372 A 1 
ATOM 2835 C C   . ALA A 1 372 ? -12.906 9.721   7.801   1.00 98.72 372 A 1 
ATOM 2836 O O   . ALA A 1 372 ? -13.763 10.568  7.557   1.00 98.45 372 A 1 
ATOM 2837 C CB  . ALA A 1 372 ? -13.678 7.971   9.467   1.00 98.59 372 A 1 
ATOM 2838 N N   . ARG A 1 373 ? -11.604 10.042  7.875   1.00 98.79 373 A 1 
ATOM 2839 C CA  . ARG A 1 373 ? -11.084 11.403  7.658   1.00 98.62 373 A 1 
ATOM 2840 C C   . ARG A 1 373 ? -10.975 11.762  6.178   1.00 98.63 373 A 1 
ATOM 2841 O O   . ARG A 1 373 ? -11.196 12.910  5.821   1.00 98.39 373 A 1 
ATOM 2842 C CB  . ARG A 1 373 ? -9.717  11.575  8.330   1.00 98.13 373 A 1 
ATOM 2843 C CG  . ARG A 1 373 ? -9.805  11.573  9.867   1.00 95.01 373 A 1 
ATOM 2844 C CD  . ARG A 1 373 ? -8.428  11.833  10.501  1.00 93.37 373 A 1 
ATOM 2845 N NE  . ARG A 1 373 ? -8.018  13.242  10.363  1.00 91.87 373 A 1 
ATOM 2846 C CZ  . ARG A 1 373 ? -6.818  13.759  10.640  1.00 90.92 373 A 1 
ATOM 2847 N NH1 . ARG A 1 373 ? -5.826  13.025  11.030  1.00 85.52 373 A 1 
ATOM 2848 N NH2 . ARG A 1 373 ? -6.609  15.036  10.537  1.00 85.42 373 A 1 
ATOM 2849 N N   . VAL A 1 374 ? -10.586 10.813  5.323   1.00 98.70 374 A 1 
ATOM 2850 C CA  . VAL A 1 374 ? -10.270 11.099  3.910   1.00 98.79 374 A 1 
ATOM 2851 C C   . VAL A 1 374 ? -11.534 11.240  3.060   1.00 98.88 374 A 1 
ATOM 2852 O O   . VAL A 1 374 ? -11.536 12.063  2.153   1.00 98.65 374 A 1 
ATOM 2853 C CB  . VAL A 1 374 ? -9.294  10.056  3.344   1.00 98.68 374 A 1 
ATOM 2854 C CG1 . VAL A 1 374 ? -9.036  10.248  1.841   1.00 98.22 374 A 1 
ATOM 2855 C CG2 . VAL A 1 374 ? -7.931  10.167  4.026   1.00 98.17 374 A 1 
ATOM 2856 N N   . VAL A 1 375 ? -12.603 10.505  3.336   1.00 98.81 375 A 1 
ATOM 2857 C CA  . VAL A 1 375 ? -13.844 10.623  2.547   1.00 98.81 375 A 1 
ATOM 2858 C C   . VAL A 1 375 ? -14.415 12.051  2.565   1.00 98.83 375 A 1 
ATOM 2859 O O   . VAL A 1 375 ? -14.666 12.573  1.476   1.00 98.64 375 A 1 
ATOM 2860 C CB  . VAL A 1 375 ? -14.879 9.555   2.945   1.00 98.66 375 A 1 
ATOM 2861 C CG1 . VAL A 1 375 ? -16.250 9.793   2.297   1.00 97.97 375 A 1 
ATOM 2862 C CG2 . VAL A 1 375 ? -14.396 8.172   2.504   1.00 98.01 375 A 1 
ATOM 2863 N N   . PRO A 1 376 ? -14.550 12.740  3.711   1.00 98.73 376 A 1 
ATOM 2864 C CA  . PRO A 1 376 ? -14.939 14.157  3.736   1.00 98.61 376 A 1 
ATOM 2865 C C   . PRO A 1 376 ? -13.966 15.060  2.976   1.00 98.66 376 A 1 
ATOM 2866 O O   . PRO A 1 376 ? -14.407 15.930  2.231   1.00 98.36 376 A 1 
ATOM 2867 C CB  . PRO A 1 376 ? -15.027 14.541  5.219   1.00 98.22 376 A 1 
ATOM 2868 C CG  . PRO A 1 376 ? -15.319 13.216  5.909   1.00 96.63 376 A 1 
ATOM 2869 C CD  . PRO A 1 376 ? -14.522 12.219  5.070   1.00 98.32 376 A 1 
ATOM 2870 N N   . LEU A 1 377 ? -12.650 14.815  3.065   1.00 98.60 377 A 1 
ATOM 2871 C CA  . LEU A 1 377 ? -11.661 15.580  2.293   1.00 98.60 377 A 1 
ATOM 2872 C C   . LEU A 1 377 ? -11.886 15.433  0.786   1.00 98.70 377 A 1 
ATOM 2873 O O   . LEU A 1 377 ? -11.774 16.407  0.053   1.00 98.45 377 A 1 
ATOM 2874 C CB  . LEU A 1 377 ? -10.231 15.138  2.645   1.00 98.48 377 A 1 
ATOM 2875 C CG  . LEU A 1 377 ? -9.765  15.449  4.083   1.00 97.73 377 A 1 
ATOM 2876 C CD1 . LEU A 1 377 ? -8.393  14.823  4.322   1.00 96.54 377 A 1 
ATOM 2877 C CD2 . LEU A 1 377 ? -9.655  16.957  4.333   1.00 96.35 377 A 1 
ATOM 2878 N N   . MET A 1 378 ? -12.246 14.245  0.296   1.00 98.62 378 A 1 
ATOM 2879 C CA  . MET A 1 378 ? -12.567 14.044  -1.124  1.00 98.61 378 A 1 
ATOM 2880 C C   . MET A 1 378 ? -13.818 14.824  -1.545  1.00 98.60 378 A 1 
ATOM 2881 O O   . MET A 1 378 ? -13.863 15.343  -2.654  1.00 98.40 378 A 1 
ATOM 2882 C CB  . MET A 1 378 ? -12.781 12.564  -1.430  1.00 98.63 378 A 1 
ATOM 2883 C CG  . MET A 1 378 ? -11.515 11.722  -1.269  1.00 98.30 378 A 1 
ATOM 2884 S SD  . MET A 1 378 ? -11.753 9.976   -1.722  1.00 97.97 378 A 1 
ATOM 2885 C CE  . MET A 1 378 ? -11.762 10.104  -3.533  1.00 95.32 378 A 1 
ATOM 2886 N N   . GLU A 1 379 ? -14.823 14.917  -0.678  1.00 98.62 379 A 1 
ATOM 2887 C CA  . GLU A 1 379 ? -16.016 15.740  -0.913  1.00 98.54 379 A 1 
ATOM 2888 C C   . GLU A 1 379 ? -15.631 17.221  -1.022  1.00 98.50 379 A 1 
ATOM 2889 O O   . GLU A 1 379 ? -16.035 17.885  -1.983  1.00 98.14 379 A 1 
ATOM 2890 C CB  . GLU A 1 379 ? -17.081 15.511  0.177   1.00 98.43 379 A 1 
ATOM 2891 C CG  . GLU A 1 379 ? -17.642 14.077  0.164   1.00 97.48 379 A 1 
ATOM 2892 C CD  . GLU A 1 379 ? -18.662 13.762  1.273   1.00 96.96 379 A 1 
ATOM 2893 O OE1 . GLU A 1 379 ? -19.553 12.908  1.042   1.00 91.95 379 A 1 
ATOM 2894 O OE2 . GLU A 1 379 ? -18.586 14.313  2.390   1.00 93.30 379 A 1 
ATOM 2895 N N   . ASP A 1 380 ? -14.781 17.711  -0.117  1.00 98.33 380 A 1 
ATOM 2896 C CA  . ASP A 1 380 ? -14.293 19.088  -0.116  1.00 98.11 380 A 1 
ATOM 2897 C C   . ASP A 1 380 ? -13.429 19.392  -1.349  1.00 98.33 380 A 1 
ATOM 2898 O O   . ASP A 1 380 ? -13.628 20.416  -2.005  1.00 97.95 380 A 1 
ATOM 2899 C CB  . ASP A 1 380 ? -13.481 19.361  1.165   1.00 97.56 380 A 1 
ATOM 2900 C CG  . ASP A 1 380 ? -14.330 19.407  2.440   1.00 88.84 380 A 1 
ATOM 2901 O OD1 . ASP A 1 380 ? -15.564 19.568  2.334   1.00 84.37 380 A 1 
ATOM 2902 O OD2 . ASP A 1 380 ? -13.709 19.330  3.531   1.00 83.20 380 A 1 
ATOM 2903 N N   . TRP A 1 381 ? -12.510 18.485  -1.729  1.00 98.37 381 A 1 
ATOM 2904 C CA  . TRP A 1 381 ? -11.697 18.653  -2.936  1.00 98.34 381 A 1 
ATOM 2905 C C   . TRP A 1 381 ? -12.552 18.720  -4.200  1.00 98.29 381 A 1 
ATOM 2906 O O   . TRP A 1 381 ? -12.316 19.583  -5.050  1.00 97.88 381 A 1 
ATOM 2907 C CB  . TRP A 1 381 ? -10.683 17.514  -3.069  1.00 98.36 381 A 1 
ATOM 2908 C CG  . TRP A 1 381 ? -9.678  17.374  -1.973  1.00 98.47 381 A 1 
ATOM 2909 C CD1 . TRP A 1 381 ? -9.251  18.361  -1.150  1.00 98.04 381 A 1 
ATOM 2910 C CD2 . TRP A 1 381 ? -9.013  16.159  -1.530  1.00 98.43 381 A 1 
ATOM 2911 N NE1 . TRP A 1 381 ? -8.366  17.830  -0.213  1.00 97.96 381 A 1 
ATOM 2912 C CE2 . TRP A 1 381 ? -8.205  16.477  -0.414  1.00 98.23 381 A 1 
ATOM 2913 C CE3 . TRP A 1 381 ? -9.022  14.811  -1.971  1.00 98.25 381 A 1 
ATOM 2914 C CZ2 . TRP A 1 381 ? -7.447  15.506  0.273   1.00 97.97 381 A 1 
ATOM 2915 C CZ3 . TRP A 1 381 ? -8.258  13.843  -1.299  1.00 97.78 381 A 1 
ATOM 2916 C CH2 . TRP A 1 381 ? -7.492  14.188  -0.185  1.00 97.71 381 A 1 
ATOM 2917 N N   . LEU A 1 382 ? -13.579 17.873  -4.325  1.00 98.25 382 A 1 
ATOM 2918 C CA  . LEU A 1 382 ? -14.500 17.902  -5.465  1.00 98.16 382 A 1 
ATOM 2919 C C   . LEU A 1 382 ? -15.314 19.201  -5.515  1.00 97.93 382 A 1 
ATOM 2920 O O   . LEU A 1 382 ? -15.593 19.703  -6.605  1.00 97.35 382 A 1 
ATOM 2921 C CB  . LEU A 1 382 ? -15.443 16.692  -5.385  1.00 97.92 382 A 1 
ATOM 2922 C CG  . LEU A 1 382 ? -14.788 15.373  -5.831  1.00 97.48 382 A 1 
ATOM 2923 C CD1 . LEU A 1 382 ? -15.687 14.195  -5.448  1.00 96.67 382 A 1 
ATOM 2924 C CD2 . LEU A 1 382 ? -14.593 15.336  -7.354  1.00 96.62 382 A 1 
ATOM 2925 N N   . GLN A 1 383 ? -15.697 19.748  -4.362  1.00 98.04 383 A 1 
ATOM 2926 C CA  . GLN A 1 383 ? -16.405 21.028  -4.281  1.00 97.70 383 A 1 
ATOM 2927 C C   . GLN A 1 383 ? -15.481 22.212  -4.578  1.00 97.70 383 A 1 
ATOM 2928 O O   . GLN A 1 383 ? -15.926 23.182  -5.192  1.00 96.82 383 A 1 
ATOM 2929 C CB  . GLN A 1 383 ? -17.062 21.178  -2.910  1.00 97.00 383 A 1 
ATOM 2930 C CG  . GLN A 1 383 ? -18.226 20.184  -2.738  1.00 92.49 383 A 1 
ATOM 2931 C CD  . GLN A 1 383 ? -18.890 20.289  -1.362  1.00 84.45 383 A 1 
ATOM 2932 O OE1 . GLN A 1 383 ? -19.036 21.351  -0.799  1.00 74.01 383 A 1 
ATOM 2933 N NE2 . GLN A 1 383 ? -19.358 19.199  -0.808  1.00 70.78 383 A 1 
ATOM 2934 N N   . SER A 1 384 ? -14.196 22.094  -4.221  1.00 97.51 384 A 1 
ATOM 2935 C CA  . SER A 1 384 ? -13.171 23.120  -4.424  1.00 97.31 384 A 1 
ATOM 2936 C C   . SER A 1 384 ? -12.648 23.195  -5.861  1.00 97.53 384 A 1 
ATOM 2937 O O   . SER A 1 384 ? -11.930 24.135  -6.204  1.00 96.37 384 A 1 
ATOM 2938 C CB  . SER A 1 384 ? -11.995 22.887  -3.470  1.00 96.58 384 A 1 
ATOM 2939 O OG  . SER A 1 384 ? -12.442 22.854  -2.135  1.00 88.90 384 A 1 
ATOM 2940 N N   . LEU A 1 385 ? -12.984 22.237  -6.732  1.00 97.11 385 A 1 
ATOM 2941 C CA  . LEU A 1 385 ? -12.605 22.289  -8.140  1.00 96.74 385 A 1 
ATOM 2942 C C   . LEU A 1 385 ? -13.222 23.508  -8.826  1.00 96.87 385 A 1 
ATOM 2943 O O   . LEU A 1 385 ? -14.450 23.656  -8.905  1.00 95.50 385 A 1 
ATOM 2944 C CB  . LEU A 1 385 ? -13.034 21.012  -8.880  1.00 95.87 385 A 1 
ATOM 2945 C CG  . LEU A 1 385 ? -12.222 19.751  -8.534  1.00 94.73 385 A 1 
ATOM 2946 C CD1 . LEU A 1 385 ? -12.877 18.540  -9.195  1.00 93.28 385 A 1 
ATOM 2947 C CD2 . LEU A 1 385 ? -10.779 19.833  -9.022  1.00 93.05 385 A 1 
ATOM 2948 N N   . GLU A 1 386 ? -12.361 24.333  -9.417  1.00 97.12 386 A 1 
ATOM 2949 C CA  . GLU A 1 386 ? -12.769 25.438  -10.274 1.00 96.99 386 A 1 
ATOM 2950 C C   . GLU A 1 386 ? -12.997 24.941  -11.699 1.00 97.15 386 A 1 
ATOM 2951 O O   . GLU A 1 386 ? -12.058 24.691  -12.459 1.00 95.75 386 A 1 
ATOM 2952 C CB  . GLU A 1 386 ? -11.750 26.570  -10.231 1.00 96.02 386 A 1 
ATOM 2953 C CG  . GLU A 1 386 ? -11.715 27.285  -8.875  1.00 85.33 386 A 1 
ATOM 2954 C CD  . GLU A 1 386 ? -10.862 28.561  -8.900  1.00 78.55 386 A 1 
ATOM 2955 O OE1 . GLU A 1 386 ? -10.926 29.304  -7.898  1.00 70.61 386 A 1 
ATOM 2956 O OE2 . GLU A 1 386 ? -10.188 28.806  -9.917  1.00 72.39 386 A 1 
ATOM 2957 N N   . ILE A 1 387 ? -14.262 24.797  -12.097 1.00 95.32 387 A 1 
ATOM 2958 C CA  . ILE A 1 387 ? -14.631 24.348  -13.441 1.00 94.66 387 A 1 
ATOM 2959 C C   . ILE A 1 387 ? -14.153 25.365  -14.486 1.00 94.70 387 A 1 
ATOM 2960 O O   . ILE A 1 387 ? -14.492 26.537  -14.421 1.00 91.16 387 A 1 
ATOM 2961 C CB  . ILE A 1 387 ? -16.148 24.104  -13.549 1.00 92.47 387 A 1 
ATOM 2962 C CG1 . ILE A 1 387 ? -16.678 23.112  -12.484 1.00 89.02 387 A 1 
ATOM 2963 C CG2 . ILE A 1 387 ? -16.532 23.621  -14.955 1.00 88.38 387 A 1 
ATOM 2964 C CD1 . ILE A 1 387 ? -16.021 21.726  -12.480 1.00 80.63 387 A 1 
ATOM 2965 N N   . GLY A 1 388 ? -13.375 24.879  -15.460 1.00 94.34 388 A 1 
ATOM 2966 C CA  . GLY A 1 388 ? -12.779 25.692  -16.512 1.00 94.54 388 A 1 
ATOM 2967 C C   . GLY A 1 388 ? -11.382 26.235  -16.190 1.00 96.06 388 A 1 
ATOM 2968 O O   . GLY A 1 388 ? -10.696 26.692  -17.109 1.00 93.43 388 A 1 
ATOM 2969 N N   . ALA A 1 389 ? -10.929 26.163  -14.937 1.00 95.64 389 A 1 
ATOM 2970 C CA  . ALA A 1 389 ? -9.545  26.459  -14.584 1.00 96.19 389 A 1 
ATOM 2971 C C   . ALA A 1 389 ? -8.599  25.320  -15.026 1.00 96.66 389 A 1 
ATOM 2972 O O   . ALA A 1 389 ? -9.035  24.177  -15.199 1.00 95.64 389 A 1 
ATOM 2973 C CB  . ALA A 1 389 ? -9.467  26.755  -13.081 1.00 95.49 389 A 1 
ATOM 2974 N N   . PRO A 1 390 ? -7.297  25.609  -15.247 1.00 95.58 390 A 1 
ATOM 2975 C CA  . PRO A 1 390 ? -6.356  24.610  -15.734 1.00 95.64 390 A 1 
ATOM 2976 C C   . PRO A 1 390 ? -6.098  23.505  -14.700 1.00 96.23 390 A 1 
ATOM 2977 O O   . PRO A 1 390 ? -5.985  23.754  -13.510 1.00 95.03 390 A 1 
ATOM 2978 C CB  . PRO A 1 390 ? -5.082  25.393  -16.081 1.00 93.79 390 A 1 
ATOM 2979 C CG  . PRO A 1 390 ? -5.160  26.616  -15.175 1.00 91.83 390 A 1 
ATOM 2980 C CD  . PRO A 1 390 ? -6.658  26.905  -15.106 1.00 95.33 390 A 1 
ATOM 2981 N N   . TYR A 1 391 ? -5.954  22.268  -15.207 1.00 96.00 391 A 1 
ATOM 2982 C CA  . TYR A 1 391 ? -5.552  21.082  -14.442 1.00 95.89 391 A 1 
ATOM 2983 C C   . TYR A 1 391 ? -4.079  20.716  -14.650 1.00 96.00 391 A 1 
ATOM 2984 O O   . TYR A 1 391 ? -3.522  19.902  -13.922 1.00 93.57 391 A 1 
ATOM 2985 C CB  . TYR A 1 391 ? -6.434  19.897  -14.861 1.00 94.96 391 A 1 
ATOM 2986 C CG  . TYR A 1 391 ? -7.836  19.955  -14.297 1.00 95.86 391 A 1 
ATOM 2987 C CD1 . TYR A 1 391 ? -8.190  19.134  -13.210 1.00 94.68 391 A 1 
ATOM 2988 C CD2 . TYR A 1 391 ? -8.778  20.847  -14.828 1.00 94.90 391 A 1 
ATOM 2989 C CE1 . TYR A 1 391 ? -9.470  19.210  -12.650 1.00 93.47 391 A 1 
ATOM 2990 C CE2 . TYR A 1 391 ? -10.069 20.939  -14.271 1.00 93.64 391 A 1 
ATOM 2991 C CZ  . TYR A 1 391 ? -10.407 20.120  -13.180 1.00 94.14 391 A 1 
ATOM 2992 O OH  . TYR A 1 391 ? -11.651 20.233  -12.618 1.00 92.66 391 A 1 
ATOM 2993 N N   . TRP A 1 392 ? -3.468  21.280  -15.670 1.00 95.75 392 A 1 
ATOM 2994 C CA  . TRP A 1 392 ? -2.132  20.955  -16.136 1.00 95.91 392 A 1 
ATOM 2995 C C   . TRP A 1 392 ? -1.383  22.218  -16.554 1.00 96.93 392 A 1 
ATOM 2996 O O   . TRP A 1 392 ? -1.971  23.145  -17.107 1.00 95.38 392 A 1 
ATOM 2997 C CB  . TRP A 1 392 ? -2.241  19.935  -17.276 1.00 92.17 392 A 1 
ATOM 2998 C CG  . TRP A 1 392 ? -1.012  19.749  -18.090 1.00 88.52 392 A 1 
ATOM 2999 C CD1 . TRP A 1 392 ? 0.146   19.203  -17.665 1.00 74.26 392 A 1 
ATOM 3000 C CD2 . TRP A 1 392 ? -0.784  20.161  -19.477 1.00 81.34 392 A 1 
ATOM 3001 N NE1 . TRP A 1 392 ? 1.082   19.242  -18.692 1.00 68.17 392 A 1 
ATOM 3002 C CE2 . TRP A 1 392 ? 0.548   19.813  -19.815 1.00 76.44 392 A 1 
ATOM 3003 C CE3 . TRP A 1 392 ? -1.584  20.777  -20.455 1.00 63.83 392 A 1 
ATOM 3004 C CZ2 . TRP A 1 392 ? 1.075   20.069  -21.099 1.00 69.78 392 A 1 
ATOM 3005 C CZ3 . TRP A 1 392 ? -1.054  21.027  -21.738 1.00 60.92 392 A 1 
ATOM 3006 C CH2 . TRP A 1 392 ? 0.262   20.676  -22.047 1.00 65.27 392 A 1 
ATOM 3007 N N   . ALA A 1 393 ? -0.094  22.238  -16.290 1.00 95.77 393 A 1 
ATOM 3008 C CA  . ALA A 1 393 ? 0.842   23.236  -16.764 1.00 95.70 393 A 1 
ATOM 3009 C C   . ALA A 1 393 ? 1.880   22.561  -17.663 1.00 95.98 393 A 1 
ATOM 3010 O O   . ALA A 1 393 ? 2.285   21.425  -17.425 1.00 93.85 393 A 1 
ATOM 3011 C CB  . ALA A 1 393 ? 1.490   23.940  -15.566 1.00 94.43 393 A 1 
ATOM 3012 N N   . SER A 1 394 ? 2.330   23.267  -18.705 1.00 94.97 394 A 1 
ATOM 3013 C CA  . SER A 1 394 ? 3.409   22.759  -19.550 1.00 94.64 394 A 1 
ATOM 3014 C C   . SER A 1 394 ? 4.691   22.623  -18.726 1.00 94.96 394 A 1 
ATOM 3015 O O   . SER A 1 394 ? 5.142   23.605  -18.127 1.00 92.13 394 A 1 
ATOM 3016 C CB  . SER A 1 394 ? 3.633   23.682  -20.745 1.00 91.91 394 A 1 
ATOM 3017 O OG  . SER A 1 394 ? 4.543   23.077  -21.636 1.00 79.83 394 A 1 
ATOM 3018 N N   . ALA A 1 395 ? 5.276   21.433  -18.720 1.00 93.07 395 A 1 
ATOM 3019 C CA  . ALA A 1 395 ? 6.548   21.160  -18.094 1.00 92.17 395 A 1 
ATOM 3020 C C   . ALA A 1 395 ? 7.622   21.000  -19.179 1.00 93.33 395 A 1 
ATOM 3021 O O   . ALA A 1 395 ? 7.481   20.165  -20.071 1.00 90.93 395 A 1 
ATOM 3022 C CB  . ALA A 1 395 ? 6.416   19.911  -17.215 1.00 88.94 395 A 1 
ATOM 3023 N N   . HIS A 1 396 ? 8.682   21.788  -19.078 1.00 94.96 396 A 1 
ATOM 3024 C CA  . HIS A 1 396 ? 9.871   21.616  -19.904 1.00 95.43 396 A 1 
ATOM 3025 C C   . HIS A 1 396 ? 10.934  20.897  -19.076 1.00 96.42 396 A 1 
ATOM 3026 O O   . HIS A 1 396 ? 11.462  21.466  -18.125 1.00 94.91 396 A 1 
ATOM 3027 C CB  . HIS A 1 396 ? 10.347  22.959  -20.438 1.00 92.72 396 A 1 
ATOM 3028 C CG  . HIS A 1 396 ? 11.447  22.806  -21.448 1.00 80.15 396 A 1 
ATOM 3029 N ND1 . HIS A 1 396 ? 11.344  22.181  -22.676 1.00 67.40 396 A 1 
ATOM 3030 C CD2 . HIS A 1 396 ? 12.757  23.216  -21.339 1.00 66.54 396 A 1 
ATOM 3031 C CE1 . HIS A 1 396 ? 12.536  22.219  -23.268 1.00 60.56 396 A 1 
ATOM 3032 N NE2 . HIS A 1 396 ? 13.421  22.846  -22.491 1.00 62.06 396 A 1 
ATOM 3033 N N   . LEU A 1 397 ? 11.203  19.645  -19.422 1.00 95.97 397 A 1 
ATOM 3034 C CA  . LEU A 1 397 ? 12.221  18.862  -18.735 1.00 96.30 397 A 1 
ATOM 3035 C C   . LEU A 1 397 ? 13.609  19.323  -19.192 1.00 96.97 397 A 1 
ATOM 3036 O O   . LEU A 1 397 ? 13.863  19.330  -20.398 1.00 95.54 397 A 1 
ATOM 3037 C CB  . LEU A 1 397 ? 12.005  17.362  -18.993 1.00 95.28 397 A 1 
ATOM 3038 C CG  . LEU A 1 397 ? 10.699  16.805  -18.394 1.00 93.44 397 A 1 
ATOM 3039 C CD1 . LEU A 1 397 ? 10.472  15.379  -18.885 1.00 89.42 397 A 1 
ATOM 3040 C CD2 . LEU A 1 397 ? 10.725  16.770  -16.863 1.00 88.47 397 A 1 
ATOM 3041 N N   . PRO A 1 398 ? 14.507  19.700  -18.264 1.00 97.17 398 A 1 
ATOM 3042 C CA  . PRO A 1 398 ? 15.860  20.089  -18.612 1.00 97.15 398 A 1 
ATOM 3043 C C   . PRO A 1 398 ? 16.699  18.870  -19.022 1.00 97.57 398 A 1 
ATOM 3044 O O   . PRO A 1 398 ? 16.451  17.749  -18.582 1.00 96.57 398 A 1 
ATOM 3045 C CB  . PRO A 1 398 ? 16.404  20.771  -17.355 1.00 96.13 398 A 1 
ATOM 3046 C CG  . PRO A 1 398 ? 15.691  20.035  -16.230 1.00 95.14 398 A 1 
ATOM 3047 C CD  . PRO A 1 398 ? 14.310  19.746  -16.825 1.00 96.81 398 A 1 
ATOM 3048 N N   . ASP A 1 399 ? 17.747  19.104  -19.807 1.00 97.71 399 A 1 
ATOM 3049 C CA  . ASP A 1 399 ? 18.712  18.063  -20.187 1.00 97.60 399 A 1 
ATOM 3050 C C   . ASP A 1 399 ? 19.612  17.638  -19.015 1.00 97.85 399 A 1 
ATOM 3051 O O   . ASP A 1 399 ? 20.216  16.562  -19.054 1.00 96.25 399 A 1 
ATOM 3052 C CB  . ASP A 1 399 ? 19.588  18.572  -21.341 1.00 96.56 399 A 1 
ATOM 3053 C CG  . ASP A 1 399 ? 18.836  18.755  -22.650 1.00 93.09 399 A 1 
ATOM 3054 O OD1 . ASP A 1 399 ? 17.870  18.002  -22.896 1.00 86.62 399 A 1 
ATOM 3055 O OD2 . ASP A 1 399 ? 19.254  19.639  -23.428 1.00 85.87 399 A 1 
ATOM 3056 N N   . GLN A 1 400 ? 19.739  18.482  -17.993 1.00 98.07 400 A 1 
ATOM 3057 C CA  . GLN A 1 400 ? 20.505  18.204  -16.784 1.00 98.03 400 A 1 
ATOM 3058 C C   . GLN A 1 400 ? 19.780  18.728  -15.554 1.00 98.28 400 A 1 
ATOM 3059 O O   . GLN A 1 400 ? 19.302  19.859  -15.542 1.00 97.13 400 A 1 
ATOM 3060 C CB  . GLN A 1 400 ? 21.923  18.802  -16.857 1.00 96.58 400 A 1 
ATOM 3061 C CG  . GLN A 1 400 ? 22.735  18.235  -18.024 1.00 88.05 400 A 1 
ATOM 3062 C CD  . GLN A 1 400 ? 24.234  18.525  -17.948 1.00 82.82 400 A 1 
ATOM 3063 O OE1 . GLN A 1 400 ? 24.741  19.222  -17.099 1.00 74.96 400 A 1 
ATOM 3064 N NE2 . GLN A 1 400 ? 25.002  17.954  -18.853 1.00 70.53 400 A 1 
ATOM 3065 N N   . GLY A 1 401 ? 19.749  17.931  -14.508 1.00 98.18 401 A 1 
ATOM 3066 C CA  . GLY A 1 401 ? 19.144  18.322  -13.244 1.00 98.07 401 A 1 
ATOM 3067 C C   . GLY A 1 401 ? 18.849  17.128  -12.348 1.00 98.39 401 A 1 
ATOM 3068 O O   . GLY A 1 401 ? 19.180  15.982  -12.662 1.00 97.70 401 A 1 
ATOM 3069 N N   . ALA A 1 402 ? 18.208  17.419  -11.232 1.00 98.21 402 A 1 
ATOM 3070 C CA  . ALA A 1 402 ? 17.708  16.419  -10.309 1.00 98.19 402 A 1 
ATOM 3071 C C   . ALA A 1 402 ? 16.330  16.840  -9.799  1.00 98.30 402 A 1 
ATOM 3072 O O   . ALA A 1 402 ? 16.001  18.025  -9.802  1.00 97.65 402 A 1 
ATOM 3073 C CB  . ALA A 1 402 ? 18.713  16.227  -9.170  1.00 97.31 402 A 1 
ATOM 3074 N N   . GLY A 1 403 ? 15.541  15.867  -9.366  1.00 98.18 403 A 1 
ATOM 3075 C CA  . GLY A 1 403 ? 14.218  16.105  -8.804  1.00 98.10 403 A 1 
ATOM 3076 C C   . GLY A 1 403 ? 13.873  15.056  -7.762  1.00 98.06 403 A 1 
ATOM 3077 O O   . GLY A 1 403 ? 14.337  13.915  -7.816  1.00 97.38 403 A 1 
ATOM 3078 N N   . VAL A 1 404 ? 13.038  15.457  -6.811  1.00 98.18 404 A 1 
ATOM 3079 C CA  . VAL A 1 404 ? 12.550  14.600  -5.727  1.00 98.22 404 A 1 
ATOM 3080 C C   . VAL A 1 404 ? 11.031  14.612  -5.721  1.00 98.22 404 A 1 
ATOM 3081 O O   . VAL A 1 404 ? 10.398  15.656  -5.594  1.00 97.77 404 A 1 
ATOM 3082 C CB  . VAL A 1 404 ? 13.111  15.025  -4.363  1.00 97.69 404 A 1 
ATOM 3083 C CG1 . VAL A 1 404 ? 12.656  14.055  -3.264  1.00 93.49 404 A 1 
ATOM 3084 C CG2 . VAL A 1 404 ? 14.644  15.040  -4.362  1.00 93.71 404 A 1 
ATOM 3085 N N   . GLY A 1 405 ? 10.431  13.432  -5.821  1.00 98.01 405 A 1 
ATOM 3086 C CA  . GLY A 1 405 ? 8.992   13.237  -5.714  1.00 97.99 405 A 1 
ATOM 3087 C C   . GLY A 1 405 ? 8.637   12.467  -4.455  1.00 97.75 405 A 1 
ATOM 3088 O O   . GLY A 1 405 ? 9.008   11.308  -4.317  1.00 96.96 405 A 1 
ATOM 3089 N N   . LEU A 1 406 ? 7.891   13.100  -3.556  1.00 97.90 406 A 1 
ATOM 3090 C CA  . LEU A 1 406 ? 7.424   12.482  -2.321  1.00 98.09 406 A 1 
ATOM 3091 C C   . LEU A 1 406 ? 5.902   12.329  -2.335  1.00 98.08 406 A 1 
ATOM 3092 O O   . LEU A 1 406 ? 5.178   13.243  -2.742  1.00 97.58 406 A 1 
ATOM 3093 C CB  . LEU A 1 406 ? 7.875   13.294  -1.107  1.00 97.99 406 A 1 
ATOM 3094 C CG  . LEU A 1 406 ? 9.393   13.531  -0.984  1.00 97.50 406 A 1 
ATOM 3095 C CD1 . LEU A 1 406 ? 9.639   14.372  0.260   1.00 96.51 406 A 1 
ATOM 3096 C CD2 . LEU A 1 406 ? 10.181  12.230  -0.864  1.00 96.21 406 A 1 
ATOM 3097 N N   . THR A 1 407 ? 5.415   11.189  -1.858  1.00 97.98 407 A 1 
ATOM 3098 C CA  . THR A 1 407 ? 3.983   10.976  -1.637  1.00 97.77 407 A 1 
ATOM 3099 C C   . THR A 1 407 ? 3.756   9.995   -0.496  1.00 97.93 407 A 1 
ATOM 3100 O O   . THR A 1 407 ? 4.681   9.328   -0.034  1.00 97.24 407 A 1 
ATOM 3101 C CB  . THR A 1 407 ? 3.290   10.533  -2.935  1.00 96.53 407 A 1 
ATOM 3102 O OG1 . THR A 1 407 ? 1.900   10.735  -2.806  1.00 89.69 407 A 1 
ATOM 3103 C CG2 . THR A 1 407 ? 3.517   9.077   -3.314  1.00 89.57 407 A 1 
ATOM 3104 N N   . GLU A 1 408 ? 2.523   9.913   -0.028  1.00 97.78 408 A 1 
ATOM 3105 C CA  . GLU A 1 408 ? 2.066   8.882   0.899   1.00 97.93 408 A 1 
ATOM 3106 C C   . GLU A 1 408 ? 1.168   7.897   0.148   1.00 97.72 408 A 1 
ATOM 3107 O O   . GLU A 1 408 ? 0.046   8.237   -0.226  1.00 97.27 408 A 1 
ATOM 3108 C CB  . GLU A 1 408 ? 1.347   9.531   2.080   1.00 98.07 408 A 1 
ATOM 3109 C CG  . GLU A 1 408 ? 2.294   10.223  3.064   1.00 97.29 408 A 1 
ATOM 3110 C CD  . GLU A 1 408 ? 3.069   9.223   3.934   1.00 98.00 408 A 1 
ATOM 3111 O OE1 . GLU A 1 408 ? 4.302   9.341   4.029   1.00 95.82 408 A 1 
ATOM 3112 O OE2 . GLU A 1 408 ? 2.437   8.326   4.534   1.00 96.72 408 A 1 
ATOM 3113 N N   . ALA A 1 409 ? 1.661   6.687   -0.056  1.00 96.65 409 A 1 
ATOM 3114 C CA  . ALA A 1 409 ? 0.852   5.549   -0.474  1.00 96.30 409 A 1 
ATOM 3115 C C   . ALA A 1 409 ? 0.012   5.041   0.711   1.00 96.92 409 A 1 
ATOM 3116 O O   . ALA A 1 409 ? 0.265   5.400   1.864   1.00 96.62 409 A 1 
ATOM 3117 C CB  . ALA A 1 409 ? 1.785   4.470   -1.026  1.00 94.96 409 A 1 
ATOM 3118 N N   . ALA A 1 410 ? -0.949  4.155   0.467   1.00 96.18 410 A 1 
ATOM 3119 C CA  . ALA A 1 410 ? -1.739  3.529   1.530   1.00 96.56 410 A 1 
ATOM 3120 C C   . ALA A 1 410 ? -0.862  2.967   2.662   1.00 97.37 410 A 1 
ATOM 3121 O O   . ALA A 1 410 ? -1.116  3.191   3.850   1.00 97.18 410 A 1 
ATOM 3122 C CB  . ALA A 1 410 ? -2.596  2.409   0.917   1.00 95.50 410 A 1 
ATOM 3123 N N   . ARG A 1 411 ? 0.246   2.309   2.282   1.00 95.45 411 A 1 
ATOM 3124 C CA  . ARG A 1 411 ? 1.204   1.642   3.177   1.00 95.17 411 A 1 
ATOM 3125 C C   . ARG A 1 411 ? 2.235   2.565   3.817   1.00 95.92 411 A 1 
ATOM 3126 O O   . ARG A 1 411 ? 2.938   2.131   4.727   1.00 95.11 411 A 1 
ATOM 3127 C CB  . ARG A 1 411 ? 1.870   0.494   2.411   1.00 93.24 411 A 1 
ATOM 3128 C CG  . ARG A 1 411 ? 0.838   -0.589  2.043   1.00 90.10 411 A 1 
ATOM 3129 C CD  . ARG A 1 411 ? 1.439   -1.673  1.170   1.00 84.50 411 A 1 
ATOM 3130 N NE  . ARG A 1 411 ? 0.395   -2.632  0.753   1.00 80.00 411 A 1 
ATOM 3131 C CZ  . ARG A 1 411 ? -0.534  -2.416  -0.187  1.00 75.89 411 A 1 
ATOM 3132 N NH1 . ARG A 1 411 ? -0.492  -1.410  -0.994  1.00 65.28 411 A 1 
ATOM 3133 N NH2 . ARG A 1 411 ? -1.555  -3.199  -0.282  1.00 71.49 411 A 1 
ATOM 3134 N N   . GLY A 1 412 ? 2.355   3.820   3.351   1.00 96.28 412 A 1 
ATOM 3135 C CA  . GLY A 1 412 ? 3.249   4.810   3.929   1.00 96.30 412 A 1 
ATOM 3136 C C   . GLY A 1 412 ? 4.043   5.639   2.923   1.00 96.42 412 A 1 
ATOM 3137 O O   . GLY A 1 412 ? 3.674   5.763   1.759   1.00 95.89 412 A 1 
ATOM 3138 N N   . SER A 1 413 ? 5.136   6.210   3.417   1.00 96.94 413 A 1 
ATOM 3139 C CA  . SER A 1 413 ? 5.996   7.140   2.703   1.00 97.06 413 A 1 
ATOM 3140 C C   . SER A 1 413 ? 6.679   6.508   1.490   1.00 96.30 413 A 1 
ATOM 3141 O O   . SER A 1 413 ? 7.412   5.528   1.625   1.00 95.56 413 A 1 
ATOM 3142 C CB  . SER A 1 413 ? 7.049   7.683   3.668   1.00 97.35 413 A 1 
ATOM 3143 O OG  . SER A 1 413 ? 6.432   8.345   4.749   1.00 95.47 413 A 1 
ATOM 3144 N N   . LEU A 1 414 ? 6.453   7.095   0.315   1.00 96.52 414 A 1 
ATOM 3145 C CA  . LEU A 1 414 ? 7.051   6.723   -0.960  1.00 96.21 414 A 1 
ATOM 3146 C C   . LEU A 1 414 ? 7.817   7.913   -1.535  1.00 96.61 414 A 1 
ATOM 3147 O O   . LEU A 1 414 ? 7.261   9.007   -1.666  1.00 96.35 414 A 1 
ATOM 3148 C CB  . LEU A 1 414 ? 5.928   6.241   -1.903  1.00 95.18 414 A 1 
ATOM 3149 C CG  . LEU A 1 414 ? 6.361   6.012   -3.364  1.00 94.26 414 A 1 
ATOM 3150 C CD1 . LEU A 1 414 ? 7.380   4.881   -3.488  1.00 93.17 414 A 1 
ATOM 3151 C CD2 . LEU A 1 414 ? 5.141   5.651   -4.200  1.00 92.63 414 A 1 
ATOM 3152 N N   . GLY A 1 415 ? 9.078   7.694   -1.890  1.00 96.16 415 A 1 
ATOM 3153 C CA  . GLY A 1 415 ? 9.925   8.713   -2.501  1.00 96.04 415 A 1 
ATOM 3154 C C   . GLY A 1 415 ? 10.596  8.215   -3.776  1.00 95.57 415 A 1 
ATOM 3155 O O   . GLY A 1 415 ? 11.075  7.079   -3.820  1.00 94.67 415 A 1 
ATOM 3156 N N   . HIS A 1 416 ? 10.649  9.089   -4.785  1.00 96.11 416 A 1 
ATOM 3157 C CA  . HIS A 1 416 ? 11.430  8.915   -6.001  1.00 96.29 416 A 1 
ATOM 3158 C C   . HIS A 1 416 ? 12.492  10.010  -6.075  1.00 96.95 416 A 1 
ATOM 3159 O O   . HIS A 1 416 ? 12.175  11.192  -5.914  1.00 96.65 416 A 1 
ATOM 3160 C CB  . HIS A 1 416 ? 10.522  8.984   -7.247  1.00 95.49 416 A 1 
ATOM 3161 C CG  . HIS A 1 416 ? 9.585   7.835   -7.465  1.00 94.86 416 A 1 
ATOM 3162 N ND1 . HIS A 1 416 ? 9.095   7.424   -8.703  1.00 90.23 416 A 1 
ATOM 3163 C CD2 . HIS A 1 416 ? 9.022   7.015   -6.532  1.00 90.67 416 A 1 
ATOM 3164 C CE1 . HIS A 1 416 ? 8.273   6.395   -8.497  1.00 90.21 416 A 1 
ATOM 3165 N NE2 . HIS A 1 416 ? 8.200   6.117   -7.197  1.00 90.70 416 A 1 
ATOM 3166 N N   . TRP A 1 417 ? 13.728  9.630   -6.341  1.00 96.52 417 A 1 
ATOM 3167 C CA  . TRP A 1 417 ? 14.830  10.531  -6.618  1.00 96.91 417 A 1 
ATOM 3168 C C   . TRP A 1 417 ? 15.314  10.281  -8.039  1.00 96.69 417 A 1 
ATOM 3169 O O   . TRP A 1 417 ? 15.682  9.154   -8.376  1.00 95.90 417 A 1 
ATOM 3170 C CB  . TRP A 1 417 ? 15.962  10.329  -5.609  1.00 97.09 417 A 1 
ATOM 3171 C CG  . TRP A 1 417 ? 15.642  10.770  -4.210  1.00 97.20 417 A 1 
ATOM 3172 C CD1 . TRP A 1 417 ? 16.049  11.938  -3.645  1.00 95.90 417 A 1 
ATOM 3173 C CD2 . TRP A 1 417 ? 14.839  10.090  -3.193  1.00 97.09 417 A 1 
ATOM 3174 N NE1 . TRP A 1 417 ? 15.557  12.024  -2.353  1.00 96.06 417 A 1 
ATOM 3175 C CE2 . TRP A 1 417 ? 14.806  10.919  -2.039  1.00 96.91 417 A 1 
ATOM 3176 C CE3 . TRP A 1 417 ? 14.147  8.869   -3.149  1.00 96.73 417 A 1 
ATOM 3177 C CZ2 . TRP A 1 417 ? 14.091  10.548  -0.872  1.00 96.58 417 A 1 
ATOM 3178 C CZ3 . TRP A 1 417 ? 13.429  8.503   -1.982  1.00 95.35 417 A 1 
ATOM 3179 C CH2 . TRP A 1 417 ? 13.401  9.335   -0.868  1.00 95.63 417 A 1 
ATOM 3180 N N   . VAL A 1 418 ? 15.328  11.313  -8.870  1.00 97.39 418 A 1 
ATOM 3181 C CA  . VAL A 1 418 ? 15.786  11.235  -10.257 1.00 97.60 418 A 1 
ATOM 3182 C C   . VAL A 1 418 ? 16.936  12.201  -10.475 1.00 97.82 418 A 1 
ATOM 3183 O O   . VAL A 1 418 ? 16.891  13.340  -10.006 1.00 97.78 418 A 1 
ATOM 3184 C CB  . VAL A 1 418 ? 14.620  11.450  -11.247 1.00 97.37 418 A 1 
ATOM 3185 C CG1 . VAL A 1 418 ? 13.993  12.855  -11.184 1.00 96.01 418 A 1 
ATOM 3186 C CG2 . VAL A 1 418 ? 15.036  11.161  -12.683 1.00 95.23 418 A 1 
ATOM 3187 N N   . SER A 1 419 ? 17.956  11.765  -11.217 1.00 97.70 419 A 1 
ATOM 3188 C CA  . SER A 1 419 ? 18.938  12.649  -11.832 1.00 97.76 419 A 1 
ATOM 3189 C C   . SER A 1 419 ? 18.945  12.448  -13.336 1.00 97.85 419 A 1 
ATOM 3190 O O   . SER A 1 419 ? 18.778  11.334  -13.835 1.00 97.30 419 A 1 
ATOM 3191 C CB  . SER A 1 419 ? 20.334  12.486  -11.219 1.00 96.65 419 A 1 
ATOM 3192 O OG  . SER A 1 419 ? 20.847  11.185  -11.409 1.00 80.63 419 A 1 
ATOM 3193 N N   . VAL A 1 420 ? 19.089  13.548  -14.074 1.00 97.92 420 A 1 
ATOM 3194 C CA  . VAL A 1 420 ? 19.077  13.578  -15.534 1.00 98.11 420 A 1 
ATOM 3195 C C   . VAL A 1 420 ? 20.369  14.203  -16.027 1.00 98.07 420 A 1 
ATOM 3196 O O   . VAL A 1 420 ? 20.789  15.259  -15.538 1.00 97.45 420 A 1 
ATOM 3197 C CB  . VAL A 1 420 ? 17.833  14.319  -16.059 1.00 97.69 420 A 1 
ATOM 3198 C CG1 . VAL A 1 420 ? 17.836  14.455  -17.588 1.00 95.70 420 A 1 
ATOM 3199 C CG2 . VAL A 1 420 ? 16.558  13.560  -15.671 1.00 95.68 420 A 1 
ATOM 3200 N N   . ARG A 1 421 ? 20.958  13.562  -17.021 1.00 97.93 421 A 1 
ATOM 3201 C CA  . ARG A 1 421 ? 22.143  14.045  -17.733 1.00 97.85 421 A 1 
ATOM 3202 C C   . ARG A 1 421 ? 21.975  13.811  -19.221 1.00 98.06 421 A 1 
ATOM 3203 O O   . ARG A 1 421 ? 21.517  12.740  -19.629 1.00 96.87 421 A 1 
ATOM 3204 C CB  . ARG A 1 421 ? 23.392  13.347  -17.179 1.00 96.73 421 A 1 
ATOM 3205 C CG  . ARG A 1 421 ? 24.638  14.214  -17.400 1.00 86.41 421 A 1 
ATOM 3206 C CD  . ARG A 1 421 ? 25.905  13.532  -16.881 1.00 83.70 421 A 1 
ATOM 3207 N NE  . ARG A 1 421 ? 26.481  12.649  -17.908 1.00 72.69 421 A 1 
ATOM 3208 C CZ  . ARG A 1 421 ? 27.498  11.818  -17.730 1.00 65.00 421 A 1 
ATOM 3209 N NH1 . ARG A 1 421 ? 28.054  11.665  -16.558 1.00 59.00 421 A 1 
ATOM 3210 N NH2 . ARG A 1 421 ? 27.960  11.134  -18.733 1.00 55.99 421 A 1 
ATOM 3211 N N   . ASP A 1 422 ? 22.309  14.794  -20.032 1.00 97.57 422 A 1 
ATOM 3212 C CA  . ASP A 1 422 ? 22.203  14.733  -21.500 1.00 97.75 422 A 1 
ATOM 3213 C C   . ASP A 1 422 ? 20.797  14.290  -21.980 1.00 97.90 422 A 1 
ATOM 3214 O O   . ASP A 1 422 ? 20.643  13.490  -22.903 1.00 96.12 422 A 1 
ATOM 3215 C CB  . ASP A 1 422 ? 23.368  13.911  -22.081 1.00 97.11 422 A 1 
ATOM 3216 C CG  . ASP A 1 422 ? 24.745  14.436  -21.654 1.00 94.13 422 A 1 
ATOM 3217 O OD1 . ASP A 1 422 ? 24.951  15.665  -21.722 1.00 87.65 422 A 1 
ATOM 3218 O OD2 . ASP A 1 422 ? 25.601  13.616  -21.241 1.00 86.81 422 A 1 
ATOM 3219 N N   . GLY A 1 423 ? 19.753  14.793  -21.310 1.00 97.58 423 A 1 
ATOM 3220 C CA  . GLY A 1 423 ? 18.354  14.484  -21.605 1.00 97.48 423 A 1 
ATOM 3221 C C   . GLY A 1 423 ? 17.896  13.063  -21.240 1.00 97.83 423 A 1 
ATOM 3222 O O   . GLY A 1 423 ? 16.805  12.650  -21.632 1.00 96.49 423 A 1 
ATOM 3223 N N   . ARG A 1 424 ? 18.714  12.304  -20.529 1.00 97.89 424 A 1 
ATOM 3224 C CA  . ARG A 1 424 ? 18.466  10.912  -20.143 1.00 98.02 424 A 1 
ATOM 3225 C C   . ARG A 1 424 ? 18.576  10.732  -18.629 1.00 98.19 424 A 1 
ATOM 3226 O O   . ARG A 1 424 ? 19.334  11.446  -17.978 1.00 97.31 424 A 1 
ATOM 3227 C CB  . ARG A 1 424 ? 19.454  9.980   -20.861 1.00 97.48 424 A 1 
ATOM 3228 C CG  . ARG A 1 424 ? 19.355  9.996   -22.395 1.00 94.65 424 A 1 
ATOM 3229 C CD  . ARG A 1 424 ? 18.039  9.394   -22.874 1.00 89.37 424 A 1 
ATOM 3230 N NE  . ARG A 1 424 ? 17.970  9.311   -24.345 1.00 83.26 424 A 1 
ATOM 3231 C CZ  . ARG A 1 424 ? 17.304  8.409   -25.050 1.00 76.73 424 A 1 
ATOM 3232 N NH1 . ARG A 1 424 ? 16.627  7.448   -24.487 1.00 67.81 424 A 1 
ATOM 3233 N NH2 . ARG A 1 424 ? 17.285  8.467   -26.348 1.00 71.41 424 A 1 
ATOM 3234 N N   . ILE A 1 425 ? 17.869  9.757   -18.103 1.00 97.39 425 A 1 
ATOM 3235 C CA  . ILE A 1 425 ? 17.988  9.366   -16.698 1.00 97.01 425 A 1 
ATOM 3236 C C   . ILE A 1 425 ? 19.405  8.833   -16.454 1.00 96.61 425 A 1 
ATOM 3237 O O   . ILE A 1 425 ? 19.825  7.858   -17.072 1.00 95.45 425 A 1 
ATOM 3238 C CB  . ILE A 1 425 ? 16.889  8.350   -16.313 1.00 96.68 425 A 1 
ATOM 3239 C CG1 . ILE A 1 425 ? 15.493  9.008   -16.413 1.00 95.77 425 A 1 
ATOM 3240 C CG2 . ILE A 1 425 ? 17.127  7.809   -14.891 1.00 95.80 425 A 1 
ATOM 3241 C CD1 . ILE A 1 425 ? 14.319  8.031   -16.275 1.00 94.60 425 A 1 
ATOM 3242 N N   . ASP A 1 426 ? 20.111  9.474   -15.550 1.00 97.06 426 A 1 
ATOM 3243 C CA  . ASP A 1 426 ? 21.454  9.100   -15.098 1.00 96.28 426 A 1 
ATOM 3244 C C   . ASP A 1 426 ? 21.395  8.251   -13.823 1.00 96.13 426 A 1 
ATOM 3245 O O   . ASP A 1 426 ? 22.154  7.296   -13.655 1.00 94.03 426 A 1 
ATOM 3246 C CB  . ASP A 1 426 ? 22.247  10.394  -14.874 1.00 94.19 426 A 1 
ATOM 3247 C CG  . ASP A 1 426 ? 23.717  10.171  -14.505 1.00 88.87 426 A 1 
ATOM 3248 O OD1 . ASP A 1 426 ? 24.427  9.533   -15.305 1.00 80.68 426 A 1 
ATOM 3249 O OD2 . ASP A 1 426 ? 24.146  10.744  -13.482 1.00 80.73 426 A 1 
ATOM 3250 N N   . ASN A 1 427 ? 20.436  8.553   -12.944 1.00 95.45 427 A 1 
ATOM 3251 C CA  . ASN A 1 427 ? 20.117  7.743   -11.785 1.00 95.39 427 A 1 
ATOM 3252 C C   . ASN A 1 427 ? 18.628  7.855   -11.457 1.00 95.83 427 A 1 
ATOM 3253 O O   . ASN A 1 427 ? 18.028  8.921   -11.579 1.00 95.37 427 A 1 
ATOM 3254 C CB  . ASN A 1 427 ? 21.001  8.191   -10.605 1.00 94.06 427 A 1 
ATOM 3255 C CG  . ASN A 1 427 ? 20.926  7.254   -9.416  1.00 91.60 427 A 1 
ATOM 3256 O OD1 . ASN A 1 427 ? 20.522  6.110   -9.501  1.00 83.43 427 A 1 
ATOM 3257 N ND2 . ASN A 1 427 ? 21.318  7.716   -8.252  1.00 82.25 427 A 1 
ATOM 3258 N N   . TYR A 1 428 ? 18.033  6.741   -11.022 1.00 94.30 428 A 1 
ATOM 3259 C CA  . TYR A 1 428 ? 16.672  6.705   -10.499 1.00 93.68 428 A 1 
ATOM 3260 C C   . TYR A 1 428 ? 16.644  5.805   -9.273  1.00 92.55 428 A 1 
ATOM 3261 O O   . TYR A 1 428 ? 17.111  4.669   -9.334  1.00 90.66 428 A 1 
ATOM 3262 C CB  . TYR A 1 428 ? 15.705  6.228   -11.574 1.00 93.72 428 A 1 
ATOM 3263 C CG  . TYR A 1 428 ? 14.291  6.710   -11.356 1.00 94.59 428 A 1 
ATOM 3264 C CD1 . TYR A 1 428 ? 13.433  6.082   -10.427 1.00 94.13 428 A 1 
ATOM 3265 C CD2 . TYR A 1 428 ? 13.823  7.833   -12.075 1.00 94.28 428 A 1 
ATOM 3266 C CE1 . TYR A 1 428 ? 12.137  6.564   -10.229 1.00 94.02 428 A 1 
ATOM 3267 C CE2 . TYR A 1 428 ? 12.523  8.316   -11.884 1.00 94.05 428 A 1 
ATOM 3268 C CZ  . TYR A 1 428 ? 11.680  7.681   -10.957 1.00 94.39 428 A 1 
ATOM 3269 O OH  . TYR A 1 428 ? 10.417  8.158   -10.773 1.00 93.87 428 A 1 
ATOM 3270 N N   . GLN A 1 429 ? 16.132  6.313   -8.166  1.00 93.22 429 A 1 
ATOM 3271 C CA  . GLN A 1 429 ? 16.052  5.556   -6.925  1.00 92.72 429 A 1 
ATOM 3272 C C   . GLN A 1 429 ? 14.670  5.708   -6.302  1.00 93.42 429 A 1 
ATOM 3273 O O   . GLN A 1 429 ? 14.108  6.803   -6.268  1.00 92.95 429 A 1 
ATOM 3274 C CB  . GLN A 1 429 ? 17.141  6.005   -5.942  1.00 90.83 429 A 1 
ATOM 3275 C CG  . GLN A 1 429 ? 18.558  5.663   -6.421  1.00 81.75 429 A 1 
ATOM 3276 C CD  . GLN A 1 429 ? 18.884  4.168   -6.332  1.00 79.77 429 A 1 
ATOM 3277 O OE1 . GLN A 1 429 ? 18.646  3.515   -5.339  1.00 72.33 429 A 1 
ATOM 3278 N NE2 . GLN A 1 429 ? 19.456  3.592   -7.354  1.00 68.80 429 A 1 
ATOM 3279 N N   . ILE A 1 430 ? 14.148  4.603   -5.780  1.00 91.97 430 A 1 
ATOM 3280 C CA  . ILE A 1 430 ? 12.861  4.536   -5.109  1.00 91.28 430 A 1 
ATOM 3281 C C   . ILE A 1 430 ? 13.067  4.020   -3.685  1.00 91.21 430 A 1 
ATOM 3282 O O   . ILE A 1 430 ? 13.667  2.968   -3.468  1.00 90.39 430 A 1 
ATOM 3283 C CB  . ILE A 1 430 ? 11.852  3.680   -5.902  1.00 89.82 430 A 1 
ATOM 3284 C CG1 . ILE A 1 430 ? 11.694  4.254   -7.331  1.00 88.52 430 A 1 
ATOM 3285 C CG2 . ILE A 1 430 ? 10.509  3.610   -5.164  1.00 88.53 430 A 1 
ATOM 3286 C CD1 . ILE A 1 430 ? 10.670  3.517   -8.194  1.00 84.97 430 A 1 
ATOM 3287 N N   . VAL A 1 431 ? 12.520  4.737   -2.720  1.00 92.72 431 A 1 
ATOM 3288 C CA  . VAL A 1 431 ? 12.353  4.234   -1.358  1.00 93.20 431 A 1 
ATOM 3289 C C   . VAL A 1 431 ? 10.863  4.086   -1.091  1.00 93.56 431 A 1 
ATOM 3290 O O   . VAL A 1 431 ? 10.141  5.063   -0.865  1.00 93.14 431 A 1 
ATOM 3291 C CB  . VAL A 1 431 ? 13.061  5.104   -0.305  1.00 93.06 431 A 1 
ATOM 3292 C CG1 . VAL A 1 431 ? 13.034  4.398   1.047   1.00 91.07 431 A 1 
ATOM 3293 C CG2 . VAL A 1 431 ? 14.525  5.343   -0.670  1.00 91.12 431 A 1 
ATOM 3294 N N   . ALA A 1 432 ? 10.394  2.841   -1.157  1.00 91.67 432 A 1 
ATOM 3295 C CA  . ALA A 1 432 ? 8.996   2.488   -0.983  1.00 91.19 432 A 1 
ATOM 3296 C C   . ALA A 1 432 ? 8.629   2.343   0.515   1.00 92.46 432 A 1 
ATOM 3297 O O   . ALA A 1 432 ? 9.494   2.069   1.346   1.00 92.10 432 A 1 
ATOM 3298 C CB  . ALA A 1 432 ? 8.718   1.209   -1.784  1.00 88.62 432 A 1 
ATOM 3299 N N   . PRO A 1 433 ? 7.342   2.483   0.883   1.00 92.12 433 A 1 
ATOM 3300 C CA  . PRO A 1 433 ? 6.921   2.324   2.278   1.00 92.72 433 A 1 
ATOM 3301 C C   . PRO A 1 433 ? 7.247   0.948   2.851   1.00 93.46 433 A 1 
ATOM 3302 O O   . PRO A 1 433 ? 7.651   0.830   4.006   1.00 93.03 433 A 1 
ATOM 3303 C CB  . PRO A 1 433 ? 5.413   2.589   2.263   1.00 92.06 433 A 1 
ATOM 3304 C CG  . PRO A 1 433 ? 4.991   2.369   0.817   1.00 90.64 433 A 1 
ATOM 3305 C CD  . PRO A 1 433 ? 6.217   2.799   0.025   1.00 92.69 433 A 1 
ATOM 3306 N N   . THR A 1 434 ? 7.136   -0.090  2.034   1.00 90.10 434 A 1 
ATOM 3307 C CA  . THR A 1 434 ? 7.483   -1.444  2.456   1.00 89.34 434 A 1 
ATOM 3308 C C   . THR A 1 434 ? 8.987   -1.605  2.671   1.00 90.73 434 A 1 
ATOM 3309 O O   . THR A 1 434 ? 9.372   -2.365  3.548   1.00 89.92 434 A 1 
ATOM 3310 C CB  . THR A 1 434 ? 6.939   -2.494  1.473   1.00 86.69 434 A 1 
ATOM 3311 O OG1 . THR A 1 434 ? 5.638   -2.151  1.057   1.00 78.37 434 A 1 
ATOM 3312 C CG2 . THR A 1 434 ? 6.829   -3.880  2.098   1.00 74.97 434 A 1 
ATOM 3313 N N   . SER A 1 435 ? 9.836   -0.834  1.990   1.00 91.57 435 A 1 
ATOM 3314 C CA  . SER A 1 435 ? 11.274  -0.811  2.263   1.00 91.83 435 A 1 
ATOM 3315 C C   . SER A 1 435 ? 11.569  -0.313  3.681   1.00 93.31 435 A 1 
ATOM 3316 O O   . SER A 1 435 ? 12.460  -0.845  4.333   1.00 93.09 435 A 1 
ATOM 3317 C CB  . SER A 1 435 ? 12.045  0.069   1.265   1.00 90.06 435 A 1 
ATOM 3318 O OG  . SER A 1 435 ? 11.701  -0.224  -0.072  1.00 81.46 435 A 1 
ATOM 3319 N N   . TRP A 1 436 ? 10.794  0.666   4.182   1.00 94.30 436 A 1 
ATOM 3320 C CA  . TRP A 1 436 ? 10.906  1.132   5.563   1.00 95.20 436 A 1 
ATOM 3321 C C   . TRP A 1 436 ? 10.409  0.084   6.566   1.00 95.35 436 A 1 
ATOM 3322 O O   . TRP A 1 436 ? 11.136  -0.281  7.498   1.00 94.73 436 A 1 
ATOM 3323 C CB  . TRP A 1 436 ? 10.122  2.440   5.737   1.00 95.88 436 A 1 
ATOM 3324 C CG  . TRP A 1 436 ? 10.720  3.627   5.052   1.00 96.48 436 A 1 
ATOM 3325 C CD1 . TRP A 1 436 ? 10.307  4.169   3.888   1.00 95.42 436 A 1 
ATOM 3326 C CD2 . TRP A 1 436 ? 11.839  4.439   5.512   1.00 96.66 436 A 1 
ATOM 3327 N NE1 . TRP A 1 436 ? 11.091  5.268   3.581   1.00 95.92 436 A 1 
ATOM 3328 C CE2 . TRP A 1 436 ? 12.046  5.470   4.559   1.00 96.62 436 A 1 
ATOM 3329 C CE3 . TRP A 1 436 ? 12.687  4.402   6.647   1.00 96.76 436 A 1 
ATOM 3330 C CZ2 . TRP A 1 436 ? 13.063  6.441   4.716   1.00 96.81 436 A 1 
ATOM 3331 C CZ3 . TRP A 1 436 ? 13.704  5.373   6.794   1.00 95.99 436 A 1 
ATOM 3332 C CH2 . TRP A 1 436 ? 13.885  6.372   5.841   1.00 96.19 436 A 1 
ATOM 3333 N N   . ASN A 1 437 ? 9.196   -0.416  6.380   1.00 95.26 437 A 1 
ATOM 3334 C CA  . ASN A 1 437 ? 8.551   -1.298  7.356   1.00 95.62 437 A 1 
ATOM 3335 C C   . ASN A 1 437 ? 9.180   -2.696  7.392   1.00 95.54 437 A 1 
ATOM 3336 O O   . ASN A 1 437 ? 9.464   -3.217  8.473   1.00 95.13 437 A 1 
ATOM 3337 C CB  . ASN A 1 437 ? 7.045   -1.357  7.059   1.00 95.90 437 A 1 
ATOM 3338 C CG  . ASN A 1 437 ? 6.323   -0.063  7.377   1.00 96.10 437 A 1 
ATOM 3339 O OD1 . ASN A 1 437 ? 6.778   0.788   8.131   1.00 92.83 437 A 1 
ATOM 3340 N ND2 . ASN A 1 437 ? 5.137   0.109   6.846   1.00 92.07 437 A 1 
ATOM 3341 N N   . PHE A 1 438 ? 9.425   -3.291  6.223   1.00 93.87 438 A 1 
ATOM 3342 C CA  . PHE A 1 438 ? 10.005  -4.620  6.038   1.00 93.20 438 A 1 
ATOM 3343 C C   . PHE A 1 438 ? 11.519  -4.540  5.789   1.00 93.40 438 A 1 
ATOM 3344 O O   . PHE A 1 438 ? 12.100  -5.419  5.161   1.00 92.42 438 A 1 
ATOM 3345 C CB  . PHE A 1 438 ? 9.253   -5.385  4.941   1.00 92.30 438 A 1 
ATOM 3346 C CG  . PHE A 1 438 ? 7.820   -5.710  5.292   1.00 91.71 438 A 1 
ATOM 3347 C CD1 . PHE A 1 438 ? 7.478   -6.999  5.732   1.00 90.00 438 A 1 
ATOM 3348 C CD2 . PHE A 1 438 ? 6.817   -4.719  5.219   1.00 89.92 438 A 1 
ATOM 3349 C CE1 . PHE A 1 438 ? 6.155   -7.305  6.090   1.00 88.54 438 A 1 
ATOM 3350 C CE2 . PHE A 1 438 ? 5.499   -5.019  5.590   1.00 88.21 438 A 1 
ATOM 3351 C CZ  . PHE A 1 438 ? 5.169   -6.305  6.028   1.00 88.55 438 A 1 
ATOM 3352 N N   . SER A 1 439 ? 12.155  -3.486  6.284   1.00 93.10 439 A 1 
ATOM 3353 C CA  . SER A 1 439 ? 13.601  -3.327  6.231   1.00 94.14 439 A 1 
ATOM 3354 C C   . SER A 1 439 ? 14.308  -4.533  6.855   1.00 94.81 439 A 1 
ATOM 3355 O O   . SER A 1 439 ? 13.898  -4.988  7.925   1.00 94.81 439 A 1 
ATOM 3356 C CB  . SER A 1 439 ? 13.998  -2.060  6.998   1.00 94.11 439 A 1 
ATOM 3357 O OG  . SER A 1 439 ? 15.405  -1.950  7.114   1.00 92.75 439 A 1 
ATOM 3358 N N   . PRO A 1 440 ? 15.410  -4.992  6.244   1.00 93.86 440 A 1 
ATOM 3359 C CA  . PRO A 1 440 ? 16.320  -5.905  6.910   1.00 94.26 440 A 1 
ATOM 3360 C C   . PRO A 1 440 ? 17.151  -5.176  7.979   1.00 95.33 440 A 1 
ATOM 3361 O O   . PRO A 1 440 ? 16.967  -3.985  8.259   1.00 95.23 440 A 1 
ATOM 3362 C CB  . PRO A 1 440 ? 17.176  -6.466  5.780   1.00 92.72 440 A 1 
ATOM 3363 C CG  . PRO A 1 440 ? 17.311  -5.275  4.841   1.00 92.34 440 A 1 
ATOM 3364 C CD  . PRO A 1 440 ? 15.943  -4.613  4.940   1.00 93.39 440 A 1 
ATOM 3365 N N   . ARG A 1 441 ? 18.077  -5.909  8.577   1.00 95.23 441 A 1 
ATOM 3366 C CA  . ARG A 1 441 ? 19.067  -5.345  9.497   1.00 95.52 441 A 1 
ATOM 3367 C C   . ARG A 1 441 ? 20.050  -4.451  8.756   1.00 95.33 441 A 1 
ATOM 3368 O O   . ARG A 1 441 ? 20.464  -4.757  7.638   1.00 93.87 441 A 1 
ATOM 3369 C CB  . ARG A 1 441 ? 19.794  -6.465  10.255  1.00 94.95 441 A 1 
ATOM 3370 C CG  . ARG A 1 441 ? 18.830  -7.231  11.161  1.00 92.39 441 A 1 
ATOM 3371 C CD  . ARG A 1 441 ? 19.501  -8.441  11.817  1.00 91.35 441 A 1 
ATOM 3372 N NE  . ARG A 1 441 ? 18.498  -9.242  12.535  1.00 89.66 441 A 1 
ATOM 3373 C CZ  . ARG A 1 441 ? 18.120  -9.098  13.799  1.00 90.35 441 A 1 
ATOM 3374 N NH1 . ARG A 1 441 ? 18.720  -8.288  14.616  1.00 80.20 441 A 1 
ATOM 3375 N NH2 . ARG A 1 441 ? 17.097  -9.756  14.243  1.00 85.11 441 A 1 
ATOM 3376 N N   . ASP A 1 442 ? 20.451  -3.367  9.421   1.00 95.30 442 A 1 
ATOM 3377 C CA  . ASP A 1 442 ? 21.541  -2.510  8.976   1.00 95.29 442 A 1 
ATOM 3378 C C   . ASP A 1 442 ? 22.914  -3.038  9.434   1.00 95.31 442 A 1 
ATOM 3379 O O   . ASP A 1 442 ? 23.022  -4.059  10.123  1.00 94.34 442 A 1 
ATOM 3380 C CB  . ASP A 1 442 ? 21.272  -1.057  9.423   1.00 94.49 442 A 1 
ATOM 3381 C CG  . ASP A 1 442 ? 21.190  -0.852  10.943  1.00 95.36 442 A 1 
ATOM 3382 O OD1 . ASP A 1 442 ? 21.822  -1.619  11.701  1.00 92.55 442 A 1 
ATOM 3383 O OD2 . ASP A 1 442 ? 20.482  0.082   11.368  1.00 92.34 442 A 1 
ATOM 3384 N N   . ILE A 1 443 ? 23.980  -2.323  9.082   1.00 94.65 443 A 1 
ATOM 3385 C CA  . ILE A 1 443 ? 25.360  -2.655  9.463   1.00 93.98 443 A 1 
ATOM 3386 C C   . ILE A 1 443 ? 25.572  -2.700  10.980  1.00 94.02 443 A 1 
ATOM 3387 O O   . ILE A 1 443 ? 26.425  -3.442  11.470  1.00 92.47 443 A 1 
ATOM 3388 C CB  . ILE A 1 443 ? 26.337  -1.678  8.773   1.00 92.39 443 A 1 
ATOM 3389 C CG1 . ILE A 1 443 ? 27.787  -2.197  8.853   1.00 86.04 443 A 1 
ATOM 3390 C CG2 . ILE A 1 443 ? 26.221  -0.253  9.356   1.00 84.25 443 A 1 
ATOM 3391 C CD1 . ILE A 1 443 ? 28.776  -1.441  7.950   1.00 77.91 443 A 1 
ATOM 3392 N N   . ALA A 1 444 ? 24.779  -1.938  11.745  1.00 94.78 444 A 1 
ATOM 3393 C CA  . ALA A 1 444 ? 24.813  -1.958  13.200  1.00 94.51 444 A 1 
ATOM 3394 C C   . ALA A 1 444 ? 24.033  -3.152  13.795  1.00 95.27 444 A 1 
ATOM 3395 O O   . ALA A 1 444 ? 23.997  -3.323  15.013  1.00 93.69 444 A 1 
ATOM 3396 C CB  . ALA A 1 444 ? 24.314  -0.600  13.724  1.00 93.65 444 A 1 
ATOM 3397 N N   . GLY A 1 445 ? 23.414  -3.972  12.948  1.00 94.98 445 A 1 
ATOM 3398 C CA  . GLY A 1 445 ? 22.591  -5.112  13.359  1.00 95.10 445 A 1 
ATOM 3399 C C   . GLY A 1 445 ? 21.213  -4.715  13.888  1.00 96.20 445 A 1 
ATOM 3400 O O   . GLY A 1 445 ? 20.539  -5.556  14.484  1.00 95.22 445 A 1 
ATOM 3401 N N   . GLN A 1 446 ? 20.785  -3.461  13.702  1.00 96.64 446 A 1 
ATOM 3402 C CA  . GLN A 1 446 ? 19.458  -3.019  14.107  1.00 96.82 446 A 1 
ATOM 3403 C C   . GLN A 1 446 ? 18.399  -3.647  13.201  1.00 97.34 446 A 1 
ATOM 3404 O O   . GLN A 1 446 ? 18.433  -3.431  11.986  1.00 96.81 446 A 1 
ATOM 3405 C CB  . GLN A 1 446 ? 19.311  -1.492  14.072  1.00 95.78 446 A 1 
ATOM 3406 C CG  . GLN A 1 446 ? 20.272  -0.777  15.030  1.00 85.96 446 A 1 
ATOM 3407 C CD  . GLN A 1 446 ? 19.990  0.724   15.112  1.00 83.77 446 A 1 
ATOM 3408 O OE1 . GLN A 1 446 ? 18.860  1.167   15.177  1.00 74.63 446 A 1 
ATOM 3409 N NE2 . GLN A 1 446 ? 21.010  1.540   15.148  1.00 71.82 446 A 1 
ATOM 3410 N N   . PRO A 1 447 ? 17.424  -4.385  13.763  1.00 97.74 447 A 1 
ATOM 3411 C CA  . PRO A 1 447 ? 16.345  -4.966  12.977  1.00 97.85 447 A 1 
ATOM 3412 C C   . PRO A 1 447 ? 15.457  -3.875  12.368  1.00 97.90 447 A 1 
ATOM 3413 O O   . PRO A 1 447 ? 15.306  -2.779  12.927  1.00 97.38 447 A 1 
ATOM 3414 C CB  . PRO A 1 447 ? 15.588  -5.874  13.940  1.00 97.15 447 A 1 
ATOM 3415 C CG  . PRO A 1 447 ? 15.824  -5.232  15.306  1.00 94.97 447 A 1 
ATOM 3416 C CD  . PRO A 1 447 ? 17.233  -4.661  15.179  1.00 96.96 447 A 1 
ATOM 3417 N N   . GLY A 1 448 ? 14.823  -4.178  11.247  1.00 97.44 448 A 1 
ATOM 3418 C CA  . GLY A 1 448 ? 13.767  -3.377  10.664  1.00 97.45 448 A 1 
ATOM 3419 C C   . GLY A 1 448 ? 12.512  -3.313  11.540  1.00 97.71 448 A 1 
ATOM 3420 O O   . GLY A 1 448 ? 12.402  -3.999  12.556  1.00 97.30 448 A 1 
ATOM 3421 N N   . ALA A 1 449 ? 11.538  -2.473  11.143  1.00 97.89 449 A 1 
ATOM 3422 C CA  . ALA A 1 449 ? 10.341  -2.258  11.949  1.00 97.99 449 A 1 
ATOM 3423 C C   . ALA A 1 449 ? 9.542   -3.556  12.175  1.00 97.92 449 A 1 
ATOM 3424 O O   . ALA A 1 449 ? 9.169   -3.843  13.310  1.00 97.47 449 A 1 
ATOM 3425 C CB  . ALA A 1 449 ? 9.482   -1.176  11.283  1.00 97.81 449 A 1 
ATOM 3426 N N   . VAL A 1 450 ? 9.321   -4.371  11.139  1.00 96.87 450 A 1 
ATOM 3427 C CA  . VAL A 1 450 ? 8.627   -5.661  11.248  1.00 96.47 450 A 1 
ATOM 3428 C C   . VAL A 1 450 ? 9.474   -6.683  11.992  1.00 96.59 450 A 1 
ATOM 3429 O O   . VAL A 1 450 ? 8.961   -7.346  12.889  1.00 96.37 450 A 1 
ATOM 3430 C CB  . VAL A 1 450 ? 8.205   -6.206  9.875   1.00 95.32 450 A 1 
ATOM 3431 C CG1 . VAL A 1 450 ? 7.635   -7.633  9.951   1.00 92.76 450 A 1 
ATOM 3432 C CG2 . VAL A 1 450 ? 7.127   -5.316  9.270   1.00 92.72 450 A 1 
ATOM 3433 N N   . GLU A 1 451 ? 10.761  -6.775  11.695  1.00 96.87 451 A 1 
ATOM 3434 C CA  . GLU A 1 451 ? 11.677  -7.687  12.389  1.00 96.70 451 A 1 
ATOM 3435 C C   . GLU A 1 451 ? 11.652  -7.446  13.905  1.00 96.74 451 A 1 
ATOM 3436 O O   . GLU A 1 451 ? 11.558  -8.387  14.690  1.00 96.38 451 A 1 
ATOM 3437 C CB  . GLU A 1 451 ? 13.114  -7.511  11.875  1.00 96.40 451 A 1 
ATOM 3438 C CG  . GLU A 1 451 ? 13.331  -8.004  10.447  1.00 95.76 451 A 1 
ATOM 3439 C CD  . GLU A 1 451 ? 14.813  -7.903  10.010  1.00 96.08 451 A 1 
ATOM 3440 O OE1 . GLU A 1 451 ? 15.204  -8.641  9.074   1.00 93.80 451 A 1 
ATOM 3441 O OE2 . GLU A 1 451 ? 15.582  -7.121  10.616  1.00 94.28 451 A 1 
ATOM 3442 N N   . LYS A 1 452 ? 11.665  -6.168  14.323  1.00 97.71 452 A 1 
ATOM 3443 C CA  . LYS A 1 452 ? 11.570  -5.773  15.727  1.00 97.60 452 A 1 
ATOM 3444 C C   . LYS A 1 452 ? 10.172  -5.992  16.304  1.00 97.76 452 A 1 
ATOM 3445 O O   . LYS A 1 452 ? 10.042  -6.394  17.459  1.00 97.33 452 A 1 
ATOM 3446 C CB  . LYS A 1 452 ? 12.017  -4.318  15.857  1.00 97.02 452 A 1 
ATOM 3447 C CG  . LYS A 1 452 ? 12.154  -3.905  17.324  1.00 90.96 452 A 1 
ATOM 3448 C CD  . LYS A 1 452 ? 12.842  -2.542  17.415  1.00 81.33 452 A 1 
ATOM 3449 C CE  . LYS A 1 452 ? 13.105  -2.204  18.877  1.00 74.64 452 A 1 
ATOM 3450 N NZ  . LYS A 1 452 ? 13.971  -1.008  18.983  1.00 63.92 452 A 1 
ATOM 3451 N N   . ALA A 1 453 ? 9.121   -5.754  15.526  1.00 97.90 453 A 1 
ATOM 3452 C CA  . ALA A 1 453 ? 7.743   -5.956  15.960  1.00 97.92 453 A 1 
ATOM 3453 C C   . ALA A 1 453 ? 7.415   -7.434  16.235  1.00 97.84 453 A 1 
ATOM 3454 O O   . ALA A 1 453 ? 6.530   -7.728  17.032  1.00 97.33 453 A 1 
ATOM 3455 C CB  . ALA A 1 453 ? 6.808   -5.375  14.903  1.00 97.98 453 A 1 
ATOM 3456 N N   . LEU A 1 454 ? 8.131   -8.356  15.595  1.00 97.27 454 A 1 
ATOM 3457 C CA  . LEU A 1 454 ? 7.973   -9.798  15.804  1.00 96.56 454 A 1 
ATOM 3458 C C   . LEU A 1 454 ? 8.652   -10.291 17.080  1.00 96.53 454 A 1 
ATOM 3459 O O   . LEU A 1 454 ? 8.247   -11.321 17.622  1.00 95.97 454 A 1 
ATOM 3460 C CB  . LEU A 1 454 ? 8.491   -10.538 14.558  1.00 95.45 454 A 1 
ATOM 3461 C CG  . LEU A 1 454 ? 7.588   -10.377 13.320  1.00 94.19 454 A 1 
ATOM 3462 C CD1 . LEU A 1 454 ? 8.283   -10.926 12.077  1.00 92.76 454 A 1 
ATOM 3463 C CD2 . LEU A 1 454 ? 6.264   -11.135 13.486  1.00 92.32 454 A 1 
ATOM 3464 N N   . GLU A 1 455 ? 9.629   -9.555  17.600  1.00 97.09 455 A 1 
ATOM 3465 C CA  . GLU A 1 455 ? 10.302  -9.924  18.845  1.00 97.25 455 A 1 
ATOM 3466 C C   . GLU A 1 455 ? 9.301   -9.975  20.014  1.00 97.10 455 A 1 
ATOM 3467 O O   . GLU A 1 455 ? 8.497   -9.066  20.244  1.00 96.57 455 A 1 
ATOM 3468 C CB  . GLU A 1 455 ? 11.461  -8.961  19.170  1.00 97.11 455 A 1 
ATOM 3469 C CG  . GLU A 1 455 ? 12.624  -9.033  18.170  1.00 95.82 455 A 1 
ATOM 3470 C CD  . GLU A 1 455 ? 13.743  -8.011  18.445  1.00 95.61 455 A 1 
ATOM 3471 O OE1 . GLU A 1 455 ? 14.631  -7.860  17.580  1.00 91.41 455 A 1 
ATOM 3472 O OE2 . GLU A 1 455 ? 13.720  -7.342  19.511  1.00 93.05 455 A 1 
ATOM 3473 N N   . GLY A 1 456 ? 9.342   -11.073 20.765  1.00 96.99 456 A 1 
ATOM 3474 C CA  . GLY A 1 456 ? 8.441   -11.322 21.885  1.00 96.73 456 A 1 
ATOM 3475 C C   . GLY A 1 456 ? 7.076   -11.905 21.504  1.00 97.08 456 A 1 
ATOM 3476 O O   . GLY A 1 456 ? 6.313   -12.243 22.413  1.00 96.03 456 A 1 
ATOM 3477 N N   . ALA A 1 457 ? 6.774   -12.049 20.214  1.00 96.21 457 A 1 
ATOM 3478 C CA  . ALA A 1 457 ? 5.525   -12.666 19.777  1.00 96.15 457 A 1 
ATOM 3479 C C   . ALA A 1 457 ? 5.415   -14.103 20.307  1.00 96.09 457 A 1 
ATOM 3480 O O   . ALA A 1 457 ? 6.382   -14.863 20.247  1.00 95.42 457 A 1 
ATOM 3481 C CB  . ALA A 1 457 ? 5.431   -12.624 18.247  1.00 95.96 457 A 1 
ATOM 3482 N N   . PRO A 1 458 ? 4.243   -14.503 20.852  1.00 95.61 458 A 1 
ATOM 3483 C CA  . PRO A 1 458 ? 4.042   -15.857 21.343  1.00 95.17 458 A 1 
ATOM 3484 C C   . PRO A 1 458 ? 3.970   -16.848 20.182  1.00 94.67 458 A 1 
ATOM 3485 O O   . PRO A 1 458 ? 3.344   -16.586 19.154  1.00 93.53 458 A 1 
ATOM 3486 C CB  . PRO A 1 458 ? 2.746   -15.802 22.150  1.00 94.45 458 A 1 
ATOM 3487 C CG  . PRO A 1 458 ? 1.956   -14.677 21.476  1.00 92.89 458 A 1 
ATOM 3488 C CD  . PRO A 1 458 ? 3.044   -13.700 21.037  1.00 95.11 458 A 1 
ATOM 3489 N N   . VAL A 1 459 ? 4.582   -18.016 20.390  1.00 93.78 459 A 1 
ATOM 3490 C CA  . VAL A 1 459 ? 4.490   -19.174 19.505  1.00 92.75 459 A 1 
ATOM 3491 C C   . VAL A 1 459 ? 3.889   -20.302 20.320  1.00 91.93 459 A 1 
ATOM 3492 O O   . VAL A 1 459 ? 4.483   -20.755 21.302  1.00 89.97 459 A 1 
ATOM 3493 C CB  . VAL A 1 459 ? 5.868   -19.554 18.936  1.00 91.57 459 A 1 
ATOM 3494 C CG1 . VAL A 1 459 ? 5.767   -20.766 18.013  1.00 88.35 459 A 1 
ATOM 3495 C CG2 . VAL A 1 459 ? 6.477   -18.388 18.147  1.00 89.40 459 A 1 
ATOM 3496 N N   . LEU A 1 460 ? 2.677   -20.733 19.962  1.00 91.41 460 A 1 
ATOM 3497 C CA  . LEU A 1 460 ? 1.990   -21.812 20.647  1.00 90.13 460 A 1 
ATOM 3498 C C   . LEU A 1 460 ? 2.572   -23.163 20.217  1.00 88.89 460 A 1 
ATOM 3499 O O   . LEU A 1 460 ? 3.151   -23.312 19.140  1.00 85.17 460 A 1 
ATOM 3500 C CB  . LEU A 1 460 ? 0.471   -21.726 20.399  1.00 89.17 460 A 1 
ATOM 3501 C CG  . LEU A 1 460 ? -0.186  -20.399 20.827  1.00 86.68 460 A 1 
ATOM 3502 C CD1 . LEU A 1 460 ? -1.661  -20.392 20.433  1.00 82.22 460 A 1 
ATOM 3503 C CD2 . LEU A 1 460 ? -0.104  -20.183 22.344  1.00 81.51 460 A 1 
ATOM 3504 N N   . GLN A 1 461 ? 2.429   -24.166 21.073  1.00 87.81 461 A 1 
ATOM 3505 C CA  . GLN A 1 461 ? 2.898   -25.505 20.752  1.00 86.54 461 A 1 
ATOM 3506 C C   . GLN A 1 461 ? 2.220   -26.053 19.492  1.00 85.95 461 A 1 
ATOM 3507 O O   . GLN A 1 461 ? 0.998   -26.080 19.404  1.00 80.59 461 A 1 
ATOM 3508 C CB  . GLN A 1 461 ? 2.675   -26.468 21.929  1.00 83.81 461 A 1 
ATOM 3509 C CG  . GLN A 1 461 ? 3.896   -26.545 22.844  1.00 74.26 461 A 1 
ATOM 3510 C CD  . GLN A 1 461 ? 3.746   -27.597 23.950  1.00 65.65 461 A 1 
ATOM 3511 O OE1 . GLN A 1 461 ? 2.689   -28.135 24.220  1.00 58.56 461 A 1 
ATOM 3512 N NE2 . GLN A 1 461 ? 4.811   -27.936 24.637  1.00 56.66 461 A 1 
ATOM 3513 N N   . GLY A 1 462 ? 3.034   -26.526 18.555  1.00 83.13 462 A 1 
ATOM 3514 C CA  . GLY A 1 462 ? 2.570   -27.114 17.297  1.00 82.41 462 A 1 
ATOM 3515 C C   . GLY A 1 462 ? 2.227   -26.108 16.197  1.00 83.40 462 A 1 
ATOM 3516 O O   . GLY A 1 462 ? 1.890   -26.531 15.092  1.00 79.09 462 A 1 
ATOM 3517 N N   . GLU A 1 463 ? 2.331   -24.807 16.456  1.00 83.57 463 A 1 
ATOM 3518 C CA  . GLU A 1 463 ? 2.163   -23.807 15.400  1.00 84.50 463 A 1 
ATOM 3519 C C   . GLU A 1 463 ? 3.346   -23.830 14.427  1.00 84.06 463 A 1 
ATOM 3520 O O   . GLU A 1 463 ? 4.485   -23.521 14.779  1.00 81.59 463 A 1 
ATOM 3521 C CB  . GLU A 1 463 ? 1.964   -22.396 15.973  1.00 84.38 463 A 1 
ATOM 3522 C CG  . GLU A 1 463 ? 0.590   -22.207 16.626  1.00 82.93 463 A 1 
ATOM 3523 C CD  . GLU A 1 463 ? 0.326   -20.743 16.999  1.00 85.09 463 A 1 
ATOM 3524 O OE1 . GLU A 1 463 ? -0.794  -20.250 16.730  1.00 79.24 463 A 1 
ATOM 3525 O OE2 . GLU A 1 463 ? 1.236   -20.081 17.543  1.00 84.01 463 A 1 
ATOM 3526 N N   . THR A 1 464 ? 3.052   -24.130 13.162  1.00 81.09 464 A 1 
ATOM 3527 C CA  . THR A 1 464 ? 3.996   -23.950 12.054  1.00 80.28 464 A 1 
ATOM 3528 C C   . THR A 1 464 ? 4.005   -22.508 11.549  1.00 81.23 464 A 1 
ATOM 3529 O O   . THR A 1 464 ? 5.054   -21.977 11.197  1.00 77.74 464 A 1 
ATOM 3530 C CB  . THR A 1 464 ? 3.644   -24.873 10.883  1.00 76.63 464 A 1 
ATOM 3531 O OG1 . THR A 1 464 ? 2.277   -24.749 10.560  1.00 69.20 464 A 1 
ATOM 3532 C CG2 . THR A 1 464 ? 3.898   -26.341 11.230  1.00 66.64 464 A 1 
ATOM 3533 N N   . THR A 1 465 ? 2.839   -21.859 11.560  1.00 81.61 465 A 1 
ATOM 3534 C CA  . THR A 1 465 ? 2.677   -20.432 11.287  1.00 81.85 465 A 1 
ATOM 3535 C C   . THR A 1 465 ? 1.985   -19.806 12.490  1.00 85.01 465 A 1 
ATOM 3536 O O   . THR A 1 465 ? 0.756   -19.840 12.562  1.00 83.98 465 A 1 
ATOM 3537 C CB  . THR A 1 465 ? 1.886   -20.184 9.998   1.00 77.40 465 A 1 
ATOM 3538 O OG1 . THR A 1 465 ? 2.492   -20.865 8.926   1.00 68.90 465 A 1 
ATOM 3539 C CG2 . THR A 1 465 ? 1.849   -18.707 9.630   1.00 66.81 465 A 1 
ATOM 3540 N N   . PRO A 1 466 ? 2.739   -19.252 13.450  1.00 88.05 466 A 1 
ATOM 3541 C CA  . PRO A 1 466 ? 2.160   -18.710 14.669  1.00 89.06 466 A 1 
ATOM 3542 C C   . PRO A 1 466 ? 1.148   -17.604 14.369  1.00 90.36 466 A 1 
ATOM 3543 O O   . PRO A 1 466 ? 1.449   -16.652 13.643  1.00 90.00 466 A 1 
ATOM 3544 C CB  . PRO A 1 466 ? 3.338   -18.199 15.504  1.00 88.26 466 A 1 
ATOM 3545 C CG  . PRO A 1 466 ? 4.527   -18.989 14.977  1.00 87.02 466 A 1 
ATOM 3546 C CD  . PRO A 1 466 ? 4.189   -19.195 13.511  1.00 88.25 466 A 1 
ATOM 3547 N N   . VAL A 1 467 ? -0.045  -17.699 14.964  1.00 91.80 467 A 1 
ATOM 3548 C CA  . VAL A 1 467 ? -1.137  -16.760 14.668  1.00 92.33 467 A 1 
ATOM 3549 C C   . VAL A 1 467 ? -0.759  -15.317 15.023  1.00 93.04 467 A 1 
ATOM 3550 O O   . VAL A 1 467 ? -1.081  -14.398 14.279  1.00 93.03 467 A 1 
ATOM 3551 C CB  . VAL A 1 467 ? -2.433  -17.215 15.362  1.00 91.57 467 A 1 
ATOM 3552 C CG1 . VAL A 1 467 ? -2.412  -17.045 16.884  1.00 83.84 467 A 1 
ATOM 3553 C CG2 . VAL A 1 467 ? -3.632  -16.476 14.782  1.00 84.75 467 A 1 
ATOM 3554 N N   . ALA A 1 468 ? -0.014  -15.126 16.113  1.00 93.89 468 A 1 
ATOM 3555 C CA  . ALA A 1 468 ? 0.459   -13.806 16.516  1.00 94.43 468 A 1 
ATOM 3556 C C   . ALA A 1 468 ? 1.422   -13.204 15.481  1.00 94.57 468 A 1 
ATOM 3557 O O   . ALA A 1 468 ? 1.279   -12.043 15.119  1.00 94.53 468 A 1 
ATOM 3558 C CB  . ALA A 1 468 ? 1.127   -13.920 17.893  1.00 94.96 468 A 1 
ATOM 3559 N N   . VAL A 1 469 ? 2.336   -14.004 14.938  1.00 93.42 469 A 1 
ATOM 3560 C CA  . VAL A 1 469 ? 3.247   -13.598 13.858  1.00 92.71 469 A 1 
ATOM 3561 C C   . VAL A 1 469 ? 2.450   -13.150 12.642  1.00 92.86 469 A 1 
ATOM 3562 O O   . VAL A 1 469 ? 2.718   -12.097 12.073  1.00 92.63 469 A 1 
ATOM 3563 C CB  . VAL A 1 469 ? 4.198   -14.746 13.496  1.00 91.84 469 A 1 
ATOM 3564 C CG1 . VAL A 1 469 ? 5.036   -14.467 12.242  1.00 90.30 469 A 1 
ATOM 3565 C CG2 . VAL A 1 469 ? 5.154   -15.027 14.667  1.00 90.72 469 A 1 
ATOM 3566 N N   . GLN A 1 470 ? 1.408   -13.909 12.294  1.00 92.00 470 A 1 
ATOM 3567 C CA  . GLN A 1 470 ? 0.569   -13.583 11.149  1.00 91.22 470 A 1 
ATOM 3568 C C   . GLN A 1 470 ? -0.204  -12.276 11.352  1.00 92.46 470 A 1 
ATOM 3569 O O   . GLN A 1 470 ? -0.240  -11.439 10.446  1.00 92.64 470 A 1 
ATOM 3570 C CB  . GLN A 1 470 ? -0.352  -14.771 10.888  1.00 89.12 470 A 1 
ATOM 3571 C CG  . GLN A 1 470 ? -0.790  -14.777 9.419   1.00 78.38 470 A 1 
ATOM 3572 C CD  . GLN A 1 470 ? -1.300  -16.153 8.994   1.00 73.14 470 A 1 
ATOM 3573 O OE1 . GLN A 1 470 ? -1.729  -16.963 9.786   1.00 64.80 470 A 1 
ATOM 3574 N NE2 . GLN A 1 470 ? -1.277  -16.475 7.727   1.00 61.73 470 A 1 
ATOM 3575 N N   . HIS A 1 471 ? -0.765  -12.042 12.537  1.00 94.47 471 A 1 
ATOM 3576 C CA  . HIS A 1 471 ? -1.428  -10.781 12.871  1.00 95.17 471 A 1 
ATOM 3577 C C   . HIS A 1 471 ? -0.455  -9.596  12.838  1.00 95.44 471 A 1 
ATOM 3578 O O   . HIS A 1 471 ? -0.796  -8.557  12.280  1.00 95.53 471 A 1 
ATOM 3579 C CB  . HIS A 1 471 ? -2.090  -10.875 14.245  1.00 95.71 471 A 1 
ATOM 3580 C CG  . HIS A 1 471 ? -3.249  -11.827 14.295  1.00 95.97 471 A 1 
ATOM 3581 N ND1 . HIS A 1 471 ? -4.111  -12.133 13.250  1.00 91.08 471 A 1 
ATOM 3582 C CD2 . HIS A 1 471 ? -3.653  -12.544 15.385  1.00 91.32 471 A 1 
ATOM 3583 C CE1 . HIS A 1 471 ? -4.992  -13.021 13.708  1.00 93.20 471 A 1 
ATOM 3584 N NE2 . HIS A 1 471 ? -4.754  -13.286 14.996  1.00 93.53 471 A 1 
ATOM 3585 N N   . ILE A 1 472 ? 0.747   -9.764  13.400  1.00 95.41 472 A 1 
ATOM 3586 C CA  . ILE A 1 472 ? 1.762   -8.714  13.412  1.00 95.84 472 A 1 
ATOM 3587 C C   . ILE A 1 472 ? 2.158   -8.348  11.974  1.00 95.53 472 A 1 
ATOM 3588 O O   . ILE A 1 472 ? 2.016   -7.189  11.597  1.00 95.28 472 A 1 
ATOM 3589 C CB  . ILE A 1 472 ? 2.977   -9.118  14.266  1.00 96.47 472 A 1 
ATOM 3590 C CG1 . ILE A 1 472 ? 2.581   -9.170  15.752  1.00 96.36 472 A 1 
ATOM 3591 C CG2 . ILE A 1 472 ? 4.146   -8.124  14.070  1.00 96.42 472 A 1 
ATOM 3592 C CD1 . ILE A 1 472 ? 3.577   -9.945  16.621  1.00 96.02 472 A 1 
ATOM 3593 N N   . VAL A 1 473 ? 2.557   -9.322  11.164  1.00 94.50 473 A 1 
ATOM 3594 C CA  . VAL A 1 473 ? 2.960   -9.091  9.770   1.00 93.84 473 A 1 
ATOM 3595 C C   . VAL A 1 473 ? 1.826   -8.423  8.987   1.00 94.11 473 A 1 
ATOM 3596 O O   . VAL A 1 473 ? 2.033   -7.363  8.399   1.00 93.98 473 A 1 
ATOM 3597 C CB  . VAL A 1 473 ? 3.412   -10.408 9.109   1.00 92.51 473 A 1 
ATOM 3598 C CG1 . VAL A 1 473 ? 3.620   -10.263 7.607   1.00 90.73 473 A 1 
ATOM 3599 C CG2 . VAL A 1 473 ? 4.734   -10.871 9.724   1.00 90.94 473 A 1 
ATOM 3600 N N   . ARG A 1 474 ? 0.608   -8.959  9.058   1.00 93.78 474 A 1 
ATOM 3601 C CA  . ARG A 1 474 ? -0.547  -8.399  8.341   1.00 93.50 474 A 1 
ATOM 3602 C C   . ARG A 1 474 ? -0.942  -7.005  8.839   1.00 94.35 474 A 1 
ATOM 3603 O O   . ARG A 1 474 ? -1.468  -6.226  8.068   1.00 94.21 474 A 1 
ATOM 3604 C CB  . ARG A 1 474 ? -1.739  -9.352  8.412   1.00 92.20 474 A 1 
ATOM 3605 C CG  . ARG A 1 474 ? -1.492  -10.584 7.531   1.00 87.64 474 A 1 
ATOM 3606 C CD  . ARG A 1 474 ? -2.690  -11.528 7.600   1.00 82.06 474 A 1 
ATOM 3607 N NE  . ARG A 1 474 ? -2.450  -12.745 6.802   1.00 78.40 474 A 1 
ATOM 3608 C CZ  . ARG A 1 474 ? -3.322  -13.372 6.034   1.00 74.88 474 A 1 
ATOM 3609 N NH1 . ARG A 1 474 ? -4.537  -12.952 5.872   1.00 67.08 474 A 1 
ATOM 3610 N NH2 . ARG A 1 474 ? -2.977  -14.443 5.406   1.00 70.66 474 A 1 
ATOM 3611 N N   . SER A 1 475 ? -0.660  -6.663  10.090  1.00 95.82 475 A 1 
ATOM 3612 C CA  . SER A 1 475 ? -0.950  -5.321  10.617  1.00 96.74 475 A 1 
ATOM 3613 C C   . SER A 1 475 ? -0.141  -4.210  9.941   1.00 96.90 475 A 1 
ATOM 3614 O O   . SER A 1 475 ? -0.587  -3.066  9.941   1.00 96.80 475 A 1 
ATOM 3615 C CB  . SER A 1 475 ? -0.768  -5.267  12.130  1.00 97.08 475 A 1 
ATOM 3616 O OG  . SER A 1 475 ? 0.582   -5.095  12.507  1.00 96.70 475 A 1 
ATOM 3617 N N   . PHE A 1 476 ? 1.002   -4.531  9.326   1.00 95.98 476 A 1 
ATOM 3618 C CA  . PHE A 1 476 ? 1.796   -3.587  8.542   1.00 95.35 476 A 1 
ATOM 3619 C C   . PHE A 1 476 ? 1.292   -3.409  7.107   1.00 93.63 476 A 1 
ATOM 3620 O O   . PHE A 1 476 ? 1.900   -2.656  6.355   1.00 90.89 476 A 1 
ATOM 3621 C CB  . PHE A 1 476 ? 3.266   -4.013  8.548   1.00 95.77 476 A 1 
ATOM 3622 C CG  . PHE A 1 476 ? 3.975   -3.749  9.851   1.00 96.65 476 A 1 
ATOM 3623 C CD1 . PHE A 1 476 ? 4.657   -2.534  10.061  1.00 96.25 476 A 1 
ATOM 3624 C CD2 . PHE A 1 476 ? 3.987   -4.718  10.876  1.00 96.29 476 A 1 
ATOM 3625 C CE1 . PHE A 1 476 ? 5.349   -2.299  11.249  1.00 96.18 476 A 1 
ATOM 3626 C CE2 . PHE A 1 476 ? 4.676   -4.486  12.074  1.00 96.36 476 A 1 
ATOM 3627 C CZ  . PHE A 1 476 ? 5.365   -3.280  12.258  1.00 96.89 476 A 1 
ATOM 3628 N N   . ASP A 1 477 ? 0.188   -4.071  6.728   1.00 93.25 477 A 1 
ATOM 3629 C CA  . ASP A 1 477 ? -0.322  -4.107  5.358   1.00 91.95 477 A 1 
ATOM 3630 C C   . ASP A 1 477 ? 0.771   -4.535  4.359   1.00 90.48 477 A 1 
ATOM 3631 O O   . ASP A 1 477 ? 1.250   -3.731  3.564   1.00 86.15 477 A 1 
ATOM 3632 C CB  . ASP A 1 477 ? -1.017  -2.781  5.004   1.00 90.89 477 A 1 
ATOM 3633 C CG  . ASP A 1 477 ? -1.691  -2.795  3.628   1.00 88.60 477 A 1 
ATOM 3634 O OD1 . ASP A 1 477 ? -1.841  -3.880  3.030   1.00 85.09 477 A 1 
ATOM 3635 O OD2 . ASP A 1 477 ? -2.046  -1.692  3.149   1.00 84.58 477 A 1 
ATOM 3636 N N   . PRO A 1 478 ? 1.229   -5.806  4.440   1.00 86.39 478 A 1 
ATOM 3637 C CA  . PRO A 1 478 ? 2.329   -6.276  3.629   1.00 81.85 478 A 1 
ATOM 3638 C C   . PRO A 1 478 ? 1.988   -6.191  2.151   1.00 78.25 478 A 1 
ATOM 3639 O O   . PRO A 1 478 ? 1.273   -7.017  1.595   1.00 67.11 478 A 1 
ATOM 3640 C CB  . PRO A 1 478 ? 2.613   -7.704  4.084   1.00 77.70 478 A 1 
ATOM 3641 C CG  . PRO A 1 478 ? 1.284   -8.169  4.654   1.00 77.95 478 A 1 
ATOM 3642 C CD  . PRO A 1 478 ? 0.702   -6.884  5.246   1.00 81.81 478 A 1 
ATOM 3643 N N   . CYS A 1 479 ? 2.557   -5.189  1.509   1.00 66.79 479 A 1 
ATOM 3644 C CA  . CYS A 1 479 ? 2.664   -5.144  0.084   1.00 63.12 479 A 1 
ATOM 3645 C C   . CYS A 1 479 ? 3.994   -5.773  -0.296  1.00 61.43 479 A 1 
ATOM 3646 O O   . CYS A 1 479 ? 4.903   -5.087  -0.732  1.00 55.83 479 A 1 
ATOM 3647 C CB  . CYS A 1 479 ? 2.490   -3.708  -0.390  1.00 58.47 479 A 1 
ATOM 3648 S SG  . CYS A 1 479 ? 1.799   -3.624  -2.033  1.00 52.94 479 A 1 
ATOM 3649 N N   . MET A 1 480 ? 4.127   -7.075  -0.052  1.00 54.40 480 A 1 
ATOM 3650 C CA  . MET A 1 480 ? 5.406   -7.785  -0.188  1.00 52.00 480 A 1 
ATOM 3651 C C   . MET A 1 480 ? 5.946   -7.696  -1.600  1.00 51.64 480 A 1 
ATOM 3652 O O   . MET A 1 480 ? 7.112   -7.413  -1.803  1.00 47.60 480 A 1 
ATOM 3653 C CB  . MET A 1 480 ? 5.210   -9.225  0.243   1.00 47.46 480 A 1 
ATOM 3654 C CG  . MET A 1 480 ? 5.114   -9.249  1.752   1.00 43.43 480 A 1 
ATOM 3655 S SD  . MET A 1 480 ? 4.065   -10.461 2.539   1.00 39.50 480 A 1 
ATOM 3656 C CE  . MET A 1 480 ? 4.398   -11.932 1.595   1.00 36.54 480 A 1 
ATOM 3657 N N   . VAL A 1 481 ? 5.053   -7.776  -2.558  1.00 41.85 481 A 1 
ATOM 3658 C CA  . VAL A 1 481 ? 5.369   -7.545  -3.955  1.00 40.38 481 A 1 
ATOM 3659 C C   . VAL A 1 481 ? 5.524   -6.035  -4.274  1.00 41.26 481 A 1 
ATOM 3660 O O   . VAL A 1 481 ? 5.678   -5.690  -5.424  1.00 39.45 481 A 1 
ATOM 3661 C CB  . VAL A 1 481 ? 4.376   -8.307  -4.839  1.00 37.18 481 A 1 
ATOM 3662 C CG1 . VAL A 1 481 ? 4.970   -8.677  -6.172  1.00 34.05 481 A 1 
ATOM 3663 C CG2 . VAL A 1 481 ? 3.875   -9.633  -4.241  1.00 33.53 481 A 1 
ATOM 3664 N N   . CYS A 1 482 ? 5.469   -5.097  -3.298  1.00 36.19 482 A 1 
ATOM 3665 C CA  . CYS A 1 482 ? 5.738   -3.652  -3.519  1.00 35.74 482 A 1 
ATOM 3666 C C   . CYS A 1 482 ? 7.174   -3.297  -3.236  1.00 35.27 482 A 1 
ATOM 3667 O O   . CYS A 1 482 ? 7.701   -2.355  -3.794  1.00 34.38 482 A 1 
ATOM 3668 C CB  . CYS A 1 482 ? 4.938   -2.710  -2.603  1.00 34.56 482 A 1 
ATOM 3669 S SG  . CYS A 1 482 ? 3.962   -1.471  -3.449  1.00 31.57 482 A 1 
ATOM 3670 N N   . THR A 1 483 ? 7.759   -4.004  -2.291  1.00 32.03 483 A 1 
ATOM 3671 C CA  . THR A 1 483 ? 9.185   -3.916  -2.034  1.00 31.55 483 A 1 
ATOM 3672 C C   . THR A 1 483 ? 9.972   -4.576  -3.142  1.00 30.88 483 A 1 
ATOM 3673 O O   . THR A 1 483 ? 11.072  -4.132  -3.434  1.00 29.56 483 A 1 
ATOM 3674 C CB  . THR A 1 483 ? 9.511   -4.540  -0.685  1.00 30.09 483 A 1 
ATOM 3675 O OG1 . THR A 1 483 ? 8.691   -5.641  -0.402  1.00 28.59 483 A 1 
ATOM 3676 C CG2 . THR A 1 483 ? 9.283   -3.524  0.422   1.00 28.14 483 A 1 
ATOM 3677 N N   . VAL A 1 484 ? 9.367   -5.546  -3.793  1.00 29.84 484 A 1 
ATOM 3678 C CA  . VAL A 1 484 ? 9.787   -6.060  -5.076  1.00 27.15 484 A 1 
ATOM 3679 C C   . VAL A 1 484 ? 9.630   -4.941  -6.093  1.00 26.98 484 A 1 
ATOM 3680 O O   . VAL A 1 484 ? 8.532   -4.692  -6.572  1.00 25.73 484 A 1 
ATOM 3681 C CB  . VAL A 1 484 ? 8.941   -7.277  -5.476  1.00 25.56 484 A 1 
ATOM 3682 C CG1 . VAL A 1 484 ? 9.418   -7.871  -6.784  1.00 23.06 484 A 1 
ATOM 3683 C CG2 . VAL A 1 484 ? 8.975   -8.373  -4.425  1.00 24.65 484 A 1 
ATOM 3684 N N   . HIS A 1 485 ? 10.714  -4.222  -6.332  1.00 27.23 485 A 1 
ATOM 3685 C CA  . HIS A 1 485 ? 10.737  -3.185  -7.337  1.00 23.79 485 A 1 
ATOM 3686 C C   . HIS A 1 485 ? 12.094  -3.100  -8.004  1.00 21.80 485 A 1 
ATOM 3687 O O   . HIS A 1 485 ? 13.112  -3.028  -7.295  1.00 19.77 485 A 1 
ATOM 3688 C CB  . HIS A 1 485 ? 10.285  -1.853  -6.738  1.00 22.06 485 A 1 
ATOM 3689 C CG  . HIS A 1 485 ? 9.575   -1.053  -7.775  1.00 20.86 485 A 1 
ATOM 3690 N ND1 . HIS A 1 485 ? 10.079  -0.800  -9.012  1.00 19.06 485 A 1 
ATOM 3691 C CD2 . HIS A 1 485 ? 8.291   -0.596  -7.758  1.00 19.07 485 A 1 
ATOM 3692 C CE1 . HIS A 1 485 ? 9.111   -0.258  -9.735  1.00 18.35 485 A 1 
ATOM 3693 N NE2 . HIS A 1 485 ? 8.004   -0.108  -9.003  1.00 19.92 485 A 1 
ATOM 3694 O OXT . HIS A 1 485 ? 12.068  -3.171  -9.277  1.00 17.15 485 A 1 
ATOM 3695 N N   . CYS B 2 1   ? 3.959   -2.747  -5.078  1.00 50.21 1   B 1 
ATOM 3696 C CA  . CYS B 2 1   ? 3.618   -4.163  -5.123  1.00 52.34 1   B 1 
ATOM 3697 C C   . CYS B 2 1   ? 3.496   -4.560  -6.567  1.00 55.33 1   B 1 
ATOM 3698 O O   . CYS B 2 1   ? 2.578   -4.057  -7.201  1.00 52.24 1   B 1 
ATOM 3699 C CB  . CYS B 2 1   ? 2.289   -4.444  -4.419  1.00 49.58 1   B 1 
ATOM 3700 S SG  . CYS B 2 1   ? 2.324   -4.265  -2.643  1.00 45.71 1   B 1 
ATOM 3701 N N   . ILE B 2 2   ? 4.370   -5.394  -7.066  1.00 63.91 2   B 1 
ATOM 3702 C CA  . ILE B 2 2   ? 4.249   -5.862  -8.439  1.00 66.82 2   B 1 
ATOM 3703 C C   . ILE B 2 2   ? 2.898   -6.553  -8.581  1.00 70.81 2   B 1 
ATOM 3704 O O   . ILE B 2 2   ? 2.542   -7.420  -7.786  1.00 68.55 2   B 1 
ATOM 3705 C CB  . ILE B 2 2   ? 5.429   -6.758  -8.862  1.00 62.16 2   B 1 
ATOM 3706 C CG1 . ILE B 2 2   ? 6.733   -5.942  -8.875  1.00 56.10 2   B 1 
ATOM 3707 C CG2 . ILE B 2 2   ? 5.182   -7.370  -10.246 1.00 53.55 2   B 1 
ATOM 3708 C CD1 . ILE B 2 2   ? 7.991   -6.762  -9.176  1.00 48.11 2   B 1 
ATOM 3709 N N   . GLY B 2 3   ? 2.129   -6.127  -9.566  1.00 73.34 3   B 1 
ATOM 3710 C CA  . GLY B 2 3   ? 1.044   -6.931  -10.076 1.00 75.32 3   B 1 
ATOM 3711 C C   . GLY B 2 3   ? 1.534   -7.570  -11.366 1.00 78.02 3   B 1 
ATOM 3712 O O   . GLY B 2 3   ? 2.032   -6.870  -12.241 1.00 77.62 3   B 1 
ATOM 3713 N N   . VAL B 2 4   ? 1.416   -8.880  -11.466 1.00 82.09 4   B 1 
ATOM 3714 C CA  . VAL B 2 4   ? 1.845   -9.592  -12.662 1.00 83.75 4   B 1 
ATOM 3715 C C   . VAL B 2 4   ? 0.623   -9.843  -13.536 1.00 86.57 4   B 1 
ATOM 3716 O O   . VAL B 2 4   ? -0.348  -10.428 -13.064 1.00 86.73 4   B 1 
ATOM 3717 C CB  . VAL B 2 4   ? 2.601   -10.884 -12.338 1.00 80.37 4   B 1 
ATOM 3718 C CG1 . VAL B 2 4   ? 3.295   -11.374 -13.604 1.00 73.01 4   B 1 
ATOM 3719 C CG2 . VAL B 2 4   ? 3.680   -10.668 -11.275 1.00 72.37 4   B 1 
ATOM 3720 N N   . PRO B 2 5   ? 0.620   -9.393  -14.787 1.00 87.95 5   B 1 
ATOM 3721 C CA  . PRO B 2 5   ? -0.446  -9.735  -15.705 1.00 89.40 5   B 1 
ATOM 3722 C C   . PRO B 2 5   ? -0.494  -11.238 -15.939 1.00 90.74 5   B 1 
ATOM 3723 O O   . PRO B 2 5   ? 0.523   -11.877 -16.193 1.00 90.08 5   B 1 
ATOM 3724 C CB  . PRO B 2 5   ? -0.163  -8.986  -16.998 1.00 88.14 5   B 1 
ATOM 3725 C CG  . PRO B 2 5   ? 0.748   -7.856  -16.557 1.00 85.68 5   B 1 
ATOM 3726 C CD  . PRO B 2 5   ? 1.544   -8.477  -15.415 1.00 87.46 5   B 1 
ATOM 3727 N N   . GLY B 2 6   ? -1.701  -11.792 -15.906 1.00 91.67 6   B 1 
ATOM 3728 C CA  . GLY B 2 6   ? -1.921  -13.184 -16.237 1.00 92.40 6   B 1 
ATOM 3729 C C   . GLY B 2 6   ? -3.246  -13.373 -16.944 1.00 94.17 6   B 1 
ATOM 3730 O O   . GLY B 2 6   ? -4.210  -12.641 -16.717 1.00 94.21 6   B 1 
ATOM 3731 N N   . GLN B 2 7   ? -3.310  -14.382 -17.812 1.00 95.02 7   B 1 
ATOM 3732 C CA  . GLN B 2 7   ? -4.535  -14.727 -18.524 1.00 96.24 7   B 1 
ATOM 3733 C C   . GLN B 2 7   ? -5.268  -15.855 -17.803 1.00 96.45 7   B 1 
ATOM 3734 O O   . GLN B 2 7   ? -4.708  -16.932 -17.592 1.00 95.89 7   B 1 
ATOM 3735 C CB  . GLN B 2 7   ? -4.225  -15.069 -19.983 1.00 96.16 7   B 1 
ATOM 3736 C CG  . GLN B 2 7   ? -5.515  -15.068 -20.820 1.00 94.98 7   B 1 
ATOM 3737 C CD  . GLN B 2 7   ? -5.279  -15.424 -22.279 1.00 94.68 7   B 1 
ATOM 3738 O OE1 . GLN B 2 7   ? -4.386  -16.178 -22.648 1.00 89.55 7   B 1 
ATOM 3739 N NE2 . GLN B 2 7   ? -6.107  -14.933 -23.181 1.00 87.58 7   B 1 
ATOM 3740 N N   . ILE B 2 8   ? -6.532  -15.643 -17.476 1.00 96.66 8   B 1 
ATOM 3741 C CA  . ILE B 2 8   ? -7.370  -16.665 -16.842 1.00 97.16 8   B 1 
ATOM 3742 C C   . ILE B 2 8   ? -7.564  -17.831 -17.817 1.00 97.20 8   B 1 
ATOM 3743 O O   . ILE B 2 8   ? -8.106  -17.655 -18.909 1.00 96.51 8   B 1 
ATOM 3744 C CB  . ILE B 2 8   ? -8.710  -16.080 -16.370 1.00 96.98 8   B 1 
ATOM 3745 C CG1 . ILE B 2 8   ? -8.484  -14.948 -15.349 1.00 95.82 8   B 1 
ATOM 3746 C CG2 . ILE B 2 8   ? -9.571  -17.200 -15.762 1.00 95.70 8   B 1 
ATOM 3747 C CD1 . ILE B 2 8   ? -9.769  -14.202 -14.950 1.00 93.68 8   B 1 
ATOM 3748 N N   . ARG B 2 9   ? -7.159  -19.039 -17.405 1.00 96.93 9   B 1 
ATOM 3749 C CA  . ARG B 2 9   ? -7.292  -20.266 -18.207 1.00 96.90 9   B 1 
ATOM 3750 C C   . ARG B 2 9   ? -8.497  -21.096 -17.801 1.00 97.28 9   B 1 
ATOM 3751 O O   . ARG B 2 9   ? -9.264  -21.537 -18.651 1.00 95.98 9   B 1 
ATOM 3752 C CB  . ARG B 2 9   ? -6.005  -21.100 -18.114 1.00 96.16 9   B 1 
ATOM 3753 C CG  . ARG B 2 9   ? -4.764  -20.420 -18.726 1.00 92.19 9   B 1 
ATOM 3754 C CD  . ARG B 2 9   ? -4.959  -20.123 -20.208 1.00 87.19 9   B 1 
ATOM 3755 N NE  . ARG B 2 9   ? -3.681  -19.710 -20.832 1.00 80.26 9   B 1 
ATOM 3756 C CZ  . ARG B 2 9   ? -3.470  -19.355 -22.073 1.00 73.95 9   B 1 
ATOM 3757 N NH1 . ARG B 2 9   ? -4.434  -19.308 -22.943 1.00 65.99 9   B 1 
ATOM 3758 N NH2 . ARG B 2 9   ? -2.278  -19.034 -22.449 1.00 66.98 9   B 1 
ATOM 3759 N N   . THR B 2 10  ? -8.670  -21.302 -16.504 1.00 96.77 10  B 1 
ATOM 3760 C CA  . THR B 2 10  ? -9.800  -22.054 -15.948 1.00 96.64 10  B 1 
ATOM 3761 C C   . THR B 2 10  ? -10.317 -21.364 -14.701 1.00 96.80 10  B 1 
ATOM 3762 O O   . THR B 2 10  ? -9.542  -20.732 -13.993 1.00 95.70 10  B 1 
ATOM 3763 C CB  . THR B 2 10  ? -9.423  -23.511 -15.614 1.00 95.13 10  B 1 
ATOM 3764 O OG1 . THR B 2 10  ? -8.344  -23.556 -14.715 1.00 87.65 10  B 1 
ATOM 3765 C CG2 . THR B 2 10  ? -9.021  -24.317 -16.845 1.00 86.48 10  B 1 
ATOM 3766 N N   . ILE B 2 11  ? -11.617 -21.514 -14.426 1.00 96.22 11  B 1 
ATOM 3767 C CA  . ILE B 2 11  ? -12.264 -20.975 -13.229 1.00 96.39 11  B 1 
ATOM 3768 C C   . ILE B 2 11  ? -13.004 -22.108 -12.536 1.00 96.02 11  B 1 
ATOM 3769 O O   . ILE B 2 11  ? -13.769 -22.823 -13.185 1.00 94.29 11  B 1 
ATOM 3770 C CB  . ILE B 2 11  ? -13.210 -19.803 -13.585 1.00 95.85 11  B 1 
ATOM 3771 C CG1 . ILE B 2 11  ? -12.432 -18.646 -14.257 1.00 94.07 11  B 1 
ATOM 3772 C CG2 . ILE B 2 11  ? -13.946 -19.306 -12.326 1.00 93.62 11  B 1 
ATOM 3773 C CD1 . ILE B 2 11  ? -13.306 -17.492 -14.755 1.00 92.60 11  B 1 
ATOM 3774 N N   . ASP B 2 12  ? -12.811 -22.242 -11.224 1.00 94.83 12  B 1 
ATOM 3775 C CA  . ASP B 2 12  ? -13.577 -23.109 -10.341 1.00 93.72 12  B 1 
ATOM 3776 C C   . ASP B 2 12  ? -14.059 -22.291 -9.135  1.00 93.01 12  B 1 
ATOM 3777 O O   . ASP B 2 12  ? -13.303 -21.937 -8.230  1.00 89.59 12  B 1 
ATOM 3778 C CB  . ASP B 2 12  ? -12.751 -24.333 -9.936  1.00 92.05 12  B 1 
ATOM 3779 C CG  . ASP B 2 12  ? -13.578 -25.333 -9.121  1.00 85.63 12  B 1 
ATOM 3780 O OD1 . ASP B 2 12  ? -14.828 -25.205 -9.115  1.00 79.24 12  B 1 
ATOM 3781 O OD2 . ASP B 2 12  ? -12.967 -26.251 -8.527  1.00 78.00 12  B 1 
ATOM 3782 N N   . GLY B 2 13  ? -15.334 -21.902 -9.171  1.00 91.18 13  B 1 
ATOM 3783 C CA  . GLY B 2 13  ? -15.902 -20.975 -8.206  1.00 89.32 13  B 1 
ATOM 3784 C C   . GLY B 2 13  ? -15.223 -19.599 -8.253  1.00 89.48 13  B 1 
ATOM 3785 O O   . GLY B 2 13  ? -15.340 -18.872 -9.231  1.00 86.31 13  B 1 
ATOM 3786 N N   . ASN B 2 14  ? -14.543 -19.235 -7.155  1.00 89.06 14  B 1 
ATOM 3787 C CA  . ASN B 2 14  ? -13.748 -18.008 -7.068  1.00 88.08 14  B 1 
ATOM 3788 C C   . ASN B 2 14  ? -12.254 -18.252 -7.296  1.00 89.47 14  B 1 
ATOM 3789 O O   . ASN B 2 14  ? -11.494 -17.296 -7.304  1.00 87.04 14  B 1 
ATOM 3790 C CB  . ASN B 2 14  ? -13.980 -17.334 -5.711  1.00 83.89 14  B 1 
ATOM 3791 C CG  . ASN B 2 14  ? -15.307 -16.592 -5.614  1.00 77.10 14  B 1 
ATOM 3792 O OD1 . ASN B 2 14  ? -16.006 -16.330 -6.574  1.00 67.38 14  B 1 
ATOM 3793 N ND2 . ASN B 2 14  ? -15.674 -16.198 -4.418  1.00 66.94 14  B 1 
ATOM 3794 N N   . GLN B 2 15  ? -11.833 -19.502 -7.462  1.00 91.56 15  B 1 
ATOM 3795 C CA  . GLN B 2 15  ? -10.450 -19.830 -7.765  1.00 92.22 15  B 1 
ATOM 3796 C C   . GLN B 2 15  ? -10.267 -19.942 -9.278  1.00 93.99 15  B 1 
ATOM 3797 O O   . GLN B 2 15  ? -11.123 -20.481 -9.983  1.00 93.20 15  B 1 
ATOM 3798 C CB  . GLN B 2 15  ? -10.041 -21.118 -7.030  1.00 89.99 15  B 1 
ATOM 3799 C CG  . GLN B 2 15  ? -10.030 -20.935 -5.507  1.00 84.05 15  B 1 
ATOM 3800 C CD  . GLN B 2 15  ? -8.992  -19.910 -5.051  1.00 79.12 15  B 1 
ATOM 3801 O OE1 . GLN B 2 15  ? -7.910  -19.817 -5.589  1.00 70.37 15  B 1 
ATOM 3802 N NE2 . GLN B 2 15  ? -9.281  -19.103 -4.060  1.00 67.07 15  B 1 
ATOM 3803 N N   . ALA B 2 16  ? -9.157  -19.450 -9.772  1.00 94.43 16  B 1 
ATOM 3804 C CA  . ALA B 2 16  ? -8.780  -19.556 -11.167 1.00 94.88 16  B 1 
ATOM 3805 C C   . ALA B 2 16  ? -7.366  -20.087 -11.309 1.00 95.10 16  B 1 
ATOM 3806 O O   . ALA B 2 16  ? -6.490  -19.778 -10.512 1.00 94.04 16  B 1 
ATOM 3807 C CB  . ALA B 2 16  ? -8.943  -18.201 -11.847 1.00 94.20 16  B 1 
ATOM 3808 N N   . LYS B 2 17  ? -7.125  -20.832 -12.377 1.00 95.63 17  B 1 
ATOM 3809 C CA  . LYS B 2 17  ? -5.784  -21.016 -12.897 1.00 95.91 17  B 1 
ATOM 3810 C C   . LYS B 2 17  ? -5.498  -19.878 -13.875 1.00 96.17 17  B 1 
ATOM 3811 O O   . LYS B 2 17  ? -6.214  -19.721 -14.861 1.00 95.38 17  B 1 
ATOM 3812 C CB  . LYS B 2 17  ? -5.615  -22.384 -13.543 1.00 95.43 17  B 1 
ATOM 3813 C CG  . LYS B 2 17  ? -5.778  -23.527 -12.528 1.00 90.98 17  B 1 
ATOM 3814 C CD  . LYS B 2 17  ? -4.583  -24.460 -12.523 1.00 84.93 17  B 1 
ATOM 3815 C CE  . LYS B 2 17  ? -4.752  -25.532 -11.464 1.00 79.60 17  B 1 
ATOM 3816 N NZ  . LYS B 2 17  ? -3.502  -25.696 -10.668 1.00 70.42 17  B 1 
ATOM 3817 N N   . VAL B 2 18  ? -4.486  -19.105 -13.572 1.00 94.59 18  B 1 
ATOM 3818 C CA  . VAL B 2 18  ? -4.055  -17.961 -14.362 1.00 94.19 18  B 1 
ATOM 3819 C C   . VAL B 2 18  ? -2.677  -18.254 -14.930 1.00 93.47 18  B 1 
ATOM 3820 O O   . VAL B 2 18  ? -1.764  -18.624 -14.197 1.00 92.12 18  B 1 
ATOM 3821 C CB  . VAL B 2 18  ? -4.076  -16.668 -13.537 1.00 93.77 18  B 1 
ATOM 3822 C CG1 . VAL B 2 18  ? -3.652  -15.468 -14.372 1.00 90.98 18  B 1 
ATOM 3823 C CG2 . VAL B 2 18  ? -5.497  -16.392 -13.018 1.00 90.69 18  B 1 
ATOM 3824 N N   . ASP B 2 19  ? -2.549  -18.112 -16.227 1.00 93.15 19  B 1 
ATOM 3825 C CA  . ASP B 2 19  ? -1.282  -18.250 -16.935 1.00 92.30 19  B 1 
ATOM 3826 C C   . ASP B 2 19  ? -0.490  -16.950 -16.797 1.00 91.13 19  B 1 
ATOM 3827 O O   . ASP B 2 19  ? -0.842  -15.932 -17.396 1.00 89.40 19  B 1 
ATOM 3828 C CB  . ASP B 2 19  ? -1.581  -18.612 -18.394 1.00 91.84 19  B 1 
ATOM 3829 C CG  . ASP B 2 19  ? -0.367  -19.005 -19.223 1.00 86.66 19  B 1 
ATOM 3830 O OD1 . ASP B 2 19  ? 0.772   -18.670 -18.846 1.00 79.15 19  B 1 
ATOM 3831 O OD2 . ASP B 2 19  ? -0.616  -19.623 -20.284 1.00 77.88 19  B 1 
ATOM 3832 N N   . VAL B 2 20  ? 0.542   -17.015 -15.992 1.00 87.67 20  B 1 
ATOM 3833 C CA  . VAL B 2 20  ? 1.476   -15.926 -15.729 1.00 83.93 20  B 1 
ATOM 3834 C C   . VAL B 2 20  ? 2.808   -16.315 -16.347 1.00 82.01 20  B 1 
ATOM 3835 O O   . VAL B 2 20  ? 3.485   -17.204 -15.847 1.00 78.18 20  B 1 
ATOM 3836 C CB  . VAL B 2 20  ? 1.605   -15.677 -14.220 1.00 81.69 20  B 1 
ATOM 3837 C CG1 . VAL B 2 20  ? 2.585   -14.543 -13.948 1.00 77.24 20  B 1 
ATOM 3838 C CG2 . VAL B 2 20  ? 0.263   -15.304 -13.586 1.00 77.70 20  B 1 
ATOM 3839 N N   . CYS B 2 21  ? 3.162   -15.680 -17.456 1.00 80.01 21  B 1 
ATOM 3840 C CA  . CYS B 2 21  ? 4.402   -15.961 -18.183 1.00 78.84 21  B 1 
ATOM 3841 C C   . CYS B 2 21  ? 4.617   -17.455 -18.522 1.00 79.36 21  B 1 
ATOM 3842 O O   . CYS B 2 21  ? 5.725   -17.966 -18.459 1.00 76.12 21  B 1 
ATOM 3843 C CB  . CYS B 2 21  ? 5.590   -15.332 -17.438 1.00 76.17 21  B 1 
ATOM 3844 S SG  . CYS B 2 21  ? 5.366   -13.539 -17.332 1.00 71.10 21  B 1 
ATOM 3845 N N   . GLY B 2 22  ? 3.542   -18.161 -18.872 1.00 83.14 22  B 1 
ATOM 3846 C CA  . GLY B 2 22  ? 3.569   -19.586 -19.213 1.00 83.21 22  B 1 
ATOM 3847 C C   . GLY B 2 22  ? 3.435   -20.542 -18.021 1.00 84.78 22  B 1 
ATOM 3848 O O   . GLY B 2 22  ? 3.260   -21.739 -18.224 1.00 82.28 22  B 1 
ATOM 3849 N N   . ILE B 2 23  ? 3.430   -20.028 -16.799 1.00 85.20 23  B 1 
ATOM 3850 C CA  . ILE B 2 23  ? 3.230   -20.815 -15.579 1.00 85.17 23  B 1 
ATOM 3851 C C   . ILE B 2 23  ? 1.814   -20.632 -15.075 1.00 87.10 23  B 1 
ATOM 3852 O O   . ILE B 2 23  ? 1.322   -19.517 -14.922 1.00 86.48 23  B 1 
ATOM 3853 C CB  . ILE B 2 23  ? 4.264   -20.458 -14.505 1.00 81.29 23  B 1 
ATOM 3854 C CG1 . ILE B 2 23  ? 5.655   -20.742 -15.104 1.00 73.95 23  B 1 
ATOM 3855 C CG2 . ILE B 2 23  ? 4.031   -21.267 -13.216 1.00 72.19 23  B 1 
ATOM 3856 C CD1 . ILE B 2 23  ? 6.766   -20.513 -14.120 1.00 65.83 23  B 1 
ATOM 3857 N N   . GLN B 2 24  ? 1.149   -21.746 -14.777 1.00 88.64 24  B 1 
ATOM 3858 C CA  . GLN B 2 24  ? -0.174  -21.700 -14.176 1.00 89.32 24  B 1 
ATOM 3859 C C   . GLN B 2 24  ? -0.074  -21.465 -12.674 1.00 89.04 24  B 1 
ATOM 3860 O O   . GLN B 2 24  ? 0.466   -22.291 -11.945 1.00 86.94 24  B 1 
ATOM 3861 C CB  . GLN B 2 24  ? -0.972  -22.971 -14.490 1.00 88.66 24  B 1 
ATOM 3862 C CG  . GLN B 2 24  ? -1.244  -23.090 -15.995 1.00 82.95 24  B 1 
ATOM 3863 C CD  . GLN B 2 24  ? -2.681  -23.462 -16.349 1.00 78.31 24  B 1 
ATOM 3864 O OE1 . GLN B 2 24  ? -3.471  -23.940 -15.555 1.00 70.28 24  B 1 
ATOM 3865 N NE2 . GLN B 2 24  ? -3.080  -23.225 -17.573 1.00 67.96 24  B 1 
ATOM 3866 N N   . ARG B 2 25  ? -0.671  -20.375 -12.212 1.00 88.81 25  B 1 
ATOM 3867 C CA  . ARG B 2 25  ? -0.806  -20.034 -10.800 1.00 87.90 25  B 1 
ATOM 3868 C C   . ARG B 2 25  ? -2.260  -20.126 -10.363 1.00 90.18 25  B 1 
ATOM 3869 O O   . ARG B 2 25  ? -3.159  -19.803 -11.138 1.00 89.79 25  B 1 
ATOM 3870 C CB  . ARG B 2 25  ? -0.245  -18.639 -10.529 1.00 84.50 25  B 1 
ATOM 3871 C CG  . ARG B 2 25  ? 1.252   -18.575 -10.851 1.00 78.70 25  B 1 
ATOM 3872 C CD  . ARG B 2 25  ? 1.840   -17.257 -10.361 1.00 72.39 25  B 1 
ATOM 3873 N NE  . ARG B 2 25  ? 3.278   -17.207 -10.625 1.00 67.42 25  B 1 
ATOM 3874 C CZ  . ARG B 2 25  ? 4.180   -16.509 -9.959  1.00 62.07 25  B 1 
ATOM 3875 N NH1 . ARG B 2 25  ? 3.862   -15.683 -9.006  1.00 58.18 25  B 1 
ATOM 3876 N NH2 . ARG B 2 25  ? 5.424   -16.657 -10.268 1.00 57.67 25  B 1 
ATOM 3877 N N   . ASP B 2 26  ? -2.474  -20.550 -9.128  1.00 88.87 26  B 1 
ATOM 3878 C CA  . ASP B 2 26  ? -3.792  -20.504 -8.508  1.00 88.10 26  B 1 
ATOM 3879 C C   . ASP B 2 26  ? -4.044  -19.078 -7.999  1.00 87.56 26  B 1 
ATOM 3880 O O   . ASP B 2 26  ? -3.280  -18.544 -7.202  1.00 86.08 26  B 1 
ATOM 3881 C CB  . ASP B 2 26  ? -3.903  -21.566 -7.400  1.00 87.75 26  B 1 
ATOM 3882 C CG  . ASP B 2 26  ? -3.835  -23.003 -7.949  1.00 83.97 26  B 1 
ATOM 3883 O OD1 . ASP B 2 26  ? -4.440  -23.310 -9.007  1.00 77.70 26  B 1 
ATOM 3884 O OD2 . ASP B 2 26  ? -3.170  -23.861 -7.332  1.00 76.36 26  B 1 
ATOM 3885 N N   . VAL B 2 27  ? -5.122  -18.451 -8.493  1.00 90.82 27  B 1 
ATOM 3886 C CA  . VAL B 2 27  ? -5.443  -17.044 -8.248  1.00 91.17 27  B 1 
ATOM 3887 C C   . VAL B 2 27  ? -6.892  -16.923 -7.783  1.00 91.55 27  B 1 
ATOM 3888 O O   . VAL B 2 27  ? -7.796  -17.496 -8.384  1.00 90.86 27  B 1 
ATOM 3889 C CB  . VAL B 2 27  ? -5.188  -16.189 -9.494  1.00 90.34 27  B 1 
ATOM 3890 C CG1 . VAL B 2 27  ? -5.585  -14.721 -9.290  1.00 87.19 27  B 1 
ATOM 3891 C CG2 . VAL B 2 27  ? -3.711  -16.226 -9.888  1.00 86.72 27  B 1 
ATOM 3892 N N   . ASP B 2 28  ? -7.115  -16.139 -6.736  1.00 89.95 28  B 1 
ATOM 3893 C CA  . ASP B 2 28  ? -8.443  -15.840 -6.211  1.00 89.04 28  B 1 
ATOM 3894 C C   . ASP B 2 28  ? -9.082  -14.652 -6.947  1.00 89.59 28  B 1 
ATOM 3895 O O   . ASP B 2 28  ? -8.535  -13.549 -7.005  1.00 89.13 28  B 1 
ATOM 3896 C CB  . ASP B 2 28  ? -8.329  -15.616 -4.693  1.00 87.40 28  B 1 
ATOM 3897 C CG  . ASP B 2 28  ? -9.693  -15.590 -4.010  1.00 84.55 28  B 1 
ATOM 3898 O OD1 . ASP B 2 28  ? -10.531 -14.743 -4.383  1.00 78.40 28  B 1 
ATOM 3899 O OD2 . ASP B 2 28  ? -9.899  -16.411 -3.086  1.00 77.00 28  B 1 
ATOM 3900 N N   . LEU B 2 29  ? -10.270 -14.882 -7.509  1.00 90.83 29  B 1 
ATOM 3901 C CA  . LEU B 2 29  ? -11.013 -13.890 -8.294  1.00 91.86 29  B 1 
ATOM 3902 C C   . LEU B 2 29  ? -11.969 -13.027 -7.456  1.00 91.01 29  B 1 
ATOM 3903 O O   . LEU B 2 29  ? -12.713 -12.220 -8.024  1.00 88.83 29  B 1 
ATOM 3904 C CB  . LEU B 2 29  ? -11.758 -14.580 -9.443  1.00 92.38 29  B 1 
ATOM 3905 C CG  . LEU B 2 29  ? -10.883 -15.353 -10.452 1.00 92.34 29  B 1 
ATOM 3906 C CD1 . LEU B 2 29  ? -11.789 -15.859 -11.575 1.00 89.65 29  B 1 
ATOM 3907 C CD2 . LEU B 2 29  ? -9.790  -14.485 -11.070 1.00 89.16 29  B 1 
ATOM 3908 N N   . THR B 2 30  ? -11.966 -13.144 -6.132  1.00 88.46 30  B 1 
ATOM 3909 C CA  . THR B 2 30  ? -12.939 -12.489 -5.236  1.00 86.91 30  B 1 
ATOM 3910 C C   . THR B 2 30  ? -13.079 -10.983 -5.501  1.00 87.31 30  B 1 
ATOM 3911 O O   . THR B 2 30  ? -14.194 -10.450 -5.494  1.00 85.35 30  B 1 
ATOM 3912 C CB  . THR B 2 30  ? -12.543 -12.723 -3.769  1.00 85.31 30  B 1 
ATOM 3913 O OG1 . THR B 2 30  ? -12.687 -14.089 -3.464  1.00 79.43 30  B 1 
ATOM 3914 C CG2 . THR B 2 30  ? -13.436 -11.988 -2.771  1.00 78.03 30  B 1 
ATOM 3915 N N   . LEU B 2 31  ? -11.970 -10.283 -5.758  1.00 88.43 31  B 1 
ATOM 3916 C CA  . LEU B 2 31  ? -11.976 -8.836  -5.975  1.00 87.76 31  B 1 
ATOM 3917 C C   . LEU B 2 31  ? -12.538 -8.403  -7.335  1.00 88.31 31  B 1 
ATOM 3918 O O   . LEU B 2 31  ? -12.988 -7.263  -7.473  1.00 86.19 31  B 1 
ATOM 3919 C CB  . LEU B 2 31  ? -10.544 -8.292  -5.828  1.00 86.33 31  B 1 
ATOM 3920 C CG  . LEU B 2 31  ? -9.961  -8.388  -4.412  1.00 85.26 31  B 1 
ATOM 3921 C CD1 . LEU B 2 31  ? -8.524  -7.874  -4.442  1.00 82.63 31  B 1 
ATOM 3922 C CD2 . LEU B 2 31  ? -10.745 -7.537  -3.411  1.00 82.30 31  B 1 
ATOM 3923 N N   . VAL B 2 32  ? -12.494 -9.279  -8.333  1.00 87.52 32  B 1 
ATOM 3924 C CA  . VAL B 2 32  ? -12.915 -8.962  -9.712  1.00 87.16 32  B 1 
ATOM 3925 C C   . VAL B 2 32  ? -14.185 -9.701  -10.124 1.00 86.45 32  B 1 
ATOM 3926 O O   . VAL B 2 32  ? -14.848 -9.297  -11.077 1.00 83.41 32  B 1 
ATOM 3927 C CB  . VAL B 2 32  ? -11.778 -9.201  -10.724 1.00 87.38 32  B 1 
ATOM 3928 C CG1 . VAL B 2 32  ? -10.571 -8.303  -10.412 1.00 82.47 32  B 1 
ATOM 3929 C CG2 . VAL B 2 32  ? -11.306 -10.657 -10.785 1.00 83.34 32  B 1 
ATOM 3930 N N   . GLY B 2 33  ? -14.542 -10.738 -9.391  1.00 87.47 33  B 1 
ATOM 3931 C CA  . GLY B 2 33  ? -15.624 -11.653 -9.727  1.00 87.41 33  B 1 
ATOM 3932 C C   . GLY B 2 33  ? -15.214 -12.659 -10.813 1.00 89.72 33  B 1 
ATOM 3933 O O   . GLY B 2 33  ? -14.446 -12.347 -11.723 1.00 88.53 33  B 1 
ATOM 3934 N N   . SER B 2 34  ? -15.778 -13.864 -10.745 1.00 88.08 34  B 1 
ATOM 3935 C CA  . SER B 2 34  ? -15.543 -14.922 -11.737 1.00 89.48 34  B 1 
ATOM 3936 C C   . SER B 2 34  ? -16.257 -14.678 -13.074 1.00 91.41 34  B 1 
ATOM 3937 O O   . SER B 2 34  ? -15.879 -15.250 -14.096 1.00 89.37 34  B 1 
ATOM 3938 C CB  . SER B 2 34  ? -15.978 -16.268 -11.155 1.00 87.11 34  B 1 
ATOM 3939 O OG  . SER B 2 34  ? -17.321 -16.195 -10.704 1.00 79.70 34  B 1 
ATOM 3940 N N   . CYS B 2 35  ? -17.266 -13.811 -13.065 1.00 91.28 35  B 1 
ATOM 3941 C CA  . CYS B 2 35  ? -18.030 -13.412 -14.242 1.00 90.87 35  B 1 
ATOM 3942 C C   . CYS B 2 35  ? -17.908 -11.904 -14.479 1.00 90.46 35  B 1 
ATOM 3943 O O   . CYS B 2 35  ? -17.693 -11.124 -13.542 1.00 88.26 35  B 1 
ATOM 3944 C CB  . CYS B 2 35  ? -19.500 -13.835 -14.074 1.00 87.97 35  B 1 
ATOM 3945 S SG  . CYS B 2 35  ? -19.635 -15.642 -13.904 1.00 78.85 35  B 1 
ATOM 3946 N N   . ASP B 2 36  ? -18.063 -11.505 -15.723 1.00 88.73 36  B 1 
ATOM 3947 C CA  . ASP B 2 36  ? -18.168 -10.094 -16.080 1.00 87.66 36  B 1 
ATOM 3948 C C   . ASP B 2 36  ? -19.574 -9.530  -15.804 1.00 87.52 36  B 1 
ATOM 3949 O O   . ASP B 2 36  ? -20.464 -10.201 -15.288 1.00 84.05 36  B 1 
ATOM 3950 C CB  . ASP B 2 36  ? -17.675 -9.873  -17.523 1.00 85.24 36  B 1 
ATOM 3951 C CG  . ASP B 2 36  ? -18.555 -10.453 -18.628 1.00 82.95 36  B 1 
ATOM 3952 O OD1 . ASP B 2 36  ? -19.732 -10.782 -18.371 1.00 77.68 36  B 1 
ATOM 3953 O OD2 . ASP B 2 36  ? -18.051 -10.528 -19.770 1.00 78.54 36  B 1 
ATOM 3954 N N   . GLU B 2 37  ? -19.752 -8.268  -16.150 1.00 83.24 37  B 1 
ATOM 3955 C CA  . GLU B 2 37  ? -21.010 -7.529  -16.013 1.00 81.27 37  B 1 
ATOM 3956 C C   . GLU B 2 37  ? -22.159 -8.088  -16.876 1.00 83.15 37  B 1 
ATOM 3957 O O   . GLU B 2 37  ? -23.330 -7.842  -16.567 1.00 80.18 37  B 1 
ATOM 3958 C CB  . GLU B 2 37  ? -20.735 -6.034  -16.265 1.00 78.25 37  B 1 
ATOM 3959 C CG  . GLU B 2 37  ? -19.824 -5.713  -17.458 1.00 70.36 37  B 1 
ATOM 3960 C CD  . GLU B 2 37  ? -19.281 -4.274  -17.438 1.00 63.24 37  B 1 
ATOM 3961 O OE1 . GLU B 2 37  ? -18.289 -4.017  -18.152 1.00 56.10 37  B 1 
ATOM 3962 O OE2 . GLU B 2 37  ? -19.817 -3.439  -16.675 1.00 58.08 37  B 1 
ATOM 3963 N N   . ASN B 2 38  ? -21.841 -8.910  -17.867 1.00 86.31 38  B 1 
ATOM 3964 C CA  . ASN B 2 38  ? -22.825 -9.627  -18.690 1.00 88.11 38  B 1 
ATOM 3965 C C   . ASN B 2 38  ? -23.096 -11.054 -18.186 1.00 90.17 38  B 1 
ATOM 3966 O O   . ASN B 2 38  ? -23.832 -11.807 -18.822 1.00 86.32 38  B 1 
ATOM 3967 C CB  . ASN B 2 38  ? -22.350 -9.616  -20.153 1.00 86.41 38  B 1 
ATOM 3968 C CG  . ASN B 2 38  ? -22.177 -8.219  -20.703 1.00 81.63 38  B 1 
ATOM 3969 O OD1 . ASN B 2 38  ? -23.034 -7.357  -20.600 1.00 73.44 38  B 1 
ATOM 3970 N ND2 . ASN B 2 38  ? -21.051 -7.953  -21.329 1.00 71.58 38  B 1 
ATOM 3971 N N   . GLY B 2 39  ? -22.481 -11.446 -17.053 1.00 88.13 39  B 1 
ATOM 3972 C CA  . GLY B 2 39  ? -22.593 -12.787 -16.492 1.00 88.33 39  B 1 
ATOM 3973 C C   . GLY B 2 39  ? -21.760 -13.846 -17.206 1.00 90.73 39  B 1 
ATOM 3974 O O   . GLY B 2 39  ? -21.903 -15.039 -16.914 1.00 87.58 39  B 1 
ATOM 3975 N N   . GLN B 2 40  ? -20.894 -13.456 -18.143 1.00 91.20 40  B 1 
ATOM 3976 C CA  . GLN B 2 40  ? -19.998 -14.372 -18.826 1.00 92.33 40  B 1 
ATOM 3977 C C   . GLN B 2 40  ? -18.776 -14.689 -17.955 1.00 93.73 40  B 1 
ATOM 3978 O O   . GLN B 2 40  ? -18.228 -13.784 -17.321 1.00 91.93 40  B 1 
ATOM 3979 C CB  . GLN B 2 40  ? -19.552 -13.801 -20.188 1.00 89.82 40  B 1 
ATOM 3980 C CG  . GLN B 2 40  ? -20.717 -13.668 -21.180 1.00 81.23 40  B 1 
ATOM 3981 C CD  . GLN B 2 40  ? -21.351 -15.015 -21.549 1.00 73.93 40  B 1 
ATOM 3982 O OE1 . GLN B 2 40  ? -20.719 -16.064 -21.571 1.00 65.95 40  B 1 
ATOM 3983 N NE2 . GLN B 2 40  ? -22.626 -15.029 -21.848 1.00 64.13 40  B 1 
ATOM 3984 N N   . PRO B 2 41  ? -18.312 -15.946 -17.929 1.00 93.06 41  B 1 
ATOM 3985 C CA  . PRO B 2 41  ? -17.087 -16.295 -17.225 1.00 93.87 41  B 1 
ATOM 3986 C C   . PRO B 2 41  ? -15.890 -15.498 -17.757 1.00 94.88 41  B 1 
ATOM 3987 O O   . PRO B 2 41  ? -15.724 -15.346 -18.964 1.00 93.34 41  B 1 
ATOM 3988 C CB  . PRO B 2 41  ? -16.889 -17.806 -17.445 1.00 91.99 41  B 1 
ATOM 3989 C CG  . PRO B 2 41  ? -18.287 -18.306 -17.792 1.00 88.58 41  B 1 
ATOM 3990 C CD  . PRO B 2 41  ? -18.917 -17.120 -18.529 1.00 91.40 41  B 1 
ATOM 3991 N N   . ARG B 2 42  ? -15.012 -15.069 -16.859 1.00 95.40 42  B 1 
ATOM 3992 C CA  . ARG B 2 42  ? -13.803 -14.305 -17.214 1.00 95.37 42  B 1 
ATOM 3993 C C   . ARG B 2 42  ? -12.680 -15.151 -17.852 1.00 96.08 42  B 1 
ATOM 3994 O O   . ARG B 2 42  ? -11.562 -14.653 -17.978 1.00 95.15 42  B 1 
ATOM 3995 C CB  . ARG B 2 42  ? -13.288 -13.519 -16.005 1.00 93.90 42  B 1 
ATOM 3996 C CG  . ARG B 2 42  ? -14.261 -12.435 -15.543 1.00 91.76 42  B 1 
ATOM 3997 C CD  . ARG B 2 42  ? -13.563 -11.507 -14.566 1.00 89.17 42  B 1 
ATOM 3998 N NE  . ARG B 2 42  ? -14.448 -10.475 -14.019 1.00 88.40 42  B 1 
ATOM 3999 C CZ  . ARG B 2 42  ? -14.814 -9.333  -14.611 1.00 88.39 42  B 1 
ATOM 4000 N NH1 . ARG B 2 42  ? -14.422 -9.003  -15.803 1.00 80.62 42  B 1 
ATOM 4001 N NH2 . ARG B 2 42  ? -15.596 -8.508  -13.986 1.00 84.47 42  B 1 
ATOM 4002 N N   . VAL B 2 43  ? -12.933 -16.382 -18.242 1.00 96.34 43  B 1 
ATOM 4003 C CA  . VAL B 2 43  ? -11.947 -17.220 -18.930 1.00 96.84 43  B 1 
ATOM 4004 C C   . VAL B 2 43  ? -11.438 -16.502 -20.187 1.00 96.72 43  B 1 
ATOM 4005 O O   . VAL B 2 43  ? -12.225 -15.971 -20.968 1.00 95.17 43  B 1 
ATOM 4006 C CB  . VAL B 2 43  ? -12.520 -18.605 -19.273 1.00 95.94 43  B 1 
ATOM 4007 C CG1 . VAL B 2 43  ? -11.513 -19.470 -20.027 1.00 90.27 43  B 1 
ATOM 4008 C CG2 . VAL B 2 43  ? -12.907 -19.365 -18.003 1.00 89.84 43  B 1 
ATOM 4009 N N   . GLY B 2 44  ? -10.123 -16.463 -20.346 1.00 96.67 44  B 1 
ATOM 4010 C CA  . GLY B 2 44  ? -9.449  -15.755 -21.431 1.00 96.28 44  B 1 
ATOM 4011 C C   . GLY B 2 44  ? -9.177  -14.268 -21.161 1.00 96.62 44  B 1 
ATOM 4012 O O   . GLY B 2 44  ? -8.343  -13.684 -21.856 1.00 95.02 44  B 1 
ATOM 4013 N N   . GLN B 2 45  ? -9.824  -13.670 -20.158 1.00 96.20 45  B 1 
ATOM 4014 C CA  . GLN B 2 45  ? -9.535  -12.283 -19.773 1.00 96.38 45  B 1 
ATOM 4015 C C   . GLN B 2 45  ? -8.196  -12.191 -19.038 1.00 96.71 45  B 1 
ATOM 4016 O O   . GLN B 2 45  ? -7.738  -13.146 -18.409 1.00 96.17 45  B 1 
ATOM 4017 C CB  . GLN B 2 45  ? -10.664 -11.681 -18.925 1.00 95.72 45  B 1 
ATOM 4018 C CG  . GLN B 2 45  ? -11.996 -11.632 -19.696 1.00 93.99 45  B 1 
ATOM 4019 C CD  . GLN B 2 45  ? -13.112 -10.892 -18.947 1.00 92.31 45  B 1 
ATOM 4020 O OE1 . GLN B 2 45  ? -12.909 -10.250 -17.931 1.00 85.55 45  B 1 
ATOM 4021 N NE2 . GLN B 2 45  ? -14.326 -10.959 -19.437 1.00 83.40 45  B 1 
ATOM 4022 N N   . TRP B 2 46  ? -7.590  -11.015 -19.109 1.00 96.19 46  B 1 
ATOM 4023 C CA  . TRP B 2 46  ? -6.359  -10.706 -18.403 1.00 95.99 46  B 1 
ATOM 4024 C C   . TRP B 2 46  ? -6.671  -10.031 -17.063 1.00 95.41 46  B 1 
ATOM 4025 O O   . TRP B 2 46  ? -7.563  -9.182  -16.965 1.00 93.86 46  B 1 
ATOM 4026 C CB  . TRP B 2 46  ? -5.461  -9.845  -19.283 1.00 95.50 46  B 1 
ATOM 4027 C CG  . TRP B 2 46  ? -4.904  -10.562 -20.473 1.00 95.18 46  B 1 
ATOM 4028 C CD1 . TRP B 2 46  ? -5.524  -10.719 -21.670 1.00 92.64 46  B 1 
ATOM 4029 C CD2 . TRP B 2 46  ? -3.605  -11.226 -20.587 1.00 94.27 46  B 1 
ATOM 4030 N NE1 . TRP B 2 46  ? -4.693  -11.427 -22.528 1.00 92.45 46  B 1 
ATOM 4031 C CE2 . TRP B 2 46  ? -3.502  -11.750 -21.904 1.00 93.45 46  B 1 
ATOM 4032 C CE3 . TRP B 2 46  ? -2.524  -11.411 -19.710 1.00 92.85 46  B 1 
ATOM 4033 C CZ2 . TRP B 2 46  ? -2.338  -12.427 -22.347 1.00 92.65 46  B 1 
ATOM 4034 C CZ3 . TRP B 2 46  ? -1.370  -12.089 -20.145 1.00 91.05 46  B 1 
ATOM 4035 C CH2 . TRP B 2 46  ? -1.276  -12.591 -21.450 1.00 91.23 46  B 1 
ATOM 4036 N N   . VAL B 2 47  ? -5.922  -10.418 -16.047 1.00 93.63 47  B 1 
ATOM 4037 C CA  . VAL B 2 47  ? -6.005  -9.856  -14.704 1.00 93.39 47  B 1 
ATOM 4038 C C   . VAL B 2 47  ? -4.629  -9.469  -14.202 1.00 92.78 47  B 1 
ATOM 4039 O O   . VAL B 2 47  ? -3.630  -10.095 -14.563 1.00 92.20 47  B 1 
ATOM 4040 C CB  . VAL B 2 47  ? -6.706  -10.808 -13.715 1.00 93.16 47  B 1 
ATOM 4041 C CG1 . VAL B 2 47  ? -8.196  -10.944 -14.045 1.00 89.89 47  B 1 
ATOM 4042 C CG2 . VAL B 2 47  ? -6.078  -12.210 -13.668 1.00 89.82 47  B 1 
ATOM 4043 N N   . LEU B 2 48  ? -4.585  -8.451  -13.370 1.00 90.70 48  B 1 
ATOM 4044 C CA  . LEU B 2 48  ? -3.396  -8.117  -12.611 1.00 89.30 48  B 1 
ATOM 4045 C C   . LEU B 2 48  ? -3.386  -8.959  -11.344 1.00 88.93 48  B 1 
ATOM 4046 O O   . LEU B 2 48  ? -4.227  -8.773  -10.460 1.00 87.67 48  B 1 
ATOM 4047 C CB  . LEU B 2 48  ? -3.416  -6.611  -12.317 1.00 87.66 48  B 1 
ATOM 4048 C CG  . LEU B 2 48  ? -2.070  -6.110  -11.771 1.00 82.04 48  B 1 
ATOM 4049 C CD1 . LEU B 2 48  ? -1.026  -6.033  -12.879 1.00 79.10 48  B 1 
ATOM 4050 C CD2 . LEU B 2 48  ? -2.254  -4.714  -11.169 1.00 78.61 48  B 1 
ATOM 4051 N N   . VAL B 2 49  ? -2.457  -9.892  -11.274 1.00 87.69 49  B 1 
ATOM 4052 C CA  . VAL B 2 49  ? -2.316  -10.828 -10.168 1.00 86.61 49  B 1 
ATOM 4053 C C   . VAL B 2 49  ? -1.364  -10.255 -9.136  1.00 84.44 49  B 1 
ATOM 4054 O O   . VAL B 2 49  ? -0.276  -9.788  -9.466  1.00 82.18 49  B 1 
ATOM 4055 C CB  . VAL B 2 49  ? -1.852  -12.207 -10.658 1.00 86.75 49  B 1 
ATOM 4056 C CG1 . VAL B 2 49  ? -1.874  -13.207 -9.514  1.00 83.53 49  B 1 
ATOM 4057 C CG2 . VAL B 2 49  ? -2.777  -12.757 -11.755 1.00 84.04 49  B 1 
ATOM 4058 N N   . HIS B 2 50  ? -1.793  -10.271 -7.886  1.00 82.82 50  B 1 
ATOM 4059 C CA  . HIS B 2 50  ? -0.983  -9.837  -6.765  1.00 80.50 50  B 1 
ATOM 4060 C C   . HIS B 2 50  ? -1.360  -10.610 -5.518  1.00 79.86 50  B 1 
ATOM 4061 O O   . HIS B 2 50  ? -2.535  -10.671 -5.164  1.00 76.84 50  B 1 
ATOM 4062 C CB  . HIS B 2 50  ? -1.178  -8.339  -6.558  1.00 78.37 50  B 1 
ATOM 4063 C CG  . HIS B 2 50  ? -0.347  -7.830  -5.426  1.00 74.87 50  B 1 
ATOM 4064 N ND1 . HIS B 2 50  ? 1.020   -7.663  -5.435  1.00 68.13 50  B 1 
ATOM 4065 C CD2 . HIS B 2 50  ? -0.777  -7.557  -4.167  1.00 67.56 50  B 1 
ATOM 4066 C CE1 . HIS B 2 50  ? 1.393   -7.302  -4.206  1.00 67.13 50  B 1 
ATOM 4067 N NE2 . HIS B 2 50  ? 0.332   -7.217  -3.411  1.00 66.88 50  B 1 
ATOM 4068 N N   . VAL B 2 51  ? -0.369  -11.155 -4.838  1.00 75.42 51  B 1 
ATOM 4069 C CA  . VAL B 2 51  ? -0.546  -11.899 -3.584  1.00 75.52 51  B 1 
ATOM 4070 C C   . VAL B 2 51  ? -1.598  -13.021 -3.649  1.00 77.83 51  B 1 
ATOM 4071 O O   . VAL B 2 51  ? -2.354  -13.221 -2.705  1.00 75.07 51  B 1 
ATOM 4072 C CB  . VAL B 2 51  ? -0.676  -10.972 -2.351  1.00 71.52 51  B 1 
ATOM 4073 C CG1 . VAL B 2 51  ? 0.520   -10.026 -2.228  1.00 66.41 51  B 1 
ATOM 4074 C CG2 . VAL B 2 51  ? -1.943  -10.132 -2.318  1.00 65.75 51  B 1 
ATOM 4075 N N   . GLY B 2 52  ? -1.674  -13.725 -4.764  1.00 79.33 52  B 1 
ATOM 4076 C CA  . GLY B 2 52  ? -2.664  -14.781 -4.997  1.00 81.11 52  B 1 
ATOM 4077 C C   . GLY B 2 52  ? -4.041  -14.279 -5.405  1.00 84.26 52  B 1 
ATOM 4078 O O   . GLY B 2 52  ? -4.955  -15.087 -5.597  1.00 83.49 52  B 1 
ATOM 4079 N N   . PHE B 2 53  ? -4.234  -12.961 -5.537  1.00 85.42 53  B 1 
ATOM 4080 C CA  . PHE B 2 53  ? -5.511  -12.351 -5.888  1.00 86.89 53  B 1 
ATOM 4081 C C   . PHE B 2 53  ? -5.444  -11.618 -7.229  1.00 88.39 53  B 1 
ATOM 4082 O O   . PHE B 2 53  ? -4.530  -10.847 -7.491  1.00 88.08 53  B 1 
ATOM 4083 C CB  . PHE B 2 53  ? -5.977  -11.404 -4.777  1.00 85.94 53  B 1 
ATOM 4084 C CG  . PHE B 2 53  ? -6.390  -12.115 -3.502  1.00 84.78 53  B 1 
ATOM 4085 C CD1 . PHE B 2 53  ? -7.739  -12.432 -3.278  1.00 80.86 53  B 1 
ATOM 4086 C CD2 . PHE B 2 53  ? -5.421  -12.496 -2.562  1.00 79.45 53  B 1 
ATOM 4087 C CE1 . PHE B 2 53  ? -8.120  -13.134 -2.129  1.00 78.11 53  B 1 
ATOM 4088 C CE2 . PHE B 2 53  ? -5.796  -13.208 -1.412  1.00 76.84 53  B 1 
ATOM 4089 C CZ  . PHE B 2 53  ? -7.146  -13.529 -1.190  1.00 80.17 53  B 1 
ATOM 4090 N N   . ALA B 2 54  ? -6.483  -11.793 -8.036  1.00 88.55 54  B 1 
ATOM 4091 C CA  . ALA B 2 54  ? -6.732  -10.906 -9.157  1.00 89.82 54  B 1 
ATOM 4092 C C   . ALA B 2 54  ? -7.229  -9.547  -8.624  1.00 89.60 54  B 1 
ATOM 4093 O O   . ALA B 2 54  ? -8.344  -9.430  -8.117  1.00 88.39 54  B 1 
ATOM 4094 C CB  . ALA B 2 54  ? -7.732  -11.563 -10.100 1.00 90.49 54  B 1 
ATOM 4095 N N   . MET B 2 55  ? -6.409  -8.519  -8.747  1.00 88.63 55  B 1 
ATOM 4096 C CA  . MET B 2 55  ? -6.697  -7.193  -8.180  1.00 87.08 55  B 1 
ATOM 4097 C C   . MET B 2 55  ? -7.562  -6.331  -9.101  1.00 86.95 55  B 1 
ATOM 4098 O O   . MET B 2 55  ? -8.388  -5.542  -8.634  1.00 84.52 55  B 1 
ATOM 4099 C CB  . MET B 2 55  ? -5.383  -6.487  -7.863  1.00 85.25 55  B 1 
ATOM 4100 C CG  . MET B 2 55  ? -4.548  -7.245  -6.832  1.00 82.59 55  B 1 
ATOM 4101 S SD  . MET B 2 55  ? -5.371  -7.539  -5.229  1.00 78.70 55  B 1 
ATOM 4102 C CE  . MET B 2 55  ? -5.445  -5.865  -4.553  1.00 71.32 55  B 1 
ATOM 4103 N N   . SER B 2 56  ? -7.375  -6.486  -10.402 1.00 88.57 56  B 1 
ATOM 4104 C CA  . SER B 2 56  ? -8.179  -5.832  -11.432 1.00 88.33 56  B 1 
ATOM 4105 C C   . SER B 2 56  ? -8.205  -6.668  -12.711 1.00 90.07 56  B 1 
ATOM 4106 O O   . SER B 2 56  ? -7.327  -7.482  -12.951 1.00 89.99 56  B 1 
ATOM 4107 C CB  . SER B 2 56  ? -7.647  -4.427  -11.729 1.00 85.59 56  B 1 
ATOM 4108 O OG  . SER B 2 56  ? -6.379  -4.482  -12.331 1.00 77.67 56  B 1 
ATOM 4109 N N   . VAL B 2 57  ? -9.213  -6.439  -13.541 1.00 90.07 57  B 1 
ATOM 4110 C CA  . VAL B 2 57  ? -9.226  -6.928  -14.923 1.00 90.46 57  B 1 
ATOM 4111 C C   . VAL B 2 57  ? -8.572  -5.871  -15.802 1.00 90.11 57  B 1 
ATOM 4112 O O   . VAL B 2 57  ? -8.996  -4.713  -15.765 1.00 89.47 57  B 1 
ATOM 4113 C CB  . VAL B 2 57  ? -10.648 -7.233  -15.410 1.00 90.18 57  B 1 
ATOM 4114 C CG1 . VAL B 2 57  ? -10.673 -7.770  -16.839 1.00 85.77 57  B 1 
ATOM 4115 C CG2 . VAL B 2 57  ? -11.318 -8.276  -14.503 1.00 85.74 57  B 1 
ATOM 4116 N N   . ILE B 2 58  ? -7.593  -6.282  -16.590 1.00 89.80 58  B 1 
ATOM 4117 C CA  . ILE B 2 58  ? -6.873  -5.419  -17.538 1.00 89.85 58  B 1 
ATOM 4118 C C   . ILE B 2 58  ? -7.161  -5.881  -18.970 1.00 90.27 58  B 1 
ATOM 4119 O O   . ILE B 2 58  ? -7.682  -6.970  -19.190 1.00 89.73 58  B 1 
ATOM 4120 C CB  . ILE B 2 58  ? -5.373  -5.357  -17.186 1.00 88.47 58  B 1 
ATOM 4121 C CG1 . ILE B 2 58  ? -4.704  -6.747  -17.227 1.00 85.72 58  B 1 
ATOM 4122 C CG2 . ILE B 2 58  ? -5.196  -4.700  -15.805 1.00 83.21 58  B 1 
ATOM 4123 C CD1 . ILE B 2 58  ? -3.194  -6.717  -16.974 1.00 83.27 58  B 1 
ATOM 4124 N N   . ASN B 2 59  ? -6.881  -5.036  -19.956 1.00 89.90 59  B 1 
ATOM 4125 C CA  . ASN B 2 59  ? -6.976  -5.443  -21.353 1.00 89.69 59  B 1 
ATOM 4126 C C   . ASN B 2 59  ? -5.662  -6.110  -21.819 1.00 90.99 59  B 1 
ATOM 4127 O O   . ASN B 2 59  ? -4.635  -6.006  -21.161 1.00 90.28 59  B 1 
ATOM 4128 C CB  . ASN B 2 59  ? -7.440  -4.245  -22.204 1.00 86.68 59  B 1 
ATOM 4129 C CG  . ASN B 2 59  ? -6.393  -3.156  -22.296 1.00 82.50 59  B 1 
ATOM 4130 O OD1 . ASN B 2 59  ? -5.305  -3.379  -22.777 1.00 74.13 59  B 1 
ATOM 4131 N ND2 . ASN B 2 59  ? -6.688  -1.958  -21.846 1.00 74.13 59  B 1 
ATOM 4132 N N   . GLU B 2 60  ? -5.714  -6.809  -22.954 1.00 92.05 60  B 1 
ATOM 4133 C CA  . GLU B 2 60  ? -4.555  -7.554  -23.452 1.00 92.85 60  B 1 
ATOM 4134 C C   . GLU B 2 60  ? -3.369  -6.650  -23.823 1.00 92.92 60  B 1 
ATOM 4135 O O   . GLU B 2 60  ? -2.223  -7.031  -23.610 1.00 92.17 60  B 1 
ATOM 4136 C CB  . GLU B 2 60  ? -4.990  -8.414  -24.643 1.00 92.48 60  B 1 
ATOM 4137 C CG  . GLU B 2 60  ? -3.867  -9.351  -25.119 1.00 90.39 60  B 1 
ATOM 4138 C CD  . GLU B 2 60  ? -4.271  -10.313 -26.244 1.00 88.58 60  B 1 
ATOM 4139 O OE1 . GLU B 2 60  ? -3.352  -10.996 -26.749 1.00 82.56 60  B 1 
ATOM 4140 O OE2 . GLU B 2 60  ? -5.465  -10.365 -26.598 1.00 83.24 60  B 1 
ATOM 4141 N N   . ALA B 2 61  ? -3.631  -5.451  -24.348 1.00 91.10 61  B 1 
ATOM 4142 C CA  . ALA B 2 61  ? -2.575  -4.506  -24.683 1.00 90.34 61  B 1 
ATOM 4143 C C   . ALA B 2 61  ? -1.842  -4.037  -23.417 1.00 90.27 61  B 1 
ATOM 4144 O O   . ALA B 2 61  ? -0.617  -4.099  -23.349 1.00 89.12 61  B 1 
ATOM 4145 C CB  . ALA B 2 61  ? -3.180  -3.335  -25.466 1.00 89.50 61  B 1 
ATOM 4146 N N   . GLU B 2 62  ? -2.603  -3.679  -22.391 1.00 88.91 62  B 1 
ATOM 4147 C CA  . GLU B 2 62  ? -2.087  -3.303  -21.075 1.00 86.83 62  B 1 
ATOM 4148 C C   . GLU B 2 62  ? -1.290  -4.439  -20.430 1.00 87.57 62  B 1 
ATOM 4149 O O   . GLU B 2 62  ? -0.232  -4.223  -19.841 1.00 87.10 62  B 1 
ATOM 4150 C CB  . GLU B 2 62  ? -3.287  -2.967  -20.183 1.00 84.89 62  B 1 
ATOM 4151 C CG  . GLU B 2 62  ? -3.133  -1.681  -19.389 1.00 75.53 62  B 1 
ATOM 4152 C CD  . GLU B 2 62  ? -4.373  -1.430  -18.519 1.00 70.49 62  B 1 
ATOM 4153 O OE1 . GLU B 2 62  ? -4.213  -0.817  -17.447 1.00 62.51 62  B 1 
ATOM 4154 O OE2 . GLU B 2 62  ? -5.497  -1.826  -18.898 1.00 62.90 62  B 1 
ATOM 4155 N N   . ALA B 2 63  ? -1.798  -5.665  -20.556 1.00 89.84 63  B 1 
ATOM 4156 C CA  . ALA B 2 63  ? -1.134  -6.851  -20.063 1.00 90.40 63  B 1 
ATOM 4157 C C   . ALA B 2 63  ? 0.214   -7.062  -20.747 1.00 90.68 63  B 1 
ATOM 4158 O O   . ALA B 2 63  ? 1.213   -7.250  -20.056 1.00 90.18 63  B 1 
ATOM 4159 C CB  . ALA B 2 63  ? -2.052  -8.057  -20.255 1.00 90.47 63  B 1 
ATOM 4160 N N   . ARG B 2 64  ? 0.255   -6.988  -22.078 1.00 90.61 64  B 1 
ATOM 4161 C CA  . ARG B 2 64  ? 1.502   -7.134  -22.848 1.00 89.58 64  B 1 
ATOM 4162 C C   . ARG B 2 64  ? 2.511   -6.047  -22.512 1.00 89.29 64  B 1 
ATOM 4163 O O   . ARG B 2 64  ? 3.640   -6.371  -22.183 1.00 88.58 64  B 1 
ATOM 4164 C CB  . ARG B 2 64  ? 1.213   -7.142  -24.348 1.00 89.33 64  B 1 
ATOM 4165 C CG  . ARG B 2 64  ? 0.571   -8.464  -24.790 1.00 83.11 64  B 1 
ATOM 4166 C CD  . ARG B 2 64  ? 0.352   -8.418  -26.292 1.00 78.31 64  B 1 
ATOM 4167 N NE  . ARG B 2 64  ? -0.376  -9.603  -26.774 1.00 71.82 64  B 1 
ATOM 4168 C CZ  . ARG B 2 64  ? -0.281  -10.149 -27.974 1.00 65.15 64  B 1 
ATOM 4169 N NH1 . ARG B 2 64  ? 0.554   -9.698  -28.858 1.00 57.76 64  B 1 
ATOM 4170 N NH2 . ARG B 2 64  ? -1.054  -11.138 -28.280 1.00 59.17 64  B 1 
ATOM 4171 N N   . ASP B 2 65  ? 2.079   -4.794  -22.488 1.00 87.77 65  B 1 
ATOM 4172 C CA  . ASP B 2 65  ? 2.939   -3.672  -22.121 1.00 85.89 65  B 1 
ATOM 4173 C C   . ASP B 2 65  ? 3.531   -3.817  -20.711 1.00 85.64 65  B 1 
ATOM 4174 O O   . ASP B 2 65  ? 4.672   -3.445  -20.457 1.00 84.75 65  B 1 
ATOM 4175 C CB  . ASP B 2 65  ? 2.100   -2.398  -22.135 1.00 85.21 65  B 1 
ATOM 4176 C CG  . ASP B 2 65  ? 1.877   -1.748  -23.496 1.00 81.61 65  B 1 
ATOM 4177 O OD1 . ASP B 2 65  ? 2.236   -2.323  -24.541 1.00 77.04 65  B 1 
ATOM 4178 O OD2 . ASP B 2 65  ? 1.407   -0.585  -23.445 1.00 76.74 65  B 1 
ATOM 4179 N N   . THR B 2 66  ? 2.739   -4.343  -19.771 1.00 84.95 66  B 1 
ATOM 4180 C CA  . THR B 2 66  ? 3.197   -4.590  -18.398 1.00 83.94 66  B 1 
ATOM 4181 C C   . THR B 2 66  ? 4.134   -5.799  -18.342 1.00 83.89 66  B 1 
ATOM 4182 O O   . THR B 2 66  ? 5.145   -5.750  -17.649 1.00 82.93 66  B 1 
ATOM 4183 C CB  . THR B 2 66  ? 2.026   -4.764  -17.431 1.00 83.10 66  B 1 
ATOM 4184 O OG1 . THR B 2 66  ? 1.146   -3.668  -17.514 1.00 80.65 66  B 1 
ATOM 4185 C CG2 . THR B 2 66  ? 2.496   -4.842  -15.978 1.00 79.78 66  B 1 
ATOM 4186 N N   . LEU B 2 67  ? 3.835   -6.861  -19.101 1.00 86.20 67  B 1 
ATOM 4187 C CA  . LEU B 2 67  ? 4.718   -8.022  -19.227 1.00 85.40 67  B 1 
ATOM 4188 C C   . LEU B 2 67  ? 6.054   -7.638  -19.871 1.00 84.64 67  B 1 
ATOM 4189 O O   . LEU B 2 67  ? 7.081   -8.070  -19.363 1.00 84.00 67  B 1 
ATOM 4190 C CB  . LEU B 2 67  ? 4.037   -9.127  -20.039 1.00 85.56 67  B 1 
ATOM 4191 C CG  . LEU B 2 67  ? 2.944   -9.889  -19.275 1.00 83.78 67  B 1 
ATOM 4192 C CD1 . LEU B 2 67  ? 2.188   -10.804 -20.239 1.00 81.60 67  B 1 
ATOM 4193 C CD2 . LEU B 2 67  ? 3.524   -10.749 -18.149 1.00 81.63 67  B 1 
ATOM 4194 N N   . ASP B 2 68  ? 6.045   -6.793  -20.882 1.00 84.24 68  B 1 
ATOM 4195 C CA  . ASP B 2 68  ? 7.273   -6.285  -21.497 1.00 82.85 68  B 1 
ATOM 4196 C C   . ASP B 2 68  ? 8.090   -5.464  -20.491 1.00 81.83 68  B 1 
ATOM 4197 O O   . ASP B 2 68  ? 9.311   -5.617  -20.407 1.00 80.84 68  B 1 
ATOM 4198 C CB  . ASP B 2 68  ? 6.937   -5.429  -22.727 1.00 82.83 68  B 1 
ATOM 4199 C CG  . ASP B 2 68  ? 6.472   -6.225  -23.957 1.00 77.82 68  B 1 
ATOM 4200 O OD1 . ASP B 2 68  ? 6.630   -7.460  -23.977 1.00 72.76 68  B 1 
ATOM 4201 O OD2 . ASP B 2 68  ? 6.005   -5.559  -24.915 1.00 71.83 68  B 1 
ATOM 4202 N N   . ALA B 2 69  ? 7.428   -4.641  -19.668 1.00 82.12 69  B 1 
ATOM 4203 C CA  . ALA B 2 69  ? 8.098   -3.911  -18.594 1.00 80.06 69  B 1 
ATOM 4204 C C   . ALA B 2 69  ? 8.703   -4.861  -17.546 1.00 79.43 69  B 1 
ATOM 4205 O O   . ALA B 2 69  ? 9.852   -4.676  -17.134 1.00 77.42 69  B 1 
ATOM 4206 C CB  . ALA B 2 69  ? 7.111   -2.922  -17.963 1.00 78.87 69  B 1 
ATOM 4207 N N   . LEU B 2 70  ? 7.962   -5.903  -17.157 1.00 76.90 70  B 1 
ATOM 4208 C CA  . LEU B 2 70  ? 8.428   -6.921  -16.215 1.00 75.54 70  B 1 
ATOM 4209 C C   . LEU B 2 70  ? 9.536   -7.803  -16.805 1.00 74.13 70  B 1 
ATOM 4210 O O   . LEU B 2 70  ? 10.459  -8.164  -16.089 1.00 72.91 70  B 1 
ATOM 4211 C CB  . LEU B 2 70  ? 7.245   -7.784  -15.769 1.00 75.14 70  B 1 
ATOM 4212 C CG  . LEU B 2 70  ? 6.241   -7.070  -14.843 1.00 72.97 70  B 1 
ATOM 4213 C CD1 . LEU B 2 70  ? 5.009   -7.952  -14.668 1.00 70.72 70  B 1 
ATOM 4214 C CD2 . LEU B 2 70  ? 6.828   -6.807  -13.463 1.00 70.43 70  B 1 
ATOM 4215 N N   . GLN B 2 71  ? 9.474   -8.110  -18.100 1.00 77.22 71  B 1 
ATOM 4216 C CA  . GLN B 2 71  ? 10.520  -8.857  -18.787 1.00 76.75 71  B 1 
ATOM 4217 C C   . GLN B 2 71  ? 11.815  -8.051  -18.836 1.00 76.54 71  B 1 
ATOM 4218 O O   . GLN B 2 71  ? 12.874  -8.577  -18.511 1.00 74.54 71  B 1 
ATOM 4219 C CB  . GLN B 2 71  ? 10.046  -9.246  -20.196 1.00 75.55 71  B 1 
ATOM 4220 C CG  . GLN B 2 71  ? 11.038  -10.178 -20.908 1.00 69.31 71  B 1 
ATOM 4221 C CD  . GLN B 2 71  ? 11.229  -11.498 -20.157 1.00 64.39 71  B 1 
ATOM 4222 O OE1 . GLN B 2 71  ? 10.272  -12.198 -19.831 1.00 59.26 71  B 1 
ATOM 4223 N NE2 . GLN B 2 71  ? 12.439  -11.868 -19.845 1.00 57.05 71  B 1 
ATOM 4224 N N   . ASN B 2 72  ? 11.721  -6.746  -19.130 1.00 76.36 72  B 1 
ATOM 4225 C CA  . ASN B 2 72  ? 12.875  -5.864  -19.029 1.00 74.82 72  B 1 
ATOM 4226 C C   . ASN B 2 72  ? 13.447  -5.814  -17.604 1.00 73.65 72  B 1 
ATOM 4227 O O   . ASN B 2 72  ? 14.650  -5.678  -17.439 1.00 72.03 72  B 1 
ATOM 4228 C CB  . ASN B 2 72  ? 12.481  -4.451  -19.474 1.00 74.47 72  B 1 
ATOM 4229 C CG  . ASN B 2 72  ? 12.281  -4.306  -20.961 1.00 70.43 72  B 1 
ATOM 4230 O OD1 . ASN B 2 72  ? 13.152  -4.531  -21.771 1.00 64.75 72  B 1 
ATOM 4231 N ND2 . ASN B 2 72  ? 11.125  -3.838  -21.390 1.00 64.36 72  B 1 
ATOM 4232 N N   . MET B 2 73  ? 12.598  -5.936  -16.576 1.00 70.04 73  B 1 
ATOM 4233 C CA  . MET B 2 73  ? 13.065  -6.060  -15.189 1.00 68.05 73  B 1 
ATOM 4234 C C   . MET B 2 73  ? 13.758  -7.387  -14.939 1.00 67.33 73  B 1 
ATOM 4235 O O   . MET B 2 73  ? 14.794  -7.397  -14.293 1.00 64.76 73  B 1 
ATOM 4236 C CB  . MET B 2 73  ? 11.920  -5.939  -14.195 1.00 65.93 73  B 1 
ATOM 4237 C CG  . MET B 2 73  ? 11.564  -4.489  -13.950 1.00 61.74 73  B 1 
ATOM 4238 S SD  . MET B 2 73  ? 10.214  -4.275  -12.778 1.00 58.98 73  B 1 
ATOM 4239 C CE  . MET B 2 73  ? 10.851  -5.157  -11.343 1.00 52.97 73  B 1 
ATOM 4240 N N   . PHE B 2 74  ? 13.204  -8.483  -15.458 1.00 66.40 74  B 1 
ATOM 4241 C CA  . PHE B 2 74  ? 13.807  -9.802  -15.337 1.00 65.88 74  B 1 
ATOM 4242 C C   . PHE B 2 74  ? 15.202  -9.850  -15.963 1.00 66.88 74  B 1 
ATOM 4243 O O   . PHE B 2 74  ? 16.114  -10.415 -15.378 1.00 64.62 74  B 1 
ATOM 4244 C CB  . PHE B 2 74  ? 12.896  -10.843 -15.992 1.00 62.64 74  B 1 
ATOM 4245 C CG  . PHE B 2 74  ? 13.517  -12.215 -16.033 1.00 58.91 74  B 1 
ATOM 4246 C CD1 . PHE B 2 74  ? 13.696  -12.898 -17.250 1.00 54.06 74  B 1 
ATOM 4247 C CD2 . PHE B 2 74  ? 13.991  -12.810 -14.845 1.00 53.16 74  B 1 
ATOM 4248 C CE1 . PHE B 2 74  ? 14.298  -14.165 -17.273 1.00 48.99 74  B 1 
ATOM 4249 C CE2 . PHE B 2 74  ? 14.600  -14.074 -14.870 1.00 49.07 74  B 1 
ATOM 4250 C CZ  . PHE B 2 74  ? 14.743  -14.745 -16.081 1.00 48.39 74  B 1 
ATOM 4251 N N   . ASP B 2 75  ? 15.377  -9.175  -17.098 1.00 68.65 75  B 1 
ATOM 4252 C CA  . ASP B 2 75  ? 16.660  -9.129  -17.784 1.00 69.39 75  B 1 
ATOM 4253 C C   . ASP B 2 75  ? 17.755  -8.432  -16.946 1.00 68.65 75  B 1 
ATOM 4254 O O   . ASP B 2 75  ? 18.945  -8.684  -17.145 1.00 66.88 75  B 1 
ATOM 4255 C CB  . ASP B 2 75  ? 16.490  -8.427  -19.137 1.00 68.35 75  B 1 
ATOM 4256 C CG  . ASP B 2 75  ? 15.605  -9.180  -20.148 1.00 65.15 75  B 1 
ATOM 4257 O OD1 . ASP B 2 75  ? 15.338  -10.388 -19.965 1.00 62.35 75  B 1 
ATOM 4258 O OD2 . ASP B 2 75  ? 15.223  -8.534  -21.148 1.00 61.86 75  B 1 
ATOM 4259 N N   . VAL B 2 76  ? 17.372  -7.568  -16.000 1.00 67.20 76  B 1 
ATOM 4260 C CA  . VAL B 2 76  ? 18.286  -6.875  -15.078 1.00 66.07 76  B 1 
ATOM 4261 C C   . VAL B 2 76  ? 18.303  -7.460  -13.666 1.00 66.80 76  B 1 
ATOM 4262 O O   . VAL B 2 76  ? 19.320  -7.341  -12.978 1.00 63.45 76  B 1 
ATOM 4263 C CB  . VAL B 2 76  ? 18.040  -5.355  -15.024 1.00 63.27 76  B 1 
ATOM 4264 C CG1 . VAL B 2 76  ? 18.783  -4.671  -16.163 1.00 57.76 76  B 1 
ATOM 4265 C CG2 . VAL B 2 76  ? 16.570  -4.936  -15.100 1.00 59.15 76  B 1 
ATOM 4266 N N   . GLU B 2 77  ? 17.220  -8.112  -13.241 1.00 60.91 77  B 1 
ATOM 4267 C CA  . GLU B 2 77  ? 17.100  -8.770  -11.941 1.00 61.32 77  B 1 
ATOM 4268 C C   . GLU B 2 77  ? 16.614  -10.216 -12.105 1.00 61.96 77  B 1 
ATOM 4269 O O   . GLU B 2 77  ? 15.410  -10.454 -12.218 1.00 59.88 77  B 1 
ATOM 4270 C CB  . GLU B 2 77  ? 16.174  -8.003  -10.990 1.00 59.26 77  B 1 
ATOM 4271 C CG  . GLU B 2 77  ? 16.809  -6.708  -10.482 1.00 55.20 77  B 1 
ATOM 4272 C CD  . GLU B 2 77  ? 16.156  -6.180  -9.205  1.00 52.47 77  B 1 
ATOM 4273 O OE1 . GLU B 2 77  ? 16.735  -5.249  -8.608  1.00 49.09 77  B 1 
ATOM 4274 O OE2 . GLU B 2 77  ? 15.085  -6.665  -8.801  1.00 50.38 77  B 1 
ATOM 4275 N N   . PRO B 2 78  ? 17.529  -11.200 -12.062 1.00 58.26 78  B 1 
ATOM 4276 C CA  . PRO B 2 78  ? 17.190  -12.608 -12.275 1.00 59.05 78  B 1 
ATOM 4277 C C   . PRO B 2 78  ? 16.078  -13.142 -11.372 1.00 60.98 78  B 1 
ATOM 4278 O O   . PRO B 2 78  ? 15.303  -13.990 -11.797 1.00 59.07 78  B 1 
ATOM 4279 C CB  . PRO B 2 78  ? 18.499  -13.368 -12.040 1.00 56.52 78  B 1 
ATOM 4280 C CG  . PRO B 2 78  ? 19.576  -12.341 -12.356 1.00 55.80 78  B 1 
ATOM 4281 C CD  . PRO B 2 78  ? 18.962  -11.027 -11.908 1.00 58.63 78  B 1 
ATOM 4282 N N   . ASP B 2 79  ? 15.947  -12.628 -10.154 1.00 58.79 79  B 1 
ATOM 4283 C CA  . ASP B 2 79  ? 14.911  -13.071 -9.211  1.00 59.23 79  B 1 
ATOM 4284 C C   . ASP B 2 79  ? 13.490  -12.676 -9.641  1.00 60.20 79  B 1 
ATOM 4285 O O   . ASP B 2 79  ? 12.526  -13.306 -9.231  1.00 58.07 79  B 1 
ATOM 4286 C CB  . ASP B 2 79  ? 15.224  -12.545 -7.812  1.00 56.08 79  B 1 
ATOM 4287 C CG  . ASP B 2 79  ? 16.356  -13.271 -7.096  1.00 52.06 79  B 1 
ATOM 4288 O OD1 . ASP B 2 79  ? 17.101  -14.038 -7.733  1.00 48.52 79  B 1 
ATOM 4289 O OD2 . ASP B 2 79  ? 16.464  -13.048 -5.868  1.00 46.80 79  B 1 
ATOM 4290 N N   . VAL B 2 80  ? 13.331  -11.690 -10.520 1.00 59.94 80  B 1 
ATOM 4291 C CA  . VAL B 2 80  ? 12.037  -11.439 -11.191 1.00 61.37 80  B 1 
ATOM 4292 C C   . VAL B 2 80  ? 11.624  -12.675 -11.991 1.00 62.58 80  B 1 
ATOM 4293 O O   . VAL B 2 80  ? 10.432  -12.939 -12.142 1.00 60.74 80  B 1 
ATOM 4294 C CB  . VAL B 2 80  ? 12.054  -10.192 -12.089 1.00 60.04 80  B 1 
ATOM 4295 C CG1 . VAL B 2 80  ? 10.664  -9.860  -12.641 1.00 55.84 80  B 1 
ATOM 4296 C CG2 . VAL B 2 80  ? 12.538  -8.948  -11.373 1.00 57.71 80  B 1 
ATOM 4297 N N   . GLY B 2 81  ? 12.562  -13.491 -12.412 1.00 58.93 81  B 1 
ATOM 4298 C CA  . GLY B 2 81  ? 12.312  -14.776 -13.049 1.00 58.82 81  B 1 
ATOM 4299 C C   . GLY B 2 81  ? 11.610  -15.761 -12.147 1.00 60.96 81  B 1 
ATOM 4300 O O   . GLY B 2 81  ? 10.679  -16.425 -12.609 1.00 59.79 81  B 1 
ATOM 4301 N N   . ALA B 2 82  ? 11.940  -15.817 -10.870 1.00 59.39 82  B 1 
ATOM 4302 C CA  . ALA B 2 82  ? 11.193  -16.637 -9.917  1.00 60.12 82  B 1 
ATOM 4303 C C   . ALA B 2 82  ? 9.750   -16.139 -9.772  1.00 61.40 82  B 1 
ATOM 4304 O O   . ALA B 2 82  ? 8.815   -16.931 -9.647  1.00 60.12 82  B 1 
ATOM 4305 C CB  . ALA B 2 82  ? 11.938  -16.642 -8.575  1.00 58.58 82  B 1 
ATOM 4306 N N   . LEU B 2 83  ? 9.537   -14.821 -9.875  1.00 61.92 83  B 1 
ATOM 4307 C CA  . LEU B 2 83  ? 8.208   -14.239 -9.863  1.00 62.24 83  B 1 
ATOM 4308 C C   . LEU B 2 83  ? 7.443   -14.502 -11.165 1.00 61.92 83  B 1 
ATOM 4309 O O   . LEU B 2 83  ? 6.251   -14.802 -11.121 1.00 60.54 83  B 1 
ATOM 4310 C CB  . LEU B 2 83  ? 8.304   -12.738 -9.561  1.00 60.99 83  B 1 
ATOM 4311 C CG  . LEU B 2 83  ? 6.944   -12.160 -9.125  1.00 56.69 83  B 1 
ATOM 4312 C CD1 . LEU B 2 83  ? 6.929   -11.915 -7.615  1.00 53.11 83  B 1 
ATOM 4313 C CD2 . LEU B 2 83  ? 6.648   -10.848 -9.833  1.00 52.30 83  B 1 
ATOM 4314 N N   . LEU B 2 84  ? 8.095   -14.405 -12.308 1.00 65.00 84  B 1 
ATOM 4315 C CA  . LEU B 2 84  ? 7.466   -14.593 -13.618 1.00 64.70 84  B 1 
ATOM 4316 C C   . LEU B 2 84  ? 7.349   -16.074 -14.006 1.00 63.29 84  B 1 
ATOM 4317 O O   . LEU B 2 84  ? 6.302   -16.506 -14.474 1.00 60.64 84  B 1 
ATOM 4318 C CB  . LEU B 2 84  ? 8.246   -13.801 -14.683 1.00 63.55 84  B 1 
ATOM 4319 C CG  . LEU B 2 84  ? 8.182   -12.269 -14.555 1.00 60.33 84  B 1 
ATOM 4320 C CD1 . LEU B 2 84  ? 9.046   -11.634 -15.648 1.00 58.49 84  B 1 
ATOM 4321 C CD2 . LEU B 2 84  ? 6.772   -11.712 -14.696 1.00 59.63 84  B 1 
ATOM 4322 N N   . TYR B 2 85  ? 8.403   -16.841 -13.774 1.00 65.00 85  B 1 
ATOM 4323 C CA  . TYR B 2 85  ? 8.588   -18.206 -14.274 1.00 63.67 85  B 1 
ATOM 4324 C C   . TYR B 2 85  ? 8.627   -19.273 -13.165 1.00 61.40 85  B 1 
ATOM 4325 O O   . TYR B 2 85  ? 8.726   -20.460 -13.466 1.00 55.73 85  B 1 
ATOM 4326 C CB  . TYR B 2 85  ? 9.849   -18.245 -15.145 1.00 60.59 85  B 1 
ATOM 4327 C CG  . TYR B 2 85  ? 9.863   -17.253 -16.288 1.00 59.20 85  B 1 
ATOM 4328 C CD1 . TYR B 2 85  ? 8.973   -17.423 -17.371 1.00 54.68 85  B 1 
ATOM 4329 C CD2 . TYR B 2 85  ? 10.740  -16.152 -16.278 1.00 54.82 85  B 1 
ATOM 4330 C CE1 . TYR B 2 85  ? 8.965   -16.506 -18.426 1.00 52.50 85  B 1 
ATOM 4331 C CE2 . TYR B 2 85  ? 10.732  -15.237 -17.338 1.00 52.97 85  B 1 
ATOM 4332 C CZ  . TYR B 2 85  ? 9.845   -15.410 -18.411 1.00 53.98 85  B 1 
ATOM 4333 O OH  . TYR B 2 85  ? 9.828   -14.514 -19.446 1.00 49.17 85  B 1 
ATOM 4334 N N   . GLY B 2 86  ? 8.498   -18.885 -11.901 1.00 57.35 86  B 1 
ATOM 4335 C CA  . GLY B 2 86  ? 8.710   -19.768 -10.756 1.00 55.34 86  B 1 
ATOM 4336 C C   . GLY B 2 86  ? 10.194  -20.064 -10.523 1.00 54.23 86  B 1 
ATOM 4337 O O   . GLY B 2 86  ? 11.038  -19.792 -11.369 1.00 51.42 86  B 1 
ATOM 4338 N N   . GLU B 2 87  ? 10.500  -20.616 -9.362  1.00 49.10 87  B 1 
ATOM 4339 C CA  . GLU B 2 87  ? 11.812  -21.229 -9.193  1.00 47.53 87  B 1 
ATOM 4340 C C   . GLU B 2 87  ? 11.910  -22.428 -10.142 1.00 43.75 87  B 1 
ATOM 4341 O O   . GLU B 2 87  ? 11.047  -23.318 -10.115 1.00 40.67 87  B 1 
ATOM 4342 C CB  . GLU B 2 87  ? 12.050  -21.672 -7.743  1.00 46.58 87  B 1 
ATOM 4343 C CG  . GLU B 2 87  ? 12.265  -20.491 -6.778  1.00 43.28 87  B 1 
ATOM 4344 C CD  . GLU B 2 87  ? 12.664  -20.938 -5.349  1.00 40.47 87  B 1 
ATOM 4345 O OE1 . GLU B 2 87  ? 13.250  -20.104 -4.627  1.00 38.26 87  B 1 
ATOM 4346 O OE2 . GLU B 2 87  ? 12.394  -22.107 -4.987  1.00 39.45 87  B 1 
ATOM 4347 N N   . GLU B 2 88  ? 12.928  -22.466 -10.984 1.00 38.40 88  B 1 
ATOM 4348 C CA  . GLU B 2 88  ? 13.319  -23.729 -11.604 1.00 37.65 88  B 1 
ATOM 4349 C C   . GLU B 2 88  ? 13.660  -24.700 -10.470 1.00 35.52 88  B 1 
ATOM 4350 O O   . GLU B 2 88  ? 14.569  -24.464 -9.677  1.00 33.13 88  B 1 
ATOM 4351 C CB  . GLU B 2 88  ? 14.501  -23.571 -12.577 1.00 36.32 88  B 1 
ATOM 4352 C CG  . GLU B 2 88  ? 14.095  -22.979 -13.945 1.00 33.43 88  B 1 
ATOM 4353 C CD  . GLU B 2 88  ? 15.218  -23.041 -15.000 1.00 31.70 88  B 1 
ATOM 4354 O OE1 . GLU B 2 88  ? 14.878  -22.993 -16.202 1.00 29.25 88  B 1 
ATOM 4355 O OE2 . GLU B 2 88  ? 16.408  -23.163 -14.623 1.00 31.47 88  B 1 
ATOM 4356 N N   . LYS B 2 89  ? 12.884  -25.778 -10.363 1.00 29.61 89  B 1 
ATOM 4357 C CA  . LYS B 2 89  ? 13.248  -26.941 -9.559  1.00 27.50 89  B 1 
ATOM 4358 C C   . LYS B 2 89  ? 14.269  -27.811 -10.263 1.00 26.11 89  B 1 
ATOM 4359 O O   . LYS B 2 89  ? 14.130  -27.992 -11.486 1.00 22.90 89  B 1 
ATOM 4360 C CB  . LYS B 2 89  ? 12.032  -27.800 -9.224  1.00 25.24 89  B 1 
ATOM 4361 C CG  . LYS B 2 89  ? 11.316  -27.300 -7.979  1.00 23.17 89  B 1 
ATOM 4362 C CD  . LYS B 2 89  ? 10.267  -28.343 -7.563  1.00 21.98 89  B 1 
ATOM 4363 C CE  . LYS B 2 89  ? 9.624   -27.889 -6.267  1.00 18.17 89  B 1 
ATOM 4364 N NZ  . LYS B 2 89  ? 8.632   -28.866 -5.791  1.00 17.14 89  B 1 
ATOM 4365 O OXT . LYS B 2 89  ? 15.142  -28.346 -9.520  1.00 19.03 89  B 1 
#
