# Supplementary material for: ATP-Triggered Fe(CN)2CO Synthon Transfer from the Maturase HypCD to the Active Site of Apo-[NiFe]-Hydrogenase
Source: J Am Chem Soc. 2024 Nov 4;146(45):30976–89. doi: 10.1021/jacs.4c09791 (PMC11565642; doi:10.1021/jacs.4c09791)
Supplement: Supplementary file 2 — ja4c09791_si_002.zip [file ja4c09791_si_002.zip › Supplementary Data I/AlphaFold3/EcHypC_CnHoxC_with_Fe/EcHypC_CnHoxC_with_Fe.cif]

# By using this file you agree to the legally binding terms of use found at alphafoldserver.com/output-terms
data_4c391d7a1c9e8a03
#
_entry.id 4c391d7a1c9e8a03
#
loop_
_atom_type.symbol
C  
FE 
N  
O  
S  
#
loop_
_audit_author.name
_audit_author.pdbx_ordinal
"Google DeepMind" 1 
"Isomorphic Labs" 2 
#
_audit_conform.dict_location https://raw.githubusercontent.com/ihmwg/ModelCIF/master/dist/mmcif_ma.dic
_audit_conform.dict_name     mmcif_ma.dic
_audit_conform.dict_version  1.4.5
#
loop_
_chem_comp.formula
_chem_comp.formula_weight
_chem_comp.id
_chem_comp.mon_nstd_flag
_chem_comp.name
_chem_comp.pdbx_smiles
_chem_comp.pdbx_synonyms
_chem_comp.type
"C3 H7 N O2"    89.093  ALA y ALANINE         C[C@H](N)C(O)=O                  ? "L-PEPTIDE LINKING" 
"C6 H15 N4 O2"  175.209 ARG y ARGININE        N[C@@H](CCCNC(N)=[NH2+])C(O)=O   ? "L-PEPTIDE LINKING" 
"C4 H8 N2 O3"   132.118 ASN y ASPARAGINE      N[C@@H](CC(N)=O)C(O)=O           ? "L-PEPTIDE LINKING" 
"C4 H7 N O4"    133.103 ASP y "ASPARTIC ACID" N[C@@H](CC(O)=O)C(O)=O           ? "L-PEPTIDE LINKING" 
"C3 H7 N O2 S"  121.158 CYS y CYSTEINE        N[C@@H](CS)C(O)=O                ? "L-PEPTIDE LINKING" 
Fe              55.845  FE  . "FE (III) ION"  "[Fe+3]"                         ? NON-POLYMER         
"C5 H10 N2 O3"  146.144 GLN y GLUTAMINE       N[C@@H](CCC(N)=O)C(O)=O          ? "L-PEPTIDE LINKING" 
"C5 H9 N O4"    147.129 GLU y "GLUTAMIC ACID" N[C@@H](CCC(O)=O)C(O)=O          ? "L-PEPTIDE LINKING" 
"C2 H5 N O2"    75.067  GLY y GLYCINE         NCC(O)=O                         ? "PEPTIDE LINKING"   
"C6 H10 N3 O2"  156.162 HIS y HISTIDINE       N[C@@H](Cc1c[nH]c[nH+]1)C(O)=O   ? "L-PEPTIDE LINKING" 
"C6 H13 N O2"   131.173 ILE y ISOLEUCINE      CC[C@H](C)[C@H](N)C(O)=O         ? "L-PEPTIDE LINKING" 
"C6 H13 N O2"   131.173 LEU y LEUCINE         CC(C)C[C@H](N)C(O)=O             ? "L-PEPTIDE LINKING" 
"C6 H15 N2 O2"  147.195 LYS y LYSINE          N[C@@H](CCCC[NH3+])C(O)=O        ? "L-PEPTIDE LINKING" 
"C5 H11 N O2 S" 149.211 MET y METHIONINE      CSCC[C@H](N)C(O)=O               ? "L-PEPTIDE LINKING" 
"C9 H11 N O2"   165.189 PHE y PHENYLALANINE   N[C@@H](Cc1ccccc1)C(O)=O         ? "L-PEPTIDE LINKING" 
"C5 H9 N O2"    115.130 PRO y PROLINE         OC(=O)[C@@H]1CCCN1               ? "L-PEPTIDE LINKING" 
"C3 H7 N O3"    105.093 SER y SERINE          N[C@@H](CO)C(O)=O                ? "L-PEPTIDE LINKING" 
"C4 H9 N O3"    119.119 THR y THREONINE       C[C@@H](O)[C@H](N)C(O)=O         ? "L-PEPTIDE LINKING" 
"C11 H12 N2 O2" 204.225 TRP y TRYPTOPHAN      N[C@@H](Cc1c[nH]c2ccccc12)C(O)=O ? "L-PEPTIDE LINKING" 
"C9 H11 N O3"   181.189 TYR y TYROSINE        N[C@@H](Cc1ccc(O)cc1)C(O)=O      ? "L-PEPTIDE LINKING" 
"C5 H11 N O2"   117.146 VAL y VALINE          CC(C)[C@H](N)C(O)=O              ? "L-PEPTIDE LINKING" 
#
_citation.book_publisher          ?
_citation.country                 UK
_citation.id                      primary
_citation.journal_full            Nature
_citation.journal_id_ASTM         NATUAS
_citation.journal_id_CSD          0006
_citation.journal_id_ISSN         0028-0836
_citation.journal_volume          ?
_citation.page_first              ?
_citation.page_last               ?
_citation.pdbx_database_id_DOI    ?
_citation.pdbx_database_id_PubMed ?
_citation.title                   "Accurate structure prediction of biomolecular interactions with AlphaFold 3"
_citation.year                    2024
#
loop_
_citation_author.citation_id
_citation_author.name
_citation_author.ordinal
primary "Google DeepMind" 1 
primary "Isomorphic Labs" 2 
#
loop_
_entity.id
_entity.pdbx_description
_entity.type
1 . polymer     
2 . polymer     
3 . non-polymer 
#
loop_
_entity_poly.entity_id
_entity_poly.pdbx_strand_id
_entity_poly.type
1 A polypeptide(L) 
2 B polypeptide(L) 
#
loop_
_entity_poly_seq.entity_id
_entity_poly_seq.hetero
_entity_poly_seq.mon_id
_entity_poly_seq.num
1 n MET 1   
1 n GLU 2   
1 n ARG 3   
1 n LEU 4   
1 n VAL 5   
1 n VAL 6   
1 n GLY 7   
1 n PRO 8   
1 n PHE 9   
1 n ASN 10  
1 n ARG 11  
1 n VAL 12  
1 n GLU 13  
1 n GLY 14  
1 n ASP 15  
1 n LEU 16  
1 n GLU 17  
1 n VAL 18  
1 n ASN 19  
1 n LEU 20  
1 n GLU 21  
1 n VAL 22  
1 n ALA 23  
1 n SER 24  
1 n GLY 25  
1 n ARG 26  
1 n VAL 27  
1 n CYS 28  
1 n SER 29  
1 n ALA 30  
1 n ARG 31  
1 n VAL 32  
1 n ASN 33  
1 n ALA 34  
1 n THR 35  
1 n MET 36  
1 n TYR 37  
1 n ARG 38  
1 n GLY 39  
1 n LEU 40  
1 n GLU 41  
1 n GLN 42  
1 n ILE 43  
1 n LEU 44  
1 n LEU 45  
1 n HIS 46  
1 n ARG 47  
1 n HIS 48  
1 n PRO 49  
1 n LEU 50  
1 n ASP 51  
1 n ALA 52  
1 n LEU 53  
1 n VAL 54  
1 n TYR 55  
1 n ALA 56  
1 n PRO 57  
1 n ARG 58  
1 n VAL 59  
1 n CYS 60  
1 n GLY 61  
1 n ILE 62  
1 n CYS 63  
1 n SER 64  
1 n VAL 65  
1 n SER 66  
1 n GLN 67  
1 n SER 68  
1 n VAL 69  
1 n ALA 70  
1 n ALA 71  
1 n SER 72  
1 n ARG 73  
1 n ALA 74  
1 n LEU 75  
1 n ALA 76  
1 n ASP 77  
1 n LEU 78  
1 n ALA 79  
1 n GLY 80  
1 n VAL 81  
1 n THR 82  
1 n VAL 83  
1 n PRO 84  
1 n ALA 85  
1 n ASN 86  
1 n GLY 87  
1 n MET 88  
1 n LEU 89  
1 n ALA 90  
1 n MET 91  
1 n ASN 92  
1 n LEU 93  
1 n MET 94  
1 n LEU 95  
1 n ALA 96  
1 n THR 97  
1 n GLU 98  
1 n ASN 99  
1 n LEU 100 
1 n ALA 101 
1 n ASP 102 
1 n HIS 103 
1 n LEU 104 
1 n THR 105 
1 n HIS 106 
1 n PHE 107 
1 n TYR 108 
1 n LEU 109 
1 n PHE 110 
1 n PHE 111 
1 n MET 112 
1 n PRO 113 
1 n ASP 114 
1 n PHE 115 
1 n THR 116 
1 n ARG 117 
1 n GLU 118 
1 n ILE 119 
1 n TYR 120 
1 n ALA 121 
1 n GLY 122 
1 n ARG 123 
1 n PRO 124 
1 n TRP 125 
1 n HIS 126 
1 n THR 127 
1 n ASP 128 
1 n ALA 129 
1 n THR 130 
1 n ALA 131 
1 n ARG 132 
1 n PHE 133 
1 n SER 134 
1 n PRO 135 
1 n THR 136 
1 n HIS 137 
1 n GLY 138 
1 n LYS 139 
1 n HIS 140 
1 n HIS 141 
1 n ARG 142 
1 n LEU 143 
1 n ALA 144 
1 n ILE 145 
1 n ALA 146 
1 n ALA 147 
1 n ARG 148 
1 n GLN 149 
1 n ARG 150 
1 n TRP 151 
1 n PHE 152 
1 n THR 153 
1 n LEU 154 
1 n MET 155 
1 n GLY 156 
1 n THR 157 
1 n LEU 158 
1 n GLY 159 
1 n GLY 160 
1 n LYS 161 
1 n TRP 162 
1 n PRO 163 
1 n HIS 164 
1 n THR 165 
1 n GLU 166 
1 n SER 167 
1 n VAL 168 
1 n GLN 169 
1 n PRO 170 
1 n GLY 171 
1 n GLY 172 
1 n SER 173 
1 n SER 174 
1 n ARG 175 
1 n ALA 176 
1 n ILE 177 
1 n ASP 178 
1 n ALA 179 
1 n ALA 180 
1 n GLU 181 
1 n ARG 182 
1 n VAL 183 
1 n ARG 184 
1 n LEU 185 
1 n LEU 186 
1 n GLY 187 
1 n ARG 188 
1 n VAL 189 
1 n ARG 190 
1 n GLU 191 
1 n PHE 192 
1 n ARG 193 
1 n CYS 194 
1 n PHE 195 
1 n LEU 196 
1 n GLU 197 
1 n GLN 198 
1 n THR 199 
1 n LEU 200 
1 n TYR 201 
1 n ALA 202 
1 n ALA 203 
1 n PRO 204 
1 n LEU 205 
1 n GLU 206 
1 n ASP 207 
1 n VAL 208 
1 n VAL 209 
1 n ALA 210 
1 n LEU 211 
1 n ASP 212 
1 n SER 213 
1 n GLU 214 
1 n VAL 215 
1 n ALA 216 
1 n LEU 217 
1 n TRP 218 
1 n ARG 219 
1 n TRP 220 
1 n HIS 221 
1 n ALA 222 
1 n GLN 223 
1 n ALA 224 
1 n PRO 225 
1 n GLN 226 
1 n ALA 227 
1 n GLY 228 
1 n ASP 229 
1 n LEU 230 
1 n ARG 231 
1 n CYS 232 
1 n PHE 233 
1 n LEU 234 
1 n THR 235 
1 n ILE 236 
1 n ALA 237 
1 n GLN 238 
1 n ASP 239 
1 n ALA 240 
1 n ALA 241 
1 n LEU 242 
1 n ASP 243 
1 n GLN 244 
1 n MET 245 
1 n GLY 246 
1 n PRO 247 
1 n GLY 248 
1 n PRO 249 
1 n GLY 250 
1 n THR 251 
1 n TYR 252 
1 n LEU 253 
1 n SER 254 
1 n TYR 255 
1 n GLY 256 
1 n ALA 257 
1 n TYR 258 
1 n PRO 259 
1 n GLN 260 
1 n PRO 261 
1 n GLU 262 
1 n GLY 263 
1 n GLY 264 
1 n PHE 265 
1 n CYS 266 
1 n PHE 267 
1 n ALA 268 
1 n GLN 269 
1 n GLY 270 
1 n VAL 271 
1 n TRP 272 
1 n ARG 273 
1 n SER 274 
1 n ALA 275 
1 n GLN 276 
1 n GLY 277 
1 n ARG 278 
1 n LEU 279 
1 n ASP 280 
1 n ALA 281 
1 n LEU 282 
1 n ASP 283 
1 n LEU 284 
1 n ALA 285 
1 n ALA 286 
1 n ILE 287 
1 n SER 288 
1 n GLU 289 
1 n ASP 290 
1 n ALA 291 
1 n THR 292 
1 n SER 293 
1 n ALA 294 
1 n TRP 295 
1 n LEU 296 
1 n VAL 297 
1 n ASP 298 
1 n GLN 299 
1 n GLY 300 
1 n GLY 301 
1 n ALA 302 
1 n ARG 303 
1 n HIS 304 
1 n PRO 305 
1 n ALA 306 
1 n ASN 307 
1 n GLY 308 
1 n LEU 309 
1 n THR 310 
1 n ALA 311 
1 n PRO 312 
1 n ALA 313 
1 n PRO 314 
1 n ASP 315 
1 n LYS 316 
1 n VAL 317 
1 n GLY 318 
1 n ALA 319 
1 n TYR 320 
1 n THR 321 
1 n TRP 322 
1 n ASN 323 
1 n LYS 324 
1 n ALA 325 
1 n PRO 326 
1 n ARG 327 
1 n LEU 328 
1 n ALA 329 
1 n GLY 330 
1 n ALA 331 
1 n VAL 332 
1 n LEU 333 
1 n GLU 334 
1 n THR 335 
1 n GLY 336 
1 n ALA 337 
1 n ILE 338 
1 n ALA 339 
1 n ARG 340 
1 n GLN 341 
1 n LEU 342 
1 n ALA 343 
1 n GLY 344 
1 n ALA 345 
1 n GLN 346 
1 n PRO 347 
1 n LEU 348 
1 n VAL 349 
1 n ARG 350 
1 n ASP 351 
1 n ALA 352 
1 n VAL 353 
1 n ALA 354 
1 n ARG 355 
1 n CYS 356 
1 n GLY 357 
1 n ALA 358 
1 n THR 359 
1 n VAL 360 
1 n TYR 361 
1 n THR 362 
1 n ARG 363 
1 n VAL 364 
1 n LEU 365 
1 n ALA 366 
1 n ARG 367 
1 n LEU 368 
1 n VAL 369 
1 n GLU 370 
1 n LEU 371 
1 n ALA 372 
1 n ARG 373 
1 n VAL 374 
1 n VAL 375 
1 n PRO 376 
1 n LEU 377 
1 n MET 378 
1 n GLU 379 
1 n ASP 380 
1 n TRP 381 
1 n LEU 382 
1 n GLN 383 
1 n SER 384 
1 n LEU 385 
1 n GLU 386 
1 n ILE 387 
1 n GLY 388 
1 n ALA 389 
1 n PRO 390 
1 n TYR 391 
1 n TRP 392 
1 n ALA 393 
1 n SER 394 
1 n ALA 395 
1 n HIS 396 
1 n LEU 397 
1 n PRO 398 
1 n ASP 399 
1 n GLN 400 
1 n GLY 401 
1 n ALA 402 
1 n GLY 403 
1 n VAL 404 
1 n GLY 405 
1 n LEU 406 
1 n THR 407 
1 n GLU 408 
1 n ALA 409 
1 n ALA 410 
1 n ARG 411 
1 n GLY 412 
1 n SER 413 
1 n LEU 414 
1 n GLY 415 
1 n HIS 416 
1 n TRP 417 
1 n VAL 418 
1 n SER 419 
1 n VAL 420 
1 n ARG 421 
1 n ASP 422 
1 n GLY 423 
1 n ARG 424 
1 n ILE 425 
1 n ASP 426 
1 n ASN 427 
1 n TYR 428 
1 n GLN 429 
1 n ILE 430 
1 n VAL 431 
1 n ALA 432 
1 n PRO 433 
1 n THR 434 
1 n SER 435 
1 n TRP 436 
1 n ASN 437 
1 n PHE 438 
1 n SER 439 
1 n PRO 440 
1 n ARG 441 
1 n ASP 442 
1 n ILE 443 
1 n ALA 444 
1 n GLY 445 
1 n GLN 446 
1 n PRO 447 
1 n GLY 448 
1 n ALA 449 
1 n VAL 450 
1 n GLU 451 
1 n LYS 452 
1 n ALA 453 
1 n LEU 454 
1 n GLU 455 
1 n GLY 456 
1 n ALA 457 
1 n PRO 458 
1 n VAL 459 
1 n LEU 460 
1 n GLN 461 
1 n GLY 462 
1 n GLU 463 
1 n THR 464 
1 n THR 465 
1 n PRO 466 
1 n VAL 467 
1 n ALA 468 
1 n VAL 469 
1 n GLN 470 
1 n HIS 471 
1 n ILE 472 
1 n VAL 473 
1 n ARG 474 
1 n SER 475 
1 n PHE 476 
1 n ASP 477 
1 n PRO 478 
1 n CYS 479 
1 n MET 480 
1 n VAL 481 
1 n CYS 482 
1 n THR 483 
1 n VAL 484 
1 n HIS 485 
2 n CYS 1   
2 n ILE 2   
2 n GLY 3   
2 n VAL 4   
2 n PRO 5   
2 n GLY 6   
2 n GLN 7   
2 n ILE 8   
2 n ARG 9   
2 n THR 10  
2 n ILE 11  
2 n ASP 12  
2 n GLY 13  
2 n ASN 14  
2 n GLN 15  
2 n ALA 16  
2 n LYS 17  
2 n VAL 18  
2 n ASP 19  
2 n VAL 20  
2 n CYS 21  
2 n GLY 22  
2 n ILE 23  
2 n GLN 24  
2 n ARG 25  
2 n ASP 26  
2 n VAL 27  
2 n ASP 28  
2 n LEU 29  
2 n THR 30  
2 n LEU 31  
2 n VAL 32  
2 n GLY 33  
2 n SER 34  
2 n CYS 35  
2 n ASP 36  
2 n GLU 37  
2 n ASN 38  
2 n GLY 39  
2 n GLN 40  
2 n PRO 41  
2 n ARG 42  
2 n VAL 43  
2 n GLY 44  
2 n GLN 45  
2 n TRP 46  
2 n VAL 47  
2 n LEU 48  
2 n VAL 49  
2 n HIS 50  
2 n VAL 51  
2 n GLY 52  
2 n PHE 53  
2 n ALA 54  
2 n MET 55  
2 n SER 56  
2 n VAL 57  
2 n ILE 58  
2 n ASN 59  
2 n GLU 60  
2 n ALA 61  
2 n GLU 62  
2 n ALA 63  
2 n ARG 64  
2 n ASP 65  
2 n THR 66  
2 n LEU 67  
2 n ASP 68  
2 n ALA 69  
2 n LEU 70  
2 n GLN 71  
2 n ASN 72  
2 n MET 73  
2 n PHE 74  
2 n ASP 75  
2 n VAL 76  
2 n GLU 77  
2 n PRO 78  
2 n ASP 79  
2 n VAL 80  
2 n GLY 81  
2 n ALA 82  
2 n LEU 83  
2 n LEU 84  
2 n TYR 85  
2 n GLY 86  
2 n GLU 87  
2 n GLU 88  
2 n LYS 89  
#
_ma_data.content_type "model coordinates"
_ma_data.id           1
_ma_data.name         Model
#
_ma_model_list.data_id          1
_ma_model_list.model_group_id   1
_ma_model_list.model_group_name "AlphaFold-beta-20231127 (be2c21f9-b611-4c21-bfc0-bc05c526bf76 @ 2024-05-17 07:50:14)"
_ma_model_list.model_id         1
_ma_model_list.model_name       "Top ranked model"
_ma_model_list.model_type       "Ab initio model"
_ma_model_list.ordinal_id       1
#
loop_
_ma_protocol_step.method_type
_ma_protocol_step.ordinal_id
_ma_protocol_step.protocol_id
_ma_protocol_step.step_id
"coevolution MSA" 1 1 1 
"template search" 2 1 2 
modeling          3 1 3 
#
loop_
_ma_qa_metric.id
_ma_qa_metric.mode
_ma_qa_metric.name
_ma_qa_metric.software_group_id
_ma_qa_metric.type
1 global pLDDT 1 pLDDT 
2 local  pLDDT 1 pLDDT 
#
_ma_qa_metric_global.metric_id    1
_ma_qa_metric_global.metric_value 88.57
_ma_qa_metric_global.model_id     1
_ma_qa_metric_global.ordinal_id   1
#
_ma_software_group.group_id    1
_ma_software_group.ordinal_id  1
_ma_software_group.software_id 1
#
loop_
_ma_target_entity.data_id
_ma_target_entity.entity_id
_ma_target_entity.origin
1 1 . 
1 2 . 
1 3 . 
#
loop_
_ma_target_entity_instance.asym_id
_ma_target_entity_instance.details
_ma_target_entity_instance.entity_id
A . 1 
B . 2 
C . 3 
#
loop_
_pdbx_data_usage.details
_pdbx_data_usage.id
_pdbx_data_usage.type
_pdbx_data_usage.url
;NON-COMMERCIAL USE ONLY, BY USING THIS FILE YOU AGREE TO THE TERMS OF USE FOUND
AT alphafoldserver.com/output-terms.
;
1 license    ? 
;THE INFORMATION IS NOT INTENDED FOR, HAS NOT BEEN VALIDATED FOR, AND IS NOT
APPROVED FOR CLINICAL USE. IT SHOULD NOT BE USED FOR CLINICAL PURPOSE OR RELIED
ON FOR MEDICAL OR OTHER PROFESSIONAL ADVICE. IT IS THEORETICAL MODELLING ONLY
AND CAUTION SHOULD BE EXERCISED IN ITS USE. IT IS PROVIDED "AS-IS" WITHOUT ANY
WARRANTY OF ANY KIND, WHETHER EXPRESSED OR IMPLIED. NO WARRANTY IS GIVEN THAT
USE OF THE INFORMATION SHALL NOT INFRINGE THE RIGHTS OF ANY THIRD PARTY.
;
2 disclaimer ? 
#
_pdbx_nonpoly_scheme.asym_id       C
_pdbx_nonpoly_scheme.auth_seq_num  1
_pdbx_nonpoly_scheme.entity_id     3
_pdbx_nonpoly_scheme.mon_id        FE
_pdbx_nonpoly_scheme.pdb_ins_code  .
_pdbx_nonpoly_scheme.pdb_seq_num   1
_pdbx_nonpoly_scheme.pdb_strand_id C
#
loop_
_pdbx_poly_seq_scheme.asym_id
_pdbx_poly_seq_scheme.auth_seq_num
_pdbx_poly_seq_scheme.entity_id
_pdbx_poly_seq_scheme.hetero
_pdbx_poly_seq_scheme.mon_id
_pdbx_poly_seq_scheme.pdb_ins_code
_pdbx_poly_seq_scheme.pdb_seq_num
_pdbx_poly_seq_scheme.pdb_strand_id
_pdbx_poly_seq_scheme.seq_id
A 1   1 n MET . 1   A 1   
A 2   1 n GLU . 2   A 2   
A 3   1 n ARG . 3   A 3   
A 4   1 n LEU . 4   A 4   
A 5   1 n VAL . 5   A 5   
A 6   1 n VAL . 6   A 6   
A 7   1 n GLY . 7   A 7   
A 8   1 n PRO . 8   A 8   
A 9   1 n PHE . 9   A 9   
A 10  1 n ASN . 10  A 10  
A 11  1 n ARG . 11  A 11  
A 12  1 n VAL . 12  A 12  
A 13  1 n GLU . 13  A 13  
A 14  1 n GLY . 14  A 14  
A 15  1 n ASP . 15  A 15  
A 16  1 n LEU . 16  A 16  
A 17  1 n GLU . 17  A 17  
A 18  1 n VAL . 18  A 18  
A 19  1 n ASN . 19  A 19  
A 20  1 n LEU . 20  A 20  
A 21  1 n GLU . 21  A 21  
A 22  1 n VAL . 22  A 22  
A 23  1 n ALA . 23  A 23  
A 24  1 n SER . 24  A 24  
A 25  1 n GLY . 25  A 25  
A 26  1 n ARG . 26  A 26  
A 27  1 n VAL . 27  A 27  
A 28  1 n CYS . 28  A 28  
A 29  1 n SER . 29  A 29  
A 30  1 n ALA . 30  A 30  
A 31  1 n ARG . 31  A 31  
A 32  1 n VAL . 32  A 32  
A 33  1 n ASN . 33  A 33  
A 34  1 n ALA . 34  A 34  
A 35  1 n THR . 35  A 35  
A 36  1 n MET . 36  A 36  
A 37  1 n TYR . 37  A 37  
A 38  1 n ARG . 38  A 38  
A 39  1 n GLY . 39  A 39  
A 40  1 n LEU . 40  A 40  
A 41  1 n GLU . 41  A 41  
A 42  1 n GLN . 42  A 42  
A 43  1 n ILE . 43  A 43  
A 44  1 n LEU . 44  A 44  
A 45  1 n LEU . 45  A 45  
A 46  1 n HIS . 46  A 46  
A 47  1 n ARG . 47  A 47  
A 48  1 n HIS . 48  A 48  
A 49  1 n PRO . 49  A 49  
A 50  1 n LEU . 50  A 50  
A 51  1 n ASP . 51  A 51  
A 52  1 n ALA . 52  A 52  
A 53  1 n LEU . 53  A 53  
A 54  1 n VAL . 54  A 54  
A 55  1 n TYR . 55  A 55  
A 56  1 n ALA . 56  A 56  
A 57  1 n PRO . 57  A 57  
A 58  1 n ARG . 58  A 58  
A 59  1 n VAL . 59  A 59  
A 60  1 n CYS . 60  A 60  
A 61  1 n GLY . 61  A 61  
A 62  1 n ILE . 62  A 62  
A 63  1 n CYS . 63  A 63  
A 64  1 n SER . 64  A 64  
A 65  1 n VAL . 65  A 65  
A 66  1 n SER . 66  A 66  
A 67  1 n GLN . 67  A 67  
A 68  1 n SER . 68  A 68  
A 69  1 n VAL . 69  A 69  
A 70  1 n ALA . 70  A 70  
A 71  1 n ALA . 71  A 71  
A 72  1 n SER . 72  A 72  
A 73  1 n ARG . 73  A 73  
A 74  1 n ALA . 74  A 74  
A 75  1 n LEU . 75  A 75  
A 76  1 n ALA . 76  A 76  
A 77  1 n ASP . 77  A 77  
A 78  1 n LEU . 78  A 78  
A 79  1 n ALA . 79  A 79  
A 80  1 n GLY . 80  A 80  
A 81  1 n VAL . 81  A 81  
A 82  1 n THR . 82  A 82  
A 83  1 n VAL . 83  A 83  
A 84  1 n PRO . 84  A 84  
A 85  1 n ALA . 85  A 85  
A 86  1 n ASN . 86  A 86  
A 87  1 n GLY . 87  A 87  
A 88  1 n MET . 88  A 88  
A 89  1 n LEU . 89  A 89  
A 90  1 n ALA . 90  A 90  
A 91  1 n MET . 91  A 91  
A 92  1 n ASN . 92  A 92  
A 93  1 n LEU . 93  A 93  
A 94  1 n MET . 94  A 94  
A 95  1 n LEU . 95  A 95  
A 96  1 n ALA . 96  A 96  
A 97  1 n THR . 97  A 97  
A 98  1 n GLU . 98  A 98  
A 99  1 n ASN . 99  A 99  
A 100 1 n LEU . 100 A 100 
A 101 1 n ALA . 101 A 101 
A 102 1 n ASP . 102 A 102 
A 103 1 n HIS . 103 A 103 
A 104 1 n LEU . 104 A 104 
A 105 1 n THR . 105 A 105 
A 106 1 n HIS . 106 A 106 
A 107 1 n PHE . 107 A 107 
A 108 1 n TYR . 108 A 108 
A 109 1 n LEU . 109 A 109 
A 110 1 n PHE . 110 A 110 
A 111 1 n PHE . 111 A 111 
A 112 1 n MET . 112 A 112 
A 113 1 n PRO . 113 A 113 
A 114 1 n ASP . 114 A 114 
A 115 1 n PHE . 115 A 115 
A 116 1 n THR . 116 A 116 
A 117 1 n ARG . 117 A 117 
A 118 1 n GLU . 118 A 118 
A 119 1 n ILE . 119 A 119 
A 120 1 n TYR . 120 A 120 
A 121 1 n ALA . 121 A 121 
A 122 1 n GLY . 122 A 122 
A 123 1 n ARG . 123 A 123 
A 124 1 n PRO . 124 A 124 
A 125 1 n TRP . 125 A 125 
A 126 1 n HIS . 126 A 126 
A 127 1 n THR . 127 A 127 
A 128 1 n ASP . 128 A 128 
A 129 1 n ALA . 129 A 129 
A 130 1 n THR . 130 A 130 
A 131 1 n ALA . 131 A 131 
A 132 1 n ARG . 132 A 132 
A 133 1 n PHE . 133 A 133 
A 134 1 n SER . 134 A 134 
A 135 1 n PRO . 135 A 135 
A 136 1 n THR . 136 A 136 
A 137 1 n HIS . 137 A 137 
A 138 1 n GLY . 138 A 138 
A 139 1 n LYS . 139 A 139 
A 140 1 n HIS . 140 A 140 
A 141 1 n HIS . 141 A 141 
A 142 1 n ARG . 142 A 142 
A 143 1 n LEU . 143 A 143 
A 144 1 n ALA . 144 A 144 
A 145 1 n ILE . 145 A 145 
A 146 1 n ALA . 146 A 146 
A 147 1 n ALA . 147 A 147 
A 148 1 n ARG . 148 A 148 
A 149 1 n GLN . 149 A 149 
A 150 1 n ARG . 150 A 150 
A 151 1 n TRP . 151 A 151 
A 152 1 n PHE . 152 A 152 
A 153 1 n THR . 153 A 153 
A 154 1 n LEU . 154 A 154 
A 155 1 n MET . 155 A 155 
A 156 1 n GLY . 156 A 156 
A 157 1 n THR . 157 A 157 
A 158 1 n LEU . 158 A 158 
A 159 1 n GLY . 159 A 159 
A 160 1 n GLY . 160 A 160 
A 161 1 n LYS . 161 A 161 
A 162 1 n TRP . 162 A 162 
A 163 1 n PRO . 163 A 163 
A 164 1 n HIS . 164 A 164 
A 165 1 n THR . 165 A 165 
A 166 1 n GLU . 166 A 166 
A 167 1 n SER . 167 A 167 
A 168 1 n VAL . 168 A 168 
A 169 1 n GLN . 169 A 169 
A 170 1 n PRO . 170 A 170 
A 171 1 n GLY . 171 A 171 
A 172 1 n GLY . 172 A 172 
A 173 1 n SER . 173 A 173 
A 174 1 n SER . 174 A 174 
A 175 1 n ARG . 175 A 175 
A 176 1 n ALA . 176 A 176 
A 177 1 n ILE . 177 A 177 
A 178 1 n ASP . 178 A 178 
A 179 1 n ALA . 179 A 179 
A 180 1 n ALA . 180 A 180 
A 181 1 n GLU . 181 A 181 
A 182 1 n ARG . 182 A 182 
A 183 1 n VAL . 183 A 183 
A 184 1 n ARG . 184 A 184 
A 185 1 n LEU . 185 A 185 
A 186 1 n LEU . 186 A 186 
A 187 1 n GLY . 187 A 187 
A 188 1 n ARG . 188 A 188 
A 189 1 n VAL . 189 A 189 
A 190 1 n ARG . 190 A 190 
A 191 1 n GLU . 191 A 191 
A 192 1 n PHE . 192 A 192 
A 193 1 n ARG . 193 A 193 
A 194 1 n CYS . 194 A 194 
A 195 1 n PHE . 195 A 195 
A 196 1 n LEU . 196 A 196 
A 197 1 n GLU . 197 A 197 
A 198 1 n GLN . 198 A 198 
A 199 1 n THR . 199 A 199 
A 200 1 n LEU . 200 A 200 
A 201 1 n TYR . 201 A 201 
A 202 1 n ALA . 202 A 202 
A 203 1 n ALA . 203 A 203 
A 204 1 n PRO . 204 A 204 
A 205 1 n LEU . 205 A 205 
A 206 1 n GLU . 206 A 206 
A 207 1 n ASP . 207 A 207 
A 208 1 n VAL . 208 A 208 
A 209 1 n VAL . 209 A 209 
A 210 1 n ALA . 210 A 210 
A 211 1 n LEU . 211 A 211 
A 212 1 n ASP . 212 A 212 
A 213 1 n SER . 213 A 213 
A 214 1 n GLU . 214 A 214 
A 215 1 n VAL . 215 A 215 
A 216 1 n ALA . 216 A 216 
A 217 1 n LEU . 217 A 217 
A 218 1 n TRP . 218 A 218 
A 219 1 n ARG . 219 A 219 
A 220 1 n TRP . 220 A 220 
A 221 1 n HIS . 221 A 221 
A 222 1 n ALA . 222 A 222 
A 223 1 n GLN . 223 A 223 
A 224 1 n ALA . 224 A 224 
A 225 1 n PRO . 225 A 225 
A 226 1 n GLN . 226 A 226 
A 227 1 n ALA . 227 A 227 
A 228 1 n GLY . 228 A 228 
A 229 1 n ASP . 229 A 229 
A 230 1 n LEU . 230 A 230 
A 231 1 n ARG . 231 A 231 
A 232 1 n CYS . 232 A 232 
A 233 1 n PHE . 233 A 233 
A 234 1 n LEU . 234 A 234 
A 235 1 n THR . 235 A 235 
A 236 1 n ILE . 236 A 236 
A 237 1 n ALA . 237 A 237 
A 238 1 n GLN . 238 A 238 
A 239 1 n ASP . 239 A 239 
A 240 1 n ALA . 240 A 240 
A 241 1 n ALA . 241 A 241 
A 242 1 n LEU . 242 A 242 
A 243 1 n ASP . 243 A 243 
A 244 1 n GLN . 244 A 244 
A 245 1 n MET . 245 A 245 
A 246 1 n GLY . 246 A 246 
A 247 1 n PRO . 247 A 247 
A 248 1 n GLY . 248 A 248 
A 249 1 n PRO . 249 A 249 
A 250 1 n GLY . 250 A 250 
A 251 1 n THR . 251 A 251 
A 252 1 n TYR . 252 A 252 
A 253 1 n LEU . 253 A 253 
A 254 1 n SER . 254 A 254 
A 255 1 n TYR . 255 A 255 
A 256 1 n GLY . 256 A 256 
A 257 1 n ALA . 257 A 257 
A 258 1 n TYR . 258 A 258 
A 259 1 n PRO . 259 A 259 
A 260 1 n GLN . 260 A 260 
A 261 1 n PRO . 261 A 261 
A 262 1 n GLU . 262 A 262 
A 263 1 n GLY . 263 A 263 
A 264 1 n GLY . 264 A 264 
A 265 1 n PHE . 265 A 265 
A 266 1 n CYS . 266 A 266 
A 267 1 n PHE . 267 A 267 
A 268 1 n ALA . 268 A 268 
A 269 1 n GLN . 269 A 269 
A 270 1 n GLY . 270 A 270 
A 271 1 n VAL . 271 A 271 
A 272 1 n TRP . 272 A 272 
A 273 1 n ARG . 273 A 273 
A 274 1 n SER . 274 A 274 
A 275 1 n ALA . 275 A 275 
A 276 1 n GLN . 276 A 276 
A 277 1 n GLY . 277 A 277 
A 278 1 n ARG . 278 A 278 
A 279 1 n LEU . 279 A 279 
A 280 1 n ASP . 280 A 280 
A 281 1 n ALA . 281 A 281 
A 282 1 n LEU . 282 A 282 
A 283 1 n ASP . 283 A 283 
A 284 1 n LEU . 284 A 284 
A 285 1 n ALA . 285 A 285 
A 286 1 n ALA . 286 A 286 
A 287 1 n ILE . 287 A 287 
A 288 1 n SER . 288 A 288 
A 289 1 n GLU . 289 A 289 
A 290 1 n ASP . 290 A 290 
A 291 1 n ALA . 291 A 291 
A 292 1 n THR . 292 A 292 
A 293 1 n SER . 293 A 293 
A 294 1 n ALA . 294 A 294 
A 295 1 n TRP . 295 A 295 
A 296 1 n LEU . 296 A 296 
A 297 1 n VAL . 297 A 297 
A 298 1 n ASP . 298 A 298 
A 299 1 n GLN . 299 A 299 
A 300 1 n GLY . 300 A 300 
A 301 1 n GLY . 301 A 301 
A 302 1 n ALA . 302 A 302 
A 303 1 n ARG . 303 A 303 
A 304 1 n HIS . 304 A 304 
A 305 1 n PRO . 305 A 305 
A 306 1 n ALA . 306 A 306 
A 307 1 n ASN . 307 A 307 
A 308 1 n GLY . 308 A 308 
A 309 1 n LEU . 309 A 309 
A 310 1 n THR . 310 A 310 
A 311 1 n ALA . 311 A 311 
A 312 1 n PRO . 312 A 312 
A 313 1 n ALA . 313 A 313 
A 314 1 n PRO . 314 A 314 
A 315 1 n ASP . 315 A 315 
A 316 1 n LYS . 316 A 316 
A 317 1 n VAL . 317 A 317 
A 318 1 n GLY . 318 A 318 
A 319 1 n ALA . 319 A 319 
A 320 1 n TYR . 320 A 320 
A 321 1 n THR . 321 A 321 
A 322 1 n TRP . 322 A 322 
A 323 1 n ASN . 323 A 323 
A 324 1 n LYS . 324 A 324 
A 325 1 n ALA . 325 A 325 
A 326 1 n PRO . 326 A 326 
A 327 1 n ARG . 327 A 327 
A 328 1 n LEU . 328 A 328 
A 329 1 n ALA . 329 A 329 
A 330 1 n GLY . 330 A 330 
A 331 1 n ALA . 331 A 331 
A 332 1 n VAL . 332 A 332 
A 333 1 n LEU . 333 A 333 
A 334 1 n GLU . 334 A 334 
A 335 1 n THR . 335 A 335 
A 336 1 n GLY . 336 A 336 
A 337 1 n ALA . 337 A 337 
A 338 1 n ILE . 338 A 338 
A 339 1 n ALA . 339 A 339 
A 340 1 n ARG . 340 A 340 
A 341 1 n GLN . 341 A 341 
A 342 1 n LEU . 342 A 342 
A 343 1 n ALA . 343 A 343 
A 344 1 n GLY . 344 A 344 
A 345 1 n ALA . 345 A 345 
A 346 1 n GLN . 346 A 346 
A 347 1 n PRO . 347 A 347 
A 348 1 n LEU . 348 A 348 
A 349 1 n VAL . 349 A 349 
A 350 1 n ARG . 350 A 350 
A 351 1 n ASP . 351 A 351 
A 352 1 n ALA . 352 A 352 
A 353 1 n VAL . 353 A 353 
A 354 1 n ALA . 354 A 354 
A 355 1 n ARG . 355 A 355 
A 356 1 n CYS . 356 A 356 
A 357 1 n GLY . 357 A 357 
A 358 1 n ALA . 358 A 358 
A 359 1 n THR . 359 A 359 
A 360 1 n VAL . 360 A 360 
A 361 1 n TYR . 361 A 361 
A 362 1 n THR . 362 A 362 
A 363 1 n ARG . 363 A 363 
A 364 1 n VAL . 364 A 364 
A 365 1 n LEU . 365 A 365 
A 366 1 n ALA . 366 A 366 
A 367 1 n ARG . 367 A 367 
A 368 1 n LEU . 368 A 368 
A 369 1 n VAL . 369 A 369 
A 370 1 n GLU . 370 A 370 
A 371 1 n LEU . 371 A 371 
A 372 1 n ALA . 372 A 372 
A 373 1 n ARG . 373 A 373 
A 374 1 n VAL . 374 A 374 
A 375 1 n VAL . 375 A 375 
A 376 1 n PRO . 376 A 376 
A 377 1 n LEU . 377 A 377 
A 378 1 n MET . 378 A 378 
A 379 1 n GLU . 379 A 379 
A 380 1 n ASP . 380 A 380 
A 381 1 n TRP . 381 A 381 
A 382 1 n LEU . 382 A 382 
A 383 1 n GLN . 383 A 383 
A 384 1 n SER . 384 A 384 
A 385 1 n LEU . 385 A 385 
A 386 1 n GLU . 386 A 386 
A 387 1 n ILE . 387 A 387 
A 388 1 n GLY . 388 A 388 
A 389 1 n ALA . 389 A 389 
A 390 1 n PRO . 390 A 390 
A 391 1 n TYR . 391 A 391 
A 392 1 n TRP . 392 A 392 
A 393 1 n ALA . 393 A 393 
A 394 1 n SER . 394 A 394 
A 395 1 n ALA . 395 A 395 
A 396 1 n HIS . 396 A 396 
A 397 1 n LEU . 397 A 397 
A 398 1 n PRO . 398 A 398 
A 399 1 n ASP . 399 A 399 
A 400 1 n GLN . 400 A 400 
A 401 1 n GLY . 401 A 401 
A 402 1 n ALA . 402 A 402 
A 403 1 n GLY . 403 A 403 
A 404 1 n VAL . 404 A 404 
A 405 1 n GLY . 405 A 405 
A 406 1 n LEU . 406 A 406 
A 407 1 n THR . 407 A 407 
A 408 1 n GLU . 408 A 408 
A 409 1 n ALA . 409 A 409 
A 410 1 n ALA . 410 A 410 
A 411 1 n ARG . 411 A 411 
A 412 1 n GLY . 412 A 412 
A 413 1 n SER . 413 A 413 
A 414 1 n LEU . 414 A 414 
A 415 1 n GLY . 415 A 415 
A 416 1 n HIS . 416 A 416 
A 417 1 n TRP . 417 A 417 
A 418 1 n VAL . 418 A 418 
A 419 1 n SER . 419 A 419 
A 420 1 n VAL . 420 A 420 
A 421 1 n ARG . 421 A 421 
A 422 1 n ASP . 422 A 422 
A 423 1 n GLY . 423 A 423 
A 424 1 n ARG . 424 A 424 
A 425 1 n ILE . 425 A 425 
A 426 1 n ASP . 426 A 426 
A 427 1 n ASN . 427 A 427 
A 428 1 n TYR . 428 A 428 
A 429 1 n GLN . 429 A 429 
A 430 1 n ILE . 430 A 430 
A 431 1 n VAL . 431 A 431 
A 432 1 n ALA . 432 A 432 
A 433 1 n PRO . 433 A 433 
A 434 1 n THR . 434 A 434 
A 435 1 n SER . 435 A 435 
A 436 1 n TRP . 436 A 436 
A 437 1 n ASN . 437 A 437 
A 438 1 n PHE . 438 A 438 
A 439 1 n SER . 439 A 439 
A 440 1 n PRO . 440 A 440 
A 441 1 n ARG . 441 A 441 
A 442 1 n ASP . 442 A 442 
A 443 1 n ILE . 443 A 443 
A 444 1 n ALA . 444 A 444 
A 445 1 n GLY . 445 A 445 
A 446 1 n GLN . 446 A 446 
A 447 1 n PRO . 447 A 447 
A 448 1 n GLY . 448 A 448 
A 449 1 n ALA . 449 A 449 
A 450 1 n VAL . 450 A 450 
A 451 1 n GLU . 451 A 451 
A 452 1 n LYS . 452 A 452 
A 453 1 n ALA . 453 A 453 
A 454 1 n LEU . 454 A 454 
A 455 1 n GLU . 455 A 455 
A 456 1 n GLY . 456 A 456 
A 457 1 n ALA . 457 A 457 
A 458 1 n PRO . 458 A 458 
A 459 1 n VAL . 459 A 459 
A 460 1 n LEU . 460 A 460 
A 461 1 n GLN . 461 A 461 
A 462 1 n GLY . 462 A 462 
A 463 1 n GLU . 463 A 463 
A 464 1 n THR . 464 A 464 
A 465 1 n THR . 465 A 465 
A 466 1 n PRO . 466 A 466 
A 467 1 n VAL . 467 A 467 
A 468 1 n ALA . 468 A 468 
A 469 1 n VAL . 469 A 469 
A 470 1 n GLN . 470 A 470 
A 471 1 n HIS . 471 A 471 
A 472 1 n ILE . 472 A 472 
A 473 1 n VAL . 473 A 473 
A 474 1 n ARG . 474 A 474 
A 475 1 n SER . 475 A 475 
A 476 1 n PHE . 476 A 476 
A 477 1 n ASP . 477 A 477 
A 478 1 n PRO . 478 A 478 
A 479 1 n CYS . 479 A 479 
A 480 1 n MET . 480 A 480 
A 481 1 n VAL . 481 A 481 
A 482 1 n CYS . 482 A 482 
A 483 1 n THR . 483 A 483 
A 484 1 n VAL . 484 A 484 
A 485 1 n HIS . 485 A 485 
B 1   2 n CYS . 1   B 1   
B 2   2 n ILE . 2   B 2   
B 3   2 n GLY . 3   B 3   
B 4   2 n VAL . 4   B 4   
B 5   2 n PRO . 5   B 5   
B 6   2 n GLY . 6   B 6   
B 7   2 n GLN . 7   B 7   
B 8   2 n ILE . 8   B 8   
B 9   2 n ARG . 9   B 9   
B 10  2 n THR . 10  B 10  
B 11  2 n ILE . 11  B 11  
B 12  2 n ASP . 12  B 12  
B 13  2 n GLY . 13  B 13  
B 14  2 n ASN . 14  B 14  
B 15  2 n GLN . 15  B 15  
B 16  2 n ALA . 16  B 16  
B 17  2 n LYS . 17  B 17  
B 18  2 n VAL . 18  B 18  
B 19  2 n ASP . 19  B 19  
B 20  2 n VAL . 20  B 20  
B 21  2 n CYS . 21  B 21  
B 22  2 n GLY . 22  B 22  
B 23  2 n ILE . 23  B 23  
B 24  2 n GLN . 24  B 24  
B 25  2 n ARG . 25  B 25  
B 26  2 n ASP . 26  B 26  
B 27  2 n VAL . 27  B 27  
B 28  2 n ASP . 28  B 28  
B 29  2 n LEU . 29  B 29  
B 30  2 n THR . 30  B 30  
B 31  2 n LEU . 31  B 31  
B 32  2 n VAL . 32  B 32  
B 33  2 n GLY . 33  B 33  
B 34  2 n SER . 34  B 34  
B 35  2 n CYS . 35  B 35  
B 36  2 n ASP . 36  B 36  
B 37  2 n GLU . 37  B 37  
B 38  2 n ASN . 38  B 38  
B 39  2 n GLY . 39  B 39  
B 40  2 n GLN . 40  B 40  
B 41  2 n PRO . 41  B 41  
B 42  2 n ARG . 42  B 42  
B 43  2 n VAL . 43  B 43  
B 44  2 n GLY . 44  B 44  
B 45  2 n GLN . 45  B 45  
B 46  2 n TRP . 46  B 46  
B 47  2 n VAL . 47  B 47  
B 48  2 n LEU . 48  B 48  
B 49  2 n VAL . 49  B 49  
B 50  2 n HIS . 50  B 50  
B 51  2 n VAL . 51  B 51  
B 52  2 n GLY . 52  B 52  
B 53  2 n PHE . 53  B 53  
B 54  2 n ALA . 54  B 54  
B 55  2 n MET . 55  B 55  
B 56  2 n SER . 56  B 56  
B 57  2 n VAL . 57  B 57  
B 58  2 n ILE . 58  B 58  
B 59  2 n ASN . 59  B 59  
B 60  2 n GLU . 60  B 60  
B 61  2 n ALA . 61  B 61  
B 62  2 n GLU . 62  B 62  
B 63  2 n ALA . 63  B 63  
B 64  2 n ARG . 64  B 64  
B 65  2 n ASP . 65  B 65  
B 66  2 n THR . 66  B 66  
B 67  2 n LEU . 67  B 67  
B 68  2 n ASP . 68  B 68  
B 69  2 n ALA . 69  B 69  
B 70  2 n LEU . 70  B 70  
B 71  2 n GLN . 71  B 71  
B 72  2 n ASN . 72  B 72  
B 73  2 n MET . 73  B 73  
B 74  2 n PHE . 74  B 74  
B 75  2 n ASP . 75  B 75  
B 76  2 n VAL . 76  B 76  
B 77  2 n GLU . 77  B 77  
B 78  2 n PRO . 78  B 78  
B 79  2 n ASP . 79  B 79  
B 80  2 n VAL . 80  B 80  
B 81  2 n GLY . 81  B 81  
B 82  2 n ALA . 82  B 82  
B 83  2 n LEU . 83  B 83  
B 84  2 n LEU . 84  B 84  
B 85  2 n TYR . 85  B 85  
B 86  2 n GLY . 86  B 86  
B 87  2 n GLU . 87  B 87  
B 88  2 n GLU . 88  B 88  
B 89  2 n LYS . 89  B 89  
#
_software.classification other
_software.date           ?
_software.description    "Structure prediction"
_software.name           AlphaFold
_software.pdbx_ordinal   1
_software.type           package
_software.version        "AlphaFold-beta-20231127 (be2c21f9-b611-4c21-bfc0-bc05c526bf76 @ 2024-05-17 07:50:14)"
#
loop_
_struct_asym.entity_id
_struct_asym.id
1 A 
2 B 
3 C 
#
loop_
_atom_site.group_PDB
_atom_site.id
_atom_site.type_symbol
_atom_site.label_atom_id
_atom_site.label_alt_id
_atom_site.label_comp_id
_atom_site.label_asym_id
_atom_site.label_entity_id
_atom_site.label_seq_id
_atom_site.pdbx_PDB_ins_code
_atom_site.Cartn_x
_atom_site.Cartn_y
_atom_site.Cartn_z
_atom_site.occupancy
_atom_site.B_iso_or_equiv
_atom_site.auth_seq_id
_atom_site.auth_asym_id
_atom_site.pdbx_PDB_model_num
ATOM   1    N  N   . MET A 1 1   ? -9.126  -6.186  34.819  1.00 62.28 1   A 1 
ATOM   2    C  CA  . MET A 1 1   ? -8.792  -5.901  33.414  1.00 74.00 1   A 1 
ATOM   3    C  C   . MET A 1 1   ? -9.722  -6.735  32.575  1.00 77.51 1   A 1 
ATOM   4    O  O   . MET A 1 1   ? -9.785  -7.938  32.803  1.00 72.04 1   A 1 
ATOM   5    C  CB  . MET A 1 1   ? -7.338  -6.242  33.082  1.00 69.09 1   A 1 
ATOM   6    C  CG  . MET A 1 1   ? -6.374  -5.140  33.508  1.00 63.40 1   A 1 
ATOM   7    S  SD  . MET A 1 1   ? -4.638  -5.609  33.328  1.00 58.66 1   A 1 
ATOM   8    C  CE  . MET A 1 1   ? -3.822  -4.029  33.641  1.00 50.91 1   A 1 
ATOM   9    N  N   . GLU A 1 2   ? -10.485 -6.115  31.693  1.00 72.81 2   A 1 
ATOM   10   C  CA  . GLU A 1 2   ? -11.254 -6.829  30.687  1.00 78.71 2   A 1 
ATOM   11   C  C   . GLU A 1 2   ? -10.370 -7.052  29.466  1.00 82.08 2   A 1 
ATOM   12   O  O   . GLU A 1 2   ? -9.639  -6.152  29.044  1.00 78.37 2   A 1 
ATOM   13   C  CB  . GLU A 1 2   ? -12.542 -6.079  30.326  1.00 73.57 2   A 1 
ATOM   14   C  CG  . GLU A 1 2   ? -13.676 -6.450  31.283  1.00 65.00 2   A 1 
ATOM   15   C  CD  . GLU A 1 2   ? -14.993 -5.702  31.007  1.00 60.21 2   A 1 
ATOM   16   O  OE1 . GLU A 1 2   ? -16.055 -6.246  31.402  1.00 53.40 2   A 1 
ATOM   17   O  OE2 . GLU A 1 2   ? -14.928 -4.591  30.455  1.00 57.57 2   A 1 
ATOM   18   N  N   . ARG A 1 3   ? -10.401 -8.269  28.924  1.00 74.80 3   A 1 
ATOM   19   C  CA  . ARG A 1 3   ? -9.834  -8.562  27.614  1.00 77.63 3   A 1 
ATOM   20   C  C   . ARG A 1 3   ? -10.907 -8.326  26.565  1.00 79.80 3   A 1 
ATOM   21   O  O   . ARG A 1 3   ? -11.948 -8.972  26.607  1.00 78.19 3   A 1 
ATOM   22   C  CB  . ARG A 1 3   ? -9.286  -9.989  27.538  1.00 75.05 3   A 1 
ATOM   23   C  CG  . ARG A 1 3   ? -7.779  -10.003 27.784  1.00 67.08 3   A 1 
ATOM   24   C  CD  . ARG A 1 3   ? -7.246  -11.425 27.647  1.00 64.45 3   A 1 
ATOM   25   N  NE  . ARG A 1 3   ? -5.773  -11.444 27.723  1.00 57.17 3   A 1 
ATOM   26   C  CZ  . ARG A 1 3   ? -5.004  -12.514 27.635  1.00 51.18 3   A 1 
ATOM   27   N  NH1 . ARG A 1 3   ? -5.502  -13.715 27.511  1.00 46.44 3   A 1 
ATOM   28   N  NH2 . ARG A 1 3   ? -3.714  -12.368 27.676  1.00 42.86 3   A 1 
ATOM   29   N  N   . LEU A 1 4   ? -10.617 -7.435  25.649  1.00 76.93 4   A 1 
ATOM   30   C  CA  . LEU A 1 4   ? -11.450 -7.184  24.493  1.00 77.82 4   A 1 
ATOM   31   C  C   . LEU A 1 4   ? -10.687 -7.672  23.260  1.00 79.18 4   A 1 
ATOM   32   O  O   . LEU A 1 4   ? -9.605  -7.168  22.954  1.00 78.06 4   A 1 
ATOM   33   C  CB  . LEU A 1 4   ? -11.798 -5.681  24.433  1.00 75.28 4   A 1 
ATOM   34   C  CG  . LEU A 1 4   ? -13.147 -5.427  23.750  1.00 69.81 4   A 1 
ATOM   35   C  CD1 . LEU A 1 4   ? -14.288 -5.449  24.763  1.00 65.65 4   A 1 
ATOM   36   C  CD2 . LEU A 1 4   ? -13.153 -4.056  23.077  1.00 67.12 4   A 1 
ATOM   37   N  N   . VAL A 1 5   ? -11.239 -8.664  22.587  1.00 74.17 5   A 1 
ATOM   38   C  CA  . VAL A 1 5   ? -10.732 -9.073  21.271  1.00 73.35 5   A 1 
ATOM   39   C  C   . VAL A 1 5   ? -11.472 -8.240  20.242  1.00 72.52 5   A 1 
ATOM   40   O  O   . VAL A 1 5   ? -12.684 -8.359  20.091  1.00 70.70 5   A 1 
ATOM   41   C  CB  . VAL A 1 5   ? -10.895 -10.582 21.023  1.00 70.62 5   A 1 
ATOM   42   C  CG1 . VAL A 1 5   ? -10.288 -10.970 19.676  1.00 64.18 5   A 1 
ATOM   43   C  CG2 . VAL A 1 5   ? -10.194 -11.389 22.122  1.00 66.63 5   A 1 
ATOM   44   N  N   . VAL A 1 6   ? -10.753 -7.346  19.577  1.00 70.08 6   A 1 
ATOM   45   C  CA  . VAL A 1 6   ? -11.285 -6.515  18.506  1.00 68.45 6   A 1 
ATOM   46   C  C   . VAL A 1 6   ? -10.825 -7.111  17.195  1.00 68.20 6   A 1 
ATOM   47   O  O   . VAL A 1 6   ? -9.655  -7.000  16.815  1.00 64.28 6   A 1 
ATOM   48   C  CB  . VAL A 1 6   ? -10.871 -5.042  18.642  1.00 65.06 6   A 1 
ATOM   49   C  CG1 . VAL A 1 6   ? -11.556 -4.195  17.584  1.00 59.40 6   A 1 
ATOM   50   C  CG2 . VAL A 1 6   ? -11.270 -4.490  20.016  1.00 60.20 6   A 1 
ATOM   51   N  N   . GLY A 1 7   ? -11.747 -7.764  16.532  1.00 62.78 7   A 1 
ATOM   52   C  CA  . GLY A 1 7   ? -11.456 -8.413  15.273  1.00 61.23 7   A 1 
ATOM   53   C  C   . GLY A 1 7   ? -12.286 -9.671  15.079  1.00 63.83 7   A 1 
ATOM   54   O  O   . GLY A 1 7   ? -13.057 -10.067 15.954  1.00 59.80 7   A 1 
ATOM   55   N  N   . PRO A 1 8   ? -12.137 -10.310 13.918  1.00 51.91 8   A 1 
ATOM   56   C  CA  . PRO A 1 8   ? -11.251 -9.862  12.856  1.00 52.37 8   A 1 
ATOM   57   C  C   . PRO A 1 8   ? -11.723 -8.518  12.299  1.00 55.11 8   A 1 
ATOM   58   O  O   . PRO A 1 8   ? -12.919 -8.299  12.130  1.00 53.04 8   A 1 
ATOM   59   C  CB  . PRO A 1 8   ? -11.287 -10.969 11.816  1.00 48.16 8   A 1 
ATOM   60   C  CG  . PRO A 1 8   ? -12.686 -11.539 12.006  1.00 47.30 8   A 1 
ATOM   61   C  CD  . PRO A 1 8   ? -12.922 -11.418 13.501  1.00 50.02 8   A 1 
ATOM   62   N  N   . PHE A 1 9   ? -10.801 -7.612  12.039  1.00 57.61 9   A 1 
ATOM   63   C  CA  . PHE A 1 9   ? -11.142 -6.310  11.478  1.00 57.39 9   A 1 
ATOM   64   C  C   . PHE A 1 9   ? -11.837 -6.463  10.125  1.00 57.51 9   A 1 
ATOM   65   O  O   . PHE A 1 9   ? -12.899 -5.891  9.923   1.00 53.49 9   A 1 
ATOM   66   C  CB  . PHE A 1 9   ? -9.907  -5.410  11.423  1.00 54.62 9   A 1 
ATOM   67   C  CG  . PHE A 1 9   ? -9.734  -4.513  12.629  1.00 53.37 9   A 1 
ATOM   68   C  CD1 . PHE A 1 9   ? -10.362 -3.260  12.664  1.00 49.62 9   A 1 
ATOM   69   C  CD2 . PHE A 1 9   ? -8.953  -4.921  13.722  1.00 50.25 9   A 1 
ATOM   70   C  CE1 . PHE A 1 9   ? -10.203 -2.404  13.776  1.00 48.56 9   A 1 
ATOM   71   C  CE2 . PHE A 1 9   ? -8.798  -4.077  14.829  1.00 48.10 9   A 1 
ATOM   72   C  CZ  . PHE A 1 9   ? -9.426  -2.822  14.855  1.00 48.64 9   A 1 
ATOM   73   N  N   . ASN A 1 10  ? -11.343 -7.309  9.239   1.00 51.87 10  A 1 
ATOM   74   C  CA  . ASN A 1 10  ? -12.175 -7.895  8.194   1.00 50.86 10  A 1 
ATOM   75   C  C   . ASN A 1 10  ? -11.787 -9.352  7.950   1.00 52.17 10  A 1 
ATOM   76   O  O   . ASN A 1 10  ? -10.623 -9.656  7.697   1.00 48.19 10  A 1 
ATOM   77   C  CB  . ASN A 1 10  ? -12.093 -7.067  6.919   1.00 45.48 10  A 1 
ATOM   78   C  CG  . ASN A 1 10  ? -13.009 -7.624  5.850   1.00 41.00 10  A 1 
ATOM   79   O  OD1 . ASN A 1 10  ? -13.839 -8.486  6.063   1.00 37.96 10  A 1 
ATOM   80   N  ND2 . ASN A 1 10  ? -12.860 -7.157  4.647   1.00 36.78 10  A 1 
ATOM   81   N  N   . ARG A 1 11  ? -12.772 -10.245 8.000   1.00 46.57 11  A 1 
ATOM   82   C  CA  . ARG A 1 11  ? -12.569 -11.691 7.897   1.00 45.48 11  A 1 
ATOM   83   C  C   . ARG A 1 11  ? -12.544 -12.218 6.466   1.00 46.94 11  A 1 
ATOM   84   O  O   . ARG A 1 11  ? -12.470 -13.420 6.310   1.00 43.90 11  A 1 
ATOM   85   C  CB  . ARG A 1 11  ? -13.584 -12.452 8.761   1.00 40.77 11  A 1 
ATOM   86   C  CG  . ARG A 1 11  ? -12.884 -13.279 9.847   1.00 36.29 11  A 1 
ATOM   87   C  CD  . ARG A 1 11  ? -13.871 -14.117 10.639  1.00 34.67 11  A 1 
ATOM   88   N  NE  . ARG A 1 11  ? -13.176 -14.909 11.659  1.00 31.51 11  A 1 
ATOM   89   C  CZ  . ARG A 1 11  ? -13.688 -15.849 12.438  1.00 28.61 11  A 1 
ATOM   90   N  NH1 . ARG A 1 11  ? -14.962 -16.131 12.428  1.00 28.42 11  A 1 
ATOM   91   N  NH2 . ARG A 1 11  ? -12.918 -16.530 13.237  1.00 27.28 11  A 1 
ATOM   92   N  N   . VAL A 1 12  ? -12.642 -11.376 5.435   1.00 45.99 12  A 1 
ATOM   93   C  CA  . VAL A 1 12  ? -12.542 -11.918 4.070   1.00 45.72 12  A 1 
ATOM   94   C  C   . VAL A 1 12  ? -11.177 -12.538 3.857   1.00 48.39 12  A 1 
ATOM   95   O  O   . VAL A 1 12  ? -11.107 -13.626 3.297   1.00 44.91 12  A 1 
ATOM   96   C  CB  . VAL A 1 12  ? -12.905 -10.925 2.966   1.00 39.77 12  A 1 
ATOM   97   C  CG1 . VAL A 1 12  ? -12.690 -11.532 1.584   1.00 35.48 12  A 1 
ATOM   98   C  CG2 . VAL A 1 12  ? -14.389 -10.573 3.104   1.00 36.01 12  A 1 
ATOM   99   N  N   . GLU A 1 13  ? -10.142 -11.949 4.433   1.00 49.96 13  A 1 
ATOM   100  C  CA  . GLU A 1 13  ? -8.819  -12.558 4.493   1.00 49.00 13  A 1 
ATOM   101  C  C   . GLU A 1 13  ? -8.419  -13.011 5.907   1.00 50.46 13  A 1 
ATOM   102  O  O   . GLU A 1 13  ? -7.340  -13.540 6.100   1.00 47.11 13  A 1 
ATOM   103  C  CB  . GLU A 1 13  ? -7.794  -11.604 3.888   1.00 45.33 13  A 1 
ATOM   104  C  CG  . GLU A 1 13  ? -8.038  -11.425 2.383   1.00 41.53 13  A 1 
ATOM   105  C  CD  . GLU A 1 13  ? -7.019  -10.517 1.716   1.00 38.64 13  A 1 
ATOM   106  O  OE1 . GLU A 1 13  ? -7.252  -10.211 0.530   1.00 36.16 13  A 1 
ATOM   107  O  OE2 . GLU A 1 13  ? -6.050  -10.079 2.353   1.00 36.94 13  A 1 
ATOM   108  N  N   . GLY A 1 14  ? -9.247  -12.814 6.931   1.00 51.26 14  A 1 
ATOM   109  C  CA  . GLY A 1 14  ? -8.915  -13.178 8.314   1.00 50.72 14  A 1 
ATOM   110  C  C   . GLY A 1 14  ? -7.762  -12.378 8.930   1.00 54.52 14  A 1 
ATOM   111  O  O   . GLY A 1 14  ? -7.295  -12.709 10.016  1.00 51.15 14  A 1 
ATOM   112  N  N   . ASP A 1 15  ? -7.328  -11.349 8.242   1.00 63.74 15  A 1 
ATOM   113  C  CA  . ASP A 1 15  ? -5.973  -10.840 8.247   1.00 63.96 15  A 1 
ATOM   114  C  C   . ASP A 1 15  ? -5.535  -10.094 9.511   1.00 67.59 15  A 1 
ATOM   115  O  O   . ASP A 1 15  ? -4.342  -10.050 9.815   1.00 64.83 15  A 1 
ATOM   116  C  CB  . ASP A 1 15  ? -5.843  -9.899  7.053   1.00 58.13 15  A 1 
ATOM   117  C  CG  . ASP A 1 15  ? -5.400  -10.543 5.756   1.00 53.01 15  A 1 
ATOM   118  O  OD1 . ASP A 1 15  ? -5.001  -11.720 5.768   1.00 48.42 15  A 1 
ATOM   119  O  OD2 . ASP A 1 15  ? -5.354  -9.788  4.760   1.00 46.60 15  A 1 
ATOM   120  N  N   . LEU A 1 16  ? -6.452  -9.434  10.243  1.00 73.96 16  A 1 
ATOM   121  C  CA  . LEU A 1 16  ? -6.061  -8.619  11.381  1.00 75.80 16  A 1 
ATOM   122  C  C   . LEU A 1 16  ? -6.942  -8.889  12.585  1.00 77.01 16  A 1 
ATOM   123  O  O   . LEU A 1 16  ? -8.124  -8.557  12.606  1.00 76.21 16  A 1 
ATOM   124  C  CB  . LEU A 1 16  ? -6.054  -7.130  10.986  1.00 74.81 16  A 1 
ATOM   125  C  CG  . LEU A 1 16  ? -5.249  -6.278  11.979  1.00 72.97 16  A 1 
ATOM   126  C  CD1 . LEU A 1 16  ? -3.766  -6.251  11.609  1.00 68.25 16  A 1 
ATOM   127  C  CD2 . LEU A 1 16  ? -5.746  -4.829  11.979  1.00 69.51 16  A 1 
ATOM   128  N  N   . GLU A 1 17  ? -6.316  -9.391  13.649  1.00 82.54 17  A 1 
ATOM   129  C  CA  . GLU A 1 17  ? -6.908  -9.511  14.972  1.00 83.09 17  A 1 
ATOM   130  C  C   . GLU A 1 17  ? -6.132  -8.645  15.964  1.00 85.38 17  A 1 
ATOM   131  O  O   . GLU A 1 17  ? -4.898  -8.651  15.994  1.00 84.74 17  A 1 
ATOM   132  C  CB  . GLU A 1 17  ? -6.942  -10.987 15.385  1.00 79.51 17  A 1 
ATOM   133  C  CG  . GLU A 1 17  ? -7.905  -11.221 16.552  1.00 70.12 17  A 1 
ATOM   134  C  CD  . GLU A 1 17  ? -7.788  -12.636 17.138  1.00 66.77 17  A 1 
ATOM   135  O  OE1 . GLU A 1 17  ? -8.023  -12.757 18.363  1.00 60.13 17  A 1 
ATOM   136  O  OE2 . GLU A 1 17  ? -7.412  -13.564 16.397  1.00 59.90 17  A 1 
ATOM   137  N  N   . VAL A 1 18  ? -6.844  -7.875  16.777  1.00 86.97 18  A 1 
ATOM   138  C  CA  . VAL A 1 18  ? -6.241  -7.030  17.808  1.00 87.59 18  A 1 
ATOM   139  C  C   . VAL A 1 18  ? -6.779  -7.452  19.168  1.00 87.91 18  A 1 
ATOM   140  O  O   . VAL A 1 18  ? -7.939  -7.226  19.500  1.00 87.12 18  A 1 
ATOM   141  C  CB  . VAL A 1 18  ? -6.470  -5.533  17.540  1.00 86.93 18  A 1 
ATOM   142  C  CG1 . VAL A 1 18  ? -5.729  -4.689  18.576  1.00 83.02 18  A 1 
ATOM   143  C  CG2 . VAL A 1 18  ? -5.944  -5.127  16.158  1.00 83.14 18  A 1 
ATOM   144  N  N   . ASN A 1 19  ? -5.900  -8.022  19.984  1.00 90.00 19  A 1 
ATOM   145  C  CA  . ASN A 1 19  ? -6.185  -8.362  21.366  1.00 90.13 19  A 1 
ATOM   146  C  C   . ASN A 1 19  ? -5.847  -7.171  22.262  1.00 91.27 19  A 1 
ATOM   147  O  O   . ASN A 1 19  ? -4.688  -6.791  22.379  1.00 90.81 19  A 1 
ATOM   148  C  CB  . ASN A 1 19  ? -5.411  -9.633  21.734  1.00 88.08 19  A 1 
ATOM   149  C  CG  . ASN A 1 19  ? -6.129  -10.874 21.230  1.00 77.62 19  A 1 
ATOM   150  O  OD1 . ASN A 1 19  ? -7.194  -11.183 21.711  1.00 68.16 19  A 1 
ATOM   151  N  ND2 . ASN A 1 19  ? -5.592  -11.591 20.277  1.00 66.58 19  A 1 
ATOM   152  N  N   . LEU A 1 20  ? -6.857  -6.603  22.923  1.00 91.69 20  A 1 
ATOM   153  C  CA  . LEU A 1 20  ? -6.719  -5.462  23.820  1.00 91.49 20  A 1 
ATOM   154  C  C   . LEU A 1 20  ? -6.876  -5.899  25.275  1.00 91.71 20  A 1 
ATOM   155  O  O   . LEU A 1 20  ? -7.802  -6.631  25.624  1.00 90.70 20  A 1 
ATOM   156  C  CB  . LEU A 1 20  ? -7.759  -4.392  23.470  1.00 90.41 20  A 1 
ATOM   157  C  CG  . LEU A 1 20  ? -7.703  -3.862  22.021  1.00 88.90 20  A 1 
ATOM   158  C  CD1 . LEU A 1 20  ? -8.846  -2.879  21.808  1.00 86.95 20  A 1 
ATOM   159  C  CD2 . LEU A 1 20  ? -6.393  -3.145  21.725  1.00 86.91 20  A 1 
ATOM   160  N  N   . GLU A 1 21  ? -6.024  -5.378  26.154  1.00 93.11 21  A 1 
ATOM   161  C  CA  . GLU A 1 21  ? -6.284  -5.332  27.586  1.00 93.27 21  A 1 
ATOM   162  C  C   . GLU A 1 21  ? -6.808  -3.952  27.955  1.00 93.69 21  A 1 
ATOM   163  O  O   . GLU A 1 21  ? -6.122  -2.943  27.752  1.00 92.83 21  A 1 
ATOM   164  C  CB  . GLU A 1 21  ? -5.041  -5.708  28.397  1.00 92.56 21  A 1 
ATOM   165  C  CG  . GLU A 1 21  ? -4.758  -7.211  28.314  1.00 84.03 21  A 1 
ATOM   166  C  CD  . GLU A 1 21  ? -3.593  -7.681  29.201  1.00 77.70 21  A 1 
ATOM   167  O  OE1 . GLU A 1 21  ? -3.277  -8.894  29.117  1.00 69.71 21  A 1 
ATOM   168  O  OE2 . GLU A 1 21  ? -3.038  -6.851  29.953  1.00 70.54 21  A 1 
ATOM   169  N  N   . VAL A 1 22  ? -8.015  -3.907  28.513  1.00 92.47 22  A 1 
ATOM   170  C  CA  . VAL A 1 22  ? -8.688  -2.666  28.892  1.00 92.39 22  A 1 
ATOM   171  C  C   . VAL A 1 22  ? -8.768  -2.568  30.411  1.00 92.33 22  A 1 
ATOM   172  O  O   . VAL A 1 22  ? -9.173  -3.503  31.103  1.00 91.28 22  A 1 
ATOM   173  C  CB  . VAL A 1 22  ? -10.077 -2.555  28.228  1.00 91.05 22  A 1 
ATOM   174  C  CG1 . VAL A 1 22  ? -10.729 -1.202  28.526  1.00 87.79 22  A 1 
ATOM   175  C  CG2 . VAL A 1 22  ? -9.978  -2.707  26.702  1.00 88.27 22  A 1 
ATOM   176  N  N   . ALA A 1 23  ? -8.385  -1.395  30.940  1.00 92.67 23  A 1 
ATOM   177  C  CA  . ALA A 1 23  ? -8.570  -1.048  32.339  1.00 92.33 23  A 1 
ATOM   178  C  C   . ALA A 1 23  ? -8.986  0.416   32.470  1.00 93.01 23  A 1 
ATOM   179  O  O   . ALA A 1 23  ? -8.466  1.297   31.788  1.00 91.52 23  A 1 
ATOM   180  C  CB  . ALA A 1 23  ? -7.291  -1.360  33.122  1.00 90.11 23  A 1 
ATOM   181  N  N   . SER A 1 24  ? -9.947  0.694   33.361  1.00 91.73 24  A 1 
ATOM   182  C  CA  . SER A 1 24  ? -10.449 2.052   33.627  1.00 92.07 24  A 1 
ATOM   183  C  C   . SER A 1 24  ? -10.894 2.811   32.355  1.00 93.18 24  A 1 
ATOM   184  O  O   . SER A 1 24  ? -10.645 4.004   32.214  1.00 90.73 24  A 1 
ATOM   185  C  CB  . SER A 1 24  ? -9.430  2.848   34.451  1.00 89.72 24  A 1 
ATOM   186  O  OG  . SER A 1 24  ? -9.037  2.121   35.597  1.00 79.57 24  A 1 
ATOM   187  N  N   . GLY A 1 25  ? -11.508 2.097   31.398  1.00 92.50 25  A 1 
ATOM   188  C  CA  . GLY A 1 25  ? -11.999 2.671   30.145  1.00 92.92 25  A 1 
ATOM   189  C  C   . GLY A 1 25  ? -10.904 3.078   29.152  1.00 94.18 25  A 1 
ATOM   190  O  O   . GLY A 1 25  ? -11.152 3.904   28.277  1.00 92.71 25  A 1 
ATOM   191  N  N   . ARG A 1 26  ? -9.697  2.531   29.295  1.00 94.68 26  A 1 
ATOM   192  C  CA  . ARG A 1 26  ? -8.580  2.758   28.364  1.00 95.21 26  A 1 
ATOM   193  C  C   . ARG A 1 26  ? -7.837  1.464   28.064  1.00 95.21 26  A 1 
ATOM   194  O  O   . ARG A 1 26  ? -7.728  0.590   28.922  1.00 93.91 26  A 1 
ATOM   195  C  CB  . ARG A 1 26  ? -7.608  3.812   28.911  1.00 94.65 26  A 1 
ATOM   196  C  CG  . ARG A 1 26  ? -8.240  5.209   28.962  1.00 90.35 26  A 1 
ATOM   197  C  CD  . ARG A 1 26  ? -7.195  6.258   29.348  1.00 86.83 26  A 1 
ATOM   198  N  NE  . ARG A 1 26  ? -7.764  7.612   29.366  1.00 81.10 26  A 1 
ATOM   199  C  CZ  . ARG A 1 26  ? -7.373  8.667   28.655  1.00 76.05 26  A 1 
ATOM   200  N  NH1 . ARG A 1 26  ? -6.358  8.611   27.839  1.00 66.72 26  A 1 
ATOM   201  N  NH2 . ARG A 1 26  ? -7.995  9.795   28.756  1.00 69.77 26  A 1 
ATOM   202  N  N   . VAL A 1 27  ? -7.272  1.393   26.872  1.00 95.52 27  A 1 
ATOM   203  C  CA  . VAL A 1 27  ? -6.363  0.315   26.482  1.00 95.50 27  A 1 
ATOM   204  C  C   . VAL A 1 27  ? -5.065  0.435   27.284  1.00 95.91 27  A 1 
ATOM   205  O  O   . VAL A 1 27  ? -4.408  1.464   27.257  1.00 95.64 27  A 1 
ATOM   206  C  CB  . VAL A 1 27  ? -6.084  0.349   24.971  1.00 94.97 27  A 1 
ATOM   207  C  CG1 . VAL A 1 27  ? -5.103  -0.746  24.552  1.00 93.58 27  A 1 
ATOM   208  C  CG2 . VAL A 1 27  ? -7.379  0.156   24.174  1.00 93.74 27  A 1 
ATOM   209  N  N   . CYS A 1 28  ? -4.698  -0.625  27.991  1.00 94.88 28  A 1 
ATOM   210  C  CA  . CYS A 1 28  ? -3.444  -0.721  28.733  1.00 94.60 28  A 1 
ATOM   211  C  C   . CYS A 1 28  ? -2.347  -1.424  27.930  1.00 95.57 28  A 1 
ATOM   212  O  O   . CYS A 1 28  ? -1.187  -1.056  28.019  1.00 94.66 28  A 1 
ATOM   213  C  CB  . CYS A 1 28  ? -3.687  -1.488  30.042  1.00 92.49 28  A 1 
ATOM   214  S  SG  . CYS A 1 28  ? -4.665  -0.469  31.164  1.00 80.89 28  A 1 
ATOM   215  N  N   . SER A 1 29  ? -2.723  -2.445  27.164  1.00 95.36 29  A 1 
ATOM   216  C  CA  . SER A 1 29  ? -1.825  -3.137  26.243  1.00 95.29 29  A 1 
ATOM   217  C  C   . SER A 1 29  ? -2.601  -3.625  25.035  1.00 95.30 29  A 1 
ATOM   218  O  O   . SER A 1 29  ? -3.797  -3.893  25.111  1.00 94.35 29  A 1 
ATOM   219  C  CB  . SER A 1 29  ? -1.060  -4.262  26.957  1.00 93.86 29  A 1 
ATOM   220  O  OG  . SER A 1 29  ? -1.789  -5.468  27.037  1.00 85.55 29  A 1 
ATOM   221  N  N   . ALA A 1 30  ? -1.904  -3.756  23.916  1.00 95.23 30  A 1 
ATOM   222  C  CA  . ALA A 1 30  ? -2.434  -4.336  22.707  1.00 95.29 30  A 1 
ATOM   223  C  C   . ALA A 1 30  ? -1.468  -5.388  22.159  1.00 95.56 30  A 1 
ATOM   224  O  O   . ALA A 1 30  ? -0.246  -5.263  22.298  1.00 95.05 30  A 1 
ATOM   225  C  CB  . ALA A 1 30  ? -2.721  -3.232  21.693  1.00 94.34 30  A 1 
ATOM   226  N  N   . ARG A 1 31  ? -2.008  -6.435  21.539  1.00 93.96 31  A 1 
ATOM   227  C  CA  . ARG A 1 31  ? -1.272  -7.395  20.728  1.00 93.73 31  A 1 
ATOM   228  C  C   . ARG A 1 31  ? -1.947  -7.500  19.378  1.00 92.81 31  A 1 
ATOM   229  O  O   . ARG A 1 31  ? -3.148  -7.730  19.320  1.00 91.11 31  A 1 
ATOM   230  C  CB  . ARG A 1 31  ? -1.207  -8.770  21.410  1.00 93.50 31  A 1 
ATOM   231  C  CG  . ARG A 1 31  ? -0.375  -8.733  22.688  1.00 90.30 31  A 1 
ATOM   232  C  CD  . ARG A 1 31  ? -0.276  -10.139 23.280  1.00 87.46 31  A 1 
ATOM   233  N  NE  . ARG A 1 31  ? 0.513   -10.144 24.510  1.00 82.08 31  A 1 
ATOM   234  C  CZ  . ARG A 1 31  ? 0.988   -11.212 25.122  1.00 76.24 31  A 1 
ATOM   235  N  NH1 . ARG A 1 31  ? 0.752   -12.410 24.671  1.00 66.14 31  A 1 
ATOM   236  N  NH2 . ARG A 1 31  ? 1.716   -11.087 26.199  1.00 70.82 31  A 1 
ATOM   237  N  N   . VAL A 1 32  ? -1.174  -7.324  18.337  1.00 92.33 32  A 1 
ATOM   238  C  CA  . VAL A 1 32  ? -1.662  -7.369  16.968  1.00 91.56 32  A 1 
ATOM   239  C  C   . VAL A 1 32  ? -1.243  -8.697  16.347  1.00 90.82 32  A 1 
ATOM   240  O  O   . VAL A 1 32  ? -0.048  -8.969  16.224  1.00 89.05 32  A 1 
ATOM   241  C  CB  . VAL A 1 32  ? -1.144  -6.162  16.160  1.00 90.48 32  A 1 
ATOM   242  C  CG1 . VAL A 1 32  ? -1.643  -6.217  14.722  1.00 84.21 32  A 1 
ATOM   243  C  CG2 . VAL A 1 32  ? -1.638  -4.848  16.787  1.00 84.96 32  A 1 
ATOM   244  N  N   . ASN A 1 33  ? -2.225  -9.503  15.985  1.00 86.34 33  A 1 
ATOM   245  C  CA  . ASN A 1 33  ? -2.030  -10.657 15.128  1.00 84.06 33  A 1 
ATOM   246  C  C   . ASN A 1 33  ? -2.356  -10.236 13.702  1.00 83.13 33  A 1 
ATOM   247  O  O   . ASN A 1 33  ? -3.519  -10.027 13.358  1.00 79.73 33  A 1 
ATOM   248  C  CB  . ASN A 1 33  ? -2.885  -11.834 15.612  1.00 80.66 33  A 1 
ATOM   249  C  CG  . ASN A 1 33  ? -2.625  -13.085 14.786  1.00 75.73 33  A 1 
ATOM   250  O  OD1 . ASN A 1 33  ? -1.648  -13.177 14.069  1.00 69.21 33  A 1 
ATOM   251  N  ND2 . ASN A 1 33  ? -3.470  -14.076 14.900  1.00 70.15 33  A 1 
ATOM   252  N  N   . ALA A 1 34  ? -1.320  -10.059 12.903  1.00 77.90 34  A 1 
ATOM   253  C  CA  . ALA A 1 34  ? -1.424  -9.764  11.495  1.00 74.49 34  A 1 
ATOM   254  C  C   . ALA A 1 34  ? -0.990  -11.019 10.734  1.00 73.55 34  A 1 
ATOM   255  O  O   . ALA A 1 34  ? 0.186   -11.390 10.788  1.00 68.77 34  A 1 
ATOM   256  C  CB  . ALA A 1 34  ? -0.555  -8.541  11.183  1.00 70.38 34  A 1 
ATOM   257  N  N   . THR A 1 35  ? -1.918  -11.657 10.026  1.00 66.95 35  A 1 
ATOM   258  C  CA  . THR A 1 35  ? -1.592  -12.758 9.122   1.00 64.23 35  A 1 
ATOM   259  C  C   . THR A 1 35  ? -0.789  -12.227 7.943   1.00 64.35 35  A 1 
ATOM   260  O  O   . THR A 1 35  ? -1.293  -11.792 6.911   1.00 59.30 35  A 1 
ATOM   261  C  CB  . THR A 1 35  ? -2.838  -13.540 8.670   1.00 58.36 35  A 1 
ATOM   262  O  OG1 . THR A 1 35  ? -3.952  -12.700 8.605   1.00 51.87 35  A 1 
ATOM   263  C  CG2 . THR A 1 35  ? -3.185  -14.659 9.641   1.00 49.98 35  A 1 
ATOM   264  N  N   . MET A 1 36  ? 0.511   -12.197 8.119   1.00 60.32 36  A 1 
ATOM   265  C  CA  . MET A 1 36  ? 1.462   -11.988 7.053   1.00 59.08 36  A 1 
ATOM   266  C  C   . MET A 1 36  ? 1.996   -13.331 6.624   1.00 60.60 36  A 1 
ATOM   267  O  O   . MET A 1 36  ? 2.847   -13.920 7.287   1.00 56.12 36  A 1 
ATOM   268  C  CB  . MET A 1 36  ? 2.587   -11.038 7.461   1.00 53.81 36  A 1 
ATOM   269  C  CG  . MET A 1 36  ? 2.294   -9.626  6.978   1.00 50.51 36  A 1 
ATOM   270  S  SD  . MET A 1 36  ? 3.703   -8.496  7.072   1.00 47.75 36  A 1 
ATOM   271  C  CE  . MET A 1 36  ? 4.961   -9.480  6.238   1.00 43.63 36  A 1 
ATOM   272  N  N   . TYR A 1 37  ? 1.524   -13.776 5.480   1.00 61.10 37  A 1 
ATOM   273  C  CA  . TYR A 1 37  ? 2.011   -14.981 4.845   1.00 59.29 37  A 1 
ATOM   274  C  C   . TYR A 1 37  ? 3.448   -14.756 4.394   1.00 62.12 37  A 1 
ATOM   275  O  O   . TYR A 1 37  ? 3.745   -13.864 3.603   1.00 56.65 37  A 1 
ATOM   276  C  CB  . TYR A 1 37  ? 1.101   -15.356 3.686   1.00 52.26 37  A 1 
ATOM   277  C  CG  . TYR A 1 37  ? -0.306  -15.567 4.179   1.00 47.04 37  A 1 
ATOM   278  C  CD1 . TYR A 1 37  ? -0.631  -16.725 4.909   1.00 42.28 37  A 1 
ATOM   279  C  CD2 . TYR A 1 37  ? -1.271  -14.558 4.015   1.00 41.14 37  A 1 
ATOM   280  C  CE1 . TYR A 1 37  ? -1.900  -16.878 5.478   1.00 37.33 37  A 1 
ATOM   281  C  CE2 . TYR A 1 37  ? -2.548  -14.704 4.583   1.00 37.41 37  A 1 
ATOM   282  C  CZ  . TYR A 1 37  ? -2.857  -15.865 5.317   1.00 37.05 37  A 1 
ATOM   283  O  OH  . TYR A 1 37  ? -4.077  -16.009 5.885   1.00 32.21 37  A 1 
ATOM   284  N  N   . ARG A 1 38  ? 4.351   -15.590 4.908   1.00 62.03 38  A 1 
ATOM   285  C  CA  . ARG A 1 38  ? 5.757   -15.655 4.512   1.00 62.32 38  A 1 
ATOM   286  C  C   . ARG A 1 38  ? 6.028   -16.821 3.574   1.00 66.19 38  A 1 
ATOM   287  O  O   . ARG A 1 38  ? 7.173   -17.047 3.197   1.00 62.15 38  A 1 
ATOM   288  C  CB  . ARG A 1 38  ? 6.642   -15.698 5.756   1.00 57.04 38  A 1 
ATOM   289  C  CG  . ARG A 1 38  ? 6.590   -14.380 6.526   1.00 54.03 38  A 1 
ATOM   290  C  CD  . ARG A 1 38  ? 7.527   -14.464 7.721   1.00 51.98 38  A 1 
ATOM   291  N  NE  . ARG A 1 38  ? 7.688   -13.153 8.367   1.00 49.15 38  A 1 
ATOM   292  C  CZ  . ARG A 1 38  ? 8.766   -12.386 8.309   1.00 43.73 38  A 1 
ATOM   293  N  NH1 . ARG A 1 38  ? 9.825   -12.698 7.622   1.00 40.89 38  A 1 
ATOM   294  N  NH2 . ARG A 1 38  ? 8.808   -11.266 8.967   1.00 40.57 38  A 1 
ATOM   295  N  N   . GLY A 1 39  ? 4.992   -17.518 3.143   1.00 67.45 39  A 1 
ATOM   296  C  CA  . GLY A 1 39  ? 5.095   -18.651 2.227   1.00 67.06 39  A 1 
ATOM   297  C  C   . GLY A 1 39  ? 5.856   -18.343 0.948   1.00 72.02 39  A 1 
ATOM   298  O  O   . GLY A 1 39  ? 6.573   -19.199 0.436   1.00 69.83 39  A 1 
ATOM   299  N  N   . LEU A 1 40  ? 5.821   -17.088 0.461   1.00 73.17 40  A 1 
ATOM   300  C  CA  . LEU A 1 40  ? 6.631   -16.672 -0.683  1.00 74.93 40  A 1 
ATOM   301  C  C   . LEU A 1 40  ? 8.131   -16.900 -0.463  1.00 77.89 40  A 1 
ATOM   302  O  O   . LEU A 1 40  ? 8.824   -17.335 -1.381  1.00 76.79 40  A 1 
ATOM   303  C  CB  . LEU A 1 40  ? 6.360   -15.191 -0.974  1.00 72.20 40  A 1 
ATOM   304  C  CG  . LEU A 1 40  ? 7.093   -14.696 -2.227  1.00 67.30 40  A 1 
ATOM   305  C  CD1 . LEU A 1 40  ? 6.515   -15.298 -3.505  1.00 63.83 40  A 1 
ATOM   306  C  CD2 . LEU A 1 40  ? 7.005   -13.178 -2.333  1.00 63.48 40  A 1 
ATOM   307  N  N   . GLU A 1 41  ? 8.635   -16.626 0.739   1.00 80.09 41  A 1 
ATOM   308  C  CA  . GLU A 1 41  ? 10.048  -16.792 1.089   1.00 79.84 41  A 1 
ATOM   309  C  C   . GLU A 1 41  ? 10.481  -18.263 1.017   1.00 81.81 41  A 1 
ATOM   310  O  O   . GLU A 1 41  ? 11.650  -18.553 0.762   1.00 80.80 41  A 1 
ATOM   311  C  CB  . GLU A 1 41  ? 10.302  -16.232 2.501   1.00 77.71 41  A 1 
ATOM   312  C  CG  . GLU A 1 41  ? 9.938   -14.744 2.667   1.00 75.74 41  A 1 
ATOM   313  C  CD  . GLU A 1 41  ? 10.225  -14.194 4.082   1.00 73.52 41  A 1 
ATOM   314  O  OE1 . GLU A 1 41  ? 10.583  -13.000 4.210   1.00 66.72 41  A 1 
ATOM   315  O  OE2 . GLU A 1 41  ? 10.100  -14.932 5.082   1.00 68.55 41  A 1 
ATOM   316  N  N   . GLN A 1 42  ? 9.534   -19.196 1.196   1.00 79.62 42  A 1 
ATOM   317  C  CA  . GLN A 1 42  ? 9.769   -20.633 1.081   1.00 79.45 42  A 1 
ATOM   318  C  C   . GLN A 1 42  ? 9.546   -21.151 -0.347  1.00 82.01 42  A 1 
ATOM   319  O  O   . GLN A 1 42  ? 10.336  -21.952 -0.840  1.00 80.51 42  A 1 
ATOM   320  C  CB  . GLN A 1 42  ? 8.872   -21.384 2.062   1.00 75.65 42  A 1 
ATOM   321  C  CG  . GLN A 1 42  ? 9.161   -21.021 3.525   1.00 68.61 42  A 1 
ATOM   322  C  CD  . GLN A 1 42  ? 8.409   -21.921 4.497   1.00 62.75 42  A 1 
ATOM   323  O  OE1 . GLN A 1 42  ? 7.742   -22.871 4.134   1.00 56.69 42  A 1 
ATOM   324  N  NE2 . GLN A 1 42  ? 8.498   -21.673 5.781   1.00 53.73 42  A 1 
ATOM   325  N  N   . ILE A 1 43  ? 8.528   -20.647 -1.049  1.00 80.85 43  A 1 
ATOM   326  C  CA  . ILE A 1 43  ? 8.226   -21.036 -2.434  1.00 80.88 43  A 1 
ATOM   327  C  C   . ILE A 1 43  ? 9.376   -20.693 -3.383  1.00 83.93 43  A 1 
ATOM   328  O  O   . ILE A 1 43  ? 9.649   -21.451 -4.316  1.00 83.20 43  A 1 
ATOM   329  C  CB  . ILE A 1 43  ? 6.925   -20.363 -2.907  1.00 76.71 43  A 1 
ATOM   330  C  CG1 . ILE A 1 43  ? 5.728   -21.004 -2.192  1.00 69.47 43  A 1 
ATOM   331  C  CG2 . ILE A 1 43  ? 6.716   -20.456 -4.427  1.00 67.23 43  A 1 
ATOM   332  C  CD1 . ILE A 1 43  ? 4.461   -20.161 -2.334  1.00 62.73 43  A 1 
ATOM   333  N  N   . LEU A 1 44  ? 10.028  -19.548 -3.160  1.00 86.12 44  A 1 
ATOM   334  C  CA  . LEU A 1 44  ? 11.111  -19.086 -4.014  1.00 88.95 44  A 1 
ATOM   335  C  C   . LEU A 1 44  ? 12.422  -19.858 -3.809  1.00 90.76 44  A 1 
ATOM   336  O  O   . LEU A 1 44  ? 13.302  -19.800 -4.671  1.00 90.46 44  A 1 
ATOM   337  C  CB  . LEU A 1 44  ? 11.304  -17.576 -3.836  1.00 89.66 44  A 1 
ATOM   338  C  CG  . LEU A 1 44  ? 10.168  -16.718 -4.425  1.00 89.72 44  A 1 
ATOM   339  C  CD1 . LEU A 1 44  ? 10.461  -15.244 -4.162  1.00 88.41 44  A 1 
ATOM   340  C  CD2 . LEU A 1 44  ? 10.017  -16.897 -5.935  1.00 88.25 44  A 1 
ATOM   341  N  N   . LEU A 1 45  ? 12.562  -20.609 -2.709  1.00 89.52 45  A 1 
ATOM   342  C  CA  . LEU A 1 45  ? 13.742  -21.430 -2.450  1.00 90.04 45  A 1 
ATOM   343  C  C   . LEU A 1 45  ? 13.983  -22.430 -3.584  1.00 90.97 45  A 1 
ATOM   344  O  O   . LEU A 1 45  ? 13.073  -23.115 -4.052  1.00 89.16 45  A 1 
ATOM   345  C  CB  . LEU A 1 45  ? 13.603  -22.120 -1.081  1.00 88.10 45  A 1 
ATOM   346  C  CG  . LEU A 1 45  ? 14.508  -21.502 -0.009  1.00 81.15 45  A 1 
ATOM   347  C  CD1 . LEU A 1 45  ? 13.760  -21.275 1.295   1.00 76.64 45  A 1 
ATOM   348  C  CD2 . LEU A 1 45  ? 15.694  -22.423 0.293   1.00 76.90 45  A 1 
ATOM   349  N  N   . HIS A 1 46  ? 15.219  -22.503 -4.034  1.00 92.19 46  A 1 
ATOM   350  C  CA  . HIS A 1 46  ? 15.685  -23.373 -5.119  1.00 94.09 46  A 1 
ATOM   351  C  C   . HIS A 1 46  ? 15.074  -23.106 -6.506  1.00 95.37 46  A 1 
ATOM   352  O  O   . HIS A 1 46  ? 15.324  -23.863 -7.447  1.00 93.74 46  A 1 
ATOM   353  C  CB  . HIS A 1 46  ? 15.564  -24.853 -4.716  1.00 92.69 46  A 1 
ATOM   354  C  CG  . HIS A 1 46  ? 16.126  -25.172 -3.365  1.00 90.39 46  A 1 
ATOM   355  N  ND1 . HIS A 1 46  ? 15.462  -25.116 -2.171  1.00 78.15 46  A 1 
ATOM   356  C  CD2 . HIS A 1 46  ? 17.421  -25.543 -3.078  1.00 77.06 46  A 1 
ATOM   357  C  CE1 . HIS A 1 46  ? 16.320  -25.449 -1.181  1.00 79.22 46  A 1 
ATOM   358  N  NE2 . HIS A 1 46  ? 17.508  -25.717 -1.707  1.00 80.56 46  A 1 
ATOM   359  N  N   . ARG A 1 47  ? 14.314  -22.022 -6.671  1.00 94.68 47  A 1 
ATOM   360  C  CA  . ARG A 1 47  ? 13.809  -21.576 -7.972  1.00 94.77 47  A 1 
ATOM   361  C  C   . ARG A 1 47  ? 14.829  -20.712 -8.709  1.00 96.44 47  A 1 
ATOM   362  O  O   . ARG A 1 47  ? 15.847  -20.291 -8.155  1.00 96.30 47  A 1 
ATOM   363  C  CB  . ARG A 1 47  ? 12.466  -20.856 -7.813  1.00 93.30 47  A 1 
ATOM   364  C  CG  . ARG A 1 47  ? 11.375  -21.820 -7.349  1.00 90.06 47  A 1 
ATOM   365  C  CD  . ARG A 1 47  ? 10.009  -21.126 -7.362  1.00 86.00 47  A 1 
ATOM   366  N  NE  . ARG A 1 47  ? 8.935   -22.050 -7.019  1.00 82.90 47  A 1 
ATOM   367  C  CZ  . ARG A 1 47  ? 8.025   -22.556 -7.823  1.00 79.70 47  A 1 
ATOM   368  N  NH1 . ARG A 1 47  ? 7.995   -22.312 -9.103  1.00 72.01 47  A 1 
ATOM   369  N  NH2 . ARG A 1 47  ? 7.100   -23.340 -7.332  1.00 75.19 47  A 1 
ATOM   370  N  N   . HIS A 1 48  ? 14.535  -20.462 -9.987  1.00 96.40 48  A 1 
ATOM   371  C  CA  . HIS A 1 48  ? 15.315  -19.510 -10.761 1.00 96.81 48  A 1 
ATOM   372  C  C   . HIS A 1 48  ? 15.092  -18.082 -10.226 1.00 97.18 48  A 1 
ATOM   373  O  O   . HIS A 1 48  ? 13.950  -17.743 -9.912  1.00 96.93 48  A 1 
ATOM   374  C  CB  . HIS A 1 48  ? 14.923  -19.627 -12.241 1.00 96.65 48  A 1 
ATOM   375  C  CG  . HIS A 1 48  ? 15.836  -18.831 -13.139 1.00 95.24 48  A 1 
ATOM   376  N  ND1 . HIS A 1 48  ? 15.647  -17.543 -13.560 1.00 86.93 48  A 1 
ATOM   377  C  CD2 . HIS A 1 48  ? 17.052  -19.234 -13.635 1.00 86.93 48  A 1 
ATOM   378  C  CE1 . HIS A 1 48  ? 16.723  -17.176 -14.289 1.00 88.32 48  A 1 
ATOM   379  N  NE2 . HIS A 1 48  ? 17.591  -18.181 -14.355 1.00 89.15 48  A 1 
ATOM   380  N  N   . PRO A 1 49  ? 16.113  -17.220 -10.147 1.00 97.53 49  A 1 
ATOM   381  C  CA  . PRO A 1 49  ? 15.958  -15.874 -9.592  1.00 97.64 49  A 1 
ATOM   382  C  C   . PRO A 1 49  ? 14.843  -15.037 -10.237 1.00 97.41 49  A 1 
ATOM   383  O  O   . PRO A 1 49  ? 14.161  -14.284 -9.550  1.00 96.89 49  A 1 
ATOM   384  C  CB  . PRO A 1 49  ? 17.326  -15.210 -9.763  1.00 97.59 49  A 1 
ATOM   385  C  CG  . PRO A 1 49  ? 18.293  -16.382 -9.731  1.00 96.54 49  A 1 
ATOM   386  C  CD  . PRO A 1 49  ? 17.510  -17.509 -10.403 1.00 97.70 49  A 1 
ATOM   387  N  N   . LEU A 1 50  ? 14.619  -15.196 -11.548 1.00 97.29 50  A 1 
ATOM   388  C  CA  . LEU A 1 50  ? 13.543  -14.492 -12.260 1.00 96.46 50  A 1 
ATOM   389  C  C   . LEU A 1 50  ? 12.135  -14.888 -11.789 1.00 95.51 50  A 1 
ATOM   390  O  O   . LEU A 1 50  ? 11.208  -14.100 -11.971 1.00 94.05 50  A 1 
ATOM   391  C  CB  . LEU A 1 50  ? 13.675  -14.720 -13.772 1.00 96.13 50  A 1 
ATOM   392  C  CG  . LEU A 1 50  ? 14.864  -13.999 -14.430 1.00 94.48 50  A 1 
ATOM   393  C  CD1 . LEU A 1 50  ? 14.985  -14.423 -15.889 1.00 92.24 50  A 1 
ATOM   394  C  CD2 . LEU A 1 50  ? 14.709  -12.467 -14.401 1.00 91.57 50  A 1 
ATOM   395  N  N   . ASP A 1 51  ? 11.945  -16.046 -11.153 1.00 95.22 51  A 1 
ATOM   396  C  CA  . ASP A 1 51  ? 10.648  -16.451 -10.608 1.00 94.05 51  A 1 
ATOM   397  C  C   . ASP A 1 51  ? 10.173  -15.491 -9.508  1.00 93.62 51  A 1 
ATOM   398  O  O   . ASP A 1 51  ? 8.975   -15.357 -9.288  1.00 92.41 51  A 1 
ATOM   399  C  CB  . ASP A 1 51  ? 10.686  -17.893 -10.079 1.00 93.01 51  A 1 
ATOM   400  C  CG  . ASP A 1 51  ? 10.803  -18.986 -11.144 1.00 91.24 51  A 1 
ATOM   401  O  OD1 . ASP A 1 51  ? 10.801  -18.665 -12.350 1.00 88.96 51  A 1 
ATOM   402  O  OD2 . ASP A 1 51  ? 10.871  -20.175 -10.739 1.00 88.13 51  A 1 
ATOM   403  N  N   . ALA A 1 52  ? 11.077  -14.738 -8.868  1.00 94.43 52  A 1 
ATOM   404  C  CA  . ALA A 1 52  ? 10.710  -13.696 -7.914  1.00 94.69 52  A 1 
ATOM   405  C  C   . ALA A 1 52  ? 9.769   -12.641 -8.527  1.00 94.42 52  A 1 
ATOM   406  O  O   . ALA A 1 52  ? 8.817   -12.218 -7.874  1.00 93.49 52  A 1 
ATOM   407  C  CB  . ALA A 1 52  ? 11.987  -13.043 -7.369  1.00 94.86 52  A 1 
ATOM   408  N  N   . LEU A 1 53  ? 9.974   -12.282 -9.803  1.00 94.38 53  A 1 
ATOM   409  C  CA  . LEU A 1 53  ? 9.101   -11.341 -10.520 1.00 94.05 53  A 1 
ATOM   410  C  C   . LEU A 1 53  ? 7.733   -11.942 -10.871 1.00 92.73 53  A 1 
ATOM   411  O  O   . LEU A 1 53  ? 6.788   -11.194 -11.108 1.00 90.48 53  A 1 
ATOM   412  C  CB  . LEU A 1 53  ? 9.797   -10.859 -11.798 1.00 94.37 53  A 1 
ATOM   413  C  CG  . LEU A 1 53  ? 10.968  -9.896  -11.541 1.00 93.86 53  A 1 
ATOM   414  C  CD1 . LEU A 1 53  ? 11.742  -9.694  -12.847 1.00 92.58 53  A 1 
ATOM   415  C  CD2 . LEU A 1 53  ? 10.472  -8.530  -11.068 1.00 92.23 53  A 1 
ATOM   416  N  N   . VAL A 1 54  ? 7.618   -13.266 -10.907 1.00 90.66 54  A 1 
ATOM   417  C  CA  . VAL A 1 54  ? 6.364   -13.970 -11.200 1.00 88.02 54  A 1 
ATOM   418  C  C   . VAL A 1 54  ? 5.532   -14.138 -9.932  1.00 87.18 54  A 1 
ATOM   419  O  O   . VAL A 1 54  ? 4.329   -13.887 -9.940  1.00 85.07 54  A 1 
ATOM   420  C  CB  . VAL A 1 54  ? 6.651   -15.340 -11.855 1.00 86.46 54  A 1 
ATOM   421  C  CG1 . VAL A 1 54  ? 5.359   -16.091 -12.181 1.00 82.17 54  A 1 
ATOM   422  C  CG2 . VAL A 1 54  ? 7.443   -15.176 -13.155 1.00 83.15 54  A 1 
ATOM   423  N  N   . TYR A 1 55  ? 6.165   -14.546 -8.829  1.00 87.81 55  A 1 
ATOM   424  C  CA  . TYR A 1 55  ? 5.473   -14.870 -7.587  1.00 86.84 55  A 1 
ATOM   425  C  C   . TYR A 1 55  ? 5.262   -13.661 -6.667  1.00 86.88 55  A 1 
ATOM   426  O  O   . TYR A 1 55  ? 4.168   -13.502 -6.124  1.00 85.16 55  A 1 
ATOM   427  C  CB  . TYR A 1 55  ? 6.198   -16.014 -6.878  1.00 85.45 55  A 1 
ATOM   428  C  CG  . TYR A 1 55  ? 6.033   -17.360 -7.566  1.00 83.75 55  A 1 
ATOM   429  C  CD1 . TYR A 1 55  ? 4.861   -18.115 -7.362  1.00 79.36 55  A 1 
ATOM   430  C  CD2 . TYR A 1 55  ? 7.029   -17.854 -8.430  1.00 78.82 55  A 1 
ATOM   431  C  CE1 . TYR A 1 55  ? 4.683   -19.338 -8.027  1.00 76.47 55  A 1 
ATOM   432  C  CE2 . TYR A 1 55  ? 6.854   -19.076 -9.104  1.00 75.27 55  A 1 
ATOM   433  C  CZ  . TYR A 1 55  ? 5.674   -19.817 -8.902  1.00 77.08 55  A 1 
ATOM   434  O  OH  . TYR A 1 55  ? 5.491   -20.995 -9.571  1.00 74.88 55  A 1 
ATOM   435  N  N   . ALA A 1 56  ? 6.242   -12.769 -6.510  1.00 87.30 56  A 1 
ATOM   436  C  CA  . ALA A 1 56  ? 6.156   -11.650 -5.574  1.00 86.63 56  A 1 
ATOM   437  C  C   . ALA A 1 56  ? 4.934   -10.729 -5.795  1.00 86.57 56  A 1 
ATOM   438  O  O   . ALA A 1 56  ? 4.230   -10.444 -4.822  1.00 84.65 56  A 1 
ATOM   439  C  CB  . ALA A 1 56  ? 7.482   -10.869 -5.562  1.00 86.26 56  A 1 
ATOM   440  N  N   . PRO A 1 57  ? 4.594   -10.303 -7.029  1.00 86.23 57  A 1 
ATOM   441  C  CA  . PRO A 1 57  ? 3.409   -9.481  -7.258  1.00 84.53 57  A 1 
ATOM   442  C  C   . PRO A 1 57  ? 2.098   -10.229 -6.978  1.00 83.67 57  A 1 
ATOM   443  O  O   . PRO A 1 57  ? 1.129   -9.605  -6.565  1.00 80.67 57  A 1 
ATOM   444  C  CB  . PRO A 1 57  ? 3.497   -9.026  -8.719  1.00 83.68 57  A 1 
ATOM   445  C  CG  . PRO A 1 57  ? 4.374   -10.074 -9.381  1.00 84.20 57  A 1 
ATOM   446  C  CD  . PRO A 1 57  ? 5.340   -10.464 -8.268  1.00 86.90 57  A 1 
ATOM   447  N  N   . ARG A 1 58  ? 2.064   -11.546 -7.159  1.00 81.90 58  A 1 
ATOM   448  C  CA  . ARG A 1 58  ? 0.851   -12.356 -6.953  1.00 78.78 58  A 1 
ATOM   449  C  C   . ARG A 1 58  ? 0.518   -12.555 -5.466  1.00 77.95 58  A 1 
ATOM   450  O  O   . ARG A 1 58  ? -0.641  -12.696 -5.125  1.00 75.23 58  A 1 
ATOM   451  C  CB  . ARG A 1 58  ? 0.985   -13.706 -7.669  1.00 76.81 58  A 1 
ATOM   452  C  CG  . ARG A 1 58  ? 1.013   -13.523 -9.194  1.00 73.32 58  A 1 
ATOM   453  C  CD  . ARG A 1 58  ? 1.154   -14.857 -9.916  1.00 71.08 58  A 1 
ATOM   454  N  NE  . ARG A 1 58  ? 1.081   -14.673 -11.371 1.00 69.30 58  A 1 
ATOM   455  C  CZ  . ARG A 1 58  ? 1.006   -15.620 -12.303 1.00 66.65 58  A 1 
ATOM   456  N  NH1 . ARG A 1 58  ? 1.127   -16.874 -12.017 1.00 59.99 58  A 1 
ATOM   457  N  NH2 . ARG A 1 58  ? 0.780   -15.309 -13.526 1.00 62.53 58  A 1 
ATOM   458  N  N   . VAL A 1 59  ? 1.517   -12.510 -4.606  1.00 75.43 59  A 1 
ATOM   459  C  CA  . VAL A 1 59  ? 1.324   -12.653 -3.156  1.00 73.42 59  A 1 
ATOM   460  C  C   . VAL A 1 59  ? 0.736   -11.388 -2.522  1.00 74.03 59  A 1 
ATOM   461  O  O   . VAL A 1 59  ? -0.023  -11.476 -1.558  1.00 69.89 59  A 1 
ATOM   462  C  CB  . VAL A 1 59  ? 2.641   -13.065 -2.487  1.00 69.30 59  A 1 
ATOM   463  C  CG1 . VAL A 1 59  ? 2.549   -13.100 -0.960  1.00 62.77 59  A 1 
ATOM   464  C  CG2 . VAL A 1 59  ? 3.032   -14.463 -2.965  1.00 62.45 59  A 1 
ATOM   465  N  N   . CYS A 1 60  ? 1.035   -10.213 -3.063  1.00 75.00 60  A 1 
ATOM   466  C  CA  . CYS A 1 60  ? 0.409   -8.985  -2.596  1.00 74.10 60  A 1 
ATOM   467  C  C   . CYS A 1 60  ? -0.396  -8.318  -3.710  1.00 74.67 60  A 1 
ATOM   468  O  O   . CYS A 1 60  ? 0.118   -7.474  -4.438  1.00 70.80 60  A 1 
ATOM   469  C  CB  . CYS A 1 60  ? 1.452   -8.051  -1.976  1.00 70.73 60  A 1 
ATOM   470  S  SG  . CYS A 1 60  ? 0.581   -6.687  -1.159  1.00 63.93 60  A 1 
ATOM   471  N  N   . GLY A 1 61  ? -1.675  -8.665  -3.806  1.00 73.72 61  A 1 
ATOM   472  C  CA  . GLY A 1 61  ? -2.539  -8.211  -4.889  1.00 71.84 61  A 1 
ATOM   473  C  C   . GLY A 1 61  ? -2.797  -6.704  -4.972  1.00 74.48 61  A 1 
ATOM   474  O  O   . GLY A 1 61  ? -3.197  -6.219  -6.024  1.00 71.22 61  A 1 
ATOM   475  N  N   . ILE A 1 62  ? -2.562  -5.944  -3.894  1.00 77.12 62  A 1 
ATOM   476  C  CA  . ILE A 1 62  ? -2.832  -4.498  -3.878  1.00 77.22 62  A 1 
ATOM   477  C  C   . ILE A 1 62  ? -1.577  -3.628  -3.991  1.00 79.72 62  A 1 
ATOM   478  O  O   . ILE A 1 62  ? -1.671  -2.515  -4.497  1.00 76.30 62  A 1 
ATOM   479  C  CB  . ILE A 1 62  ? -3.664  -4.092  -2.654  1.00 72.63 62  A 1 
ATOM   480  C  CG1 . ILE A 1 62  ? -2.977  -4.415  -1.325  1.00 68.42 62  A 1 
ATOM   481  C  CG2 . ILE A 1 62  ? -5.057  -4.747  -2.715  1.00 65.08 62  A 1 
ATOM   482  C  CD1 . ILE A 1 62  ? -3.601  -3.612  -0.187  1.00 60.68 62  A 1 
ATOM   483  N  N   . CYS A 1 63  ? -0.416  -4.116  -3.550  1.00 83.31 63  A 1 
ATOM   484  C  CA  . CYS A 1 63  ? 0.868   -3.442  -3.730  1.00 84.94 63  A 1 
ATOM   485  C  C   . CYS A 1 63  ? 1.785   -4.202  -4.701  1.00 87.02 63  A 1 
ATOM   486  O  O   . CYS A 1 63  ? 2.998   -4.271  -4.528  1.00 85.47 63  A 1 
ATOM   487  C  CB  . CYS A 1 63  ? 1.482   -3.102  -2.365  1.00 82.33 63  A 1 
ATOM   488  S  SG  . CYS A 1 63  ? 2.016   -4.509  -1.368  1.00 78.25 63  A 1 
ATOM   489  N  N   . SER A 1 64  ? 1.179   -4.769  -5.743  1.00 86.34 64  A 1 
ATOM   490  C  CA  . SER A 1 64  ? 1.830   -5.662  -6.699  1.00 87.67 64  A 1 
ATOM   491  C  C   . SER A 1 64  ? 2.947   -4.991  -7.496  1.00 90.69 64  A 1 
ATOM   492  O  O   . SER A 1 64  ? 4.002   -5.582  -7.690  1.00 89.93 64  A 1 
ATOM   493  C  CB  . SER A 1 64  ? 0.771   -6.199  -7.651  1.00 83.44 64  A 1 
ATOM   494  O  OG  . SER A 1 64  ? 0.165   -5.136  -8.355  1.00 76.39 64  A 1 
ATOM   495  N  N   . VAL A 1 65  ? 2.761   -3.733  -7.899  1.00 93.75 65  A 1 
ATOM   496  C  CA  . VAL A 1 65  ? 3.802   -2.954  -8.576  1.00 94.71 65  A 1 
ATOM   497  C  C   . VAL A 1 65  ? 4.975   -2.720  -7.639  1.00 95.50 65  A 1 
ATOM   498  O  O   . VAL A 1 65  ? 6.127   -2.907  -8.032  1.00 95.63 65  A 1 
ATOM   499  C  CB  . VAL A 1 65  ? 3.272   -1.603  -9.092  1.00 94.48 65  A 1 
ATOM   500  C  CG1 . VAL A 1 65  ? 4.363   -0.796  -9.799  1.00 92.92 65  A 1 
ATOM   501  C  CG2 . VAL A 1 65  ? 2.126   -1.798  -10.088 1.00 92.86 65  A 1 
ATOM   502  N  N   . SER A 1 66  ? 4.710   -2.378  -6.377  1.00 94.98 66  A 1 
ATOM   503  C  CA  . SER A 1 66  ? 5.740   -2.185  -5.359  1.00 95.40 66  A 1 
ATOM   504  C  C   . SER A 1 66  ? 6.562   -3.456  -5.135  1.00 96.10 66  A 1 
ATOM   505  O  O   . SER A 1 66  ? 7.786   -3.394  -5.108  1.00 95.98 66  A 1 
ATOM   506  C  CB  . SER A 1 66  ? 5.099   -1.740  -4.042  1.00 94.87 66  A 1 
ATOM   507  O  OG  . SER A 1 66  ? 4.339   -0.558  -4.224  1.00 89.93 66  A 1 
ATOM   508  N  N   . GLN A 1 67  ? 5.909   -4.618  -5.049  1.00 95.13 67  A 1 
ATOM   509  C  CA  . GLN A 1 67  ? 6.580   -5.915  -4.930  1.00 94.84 67  A 1 
ATOM   510  C  C   . GLN A 1 67  ? 7.420   -6.235  -6.177  1.00 95.69 67  A 1 
ATOM   511  O  O   . GLN A 1 67  ? 8.580   -6.635  -6.063  1.00 95.66 67  A 1 
ATOM   512  C  CB  . GLN A 1 67  ? 5.552   -7.031  -4.695  1.00 93.61 67  A 1 
ATOM   513  C  CG  . GLN A 1 67  ? 4.797   -6.936  -3.362  1.00 91.37 67  A 1 
ATOM   514  C  CD  . GLN A 1 67  ? 5.655   -7.163  -2.113  1.00 90.10 67  A 1 
ATOM   515  O  OE1 . GLN A 1 67  ? 6.822   -7.461  -2.171  1.00 84.00 67  A 1 
ATOM   516  N  NE2 . GLN A 1 67  ? 5.087   -7.031  -0.935  1.00 82.52 67  A 1 
ATOM   517  N  N   . SER A 1 68  ? 6.874   -6.002  -7.371  1.00 95.52 68  A 1 
ATOM   518  C  CA  . SER A 1 68  ? 7.589   -6.198  -8.634  1.00 95.98 68  A 1 
ATOM   519  C  C   . SER A 1 68  ? 8.830   -5.306  -8.724  1.00 96.86 68  A 1 
ATOM   520  O  O   . SER A 1 68  ? 9.894   -5.765  -9.130  1.00 97.01 68  A 1 
ATOM   521  C  CB  . SER A 1 68  ? 6.678   -5.899  -9.827  1.00 95.12 68  A 1 
ATOM   522  O  OG  . SER A 1 68  ? 5.574   -6.771  -9.842  1.00 89.59 68  A 1 
ATOM   523  N  N   . VAL A 1 69  ? 8.721   -4.047  -8.303  1.00 96.97 69  A 1 
ATOM   524  C  CA  . VAL A 1 69  ? 9.844   -3.105  -8.312  1.00 97.43 69  A 1 
ATOM   525  C  C   . VAL A 1 69  ? 10.900  -3.470  -7.263  1.00 97.70 69  A 1 
ATOM   526  O  O   . VAL A 1 69  ? 12.087  -3.364  -7.548  1.00 97.82 69  A 1 
ATOM   527  C  CB  . VAL A 1 69  ? 9.357   -1.661  -8.134  1.00 97.37 69  A 1 
ATOM   528  C  CG1 . VAL A 1 69  ? 10.517  -0.670  -7.935  1.00 96.87 69  A 1 
ATOM   529  C  CG2 . VAL A 1 69  ? 8.574   -1.206  -9.377  1.00 96.83 69  A 1 
ATOM   530  N  N   . ALA A 1 70  ? 10.499  -3.921  -6.065  1.00 97.35 70  A 1 
ATOM   531  C  CA  . ALA A 1 70  ? 11.449  -4.382  -5.059  1.00 97.52 70  A 1 
ATOM   532  C  C   . ALA A 1 70  ? 12.206  -5.631  -5.545  1.00 97.97 70  A 1 
ATOM   533  O  O   . ALA A 1 70  ? 13.442  -5.652  -5.497  1.00 97.92 70  A 1 
ATOM   534  C  CB  . ALA A 1 70  ? 10.720  -4.627  -3.737  1.00 97.12 70  A 1 
ATOM   535  N  N   . ALA A 1 71  ? 11.501  -6.616  -6.109  1.00 97.27 71  A 1 
ATOM   536  C  CA  . ALA A 1 71  ? 12.103  -7.808  -6.692  1.00 97.37 71  A 1 
ATOM   537  C  C   . ALA A 1 71  ? 13.027  -7.460  -7.874  1.00 97.92 71  A 1 
ATOM   538  O  O   . ALA A 1 71  ? 14.155  -7.941  -7.928  1.00 97.96 71  A 1 
ATOM   539  C  CB  . ALA A 1 71  ? 10.989  -8.770  -7.112  1.00 96.55 71  A 1 
ATOM   540  N  N   . SER A 1 72  ? 12.598  -6.573  -8.775  1.00 97.79 72  A 1 
ATOM   541  C  CA  . SER A 1 72  ? 13.408  -6.150  -9.917  1.00 97.92 72  A 1 
ATOM   542  C  C   . SER A 1 72  ? 14.691  -5.443  -9.477  1.00 98.21 72  A 1 
ATOM   543  O  O   . SER A 1 72  ? 15.747  -5.698  -10.042 1.00 98.23 72  A 1 
ATOM   544  C  CB  . SER A 1 72  ? 12.615  -5.277  -10.895 1.00 97.24 72  A 1 
ATOM   545  O  OG  . SER A 1 72  ? 12.619  -3.906  -10.553 1.00 88.06 72  A 1 
ATOM   546  N  N   . ARG A 1 73  ? 14.625  -4.613  -8.436  1.00 98.31 73  A 1 
ATOM   547  C  CA  . ARG A 1 73  ? 15.801  -3.940  -7.876  1.00 98.52 73  A 1 
ATOM   548  C  C   . ARG A 1 73  ? 16.744  -4.912  -7.173  1.00 98.56 73  A 1 
ATOM   549  O  O   . ARG A 1 73  ? 17.949  -4.750  -7.320  1.00 98.45 73  A 1 
ATOM   550  C  CB  . ARG A 1 73  ? 15.368  -2.819  -6.928  1.00 98.48 73  A 1 
ATOM   551  C  CG  . ARG A 1 73  ? 14.815  -1.608  -7.686  1.00 98.06 73  A 1 
ATOM   552  C  CD  . ARG A 1 73  ? 14.317  -0.553  -6.699  1.00 97.33 73  A 1 
ATOM   553  N  NE  . ARG A 1 73  ? 13.732  0.596   -7.393  1.00 96.20 73  A 1 
ATOM   554  C  CZ  . ARG A 1 73  ? 13.066  1.593   -6.839  1.00 95.87 73  A 1 
ATOM   555  N  NH1 . ARG A 1 73  ? 12.904  1.679   -5.545  1.00 92.50 73  A 1 
ATOM   556  N  NH2 . ARG A 1 73  ? 12.551  2.516   -7.580  1.00 93.77 73  A 1 
ATOM   557  N  N   . ALA A 1 74  ? 16.236  -5.931  -6.481  1.00 98.52 74  A 1 
ATOM   558  C  CA  . ALA A 1 74  ? 17.077  -6.974  -5.891  1.00 98.58 74  A 1 
ATOM   559  C  C   . ALA A 1 74  ? 17.829  -7.774  -6.967  1.00 98.61 74  A 1 
ATOM   560  O  O   . ALA A 1 74  ? 19.026  -8.019  -6.838  1.00 98.56 74  A 1 
ATOM   561  C  CB  . ALA A 1 74  ? 16.202  -7.881  -5.020  1.00 98.42 74  A 1 
ATOM   562  N  N   . LEU A 1 75  ? 17.154  -8.102  -8.077  1.00 98.53 75  A 1 
ATOM   563  C  CA  . LEU A 1 75  ? 17.783  -8.782  -9.217  1.00 98.52 75  A 1 
ATOM   564  C  C   . LEU A 1 75  ? 18.735  -7.862  -9.998  1.00 98.60 75  A 1 
ATOM   565  O  O   . LEU A 1 75  ? 19.736  -8.334  -10.517 1.00 98.33 75  A 1 
ATOM   566  C  CB  . LEU A 1 75  ? 16.682  -9.327  -10.133 1.00 98.38 75  A 1 
ATOM   567  C  CG  . LEU A 1 75  ? 15.783  -10.418 -9.502  1.00 97.73 75  A 1 
ATOM   568  C  CD1 . LEU A 1 75  ? 14.665  -10.762 -10.477 1.00 96.62 75  A 1 
ATOM   569  C  CD2 . LEU A 1 75  ? 16.551  -11.685 -9.177  1.00 96.15 75  A 1 
ATOM   570  N  N   . ALA A 1 76  ? 18.445  -6.565  -10.076 1.00 98.48 76  A 1 
ATOM   571  C  CA  . ALA A 1 76  ? 19.330  -5.583  -10.687 1.00 98.46 76  A 1 
ATOM   572  C  C   . ALA A 1 76  ? 20.630  -5.417  -9.892  1.00 98.58 76  A 1 
ATOM   573  O  O   . ALA A 1 76  ? 21.712  -5.399  -10.486 1.00 98.26 76  A 1 
ATOM   574  C  CB  . ALA A 1 76  ? 18.592  -4.244  -10.832 1.00 98.18 76  A 1 
ATOM   575  N  N   . ASP A 1 77  ? 20.531  -5.364  -8.565  1.00 98.58 77  A 1 
ATOM   576  C  CA  . ASP A 1 77  ? 21.678  -5.306  -7.653  1.00 98.58 77  A 1 
ATOM   577  C  C   . ASP A 1 77  ? 22.514  -6.595  -7.739  1.00 98.69 77  A 1 
ATOM   578  O  O   . ASP A 1 77  ? 23.729  -6.537  -7.925  1.00 98.37 77  A 1 
ATOM   579  C  CB  . ASP A 1 77  ? 21.160  -5.045  -6.232  1.00 98.52 77  A 1 
ATOM   580  C  CG  . ASP A 1 77  ? 22.280  -4.801  -5.217  1.00 98.44 77  A 1 
ATOM   581  O  OD1 . ASP A 1 77  ? 23.172  -3.986  -5.521  1.00 97.39 77  A 1 
ATOM   582  O  OD2 . ASP A 1 77  ? 22.211  -5.394  -4.123  1.00 97.35 77  A 1 
ATOM   583  N  N   . LEU A 1 78  ? 21.857  -7.767  -7.746  1.00 98.59 78  A 1 
ATOM   584  C  CA  . LEU A 1 78  ? 22.498  -9.063  -7.961  1.00 98.53 78  A 1 
ATOM   585  C  C   . LEU A 1 78  ? 23.281  -9.121  -9.279  1.00 98.58 78  A 1 
ATOM   586  O  O   . LEU A 1 78  ? 24.392  -9.647  -9.324  1.00 98.18 78  A 1 
ATOM   587  C  CB  . LEU A 1 78  ? 21.400  -10.147 -7.937  1.00 98.46 78  A 1 
ATOM   588  C  CG  . LEU A 1 78  ? 21.889  -11.575 -8.258  1.00 97.95 78  A 1 
ATOM   589  C  CD1 . LEU A 1 78  ? 22.742  -12.147 -7.131  1.00 97.06 78  A 1 
ATOM   590  C  CD2 . LEU A 1 78  ? 20.699  -12.496 -8.484  1.00 96.97 78  A 1 
ATOM   591  N  N   . ALA A 1 79  ? 22.707  -8.578  -10.362 1.00 98.53 79  A 1 
ATOM   592  C  CA  . ALA A 1 79  ? 23.321  -8.560  -11.687 1.00 98.36 79  A 1 
ATOM   593  C  C   . ALA A 1 79  ? 24.356  -7.437  -11.873 1.00 98.36 79  A 1 
ATOM   594  O  O   . ALA A 1 79  ? 25.078  -7.438  -12.875 1.00 97.25 79  A 1 
ATOM   595  C  CB  . ALA A 1 79  ? 22.196  -8.468  -12.725 1.00 97.87 79  A 1 
ATOM   596  N  N   . GLY A 1 80  ? 24.401  -6.467  -10.971 1.00 98.05 80  A 1 
ATOM   597  C  CA  . GLY A 1 80  ? 25.207  -5.254  -11.125 1.00 97.84 80  A 1 
ATOM   598  C  C   . GLY A 1 80  ? 24.777  -4.396  -12.325 1.00 98.06 80  A 1 
ATOM   599  O  O   . GLY A 1 80  ? 25.608  -3.721  -12.936 1.00 96.37 80  A 1 
ATOM   600  N  N   . VAL A 1 81  ? 23.497  -4.454  -12.711 1.00 97.99 81  A 1 
ATOM   601  C  CA  . VAL A 1 81  ? 22.984  -3.709  -13.869 1.00 97.81 81  A 1 
ATOM   602  C  C   . VAL A 1 81  ? 22.490  -2.326  -13.456 1.00 97.91 81  A 1 
ATOM   603  O  O   . VAL A 1 81  ? 21.781  -2.162  -12.459 1.00 97.14 81  A 1 
ATOM   604  C  CB  . VAL A 1 81  ? 21.936  -4.518  -14.655 1.00 96.38 81  A 1 
ATOM   605  C  CG1 . VAL A 1 81  ? 20.551  -4.538  -14.013 1.00 90.45 81  A 1 
ATOM   606  C  CG2 . VAL A 1 81  ? 21.797  -3.974  -16.081 1.00 90.48 81  A 1 
ATOM   607  N  N   . THR A 1 82  ? 22.846  -1.316  -14.264 1.00 97.32 82  A 1 
ATOM   608  C  CA  . THR A 1 82  ? 22.315  0.032   -14.099 1.00 97.04 82  A 1 
ATOM   609  C  C   . THR A 1 82  ? 21.087  0.205   -14.982 1.00 97.57 82  A 1 
ATOM   610  O  O   . THR A 1 82  ? 21.161  0.047   -16.203 1.00 96.68 82  A 1 
ATOM   611  C  CB  . THR A 1 82  ? 23.372  1.096   -14.408 1.00 95.37 82  A 1 
ATOM   612  O  OG1 . THR A 1 82  ? 24.529  0.857   -13.643 1.00 87.58 82  A 1 
ATOM   613  C  CG2 . THR A 1 82  ? 22.890  2.503   -14.046 1.00 86.10 82  A 1 
ATOM   614  N  N   . VAL A 1 83  ? 19.955  0.549   -14.376 1.00 97.62 83  A 1 
ATOM   615  C  CA  . VAL A 1 83  ? 18.706  0.818   -15.100 1.00 97.84 83  A 1 
ATOM   616  C  C   . VAL A 1 83  ? 18.823  2.154   -15.849 1.00 98.15 83  A 1 
ATOM   617  O  O   . VAL A 1 83  ? 19.200  3.152   -15.235 1.00 97.76 83  A 1 
ATOM   618  C  CB  . VAL A 1 83  ? 17.499  0.808   -14.141 1.00 97.38 83  A 1 
ATOM   619  C  CG1 . VAL A 1 83  ? 16.194  1.084   -14.885 1.00 96.03 83  A 1 
ATOM   620  C  CG2 . VAL A 1 83  ? 17.368  -0.553  -13.446 1.00 95.97 83  A 1 
ATOM   621  N  N   . PRO A 1 84  ? 18.494  2.212   -17.145 1.00 98.11 84  A 1 
ATOM   622  C  CA  . PRO A 1 84  ? 18.494  3.462   -17.899 1.00 98.14 84  A 1 
ATOM   623  C  C   . PRO A 1 84  ? 17.532  4.501   -17.310 1.00 98.31 84  A 1 
ATOM   624  O  O   . PRO A 1 84  ? 16.519  4.141   -16.710 1.00 97.98 84  A 1 
ATOM   625  C  CB  . PRO A 1 84  ? 18.076  3.088   -19.329 1.00 97.38 84  A 1 
ATOM   626  C  CG  . PRO A 1 84  ? 18.398  1.607   -19.431 1.00 95.09 84  A 1 
ATOM   627  C  CD  . PRO A 1 84  ? 18.172  1.093   -18.017 1.00 97.66 84  A 1 
ATOM   628  N  N   . ALA A 1 85  ? 17.796  5.783   -17.562 1.00 98.30 85  A 1 
ATOM   629  C  CA  . ALA A 1 85  ? 16.988  6.894   -17.047 1.00 98.44 85  A 1 
ATOM   630  C  C   . ALA A 1 85  ? 15.487  6.738   -17.355 1.00 98.50 85  A 1 
ATOM   631  O  O   . ALA A 1 85  ? 14.660  6.777   -16.440 1.00 98.18 85  A 1 
ATOM   632  C  CB  . ALA A 1 85  ? 17.539  8.194   -17.625 1.00 98.09 85  A 1 
ATOM   633  N  N   . ASN A 1 86  ? 15.118  6.445   -18.605 1.00 98.48 86  A 1 
ATOM   634  C  CA  . ASN A 1 86  ? 13.729  6.195   -18.988 1.00 98.35 86  A 1 
ATOM   635  C  C   . ASN A 1 86  ? 13.106  5.014   -18.223 1.00 98.30 86  A 1 
ATOM   636  O  O   . ASN A 1 86  ? 11.937  5.066   -17.864 1.00 97.91 86  A 1 
ATOM   637  C  CB  . ASN A 1 86  ? 13.656  5.915   -20.491 1.00 98.17 86  A 1 
ATOM   638  C  CG  . ASN A 1 86  ? 13.735  7.143   -21.381 1.00 97.96 86  A 1 
ATOM   639  O  OD1 . ASN A 1 86  ? 13.761  8.280   -20.963 1.00 93.97 86  A 1 
ATOM   640  N  ND2 . ASN A 1 86  ? 13.729  6.917   -22.676 1.00 93.04 86  A 1 
ATOM   641  N  N   . GLY A 1 87  ? 13.874  3.956   -17.960 1.00 98.13 87  A 1 
ATOM   642  C  CA  . GLY A 1 87  ? 13.424  2.802   -17.179 1.00 98.06 87  A 1 
ATOM   643  C  C   . GLY A 1 87  ? 13.136  3.170   -15.725 1.00 98.19 87  A 1 
ATOM   644  O  O   . GLY A 1 87  ? 12.118  2.758   -15.176 1.00 97.92 87  A 1 
ATOM   645  N  N   . MET A 1 88  ? 13.988  4.007   -15.117 1.00 98.27 88  A 1 
ATOM   646  C  CA  . MET A 1 88  ? 13.761  4.539   -13.771 1.00 98.30 88  A 1 
ATOM   647  C  C   . MET A 1 88  ? 12.494  5.396   -13.716 1.00 98.48 88  A 1 
ATOM   648  O  O   . MET A 1 88  ? 11.661  5.208   -12.829 1.00 98.30 88  A 1 
ATOM   649  C  CB  . MET A 1 88  ? 14.959  5.375   -13.305 1.00 98.02 88  A 1 
ATOM   650  C  CG  . MET A 1 88  ? 16.238  4.546   -13.135 1.00 94.12 88  A 1 
ATOM   651  S  SD  . MET A 1 88  ? 17.664  5.508   -12.537 1.00 92.52 88  A 1 
ATOM   652  C  CE  . MET A 1 88  ? 17.123  5.905   -10.860 1.00 82.39 88  A 1 
ATOM   653  N  N   . LEU A 1 89  ? 12.323  6.303   -14.689 1.00 98.35 89  A 1 
ATOM   654  C  CA  . LEU A 1 89  ? 11.144  7.162   -14.786 1.00 98.49 89  A 1 
ATOM   655  C  C   . LEU A 1 89  ? 9.859   6.346   -15.005 1.00 98.31 89  A 1 
ATOM   656  O  O   . LEU A 1 89  ? 8.857   6.597   -14.340 1.00 98.18 89  A 1 
ATOM   657  C  CB  . LEU A 1 89  ? 11.341  8.188   -15.916 1.00 98.46 89  A 1 
ATOM   658  C  CG  . LEU A 1 89  ? 12.469  9.208   -15.685 1.00 97.98 89  A 1 
ATOM   659  C  CD1 . LEU A 1 89  ? 12.622  10.085  -16.931 1.00 97.10 89  A 1 
ATOM   660  C  CD2 . LEU A 1 89  ? 12.208  10.111  -14.486 1.00 96.86 89  A 1 
ATOM   661  N  N   . ALA A 1 90  ? 9.890   5.333   -15.877 1.00 98.16 90  A 1 
ATOM   662  C  CA  . ALA A 1 90  ? 8.752   4.453   -16.106 1.00 97.96 90  A 1 
ATOM   663  C  C   . ALA A 1 90  ? 8.359   3.668   -14.839 1.00 97.95 90  A 1 
ATOM   664  O  O   . ALA A 1 90  ? 7.179   3.592   -14.505 1.00 97.62 90  A 1 
ATOM   665  C  CB  . ALA A 1 90  ? 9.070   3.518   -17.275 1.00 97.50 90  A 1 
ATOM   666  N  N   . MET A 1 91  ? 9.333   3.147   -14.089 1.00 97.81 91  A 1 
ATOM   667  C  CA  . MET A 1 91  ? 9.070   2.488   -12.807 1.00 97.83 91  A 1 
ATOM   668  C  C   . MET A 1 91  ? 8.519   3.467   -11.757 1.00 98.04 91  A 1 
ATOM   669  O  O   . MET A 1 91  ? 7.579   3.119   -11.047 1.00 97.95 91  A 1 
ATOM   670  C  CB  . MET A 1 91  ? 10.325  1.801   -12.270 1.00 97.22 91  A 1 
ATOM   671  C  CG  . MET A 1 91  ? 10.634  0.504   -13.030 1.00 91.78 91  A 1 
ATOM   672  S  SD  . MET A 1 91  ? 11.949  -0.508  -12.277 1.00 86.86 91  A 1 
ATOM   673  C  CE  . MET A 1 91  ? 13.381  0.555   -12.568 1.00 75.29 91  A 1 
ATOM   674  N  N   . ASN A 1 92  ? 9.034   4.699   -11.691 1.00 98.31 92  A 1 
ATOM   675  C  CA  . ASN A 1 92  ? 8.496   5.730   -10.808 1.00 98.50 92  A 1 
ATOM   676  C  C   . ASN A 1 92  ? 7.040   6.071   -11.150 1.00 98.52 92  A 1 
ATOM   677  O  O   . ASN A 1 92  ? 6.216   6.188   -10.247 1.00 98.42 92  A 1 
ATOM   678  C  CB  . ASN A 1 92  ? 9.376   6.987   -10.869 1.00 98.60 92  A 1 
ATOM   679  C  CG  . ASN A 1 92  ? 10.678  6.863   -10.109 1.00 98.49 92  A 1 
ATOM   680  O  OD1 . ASN A 1 92  ? 10.918  5.942   -9.345  1.00 95.36 92  A 1 
ATOM   681  N  ND2 . ASN A 1 92  ? 11.549  7.844   -10.263 1.00 94.87 92  A 1 
ATOM   682  N  N   . LEU A 1 93  ? 6.704   6.186   -12.442 1.00 98.27 93  A 1 
ATOM   683  C  CA  . LEU A 1 93  ? 5.339   6.435   -12.910 1.00 98.22 93  A 1 
ATOM   684  C  C   . LEU A 1 93  ? 4.389   5.290   -12.520 1.00 98.17 93  A 1 
ATOM   685  O  O   . LEU A 1 93  ? 3.282   5.558   -12.045 1.00 97.94 93  A 1 
ATOM   686  C  CB  . LEU A 1 93  ? 5.354   6.627   -14.438 1.00 98.30 93  A 1 
ATOM   687  C  CG  . LEU A 1 93  ? 5.915   7.986   -14.894 1.00 98.15 93  A 1 
ATOM   688  C  CD1 . LEU A 1 93  ? 6.249   7.937   -16.386 1.00 97.72 93  A 1 
ATOM   689  C  CD2 . LEU A 1 93  ? 4.910   9.111   -14.666 1.00 97.61 93  A 1 
ATOM   690  N  N   . MET A 1 94  ? 4.813   4.032   -12.675 1.00 97.85 94  A 1 
ATOM   691  C  CA  . MET A 1 94  ? 4.022   2.869   -12.258 1.00 97.59 94  A 1 
ATOM   692  C  C   . MET A 1 94  ? 3.806   2.841   -10.740 1.00 97.58 94  A 1 
ATOM   693  O  O   . MET A 1 94  ? 2.670   2.724   -10.286 1.00 97.28 94  A 1 
ATOM   694  C  CB  . MET A 1 94  ? 4.690   1.572   -12.735 1.00 97.09 94  A 1 
ATOM   695  C  CG  . MET A 1 94  ? 4.553   1.387   -14.246 1.00 95.30 94  A 1 
ATOM   696  S  SD  . MET A 1 94  ? 5.156   -0.218  -14.877 1.00 93.01 94  A 1 
ATOM   697  C  CE  . MET A 1 94  ? 6.934   0.030   -14.748 1.00 81.86 94  A 1 
ATOM   698  N  N   . LEU A 1 95  ? 4.877   3.032   -9.956  1.00 97.77 95  A 1 
ATOM   699  C  CA  . LEU A 1 95  ? 4.797   3.108   -8.491  1.00 97.85 95  A 1 
ATOM   700  C  C   . LEU A 1 95  ? 3.897   4.246   -8.017  1.00 97.94 95  A 1 
ATOM   701  O  O   . LEU A 1 95  ? 3.058   4.040   -7.149  1.00 97.70 95  A 1 
ATOM   702  C  CB  . LEU A 1 95  ? 6.204   3.314   -7.916  1.00 97.57 95  A 1 
ATOM   703  C  CG  . LEU A 1 95  ? 7.045   2.034   -7.821  1.00 92.62 95  A 1 
ATOM   704  C  CD1 . LEU A 1 95  ? 8.495   2.420   -7.510  1.00 90.67 95  A 1 
ATOM   705  C  CD2 . LEU A 1 95  ? 6.535   1.134   -6.699  1.00 90.95 95  A 1 
ATOM   706  N  N   . ALA A 1 96  ? 4.032   5.440   -8.595  1.00 98.42 96  A 1 
ATOM   707  C  CA  . ALA A 1 96  ? 3.199   6.571   -8.249  1.00 98.59 96  A 1 
ATOM   708  C  C   . ALA A 1 96  ? 1.730   6.314   -8.597  1.00 98.40 96  A 1 
ATOM   709  O  O   . ALA A 1 96  ? 0.852   6.652   -7.811  1.00 98.24 96  A 1 
ATOM   710  C  CB  . ALA A 1 96  ? 3.737   7.820   -8.955  1.00 98.62 96  A 1 
ATOM   711  N  N   . THR A 1 97  ? 1.457   5.654   -9.725  1.00 98.02 97  A 1 
ATOM   712  C  CA  . THR A 1 97  ? 0.087   5.283   -10.111 1.00 97.71 97  A 1 
ATOM   713  C  C   . THR A 1 97  ? -0.555  4.386   -9.054  1.00 97.55 97  A 1 
ATOM   714  O  O   . THR A 1 97  ? -1.679  4.672   -8.633  1.00 97.05 97  A 1 
ATOM   715  C  CB  . THR A 1 97  ? 0.046   4.605   -11.485 1.00 97.35 97  A 1 
ATOM   716  O  OG1 . THR A 1 97  ? 0.580   5.465   -12.469 1.00 95.60 97  A 1 
ATOM   717  C  CG2 . THR A 1 97  ? -1.374  4.276   -11.933 1.00 95.90 97  A 1 
ATOM   718  N  N   . GLU A 1 98  ? 0.138   3.358   -8.585  1.00 96.90 98  A 1 
ATOM   719  C  CA  . GLU A 1 98  ? -0.342  2.471   -7.520  1.00 96.36 98  A 1 
ATOM   720  C  C   . GLU A 1 98  ? -0.485  3.228   -6.183  1.00 96.58 98  A 1 
ATOM   721  O  O   . GLU A 1 98  ? -1.559  3.236   -5.587  1.00 96.13 98  A 1 
ATOM   722  C  CB  . GLU A 1 98  ? 0.598   1.257   -7.396  1.00 95.26 98  A 1 
ATOM   723  C  CG  . GLU A 1 98  ? 0.083   0.202   -6.400  1.00 93.90 98  A 1 
ATOM   724  C  CD  . GLU A 1 98  ? 0.950   -1.076  -6.451  1.00 93.96 98  A 1 
ATOM   725  O  OE1 . GLU A 1 98  ? 1.998   -1.129  -5.772  1.00 90.68 98  A 1 
ATOM   726  O  OE2 . GLU A 1 98  ? 0.598   -2.004  -7.207  1.00 90.83 98  A 1 
ATOM   727  N  N   . ASN A 1 99  ? 0.564   3.937   -5.749  1.00 97.37 99  A 1 
ATOM   728  C  CA  . ASN A 1 99  ? 0.601   4.617   -4.457  1.00 97.70 99  A 1 
ATOM   729  C  C   . ASN A 1 99  ? -0.491  5.685   -4.314  1.00 97.80 99  A 1 
ATOM   730  O  O   . ASN A 1 99  ? -1.115  5.800   -3.261  1.00 97.58 99  A 1 
ATOM   731  C  CB  . ASN A 1 99  ? 1.988   5.252   -4.262  1.00 97.78 99  A 1 
ATOM   732  C  CG  . ASN A 1 99  ? 3.117   4.247   -4.045  1.00 96.95 99  A 1 
ATOM   733  O  OD1 . ASN A 1 99  ? 2.923   3.059   -3.881  1.00 88.99 99  A 1 
ATOM   734  N  ND2 . ASN A 1 99  ? 4.338   4.723   -3.979  1.00 88.82 99  A 1 
ATOM   735  N  N   . LEU A 1 100 ? -0.744  6.477   -5.361  1.00 98.26 100 A 1 
ATOM   736  C  CA  . LEU A 1 100 ? -1.767  7.516   -5.326  1.00 98.31 100 A 1 
ATOM   737  C  C   . LEU A 1 100 ? -3.185  6.930   -5.387  1.00 98.04 100 A 1 
ATOM   738  O  O   . LEU A 1 100 ? -4.090  7.459   -4.745  1.00 97.54 100 A 1 
ATOM   739  C  CB  . LEU A 1 100 ? -1.539  8.534   -6.456  1.00 98.46 100 A 1 
ATOM   740  C  CG  . LEU A 1 100 ? -0.209  9.309   -6.414  1.00 97.77 100 A 1 
ATOM   741  C  CD1 . LEU A 1 100 ? -0.251  10.432  -7.440  1.00 97.09 100 A 1 
ATOM   742  C  CD2 . LEU A 1 100 ? 0.121   9.911   -5.052  1.00 96.91 100 A 1 
ATOM   743  N  N   . ALA A 1 101 ? -3.383  5.819   -6.106  1.00 97.26 101 A 1 
ATOM   744  C  CA  . ALA A 1 101 ? -4.641  5.093   -6.075  1.00 96.58 101 A 1 
ATOM   745  C  C   . ALA A 1 101 ? -4.929  4.520   -4.682  1.00 96.38 101 A 1 
ATOM   746  O  O   . ALA A 1 101 ? -6.069  4.598   -4.208  1.00 95.70 101 A 1 
ATOM   747  C  CB  . ALA A 1 101 ? -4.616  3.986   -7.131  1.00 95.73 101 A 1 
ATOM   748  N  N   . ASP A 1 102 ? -3.902  4.010   -3.992  1.00 95.85 102 A 1 
ATOM   749  C  CA  . ASP A 1 102 ? -4.011  3.516   -2.629  1.00 95.54 102 A 1 
ATOM   750  C  C   . ASP A 1 102 ? -4.333  4.640   -1.645  1.00 95.81 102 A 1 
ATOM   751  O  O   . ASP A 1 102 ? -5.215  4.468   -0.802  1.00 95.61 102 A 1 
ATOM   752  C  CB  . ASP A 1 102 ? -2.717  2.789   -2.233  1.00 94.52 102 A 1 
ATOM   753  C  CG  . ASP A 1 102 ? -2.710  1.305   -2.597  1.00 88.14 102 A 1 
ATOM   754  O  OD1 . ASP A 1 102 ? -3.585  0.861   -3.365  1.00 82.09 102 A 1 
ATOM   755  O  OD2 . ASP A 1 102 ? -1.881  0.574   -1.999  1.00 79.15 102 A 1 
ATOM   756  N  N   . HIS A 1 103 ? -3.738  5.837   -1.784  1.00 97.06 103 A 1 
ATOM   757  C  CA  . HIS A 1 103 ? -4.077  6.991   -0.953  1.00 97.56 103 A 1 
ATOM   758  C  C   . HIS A 1 103 ? -5.537  7.437   -1.120  1.00 97.57 103 A 1 
ATOM   759  O  O   . HIS A 1 103 ? -6.203  7.739   -0.127  1.00 97.14 103 A 1 
ATOM   760  C  CB  . HIS A 1 103 ? -3.135  8.162   -1.242  1.00 97.85 103 A 1 
ATOM   761  C  CG  . HIS A 1 103 ? -1.730  7.961   -0.737  1.00 98.05 103 A 1 
ATOM   762  N  ND1 . HIS A 1 103 ? -1.299  6.999   0.176   1.00 91.34 103 A 1 
ATOM   763  C  CD2 . HIS A 1 103 ? -0.642  8.726   -1.076  1.00 91.89 103 A 1 
ATOM   764  C  CE1 . HIS A 1 103 ? 0.010   7.182   0.358   1.00 94.90 103 A 1 
ATOM   765  N  NE2 . HIS A 1 103 ? 0.436   8.221   -0.374  1.00 95.68 103 A 1 
ATOM   766  N  N   . LEU A 1 104 ? -6.056  7.452   -2.354  1.00 97.48 104 A 1 
ATOM   767  C  CA  . LEU A 1 104 ? -7.472  7.708   -2.609  1.00 97.11 104 A 1 
ATOM   768  C  C   . LEU A 1 104 ? -8.366  6.650   -1.982  1.00 96.85 104 A 1 
ATOM   769  O  O   . LEU A 1 104 ? -9.346  6.979   -1.317  1.00 95.76 104 A 1 
ATOM   770  C  CB  . LEU A 1 104 ? -7.731  7.750   -4.127  1.00 96.62 104 A 1 
ATOM   771  C  CG  . LEU A 1 104 ? -7.608  9.151   -4.725  1.00 92.35 104 A 1 
ATOM   772  C  CD1 . LEU A 1 104 ? -7.637  9.016   -6.241  1.00 88.61 104 A 1 
ATOM   773  C  CD2 . LEU A 1 104 ? -8.790  10.038  -4.340  1.00 88.56 104 A 1 
ATOM   774  N  N   . THR A 1 105 ? -8.018  5.372   -2.173  1.00 95.12 105 A 1 
ATOM   775  C  CA  . THR A 1 105 ? -8.787  4.239   -1.646  1.00 94.23 105 A 1 
ATOM   776  C  C   . THR A 1 105 ? -8.828  4.286   -0.124  1.00 94.10 105 A 1 
ATOM   777  O  O   . THR A 1 105 ? -9.902  4.205   0.460   1.00 93.37 105 A 1 
ATOM   778  C  CB  . THR A 1 105 ? -8.185  2.908   -2.126  1.00 92.83 105 A 1 
ATOM   779  O  OG1 . THR A 1 105 ? -8.086  2.895   -3.535  1.00 89.28 105 A 1 
ATOM   780  C  CG2 . THR A 1 105 ? -9.057  1.711   -1.740  1.00 88.69 105 A 1 
ATOM   781  N  N   . HIS A 1 106 ? -7.684  4.511   0.516   1.00 94.51 106 A 1 
ATOM   782  C  CA  . HIS A 1 106 ? -7.602  4.668   1.964   1.00 94.77 106 A 1 
ATOM   783  C  C   . HIS A 1 106 ? -8.497  5.809   2.464   1.00 94.73 106 A 1 
ATOM   784  O  O   . HIS A 1 106 ? -9.323  5.607   3.347   1.00 94.55 106 A 1 
ATOM   785  C  CB  . HIS A 1 106 ? -6.144  4.906   2.362   1.00 94.86 106 A 1 
ATOM   786  C  CG  . HIS A 1 106 ? -6.010  5.234   3.819   1.00 94.58 106 A 1 
ATOM   787  N  ND1 . HIS A 1 106 ? -5.949  6.505   4.361   1.00 87.76 106 A 1 
ATOM   788  C  CD2 . HIS A 1 106 ? -6.076  4.344   4.863   1.00 88.90 106 A 1 
ATOM   789  C  CE1 . HIS A 1 106 ? -5.979  6.374   5.693   1.00 89.76 106 A 1 
ATOM   790  N  NE2 . HIS A 1 106 ? -6.059  5.085   6.037   1.00 90.56 106 A 1 
ATOM   791  N  N   . PHE A 1 107 ? -8.366  7.005   1.883   1.00 96.48 107 A 1 
ATOM   792  C  CA  . PHE A 1 107 ? -9.090  8.183   2.363   1.00 97.09 107 A 1 
ATOM   793  C  C   . PHE A 1 107 ? -10.604 8.060   2.160   1.00 96.63 107 A 1 
ATOM   794  O  O   . PHE A 1 107 ? -11.360 8.244   3.105   1.00 96.25 107 A 1 
ATOM   795  C  CB  . PHE A 1 107 ? -8.523  9.427   1.685   1.00 97.76 107 A 1 
ATOM   796  C  CG  . PHE A 1 107 ? -9.114  10.719  2.207   1.00 98.31 107 A 1 
ATOM   797  C  CD1 . PHE A 1 107 ? -10.089 11.410  1.458   1.00 98.16 107 A 1 
ATOM   798  C  CD2 . PHE A 1 107 ? -8.710  11.237  3.451   1.00 98.18 107 A 1 
ATOM   799  C  CE1 . PHE A 1 107 ? -10.633 12.613  1.943   1.00 98.21 107 A 1 
ATOM   800  C  CE2 . PHE A 1 107 ? -9.253  12.441  3.938   1.00 98.27 107 A 1 
ATOM   801  C  CZ  . PHE A 1 107 ? -10.207 13.132  3.186   1.00 98.49 107 A 1 
ATOM   802  N  N   . TYR A 1 108 ? -11.059 7.718   0.943   1.00 96.58 108 A 1 
ATOM   803  C  CA  . TYR A 1 108 ? -12.475 7.740   0.596   1.00 96.38 108 A 1 
ATOM   804  C  C   . TYR A 1 108 ? -13.227 6.455   0.929   1.00 95.61 108 A 1 
ATOM   805  O  O   . TYR A 1 108 ? -14.442 6.510   1.137   1.00 94.77 108 A 1 
ATOM   806  C  CB  . TYR A 1 108 ? -12.634 8.067   -0.888  1.00 96.76 108 A 1 
ATOM   807  C  CG  . TYR A 1 108 ? -12.413 9.528   -1.208  1.00 97.61 108 A 1 
ATOM   808  C  CD1 . TYR A 1 108 ? -13.437 10.463  -0.944  1.00 97.34 108 A 1 
ATOM   809  C  CD2 . TYR A 1 108 ? -11.202 9.973   -1.762  1.00 97.47 108 A 1 
ATOM   810  C  CE1 . TYR A 1 108 ? -13.252 11.821  -1.242  1.00 97.51 108 A 1 
ATOM   811  C  CE2 . TYR A 1 108 ? -11.009 11.333  -2.067  1.00 97.64 108 A 1 
ATOM   812  C  CZ  . TYR A 1 108 ? -12.039 12.255  -1.804  1.00 98.06 108 A 1 
ATOM   813  O  OH  . TYR A 1 108 ? -11.843 13.579  -2.096  1.00 97.95 108 A 1 
ATOM   814  N  N   . LEU A 1 109 ? -12.552 5.295   0.962   1.00 93.72 109 A 1 
ATOM   815  C  CA  . LEU A 1 109 ? -13.198 3.998   1.168   1.00 92.41 109 A 1 
ATOM   816  C  C   . LEU A 1 109 ? -12.943 3.427   2.560   1.00 92.05 109 A 1 
ATOM   817  O  O   . LEU A 1 109 ? -13.845 2.822   3.137   1.00 90.57 109 A 1 
ATOM   818  C  CB  . LEU A 1 109 ? -12.738 3.037   0.060   1.00 90.66 109 A 1 
ATOM   819  C  CG  . LEU A 1 109 ? -13.554 1.741   -0.014  1.00 83.09 109 A 1 
ATOM   820  C  CD1 . LEU A 1 109 ? -14.945 1.978   -0.594  1.00 78.14 109 A 1 
ATOM   821  C  CD2 . LEU A 1 109 ? -12.830 0.746   -0.912  1.00 77.71 109 A 1 
ATOM   822  N  N   . PHE A 1 110 ? -11.744 3.608   3.118   1.00 92.25 110 A 1 
ATOM   823  C  CA  . PHE A 1 110 ? -11.344 2.930   4.345   1.00 91.30 110 A 1 
ATOM   824  C  C   . PHE A 1 110 ? -11.262 3.836   5.578   1.00 91.87 110 A 1 
ATOM   825  O  O   . PHE A 1 110 ? -11.294 3.329   6.700   1.00 90.86 110 A 1 
ATOM   826  C  CB  . PHE A 1 110 ? -10.027 2.184   4.108   1.00 89.43 110 A 1 
ATOM   827  C  CG  . PHE A 1 110 ? -10.042 1.128   3.018   1.00 87.84 110 A 1 
ATOM   828  C  CD1 . PHE A 1 110 ? -11.169 0.312   2.816   1.00 82.91 110 A 1 
ATOM   829  C  CD2 . PHE A 1 110 ? -8.896  0.921   2.230   1.00 82.59 110 A 1 
ATOM   830  C  CE1 . PHE A 1 110 ? -11.159 -0.702  1.839   1.00 79.85 110 A 1 
ATOM   831  C  CE2 . PHE A 1 110 ? -8.876  -0.091  1.253   1.00 79.12 110 A 1 
ATOM   832  C  CZ  . PHE A 1 110 ? -10.010 -0.900  1.058   1.00 79.96 110 A 1 
ATOM   833  N  N   . PHE A 1 111 ? -11.167 5.152   5.424   1.00 94.55 111 A 1 
ATOM   834  C  CA  . PHE A 1 111 ? -10.980 6.064   6.543   1.00 95.31 111 A 1 
ATOM   835  C  C   . PHE A 1 111 ? -12.164 7.016   6.761   1.00 95.25 111 A 1 
ATOM   836  O  O   . PHE A 1 111 ? -12.781 6.990   7.833   1.00 95.22 111 A 1 
ATOM   837  C  CB  . PHE A 1 111 ? -9.651  6.808   6.370   1.00 96.15 111 A 1 
ATOM   838  C  CG  . PHE A 1 111 ? -9.293  7.656   7.569   1.00 96.89 111 A 1 
ATOM   839  C  CD1 . PHE A 1 111 ? -9.547  9.037   7.560   1.00 96.67 111 A 1 
ATOM   840  C  CD2 . PHE A 1 111 ? -8.768  7.046   8.719   1.00 96.76 111 A 1 
ATOM   841  C  CE1 . PHE A 1 111 ? -9.284  9.809   8.699   1.00 96.85 111 A 1 
ATOM   842  C  CE2 . PHE A 1 111 ? -8.493  7.817   9.860   1.00 97.02 111 A 1 
ATOM   843  C  CZ  . PHE A 1 111 ? -8.763  9.195   9.852   1.00 97.35 111 A 1 
ATOM   844  N  N   . MET A 1 112 ? -12.525 7.843   5.776   1.00 95.96 112 A 1 
ATOM   845  C  CA  . MET A 1 112 ? -13.572 8.854   5.955   1.00 96.65 112 A 1 
ATOM   846  C  C   . MET A 1 112 ? -14.978 8.283   6.216   1.00 96.32 112 A 1 
ATOM   847  O  O   . MET A 1 112 ? -15.714 8.921   6.970   1.00 96.24 112 A 1 
ATOM   848  C  CB  . MET A 1 112 ? -13.608 9.844   4.784   1.00 97.32 112 A 1 
ATOM   849  C  CG  . MET A 1 112 ? -12.346 10.705  4.695   1.00 97.37 112 A 1 
ATOM   850  S  SD  . MET A 1 112 ? -11.897 11.630  6.201   1.00 97.40 112 A 1 
ATOM   851  C  CE  . MET A 1 112 ? -13.352 12.672  6.407   1.00 94.79 112 A 1 
ATOM   852  N  N   . PRO A 1 113 ? -15.374 7.104   5.684   1.00 95.18 113 A 1 
ATOM   853  C  CA  . PRO A 1 113 ? -16.679 6.521   5.984   1.00 94.60 113 A 1 
ATOM   854  C  C   . PRO A 1 113 ? -16.935 6.290   7.476   1.00 94.96 113 A 1 
ATOM   855  O  O   . PRO A 1 113 ? -18.085 6.368   7.904   1.00 94.43 113 A 1 
ATOM   856  C  CB  . PRO A 1 113 ? -16.730 5.209   5.191   1.00 93.39 113 A 1 
ATOM   857  C  CG  . PRO A 1 113 ? -15.868 5.517   3.982   1.00 91.88 113 A 1 
ATOM   858  C  CD  . PRO A 1 113 ? -14.748 6.357   4.606   1.00 93.85 113 A 1 
ATOM   859  N  N   . ASP A 1 114 ? -15.916 6.096   8.301   1.00 94.48 114 A 1 
ATOM   860  C  CA  . ASP A 1 114 ? -16.087 5.923   9.746   1.00 94.45 114 A 1 
ATOM   861  C  C   . ASP A 1 114 ? -16.723 7.125   10.432  1.00 95.51 114 A 1 
ATOM   862  O  O   . ASP A 1 114 ? -17.457 6.982   11.409  1.00 95.25 114 A 1 
ATOM   863  C  CB  . ASP A 1 114 ? -14.737 5.663   10.414  1.00 93.14 114 A 1 
ATOM   864  C  CG  . ASP A 1 114 ? -14.272 4.236   10.230  1.00 91.03 114 A 1 
ATOM   865  O  OD1 . ASP A 1 114 ? -15.078 3.390   9.786   1.00 88.87 114 A 1 
ATOM   866  O  OD2 . ASP A 1 114 ? -13.123 3.944   10.625  1.00 87.87 114 A 1 
ATOM   867  N  N   . PHE A 1 115 ? -16.493 8.318   9.904   1.00 96.21 115 A 1 
ATOM   868  C  CA  . PHE A 1 115 ? -17.052 9.553   10.441  1.00 97.01 115 A 1 
ATOM   869  C  C   . PHE A 1 115 ? -18.517 9.761   10.047  1.00 97.18 115 A 1 
ATOM   870  O  O   . PHE A 1 115 ? -19.163 10.681  10.542  1.00 96.69 115 A 1 
ATOM   871  C  CB  . PHE A 1 115 ? -16.166 10.728  10.037  1.00 97.30 115 A 1 
ATOM   872  C  CG  . PHE A 1 115 ? -14.747 10.597  10.556  1.00 97.57 115 A 1 
ATOM   873  C  CD1 . PHE A 1 115 ? -14.453 10.885  11.902  1.00 97.27 115 A 1 
ATOM   874  C  CD2 . PHE A 1 115 ? -13.732 10.125  9.715   1.00 97.18 115 A 1 
ATOM   875  C  CE1 . PHE A 1 115 ? -13.164 10.707  12.409  1.00 97.00 115 A 1 
ATOM   876  C  CE2 . PHE A 1 115 ? -12.427 9.943   10.213  1.00 97.02 115 A 1 
ATOM   877  C  CZ  . PHE A 1 115 ? -12.145 10.225  11.555  1.00 97.29 115 A 1 
ATOM   878  N  N   . THR A 1 116 ? -19.077 8.895   9.208   1.00 96.43 116 A 1 
ATOM   879  C  CA  . THR A 1 116 ? -20.507 8.882   8.880   1.00 96.21 116 A 1 
ATOM   880  C  C   . THR A 1 116 ? -21.326 8.026   9.851   1.00 95.91 116 A 1 
ATOM   881  O  O   . THR A 1 116 ? -22.551 8.020   9.778   1.00 94.50 116 A 1 
ATOM   882  C  CB  . THR A 1 116 ? -20.761 8.447   7.427   1.00 95.63 116 A 1 
ATOM   883  O  OG1 . THR A 1 116 ? -20.613 7.059   7.242   1.00 92.55 116 A 1 
ATOM   884  C  CG2 . THR A 1 116 ? -19.832 9.148   6.432   1.00 92.10 116 A 1 
ATOM   885  N  N   . ARG A 1 117 ? -20.677 7.318   10.785  1.00 94.74 117 A 1 
ATOM   886  C  CA  . ARG A 1 117 ? -21.332 6.421   11.744  1.00 93.90 117 A 1 
ATOM   887  C  C   . ARG A 1 117 ? -22.195 7.195   12.742  1.00 94.75 117 A 1 
ATOM   888  O  O   . ARG A 1 117 ? -21.928 8.342   13.077  1.00 94.61 117 A 1 
ATOM   889  C  CB  . ARG A 1 117 ? -20.285 5.567   12.474  1.00 92.03 117 A 1 
ATOM   890  C  CG  . ARG A 1 117 ? -19.529 4.616   11.520  1.00 87.23 117 A 1 
ATOM   891  C  CD  . ARG A 1 117 ? -18.432 3.840   12.255  1.00 81.75 117 A 1 
ATOM   892  N  NE  . ARG A 1 117 ? -18.995 2.891   13.234  1.00 75.69 117 A 1 
ATOM   893  C  CZ  . ARG A 1 117 ? -18.288 2.146   14.072  1.00 70.14 117 A 1 
ATOM   894  N  NH1 . ARG A 1 117 ? -16.990 2.207   14.109  1.00 65.77 117 A 1 
ATOM   895  N  NH2 . ARG A 1 117 ? -18.876 1.310   14.881  1.00 63.98 117 A 1 
ATOM   896  N  N   . GLU A 1 118 ? -23.188 6.499   13.272  1.00 94.06 118 A 1 
ATOM   897  C  CA  . GLU A 1 118 ? -24.198 7.061   14.164  1.00 93.56 118 A 1 
ATOM   898  C  C   . GLU A 1 118 ? -23.620 7.647   15.463  1.00 94.02 118 A 1 
ATOM   899  O  O   . GLU A 1 118 ? -24.149 8.609   16.001  1.00 92.79 118 A 1 
ATOM   900  C  CB  . GLU A 1 118 ? -25.225 5.956   14.450  1.00 92.18 118 A 1 
ATOM   901  C  CG  . GLU A 1 118 ? -26.603 6.509   14.803  1.00 80.98 118 A 1 
ATOM   902  C  CD  . GLU A 1 118 ? -27.656 5.399   14.990  1.00 71.21 118 A 1 
ATOM   903  O  OE1 . GLU A 1 118 ? -28.855 5.748   14.971  1.00 64.43 118 A 1 
ATOM   904  O  OE2 . GLU A 1 118 ? -27.253 4.232   15.154  1.00 64.79 118 A 1 
ATOM   905  N  N   . ILE A 1 119 ? -22.472 7.143   15.933  1.00 94.34 119 A 1 
ATOM   906  C  CA  . ILE A 1 119 ? -21.759 7.682   17.104  1.00 94.10 119 A 1 
ATOM   907  C  C   . ILE A 1 119 ? -21.398 9.170   16.954  1.00 95.15 119 A 1 
ATOM   908  O  O   . ILE A 1 119 ? -21.267 9.891   17.944  1.00 94.67 119 A 1 
ATOM   909  C  CB  . ILE A 1 119 ? -20.515 6.815   17.393  1.00 92.74 119 A 1 
ATOM   910  C  CG1 . ILE A 1 119 ? -19.954 7.130   18.792  1.00 85.37 119 A 1 
ATOM   911  C  CG2 . ILE A 1 119 ? -19.434 6.965   16.297  1.00 84.47 119 A 1 
ATOM   912  C  CD1 . ILE A 1 119 ? -18.924 6.109   19.298  1.00 78.50 119 A 1 
ATOM   913  N  N   . TYR A 1 120 ? -21.280 9.658   15.715  1.00 96.16 120 A 1 
ATOM   914  C  CA  . TYR A 1 120 ? -20.973 11.048  15.394  1.00 96.99 120 A 1 
ATOM   915  C  C   . TYR A 1 120 ? -22.207 11.870  14.990  1.00 97.45 120 A 1 
ATOM   916  O  O   . TYR A 1 120 ? -22.065 13.064  14.713  1.00 97.02 120 A 1 
ATOM   917  C  CB  . TYR A 1 120 ? -19.868 11.084  14.340  1.00 96.89 120 A 1 
ATOM   918  C  CG  . TYR A 1 120 ? -18.519 10.598  14.838  1.00 97.00 120 A 1 
ATOM   919  C  CD1 . TYR A 1 120 ? -17.900 11.237  15.935  1.00 96.50 120 A 1 
ATOM   920  C  CD2 . TYR A 1 120 ? -17.872 9.516   14.218  1.00 96.38 120 A 1 
ATOM   921  C  CE1 . TYR A 1 120 ? -16.648 10.811  16.405  1.00 96.03 120 A 1 
ATOM   922  C  CE2 . TYR A 1 120 ? -16.610 9.078   14.680  1.00 96.03 120 A 1 
ATOM   923  C  CZ  . TYR A 1 120 ? -16.002 9.733   15.774  1.00 96.31 120 A 1 
ATOM   924  O  OH  . TYR A 1 120 ? -14.784 9.330   16.240  1.00 95.60 120 A 1 
ATOM   925  N  N   . ALA A 1 121 ? -23.406 11.297  14.994  1.00 96.74 121 A 1 
ATOM   926  C  CA  . ALA A 1 121 ? -24.618 11.948  14.489  1.00 96.66 121 A 1 
ATOM   927  C  C   . ALA A 1 121 ? -24.945 13.300  15.155  1.00 96.51 121 A 1 
ATOM   928  O  O   . ALA A 1 121 ? -25.528 14.185  14.529  1.00 91.36 121 A 1 
ATOM   929  C  CB  . ALA A 1 121 ? -25.790 10.969  14.648  1.00 95.17 121 A 1 
ATOM   930  N  N   . GLY A 1 122 ? -24.541 13.501  16.407  1.00 95.99 122 A 1 
ATOM   931  C  CA  . GLY A 1 122 ? -24.702 14.771  17.127  1.00 95.71 122 A 1 
ATOM   932  C  C   . GLY A 1 122 ? -23.679 15.857  16.775  1.00 96.93 122 A 1 
ATOM   933  O  O   . GLY A 1 122 ? -23.788 16.979  17.274  1.00 94.63 122 A 1 
ATOM   934  N  N   . ARG A 1 123 ? -22.669 15.551  15.943  1.00 97.75 123 A 1 
ATOM   935  C  CA  . ARG A 1 123 ? -21.614 16.504  15.584  1.00 98.07 123 A 1 
ATOM   936  C  C   . ARG A 1 123 ? -22.071 17.419  14.443  1.00 98.36 123 A 1 
ATOM   937  O  O   . ARG A 1 123 ? -22.721 16.953  13.509  1.00 97.77 123 A 1 
ATOM   938  C  CB  . ARG A 1 123 ? -20.319 15.761  15.207  1.00 97.64 123 A 1 
ATOM   939  C  CG  . ARG A 1 123 ? -19.746 14.876  16.328  1.00 95.38 123 A 1 
ATOM   940  C  CD  . ARG A 1 123 ? -19.241 15.711  17.498  1.00 91.25 123 A 1 
ATOM   941  N  NE  . ARG A 1 123 ? -18.572 14.882  18.516  1.00 87.15 123 A 1 
ATOM   942  C  CZ  . ARG A 1 123 ? -17.650 15.295  19.367  1.00 85.06 123 A 1 
ATOM   943  N  NH1 . ARG A 1 123 ? -17.240 16.535  19.403  1.00 77.82 123 A 1 
ATOM   944  N  NH2 . ARG A 1 123 ? -17.121 14.468  20.214  1.00 79.90 123 A 1 
ATOM   945  N  N   . PRO A 1 124 ? -21.696 18.709  14.461  1.00 98.10 124 A 1 
ATOM   946  C  CA  . PRO A 1 124 ? -22.168 19.675  13.466  1.00 97.89 124 A 1 
ATOM   947  C  C   . PRO A 1 124 ? -21.698 19.375  12.037  1.00 98.17 124 A 1 
ATOM   948  O  O   . PRO A 1 124 ? -22.353 19.781  11.075  1.00 97.13 124 A 1 
ATOM   949  C  CB  . PRO A 1 124 ? -21.646 21.031  13.960  1.00 96.77 124 A 1 
ATOM   950  C  CG  . PRO A 1 124 ? -20.431 20.678  14.820  1.00 93.29 124 A 1 
ATOM   951  C  CD  . PRO A 1 124 ? -20.838 19.349  15.447  1.00 97.14 124 A 1 
ATOM   952  N  N   . TRP A 1 125 ? -20.604 18.648  11.881  1.00 98.14 125 A 1 
ATOM   953  C  CA  . TRP A 1 125 ? -20.043 18.246  10.587  1.00 98.34 125 A 1 
ATOM   954  C  C   . TRP A 1 125 ? -20.600 16.925  10.047  1.00 98.45 125 A 1 
ATOM   955  O  O   . TRP A 1 125 ? -20.360 16.599  8.887   1.00 98.07 125 A 1 
ATOM   956  C  CB  . TRP A 1 125 ? -18.523 18.203  10.728  1.00 98.32 125 A 1 
ATOM   957  C  CG  . TRP A 1 125 ? -18.016 17.406  11.907  1.00 98.46 125 A 1 
ATOM   958  C  CD1 . TRP A 1 125 ? -17.538 17.937  13.057  1.00 98.03 125 A 1 
ATOM   959  C  CD2 . TRP A 1 125 ? -17.931 15.953  12.064  1.00 98.37 125 A 1 
ATOM   960  N  NE1 . TRP A 1 125 ? -17.149 16.919  13.912  1.00 97.85 125 A 1 
ATOM   961  C  CE2 . TRP A 1 125 ? -17.372 15.690  13.338  1.00 98.18 125 A 1 
ATOM   962  C  CE3 . TRP A 1 125 ? -18.251 14.858  11.238  1.00 98.14 125 A 1 
ATOM   963  C  CZ2 . TRP A 1 125 ? -17.159 14.363  13.802  1.00 97.84 125 A 1 
ATOM   964  C  CZ3 . TRP A 1 125 ? -18.033 13.536  11.704  1.00 97.68 125 A 1 
ATOM   965  C  CH2 . TRP A 1 125 ? -17.497 13.307  12.967  1.00 97.56 125 A 1 
ATOM   966  N  N   . HIS A 1 126 ? -21.349 16.162  10.843  1.00 98.49 126 A 1 
ATOM   967  C  CA  . HIS A 1 126 ? -21.751 14.799  10.488  1.00 98.47 126 A 1 
ATOM   968  C  C   . HIS A 1 126 ? -22.620 14.738  9.224   1.00 98.33 126 A 1 
ATOM   969  O  O   . HIS A 1 126 ? -22.404 13.889  8.352   1.00 98.04 126 A 1 
ATOM   970  C  CB  . HIS A 1 126 ? -22.499 14.171  11.671  1.00 98.25 126 A 1 
ATOM   971  C  CG  . HIS A 1 126 ? -22.978 12.775  11.392  1.00 98.05 126 A 1 
ATOM   972  N  ND1 . HIS A 1 126 ? -24.250 12.419  10.993  1.00 92.41 126 A 1 
ATOM   973  C  CD2 . HIS A 1 126 ? -22.239 11.623  11.469  1.00 92.75 126 A 1 
ATOM   974  C  CE1 . HIS A 1 126 ? -24.282 11.087  10.849  1.00 93.44 126 A 1 
ATOM   975  N  NE2 . HIS A 1 126 ? -23.074 10.568  11.124  1.00 94.51 126 A 1 
ATOM   976  N  N   . THR A 1 127 ? -23.572 15.661  9.072   1.00 98.26 127 A 1 
ATOM   977  C  CA  . THR A 1 127 ? -24.439 15.712  7.886   1.00 98.06 127 A 1 
ATOM   978  C  C   . THR A 1 127 ? -23.643 15.961  6.601   1.00 98.17 127 A 1 
ATOM   979  O  O   . THR A 1 127 ? -23.890 15.308  5.586   1.00 97.61 127 A 1 
ATOM   980  C  CB  . THR A 1 127 ? -25.509 16.798  8.045   1.00 97.39 127 A 1 
ATOM   981  O  OG1 . THR A 1 127 ? -26.189 16.634  9.269   1.00 89.32 127 A 1 
ATOM   982  C  CG2 . THR A 1 127 ? -26.572 16.749  6.944   1.00 88.80 127 A 1 
ATOM   983  N  N   . ASP A 1 128 ? -22.672 16.876  6.640   1.00 98.23 128 A 1 
ATOM   984  C  CA  . ASP A 1 128 ? -21.803 17.171  5.498   1.00 98.10 128 A 1 
ATOM   985  C  C   . ASP A 1 128 ? -20.869 15.988  5.192   1.00 98.27 128 A 1 
ATOM   986  O  O   . ASP A 1 128 ? -20.785 15.549  4.041   1.00 97.92 128 A 1 
ATOM   987  C  CB  . ASP A 1 128 ? -21.032 18.468  5.772   1.00 97.67 128 A 1 
ATOM   988  C  CG  . ASP A 1 128 ? -20.176 18.929  4.585   1.00 96.29 128 A 1 
ATOM   989  O  OD1 . ASP A 1 128 ? -20.686 18.962  3.447   1.00 92.49 128 A 1 
ATOM   990  O  OD2 . ASP A 1 128 ? -19.000 19.291  4.786   1.00 91.55 128 A 1 
ATOM   991  N  N   . ALA A 1 129 ? -20.259 15.389  6.216   1.00 98.22 129 A 1 
ATOM   992  C  CA  . ALA A 1 129 ? -19.437 14.194  6.069   1.00 98.27 129 A 1 
ATOM   993  C  C   . ALA A 1 129 ? -20.227 13.027  5.453   1.00 98.21 129 A 1 
ATOM   994  O  O   . ALA A 1 129 ? -19.756 12.392  4.509   1.00 97.80 129 A 1 
ATOM   995  C  CB  . ALA A 1 129 ? -18.862 13.817  7.446   1.00 98.06 129 A 1 
ATOM   996  N  N   . THR A 1 130 ? -21.453 12.805  5.899   1.00 98.00 130 A 1 
ATOM   997  C  CA  . THR A 1 130 ? -22.329 11.759  5.351   1.00 97.85 130 A 1 
ATOM   998  C  C   . THR A 1 130 ? -22.676 12.032  3.884   1.00 97.73 130 A 1 
ATOM   999  O  O   . THR A 1 130 ? -22.611 11.123  3.056   1.00 97.23 130 A 1 
ATOM   1000 C  CB  . THR A 1 130 ? -23.609 11.632  6.193   1.00 97.37 130 A 1 
ATOM   1001 O  OG1 . THR A 1 130 ? -23.282 11.359  7.534   1.00 94.06 130 A 1 
ATOM   1002 C  CG2 . THR A 1 130 ? -24.503 10.482  5.744   1.00 93.90 130 A 1 
ATOM   1003 N  N   . ALA A 1 131 ? -22.966 13.276  3.525   1.00 98.12 131 A 1 
ATOM   1004 C  CA  . ALA A 1 131 ? -23.260 13.649  2.141   1.00 98.19 131 A 1 
ATOM   1005 C  C   . ALA A 1 131 ? -22.056 13.452  1.193   1.00 98.16 131 A 1 
ATOM   1006 O  O   . ALA A 1 131 ? -22.242 13.176  0.006   1.00 97.41 131 A 1 
ATOM   1007 C  CB  . ALA A 1 131 ? -23.755 15.096  2.122   1.00 97.83 131 A 1 
ATOM   1008 N  N   . ARG A 1 132 ? -20.832 13.586  1.712   1.00 98.38 132 A 1 
ATOM   1009 C  CA  . ARG A 1 132 ? -19.580 13.411  0.962   1.00 98.38 132 A 1 
ATOM   1010 C  C   . ARG A 1 132 ? -19.127 11.960  0.897   1.00 98.27 132 A 1 
ATOM   1011 O  O   . ARG A 1 132 ? -18.811 11.477  -0.190  1.00 97.51 132 A 1 
ATOM   1012 C  CB  . ARG A 1 132 ? -18.479 14.284  1.586   1.00 98.28 132 A 1 
ATOM   1013 C  CG  . ARG A 1 132 ? -18.747 15.780  1.424   1.00 97.79 132 A 1 
ATOM   1014 C  CD  . ARG A 1 132 ? -17.690 16.555  2.202   1.00 97.37 132 A 1 
ATOM   1015 N  NE  . ARG A 1 132 ? -18.020 17.981  2.281   1.00 96.38 132 A 1 
ATOM   1016 C  CZ  . ARG A 1 132 ? -17.312 19.013  1.884   1.00 97.08 132 A 1 
ATOM   1017 N  NH1 . ARG A 1 132 ? -16.192 18.902  1.229   1.00 92.51 132 A 1 
ATOM   1018 N  NH2 . ARG A 1 132 ? -17.725 20.201  2.181   1.00 93.52 132 A 1 
ATOM   1019 N  N   . PHE A 1 133 ? -19.084 11.286  2.049   1.00 97.69 133 A 1 
ATOM   1020 C  CA  . PHE A 1 133 ? -18.310 10.061  2.259   1.00 97.20 133 A 1 
ATOM   1021 C  C   . PHE A 1 133 ? -19.143 8.811   2.549   1.00 96.31 133 A 1 
ATOM   1022 O  O   . PHE A 1 133 ? -18.564 7.739   2.720   1.00 95.20 133 A 1 
ATOM   1023 C  CB  . PHE A 1 133 ? -17.304 10.287  3.400   1.00 97.53 133 A 1 
ATOM   1024 C  CG  . PHE A 1 133 ? -16.453 11.525  3.261   1.00 98.03 133 A 1 
ATOM   1025 C  CD1 . PHE A 1 133 ? -15.604 11.687  2.154   1.00 97.64 133 A 1 
ATOM   1026 C  CD2 . PHE A 1 133 ? -16.511 12.531  4.244   1.00 97.68 133 A 1 
ATOM   1027 C  CE1 . PHE A 1 133 ? -14.807 12.844  2.035   1.00 97.52 133 A 1 
ATOM   1028 C  CE2 . PHE A 1 133 ? -15.716 13.684  4.132   1.00 97.52 133 A 1 
ATOM   1029 C  CZ  . PHE A 1 133 ? -14.863 13.839  3.025   1.00 97.78 133 A 1 
ATOM   1030 N  N   . SER A 1 134 ? -20.469 8.907   2.603   1.00 95.62 134 A 1 
ATOM   1031 C  CA  . SER A 1 134 ? -21.288 7.712   2.782   1.00 94.82 134 A 1 
ATOM   1032 C  C   . SER A 1 134 ? -20.987 6.678   1.690   1.00 94.30 134 A 1 
ATOM   1033 O  O   . SER A 1 134 ? -21.029 7.026   0.502   1.00 93.29 134 A 1 
ATOM   1034 C  CB  . SER A 1 134 ? -22.773 8.053   2.769   1.00 93.88 134 A 1 
ATOM   1035 O  OG  . SER A 1 134 ? -23.560 6.873   2.716   1.00 87.32 134 A 1 
ATOM   1036 N  N   . PRO A 1 135 ? -20.763 5.410   2.052   1.00 91.33 135 A 1 
ATOM   1037 C  CA  . PRO A 1 135 ? -20.489 4.351   1.073   1.00 88.44 135 A 1 
ATOM   1038 C  C   . PRO A 1 135 ? -21.627 4.148   0.069   1.00 88.48 135 A 1 
ATOM   1039 O  O   . PRO A 1 135 ? -21.399 3.794   -1.088  1.00 83.96 135 A 1 
ATOM   1040 C  CB  . PRO A 1 135 ? -20.254 3.089   1.900   1.00 85.23 135 A 1 
ATOM   1041 C  CG  . PRO A 1 135 ? -19.846 3.605   3.274   1.00 83.08 135 A 1 
ATOM   1042 C  CD  . PRO A 1 135 ? -20.629 4.904   3.399   1.00 87.02 135 A 1 
ATOM   1043 N  N   . THR A 1 136 ? -22.859 4.408   0.482   1.00 87.03 136 A 1 
ATOM   1044 C  CA  . THR A 1 136 ? -24.053 4.150   -0.334  1.00 85.67 136 A 1 
ATOM   1045 C  C   . THR A 1 136 ? -24.461 5.331   -1.212  1.00 86.59 136 A 1 
ATOM   1046 O  O   . THR A 1 136 ? -24.891 5.147   -2.350  1.00 83.28 136 A 1 
ATOM   1047 C  CB  . THR A 1 136 ? -25.236 3.741   0.561   1.00 82.60 136 A 1 
ATOM   1048 O  OG1 . THR A 1 136 ? -25.440 4.700   1.573   1.00 76.71 136 A 1 
ATOM   1049 C  CG2 . THR A 1 136 ? -24.999 2.400   1.252   1.00 75.20 136 A 1 
ATOM   1050 N  N   . HIS A 1 137 ? -24.331 6.563   -0.712  1.00 88.85 137 A 1 
ATOM   1051 C  CA  . HIS A 1 137 ? -24.831 7.757   -1.407  1.00 89.02 137 A 1 
ATOM   1052 C  C   . HIS A 1 137 ? -23.866 8.956   -1.398  1.00 91.04 137 A 1 
ATOM   1053 O  O   . HIS A 1 137 ? -24.199 10.010  -1.955  1.00 87.53 137 A 1 
ATOM   1054 C  CB  . HIS A 1 137 ? -26.209 8.131   -0.844  1.00 84.91 137 A 1 
ATOM   1055 C  CG  . HIS A 1 137 ? -26.213 8.431   0.626   1.00 77.47 137 A 1 
ATOM   1056 N  ND1 . HIS A 1 137 ? -25.650 9.526   1.241   1.00 66.08 137 A 1 
ATOM   1057 C  CD2 . HIS A 1 137 ? -26.785 7.668   1.609   1.00 64.83 137 A 1 
ATOM   1058 C  CE1 . HIS A 1 137 ? -25.880 9.427   2.558   1.00 61.71 137 A 1 
ATOM   1059 N  NE2 . HIS A 1 137 ? -26.572 8.317   2.819   1.00 62.32 137 A 1 
ATOM   1060 N  N   . GLY A 1 138 ? -22.681 8.806   -0.830  1.00 94.09 138 A 1 
ATOM   1061 C  CA  . GLY A 1 138 ? -21.666 9.845   -0.770  1.00 94.68 138 A 1 
ATOM   1062 C  C   . GLY A 1 138 ? -21.278 10.349  -2.166  1.00 95.10 138 A 1 
ATOM   1063 O  O   . GLY A 1 138 ? -20.891 9.584   -3.046  1.00 94.05 138 A 1 
ATOM   1064 N  N   . LYS A 1 139 ? -21.423 11.662  -2.393  1.00 96.85 139 A 1 
ATOM   1065 C  CA  . LYS A 1 139 ? -21.185 12.250  -3.712  1.00 96.94 139 A 1 
ATOM   1066 C  C   . LYS A 1 139 ? -19.704 12.219  -4.072  1.00 97.34 139 A 1 
ATOM   1067 O  O   . LYS A 1 139 ? -19.353 11.828  -5.190  1.00 96.40 139 A 1 
ATOM   1068 C  CB  . LYS A 1 139 ? -21.772 13.670  -3.751  1.00 95.85 139 A 1 
ATOM   1069 C  CG  . LYS A 1 139 ? -21.759 14.254  -5.181  1.00 80.48 139 A 1 
ATOM   1070 C  CD  . LYS A 1 139 ? -22.332 15.676  -5.189  1.00 76.39 139 A 1 
ATOM   1071 C  CE  . LYS A 1 139 ? -22.286 16.256  -6.599  1.00 63.47 139 A 1 
ATOM   1072 N  NZ  . LYS A 1 139 ? -22.700 17.674  -6.623  1.00 56.38 139 A 1 
ATOM   1073 N  N   . HIS A 1 140 ? -18.843 12.600  -3.138  1.00 97.26 140 A 1 
ATOM   1074 C  CA  . HIS A 1 140 ? -17.394 12.647  -3.360  1.00 97.62 140 A 1 
ATOM   1075 C  C   . HIS A 1 140 ? -16.764 11.254  -3.301  1.00 97.56 140 A 1 
ATOM   1076 O  O   . HIS A 1 140 ? -15.861 10.977  -4.081  1.00 96.92 140 A 1 
ATOM   1077 C  CB  . HIS A 1 140 ? -16.736 13.613  -2.368  1.00 97.54 140 A 1 
ATOM   1078 C  CG  . HIS A 1 140 ? -17.176 15.048  -2.526  1.00 97.62 140 A 1 
ATOM   1079 N  ND1 . HIS A 1 140 ? -16.667 16.097  -1.787  1.00 90.46 140 A 1 
ATOM   1080 C  CD2 . HIS A 1 140 ? -18.087 15.608  -3.385  1.00 91.11 140 A 1 
ATOM   1081 C  CE1 . HIS A 1 140 ? -17.261 17.224  -2.184  1.00 91.93 140 A 1 
ATOM   1082 N  NE2 . HIS A 1 140 ? -18.139 16.968  -3.163  1.00 93.21 140 A 1 
ATOM   1083 N  N   . HIS A 1 141 ? -17.332 10.341  -2.516  1.00 96.15 141 A 1 
ATOM   1084 C  CA  . HIS A 1 141 ? -17.002 8.917   -2.541  1.00 94.87 141 A 1 
ATOM   1085 C  C   . HIS A 1 141 ? -17.149 8.339   -3.958  1.00 95.06 141 A 1 
ATOM   1086 O  O   . HIS A 1 141 ? -16.200 7.791   -4.516  1.00 94.40 141 A 1 
ATOM   1087 C  CB  . HIS A 1 141 ? -17.915 8.206   -1.534  1.00 93.16 141 A 1 
ATOM   1088 C  CG  . HIS A 1 141 ? -17.649 6.743   -1.414  1.00 91.22 141 A 1 
ATOM   1089 N  ND1 . HIS A 1 141 ? -16.786 6.140   -0.521  1.00 81.46 141 A 1 
ATOM   1090 C  CD2 . HIS A 1 141 ? -18.267 5.738   -2.120  1.00 80.81 141 A 1 
ATOM   1091 C  CE1 . HIS A 1 141 ? -16.882 4.812   -0.685  1.00 81.14 141 A 1 
ATOM   1092 N  NE2 . HIS A 1 141 ? -17.772 4.536   -1.643  1.00 82.89 141 A 1 
ATOM   1093 N  N   . ARG A 1 142 ? -18.299 8.569   -4.617  1.00 94.70 142 A 1 
ATOM   1094 C  CA  . ARG A 1 142 ? -18.521 8.132   -6.008  1.00 94.02 142 A 1 
ATOM   1095 C  C   . ARG A 1 142 ? -17.568 8.792   -7.009  1.00 94.81 142 A 1 
ATOM   1096 O  O   . ARG A 1 142 ? -17.104 8.124   -7.930  1.00 94.17 142 A 1 
ATOM   1097 C  CB  . ARG A 1 142 ? -19.981 8.380   -6.421  1.00 91.67 142 A 1 
ATOM   1098 C  CG  . ARG A 1 142 ? -20.893 7.267   -5.891  1.00 78.40 142 A 1 
ATOM   1099 C  CD  . ARG A 1 142 ? -22.321 7.445   -6.406  1.00 75.28 142 A 1 
ATOM   1100 N  NE  . ARG A 1 142 ? -23.023 8.525   -5.695  1.00 65.21 142 A 1 
ATOM   1101 C  CZ  . ARG A 1 142 ? -24.215 9.004   -5.991  1.00 58.06 142 A 1 
ATOM   1102 N  NH1 . ARG A 1 142 ? -24.875 8.608   -7.046  1.00 53.23 142 A 1 
ATOM   1103 N  NH2 . ARG A 1 142 ? -24.771 9.887   -5.214  1.00 50.22 142 A 1 
ATOM   1104 N  N   . LEU A 1 143 ? -17.286 10.087  -6.844  1.00 96.62 143 A 1 
ATOM   1105 C  CA  . LEU A 1 143 ? -16.335 10.789  -7.703  1.00 96.94 143 A 1 
ATOM   1106 C  C   . LEU A 1 143 ? -14.916 10.224  -7.560  1.00 97.18 143 A 1 
ATOM   1107 O  O   . LEU A 1 143 ? -14.243 10.032  -8.568  1.00 96.69 143 A 1 
ATOM   1108 C  CB  . LEU A 1 143 ? -16.346 12.297  -7.399  1.00 96.92 143 A 1 
ATOM   1109 C  CG  . LEU A 1 143 ? -17.608 13.050  -7.850  1.00 95.46 143 A 1 
ATOM   1110 C  CD1 . LEU A 1 143 ? -17.562 14.483  -7.322  1.00 93.56 143 A 1 
ATOM   1111 C  CD2 . LEU A 1 143 ? -17.735 13.111  -9.377  1.00 93.35 143 A 1 
ATOM   1112 N  N   . ALA A 1 144 ? -14.481 9.909   -6.328  1.00 96.90 144 A 1 
ATOM   1113 C  CA  . ALA A 1 144 ? -13.173 9.337   -6.053  1.00 96.88 144 A 1 
ATOM   1114 C  C   . ALA A 1 144 ? -13.009 7.944   -6.663  1.00 96.59 144 A 1 
ATOM   1115 O  O   . ALA A 1 144 ? -11.980 7.659   -7.279  1.00 95.87 144 A 1 
ATOM   1116 C  CB  . ALA A 1 144 ? -12.976 9.299   -4.534  1.00 96.78 144 A 1 
ATOM   1117 N  N   . ILE A 1 145 ? -14.044 7.107   -6.597  1.00 95.25 145 A 1 
ATOM   1118 C  CA  . ILE A 1 145 ? -14.046 5.778   -7.228  1.00 93.62 145 A 1 
ATOM   1119 C  C   . ILE A 1 145 ? -13.923 5.898   -8.748  1.00 93.36 145 A 1 
ATOM   1120 O  O   . ILE A 1 145 ? -13.079 5.231   -9.348  1.00 92.58 145 A 1 
ATOM   1121 C  CB  . ILE A 1 145 ? -15.303 5.001   -6.808  1.00 91.78 145 A 1 
ATOM   1122 C  CG1 . ILE A 1 145 ? -15.192 4.669   -5.305  1.00 87.66 145 A 1 
ATOM   1123 C  CG2 . ILE A 1 145 ? -15.478 3.711   -7.627  1.00 85.81 145 A 1 
ATOM   1124 C  CD1 . ILE A 1 145 ? -16.526 4.293   -4.704  1.00 78.03 145 A 1 
ATOM   1125 N  N   . ALA A 1 146 ? -14.702 6.782   -9.359  1.00 94.47 146 A 1 
ATOM   1126 C  CA  . ALA A 1 146 ? -14.619 7.021   -10.794 1.00 94.12 146 A 1 
ATOM   1127 C  C   . ALA A 1 146 ? -13.238 7.582   -11.210 1.00 94.79 146 A 1 
ATOM   1128 O  O   . ALA A 1 146 ? -12.673 7.161   -12.226 1.00 94.07 146 A 1 
ATOM   1129 C  CB  . ALA A 1 146 ? -15.755 7.973   -11.194 1.00 93.33 146 A 1 
ATOM   1130 N  N   . ALA A 1 147 ? -12.667 8.482   -10.404 1.00 96.77 147 A 1 
ATOM   1131 C  CA  . ALA A 1 147 ? -11.329 9.015   -10.618 1.00 97.17 147 A 1 
ATOM   1132 C  C   . ALA A 1 147 ? -10.261 7.919   -10.505 1.00 97.16 147 A 1 
ATOM   1133 O  O   . ALA A 1 147 ? -9.407  7.817   -11.386 1.00 96.62 147 A 1 
ATOM   1134 C  CB  . ALA A 1 147 ? -11.078 10.162  -9.634  1.00 97.45 147 A 1 
ATOM   1135 N  N   . ARG A 1 148 ? -10.341 7.041   -9.481  1.00 96.25 148 A 1 
ATOM   1136 C  CA  . ARG A 1 148 ? -9.456  5.883   -9.306  1.00 95.26 148 A 1 
ATOM   1137 C  C   . ARG A 1 148 ? -9.512  4.939   -10.502 1.00 94.78 148 A 1 
ATOM   1138 O  O   . ARG A 1 148 ? -8.479  4.522   -11.004 1.00 94.08 148 A 1 
ATOM   1139 C  CB  . ARG A 1 148 ? -9.831  5.161   -8.008  1.00 94.31 148 A 1 
ATOM   1140 C  CG  . ARG A 1 148 ? -8.922  3.949   -7.713  1.00 92.31 148 A 1 
ATOM   1141 C  CD  . ARG A 1 148 ? -9.367  3.217   -6.445  1.00 90.60 148 A 1 
ATOM   1142 N  NE  . ARG A 1 148 ? -8.534  2.039   -6.159  1.00 88.28 148 A 1 
ATOM   1143 C  CZ  . ARG A 1 148 ? -8.704  0.797   -6.600  1.00 87.35 148 A 1 
ATOM   1144 N  NH1 . ARG A 1 148 ? -9.656  0.461   -7.415  1.00 80.60 148 A 1 
ATOM   1145 N  NH2 . ARG A 1 148 ? -7.905  -0.144  -6.199  1.00 83.03 148 A 1 
ATOM   1146 N  N   . GLN A 1 149 ? -10.712 4.636   -11.002 1.00 93.70 149 A 1 
ATOM   1147 C  CA  . GLN A 1 149 ? -10.884 3.762   -12.165 1.00 92.36 149 A 1 
ATOM   1148 C  C   . GLN A 1 149 ? -10.221 4.340   -13.419 1.00 92.98 149 A 1 
ATOM   1149 O  O   . GLN A 1 149 ? -9.498  3.635   -14.124 1.00 92.09 149 A 1 
ATOM   1150 C  CB  . GLN A 1 149 ? -12.383 3.526   -12.412 1.00 90.43 149 A 1 
ATOM   1151 C  CG  . GLN A 1 149 ? -12.746 2.040   -12.375 1.00 79.48 149 A 1 
ATOM   1152 C  CD  . GLN A 1 149 ? -14.219 1.790   -12.687 1.00 73.26 149 A 1 
ATOM   1153 O  OE1 . GLN A 1 149 ? -14.983 2.693   -12.998 1.00 65.82 149 A 1 
ATOM   1154 N  NE2 . GLN A 1 149 ? -14.666 0.565   -12.631 1.00 61.84 149 A 1 
ATOM   1155 N  N   . ARG A 1 150 ? -10.407 5.632   -13.685 1.00 94.85 150 A 1 
ATOM   1156 C  CA  . ARG A 1 150 ? -9.732  6.317   -14.787 1.00 94.99 150 A 1 
ATOM   1157 C  C   . ARG A 1 150 ? -8.222  6.370   -14.595 1.00 95.64 150 A 1 
ATOM   1158 O  O   . ARG A 1 150 ? -7.499  6.213   -15.569 1.00 95.03 150 A 1 
ATOM   1159 C  CB  . ARG A 1 150 ? -10.260 7.742   -14.956 1.00 93.97 150 A 1 
ATOM   1160 C  CG  . ARG A 1 150 ? -11.625 7.761   -15.639 1.00 87.00 150 A 1 
ATOM   1161 C  CD  . ARG A 1 150 ? -11.944 9.201   -16.012 1.00 83.01 150 A 1 
ATOM   1162 N  NE  . ARG A 1 150 ? -13.272 9.321   -16.646 1.00 80.13 150 A 1 
ATOM   1163 C  CZ  . ARG A 1 150 ? -13.715 10.391  -17.280 1.00 75.82 150 A 1 
ATOM   1164 N  NH1 . ARG A 1 150 ? -12.975 11.456  -17.452 1.00 68.60 150 A 1 
ATOM   1165 N  NH2 . ARG A 1 150 ? -14.926 10.409  -17.751 1.00 70.19 150 A 1 
ATOM   1166 N  N   . TRP A 1 151 ? -7.759  6.562   -13.358 1.00 95.82 151 A 1 
ATOM   1167 C  CA  . TRP A 1 151 ? -6.351  6.625   -13.004 1.00 96.69 151 A 1 
ATOM   1168 C  C   . TRP A 1 151 ? -5.619  5.334   -13.339 1.00 96.44 151 A 1 
ATOM   1169 O  O   . TRP A 1 151 ? -4.587  5.385   -14.008 1.00 95.44 151 A 1 
ATOM   1170 C  CB  . TRP A 1 151 ? -6.232  6.942   -11.515 1.00 96.95 151 A 1 
ATOM   1171 C  CG  . TRP A 1 151 ? -4.831  7.165   -11.047 1.00 97.49 151 A 1 
ATOM   1172 C  CD1 . TRP A 1 151 ? -4.184  6.445   -10.108 1.00 96.72 151 A 1 
ATOM   1173 C  CD2 . TRP A 1 151 ? -3.918  8.212   -11.466 1.00 97.73 151 A 1 
ATOM   1174 N  NE1 . TRP A 1 151 ? -2.930  6.995   -9.891  1.00 97.00 151 A 1 
ATOM   1175 C  CE2 . TRP A 1 151 ? -2.737  8.088   -10.700 1.00 97.58 151 A 1 
ATOM   1176 C  CE3 . TRP A 1 151 ? -3.989  9.277   -12.395 1.00 97.56 151 A 1 
ATOM   1177 C  CZ2 . TRP A 1 151 ? -1.659  8.996   -10.831 1.00 97.70 151 A 1 
ATOM   1178 C  CZ3 . TRP A 1 151 ? -2.914  10.174  -12.530 1.00 97.04 151 A 1 
ATOM   1179 C  CH2 . TRP A 1 151 ? -1.776  10.035  -11.749 1.00 97.31 151 A 1 
ATOM   1180 N  N   . PHE A 1 152 ? -6.194  4.175   -13.014 1.00 93.76 152 A 1 
ATOM   1181 C  CA  . PHE A 1 152 ? -5.597  2.880   -13.349 1.00 93.00 152 A 1 
ATOM   1182 C  C   . PHE A 1 152 ? -5.460  2.604   -14.854 1.00 92.83 152 A 1 
ATOM   1183 O  O   . PHE A 1 152 ? -4.668  1.748   -15.240 1.00 91.14 152 A 1 
ATOM   1184 C  CB  . PHE A 1 152 ? -6.359  1.758   -12.654 1.00 91.88 152 A 1 
ATOM   1185 C  CG  . PHE A 1 152 ? -5.876  1.466   -11.248 1.00 91.35 152 A 1 
ATOM   1186 C  CD1 . PHE A 1 152 ? -4.534  1.091   -11.030 1.00 88.49 152 A 1 
ATOM   1187 C  CD2 . PHE A 1 152 ? -6.756  1.530   -10.162 1.00 88.58 152 A 1 
ATOM   1188 C  CE1 . PHE A 1 152 ? -4.076  0.788   -9.736  1.00 87.07 152 A 1 
ATOM   1189 C  CE2 . PHE A 1 152 ? -6.301  1.225   -8.869  1.00 86.48 152 A 1 
ATOM   1190 C  CZ  . PHE A 1 152 ? -4.960  0.853   -8.650  1.00 87.82 152 A 1 
ATOM   1191 N  N   . THR A 1 153 ? -6.123  3.345   -15.730 1.00 93.33 153 A 1 
ATOM   1192 C  CA  . THR A 1 153 ? -5.889  3.223   -17.178 1.00 93.21 153 A 1 
ATOM   1193 C  C   . THR A 1 153 ? -4.465  3.622   -17.589 1.00 93.84 153 A 1 
ATOM   1194 O  O   . THR A 1 153 ? -3.990  3.185   -18.631 1.00 92.54 153 A 1 
ATOM   1195 C  CB  . THR A 1 153 ? -6.913  3.989   -18.030 1.00 91.89 153 A 1 
ATOM   1196 O  OG1 . THR A 1 153 ? -6.754  5.384   -17.953 1.00 84.44 153 A 1 
ATOM   1197 C  CG2 . THR A 1 153 ? -8.357  3.653   -17.657 1.00 83.00 153 A 1 
ATOM   1198 N  N   . LEU A 1 154 ? -3.747  4.385   -16.745 1.00 94.86 154 A 1 
ATOM   1199 C  CA  . LEU A 1 154 ? -2.312  4.652   -16.910 1.00 95.14 154 A 1 
ATOM   1200 C  C   . LEU A 1 154 ? -1.513  3.352   -16.919 1.00 95.11 154 A 1 
ATOM   1201 O  O   . LEU A 1 154 ? -0.620  3.196   -17.750 1.00 93.57 154 A 1 
ATOM   1202 C  CB  . LEU A 1 154 ? -1.816  5.527   -15.746 1.00 94.50 154 A 1 
ATOM   1203 C  CG  . LEU A 1 154 ? -2.227  7.002   -15.880 1.00 92.65 154 A 1 
ATOM   1204 C  CD1 . LEU A 1 154 ? -2.204  7.674   -14.517 1.00 87.63 154 A 1 
ATOM   1205 C  CD2 . LEU A 1 154 ? -1.234  7.742   -16.765 1.00 87.29 154 A 1 
ATOM   1206 N  N   . MET A 1 155 ? -1.856  2.398   -16.052 1.00 93.91 155 A 1 
ATOM   1207 C  CA  . MET A 1 155 ? -1.132  1.137   -15.940 1.00 93.17 155 A 1 
ATOM   1208 C  C   . MET A 1 155 ? -1.222  0.314   -17.224 1.00 92.77 155 A 1 
ATOM   1209 O  O   . MET A 1 155 ? -0.249  -0.305  -17.625 1.00 90.74 155 A 1 
ATOM   1210 C  CB  . MET A 1 155 ? -1.652  0.344   -14.736 1.00 91.66 155 A 1 
ATOM   1211 C  CG  . MET A 1 155 ? -0.599  -0.639  -14.223 1.00 85.43 155 A 1 
ATOM   1212 S  SD  . MET A 1 155 ? 0.916   0.148   -13.610 1.00 84.57 155 A 1 
ATOM   1213 C  CE  . MET A 1 155 ? 0.280   0.892   -12.099 1.00 76.19 155 A 1 
ATOM   1214 N  N   . GLY A 1 156 ? -2.344  0.396   -17.933 1.00 91.76 156 A 1 
ATOM   1215 C  CA  . GLY A 1 156 ? -2.502  -0.232  -19.246 1.00 90.53 156 A 1 
ATOM   1216 C  C   . GLY A 1 156 ? -1.499  0.258   -20.293 1.00 91.41 156 A 1 
ATOM   1217 O  O   . GLY A 1 156 ? -1.129  -0.492  -21.195 1.00 89.44 156 A 1 
ATOM   1218 N  N   . THR A 1 157 ? -1.019  1.500   -20.169 1.00 92.77 157 A 1 
ATOM   1219 C  CA  . THR A 1 157 ? 0.020   2.063   -21.048 1.00 93.28 157 A 1 
ATOM   1220 C  C   . THR A 1 157 ? 1.419   1.767   -20.534 1.00 93.90 157 A 1 
ATOM   1221 O  O   . THR A 1 157 ? 2.296   1.411   -21.314 1.00 91.87 157 A 1 
ATOM   1222 C  CB  . THR A 1 157 ? -0.163  3.573   -21.228 1.00 92.34 157 A 1 
ATOM   1223 O  OG1 . THR A 1 157 ? -1.512  3.884   -21.489 1.00 87.07 157 A 1 
ATOM   1224 C  CG2 . THR A 1 157 ? 0.652   4.103   -22.402 1.00 87.19 157 A 1 
ATOM   1225 N  N   . LEU A 1 158 ? 1.640   1.885   -19.210 1.00 94.02 158 A 1 
ATOM   1226 C  CA  . LEU A 1 158 ? 2.959   1.775   -18.577 1.00 93.57 158 A 1 
ATOM   1227 C  C   . LEU A 1 158 ? 3.409   0.324   -18.368 1.00 92.13 158 A 1 
ATOM   1228 O  O   . LEU A 1 158 ? 4.559   -0.005  -18.636 1.00 87.92 158 A 1 
ATOM   1229 C  CB  . LEU A 1 158 ? 2.904   2.508   -17.228 1.00 93.78 158 A 1 
ATOM   1230 C  CG  . LEU A 1 158 ? 2.707   4.035   -17.320 1.00 94.66 158 A 1 
ATOM   1231 C  CD1 . LEU A 1 158 ? 2.390   4.595   -15.942 1.00 93.29 158 A 1 
ATOM   1232 C  CD2 . LEU A 1 158 ? 3.961   4.729   -17.851 1.00 93.15 158 A 1 
ATOM   1233 N  N   . GLY A 1 159 ? 2.500   -0.535  -17.891 1.00 88.99 159 A 1 
ATOM   1234 C  CA  . GLY A 1 159 ? 2.800   -1.880  -17.390 1.00 85.19 159 A 1 
ATOM   1235 C  C   . GLY A 1 159 ? 1.984   -3.010  -18.007 1.00 85.21 159 A 1 
ATOM   1236 O  O   . GLY A 1 159 ? 2.211   -4.174  -17.691 1.00 76.34 159 A 1 
ATOM   1237 N  N   . GLY A 1 160 ? 1.036   -2.694  -18.867 1.00 82.40 160 A 1 
ATOM   1238 C  CA  . GLY A 1 160 ? 0.131   -3.661  -19.489 1.00 79.12 160 A 1 
ATOM   1239 C  C   . GLY A 1 160 ? -1.151  -3.839  -18.693 1.00 80.92 160 A 1 
ATOM   1240 O  O   . GLY A 1 160 ? -2.218  -3.495  -19.203 1.00 75.49 160 A 1 
ATOM   1241 N  N   . LYS A 1 161 ? -1.064  -4.344  -17.471 1.00 79.58 161 A 1 
ATOM   1242 C  CA  . LYS A 1 161 ? -2.222  -4.600  -16.611 1.00 79.41 161 A 1 
ATOM   1243 C  C   . LYS A 1 161 ? -1.912  -4.305  -15.150 1.00 82.45 161 A 1 
ATOM   1244 O  O   . LYS A 1 161 ? -0.761  -4.376  -14.718 1.00 77.73 161 A 1 
ATOM   1245 C  CB  . LYS A 1 161 ? -2.684  -6.055  -16.757 1.00 72.31 161 A 1 
ATOM   1246 C  CG  . LYS A 1 161 ? -3.284  -6.369  -18.135 1.00 64.06 161 A 1 
ATOM   1247 C  CD  . LYS A 1 161 ? -3.774  -7.819  -18.098 1.00 59.69 161 A 1 
ATOM   1248 C  CE  . LYS A 1 161 ? -4.400  -8.284  -19.403 1.00 52.24 161 A 1 
ATOM   1249 N  NZ  . LYS A 1 161 ? -4.764  -9.709  -19.237 1.00 46.70 161 A 1 
ATOM   1250 N  N   . TRP A 1 162 ? -2.959  -4.003  -14.399 1.00 79.37 162 A 1 
ATOM   1251 C  CA  . TRP A 1 162 ? -2.946  -4.021  -12.936 1.00 80.26 162 A 1 
ATOM   1252 C  C   . TRP A 1 162 ? -3.972  -5.057  -12.466 1.00 81.63 162 A 1 
ATOM   1253 O  O   . TRP A 1 162 ? -5.050  -5.126  -13.068 1.00 79.82 162 A 1 
ATOM   1254 C  CB  . TRP A 1 162 ? -3.232  -2.606  -12.412 1.00 78.19 162 A 1 
ATOM   1255 C  CG  . TRP A 1 162 ? -3.050  -2.463  -10.939 1.00 76.79 162 A 1 
ATOM   1256 C  CD1 . TRP A 1 162 ? -1.890  -2.149  -10.314 1.00 70.63 162 A 1 
ATOM   1257 C  CD2 . TRP A 1 162 ? -4.036  -2.676  -9.876  1.00 75.61 162 A 1 
ATOM   1258 N  NE1 . TRP A 1 162 ? -2.087  -2.158  -8.944  1.00 67.47 162 A 1 
ATOM   1259 C  CE2 . TRP A 1 162 ? -3.384  -2.485  -8.634  1.00 72.46 162 A 1 
ATOM   1260 C  CE3 . TRP A 1 162 ? -5.401  -3.013  -9.866  1.00 69.73 162 A 1 
ATOM   1261 C  CZ2 . TRP A 1 162 ? -4.066  -2.643  -7.397  1.00 71.48 162 A 1 
ATOM   1262 C  CZ3 . TRP A 1 162 ? -6.081  -3.164  -8.634  1.00 68.30 162 A 1 
ATOM   1263 C  CH2 . TRP A 1 162 ? -5.417  -2.987  -7.420  1.00 68.89 162 A 1 
ATOM   1264 N  N   . PRO A 1 163 ? -3.697  -5.876  -11.422 1.00 79.22 163 A 1 
ATOM   1265 C  CA  . PRO A 1 163 ? -2.600  -5.709  -10.466 1.00 79.28 163 A 1 
ATOM   1266 C  C   . PRO A 1 163 ? -1.238  -6.246  -10.930 1.00 81.48 163 A 1 
ATOM   1267 O  O   . PRO A 1 163 ? -0.211  -5.755  -10.479 1.00 76.64 163 A 1 
ATOM   1268 C  CB  . PRO A 1 163 ? -3.096  -6.431  -9.208  1.00 74.42 163 A 1 
ATOM   1269 C  CG  . PRO A 1 163 ? -3.961  -7.541  -9.774  1.00 72.17 163 A 1 
ATOM   1270 C  CD  . PRO A 1 163 ? -4.613  -6.891  -10.991 1.00 75.08 163 A 1 
ATOM   1271 N  N   . HIS A 1 164 ? -1.204  -7.195  -11.858 1.00 80.94 164 A 1 
ATOM   1272 C  CA  . HIS A 1 164 ? 0.048   -7.816  -12.284 1.00 80.15 164 A 1 
ATOM   1273 C  C   . HIS A 1 164 ? 0.639   -7.105  -13.505 1.00 81.97 164 A 1 
ATOM   1274 O  O   . HIS A 1 164 ? 0.112   -7.174  -14.620 1.00 78.49 164 A 1 
ATOM   1275 C  CB  . HIS A 1 164 ? -0.158  -9.314  -12.525 1.00 75.84 164 A 1 
ATOM   1276 C  CG  . HIS A 1 164 ? -0.700  -10.009 -11.306 1.00 69.93 164 A 1 
ATOM   1277 N  ND1 . HIS A 1 164 ? -0.139  -9.997  -10.046 1.00 60.83 164 A 1 
ATOM   1278 C  CD2 . HIS A 1 164 ? -1.904  -10.666 -11.190 1.00 59.89 164 A 1 
ATOM   1279 C  CE1 . HIS A 1 164 ? -0.983  -10.614 -9.204  1.00 56.26 164 A 1 
ATOM   1280 N  NE2 . HIS A 1 164 ? -2.060  -11.033 -9.870  1.00 57.16 164 A 1 
ATOM   1281 N  N   . THR A 1 165 ? 1.773   -6.414  -13.293 1.00 83.59 165 A 1 
ATOM   1282 C  CA  . THR A 1 165 ? 2.518   -5.764  -14.365 1.00 83.50 165 A 1 
ATOM   1283 C  C   . THR A 1 165 ? 3.641   -6.678  -14.846 1.00 84.75 165 A 1 
ATOM   1284 O  O   . THR A 1 165 ? 4.565   -6.984  -14.100 1.00 81.79 165 A 1 
ATOM   1285 C  CB  . THR A 1 165 ? 3.118   -4.426  -13.907 1.00 80.62 165 A 1 
ATOM   1286 O  OG1 . THR A 1 165 ? 3.924   -4.609  -12.772 1.00 72.09 165 A 1 
ATOM   1287 C  CG2 . THR A 1 165 ? 2.026   -3.419  -13.560 1.00 72.29 165 A 1 
ATOM   1288 N  N   . GLU A 1 166 ? 3.603   -7.041  -16.125 1.00 84.94 166 A 1 
ATOM   1289 C  CA  . GLU A 1 166 ? 4.635   -7.884  -16.738 1.00 84.88 166 A 1 
ATOM   1290 C  C   . GLU A 1 166 ? 5.840   -7.085  -17.263 1.00 87.88 166 A 1 
ATOM   1291 O  O   . GLU A 1 166 ? 6.852   -7.648  -17.664 1.00 85.23 166 A 1 
ATOM   1292 C  CB  . GLU A 1 166 ? 4.008   -8.712  -17.869 1.00 79.90 166 A 1 
ATOM   1293 C  CG  . GLU A 1 166 ? 2.918   -9.675  -17.368 1.00 71.50 166 A 1 
ATOM   1294 C  CD  . GLU A 1 166 ? 2.255   -10.482 -18.492 1.00 64.79 166 A 1 
ATOM   1295 O  OE1 . GLU A 1 166 ? 1.368   -11.296 -18.161 1.00 58.16 166 A 1 
ATOM   1296 O  OE2 . GLU A 1 166 ? 2.593   -10.259 -19.681 1.00 57.52 166 A 1 
ATOM   1297 N  N   . SER A 1 167 ? 5.730   -5.755  -17.270 1.00 90.98 167 A 1 
ATOM   1298 C  CA  . SER A 1 167 ? 6.752   -4.899  -17.875 1.00 92.53 167 A 1 
ATOM   1299 C  C   . SER A 1 167 ? 7.973   -4.656  -16.988 1.00 94.49 167 A 1 
ATOM   1300 O  O   . SER A 1 167 ? 9.016   -4.266  -17.500 1.00 93.14 167 A 1 
ATOM   1301 C  CB  . SER A 1 167 ? 6.144   -3.560  -18.297 1.00 90.07 167 A 1 
ATOM   1302 O  OG  . SER A 1 167 ? 5.759   -2.817  -17.154 1.00 80.43 167 A 1 
ATOM   1303 N  N   . VAL A 1 168 ? 7.866   -4.862  -15.680 1.00 94.94 168 A 1 
ATOM   1304 C  CA  . VAL A 1 168 ? 8.963   -4.623  -14.733 1.00 95.06 168 A 1 
ATOM   1305 C  C   . VAL A 1 168 ? 9.989   -5.753  -14.844 1.00 95.36 168 A 1 
ATOM   1306 O  O   . VAL A 1 168 ? 9.691   -6.911  -14.585 1.00 94.18 168 A 1 
ATOM   1307 C  CB  . VAL A 1 168 ? 8.445   -4.459  -13.292 1.00 94.15 168 A 1 
ATOM   1308 C  CG1 . VAL A 1 168 ? 9.594   -4.163  -12.326 1.00 91.61 168 A 1 
ATOM   1309 C  CG2 . VAL A 1 168 ? 7.461   -3.294  -13.184 1.00 91.99 168 A 1 
ATOM   1310 N  N   . GLN A 1 169 ? 11.206  -5.400  -15.220 1.00 95.87 169 A 1 
ATOM   1311 C  CA  . GLN A 1 169 ? 12.340  -6.297  -15.440 1.00 95.91 169 A 1 
ATOM   1312 C  C   . GLN A 1 169 ? 13.532  -5.857  -14.573 1.00 96.97 169 A 1 
ATOM   1313 O  O   . GLN A 1 169 ? 13.582  -4.695  -14.174 1.00 96.37 169 A 1 
ATOM   1314 C  CB  . GLN A 1 169 ? 12.696  -6.265  -16.936 1.00 94.28 169 A 1 
ATOM   1315 C  CG  . GLN A 1 169 ? 11.622  -6.889  -17.846 1.00 88.45 169 A 1 
ATOM   1316 C  CD  . GLN A 1 169 ? 11.622  -8.416  -17.833 1.00 81.69 169 A 1 
ATOM   1317 O  OE1 . GLN A 1 169 ? 12.621  -9.058  -17.567 1.00 72.13 169 A 1 
ATOM   1318 N  NE2 . GLN A 1 169 ? 10.508  -9.044  -18.141 1.00 67.84 169 A 1 
ATOM   1319 N  N   . PRO A 1 170 ? 14.535  -6.719  -14.328 1.00 96.63 170 A 1 
ATOM   1320 C  CA  . PRO A 1 170 ? 15.731  -6.331  -13.577 1.00 96.65 170 A 1 
ATOM   1321 C  C   . PRO A 1 170 ? 16.456  -5.126  -14.188 1.00 96.72 170 A 1 
ATOM   1322 O  O   . PRO A 1 170 ? 16.856  -4.210  -13.479 1.00 92.74 170 A 1 
ATOM   1323 C  CB  . PRO A 1 170 ? 16.635  -7.575  -13.568 1.00 95.82 170 A 1 
ATOM   1324 C  CG  . PRO A 1 170 ? 15.662  -8.728  -13.759 1.00 94.68 170 A 1 
ATOM   1325 C  CD  . PRO A 1 170 ? 14.576  -8.134  -14.661 1.00 96.69 170 A 1 
ATOM   1326 N  N   . GLY A 1 171 ? 16.561  -5.086  -15.514 1.00 96.53 171 A 1 
ATOM   1327 C  CA  . GLY A 1 171 ? 17.205  -3.996  -16.248 1.00 96.47 171 A 1 
ATOM   1328 C  C   . GLY A 1 171 ? 16.341  -2.754  -16.496 1.00 97.14 171 A 1 
ATOM   1329 O  O   . GLY A 1 171 ? 16.814  -1.845  -17.170 1.00 94.96 171 A 1 
ATOM   1330 N  N   . GLY A 1 172 ? 15.101  -2.694  -16.006 1.00 97.02 172 A 1 
ATOM   1331 C  CA  . GLY A 1 172 ? 14.197  -1.559  -16.201 1.00 96.83 172 A 1 
ATOM   1332 C  C   . GLY A 1 172 ? 12.780  -1.961  -16.609 1.00 96.93 172 A 1 
ATOM   1333 O  O   . GLY A 1 172 ? 12.219  -2.916  -16.080 1.00 95.16 172 A 1 
ATOM   1334 N  N   . SER A 1 173 ? 12.186  -1.206  -17.542 1.00 96.52 173 A 1 
ATOM   1335 C  CA  . SER A 1 173 ? 10.859  -1.495  -18.090 1.00 96.53 173 A 1 
ATOM   1336 C  C   . SER A 1 173 ? 10.971  -2.087  -19.492 1.00 96.68 173 A 1 
ATOM   1337 O  O   . SER A 1 173 ? 11.652  -1.530  -20.351 1.00 95.19 173 A 1 
ATOM   1338 C  CB  . SER A 1 173 ? 10.004  -0.224  -18.113 1.00 95.58 173 A 1 
ATOM   1339 O  OG  . SER A 1 173 ? 8.717   -0.516  -18.646 1.00 90.86 173 A 1 
ATOM   1340 N  N   . SER A 1 174 ? 10.272  -3.191  -19.755 1.00 95.42 174 A 1 
ATOM   1341 C  CA  . SER A 1 174 ? 10.219  -3.796  -21.094 1.00 94.77 174 A 1 
ATOM   1342 C  C   . SER A 1 174 ? 9.363   -3.011  -22.083 1.00 95.17 174 A 1 
ATOM   1343 O  O   . SER A 1 174 ? 9.425   -3.264  -23.283 1.00 93.22 174 A 1 
ATOM   1344 C  CB  . SER A 1 174 ? 9.715   -5.239  -20.994 1.00 92.61 174 A 1 
ATOM   1345 O  OG  . SER A 1 174 ? 8.379   -5.280  -20.545 1.00 86.11 174 A 1 
ATOM   1346 N  N   . ARG A 1 175 ? 8.554   -2.067  -21.596 1.00 94.90 175 A 1 
ATOM   1347 C  CA  . ARG A 1 175 ? 7.632   -1.283  -22.416 1.00 94.61 175 A 1 
ATOM   1348 C  C   . ARG A 1 175 ? 8.165   0.126   -22.636 1.00 95.49 175 A 1 
ATOM   1349 O  O   . ARG A 1 175 ? 8.231   0.923   -21.702 1.00 94.05 175 A 1 
ATOM   1350 C  CB  . ARG A 1 175 ? 6.232   -1.323  -21.784 1.00 92.42 175 A 1 
ATOM   1351 C  CG  . ARG A 1 175 ? 5.161   -1.526  -22.858 1.00 84.18 175 A 1 
ATOM   1352 C  CD  . ARG A 1 175 ? 3.779   -1.600  -22.230 1.00 78.53 175 A 1 
ATOM   1353 N  NE  . ARG A 1 175 ? 2.752   -1.950  -23.245 1.00 71.69 175 A 1 
ATOM   1354 C  CZ  . ARG A 1 175 ? 1.458   -1.959  -23.039 1.00 64.59 175 A 1 
ATOM   1355 N  NH1 . ARG A 1 175 ? 0.939   -1.643  -21.893 1.00 58.61 175 A 1 
ATOM   1356 N  NH2 . ARG A 1 175 ? 0.644   -2.300  -23.991 1.00 57.72 175 A 1 
ATOM   1357 N  N   . ALA A 1 176 ? 8.515   0.431   -23.882 1.00 95.69 176 A 1 
ATOM   1358 C  CA  . ALA A 1 176 ? 8.841   1.784   -24.283 1.00 95.77 176 A 1 
ATOM   1359 C  C   . ALA A 1 176 ? 7.578   2.638   -24.400 1.00 95.94 176 A 1 
ATOM   1360 O  O   . ALA A 1 176 ? 6.514   2.147   -24.787 1.00 94.28 176 A 1 
ATOM   1361 C  CB  . ALA A 1 176 ? 9.639   1.745   -25.588 1.00 94.52 176 A 1 
ATOM   1362 N  N   . ILE A 1 177 ? 7.699   3.914   -24.065 1.00 96.01 177 A 1 
ATOM   1363 C  CA  . ILE A 1 177 ? 6.641   4.920   -24.187 1.00 96.18 177 A 1 
ATOM   1364 C  C   . ILE A 1 177 ? 6.961   5.773   -25.412 1.00 96.52 177 A 1 
ATOM   1365 O  O   . ILE A 1 177 ? 8.030   6.375   -25.486 1.00 95.61 177 A 1 
ATOM   1366 C  CB  . ILE A 1 177 ? 6.528   5.751   -22.893 1.00 95.25 177 A 1 
ATOM   1367 C  CG1 . ILE A 1 177 ? 6.188   4.851   -21.678 1.00 92.82 177 A 1 
ATOM   1368 C  CG2 . ILE A 1 177 ? 5.462   6.850   -23.053 1.00 92.56 177 A 1 
ATOM   1369 C  CD1 . ILE A 1 177 ? 6.378   5.546   -20.322 1.00 85.66 177 A 1 
ATOM   1370 N  N   . ASP A 1 178 ? 6.049   5.828   -26.370 1.00 96.04 178 A 1 
ATOM   1371 C  CA  . ASP A 1 178 ? 6.195   6.689   -27.532 1.00 95.97 178 A 1 
ATOM   1372 C  C   . ASP A 1 178 ? 5.669   8.118   -27.283 1.00 96.87 178 A 1 
ATOM   1373 O  O   . ASP A 1 178 ? 5.144   8.463   -26.212 1.00 96.33 178 A 1 
ATOM   1374 C  CB  . ASP A 1 178 ? 5.627   5.992   -28.793 1.00 94.23 178 A 1 
ATOM   1375 C  CG  . ASP A 1 178 ? 4.100   5.975   -28.936 1.00 91.41 178 A 1 
ATOM   1376 O  OD1 . ASP A 1 178 ? 3.449   6.895   -28.394 1.00 86.25 178 A 1 
ATOM   1377 O  OD2 . ASP A 1 178 ? 3.591   5.154   -29.714 1.00 85.49 178 A 1 
ATOM   1378 N  N   . ALA A 1 179 ? 5.825   8.989   -28.260 1.00 96.59 179 A 1 
ATOM   1379 C  CA  . ALA A 1 179 ? 5.405   10.381  -28.136 1.00 96.98 179 A 1 
ATOM   1380 C  C   . ALA A 1 179 ? 3.879   10.538  -27.997 1.00 97.44 179 A 1 
ATOM   1381 O  O   . ALA A 1 179 ? 3.416   11.438  -27.292 1.00 96.70 179 A 1 
ATOM   1382 C  CB  . ALA A 1 179 ? 5.938   11.158  -29.345 1.00 96.08 179 A 1 
ATOM   1383 N  N   . ALA A 1 180 ? 3.090   9.681   -28.651 1.00 96.83 180 A 1 
ATOM   1384 C  CA  . ALA A 1 180 ? 1.637   9.711   -28.580 1.00 96.96 180 A 1 
ATOM   1385 C  C   . ALA A 1 180 ? 1.140   9.199   -27.215 1.00 97.23 180 A 1 
ATOM   1386 O  O   . ALA A 1 180 ? 0.272   9.810   -26.596 1.00 96.50 180 A 1 
ATOM   1387 C  CB  . ALA A 1 180 ? 1.066   8.891   -29.744 1.00 96.13 180 A 1 
ATOM   1388 N  N   . GLU A 1 181 ? 1.754   8.119   -26.722 1.00 97.15 181 A 1 
ATOM   1389 C  CA  . GLU A 1 181 ? 1.492   7.567   -25.396 1.00 97.03 181 A 1 
ATOM   1390 C  C   . GLU A 1 181 ? 1.850   8.571   -24.295 1.00 97.54 181 A 1 
ATOM   1391 O  O   . GLU A 1 181 ? 1.035   8.775   -23.401 1.00 97.11 181 A 1 
ATOM   1392 C  CB  . GLU A 1 181 ? 2.269   6.269   -25.203 1.00 96.09 181 A 1 
ATOM   1393 C  CG  . GLU A 1 181 ? 1.685   5.130   -26.051 1.00 94.00 181 A 1 
ATOM   1394 C  CD  . GLU A 1 181 ? 2.429   3.813   -25.811 1.00 93.89 181 A 1 
ATOM   1395 O  OE1 . GLU A 1 181 ? 1.736   2.772   -25.721 1.00 88.00 181 A 1 
ATOM   1396 O  OE2 . GLU A 1 181 ? 3.667   3.859   -25.673 1.00 88.72 181 A 1 
ATOM   1397 N  N   . ARG A 1 182 ? 2.980   9.278   -24.411 1.00 97.42 182 A 1 
ATOM   1398 C  CA  . ARG A 1 182 ? 3.341   10.351  -23.474 1.00 97.80 182 A 1 
ATOM   1399 C  C   . ARG A 1 182 ? 2.257   11.417  -23.373 1.00 98.16 182 A 1 
ATOM   1400 O  O   . ARG A 1 182 ? 1.872   11.792  -22.273 1.00 97.83 182 A 1 
ATOM   1401 C  CB  . ARG A 1 182 ? 4.687   10.965  -23.872 1.00 96.58 182 A 1 
ATOM   1402 C  CG  . ARG A 1 182 ? 5.085   12.096  -22.911 1.00 95.16 182 A 1 
ATOM   1403 C  CD  . ARG A 1 182 ? 6.494   12.644  -23.177 1.00 93.96 182 A 1 
ATOM   1404 N  NE  . ARG A 1 182 ? 6.597   13.232  -24.524 1.00 91.45 182 A 1 
ATOM   1405 C  CZ  . ARG A 1 182 ? 7.717   13.737  -25.032 1.00 93.13 182 A 1 
ATOM   1406 N  NH1 . ARG A 1 182 ? 8.831   13.766  -24.343 1.00 82.43 182 A 1 
ATOM   1407 N  NH2 . ARG A 1 182 ? 7.741   14.216  -26.242 1.00 84.47 182 A 1 
ATOM   1408 N  N   . VAL A 1 183 ? 1.726   11.879  -24.500 1.00 97.66 183 A 1 
ATOM   1409 C  CA  . VAL A 1 183 ? 0.634   12.870  -24.514 1.00 97.53 183 A 1 
ATOM   1410 C  C   . VAL A 1 183 ? -0.626  12.308  -23.855 1.00 97.98 183 A 1 
ATOM   1411 O  O   . VAL A 1 183 ? -1.274  13.004  -23.078 1.00 97.80 183 A 1 
ATOM   1412 C  CB  . VAL A 1 183 ? 0.333   13.355  -25.951 1.00 96.95 183 A 1 
ATOM   1413 C  CG1 . VAL A 1 183 ? -0.902  14.258  -26.018 1.00 92.64 183 A 1 
ATOM   1414 C  CG2 . VAL A 1 183 ? 1.507   14.164  -26.504 1.00 92.88 183 A 1 
ATOM   1415 N  N   . ARG A 1 184 ? -0.955  11.033  -24.111 1.00 97.59 184 A 1 
ATOM   1416 C  CA  . ARG A 1 184 ? -2.109  10.368  -23.509 1.00 97.25 184 A 1 
ATOM   1417 C  C   . ARG A 1 184 ? -1.958  10.231  -21.987 1.00 97.84 184 A 1 
ATOM   1418 O  O   . ARG A 1 184 ? -2.912  10.526  -21.266 1.00 97.47 184 A 1 
ATOM   1419 C  CB  . ARG A 1 184 ? -2.331  9.006   -24.188 1.00 95.82 184 A 1 
ATOM   1420 C  CG  . ARG A 1 184 ? -3.713  8.434   -23.865 1.00 83.18 184 A 1 
ATOM   1421 C  CD  . ARG A 1 184 ? -3.985  7.124   -24.623 1.00 81.60 184 A 1 
ATOM   1422 N  NE  . ARG A 1 184 ? -3.372  5.957   -23.964 1.00 72.76 184 A 1 
ATOM   1423 C  CZ  . ARG A 1 184 ? -3.417  4.709   -24.411 1.00 67.43 184 A 1 
ATOM   1424 N  NH1 . ARG A 1 184 ? -3.977  4.395   -25.547 1.00 61.56 184 A 1 
ATOM   1425 N  NH2 . ARG A 1 184 ? -2.918  3.726   -23.720 1.00 59.36 184 A 1 
ATOM   1426 N  N   . LEU A 1 185 ? -0.775  9.831   -21.524 1.00 98.00 185 A 1 
ATOM   1427 C  CA  . LEU A 1 185 ? -0.438  9.731   -20.104 1.00 98.15 185 A 1 
ATOM   1428 C  C   . LEU A 1 185 ? -0.531  11.097  -19.419 1.00 98.41 185 A 1 
ATOM   1429 O  O   . LEU A 1 185 ? -1.210  11.223  -18.408 1.00 98.26 185 A 1 
ATOM   1430 C  CB  . LEU A 1 185 ? 0.973   9.130   -19.960 1.00 97.86 185 A 1 
ATOM   1431 C  CG  . LEU A 1 185 ? 1.086   7.645   -20.347 1.00 97.03 185 A 1 
ATOM   1432 C  CD1 . LEU A 1 185 ? 2.554   7.230   -20.448 1.00 95.65 185 A 1 
ATOM   1433 C  CD2 . LEU A 1 185 ? 0.409   6.735   -19.336 1.00 95.28 185 A 1 
ATOM   1434 N  N   . LEU A 1 186 ? 0.039   12.144  -20.027 1.00 98.34 186 A 1 
ATOM   1435 C  CA  . LEU A 1 186 ? -0.037  13.508  -19.507 1.00 98.33 186 A 1 
ATOM   1436 C  C   . LEU A 1 186 ? -1.498  13.996  -19.400 1.00 98.51 186 A 1 
ATOM   1437 O  O   . LEU A 1 186 ? -1.870  14.638  -18.423 1.00 98.28 186 A 1 
ATOM   1438 C  CB  . LEU A 1 186 ? 0.785   14.439  -20.424 1.00 98.07 186 A 1 
ATOM   1439 C  CG  . LEU A 1 186 ? 1.466   15.581  -19.636 1.00 93.31 186 A 1 
ATOM   1440 C  CD1 . LEU A 1 186 ? 2.918   15.219  -19.335 1.00 90.97 186 A 1 
ATOM   1441 C  CD2 . LEU A 1 186 ? 1.462   16.882  -20.437 1.00 91.77 186 A 1 
ATOM   1442 N  N   . GLY A 1 187 ? -2.333  13.647  -20.375 1.00 98.30 187 A 1 
ATOM   1443 C  CA  . GLY A 1 187 ? -3.767  13.933  -20.354 1.00 98.25 187 A 1 
ATOM   1444 C  C   . GLY A 1 187 ? -4.481  13.257  -19.177 1.00 98.43 187 A 1 
ATOM   1445 O  O   . GLY A 1 187 ? -5.282  13.894  -18.502 1.00 97.99 187 A 1 
ATOM   1446 N  N   . ARG A 1 188 ? -4.148  11.992  -18.877 1.00 98.27 188 A 1 
ATOM   1447 C  CA  . ARG A 1 188 ? -4.704  11.266  -17.724 1.00 98.12 188 A 1 
ATOM   1448 C  C   . ARG A 1 188 ? -4.239  11.842  -16.385 1.00 98.40 188 A 1 
ATOM   1449 O  O   . ARG A 1 188 ? -5.050  11.964  -15.477 1.00 97.98 188 A 1 
ATOM   1450 C  CB  . ARG A 1 188 ? -4.354  9.773   -17.807 1.00 97.25 188 A 1 
ATOM   1451 C  CG  . ARG A 1 188 ? -5.075  9.021   -18.930 1.00 89.46 188 A 1 
ATOM   1452 C  CD  . ARG A 1 188 ? -6.579  9.059   -18.753 1.00 85.25 188 A 1 
ATOM   1453 N  NE  . ARG A 1 188 ? -7.264  8.190   -19.733 1.00 81.40 188 A 1 
ATOM   1454 C  CZ  . ARG A 1 188 ? -8.562  8.168   -19.957 1.00 76.84 188 A 1 
ATOM   1455 N  NH1 . ARG A 1 188 ? -9.390  8.952   -19.317 1.00 67.68 188 A 1 
ATOM   1456 N  NH2 . ARG A 1 188 ? -9.055  7.342   -20.831 1.00 70.60 188 A 1 
ATOM   1457 N  N   . VAL A 1 189 ? -2.971  12.243  -16.283 1.00 98.67 189 A 1 
ATOM   1458 C  CA  . VAL A 1 189 ? -2.459  12.914  -15.073 1.00 98.70 189 A 1 
ATOM   1459 C  C   . VAL A 1 189 ? -3.191  14.240  -14.850 1.00 98.79 189 A 1 
ATOM   1460 O  O   . VAL A 1 189 ? -3.616  14.513  -13.732 1.00 98.54 189 A 1 
ATOM   1461 C  CB  . VAL A 1 189 ? -0.938  13.115  -15.138 1.00 98.57 189 A 1 
ATOM   1462 C  CG1 . VAL A 1 189 ? -0.408  13.868  -13.912 1.00 98.01 189 A 1 
ATOM   1463 C  CG2 . VAL A 1 189 ? -0.207  11.768  -15.178 1.00 98.05 189 A 1 
ATOM   1464 N  N   . ARG A 1 190 ? -3.445  15.021  -15.910 1.00 98.64 190 A 1 
ATOM   1465 C  CA  . ARG A 1 190 ? -4.216  16.266  -15.818 1.00 98.44 190 A 1 
ATOM   1466 C  C   . ARG A 1 190 ? -5.685  16.042  -15.428 1.00 98.67 190 A 1 
ATOM   1467 O  O   . ARG A 1 190 ? -6.215  16.823  -14.649 1.00 98.29 190 A 1 
ATOM   1468 C  CB  . ARG A 1 190 ? -4.155  17.038  -17.141 1.00 97.78 190 A 1 
ATOM   1469 C  CG  . ARG A 1 190 ? -2.813  17.740  -17.317 1.00 84.56 190 A 1 
ATOM   1470 C  CD  . ARG A 1 190 ? -2.808  18.497  -18.649 1.00 78.24 190 A 1 
ATOM   1471 N  NE  . ARG A 1 190 ? -1.547  19.205  -18.865 1.00 67.01 190 A 1 
ATOM   1472 C  CZ  . ARG A 1 190 ? -1.229  19.942  -19.918 1.00 58.90 190 A 1 
ATOM   1473 N  NH1 . ARG A 1 190 ? -2.071  20.120  -20.902 1.00 52.81 190 A 1 
ATOM   1474 N  NH2 . ARG A 1 190 ? -0.062  20.500  -19.986 1.00 51.65 190 A 1 
ATOM   1475 N  N   . GLU A 1 191 ? -6.349  15.006  -15.930 1.00 98.49 191 A 1 
ATOM   1476 C  CA  . GLU A 1 191 ? -7.703  14.645  -15.482 1.00 98.33 191 A 1 
ATOM   1477 C  C   . GLU A 1 191 ? -7.733  14.344  -13.980 1.00 98.45 191 A 1 
ATOM   1478 O  O   . GLU A 1 191 ? -8.619  14.813  -13.273 1.00 98.04 191 A 1 
ATOM   1479 C  CB  . GLU A 1 191 ? -8.247  13.413  -16.238 1.00 97.11 191 A 1 
ATOM   1480 C  CG  . GLU A 1 191 ? -8.777  13.719  -17.645 1.00 85.24 191 A 1 
ATOM   1481 C  CD  . GLU A 1 191 ? -9.460  12.503  -18.310 1.00 85.73 191 A 1 
ATOM   1482 O  OE1 . GLU A 1 191 ? -9.996  12.661  -19.430 1.00 78.38 191 A 1 
ATOM   1483 O  OE2 . GLU A 1 191 ? -9.541  11.406  -17.714 1.00 82.57 191 A 1 
ATOM   1484 N  N   . PHE A 1 192 ? -6.744  13.588  -13.493 1.00 98.66 192 A 1 
ATOM   1485 C  CA  . PHE A 1 192 ? -6.626  13.256  -12.079 1.00 98.70 192 A 1 
ATOM   1486 C  C   . PHE A 1 192 ? -6.333  14.486  -11.220 1.00 98.79 192 A 1 
ATOM   1487 O  O   . PHE A 1 192 ? -7.003  14.720  -10.220 1.00 98.64 192 A 1 
ATOM   1488 C  CB  . PHE A 1 192 ? -5.543  12.200  -11.927 1.00 98.56 192 A 1 
ATOM   1489 C  CG  . PHE A 1 192 ? -5.448  11.651  -10.520 1.00 98.53 192 A 1 
ATOM   1490 C  CD1 . PHE A 1 192 ? -4.375  12.003  -9.698  1.00 97.72 192 A 1 
ATOM   1491 C  CD2 . PHE A 1 192 ? -6.431  10.754  -10.067 1.00 97.80 192 A 1 
ATOM   1492 C  CE1 . PHE A 1 192 ? -4.245  11.413  -8.432  1.00 97.08 192 A 1 
ATOM   1493 C  CE2 . PHE A 1 192 ? -6.301  10.172  -8.807  1.00 97.08 192 A 1 
ATOM   1494 C  CZ  . PHE A 1 192 ? -5.204  10.485  -7.992  1.00 97.34 192 A 1 
ATOM   1495 N  N   . ARG A 1 193 ? -5.396  15.323  -11.661 1.00 98.74 193 A 1 
ATOM   1496 C  CA  . ARG A 1 193 ? -5.087  16.620  -11.050 1.00 98.70 193 A 1 
ATOM   1497 C  C   . ARG A 1 193 ? -6.343  17.482  -10.924 1.00 98.82 193 A 1 
ATOM   1498 O  O   . ARG A 1 193 ? -6.626  17.983  -9.840  1.00 98.67 193 A 1 
ATOM   1499 C  CB  . ARG A 1 193 ? -3.995  17.289  -11.884 1.00 98.48 193 A 1 
ATOM   1500 C  CG  . ARG A 1 193 ? -3.621  18.668  -11.348 1.00 97.57 193 A 1 
ATOM   1501 C  CD  . ARG A 1 193 ? -2.435  19.250  -12.100 1.00 96.54 193 A 1 
ATOM   1502 N  NE  . ARG A 1 193 ? -2.193  20.606  -11.644 1.00 95.20 193 A 1 
ATOM   1503 C  CZ  . ARG A 1 193 ? -1.064  21.236  -11.382 1.00 96.37 193 A 1 
ATOM   1504 N  NH1 . ARG A 1 193 ? 0.119   20.761  -11.667 1.00 90.02 193 A 1 
ATOM   1505 N  NH2 . ARG A 1 193 ? -1.124  22.373  -10.801 1.00 91.86 193 A 1 
ATOM   1506 N  N   . CYS A 1 194 ? -7.150  17.578  -11.981 1.00 98.72 194 A 1 
ATOM   1507 C  CA  . CYS A 1 194 ? -8.400  18.336  -11.983 1.00 98.68 194 A 1 
ATOM   1508 C  C   . CYS A 1 194 ? -9.398  17.800  -10.943 1.00 98.75 194 A 1 
ATOM   1509 O  O   . CYS A 1 194 ? -10.027 18.592  -10.232 1.00 98.44 194 A 1 
ATOM   1510 C  CB  . CYS A 1 194 ? -8.979  18.293  -13.406 1.00 98.19 194 A 1 
ATOM   1511 S  SG  . CYS A 1 194 ? -10.326 19.492  -13.576 1.00 85.31 194 A 1 
ATOM   1512 N  N   . PHE A 1 195 ? -9.520  16.480  -10.787 1.00 98.79 195 A 1 
ATOM   1513 C  CA  . PHE A 1 195 ? -10.332 15.880  -9.725  1.00 98.75 195 A 1 
ATOM   1514 C  C   . PHE A 1 195 ? -9.841  16.289  -8.325  1.00 98.79 195 A 1 
ATOM   1515 O  O   . PHE A 1 195 ? -10.646 16.692  -7.491  1.00 98.69 195 A 1 
ATOM   1516 C  CB  . PHE A 1 195 ? -10.370 14.351  -9.874  1.00 98.57 195 A 1 
ATOM   1517 C  CG  . PHE A 1 195 ? -10.817 13.628  -8.616  1.00 98.47 195 A 1 
ATOM   1518 C  CD1 . PHE A 1 195 ? -9.854  13.097  -7.734  1.00 97.76 195 A 1 
ATOM   1519 C  CD2 . PHE A 1 195 ? -12.177 13.593  -8.265  1.00 97.82 195 A 1 
ATOM   1520 C  CE1 . PHE A 1 195 ? -10.259 12.533  -6.511  1.00 97.17 195 A 1 
ATOM   1521 C  CE2 . PHE A 1 195 ? -12.576 13.030  -7.049  1.00 97.13 195 A 1 
ATOM   1522 C  CZ  . PHE A 1 195 ? -11.615 12.503  -6.167  1.00 97.22 195 A 1 
ATOM   1523 N  N   . LEU A 1 196 ? -8.531  16.218  -8.076  1.00 98.75 196 A 1 
ATOM   1524 C  CA  . LEU A 1 196 ? -7.947  16.588  -6.794  1.00 98.89 196 A 1 
ATOM   1525 C  C   . LEU A 1 196 ? -8.185  18.066  -6.467  1.00 98.87 196 A 1 
ATOM   1526 O  O   . LEU A 1 196 ? -8.652  18.397  -5.377  1.00 98.66 196 A 1 
ATOM   1527 C  CB  . LEU A 1 196 ? -6.437  16.283  -6.794  1.00 98.76 196 A 1 
ATOM   1528 C  CG  . LEU A 1 196 ? -6.050  14.798  -6.923  1.00 98.48 196 A 1 
ATOM   1529 C  CD1 . LEU A 1 196 ? -4.528  14.692  -6.940  1.00 98.15 196 A 1 
ATOM   1530 C  CD2 . LEU A 1 196 ? -6.579  13.950  -5.772  1.00 97.93 196 A 1 
ATOM   1531 N  N   . GLU A 1 197 ? -7.927  18.950  -7.443  1.00 98.88 197 A 1 
ATOM   1532 C  CA  . GLU A 1 197 ? -8.066  20.400  -7.290  1.00 98.72 197 A 1 
ATOM   1533 C  C   . GLU A 1 197 ? -9.519  20.838  -7.089  1.00 98.72 197 A 1 
ATOM   1534 O  O   . GLU A 1 197 ? -9.776  21.801  -6.371  1.00 98.15 197 A 1 
ATOM   1535 C  CB  . GLU A 1 197 ? -7.467  21.106  -8.512  1.00 98.68 197 A 1 
ATOM   1536 C  CG  . GLU A 1 197 ? -5.939  21.002  -8.529  1.00 98.45 197 A 1 
ATOM   1537 C  CD  . GLU A 1 197 ? -5.280  21.692  -9.727  1.00 98.44 197 A 1 
ATOM   1538 O  OE1 . GLU A 1 197 ? -4.087  22.056  -9.600  1.00 96.11 197 A 1 
ATOM   1539 O  OE2 . GLU A 1 197 ? -5.933  21.844  -10.785 1.00 96.65 197 A 1 
ATOM   1540 N  N   . GLN A 1 198 ? -10.493 20.127  -7.673  1.00 98.63 198 A 1 
ATOM   1541 C  CA  . GLN A 1 198 ? -11.915 20.435  -7.526  1.00 98.57 198 A 1 
ATOM   1542 C  C   . GLN A 1 198 ? -12.540 19.813  -6.275  1.00 98.61 198 A 1 
ATOM   1543 O  O   . GLN A 1 198 ? -13.329 20.471  -5.602  1.00 98.02 198 A 1 
ATOM   1544 C  CB  . GLN A 1 198 ? -12.677 19.982  -8.776  1.00 97.89 198 A 1 
ATOM   1545 C  CG  . GLN A 1 198 ? -12.360 20.887  -9.978  1.00 89.74 198 A 1 
ATOM   1546 C  CD  . GLN A 1 198 ? -13.115 20.483  -11.247 1.00 81.93 198 A 1 
ATOM   1547 O  OE1 . GLN A 1 198 ? -13.883 19.533  -11.306 1.00 72.94 198 A 1 
ATOM   1548 N  NE2 . GLN A 1 198 ? -12.930 21.219  -12.309 1.00 68.50 198 A 1 
ATOM   1549 N  N   . THR A 1 199 ? -12.230 18.554  -5.982  1.00 98.63 199 A 1 
ATOM   1550 C  CA  . THR A 1 199 ? -12.985 17.759  -5.005  1.00 98.61 199 A 1 
ATOM   1551 C  C   . THR A 1 199 ? -12.231 17.585  -3.694  1.00 98.69 199 A 1 
ATOM   1552 O  O   . THR A 1 199 ? -12.805 17.806  -2.631  1.00 98.16 199 A 1 
ATOM   1553 C  CB  . THR A 1 199 ? -13.379 16.394  -5.593  1.00 98.26 199 A 1 
ATOM   1554 O  OG1 . THR A 1 199 ? -14.035 16.582  -6.833  1.00 95.43 199 A 1 
ATOM   1555 C  CG2 . THR A 1 199 ? -14.344 15.629  -4.701  1.00 94.93 199 A 1 
ATOM   1556 N  N   . LEU A 1 200 ? -10.942 17.205  -3.740  1.00 98.73 200 A 1 
ATOM   1557 C  CA  . LEU A 1 200 ? -10.160 16.948  -2.535  1.00 98.88 200 A 1 
ATOM   1558 C  C   . LEU A 1 200 ? -9.672  18.246  -1.891  1.00 98.84 200 A 1 
ATOM   1559 O  O   . LEU A 1 200 ? -9.866  18.446  -0.692  1.00 98.58 200 A 1 
ATOM   1560 C  CB  . LEU A 1 200 ? -9.010  15.982  -2.872  1.00 98.71 200 A 1 
ATOM   1561 C  CG  . LEU A 1 200 ? -8.139  15.603  -1.655  1.00 98.09 200 A 1 
ATOM   1562 C  CD1 . LEU A 1 200 ? -8.944  14.916  -0.550  1.00 96.87 200 A 1 
ATOM   1563 C  CD2 . LEU A 1 200 ? -7.045  14.646  -2.099  1.00 96.63 200 A 1 
ATOM   1564 N  N   . TYR A 1 201 ? -9.068  19.137  -2.668  1.00 98.70 201 A 1 
ATOM   1565 C  CA  . TYR A 1 201 ? -8.451  20.358  -2.129  1.00 98.71 201 A 1 
ATOM   1566 C  C   . TYR A 1 201 ? -9.327  21.600  -2.286  1.00 98.68 201 A 1 
ATOM   1567 O  O   . TYR A 1 201 ? -9.241  22.500  -1.451  1.00 97.29 201 A 1 
ATOM   1568 C  CB  . TYR A 1 201 ? -7.067  20.554  -2.755  1.00 98.70 201 A 1 
ATOM   1569 C  CG  . TYR A 1 201 ? -6.142  19.368  -2.583  1.00 98.79 201 A 1 
ATOM   1570 C  CD1 . TYR A 1 201 ? -5.771  18.927  -1.299  1.00 98.45 201 A 1 
ATOM   1571 C  CD2 . TYR A 1 201 ? -5.652  18.690  -3.714  1.00 98.44 201 A 1 
ATOM   1572 C  CE1 . TYR A 1 201 ? -4.927  17.812  -1.142  1.00 98.25 201 A 1 
ATOM   1573 C  CE2 . TYR A 1 201 ? -4.809  17.575  -3.566  1.00 98.27 201 A 1 
ATOM   1574 C  CZ  . TYR A 1 201 ? -4.450  17.133  -2.280  1.00 98.49 201 A 1 
ATOM   1575 O  OH  . TYR A 1 201 ? -3.636  16.049  -2.142  1.00 97.97 201 A 1 
ATOM   1576 N  N   . ALA A 1 202 ? -10.168 21.660  -3.324  1.00 98.65 202 A 1 
ATOM   1577 C  CA  . ALA A 1 202 ? -10.821 22.888  -3.764  1.00 98.67 202 A 1 
ATOM   1578 C  C   . ALA A 1 202 ? -9.827  24.066  -3.875  1.00 98.52 202 A 1 
ATOM   1579 O  O   . ALA A 1 202 ? -10.106 25.190  -3.436  1.00 97.62 202 A 1 
ATOM   1580 C  CB  . ALA A 1 202 ? -12.063 23.165  -2.909  1.00 98.28 202 A 1 
ATOM   1581 N  N   . ALA A 1 203 ? -8.634  23.773  -4.399  1.00 98.49 203 A 1 
ATOM   1582 C  CA  . ALA A 1 203 ? -7.506  24.674  -4.567  1.00 98.55 203 A 1 
ATOM   1583 C  C   . ALA A 1 203 ? -6.511  24.057  -5.567  1.00 98.71 203 A 1 
ATOM   1584 O  O   . ALA A 1 203 ? -6.506  22.833  -5.727  1.00 98.37 203 A 1 
ATOM   1585 C  CB  . ALA A 1 203 ? -6.829  24.890  -3.206  1.00 97.90 203 A 1 
ATOM   1586 N  N   . PRO A 1 204 ? -5.645  24.869  -6.212  1.00 98.55 204 A 1 
ATOM   1587 C  CA  . PRO A 1 204 ? -4.506  24.362  -6.959  1.00 98.59 204 A 1 
ATOM   1588 C  C   . PRO A 1 204 ? -3.597  23.487  -6.089  1.00 98.67 204 A 1 
ATOM   1589 O  O   . PRO A 1 204 ? -3.454  23.730  -4.893  1.00 98.37 204 A 1 
ATOM   1590 C  CB  . PRO A 1 204 ? -3.759  25.606  -7.467  1.00 98.14 204 A 1 
ATOM   1591 C  CG  . PRO A 1 204 ? -4.809  26.714  -7.429  1.00 96.73 204 A 1 
ATOM   1592 C  CD  . PRO A 1 204 ? -5.677  26.319  -6.238  1.00 98.29 204 A 1 
ATOM   1593 N  N   . LEU A 1 205 ? -2.956  22.473  -6.683  1.00 98.53 205 A 1 
ATOM   1594 C  CA  . LEU A 1 205 ? -2.010  21.620  -5.948  1.00 98.59 205 A 1 
ATOM   1595 C  C   . LEU A 1 205 ? -0.846  22.427  -5.382  1.00 98.49 205 A 1 
ATOM   1596 O  O   . LEU A 1 205 ? -0.397  22.164  -4.267  1.00 97.70 205 A 1 
ATOM   1597 C  CB  . LEU A 1 205 ? -1.459  20.511  -6.865  1.00 98.04 205 A 1 
ATOM   1598 C  CG  . LEU A 1 205 ? -2.489  19.499  -7.400  1.00 95.94 205 A 1 
ATOM   1599 C  CD1 . LEU A 1 205 ? -1.750  18.401  -8.153  1.00 95.33 205 A 1 
ATOM   1600 C  CD2 . LEU A 1 205 ? -3.306  18.840  -6.296  1.00 95.01 205 A 1 
ATOM   1601 N  N   . GLU A 1 206 ? -0.390  23.438  -6.129  1.00 98.44 206 A 1 
ATOM   1602 C  CA  . GLU A 1 206 ? 0.695   24.330  -5.745  1.00 98.14 206 A 1 
ATOM   1603 C  C   . GLU A 1 206 ? 0.382   25.085  -4.447  1.00 98.24 206 A 1 
ATOM   1604 O  O   . GLU A 1 206 ? 1.263   25.224  -3.605  1.00 97.47 206 A 1 
ATOM   1605 C  CB  . GLU A 1 206 ? 0.986   25.329  -6.878  1.00 97.57 206 A 1 
ATOM   1606 C  CG  . GLU A 1 206 ? 1.620   24.699  -8.137  1.00 93.89 206 A 1 
ATOM   1607 C  CD  . GLU A 1 206 ? 0.664   23.853  -8.999  1.00 90.31 206 A 1 
ATOM   1608 O  OE1 . GLU A 1 206 ? 1.160   23.045  -9.816  1.00 80.64 206 A 1 
ATOM   1609 O  OE2 . GLU A 1 206 ? -0.574  23.961  -8.873  1.00 84.78 206 A 1 
ATOM   1610 N  N   . ASP A 1 207 ? -0.869  25.498  -4.234  1.00 98.41 207 A 1 
ATOM   1611 C  CA  . ASP A 1 207 ? -1.281  26.168  -2.996  1.00 98.29 207 A 1 
ATOM   1612 C  C   . ASP A 1 207 ? -1.195  25.226  -1.788  1.00 98.41 207 A 1 
ATOM   1613 O  O   . ASP A 1 207 ? -0.792  25.629  -0.698  1.00 97.93 207 A 1 
ATOM   1614 C  CB  . ASP A 1 207 ? -2.721  26.692  -3.107  1.00 97.78 207 A 1 
ATOM   1615 C  CG  . ASP A 1 207 ? -2.925  27.894  -4.022  1.00 96.65 207 A 1 
ATOM   1616 O  OD1 . ASP A 1 207 ? -1.955  28.389  -4.631  1.00 94.33 207 A 1 
ATOM   1617 O  OD2 . ASP A 1 207 ? -4.099  28.340  -4.098  1.00 93.69 207 A 1 
ATOM   1618 N  N   . VAL A 1 208 ? -1.546  23.941  -1.977  1.00 98.42 208 A 1 
ATOM   1619 C  CA  . VAL A 1 208 ? -1.455  22.923  -0.919  1.00 98.41 208 A 1 
ATOM   1620 C  C   . VAL A 1 208 ? 0.001   22.586  -0.603  1.00 98.44 208 A 1 
ATOM   1621 O  O   . VAL A 1 208 ? 0.366   22.467  0.554   1.00 97.98 208 A 1 
ATOM   1622 C  CB  . VAL A 1 208 ? -2.241  21.649  -1.301  1.00 98.11 208 A 1 
ATOM   1623 C  CG1 . VAL A 1 208 ? -2.186  20.582  -0.197  1.00 97.05 208 A 1 
ATOM   1624 C  CG2 . VAL A 1 208 ? -3.712  21.972  -1.559  1.00 97.23 208 A 1 
ATOM   1625 N  N   . VAL A 1 209 ? 0.845   22.467  -1.633  1.00 98.21 209 A 1 
ATOM   1626 C  CA  . VAL A 1 209 ? 2.287   22.194  -1.474  1.00 97.86 209 A 1 
ATOM   1627 C  C   . VAL A 1 209 ? 3.017   23.376  -0.823  1.00 97.98 209 A 1 
ATOM   1628 O  O   . VAL A 1 209 ? 3.985   23.165  -0.097  1.00 97.03 209 A 1 
ATOM   1629 C  CB  . VAL A 1 209 ? 2.915   21.817  -2.827  1.00 96.59 209 A 1 
ATOM   1630 C  CG1 . VAL A 1 209 ? 4.435   21.645  -2.765  1.00 92.09 209 A 1 
ATOM   1631 C  CG2 . VAL A 1 209 ? 2.346   20.481  -3.333  1.00 92.71 209 A 1 
ATOM   1632 N  N   . ALA A 1 210 ? 2.546   24.598  -1.043  1.00 98.32 210 A 1 
ATOM   1633 C  CA  . ALA A 1 210 ? 3.110   25.811  -0.465  1.00 98.25 210 A 1 
ATOM   1634 C  C   . ALA A 1 210 ? 2.775   26.010  1.030   1.00 98.41 210 A 1 
ATOM   1635 O  O   . ALA A 1 210 ? 3.356   26.895  1.666   1.00 97.68 210 A 1 
ATOM   1636 C  CB  . ALA A 1 210 ? 2.656   27.011  -1.305  1.00 97.53 210 A 1 
ATOM   1637 N  N   . LEU A 1 211 ? 1.858   25.222  1.600   1.00 98.38 211 A 1 
ATOM   1638 C  CA  . LEU A 1 211 ? 1.573   25.272  3.033   1.00 98.32 211 A 1 
ATOM   1639 C  C   . LEU A 1 211 ? 2.784   24.763  3.818   1.00 98.34 211 A 1 
ATOM   1640 O  O   . LEU A 1 211 ? 3.158   23.596  3.744   1.00 97.48 211 A 1 
ATOM   1641 C  CB  . LEU A 1 211 ? 0.302   24.456  3.366   1.00 98.14 211 A 1 
ATOM   1642 C  CG  . LEU A 1 211 ? -0.986  24.955  2.691   1.00 97.58 211 A 1 
ATOM   1643 C  CD1 . LEU A 1 211 ? -2.134  23.989  2.977   1.00 96.61 211 A 1 
ATOM   1644 C  CD2 . LEU A 1 211 ? -1.415  26.338  3.187   1.00 96.26 211 A 1 
ATOM   1645 N  N   . ASP A 1 212 ? 3.398   25.663  4.590   1.00 98.47 212 A 1 
ATOM   1646 C  CA  . ASP A 1 212 ? 4.704   25.464  5.236   1.00 98.27 212 A 1 
ATOM   1647 C  C   . ASP A 1 212 ? 4.630   25.226  6.749   1.00 98.44 212 A 1 
ATOM   1648 O  O   . ASP A 1 212 ? 5.635   24.924  7.391   1.00 97.21 212 A 1 
ATOM   1649 C  CB  . ASP A 1 212 ? 5.602   26.664  4.901   1.00 96.71 212 A 1 
ATOM   1650 C  CG  . ASP A 1 212 ? 5.114   28.007  5.486   1.00 95.15 212 A 1 
ATOM   1651 O  OD1 . ASP A 1 212 ? 3.976   28.077  6.022   1.00 90.49 212 A 1 
ATOM   1652 O  OD2 . ASP A 1 212 ? 5.891   28.983  5.404   1.00 89.79 212 A 1 
ATOM   1653 N  N   . SER A 1 213 ? 3.435   25.365  7.328   1.00 98.66 213 A 1 
ATOM   1654 C  CA  . SER A 1 213 ? 3.211   25.258  8.767   1.00 98.76 213 A 1 
ATOM   1655 C  C   . SER A 1 213 ? 1.750   24.927  9.073   1.00 98.81 213 A 1 
ATOM   1656 O  O   . SER A 1 213 ? 0.852   25.163  8.260   1.00 98.63 213 A 1 
ATOM   1657 C  CB  . SER A 1 213 ? 3.589   26.578  9.447   1.00 98.31 213 A 1 
ATOM   1658 O  OG  . SER A 1 213 ? 2.862   27.664  8.887   1.00 97.20 213 A 1 
ATOM   1659 N  N   . GLU A 1 214 ? 1.467   24.463  10.295  1.00 98.77 214 A 1 
ATOM   1660 C  CA  . GLU A 1 214 ? 0.085   24.300  10.751  1.00 98.78 214 A 1 
ATOM   1661 C  C   . GLU A 1 214 ? -0.656  25.643  10.809  1.00 98.83 214 A 1 
ATOM   1662 O  O   . GLU A 1 214 ? -1.836  25.714  10.481  1.00 98.55 214 A 1 
ATOM   1663 C  CB  . GLU A 1 214 ? 0.028   23.632  12.127  1.00 98.23 214 A 1 
ATOM   1664 C  CG  . GLU A 1 214 ? 0.358   22.139  12.051  1.00 95.82 214 A 1 
ATOM   1665 C  CD  . GLU A 1 214 ? -0.031  21.468  13.376  1.00 97.17 214 A 1 
ATOM   1666 O  OE1 . GLU A 1 214 ? -1.068  20.772  13.439  1.00 93.36 214 A 1 
ATOM   1667 O  OE2 . GLU A 1 214 ? 0.657   21.683  14.400  1.00 94.62 214 A 1 
ATOM   1668 N  N   . VAL A 1 215 ? 0.021   26.736  11.141  1.00 98.86 215 A 1 
ATOM   1669 C  CA  . VAL A 1 215 ? -0.578  28.080  11.120  1.00 98.86 215 A 1 
ATOM   1670 C  C   . VAL A 1 215 ? -1.058  28.442  9.713   1.00 98.84 215 A 1 
ATOM   1671 O  O   . VAL A 1 215 ? -2.160  28.969  9.555   1.00 98.60 215 A 1 
ATOM   1672 C  CB  . VAL A 1 215 ? 0.406   29.131  11.655  1.00 98.38 215 A 1 
ATOM   1673 C  CG1 . VAL A 1 215 ? -0.151  30.554  11.530  1.00 91.76 215 A 1 
ATOM   1674 C  CG2 . VAL A 1 215 ? 0.715   28.885  13.133  1.00 92.92 215 A 1 
ATOM   1675 N  N   . ALA A 1 216 ? -0.263  28.144  8.689   1.00 98.83 216 A 1 
ATOM   1676 C  CA  . ALA A 1 216 ? -0.652  28.351  7.298   1.00 98.87 216 A 1 
ATOM   1677 C  C   . ALA A 1 216 ? -1.827  27.433  6.903   1.00 98.82 216 A 1 
ATOM   1678 O  O   . ALA A 1 216 ? -2.806  27.911  6.332   1.00 98.71 216 A 1 
ATOM   1679 C  CB  . ALA A 1 216 ? 0.576   28.136  6.403   1.00 98.69 216 A 1 
ATOM   1680 N  N   . LEU A 1 217 ? -1.779  26.154  7.290   1.00 98.87 217 A 1 
ATOM   1681 C  CA  . LEU A 1 217 ? -2.833  25.174  7.035   1.00 98.88 217 A 1 
ATOM   1682 C  C   . LEU A 1 217 ? -4.178  25.620  7.617   1.00 98.84 217 A 1 
ATOM   1683 O  O   . LEU A 1 217 ? -5.184  25.654  6.913   1.00 98.78 217 A 1 
ATOM   1684 C  CB  . LEU A 1 217 ? -2.405  23.817  7.627   1.00 98.80 217 A 1 
ATOM   1685 C  CG  . LEU A 1 217 ? -3.458  22.698  7.463   1.00 98.61 217 A 1 
ATOM   1686 C  CD1 . LEU A 1 217 ? -3.592  22.249  6.009   1.00 98.16 217 A 1 
ATOM   1687 C  CD2 . LEU A 1 217 ? -3.058  21.482  8.312   1.00 98.11 217 A 1 
ATOM   1688 N  N   . TRP A 1 218 ? -4.208  26.001  8.894   1.00 98.83 218 A 1 
ATOM   1689 C  CA  . TRP A 1 218 ? -5.449  26.400  9.570   1.00 98.72 218 A 1 
ATOM   1690 C  C   . TRP A 1 218 ? -5.970  27.749  9.084   1.00 98.73 218 A 1 
ATOM   1691 O  O   . TRP A 1 218 ? -7.182  27.947  9.017   1.00 98.41 218 A 1 
ATOM   1692 C  CB  . TRP A 1 218 ? -5.238  26.377  11.086  1.00 98.63 218 A 1 
ATOM   1693 C  CG  . TRP A 1 218 ? -5.126  24.991  11.643  1.00 98.41 218 A 1 
ATOM   1694 C  CD1 . TRP A 1 218 ? -4.001  24.414  12.127  1.00 97.08 218 A 1 
ATOM   1695 C  CD2 . TRP A 1 218 ? -6.165  23.971  11.728  1.00 98.05 218 A 1 
ATOM   1696 N  NE1 . TRP A 1 218 ? -4.275  23.105  12.506  1.00 96.60 218 A 1 
ATOM   1697 C  CE2 . TRP A 1 218 ? -5.588  22.796  12.271  1.00 97.37 218 A 1 
ATOM   1698 C  CE3 . TRP A 1 218 ? -7.536  23.938  11.395  1.00 96.84 218 A 1 
ATOM   1699 C  CZ2 . TRP A 1 218 ? -6.334  21.616  12.473  1.00 96.49 218 A 1 
ATOM   1700 C  CZ3 . TRP A 1 218 ? -8.281  22.764  11.591  1.00 95.72 218 A 1 
ATOM   1701 C  CH2 . TRP A 1 218 ? -7.685  21.616  12.126  1.00 95.62 218 A 1 
ATOM   1702 N  N   . ARG A 1 219 ? -5.084  28.654  8.648   1.00 98.73 219 A 1 
ATOM   1703 C  CA  . ARG A 1 219 ? -5.501  29.892  7.971   1.00 98.66 219 A 1 
ATOM   1704 C  C   . ARG A 1 219 ? -6.159  29.581  6.618   1.00 98.73 219 A 1 
ATOM   1705 O  O   . ARG A 1 219 ? -7.198  30.155  6.312   1.00 98.33 219 A 1 
ATOM   1706 C  CB  . ARG A 1 219 ? -4.297  30.822  7.823   1.00 98.14 219 A 1 
ATOM   1707 C  CG  . ARG A 1 219 ? -4.704  32.236  7.381   1.00 85.65 219 A 1 
ATOM   1708 C  CD  . ARG A 1 219 ? -3.468  33.118  7.138   1.00 84.91 219 A 1 
ATOM   1709 N  NE  . ARG A 1 219 ? -2.642  33.256  8.351   1.00 74.44 219 A 1 
ATOM   1710 C  CZ  . ARG A 1 219 ? -1.375  33.664  8.404   1.00 68.35 219 A 1 
ATOM   1711 N  NH1 . ARG A 1 219 ? -0.734  34.045  7.332   1.00 61.32 219 A 1 
ATOM   1712 N  NH2 . ARG A 1 219 ? -0.734  33.702  9.541   1.00 59.53 219 A 1 
ATOM   1713 N  N   . TRP A 1 220 ? -5.579  28.661  5.852   1.00 98.71 220 A 1 
ATOM   1714 C  CA  . TRP A 1 220 ? -6.138  28.187  4.591   1.00 98.73 220 A 1 
ATOM   1715 C  C   . TRP A 1 220 ? -7.474  27.458  4.790   1.00 98.77 220 A 1 
ATOM   1716 O  O   . TRP A 1 220 ? -8.423  27.701  4.033   1.00 98.55 220 A 1 
ATOM   1717 C  CB  . TRP A 1 220 ? -5.103  27.294  3.897   1.00 98.64 220 A 1 
ATOM   1718 C  CG  . TRP A 1 220 ? -5.575  26.650  2.630   1.00 98.65 220 A 1 
ATOM   1719 C  CD1 . TRP A 1 220 ? -5.474  27.177  1.393   1.00 98.20 220 A 1 
ATOM   1720 C  CD2 . TRP A 1 220 ? -6.209  25.342  2.469   1.00 98.52 220 A 1 
ATOM   1721 N  NE1 . TRP A 1 220 ? -5.985  26.284  0.467   1.00 98.00 220 A 1 
ATOM   1722 C  CE2 . TRP A 1 220 ? -6.447  25.143  1.084   1.00 98.28 220 A 1 
ATOM   1723 C  CE3 . TRP A 1 220 ? -6.580  24.314  3.363   1.00 98.20 220 A 1 
ATOM   1724 C  CZ2 . TRP A 1 220 ? -7.029  23.945  0.585   1.00 97.85 220 A 1 
ATOM   1725 C  CZ3 . TRP A 1 220 ? -7.167  23.126  2.864   1.00 97.68 220 A 1 
ATOM   1726 C  CH2 . TRP A 1 220 ? -7.384  22.947  1.499   1.00 97.60 220 A 1 
ATOM   1727 N  N   . HIS A 1 221 ? -7.598  26.653  5.836   1.00 98.76 221 A 1 
ATOM   1728 C  CA  . HIS A 1 221 ? -8.860  26.033  6.248   1.00 98.72 221 A 1 
ATOM   1729 C  C   . HIS A 1 221 ? -9.933  27.093  6.535   1.00 98.60 221 A 1 
ATOM   1730 O  O   . HIS A 1 221 ? -11.021 27.049  5.958   1.00 98.38 221 A 1 
ATOM   1731 C  CB  . HIS A 1 221 ? -8.618  25.142  7.474   1.00 98.68 221 A 1 
ATOM   1732 C  CG  . HIS A 1 221 ? -9.882  24.643  8.115   1.00 98.67 221 A 1 
ATOM   1733 N  ND1 . HIS A 1 221 ? -10.589 25.278  9.135   1.00 93.19 221 A 1 
ATOM   1734 C  CD2 . HIS A 1 221 ? -10.585 23.501  7.785   1.00 92.96 221 A 1 
ATOM   1735 C  CE1 . HIS A 1 221 ? -11.668 24.529  9.413   1.00 94.68 221 A 1 
ATOM   1736 N  NE2 . HIS A 1 221 ? -11.693 23.461  8.609   1.00 95.67 221 A 1 
ATOM   1737 N  N   . ALA A 1 222 ? -9.613  28.097  7.355   1.00 98.69 222 A 1 
ATOM   1738 C  CA  . ALA A 1 222 ? -10.543 29.131  7.800   1.00 98.41 222 A 1 
ATOM   1739 C  C   . ALA A 1 222 ? -11.089 30.020  6.666   1.00 98.40 222 A 1 
ATOM   1740 O  O   . ALA A 1 222 ? -12.159 30.600  6.817   1.00 97.35 222 A 1 
ATOM   1741 C  CB  . ALA A 1 222 ? -9.845  29.974  8.874   1.00 98.02 222 A 1 
ATOM   1742 N  N   . GLN A 1 223 ? -10.400 30.118  5.522   1.00 98.17 223 A 1 
ATOM   1743 C  CA  . GLN A 1 223 ? -10.880 30.879  4.357   1.00 97.51 223 A 1 
ATOM   1744 C  C   . GLN A 1 223 ? -12.187 30.304  3.781   1.00 97.50 223 A 1 
ATOM   1745 O  O   . GLN A 1 223 ? -13.033 31.063  3.314   1.00 95.61 223 A 1 
ATOM   1746 C  CB  . GLN A 1 223 ? -9.814  30.890  3.255   1.00 95.87 223 A 1 
ATOM   1747 C  CG  . GLN A 1 223 ? -8.605  31.785  3.595   1.00 86.32 223 A 1 
ATOM   1748 C  CD  . GLN A 1 223 ? -7.478  31.647  2.567   1.00 81.23 223 A 1 
ATOM   1749 O  OE1 . GLN A 1 223 ? -7.551  30.910  1.593   1.00 73.79 223 A 1 
ATOM   1750 N  NE2 . GLN A 1 223 ? -6.387  32.361  2.744   1.00 71.92 223 A 1 
ATOM   1751 N  N   . ALA A 1 224 ? -12.342 28.982  3.795   1.00 97.39 224 A 1 
ATOM   1752 C  CA  . ALA A 1 224 ? -13.521 28.299  3.264   1.00 97.33 224 A 1 
ATOM   1753 C  C   . ALA A 1 224 ? -13.645 26.890  3.880   1.00 97.84 224 A 1 
ATOM   1754 O  O   . ALA A 1 224 ? -13.370 25.900  3.198   1.00 96.18 224 A 1 
ATOM   1755 C  CB  . ALA A 1 224 ? -13.415 28.264  1.728   1.00 95.55 224 A 1 
ATOM   1756 N  N   . PRO A 1 225 ? -14.103 26.760  5.152   1.00 97.24 225 A 1 
ATOM   1757 C  CA  . PRO A 1 225 ? -14.069 25.485  5.885   1.00 96.92 225 A 1 
ATOM   1758 C  C   . PRO A 1 225 ? -14.828 24.335  5.222   1.00 97.12 225 A 1 
ATOM   1759 O  O   . PRO A 1 225 ? -14.537 23.170  5.454   1.00 94.91 225 A 1 
ATOM   1760 C  CB  . PRO A 1 225 ? -14.659 25.806  7.264   1.00 96.04 225 A 1 
ATOM   1761 C  CG  . PRO A 1 225 ? -14.402 27.291  7.439   1.00 94.01 225 A 1 
ATOM   1762 C  CD  . PRO A 1 225 ? -14.534 27.838  6.025   1.00 96.89 225 A 1 
ATOM   1763 N  N   . GLN A 1 226 ? -15.798 24.649  4.366   1.00 96.62 226 A 1 
ATOM   1764 C  CA  . GLN A 1 226 ? -16.631 23.685  3.637   1.00 96.13 226 A 1 
ATOM   1765 C  C   . GLN A 1 226 ? -16.085 23.350  2.237   1.00 97.04 226 A 1 
ATOM   1766 O  O   . GLN A 1 226 ? -16.651 22.517  1.531   1.00 95.07 226 A 1 
ATOM   1767 C  CB  . GLN A 1 226 ? -18.059 24.252  3.556   1.00 93.92 226 A 1 
ATOM   1768 C  CG  . GLN A 1 226 ? -18.725 24.457  4.938   1.00 87.32 226 A 1 
ATOM   1769 C  CD  . GLN A 1 226 ? -19.806 23.423  5.259   1.00 79.29 226 A 1 
ATOM   1770 O  OE1 . GLN A 1 226 ? -20.357 22.779  4.384   1.00 70.02 226 A 1 
ATOM   1771 N  NE2 . GLN A 1 226 ? -20.146 23.238  6.511   1.00 67.41 226 A 1 
ATOM   1772 N  N   . ALA A 1 227 ? -15.007 24.027  1.785   1.00 97.70 227 A 1 
ATOM   1773 C  CA  . ALA A 1 227 ? -14.476 23.866  0.442   1.00 97.87 227 A 1 
ATOM   1774 C  C   . ALA A 1 227 ? -13.486 22.698  0.365   1.00 97.94 227 A 1 
ATOM   1775 O  O   . ALA A 1 227 ? -12.347 22.796  0.815   1.00 95.73 227 A 1 
ATOM   1776 C  CB  . ALA A 1 227 ? -13.872 25.194  -0.026  1.00 97.29 227 A 1 
ATOM   1777 N  N   . GLY A 1 228 ? -13.912 21.605  -0.263  1.00 97.87 228 A 1 
ATOM   1778 C  CA  . GLY A 1 228 ? -13.097 20.413  -0.476  1.00 98.18 228 A 1 
ATOM   1779 C  C   . GLY A 1 228 ? -13.029 19.469  0.715   1.00 98.59 228 A 1 
ATOM   1780 O  O   . GLY A 1 228 ? -13.418 19.801  1.842   1.00 97.87 228 A 1 
ATOM   1781 N  N   . ASP A 1 229 ? -12.551 18.274  0.457   1.00 98.60 229 A 1 
ATOM   1782 C  CA  . ASP A 1 229 ? -12.580 17.167  1.420   1.00 98.77 229 A 1 
ATOM   1783 C  C   . ASP A 1 229 ? -11.422 17.227  2.422   1.00 98.86 229 A 1 
ATOM   1784 O  O   . ASP A 1 229 ? -11.592 16.810  3.565   1.00 98.69 229 A 1 
ATOM   1785 C  CB  . ASP A 1 229 ? -12.625 15.837  0.655   1.00 98.66 229 A 1 
ATOM   1786 C  CG  . ASP A 1 229 ? -13.915 15.684  -0.153  1.00 98.48 229 A 1 
ATOM   1787 O  OD1 . ASP A 1 229 ? -14.960 16.233  0.264   1.00 97.13 229 A 1 
ATOM   1788 O  OD2 . ASP A 1 229 ? -13.880 15.028  -1.214  1.00 96.99 229 A 1 
ATOM   1789 N  N   . LEU A 1 230 ? -10.280 17.839  2.066   1.00 98.89 230 A 1 
ATOM   1790 C  CA  . LEU A 1 230 ? -9.208  18.126  3.019   1.00 98.83 230 A 1 
ATOM   1791 C  C   . LEU A 1 230 ? -9.688  19.055  4.133   1.00 98.99 230 A 1 
ATOM   1792 O  O   . LEU A 1 230 ? -9.469  18.761  5.308   1.00 98.84 230 A 1 
ATOM   1793 C  CB  . LEU A 1 230 ? -7.985  18.700  2.282   1.00 98.85 230 A 1 
ATOM   1794 C  CG  . LEU A 1 230 ? -6.851  19.194  3.204   1.00 98.62 230 A 1 
ATOM   1795 C  CD1 . LEU A 1 230 ? -6.319  18.107  4.140   1.00 98.29 230 A 1 
ATOM   1796 C  CD2 . LEU A 1 230 ? -5.674  19.711  2.380   1.00 98.20 230 A 1 
ATOM   1797 N  N   . ARG A 1 231 ? -10.393 20.132  3.812   1.00 98.84 231 A 1 
ATOM   1798 C  CA  . ARG A 1 231 ? -10.928 21.050  4.830   1.00 98.82 231 A 1 
ATOM   1799 C  C   . ARG A 1 231 ? -12.002 20.387  5.697   1.00 98.86 231 A 1 
ATOM   1800 O  O   . ARG A 1 231 ? -12.017 20.604  6.912   1.00 98.72 231 A 1 
ATOM   1801 C  CB  . ARG A 1 231 ? -11.477 22.321  4.179   1.00 98.67 231 A 1 
ATOM   1802 C  CG  . ARG A 1 231 ? -10.376 23.227  3.621   1.00 98.03 231 A 1 
ATOM   1803 C  CD  . ARG A 1 231 ? -11.004 24.529  3.141   1.00 97.29 231 A 1 
ATOM   1804 N  NE  . ARG A 1 231 ? -10.031 25.484  2.580   1.00 96.11 231 A 1 
ATOM   1805 C  CZ  . ARG A 1 231 ? -9.761  25.675  1.303   1.00 96.56 231 A 1 
ATOM   1806 N  NH1 . ARG A 1 231 ? -10.272 24.939  0.352   1.00 91.60 231 A 1 
ATOM   1807 N  NH2 . ARG A 1 231 ? -8.964  26.633  0.941   1.00 93.36 231 A 1 
ATOM   1808 N  N   . CYS A 1 232 ? -12.840 19.551  5.112   1.00 98.74 232 A 1 
ATOM   1809 C  CA  . CYS A 1 232 ? -13.804 18.738  5.860   1.00 98.78 232 A 1 
ATOM   1810 C  C   . CYS A 1 232 ? -13.084 17.810  6.846   1.00 98.88 232 A 1 
ATOM   1811 O  O   . CYS A 1 232 ? -13.415 17.786  8.034   1.00 98.73 232 A 1 
ATOM   1812 C  CB  . CYS A 1 232 ? -14.670 17.961  4.863   1.00 98.58 232 A 1 
ATOM   1813 S  SG  . CYS A 1 232 ? -15.995 17.081  5.747   1.00 96.58 232 A 1 
ATOM   1814 N  N   . PHE A 1 233 ? -12.030 17.105  6.403   1.00 98.89 233 A 1 
ATOM   1815 C  CA  . PHE A 1 233 ? -11.195 16.277  7.264   1.00 98.99 233 A 1 
ATOM   1816 C  C   . PHE A 1 233 ? -10.563 17.088  8.396   1.00 98.96 233 A 1 
ATOM   1817 O  O   . PHE A 1 233 ? -10.600 16.644  9.544   1.00 98.88 233 A 1 
ATOM   1818 C  CB  . PHE A 1 233 ? -10.117 15.570  6.430   1.00 98.89 233 A 1 
ATOM   1819 C  CG  . PHE A 1 233 ? -8.988  15.004  7.267   1.00 98.89 233 A 1 
ATOM   1820 C  CD1 . PHE A 1 233 ? -7.735  15.645  7.291   1.00 98.73 233 A 1 
ATOM   1821 C  CD2 . PHE A 1 233 ? -9.211  13.892  8.100   1.00 98.75 233 A 1 
ATOM   1822 C  CE1 . PHE A 1 233 ? -6.720  15.174  8.138   1.00 98.60 233 A 1 
ATOM   1823 C  CE2 . PHE A 1 233 ? -8.199  13.423  8.948   1.00 98.59 233 A 1 
ATOM   1824 C  CZ  . PHE A 1 233 ? -6.951  14.063  8.975   1.00 98.61 233 A 1 
ATOM   1825 N  N   . LEU A 1 234 ? -10.038 18.293  8.126   1.00 98.93 234 A 1 
ATOM   1826 C  CA  . LEU A 1 234 ? -9.432  19.149  9.151   1.00 98.83 234 A 1 
ATOM   1827 C  C   . LEU A 1 234 ? -10.456 19.574  10.215  1.00 98.84 234 A 1 
ATOM   1828 O  O   . LEU A 1 234 ? -10.151 19.525  11.401  1.00 98.74 234 A 1 
ATOM   1829 C  CB  . LEU A 1 234 ? -8.791  20.386  8.490   1.00 98.87 234 A 1 
ATOM   1830 C  CG  . LEU A 1 234 ? -7.545  20.087  7.633   1.00 98.65 234 A 1 
ATOM   1831 C  CD1 . LEU A 1 234 ? -7.107  21.362  6.926   1.00 98.32 234 A 1 
ATOM   1832 C  CD2 . LEU A 1 234 ? -6.377  19.565  8.456   1.00 98.14 234 A 1 
ATOM   1833 N  N   . THR A 1 235 ? -11.688 19.910  9.800   1.00 98.88 235 A 1 
ATOM   1834 C  CA  . THR A 1 235 ? -12.788 20.217  10.724  1.00 98.73 235 A 1 
ATOM   1835 C  C   . THR A 1 235 ? -13.070 19.027  11.654  1.00 98.78 235 A 1 
ATOM   1836 O  O   . THR A 1 235 ? -13.153 19.193  12.872  1.00 98.53 235 A 1 
ATOM   1837 C  CB  . THR A 1 235 ? -14.068 20.580  9.948   1.00 98.62 235 A 1 
ATOM   1838 O  OG1 . THR A 1 235 ? -13.833 21.674  9.090   1.00 97.33 235 A 1 
ATOM   1839 C  CG2 . THR A 1 235 ? -15.217 20.987  10.861  1.00 97.37 235 A 1 
ATOM   1840 N  N   . ILE A 1 236 ? -13.164 17.829  11.100  1.00 98.84 236 A 1 
ATOM   1841 C  CA  . ILE A 1 236 ? -13.389 16.597  11.860  1.00 98.75 236 A 1 
ATOM   1842 C  C   . ILE A 1 236 ? -12.203 16.295  12.778  1.00 98.72 236 A 1 
ATOM   1843 O  O   . ILE A 1 236 ? -12.398 15.987  13.949  1.00 98.51 236 A 1 
ATOM   1844 C  CB  . ILE A 1 236 ? -13.676 15.424  10.893  1.00 98.70 236 A 1 
ATOM   1845 C  CG1 . ILE A 1 236 ? -15.012 15.659  10.159  1.00 98.41 236 A 1 
ATOM   1846 C  CG2 . ILE A 1 236 ? -13.700 14.083  11.648  1.00 98.38 236 A 1 
ATOM   1847 C  CD1 . ILE A 1 236 ? -15.266 14.703  8.985   1.00 97.33 236 A 1 
ATOM   1848 N  N   . ALA A 1 237 ? -10.972 16.414  12.262  1.00 98.85 237 A 1 
ATOM   1849 C  CA  . ALA A 1 237 ? -9.752  16.132  13.007  1.00 98.82 237 A 1 
ATOM   1850 C  C   . ALA A 1 237 ? -9.608  17.020  14.252  1.00 98.76 237 A 1 
ATOM   1851 O  O   . ALA A 1 237 ? -9.179  16.538  15.297  1.00 98.50 237 A 1 
ATOM   1852 C  CB  . ALA A 1 237 ? -8.554  16.310  12.065  1.00 98.68 237 A 1 
ATOM   1853 N  N   . GLN A 1 238 ? -10.011 18.291  14.150  1.00 98.72 238 A 1 
ATOM   1854 C  CA  . GLN A 1 238 ? -10.008 19.219  15.273  1.00 98.59 238 A 1 
ATOM   1855 C  C   . GLN A 1 238 ? -11.081 18.861  16.309  1.00 98.63 238 A 1 
ATOM   1856 O  O   . GLN A 1 238 ? -10.778 18.779  17.497  1.00 98.22 238 A 1 
ATOM   1857 C  CB  . GLN A 1 238 ? -10.182 20.645  14.730  1.00 97.87 238 A 1 
ATOM   1858 C  CG  . GLN A 1 238 ? -9.978  21.688  15.841  1.00 90.49 238 A 1 
ATOM   1859 C  CD  . GLN A 1 238 ? -10.032 23.134  15.320  1.00 85.50 238 A 1 
ATOM   1860 O  OE1 . GLN A 1 238 ? -10.538 23.450  14.259  1.00 75.98 238 A 1 
ATOM   1861 N  NE2 . GLN A 1 238 ? -9.505  24.079  16.071  1.00 71.83 238 A 1 
ATOM   1862 N  N   . ASP A 1 239 ? -12.327 18.615  15.876  1.00 98.56 239 A 1 
ATOM   1863 C  CA  . ASP A 1 239 ? -13.438 18.339  16.787  1.00 98.40 239 A 1 
ATOM   1864 C  C   . ASP A 1 239 ? -13.324 16.960  17.477  1.00 98.49 239 A 1 
ATOM   1865 O  O   . ASP A 1 239 ? -13.667 16.816  18.650  1.00 97.89 239 A 1 
ATOM   1866 C  CB  . ASP A 1 239 ? -14.760 18.459  16.014  1.00 98.25 239 A 1 
ATOM   1867 C  CG  . ASP A 1 239 ? -15.980 18.218  16.899  1.00 97.77 239 A 1 
ATOM   1868 O  OD1 . ASP A 1 239 ? -16.163 18.935  17.900  1.00 95.75 239 A 1 
ATOM   1869 O  OD2 . ASP A 1 239 ? -16.741 17.267  16.634  1.00 95.16 239 A 1 
ATOM   1870 N  N   . ALA A 1 240 ? -12.801 15.958  16.772  1.00 98.36 240 A 1 
ATOM   1871 C  CA  . ALA A 1 240 ? -12.583 14.609  17.295  1.00 98.26 240 A 1 
ATOM   1872 C  C   . ALA A 1 240 ? -11.207 14.421  17.964  1.00 98.34 240 A 1 
ATOM   1873 O  O   . ALA A 1 240 ? -10.888 13.313  18.393  1.00 97.71 240 A 1 
ATOM   1874 C  CB  . ALA A 1 240 ? -12.835 13.597  16.165  1.00 97.85 240 A 1 
ATOM   1875 N  N   . ALA A 1 241 ? -10.384 15.474  18.044  1.00 98.35 241 A 1 
ATOM   1876 C  CA  . ALA A 1 241 ? -9.041  15.454  18.622  1.00 98.31 241 A 1 
ATOM   1877 C  C   . ALA A 1 241 ? -8.144  14.337  18.039  1.00 98.57 241 A 1 
ATOM   1878 O  O   . ALA A 1 241 ? -7.438  13.634  18.765  1.00 98.15 241 A 1 
ATOM   1879 C  CB  . ALA A 1 241 ? -9.135  15.487  20.149  1.00 97.79 241 A 1 
ATOM   1880 N  N   . LEU A 1 242 ? -8.167  14.166  16.725  1.00 98.79 242 A 1 
ATOM   1881 C  CA  . LEU A 1 242 ? -7.392  13.130  16.036  1.00 98.84 242 A 1 
ATOM   1882 C  C   . LEU A 1 242 ? -5.867  13.342  16.135  1.00 98.84 242 A 1 
ATOM   1883 O  O   . LEU A 1 242 ? -5.108  12.421  15.859  1.00 98.67 242 A 1 
ATOM   1884 C  CB  . LEU A 1 242 ? -7.817  13.024  14.554  1.00 98.76 242 A 1 
ATOM   1885 C  CG  . LEU A 1 242 ? -9.300  12.708  14.295  1.00 98.43 242 A 1 
ATOM   1886 C  CD1 . LEU A 1 242 ? -9.518  12.532  12.797  1.00 98.03 242 A 1 
ATOM   1887 C  CD2 . LEU A 1 242 ? -9.771  11.437  14.985  1.00 97.80 242 A 1 
ATOM   1888 N  N   . ASP A 1 243 ? -5.432  14.537  16.563  1.00 98.84 243 A 1 
ATOM   1889 C  CA  . ASP A 1 243 ? -4.037  14.874  16.868  1.00 98.76 243 A 1 
ATOM   1890 C  C   . ASP A 1 243 ? -3.570  14.356  18.239  1.00 98.78 243 A 1 
ATOM   1891 O  O   . ASP A 1 243 ? -2.389  14.466  18.569  1.00 98.14 243 A 1 
ATOM   1892 C  CB  . ASP A 1 243 ? -3.832  16.392  16.734  1.00 98.60 243 A 1 
ATOM   1893 C  CG  . ASP A 1 243 ? -4.523  17.228  17.812  1.00 98.37 243 A 1 
ATOM   1894 O  OD1 . ASP A 1 243 ? -5.558  16.787  18.351  1.00 96.93 243 A 1 
ATOM   1895 O  OD2 . ASP A 1 243 ? -3.994  18.332  18.083  1.00 95.68 243 A 1 
ATOM   1896 N  N   . GLN A 1 244 ? -4.470  13.750  19.014  1.00 98.56 244 A 1 
ATOM   1897 C  CA  . GLN A 1 244 ? -4.176  13.130  20.305  1.00 98.36 244 A 1 
ATOM   1898 C  C   . GLN A 1 244 ? -4.366  11.603  20.275  1.00 98.39 244 A 1 
ATOM   1899 O  O   . GLN A 1 244 ? -4.262  10.933  21.306  1.00 97.43 244 A 1 
ATOM   1900 C  CB  . GLN A 1 244 ? -5.046  13.769  21.399  1.00 97.74 244 A 1 
ATOM   1901 C  CG  . GLN A 1 244 ? -4.831  15.286  21.477  1.00 95.45 244 A 1 
ATOM   1902 C  CD  . GLN A 1 244 ? -5.678  15.953  22.557  1.00 89.65 244 A 1 
ATOM   1903 O  OE1 . GLN A 1 244 ? -6.072  15.368  23.555  1.00 80.00 244 A 1 
ATOM   1904 N  NE2 . GLN A 1 244 ? -5.991  17.219  22.391  1.00 76.69 244 A 1 
ATOM   1905 N  N   . MET A 1 245 ? -4.631  11.038  19.095  1.00 98.36 245 A 1 
ATOM   1906 C  CA  . MET A 1 245 ? -4.948  9.620   18.926  1.00 98.30 245 A 1 
ATOM   1907 C  C   . MET A 1 245 ? -3.859  8.869   18.167  1.00 98.54 245 A 1 
ATOM   1908 O  O   . MET A 1 245 ? -3.449  9.268   17.074  1.00 98.10 245 A 1 
ATOM   1909 C  CB  . MET A 1 245 ? -6.303  9.473   18.226  1.00 97.30 245 A 1 
ATOM   1910 C  CG  . MET A 1 245 ? -7.460  9.984   19.095  1.00 90.31 245 A 1 
ATOM   1911 S  SD  . MET A 1 245 ? -9.093  9.855   18.307  1.00 89.72 245 A 1 
ATOM   1912 C  CE  . MET A 1 245 ? -9.279  8.065   18.252  1.00 81.53 245 A 1 
ATOM   1913 N  N   . GLY A 1 246 ? -3.425  7.737   18.722  1.00 98.35 246 A 1 
ATOM   1914 C  CA  . GLY A 1 246 ? -2.490  6.823   18.082  1.00 98.48 246 A 1 
ATOM   1915 C  C   . GLY A 1 246 ? -1.056  7.339   17.991  1.00 98.60 246 A 1 
ATOM   1916 O  O   . GLY A 1 246 ? -0.537  7.434   16.879  1.00 97.91 246 A 1 
ATOM   1917 N  N   . PRO A 1 247 ? -0.399  7.701   19.119  1.00 98.55 247 A 1 
ATOM   1918 C  CA  . PRO A 1 247 ? 0.959   8.242   19.102  1.00 98.36 247 A 1 
ATOM   1919 C  C   . PRO A 1 247 ? 1.954   7.259   18.483  1.00 98.41 247 A 1 
ATOM   1920 O  O   . PRO A 1 247 ? 1.952   6.061   18.796  1.00 97.41 247 A 1 
ATOM   1921 C  CB  . PRO A 1 247 ? 1.296   8.572   20.558  1.00 97.47 247 A 1 
ATOM   1922 C  CG  . PRO A 1 247 ? 0.401   7.619   21.355  1.00 94.28 247 A 1 
ATOM   1923 C  CD  . PRO A 1 247 ? -0.855  7.525   20.493  1.00 97.79 247 A 1 
ATOM   1924 N  N   . GLY A 1 248 ? 2.832   7.751   17.611  1.00 97.75 248 A 1 
ATOM   1925 C  CA  . GLY A 1 248 ? 3.883   6.963   16.984  1.00 97.56 248 A 1 
ATOM   1926 C  C   . GLY A 1 248 ? 5.115   6.766   17.877  1.00 97.98 248 A 1 
ATOM   1927 O  O   . GLY A 1 248 ? 5.247   7.405   18.921  1.00 96.75 248 A 1 
ATOM   1928 N  N   . PRO A 1 249 ? 6.078   5.931   17.438  1.00 98.19 249 A 1 
ATOM   1929 C  CA  . PRO A 1 249 ? 7.271   5.600   18.213  1.00 97.77 249 A 1 
ATOM   1930 C  C   . PRO A 1 249 ? 8.321   6.724   18.258  1.00 97.64 249 A 1 
ATOM   1931 O  O   . PRO A 1 249 ? 9.348   6.582   18.918  1.00 94.17 249 A 1 
ATOM   1932 C  CB  . PRO A 1 249 ? 7.815   4.333   17.556  1.00 96.41 249 A 1 
ATOM   1933 C  CG  . PRO A 1 249 ? 7.403   4.499   16.091  1.00 95.10 249 A 1 
ATOM   1934 C  CD  . PRO A 1 249 ? 6.039   5.180   16.194  1.00 97.36 249 A 1 
ATOM   1935 N  N   . GLY A 1 250 ? 8.117   7.836   17.541  1.00 97.99 250 A 1 
ATOM   1936 C  CA  . GLY A 1 250 ? 9.056   8.957   17.466  1.00 97.91 250 A 1 
ATOM   1937 C  C   . GLY A 1 250 ? 10.215  8.765   16.486  1.00 98.35 250 A 1 
ATOM   1938 O  O   . GLY A 1 250 ? 11.043  9.663   16.332  1.00 97.24 250 A 1 
ATOM   1939 N  N   . THR A 1 251 ? 10.291  7.609   15.803  1.00 98.44 251 A 1 
ATOM   1940 C  CA  . THR A 1 251 ? 11.335  7.281   14.822  1.00 98.48 251 A 1 
ATOM   1941 C  C   . THR A 1 251 ? 10.687  6.733   13.554  1.00 98.61 251 A 1 
ATOM   1942 O  O   . THR A 1 251 ? 9.886   5.807   13.627  1.00 98.18 251 A 1 
ATOM   1943 C  CB  . THR A 1 251 ? 12.342  6.270   15.389  1.00 97.33 251 A 1 
ATOM   1944 O  OG1 . THR A 1 251 ? 12.577  6.464   16.764  1.00 87.11 251 A 1 
ATOM   1945 C  CG2 . THR A 1 251 ? 13.703  6.427   14.726  1.00 82.30 251 A 1 
ATOM   1946 N  N   . TYR A 1 252 ? 11.014  7.318   12.404  1.00 98.85 252 A 1 
ATOM   1947 C  CA  . TYR A 1 252 ? 10.297  7.097   11.149  1.00 98.84 252 A 1 
ATOM   1948 C  C   . TYR A 1 252 ? 11.254  6.677   10.039  1.00 98.88 252 A 1 
ATOM   1949 O  O   . TYR A 1 252 ? 12.273  7.328   9.828   1.00 98.62 252 A 1 
ATOM   1950 C  CB  . TYR A 1 252 ? 9.523   8.359   10.761  1.00 98.74 252 A 1 
ATOM   1951 C  CG  . TYR A 1 252 ? 8.645   8.890   11.868  1.00 98.55 252 A 1 
ATOM   1952 C  CD1 . TYR A 1 252 ? 7.375   8.338   12.100  1.00 97.56 252 A 1 
ATOM   1953 C  CD2 . TYR A 1 252 ? 9.136   9.889   12.728  1.00 97.57 252 A 1 
ATOM   1954 C  CE1 . TYR A 1 252 ? 6.608   8.775   13.188  1.00 96.52 252 A 1 
ATOM   1955 C  CE2 . TYR A 1 252 ? 8.380   10.327  13.819  1.00 96.49 252 A 1 
ATOM   1956 C  CZ  . TYR A 1 252 ? 7.115   9.759   14.051  1.00 96.66 252 A 1 
ATOM   1957 O  OH  . TYR A 1 252 ? 6.403   10.163  15.144  1.00 94.59 252 A 1 
ATOM   1958 N  N   . LEU A 1 253 ? 10.925  5.602   9.316   1.00 98.83 253 A 1 
ATOM   1959 C  CA  . LEU A 1 253 ? 11.766  4.970   8.303   1.00 98.85 253 A 1 
ATOM   1960 C  C   . LEU A 1 253 ? 11.298  5.307   6.888   1.00 98.89 253 A 1 
ATOM   1961 O  O   . LEU A 1 253 ? 10.141  5.073   6.538   1.00 98.71 253 A 1 
ATOM   1962 C  CB  . LEU A 1 253 ? 11.750  3.454   8.555   1.00 98.75 253 A 1 
ATOM   1963 C  CG  . LEU A 1 253 ? 12.522  2.608   7.536   1.00 98.48 253 A 1 
ATOM   1964 C  CD1 . LEU A 1 253 ? 14.016  2.922   7.566   1.00 97.66 253 A 1 
ATOM   1965 C  CD2 . LEU A 1 253 ? 12.324  1.132   7.851   1.00 97.54 253 A 1 
ATOM   1966 N  N   . SER A 1 254 ? 12.240  5.762   6.048   1.00 98.84 254 A 1 
ATOM   1967 C  CA  . SER A 1 254 ? 12.075  5.844   4.600   1.00 98.84 254 A 1 
ATOM   1968 C  C   . SER A 1 254 ? 13.279  5.209   3.909   1.00 98.91 254 A 1 
ATOM   1969 O  O   . SER A 1 254 ? 14.419  5.588   4.179   1.00 98.68 254 A 1 
ATOM   1970 C  CB  . SER A 1 254 ? 11.910  7.299   4.162   1.00 98.73 254 A 1 
ATOM   1971 O  OG  . SER A 1 254 ? 11.769  7.376   2.758   1.00 96.92 254 A 1 
ATOM   1972 N  N   . TYR A 1 255 ? 13.038  4.280   2.969   1.00 98.83 255 A 1 
ATOM   1973 C  CA  . TYR A 1 255 ? 14.084  3.752   2.083   1.00 98.84 255 A 1 
ATOM   1974 C  C   . TYR A 1 255 ? 14.432  4.699   0.926   1.00 98.88 255 A 1 
ATOM   1975 O  O   . TYR A 1 255 ? 15.311  4.388   0.129   1.00 98.16 255 A 1 
ATOM   1976 C  CB  . TYR A 1 255 ? 13.693  2.366   1.572   1.00 98.67 255 A 1 
ATOM   1977 C  CG  . TYR A 1 255 ? 13.673  1.251   2.599   1.00 98.61 255 A 1 
ATOM   1978 C  CD1 . TYR A 1 255 ? 14.428  1.321   3.792   1.00 97.98 255 A 1 
ATOM   1979 C  CD2 . TYR A 1 255 ? 12.929  0.075   2.336   1.00 97.94 255 A 1 
ATOM   1980 C  CE1 . TYR A 1 255 ? 14.423  0.256   4.712   1.00 97.36 255 A 1 
ATOM   1981 C  CE2 . TYR A 1 255 ? 12.925  -0.985  3.245   1.00 97.31 255 A 1 
ATOM   1982 C  CZ  . TYR A 1 255 ? 13.668  -0.893  4.435   1.00 97.54 255 A 1 
ATOM   1983 O  OH  . TYR A 1 255 ? 13.656  -1.936  5.339   1.00 96.07 255 A 1 
ATOM   1984 N  N   . GLY A 1 256 ? 13.788  5.859   0.852   1.00 98.65 256 A 1 
ATOM   1985 C  CA  . GLY A 1 256 ? 13.863  6.768   -0.282  1.00 98.77 256 A 1 
ATOM   1986 C  C   . GLY A 1 256 ? 12.808  6.414   -1.330  1.00 98.70 256 A 1 
ATOM   1987 O  O   . GLY A 1 256 ? 12.678  5.264   -1.752  1.00 98.24 256 A 1 
ATOM   1988 N  N   . ALA A 1 257 ? 12.036  7.416   -1.750  1.00 98.71 257 A 1 
ATOM   1989 C  CA  . ALA A 1 257 ? 10.974  7.233   -2.723  1.00 98.79 257 A 1 
ATOM   1990 C  C   . ALA A 1 257 ? 11.303  7.940   -4.037  1.00 98.89 257 A 1 
ATOM   1991 O  O   . ALA A 1 257 ? 11.761  9.086   -4.043  1.00 98.39 257 A 1 
ATOM   1992 C  CB  . ALA A 1 257 ? 9.645   7.706   -2.136  1.00 98.49 257 A 1 
ATOM   1993 N  N   . TYR A 1 258 ? 11.022  7.241   -5.146  1.00 98.87 258 A 1 
ATOM   1994 C  CA  . TYR A 1 258 ? 11.197  7.729   -6.507  1.00 98.88 258 A 1 
ATOM   1995 C  C   . TYR A 1 258 ? 12.651  8.154   -6.790  1.00 98.83 258 A 1 
ATOM   1996 O  O   . TYR A 1 258 ? 12.957  9.348   -6.788  1.00 98.34 258 A 1 
ATOM   1997 C  CB  . TYR A 1 258 ? 10.168  8.825   -6.803  1.00 98.77 258 A 1 
ATOM   1998 C  CG  . TYR A 1 258 ? 8.747   8.480   -6.373  1.00 98.81 258 A 1 
ATOM   1999 C  CD1 . TYR A 1 258 ? 8.056   7.429   -6.996  1.00 98.53 258 A 1 
ATOM   2000 C  CD2 . TYR A 1 258 ? 8.129   9.192   -5.324  1.00 98.53 258 A 1 
ATOM   2001 C  CE1 . TYR A 1 258 ? 6.748   7.096   -6.590  1.00 98.30 258 A 1 
ATOM   2002 C  CE2 . TYR A 1 258 ? 6.823   8.873   -4.913  1.00 98.24 258 A 1 
ATOM   2003 C  CZ  . TYR A 1 258 ? 6.147   7.822   -5.554  1.00 98.41 258 A 1 
ATOM   2004 O  OH  . TYR A 1 258 ? 4.860   7.501   -5.164  1.00 97.66 258 A 1 
ATOM   2005 N  N   . PRO A 1 259 ? 13.572  7.192   -6.996  1.00 98.67 259 A 1 
ATOM   2006 C  CA  . PRO A 1 259 ? 14.962  7.495   -7.330  1.00 98.45 259 A 1 
ATOM   2007 C  C   . PRO A 1 259 ? 15.037  8.306   -8.622  1.00 98.51 259 A 1 
ATOM   2008 O  O   . PRO A 1 259 ? 14.330  8.024   -9.586  1.00 97.96 259 A 1 
ATOM   2009 C  CB  . PRO A 1 259 ? 15.663  6.143   -7.447  1.00 97.68 259 A 1 
ATOM   2010 C  CG  . PRO A 1 259 ? 14.530  5.190   -7.817  1.00 95.79 259 A 1 
ATOM   2011 C  CD  . PRO A 1 259 ? 13.334  5.768   -7.061  1.00 97.98 259 A 1 
ATOM   2012 N  N   . GLN A 1 260 ? 15.918  9.315   -8.635  1.00 98.19 260 A 1 
ATOM   2013 C  CA  . GLN A 1 260 ? 16.115  10.198  -9.773  1.00 97.88 260 A 1 
ATOM   2014 C  C   . GLN A 1 260 ? 17.243  9.675   -10.675 1.00 97.98 260 A 1 
ATOM   2015 O  O   . GLN A 1 260 ? 18.223  9.144   -10.151 1.00 97.24 260 A 1 
ATOM   2016 C  CB  . GLN A 1 260 ? 16.413  11.624  -9.286  1.00 96.61 260 A 1 
ATOM   2017 C  CG  . GLN A 1 260 ? 15.274  12.194  -8.429  1.00 91.79 260 A 1 
ATOM   2018 C  CD  . GLN A 1 260 ? 15.511  13.649  -8.011  1.00 87.09 260 A 1 
ATOM   2019 O  OE1 . GLN A 1 260 ? 16.357  14.357  -8.513  1.00 77.38 260 A 1 
ATOM   2020 N  NE2 . GLN A 1 260 ? 14.756  14.151  -7.066  1.00 73.26 260 A 1 
ATOM   2021 N  N   . PRO A 1 261 ? 17.155  9.845   -12.008 1.00 97.63 261 A 1 
ATOM   2022 C  CA  . PRO A 1 261 ? 18.226  9.445   -12.925 1.00 97.06 261 A 1 
ATOM   2023 C  C   . PRO A 1 261 ? 19.580  10.091  -12.614 1.00 96.72 261 A 1 
ATOM   2024 O  O   . PRO A 1 261 ? 20.615  9.441   -12.723 1.00 94.30 261 A 1 
ATOM   2025 C  CB  . PRO A 1 261 ? 17.732  9.855   -14.318 1.00 96.00 261 A 1 
ATOM   2026 C  CG  . PRO A 1 261 ? 16.210  9.840   -14.187 1.00 94.85 261 A 1 
ATOM   2027 C  CD  . PRO A 1 261 ? 15.997  10.318  -12.751 1.00 97.17 261 A 1 
ATOM   2028 N  N   . GLU A 1 262 ? 19.576  11.374  -12.197 1.00 96.43 262 A 1 
ATOM   2029 C  CA  . GLU A 1 262 ? 20.766  12.126  -11.790 1.00 95.63 262 A 1 
ATOM   2030 C  C   . GLU A 1 262 ? 21.313  11.719  -10.398 1.00 95.99 262 A 1 
ATOM   2031 O  O   . GLU A 1 262 ? 22.381  12.174  -9.991  1.00 93.05 262 A 1 
ATOM   2032 C  CB  . GLU A 1 262 ? 20.504  13.640  -11.829 1.00 93.61 262 A 1 
ATOM   2033 C  CG  . GLU A 1 262 ? 19.071  14.157  -11.809 1.00 83.36 262 A 1 
ATOM   2034 C  CD  . GLU A 1 262 ? 18.468  14.356  -13.193 1.00 73.07 262 A 1 
ATOM   2035 O  OE1 . GLU A 1 262 ? 17.227  14.479  -13.267 1.00 64.82 262 A 1 
ATOM   2036 O  OE2 . GLU A 1 262 ? 19.231  14.382  -14.184 1.00 66.23 262 A 1 
ATOM   2037 N  N   . GLY A 1 263 ? 20.615  10.847  -9.678  1.00 96.02 263 A 1 
ATOM   2038 C  CA  . GLY A 1 263 ? 20.974  10.397  -8.342  1.00 96.08 263 A 1 
ATOM   2039 C  C   . GLY A 1 263 ? 20.088  10.981  -7.240  1.00 96.84 263 A 1 
ATOM   2040 O  O   . GLY A 1 263 ? 19.415  11.998  -7.392  1.00 94.51 263 A 1 
ATOM   2041 N  N   . GLY A 1 264 ? 20.093  10.316  -6.094  1.00 96.56 264 A 1 
ATOM   2042 C  CA  . GLY A 1 264 ? 19.223  10.645  -4.968  1.00 97.26 264 A 1 
ATOM   2043 C  C   . GLY A 1 264 ? 17.768  10.227  -5.186  1.00 98.19 264 A 1 
ATOM   2044 O  O   . GLY A 1 264 ? 17.442  9.435   -6.074  1.00 97.57 264 A 1 
ATOM   2045 N  N   . PHE A 1 265 ? 16.893  10.743  -4.337  1.00 98.65 265 A 1 
ATOM   2046 C  CA  . PHE A 1 265 ? 15.468  10.416  -4.302  1.00 98.71 265 A 1 
ATOM   2047 C  C   . PHE A 1 265 ? 14.627  11.692  -4.262  1.00 98.76 265 A 1 
ATOM   2048 O  O   . PHE A 1 265 ? 15.023  12.664  -3.621  1.00 98.34 265 A 1 
ATOM   2049 C  CB  . PHE A 1 265 ? 15.175  9.561   -3.065  1.00 98.69 265 A 1 
ATOM   2050 C  CG  . PHE A 1 265 ? 15.920  8.241   -3.009  1.00 98.75 265 A 1 
ATOM   2051 C  CD1 . PHE A 1 265 ? 15.348  7.088   -3.575  1.00 98.34 265 A 1 
ATOM   2052 C  CD2 . PHE A 1 265 ? 17.168  8.145   -2.366  1.00 98.31 265 A 1 
ATOM   2053 C  CE1 . PHE A 1 265 ? 16.009  5.854   -3.502  1.00 98.01 265 A 1 
ATOM   2054 C  CE2 . PHE A 1 265 ? 17.835  6.913   -2.298  1.00 97.99 265 A 1 
ATOM   2055 C  CZ  . PHE A 1 265 ? 17.259  5.766   -2.868  1.00 98.16 265 A 1 
ATOM   2056 N  N   . CYS A 1 266 ? 13.418  11.663  -4.850  1.00 98.72 266 A 1 
ATOM   2057 C  CA  . CYS A 1 266 ? 12.468  12.770  -4.708  1.00 98.68 266 A 1 
ATOM   2058 C  C   . CYS A 1 266 ? 12.076  12.991  -3.230  1.00 98.75 266 A 1 
ATOM   2059 O  O   . CYS A 1 266 ? 11.945  14.125  -2.785  1.00 98.24 266 A 1 
ATOM   2060 C  CB  . CYS A 1 266 ? 11.215  12.491  -5.545  1.00 98.57 266 A 1 
ATOM   2061 S  SG  . CYS A 1 266 ? 11.617  12.307  -7.304  1.00 97.86 266 A 1 
ATOM   2062 N  N   . PHE A 1 267 ? 11.922  11.898  -2.479  1.00 98.76 267 A 1 
ATOM   2063 C  CA  . PHE A 1 267 ? 11.799  11.906  -1.021  1.00 98.76 267 A 1 
ATOM   2064 C  C   . PHE A 1 267 ? 12.951  11.100  -0.438  1.00 98.71 267 A 1 
ATOM   2065 O  O   . PHE A 1 267 ? 13.060  9.903   -0.695  1.00 98.21 267 A 1 
ATOM   2066 C  CB  . PHE A 1 267 ? 10.428  11.351  -0.588  1.00 98.70 267 A 1 
ATOM   2067 C  CG  . PHE A 1 267 ? 9.223   11.962  -1.259  1.00 98.74 267 A 1 
ATOM   2068 C  CD1 . PHE A 1 267 ? 9.147   13.347  -1.504  1.00 98.10 267 A 1 
ATOM   2069 C  CD2 . PHE A 1 267 ? 8.154   11.146  -1.681  1.00 98.12 267 A 1 
ATOM   2070 C  CE1 . PHE A 1 267 ? 8.050   13.899  -2.177  1.00 97.76 267 A 1 
ATOM   2071 C  CE2 . PHE A 1 267 ? 7.052   11.696  -2.348  1.00 97.72 267 A 1 
ATOM   2072 C  CZ  . PHE A 1 267 ? 7.003   13.074  -2.603  1.00 98.11 267 A 1 
ATOM   2073 N  N   . ALA A 1 268 ? 13.819  11.766  0.322   1.00 98.71 268 A 1 
ATOM   2074 C  CA  . ALA A 1 268 ? 15.085  11.223  0.762   1.00 98.76 268 A 1 
ATOM   2075 C  C   . ALA A 1 268 ? 14.948  9.916   1.560   1.00 98.71 268 A 1 
ATOM   2076 O  O   . ALA A 1 268 ? 14.002  9.716   2.325   1.00 98.48 268 A 1 
ATOM   2077 C  CB  . ALA A 1 268 ? 15.836  12.291  1.571   1.00 98.27 268 A 1 
ATOM   2078 N  N   . GLN A 1 269 ? 15.953  9.046   1.424   1.00 98.71 269 A 1 
ATOM   2079 C  CA  . GLN A 1 269 ? 16.174  7.915   2.308   1.00 98.71 269 A 1 
ATOM   2080 C  C   . GLN A 1 269 ? 16.686  8.408   3.669   1.00 98.76 269 A 1 
ATOM   2081 O  O   . GLN A 1 269 ? 17.472  9.351   3.747   1.00 98.50 269 A 1 
ATOM   2082 C  CB  . GLN A 1 269 ? 17.177  6.960   1.642   1.00 98.42 269 A 1 
ATOM   2083 C  CG  . GLN A 1 269 ? 17.500  5.724   2.500   1.00 97.59 269 A 1 
ATOM   2084 C  CD  . GLN A 1 269 ? 18.499  4.790   1.817   1.00 96.96 269 A 1 
ATOM   2085 O  OE1 . GLN A 1 269 ? 19.665  5.117   1.661   1.00 91.08 269 A 1 
ATOM   2086 N  NE2 . GLN A 1 269 ? 18.097  3.616   1.397   1.00 89.14 269 A 1 
ATOM   2087 N  N   . GLY A 1 270 ? 16.259  7.753   4.738   1.00 98.71 270 A 1 
ATOM   2088 C  CA  . GLY A 1 270 ? 16.809  7.980   6.067   1.00 98.70 270 A 1 
ATOM   2089 C  C   . GLY A 1 270 ? 15.848  7.633   7.191   1.00 98.88 270 A 1 
ATOM   2090 O  O   . GLY A 1 270 ? 14.738  7.128   6.987   1.00 98.63 270 A 1 
ATOM   2091 N  N   . VAL A 1 271 ? 16.293  7.928   8.400   1.00 98.89 271 A 1 
ATOM   2092 C  CA  . VAL A 1 271 ? 15.550  7.735   9.650   1.00 98.85 271 A 1 
ATOM   2093 C  C   . VAL A 1 271 ? 15.298  9.097   10.272  1.00 98.82 271 A 1 
ATOM   2094 O  O   . VAL A 1 271 ? 16.222  9.745   10.768  1.00 98.53 271 A 1 
ATOM   2095 C  CB  . VAL A 1 271 ? 16.310  6.804   10.602  1.00 98.55 271 A 1 
ATOM   2096 C  CG1 . VAL A 1 271 ? 15.516  6.564   11.886  1.00 97.29 271 A 1 
ATOM   2097 C  CG2 . VAL A 1 271 ? 16.571  5.448   9.941   1.00 97.40 271 A 1 
ATOM   2098 N  N   . TRP A 1 272 ? 14.038  9.549   10.250  1.00 98.81 272 A 1 
ATOM   2099 C  CA  . TRP A 1 272 ? 13.662  10.781  10.932  1.00 98.83 272 A 1 
ATOM   2100 C  C   . TRP A 1 272 ? 13.515  10.527  12.434  1.00 98.74 272 A 1 
ATOM   2101 O  O   . TRP A 1 272 ? 12.718  9.685   12.853  1.00 98.52 272 A 1 
ATOM   2102 C  CB  . TRP A 1 272 ? 12.384  11.367  10.343  1.00 98.77 272 A 1 
ATOM   2103 C  CG  . TRP A 1 272 ? 11.996  12.667  10.966  1.00 98.74 272 A 1 
ATOM   2104 C  CD1 . TRP A 1 272 ? 11.072  12.844  11.944  1.00 98.35 272 A 1 
ATOM   2105 C  CD2 . TRP A 1 272 ? 12.561  13.991  10.698  1.00 98.60 272 A 1 
ATOM   2106 N  NE1 . TRP A 1 272 ? 11.008  14.182  12.281  1.00 98.11 272 A 1 
ATOM   2107 C  CE2 . TRP A 1 272 ? 11.905  14.929  11.541  1.00 98.32 272 A 1 
ATOM   2108 C  CE3 . TRP A 1 272 ? 13.541  14.474  9.818   1.00 98.28 272 A 1 
ATOM   2109 C  CZ2 . TRP A 1 272 ? 12.207  16.310  11.517  1.00 97.86 272 A 1 
ATOM   2110 C  CZ3 . TRP A 1 272 ? 13.852  15.852  9.792   1.00 97.46 272 A 1 
ATOM   2111 C  CH2 . TRP A 1 272 ? 13.188  16.752  10.632  1.00 97.44 272 A 1 
ATOM   2112 N  N   . ARG A 1 273 ? 14.256  11.288  13.240  1.00 98.68 273 A 1 
ATOM   2113 C  CA  . ARG A 1 273 ? 14.177  11.262  14.702  1.00 98.48 273 A 1 
ATOM   2114 C  C   . ARG A 1 273 ? 13.433  12.499  15.188  1.00 98.37 273 A 1 
ATOM   2115 O  O   . ARG A 1 273 ? 13.994  13.589  15.214  1.00 97.69 273 A 1 
ATOM   2116 C  CB  . ARG A 1 273 ? 15.575  11.162  15.315  1.00 97.78 273 A 1 
ATOM   2117 C  CG  . ARG A 1 273 ? 16.273  9.854   14.934  1.00 92.57 273 A 1 
ATOM   2118 C  CD  . ARG A 1 273 ? 17.572  9.704   15.734  1.00 87.18 273 A 1 
ATOM   2119 N  NE  . ARG A 1 273 ? 18.324  8.536   15.309  1.00 83.36 273 A 1 
ATOM   2120 C  CZ  . ARG A 1 273 ? 18.227  7.281   15.744  1.00 78.29 273 A 1 
ATOM   2121 N  NH1 . ARG A 1 273 ? 17.439  6.953   16.735  1.00 68.75 273 A 1 
ATOM   2122 N  NH2 . ARG A 1 273 ? 18.911  6.359   15.165  1.00 74.71 273 A 1 
ATOM   2123 N  N   . SER A 1 274 ? 12.182  12.316  15.583  1.00 97.93 274 A 1 
ATOM   2124 C  CA  . SER A 1 274 ? 11.287  13.416  15.957  1.00 97.46 274 A 1 
ATOM   2125 C  C   . SER A 1 274 ? 11.816  14.237  17.139  1.00 97.58 274 A 1 
ATOM   2126 O  O   . SER A 1 274 ? 11.814  15.460  17.077  1.00 96.15 274 A 1 
ATOM   2127 C  CB  . SER A 1 274 ? 9.896   12.853  16.271  1.00 95.60 274 A 1 
ATOM   2128 O  OG  . SER A 1 274 ? 8.963   13.889  16.408  1.00 82.58 274 A 1 
ATOM   2129 N  N   . ALA A 1 275 ? 12.348  13.582  18.168  1.00 97.48 275 A 1 
ATOM   2130 C  CA  . ALA A 1 275 ? 12.866  14.266  19.357  1.00 96.97 275 A 1 
ATOM   2131 C  C   . ALA A 1 275 ? 14.077  15.169  19.068  1.00 97.13 275 A 1 
ATOM   2132 O  O   . ALA A 1 275 ? 14.274  16.177  19.746  1.00 95.52 275 A 1 
ATOM   2133 C  CB  . ALA A 1 275 ? 13.214  13.204  20.404  1.00 95.80 275 A 1 
ATOM   2134 N  N   . GLN A 1 276 ? 14.898  14.827  18.064  1.00 97.30 276 A 1 
ATOM   2135 C  CA  . GLN A 1 276 ? 16.047  15.629  17.647  1.00 97.23 276 A 1 
ATOM   2136 C  C   . GLN A 1 276 ? 15.723  16.550  16.454  1.00 97.46 276 A 1 
ATOM   2137 O  O   . GLN A 1 276 ? 16.547  17.393  16.122  1.00 95.93 276 A 1 
ATOM   2138 C  CB  . GLN A 1 276 ? 17.251  14.729  17.307  1.00 96.38 276 A 1 
ATOM   2139 C  CG  . GLN A 1 276 ? 17.812  13.944  18.515  1.00 92.31 276 A 1 
ATOM   2140 C  CD  . GLN A 1 276 ? 17.105  12.622  18.803  1.00 86.50 276 A 1 
ATOM   2141 O  OE1 . GLN A 1 276 ? 16.298  12.126  18.044  1.00 76.67 276 A 1 
ATOM   2142 N  NE2 . GLN A 1 276 ? 17.403  11.984  19.910  1.00 73.75 276 A 1 
ATOM   2143 N  N   . GLY A 1 277 ? 14.586  16.358  15.804  1.00 97.05 277 A 1 
ATOM   2144 C  CA  . GLY A 1 277 ? 14.220  17.103  14.602  1.00 97.13 277 A 1 
ATOM   2145 C  C   . GLY A 1 277 ? 15.221  16.936  13.454  1.00 97.72 277 A 1 
ATOM   2146 O  O   . GLY A 1 277 ? 15.495  17.896  12.727  1.00 96.33 277 A 1 
ATOM   2147 N  N   . ARG A 1 278 ? 15.819  15.742  13.301  1.00 97.83 278 A 1 
ATOM   2148 C  CA  . ARG A 1 278 ? 16.848  15.496  12.282  1.00 98.00 278 A 1 
ATOM   2149 C  C   . ARG A 1 278 ? 16.624  14.192  11.518  1.00 98.32 278 A 1 
ATOM   2150 O  O   . ARG A 1 278 ? 16.060  13.233  12.057  1.00 97.87 278 A 1 
ATOM   2151 C  CB  . ARG A 1 278 ? 18.259  15.582  12.911  1.00 96.27 278 A 1 
ATOM   2152 C  CG  . ARG A 1 278 ? 18.716  14.282  13.576  1.00 92.87 278 A 1 
ATOM   2153 C  CD  . ARG A 1 278 ? 20.138  14.420  14.136  1.00 90.97 278 A 1 
ATOM   2154 N  NE  . ARG A 1 278 ? 20.638  13.102  14.511  1.00 85.52 278 A 1 
ATOM   2155 C  CZ  . ARG A 1 278 ? 21.810  12.795  15.037  1.00 84.35 278 A 1 
ATOM   2156 N  NH1 . ARG A 1 278 ? 22.686  13.704  15.376  1.00 75.42 278 A 1 
ATOM   2157 N  NH2 . ARG A 1 278 ? 22.101  11.551  15.218  1.00 76.37 278 A 1 
ATOM   2158 N  N   . LEU A 1 279 ? 17.139  14.170  10.280  1.00 98.48 279 A 1 
ATOM   2159 C  CA  . LEU A 1 279 ? 17.218  12.982  9.451   1.00 98.50 279 A 1 
ATOM   2160 C  C   . LEU A 1 279 ? 18.601  12.344  9.619   1.00 98.59 279 A 1 
ATOM   2161 O  O   . LEU A 1 279 ? 19.610  12.963  9.282   1.00 98.03 279 A 1 
ATOM   2162 C  CB  . LEU A 1 279 ? 16.927  13.378  7.989   1.00 98.39 279 A 1 
ATOM   2163 C  CG  . LEU A 1 279 ? 16.804  12.182  7.038   1.00 98.17 279 A 1 
ATOM   2164 C  CD1 . LEU A 1 279 ? 15.559  11.343  7.342   1.00 97.42 279 A 1 
ATOM   2165 C  CD2 . LEU A 1 279 ? 16.682  12.684  5.592   1.00 97.19 279 A 1 
ATOM   2166 N  N   . ASP A 1 280 ? 18.649  11.117  10.124  1.00 98.62 280 A 1 
ATOM   2167 C  CA  . ASP A 1 280 ? 19.856  10.303  10.188  1.00 98.58 280 A 1 
ATOM   2168 C  C   . ASP A 1 280 ? 19.972  9.436   8.927   1.00 98.64 280 A 1 
ATOM   2169 O  O   . ASP A 1 280 ? 18.970  9.047   8.326   1.00 98.12 280 A 1 
ATOM   2170 C  CB  . ASP A 1 280 ? 19.867  9.440   11.469  1.00 97.96 280 A 1 
ATOM   2171 C  CG  . ASP A 1 280 ? 20.185  10.218  12.751  1.00 96.61 280 A 1 
ATOM   2172 O  OD1 . ASP A 1 280 ? 20.650  11.371  12.680  1.00 93.87 280 A 1 
ATOM   2173 O  OD2 . ASP A 1 280 ? 20.046  9.664   13.867  1.00 92.80 280 A 1 
ATOM   2174 N  N   . ALA A 1 281 ? 21.210  9.105   8.531   1.00 98.52 281 A 1 
ATOM   2175 C  CA  . ALA A 1 281 ? 21.446  8.138   7.471   1.00 98.45 281 A 1 
ATOM   2176 C  C   . ALA A 1 281 ? 20.917  6.755   7.883   1.00 98.52 281 A 1 
ATOM   2177 O  O   . ALA A 1 281 ? 21.011  6.357   9.046   1.00 97.67 281 A 1 
ATOM   2178 C  CB  . ALA A 1 281 ? 22.940  8.105   7.137   1.00 97.80 281 A 1 
ATOM   2179 N  N   . LEU A 1 282 ? 20.376  6.017   6.911   1.00 98.29 282 A 1 
ATOM   2180 C  CA  . LEU A 1 282 ? 19.907  4.653   7.127   1.00 98.21 282 A 1 
ATOM   2181 C  C   . LEU A 1 282 ? 21.088  3.677   7.053   1.00 98.22 282 A 1 
ATOM   2182 O  O   . LEU A 1 282 ? 21.716  3.558   6.002   1.00 97.38 282 A 1 
ATOM   2183 C  CB  . LEU A 1 282 ? 18.816  4.336   6.091   1.00 97.73 282 A 1 
ATOM   2184 C  CG  . LEU A 1 282 ? 18.301  2.884   6.152   1.00 97.35 282 A 1 
ATOM   2185 C  CD1 . LEU A 1 282 ? 17.632  2.568   7.493   1.00 95.99 282 A 1 
ATOM   2186 C  CD2 . LEU A 1 282 ? 17.269  2.668   5.049   1.00 95.77 282 A 1 
ATOM   2187 N  N   . ASP A 1 283 ? 21.336  2.956   8.138   1.00 98.39 283 A 1 
ATOM   2188 C  CA  . ASP A 1 283 ? 22.241  1.807   8.145   1.00 98.12 283 A 1 
ATOM   2189 C  C   . ASP A 1 283 ? 21.446  0.517   7.924   1.00 98.26 283 A 1 
ATOM   2190 O  O   . ASP A 1 283 ? 20.833  -0.027  8.841   1.00 97.56 283 A 1 
ATOM   2191 C  CB  . ASP A 1 283 ? 23.062  1.782   9.438   1.00 97.61 283 A 1 
ATOM   2192 C  CG  . ASP A 1 283 ? 24.067  0.629   9.455   1.00 96.22 283 A 1 
ATOM   2193 O  OD1 . ASP A 1 283 ? 24.219  -0.045  8.410   1.00 94.21 283 A 1 
ATOM   2194 O  OD2 . ASP A 1 283 ? 24.690  0.417   10.527  1.00 92.75 283 A 1 
ATOM   2195 N  N   . LEU A 1 284 ? 21.473  0.009   6.687   1.00 97.97 284 A 1 
ATOM   2196 C  CA  . LEU A 1 284 ? 20.797  -1.234  6.323   1.00 97.52 284 A 1 
ATOM   2197 C  C   . LEU A 1 284 ? 21.357  -2.456  7.062   1.00 97.67 284 A 1 
ATOM   2198 O  O   . LEU A 1 284 ? 20.630  -3.422  7.257   1.00 96.68 284 A 1 
ATOM   2199 C  CB  . LEU A 1 284 ? 20.909  -1.453  4.803   1.00 96.75 284 A 1 
ATOM   2200 C  CG  . LEU A 1 284 ? 20.147  -0.428  3.941   1.00 94.43 284 A 1 
ATOM   2201 C  CD1 . LEU A 1 284 ? 20.514  -0.626  2.474   1.00 91.02 284 A 1 
ATOM   2202 C  CD2 . LEU A 1 284 ? 18.632  -0.581  4.084   1.00 90.39 284 A 1 
ATOM   2203 N  N   . ALA A 1 285 ? 22.617  -2.422  7.501   1.00 97.84 285 A 1 
ATOM   2204 C  CA  . ALA A 1 285 ? 23.225  -3.519  8.256   1.00 97.63 285 A 1 
ATOM   2205 C  C   . ALA A 1 285 ? 22.674  -3.625  9.689   1.00 97.82 285 A 1 
ATOM   2206 O  O   . ALA A 1 285 ? 22.755  -4.684  10.307  1.00 96.82 285 A 1 
ATOM   2207 C  CB  . ALA A 1 285 ? 24.750  -3.333  8.242   1.00 97.05 285 A 1 
ATOM   2208 N  N   . ALA A 1 286 ? 22.080  -2.549  10.207  1.00 97.85 286 A 1 
ATOM   2209 C  CA  . ALA A 1 286 ? 21.467  -2.515  11.531  1.00 97.97 286 A 1 
ATOM   2210 C  C   . ALA A 1 286 ? 20.009  -3.013  11.549  1.00 98.11 286 A 1 
ATOM   2211 O  O   . ALA A 1 286 ? 19.392  -3.050  12.621  1.00 97.29 286 A 1 
ATOM   2212 C  CB  . ALA A 1 286 ? 21.605  -1.089  12.092  1.00 97.48 286 A 1 
ATOM   2213 N  N   . ILE A 1 287 ? 19.441  -3.395  10.392  1.00 97.89 287 A 1 
ATOM   2214 C  CA  . ILE A 1 287 ? 18.116  -4.018  10.327  1.00 97.71 287 A 1 
ATOM   2215 C  C   . ILE A 1 287 ? 18.215  -5.441  10.845  1.00 97.66 287 A 1 
ATOM   2216 O  O   . ILE A 1 287 ? 19.086  -6.211  10.441  1.00 97.02 287 A 1 
ATOM   2217 C  CB  . ILE A 1 287 ? 17.508  -3.951  8.906   1.00 97.64 287 A 1 
ATOM   2218 C  CG1 . ILE A 1 287 ? 17.327  -2.478  8.468   1.00 96.68 287 A 1 
ATOM   2219 C  CG2 . ILE A 1 287 ? 16.154  -4.694  8.859   1.00 96.64 287 A 1 
ATOM   2220 C  CD1 . ILE A 1 287 ? 16.846  -2.301  7.020   1.00 94.61 287 A 1 
ATOM   2221 N  N   . SER A 1 288 ? 17.285  -5.812  11.719  1.00 97.33 288 A 1 
ATOM   2222 C  CA  . SER A 1 288 ? 17.126  -7.178  12.193  1.00 97.05 288 A 1 
ATOM   2223 C  C   . SER A 1 288 ? 15.650  -7.545  12.279  1.00 96.97 288 A 1 
ATOM   2224 O  O   . SER A 1 288 ? 14.800  -6.687  12.515  1.00 96.03 288 A 1 
ATOM   2225 C  CB  . SER A 1 288 ? 17.826  -7.375  13.537  1.00 95.99 288 A 1 
ATOM   2226 O  OG  . SER A 1 288 ? 17.270  -6.538  14.536  1.00 89.69 288 A 1 
ATOM   2227 N  N   . GLU A 1 289 ? 15.354  -8.830  12.117  1.00 96.24 289 A 1 
ATOM   2228 C  CA  . GLU A 1 289 ? 14.036  -9.393  12.340  1.00 95.26 289 A 1 
ATOM   2229 C  C   . GLU A 1 289 ? 14.088  -10.375 13.513  1.00 95.14 289 A 1 
ATOM   2230 O  O   . GLU A 1 289 ? 14.828  -11.361 13.476  1.00 93.78 289 A 1 
ATOM   2231 C  CB  . GLU A 1 289 ? 13.519  -10.099 11.087  1.00 93.62 289 A 1 
ATOM   2232 C  CG  . GLU A 1 289 ? 13.272  -9.165  9.895   1.00 89.96 289 A 1 
ATOM   2233 C  CD  . GLU A 1 289 ? 12.563  -9.980  8.805   1.00 88.93 289 A 1 
ATOM   2234 O  OE1 . GLU A 1 289 ? 11.302  -9.942  8.763   1.00 81.94 289 A 1 
ATOM   2235 O  OE2 . GLU A 1 289 ? 13.219  -10.763 8.099   1.00 82.85 289 A 1 
ATOM   2236 N  N   . ASP A 1 290 ? 13.286  -10.110 14.542  1.00 95.06 290 A 1 
ATOM   2237 C  CA  . ASP A 1 290 ? 13.134  -10.970 15.711  1.00 94.81 290 A 1 
ATOM   2238 C  C   . ASP A 1 290 ? 11.863  -11.824 15.563  1.00 95.07 290 A 1 
ATOM   2239 O  O   . ASP A 1 290 ? 10.761  -11.306 15.396  1.00 93.47 290 A 1 
ATOM   2240 C  CB  . ASP A 1 290 ? 13.114  -10.089 16.964  1.00 93.43 290 A 1 
ATOM   2241 C  CG  . ASP A 1 290 ? 13.111  -10.879 18.277  1.00 93.73 290 A 1 
ATOM   2242 O  OD1 . ASP A 1 290 ? 12.663  -12.043 18.298  1.00 87.38 290 A 1 
ATOM   2243 O  OD2 . ASP A 1 290 ? 13.543  -10.302 19.292  1.00 87.28 290 A 1 
ATOM   2244 N  N   . ALA A 1 291 ? 12.021  -13.144 15.619  1.00 93.70 291 A 1 
ATOM   2245 C  CA  . ALA A 1 291 ? 10.922  -14.101 15.486  1.00 93.16 291 A 1 
ATOM   2246 C  C   . ALA A 1 291 ? 10.346  -14.561 16.840  1.00 93.33 291 A 1 
ATOM   2247 O  O   . ALA A 1 291 ? 9.530   -15.471 16.862  1.00 91.35 291 A 1 
ATOM   2248 C  CB  . ALA A 1 291 ? 11.386  -15.264 14.599  1.00 91.35 291 A 1 
ATOM   2249 N  N   . THR A 1 292 ? 10.728  -13.958 17.972  1.00 93.70 292 A 1 
ATOM   2250 C  CA  . THR A 1 292 ? 10.330  -14.412 19.323  1.00 93.72 292 A 1 
ATOM   2251 C  C   . THR A 1 292 ? 8.816   -14.554 19.495  1.00 94.04 292 A 1 
ATOM   2252 O  O   . THR A 1 292 ? 8.358   -15.562 20.032  1.00 92.84 292 A 1 
ATOM   2253 C  CB  . THR A 1 292 ? 10.869  -13.453 20.395  1.00 93.41 292 A 1 
ATOM   2254 O  OG1 . THR A 1 292 ? 12.274  -13.484 20.366  1.00 87.36 292 A 1 
ATOM   2255 C  CG2 . THR A 1 292 ? 10.463  -13.844 21.821  1.00 88.23 292 A 1 
ATOM   2256 N  N   . SER A 1 293 ? 8.029   -13.582 19.011  1.00 93.66 293 A 1 
ATOM   2257 C  CA  . SER A 1 293 ? 6.565   -13.581 19.102  1.00 93.34 293 A 1 
ATOM   2258 C  C   . SER A 1 293 ? 5.866   -14.210 17.894  1.00 92.78 293 A 1 
ATOM   2259 O  O   . SER A 1 293 ? 4.630   -14.215 17.844  1.00 90.73 293 A 1 
ATOM   2260 C  CB  . SER A 1 293 ? 6.055   -12.152 19.312  1.00 93.46 293 A 1 
ATOM   2261 O  OG  . SER A 1 293 ? 6.543   -11.624 20.535  1.00 91.87 293 A 1 
ATOM   2262 N  N   . ALA A 1 294 ? 6.624   -14.737 16.932  1.00 92.68 294 A 1 
ATOM   2263 C  CA  . ALA A 1 294 ? 6.094   -15.371 15.735  1.00 91.29 294 A 1 
ATOM   2264 C  C   . ALA A 1 294 ? 6.069   -16.901 15.877  1.00 90.79 294 A 1 
ATOM   2265 O  O   . ALA A 1 294 ? 6.937   -17.482 16.536  1.00 89.13 294 A 1 
ATOM   2266 C  CB  . ALA A 1 294 ? 6.918   -14.929 14.520  1.00 90.21 294 A 1 
ATOM   2267 N  N   . TRP A 1 295 ? 5.124   -17.554 15.201  1.00 88.65 295 A 1 
ATOM   2268 C  CA  . TRP A 1 295 ? 5.089   -19.010 15.032  1.00 86.85 295 A 1 
ATOM   2269 C  C   . TRP A 1 295 ? 6.158   -19.498 14.036  1.00 86.08 295 A 1 
ATOM   2270 O  O   . TRP A 1 295 ? 5.924   -20.317 13.155  1.00 83.86 295 A 1 
ATOM   2271 C  CB  . TRP A 1 295 ? 3.683   -19.460 14.636  1.00 86.19 295 A 1 
ATOM   2272 C  CG  . TRP A 1 295 ? 2.631   -19.244 15.676  1.00 84.76 295 A 1 
ATOM   2273 C  CD1 . TRP A 1 295 ? 2.634   -19.761 16.929  1.00 83.29 295 A 1 
ATOM   2274 C  CD2 . TRP A 1 295 ? 1.397   -18.476 15.556  1.00 85.34 295 A 1 
ATOM   2275 N  NE1 . TRP A 1 295 ? 1.477   -19.374 17.594  1.00 82.64 295 A 1 
ATOM   2276 C  CE2 . TRP A 1 295 ? 0.697   -18.581 16.782  1.00 83.37 295 A 1 
ATOM   2277 C  CE3 . TRP A 1 295 ? 0.814   -17.722 14.514  1.00 82.42 295 A 1 
ATOM   2278 C  CZ2 . TRP A 1 295 ? -0.548  -17.953 16.989  1.00 81.48 295 A 1 
ATOM   2279 C  CZ3 . TRP A 1 295 ? -0.427  -17.087 14.725  1.00 80.96 295 A 1 
ATOM   2280 C  CH2 . TRP A 1 295 ? -1.091  -17.204 15.950  1.00 80.65 295 A 1 
ATOM   2281 N  N   . LEU A 1 296 ? 7.366   -18.970 14.186  1.00 88.04 296 A 1 
ATOM   2282 C  CA  . LEU A 1 296 ? 8.526   -19.259 13.369  1.00 88.01 296 A 1 
ATOM   2283 C  C   . LEU A 1 296 ? 9.707   -19.645 14.267  1.00 89.41 296 A 1 
ATOM   2284 O  O   . LEU A 1 296 ? 9.806   -19.218 15.422  1.00 88.80 296 A 1 
ATOM   2285 C  CB  . LEU A 1 296 ? 8.879   -18.038 12.503  1.00 86.32 296 A 1 
ATOM   2286 C  CG  . LEU A 1 296 ? 7.794   -17.591 11.502  1.00 85.18 296 A 1 
ATOM   2287 C  CD1 . LEU A 1 296 ? 8.218   -16.290 10.845  1.00 83.05 296 A 1 
ATOM   2288 C  CD2 . LEU A 1 296 ? 7.564   -18.622 10.406  1.00 82.90 296 A 1 
ATOM   2289 N  N   . VAL A 1 297 ? 10.613  -20.431 13.713  1.00 88.22 297 A 1 
ATOM   2290 C  CA  . VAL A 1 297 ? 11.867  -20.776 14.379  1.00 88.79 297 A 1 
ATOM   2291 C  C   . VAL A 1 297 ? 12.677  -19.501 14.631  1.00 89.52 297 A 1 
ATOM   2292 O  O   . VAL A 1 297 ? 12.932  -18.719 13.716  1.00 88.61 297 A 1 
ATOM   2293 C  CB  . VAL A 1 297 ? 12.666  -21.802 13.558  1.00 87.42 297 A 1 
ATOM   2294 C  CG1 . VAL A 1 297 ? 13.988  -22.164 14.231  1.00 83.38 297 A 1 
ATOM   2295 C  CG2 . VAL A 1 297 ? 11.877  -23.103 13.381  1.00 84.88 297 A 1 
ATOM   2296 N  N   . ASP A 1 298 ? 13.118  -19.322 15.879  1.00 89.46 298 A 1 
ATOM   2297 C  CA  . ASP A 1 298 ? 13.881  -18.161 16.359  1.00 89.20 298 A 1 
ATOM   2298 C  C   . ASP A 1 298 ? 15.325  -18.510 16.740  1.00 89.13 298 A 1 
ATOM   2299 O  O   . ASP A 1 298 ? 15.988  -17.797 17.502  1.00 84.11 298 A 1 
ATOM   2300 C  CB  . ASP A 1 298 ? 13.123  -17.497 17.526  1.00 86.81 298 A 1 
ATOM   2301 C  CG  . ASP A 1 298 ? 12.872  -18.410 18.719  1.00 84.89 298 A 1 
ATOM   2302 O  OD1 . ASP A 1 298 ? 13.257  -19.600 18.703  1.00 77.81 298 A 1 
ATOM   2303 O  OD2 . ASP A 1 298 ? 12.160  -17.944 19.644  1.00 78.49 298 A 1 
ATOM   2304 N  N   . GLN A 1 299 ? 15.862  -19.615 16.199  1.00 86.88 299 A 1 
ATOM   2305 C  CA  . GLN A 1 299 ? 17.232  -20.039 16.484  1.00 84.20 299 A 1 
ATOM   2306 C  C   . GLN A 1 299 ? 18.248  -18.979 16.057  1.00 83.58 299 A 1 
ATOM   2307 O  O   . GLN A 1 299 ? 18.307  -18.574 14.898  1.00 75.40 299 A 1 
ATOM   2308 C  CB  . GLN A 1 299 ? 17.561  -21.372 15.797  1.00 79.86 299 A 1 
ATOM   2309 C  CG  . GLN A 1 299 ? 17.004  -22.573 16.567  1.00 72.34 299 A 1 
ATOM   2310 C  CD  . GLN A 1 299 ? 17.492  -23.901 15.987  1.00 66.90 299 A 1 
ATOM   2311 O  OE1 . GLN A 1 299 ? 18.150  -23.977 14.965  1.00 59.63 299 A 1 
ATOM   2312 N  NE2 . GLN A 1 299 ? 17.192  -25.001 16.634  1.00 58.52 299 A 1 
ATOM   2313 N  N   . GLY A 1 300 ? 19.094  -18.583 16.982  1.00 82.49 300 A 1 
ATOM   2314 C  CA  . GLY A 1 300 ? 20.118  -17.558 16.779  1.00 81.56 300 A 1 
ATOM   2315 C  C   . GLY A 1 300 ? 19.642  -16.127 17.069  1.00 85.26 300 A 1 
ATOM   2316 O  O   . GLY A 1 300 ? 20.418  -15.202 16.862  1.00 79.44 300 A 1 
ATOM   2317 N  N   . GLY A 1 301 ? 18.414  -15.957 17.552  1.00 86.88 301 A 1 
ATOM   2318 C  CA  . GLY A 1 301 ? 17.867  -14.655 17.909  1.00 89.15 301 A 1 
ATOM   2319 C  C   . GLY A 1 301 ? 17.529  -13.793 16.683  1.00 92.14 301 A 1 
ATOM   2320 O  O   . GLY A 1 301 ? 17.270  -14.313 15.598  1.00 88.66 301 A 1 
ATOM   2321 N  N   . ALA A 1 302 ? 17.540  -12.483 16.875  1.00 92.54 302 A 1 
ATOM   2322 C  CA  . ALA A 1 302 ? 17.279  -11.535 15.803  1.00 93.32 302 A 1 
ATOM   2323 C  C   . ALA A 1 302 ? 18.347  -11.640 14.704  1.00 94.47 302 A 1 
ATOM   2324 O  O   . ALA A 1 302 ? 19.546  -11.647 14.981  1.00 91.88 302 A 1 
ATOM   2325 C  CB  . ALA A 1 302 ? 17.193  -10.123 16.388  1.00 91.33 302 A 1 
ATOM   2326 N  N   . ARG A 1 303 ? 17.899  -11.703 13.443  1.00 93.98 303 A 1 
ATOM   2327 C  CA  . ARG A 1 303 ? 18.772  -11.859 12.272  1.00 94.21 303 A 1 
ATOM   2328 C  C   . ARG A 1 303 ? 18.566  -10.717 11.293  1.00 95.11 303 A 1 
ATOM   2329 O  O   . ARG A 1 303 ? 17.452  -10.253 11.094  1.00 93.94 303 A 1 
ATOM   2330 C  CB  . ARG A 1 303 ? 18.515  -13.206 11.588  1.00 92.42 303 A 1 
ATOM   2331 C  CG  . ARG A 1 303 ? 18.936  -14.395 12.464  1.00 90.47 303 A 1 
ATOM   2332 C  CD  . ARG A 1 303 ? 18.692  -15.696 11.719  1.00 88.11 303 A 1 
ATOM   2333 N  NE  . ARG A 1 303 ? 19.138  -16.860 12.493  1.00 84.61 303 A 1 
ATOM   2334 C  CZ  . ARG A 1 303 ? 19.848  -17.883 12.036  1.00 81.67 303 A 1 
ATOM   2335 N  NH1 . ARG A 1 303 ? 20.244  -17.961 10.801  1.00 74.95 303 A 1 
ATOM   2336 N  NH2 . ARG A 1 303 ? 20.166  -18.848 12.837  1.00 76.06 303 A 1 
ATOM   2337 N  N   . HIS A 1 304 ? 19.655  -10.333 10.627  1.00 94.81 304 A 1 
ATOM   2338 C  CA  . HIS A 1 304 ? 19.567  -9.456  9.465   1.00 95.51 304 A 1 
ATOM   2339 C  C   . HIS A 1 304 ? 18.776  -10.161 8.342   1.00 95.86 304 A 1 
ATOM   2340 O  O   . HIS A 1 304 ? 18.993  -11.363 8.153   1.00 94.83 304 A 1 
ATOM   2341 C  CB  . HIS A 1 304 ? 20.982  -9.092  9.008   1.00 94.93 304 A 1 
ATOM   2342 C  CG  . HIS A 1 304 ? 20.973  -8.111  7.878   1.00 95.16 304 A 1 
ATOM   2343 N  ND1 . HIS A 1 304 ? 21.019  -8.404  6.529   1.00 89.32 304 A 1 
ATOM   2344 C  CD2 . HIS A 1 304 ? 20.814  -6.746  7.978   1.00 88.26 304 A 1 
ATOM   2345 C  CE1 . HIS A 1 304 ? 20.897  -7.247  5.843   1.00 89.80 304 A 1 
ATOM   2346 N  NE2 . HIS A 1 304 ? 20.771  -6.235  6.701   1.00 90.50 304 A 1 
ATOM   2347 N  N   . PRO A 1 305 ? 17.928  -9.466  7.569   1.00 95.38 305 A 1 
ATOM   2348 C  CA  . PRO A 1 305 ? 17.119  -10.083 6.511   1.00 93.50 305 A 1 
ATOM   2349 C  C   . PRO A 1 305 ? 17.918  -10.930 5.515   1.00 93.98 305 A 1 
ATOM   2350 O  O   . PRO A 1 305 ? 17.497  -12.019 5.165   1.00 92.55 305 A 1 
ATOM   2351 C  CB  . PRO A 1 305 ? 16.407  -8.927  5.811   1.00 92.40 305 A 1 
ATOM   2352 C  CG  . PRO A 1 305 ? 16.280  -7.886  6.906   1.00 92.66 305 A 1 
ATOM   2353 C  CD  . PRO A 1 305 ? 17.555  -8.073  7.732   1.00 95.33 305 A 1 
ATOM   2354 N  N   . ALA A 1 306 ? 19.131  -10.505 5.136   1.00 93.22 306 A 1 
ATOM   2355 C  CA  . ALA A 1 306 ? 20.004  -11.279 4.236   1.00 92.40 306 A 1 
ATOM   2356 C  C   . ALA A 1 306 ? 20.340  -12.696 4.753   1.00 92.72 306 A 1 
ATOM   2357 O  O   . ALA A 1 306 ? 20.630  -13.593 3.965   1.00 90.95 306 A 1 
ATOM   2358 C  CB  . ALA A 1 306 ? 21.286  -10.481 3.995   1.00 92.32 306 A 1 
ATOM   2359 N  N   . ASN A 1 307 ? 20.274  -12.895 6.068   1.00 92.37 307 A 1 
ATOM   2360 C  CA  . ASN A 1 307 ? 20.493  -14.178 6.741   1.00 90.85 307 A 1 
ATOM   2361 C  C   . ASN A 1 307 ? 19.230  -14.653 7.466   1.00 90.94 307 A 1 
ATOM   2362 O  O   . ASN A 1 307 ? 19.307  -15.393 8.455   1.00 86.76 307 A 1 
ATOM   2363 C  CB  . ASN A 1 307 ? 21.688  -14.042 7.702   1.00 88.39 307 A 1 
ATOM   2364 C  CG  . ASN A 1 307 ? 22.986  -13.675 7.010   1.00 81.34 307 A 1 
ATOM   2365 O  OD1 . ASN A 1 307 ? 23.250  -13.993 5.875   1.00 71.71 307 A 1 
ATOM   2366 N  ND2 . ASN A 1 307 ? 23.873  -13.006 7.709   1.00 71.25 307 A 1 
ATOM   2367 N  N   . GLY A 1 308 ? 18.066  -14.153 7.038   1.00 89.83 308 A 1 
ATOM   2368 C  CA  . GLY A 1 308 ? 16.780  -14.429 7.641   1.00 88.13 308 A 1 
ATOM   2369 C  C   . GLY A 1 308 ? 16.421  -15.917 7.577   1.00 88.78 308 A 1 
ATOM   2370 O  O   . GLY A 1 308 ? 16.808  -16.635 6.656   1.00 87.11 308 A 1 
ATOM   2371 N  N   . LEU A 1 309 ? 15.678  -16.370 8.580   1.00 86.93 309 A 1 
ATOM   2372 C  CA  . LEU A 1 309 ? 15.171  -17.734 8.662   1.00 85.99 309 A 1 
ATOM   2373 C  C   . LEU A 1 309 ? 13.651  -17.679 8.691   1.00 86.75 309 A 1 
ATOM   2374 O  O   . LEU A 1 309 ? 13.065  -17.027 9.561   1.00 83.62 309 A 1 
ATOM   2375 C  CB  . LEU A 1 309 ? 15.758  -18.410 9.918   1.00 82.45 309 A 1 
ATOM   2376 C  CG  . LEU A 1 309 ? 15.729  -19.947 9.819   1.00 76.54 309 A 1 
ATOM   2377 C  CD1 . LEU A 1 309 ? 17.010  -20.469 9.172   1.00 73.13 309 A 1 
ATOM   2378 C  CD2 . LEU A 1 309 ? 15.605  -20.569 11.204  1.00 72.28 309 A 1 
ATOM   2379 N  N   . THR A 1 310 ? 13.008  -18.385 7.756   1.00 84.61 310 A 1 
ATOM   2380 C  CA  . THR A 1 310 ? 11.553  -18.526 7.709   1.00 81.94 310 A 1 
ATOM   2381 C  C   . THR A 1 310 ? 11.220  -20.011 7.725   1.00 81.66 310 A 1 
ATOM   2382 O  O   . THR A 1 310 ? 11.163  -20.653 6.687   1.00 78.81 310 A 1 
ATOM   2383 C  CB  . THR A 1 310 ? 10.951  -17.800 6.496   1.00 78.35 310 A 1 
ATOM   2384 O  OG1 . THR A 1 310 ? 11.371  -16.451 6.539   1.00 73.00 310 A 1 
ATOM   2385 C  CG2 . THR A 1 310 ? 9.433   -17.797 6.540   1.00 71.62 310 A 1 
ATOM   2386 N  N   . ALA A 1 311 ? 11.068  -20.554 8.928   1.00 82.49 311 A 1 
ATOM   2387 C  CA  . ALA A 1 311 ? 10.689  -21.944 9.135   1.00 82.69 311 A 1 
ATOM   2388 C  C   . ALA A 1 311 ? 9.524   -21.992 10.138  1.00 83.99 311 A 1 
ATOM   2389 O  O   . ALA A 1 311 ? 9.667   -21.459 11.235  1.00 81.94 311 A 1 
ATOM   2390 C  CB  . ALA A 1 311 ? 11.903  -22.738 9.619   1.00 80.23 311 A 1 
ATOM   2391 N  N   . PRO A 1 312 ? 8.377   -22.607 9.788   1.00 80.41 312 A 1 
ATOM   2392 C  CA  . PRO A 1 312 ? 7.203   -22.640 10.648  1.00 79.31 312 A 1 
ATOM   2393 C  C   . PRO A 1 312 ? 7.467   -23.357 11.968  1.00 81.44 312 A 1 
ATOM   2394 O  O   . PRO A 1 312 ? 8.160   -24.370 12.019  1.00 79.78 312 A 1 
ATOM   2395 C  CB  . PRO A 1 312 ? 6.105   -23.342 9.839   1.00 75.75 312 A 1 
ATOM   2396 C  CG  . PRO A 1 312 ? 6.551   -23.179 8.397   1.00 73.72 312 A 1 
ATOM   2397 C  CD  . PRO A 1 312 ? 8.074   -23.193 8.500   1.00 76.37 312 A 1 
ATOM   2398 N  N   . ALA A 1 313 ? 6.877   -22.831 13.050  1.00 82.47 313 A 1 
ATOM   2399 C  CA  . ALA A 1 313 ? 6.853   -23.434 14.371  1.00 84.28 313 A 1 
ATOM   2400 C  C   . ALA A 1 313 ? 5.470   -23.171 15.008  1.00 85.68 313 A 1 
ATOM   2401 O  O   . ALA A 1 313 ? 5.366   -22.396 15.957  1.00 83.50 313 A 1 
ATOM   2402 C  CB  . ALA A 1 313 ? 8.028   -22.890 15.198  1.00 83.56 313 A 1 
ATOM   2403 N  N   . PRO A 1 314 ? 4.388   -23.802 14.488  1.00 80.10 314 A 1 
ATOM   2404 C  CA  . PRO A 1 314 ? 3.011   -23.460 14.838  1.00 78.65 314 A 1 
ATOM   2405 C  C   . PRO A 1 314 ? 2.682   -23.696 16.320  1.00 81.06 314 A 1 
ATOM   2406 O  O   . PRO A 1 314 ? 1.893   -22.959 16.902  1.00 78.53 314 A 1 
ATOM   2407 C  CB  . PRO A 1 314 ? 2.135   -24.315 13.910  1.00 75.32 314 A 1 
ATOM   2408 C  CG  . PRO A 1 314 ? 3.039   -25.483 13.516  1.00 73.78 314 A 1 
ATOM   2409 C  CD  . PRO A 1 314 ? 4.415   -24.843 13.473  1.00 76.47 314 A 1 
ATOM   2410 N  N   . ASP A 1 315 ? 3.351   -24.637 16.958  1.00 84.54 315 A 1 
ATOM   2411 C  CA  . ASP A 1 315 ? 3.143   -24.972 18.375  1.00 86.20 315 A 1 
ATOM   2412 C  C   . ASP A 1 315 ? 4.002   -24.124 19.336  1.00 88.77 315 A 1 
ATOM   2413 O  O   . ASP A 1 315 ? 4.113   -24.424 20.534  1.00 86.10 315 A 1 
ATOM   2414 C  CB  . ASP A 1 315 ? 3.397   -26.467 18.584  1.00 83.35 315 A 1 
ATOM   2415 C  CG  . ASP A 1 315 ? 2.519   -27.357 17.705  1.00 77.18 315 A 1 
ATOM   2416 O  OD1 . ASP A 1 315 ? 1.299   -27.094 17.656  1.00 70.22 315 A 1 
ATOM   2417 O  OD2 . ASP A 1 315 ? 3.088   -28.284 17.111  1.00 70.04 315 A 1 
ATOM   2418 N  N   . LYS A 1 316 ? 4.651   -23.071 18.839  1.00 88.25 316 A 1 
ATOM   2419 C  CA  . LYS A 1 316 ? 5.574   -22.269 19.645  1.00 90.66 316 A 1 
ATOM   2420 C  C   . LYS A 1 316 ? 4.838   -21.501 20.746  1.00 91.09 316 A 1 
ATOM   2421 O  O   . LYS A 1 316 ? 4.034   -20.603 20.500  1.00 89.43 316 A 1 
ATOM   2422 C  CB  . LYS A 1 316 ? 6.386   -21.347 18.730  1.00 90.44 316 A 1 
ATOM   2423 C  CG  . LYS A 1 316 ? 7.400   -20.497 19.509  1.00 90.38 316 A 1 
ATOM   2424 C  CD  . LYS A 1 316 ? 8.222   -19.679 18.505  1.00 89.74 316 A 1 
ATOM   2425 C  CE  . LYS A 1 316 ? 9.079   -18.654 19.210  1.00 88.51 316 A 1 
ATOM   2426 N  NZ  . LYS A 1 316 ? 9.773   -17.823 18.216  1.00 88.16 316 A 1 
ATOM   2427 N  N   . VAL A 1 317 ? 5.189   -21.798 21.995  1.00 92.58 317 A 1 
ATOM   2428 C  CA  . VAL A 1 317 ? 4.607   -21.155 23.176  1.00 92.66 317 A 1 
ATOM   2429 C  C   . VAL A 1 317 ? 4.964   -19.671 23.220  1.00 92.58 317 A 1 
ATOM   2430 O  O   . VAL A 1 317 ? 6.127   -19.289 23.093  1.00 89.51 317 A 1 
ATOM   2431 C  CB  . VAL A 1 317 ? 5.051   -21.866 24.469  1.00 91.08 317 A 1 
ATOM   2432 C  CG1 . VAL A 1 317 ? 4.388   -21.245 25.704  1.00 84.53 317 A 1 
ATOM   2433 C  CG2 . VAL A 1 317 ? 4.669   -23.352 24.440  1.00 85.19 317 A 1 
ATOM   2434 N  N   . GLY A 1 318 ? 3.953   -18.838 23.442  1.00 90.63 318 A 1 
ATOM   2435 C  CA  . GLY A 1 318 ? 4.103   -17.381 23.552  1.00 90.33 318 A 1 
ATOM   2436 C  C   . GLY A 1 318 ? 4.067   -16.626 22.222  1.00 91.85 318 A 1 
ATOM   2437 O  O   . GLY A 1 318 ? 3.990   -15.396 22.250  1.00 88.67 318 A 1 
ATOM   2438 N  N   . ALA A 1 319 ? 4.096   -17.338 21.090  1.00 91.82 319 A 1 
ATOM   2439 C  CA  . ALA A 1 319 ? 3.836   -16.734 19.793  1.00 91.76 319 A 1 
ATOM   2440 C  C   . ALA A 1 319 ? 2.351   -16.359 19.653  1.00 91.56 319 A 1 
ATOM   2441 O  O   . ALA A 1 319 ? 1.478   -17.007 20.232  1.00 89.40 319 A 1 
ATOM   2442 C  CB  . ALA A 1 319 ? 4.292   -17.691 18.689  1.00 91.12 319 A 1 
ATOM   2443 N  N   . TYR A 1 320 ? 2.065   -15.285 18.908  1.00 91.35 320 A 1 
ATOM   2444 C  CA  . TYR A 1 320 ? 0.700   -14.796 18.668  1.00 90.88 320 A 1 
ATOM   2445 C  C   . TYR A 1 320 ? 0.484   -14.212 17.263  1.00 89.52 320 A 1 
ATOM   2446 O  O   . TYR A 1 320 ? -0.548  -13.594 17.008  1.00 86.44 320 A 1 
ATOM   2447 C  CB  . TYR A 1 320 ? 0.321   -13.798 19.759  1.00 91.08 320 A 1 
ATOM   2448 C  CG  . TYR A 1 320 ? 1.161   -12.540 19.801  1.00 92.12 320 A 1 
ATOM   2449 C  CD1 . TYR A 1 320 ? 2.280   -12.461 20.660  1.00 91.20 320 A 1 
ATOM   2450 C  CD2 . TYR A 1 320 ? 0.817   -11.421 19.015  1.00 91.30 320 A 1 
ATOM   2451 C  CE1 . TYR A 1 320 ? 3.024   -11.276 20.753  1.00 91.12 320 A 1 
ATOM   2452 C  CE2 . TYR A 1 320 ? 1.553   -10.232 19.101  1.00 91.64 320 A 1 
ATOM   2453 C  CZ  . TYR A 1 320 ? 2.652   -10.159 19.985  1.00 92.71 320 A 1 
ATOM   2454 O  OH  . TYR A 1 320 ? 3.350   -8.990  20.099  1.00 92.81 320 A 1 
ATOM   2455 N  N   . THR A 1 321 ? 1.459   -14.382 16.373  1.00 88.38 321 A 1 
ATOM   2456 C  CA  . THR A 1 321 ? 1.412   -13.881 14.997  1.00 87.91 321 A 1 
ATOM   2457 C  C   . THR A 1 321 ? 2.388   -14.661 14.118  1.00 87.68 321 A 1 
ATOM   2458 O  O   . THR A 1 321 ? 3.347   -15.241 14.618  1.00 86.04 321 A 1 
ATOM   2459 C  CB  . THR A 1 321 ? 1.723   -12.377 14.967  1.00 87.53 321 A 1 
ATOM   2460 O  OG1 . THR A 1 321 ? 1.668   -11.867 13.655  1.00 82.98 321 A 1 
ATOM   2461 C  CG2 . THR A 1 321 ? 3.102   -12.025 15.522  1.00 83.79 321 A 1 
ATOM   2462 N  N   . TRP A 1 322 ? 2.180   -14.620 12.793  1.00 83.95 322 A 1 
ATOM   2463 C  CA  . TRP A 1 322 ? 3.163   -15.088 11.801  1.00 82.53 322 A 1 
ATOM   2464 C  C   . TRP A 1 322 ? 4.193   -14.014 11.424  1.00 84.13 322 A 1 
ATOM   2465 O  O   . TRP A 1 322 ? 5.181   -14.287 10.748  1.00 82.69 322 A 1 
ATOM   2466 C  CB  . TRP A 1 322 ? 2.416   -15.603 10.570  1.00 80.48 322 A 1 
ATOM   2467 C  CG  . TRP A 1 322 ? 1.700   -16.886 10.836  1.00 78.34 322 A 1 
ATOM   2468 C  CD1 . TRP A 1 322 ? 0.381   -17.037 11.095  1.00 73.46 322 A 1 
ATOM   2469 C  CD2 . TRP A 1 322 ? 2.291   -18.222 10.904  1.00 75.88 322 A 1 
ATOM   2470 N  NE1 . TRP A 1 322 ? 0.108   -18.379 11.304  1.00 72.08 322 A 1 
ATOM   2471 C  CE2 . TRP A 1 322 ? 1.249   -19.130 11.198  1.00 73.39 322 A 1 
ATOM   2472 C  CE3 . TRP A 1 322 ? 3.594   -18.725 10.722  1.00 71.14 322 A 1 
ATOM   2473 C  CZ2 . TRP A 1 322 ? 1.502   -20.519 11.332  1.00 70.09 322 A 1 
ATOM   2474 C  CZ3 . TRP A 1 322 ? 3.839   -20.110 10.852  1.00 69.04 322 A 1 
ATOM   2475 C  CH2 . TRP A 1 322 ? 2.800   -20.991 11.159  1.00 69.27 322 A 1 
ATOM   2476 N  N   . ASN A 1 323 ? 4.002   -12.771 11.880  1.00 86.24 323 A 1 
ATOM   2477 C  CA  . ASN A 1 323 ? 4.894   -11.671 11.572  1.00 87.02 323 A 1 
ATOM   2478 C  C   . ASN A 1 323 ? 6.127   -11.672 12.493  1.00 89.58 323 A 1 
ATOM   2479 O  O   . ASN A 1 323 ? 6.005   -11.813 13.709  1.00 88.89 323 A 1 
ATOM   2480 C  CB  . ASN A 1 323 ? 4.104   -10.353 11.644  1.00 83.86 323 A 1 
ATOM   2481 C  CG  . ASN A 1 323 ? 4.854   -9.193  11.033  1.00 77.89 323 A 1 
ATOM   2482 O  OD1 . ASN A 1 323 ? 5.783   -9.357  10.255  1.00 69.04 323 A 1 
ATOM   2483 N  ND2 . ASN A 1 323 ? 4.480   -7.975  11.358  1.00 67.47 323 A 1 
ATOM   2484 N  N   . LYS A 1 324 ? 7.317   -11.449 11.925  1.00 91.54 324 A 1 
ATOM   2485 C  CA  . LYS A 1 324 ? 8.522   -11.151 12.707  1.00 92.19 324 A 1 
ATOM   2486 C  C   . LYS A 1 324 ? 8.482   -9.693  13.173  1.00 93.32 324 A 1 
ATOM   2487 O  O   . LYS A 1 324 ? 7.777   -8.867  12.590  1.00 93.26 324 A 1 
ATOM   2488 C  CB  . LYS A 1 324 ? 9.802   -11.436 11.905  1.00 90.99 324 A 1 
ATOM   2489 C  CG  . LYS A 1 324 ? 9.954   -12.888 11.450  1.00 88.93 324 A 1 
ATOM   2490 C  CD  . LYS A 1 324 ? 11.230  -13.064 10.597  1.00 87.83 324 A 1 
ATOM   2491 C  CE  . LYS A 1 324 ? 11.249  -14.398 9.856   1.00 84.18 324 A 1 
ATOM   2492 N  NZ  . LYS A 1 324 ? 12.144  -14.368 8.661   1.00 80.11 324 A 1 
ATOM   2493 N  N   . ALA A 1 325 ? 9.276   -9.365  14.187  1.00 94.54 325 A 1 
ATOM   2494 C  CA  . ALA A 1 325 ? 9.448   -8.011  14.692  1.00 95.58 325 A 1 
ATOM   2495 C  C   . ALA A 1 325 ? 10.691  -7.371  14.061  1.00 96.29 325 A 1 
ATOM   2496 O  O   . ALA A 1 325 ? 11.800  -7.598  14.546  1.00 95.79 325 A 1 
ATOM   2497 C  CB  . ALA A 1 325 ? 9.523   -8.071  16.224  1.00 95.49 325 A 1 
ATOM   2498 N  N   . PRO A 1 326 ? 10.554  -6.556  12.983  1.00 96.23 326 A 1 
ATOM   2499 C  CA  . PRO A 1 326 ? 11.693  -5.838  12.445  1.00 96.73 326 A 1 
ATOM   2500 C  C   . PRO A 1 326 ? 12.080  -4.683  13.359  1.00 97.68 326 A 1 
ATOM   2501 O  O   . PRO A 1 326 ? 11.245  -3.960  13.906  1.00 97.37 326 A 1 
ATOM   2502 C  CB  . PRO A 1 326 ? 11.281  -5.392  11.038  1.00 95.70 326 A 1 
ATOM   2503 C  CG  . PRO A 1 326 ? 9.767   -5.262  11.148  1.00 93.55 326 A 1 
ATOM   2504 C  CD  . PRO A 1 326 ? 9.369   -6.292  12.199  1.00 95.53 326 A 1 
ATOM   2505 N  N   . ARG A 1 327 ? 13.387  -4.506  13.529  1.00 97.58 327 A 1 
ATOM   2506 C  CA  . ARG A 1 327 ? 13.994  -3.454  14.342  1.00 97.94 327 A 1 
ATOM   2507 C  C   . ARG A 1 327 ? 15.182  -2.857  13.595  1.00 98.11 327 A 1 
ATOM   2508 O  O   . ARG A 1 327 ? 15.862  -3.546  12.839  1.00 97.66 327 A 1 
ATOM   2509 C  CB  . ARG A 1 327 ? 14.437  -4.012  15.708  1.00 97.48 327 A 1 
ATOM   2510 C  CG  . ARG A 1 327 ? 13.293  -4.552  16.593  1.00 96.78 327 A 1 
ATOM   2511 C  CD  . ARG A 1 327 ? 12.355  -3.437  17.079  1.00 96.45 327 A 1 
ATOM   2512 N  NE  . ARG A 1 327 ? 11.254  -3.965  17.903  1.00 96.41 327 A 1 
ATOM   2513 C  CZ  . ARG A 1 327 ? 10.047  -4.327  17.484  1.00 96.96 327 A 1 
ATOM   2514 N  NH1 . ARG A 1 327 ? 9.708   -4.280  16.231  1.00 94.35 327 A 1 
ATOM   2515 N  NH2 . ARG A 1 327 ? 9.163   -4.755  18.323  1.00 95.26 327 A 1 
ATOM   2516 N  N   . LEU A 1 328 ? 15.464  -1.587  13.843  1.00 98.14 328 A 1 
ATOM   2517 C  CA  . LEU A 1 328 ? 16.677  -0.922  13.386  1.00 98.04 328 A 1 
ATOM   2518 C  C   . LEU A 1 328 ? 17.538  -0.595  14.606  1.00 98.05 328 A 1 
ATOM   2519 O  O   . LEU A 1 328 ? 17.140  0.233   15.429  1.00 97.42 328 A 1 
ATOM   2520 C  CB  . LEU A 1 328 ? 16.305  0.332   12.582  1.00 97.91 328 A 1 
ATOM   2521 C  CG  . LEU A 1 328 ? 17.535  1.024   11.964  1.00 97.11 328 A 1 
ATOM   2522 C  CD1 . LEU A 1 328 ? 18.050  0.276   10.737  1.00 94.54 328 A 1 
ATOM   2523 C  CD2 . LEU A 1 328 ? 17.180  2.437   11.529  1.00 94.29 328 A 1 
ATOM   2524 N  N   . ALA A 1 329 ? 18.674  -1.251  14.739  1.00 97.82 329 A 1 
ATOM   2525 C  CA  . ALA A 1 329 ? 19.526  -1.169  15.930  1.00 97.69 329 A 1 
ATOM   2526 C  C   . ALA A 1 329 ? 18.729  -1.364  17.250  1.00 97.69 329 A 1 
ATOM   2527 O  O   . ALA A 1 329 ? 18.915  -0.626  18.217  1.00 96.33 329 A 1 
ATOM   2528 C  CB  . ALA A 1 329 ? 20.357  0.112   15.864  1.00 97.17 329 A 1 
ATOM   2529 N  N   . GLY A 1 330 ? 17.791  -2.300  17.244  1.00 97.39 330 A 1 
ATOM   2530 C  CA  . GLY A 1 330 ? 16.901  -2.594  18.370  1.00 97.21 330 A 1 
ATOM   2531 C  C   . GLY A 1 330 ? 15.714  -1.630  18.550  1.00 97.79 330 A 1 
ATOM   2532 O  O   . GLY A 1 330 ? 14.849  -1.888  19.386  1.00 96.89 330 A 1 
ATOM   2533 N  N   . ALA A 1 331 ? 15.634  -0.540  17.785  1.00 97.98 331 A 1 
ATOM   2534 C  CA  . ALA A 1 331 ? 14.549  0.430   17.893  1.00 98.06 331 A 1 
ATOM   2535 C  C   . ALA A 1 331 ? 13.317  0.030   17.054  1.00 98.31 331 A 1 
ATOM   2536 O  O   . ALA A 1 331 ? 13.439  -0.503  15.952  1.00 97.99 331 A 1 
ATOM   2537 C  CB  . ALA A 1 331 ? 15.067  1.824   17.521  1.00 97.44 331 A 1 
ATOM   2538 N  N   . VAL A 1 332 ? 12.127  0.361   17.569  1.00 98.31 332 A 1 
ATOM   2539 C  CA  . VAL A 1 332 ? 10.856  0.291   16.844  1.00 98.40 332 A 1 
ATOM   2540 C  C   . VAL A 1 332 ? 10.722  1.522   15.960  1.00 98.50 332 A 1 
ATOM   2541 O  O   . VAL A 1 332 ? 10.905  2.642   16.426  1.00 97.96 332 A 1 
ATOM   2542 C  CB  . VAL A 1 332 ? 9.661   0.206   17.810  1.00 98.06 332 A 1 
ATOM   2543 C  CG1 . VAL A 1 332 ? 8.322   0.150   17.075  1.00 95.78 332 A 1 
ATOM   2544 C  CG2 . VAL A 1 332 ? 9.752   -1.038  18.699  1.00 95.90 332 A 1 
ATOM   2545 N  N   . LEU A 1 333 ? 10.373  1.311   14.680  1.00 98.56 333 A 1 
ATOM   2546 C  CA  . LEU A 1 333 ? 10.132  2.389   13.727  1.00 98.45 333 A 1 
ATOM   2547 C  C   . LEU A 1 333 ? 8.718   2.292   13.149  1.00 98.47 333 A 1 
ATOM   2548 O  O   . LEU A 1 333 ? 8.154   1.208   13.024  1.00 97.87 333 A 1 
ATOM   2549 C  CB  . LEU A 1 333 ? 11.197  2.391   12.606  1.00 97.97 333 A 1 
ATOM   2550 C  CG  . LEU A 1 333 ? 12.594  2.845   13.071  1.00 95.38 333 A 1 
ATOM   2551 C  CD1 . LEU A 1 333 ? 13.420  1.713   13.681  1.00 89.07 333 A 1 
ATOM   2552 C  CD2 . LEU A 1 333 ? 13.398  3.390   11.901  1.00 89.19 333 A 1 
ATOM   2553 N  N   . GLU A 1 334 ? 8.177   3.447   12.754  1.00 98.61 334 A 1 
ATOM   2554 C  CA  . GLU A 1 334 ? 7.009   3.561   11.903  1.00 98.71 334 A 1 
ATOM   2555 C  C   . GLU A 1 334 ? 7.445   3.902   10.471  1.00 98.73 334 A 1 
ATOM   2556 O  O   . GLU A 1 334 ? 8.417   4.631   10.264  1.00 98.61 334 A 1 
ATOM   2557 C  CB  . GLU A 1 334 ? 6.051   4.623   12.487  1.00 98.64 334 A 1 
ATOM   2558 C  CG  . GLU A 1 334 ? 4.771   4.818   11.655  1.00 98.39 334 A 1 
ATOM   2559 C  CD  . GLU A 1 334 ? 3.776   5.808   12.283  1.00 98.49 334 A 1 
ATOM   2560 O  OE1 . GLU A 1 334 ? 2.918   6.338   11.547  1.00 97.35 334 A 1 
ATOM   2561 O  OE2 . GLU A 1 334 ? 3.808   6.036   13.508  1.00 97.75 334 A 1 
ATOM   2562 N  N   . THR A 1 335 ? 6.729   3.398   9.478   1.00 98.59 335 A 1 
ATOM   2563 C  CA  . THR A 1 335 ? 6.951   3.711   8.068   1.00 98.42 335 A 1 
ATOM   2564 C  C   . THR A 1 335 ? 5.653   4.095   7.372   1.00 98.41 335 A 1 
ATOM   2565 O  O   . THR A 1 335 ? 4.573   3.860   7.899   1.00 97.91 335 A 1 
ATOM   2566 C  CB  . THR A 1 335 ? 7.699   2.553   7.386   1.00 97.92 335 A 1 
ATOM   2567 O  OG1 . THR A 1 335 ? 8.158   2.970   6.122   1.00 93.92 335 A 1 
ATOM   2568 C  CG2 . THR A 1 335 ? 6.847   1.303   7.205   1.00 95.30 335 A 1 
ATOM   2569 N  N   . GLY A 1 336 ? 5.737   4.721   6.203   1.00 98.39 336 A 1 
ATOM   2570 C  CA  . GLY A 1 336 ? 4.597   5.175   5.423   1.00 98.54 336 A 1 
ATOM   2571 C  C   . GLY A 1 336 ? 4.745   6.604   4.912   1.00 98.70 336 A 1 
ATOM   2572 O  O   . GLY A 1 336 ? 5.823   7.195   4.977   1.00 98.65 336 A 1 
ATOM   2573 N  N   . ALA A 1 337 ? 3.641   7.184   4.412   1.00 98.73 337 A 1 
ATOM   2574 C  CA  . ALA A 1 337 ? 3.639   8.542   3.871   1.00 98.84 337 A 1 
ATOM   2575 C  C   . ALA A 1 337 ? 4.196   9.572   4.865   1.00 98.99 337 A 1 
ATOM   2576 O  O   . ALA A 1 337 ? 4.992   10.425  4.477   1.00 98.84 337 A 1 
ATOM   2577 C  CB  . ALA A 1 337 ? 2.213   8.904   3.447   1.00 98.71 337 A 1 
ATOM   2578 N  N   . ILE A 1 338 ? 3.882   9.457   6.154   1.00 98.85 338 A 1 
ATOM   2579 C  CA  . ILE A 1 338 ? 4.414   10.349  7.185   1.00 98.84 338 A 1 
ATOM   2580 C  C   . ILE A 1 338 ? 5.948   10.287  7.256   1.00 98.99 338 A 1 
ATOM   2581 O  O   . ILE A 1 338 ? 6.600   11.329  7.304   1.00 98.84 338 A 1 
ATOM   2582 C  CB  . ILE A 1 338 ? 3.745   10.081  8.547   1.00 98.73 338 A 1 
ATOM   2583 C  CG1 . ILE A 1 338 ? 4.070   11.222  9.527   1.00 97.52 338 A 1 
ATOM   2584 C  CG2 . ILE A 1 338 ? 4.108   8.710   9.140   1.00 97.28 338 A 1 
ATOM   2585 C  CD1 . ILE A 1 338 ? 3.227   11.188  10.801  1.00 95.41 338 A 1 
ATOM   2586 N  N   . ALA A 1 339 ? 6.542   9.092   7.184   1.00 98.95 339 A 1 
ATOM   2587 C  CA  . ALA A 1 339 ? 7.990   8.926   7.202   1.00 98.96 339 A 1 
ATOM   2588 C  C   . ALA A 1 339 ? 8.642   9.506   5.942   1.00 98.91 339 A 1 
ATOM   2589 O  O   . ALA A 1 339 ? 9.621   10.242  6.045   1.00 98.85 339 A 1 
ATOM   2590 C  CB  . ALA A 1 339 ? 8.308   7.436   7.372   1.00 98.83 339 A 1 
ATOM   2591 N  N   . ARG A 1 340 ? 8.048   9.274   4.755   1.00 98.95 340 A 1 
ATOM   2592 C  CA  . ARG A 1 340 ? 8.512   9.847   3.485   1.00 98.88 340 A 1 
ATOM   2593 C  C   . ARG A 1 340 ? 8.468   11.370  3.483   1.00 98.96 340 A 1 
ATOM   2594 O  O   . ARG A 1 340 ? 9.415   12.003  3.040   1.00 98.77 340 A 1 
ATOM   2595 C  CB  . ARG A 1 340 ? 7.675   9.330   2.318   1.00 98.70 340 A 1 
ATOM   2596 C  CG  . ARG A 1 340 ? 7.930   7.845   2.029   1.00 97.76 340 A 1 
ATOM   2597 C  CD  . ARG A 1 340 ? 7.302   7.436   0.699   1.00 97.63 340 A 1 
ATOM   2598 N  NE  . ARG A 1 340 ? 5.837   7.447   0.729   1.00 96.51 340 A 1 
ATOM   2599 C  CZ  . ARG A 1 340 ? 5.032   6.437   1.027   1.00 97.93 340 A 1 
ATOM   2600 N  NH1 . ARG A 1 340 ? 5.475   5.269   1.393   1.00 89.75 340 A 1 
ATOM   2601 N  NH2 . ARG A 1 340 ? 3.753   6.587   0.936   1.00 93.01 340 A 1 
ATOM   2602 N  N   . GLN A 1 341 ? 7.399   11.974  3.993   1.00 98.93 341 A 1 
ATOM   2603 C  CA  . GLN A 1 341 ? 7.269   13.434  4.011   1.00 98.96 341 A 1 
ATOM   2604 C  C   . GLN A 1 341 ? 8.181   14.093  5.059   1.00 98.88 341 A 1 
ATOM   2605 O  O   . GLN A 1 341 ? 8.716   15.176  4.800   1.00 98.70 341 A 1 
ATOM   2606 C  CB  . GLN A 1 341 ? 5.797   13.844  4.184   1.00 98.86 341 A 1 
ATOM   2607 C  CG  . GLN A 1 341 ? 4.876   13.412  3.022   1.00 98.64 341 A 1 
ATOM   2608 C  CD  . GLN A 1 341 ? 5.495   13.660  1.645   1.00 98.40 341 A 1 
ATOM   2609 O  OE1 . GLN A 1 341 ? 5.940   14.759  1.325   1.00 89.82 341 A 1 
ATOM   2610 N  NE2 . GLN A 1 341 ? 5.594   12.652  0.821   1.00 90.14 341 A 1 
ATOM   2611 N  N   . LEU A 1 342 ? 8.434   13.416  6.194   1.00 98.88 342 A 1 
ATOM   2612 C  CA  . LEU A 1 342 ? 9.430   13.859  7.169   1.00 98.86 342 A 1 
ATOM   2613 C  C   . LEU A 1 342 ? 10.851  13.801  6.583   1.00 98.84 342 A 1 
ATOM   2614 O  O   . LEU A 1 342 ? 11.568  14.804  6.618   1.00 98.60 342 A 1 
ATOM   2615 C  CB  . LEU A 1 342 ? 9.329   12.996  8.444   1.00 98.84 342 A 1 
ATOM   2616 C  CG  . LEU A 1 342 ? 8.071   13.268  9.292   1.00 98.68 342 A 1 
ATOM   2617 C  CD1 . LEU A 1 342 ? 7.895   12.151  10.320  1.00 98.37 342 A 1 
ATOM   2618 C  CD2 . LEU A 1 342 ? 8.154   14.608  10.013  1.00 98.24 342 A 1 
ATOM   2619 N  N   . ALA A 1 343 ? 11.223  12.669  5.973   1.00 98.80 343 A 1 
ATOM   2620 C  CA  . ALA A 1 343 ? 12.510  12.505  5.301   1.00 98.87 343 A 1 
ATOM   2621 C  C   . ALA A 1 343 ? 12.661  13.452  4.101   1.00 98.89 343 A 1 
ATOM   2622 O  O   . ALA A 1 343 ? 13.684  14.115  3.944   1.00 98.36 343 A 1 
ATOM   2623 C  CB  . ALA A 1 343 ? 12.648  11.037  4.886   1.00 98.67 343 A 1 
ATOM   2624 N  N   . GLY A 1 344 ? 11.597  13.601  3.309   1.00 98.66 344 A 1 
ATOM   2625 C  CA  . GLY A 1 344 ? 11.505  14.474  2.134   1.00 98.43 344 A 1 
ATOM   2626 C  C   . GLY A 1 344 ? 11.364  15.971  2.440   1.00 98.45 344 A 1 
ATOM   2627 O  O   . GLY A 1 344 ? 10.971  16.733  1.562   1.00 97.16 344 A 1 
ATOM   2628 N  N   . ALA A 1 345 ? 11.649  16.382  3.665   1.00 98.44 345 A 1 
ATOM   2629 C  CA  . ALA A 1 345 ? 11.682  17.761  4.137   1.00 98.35 345 A 1 
ATOM   2630 C  C   . ALA A 1 345 ? 10.386  18.558  3.921   1.00 98.40 345 A 1 
ATOM   2631 O  O   . ALA A 1 345 ? 10.430  19.780  3.780   1.00 96.99 345 A 1 
ATOM   2632 C  CB  . ALA A 1 345 ? 12.949  18.454  3.591   1.00 97.46 345 A 1 
ATOM   2633 N  N   . GLN A 1 346 ? 9.224   17.881  3.910   1.00 98.63 346 A 1 
ATOM   2634 C  CA  . GLN A 1 346 ? 7.940   18.568  3.762   1.00 98.63 346 A 1 
ATOM   2635 C  C   . GLN A 1 346 ? 7.658   19.430  5.012   1.00 98.74 346 A 1 
ATOM   2636 O  O   . GLN A 1 346 ? 7.522   18.880  6.106   1.00 98.63 346 A 1 
ATOM   2637 C  CB  . GLN A 1 346 ? 6.842   17.538  3.473   1.00 98.48 346 A 1 
ATOM   2638 C  CG  . GLN A 1 346 ? 5.689   18.130  2.650   1.00 97.35 346 A 1 
ATOM   2639 C  CD  . GLN A 1 346 ? 4.858   19.174  3.393   1.00 96.64 346 A 1 
ATOM   2640 O  OE1 . GLN A 1 346 ? 4.751   19.168  4.595   1.00 88.90 346 A 1 
ATOM   2641 N  NE2 . GLN A 1 346 ? 4.236   20.108  2.698   1.00 86.94 346 A 1 
ATOM   2642 N  N   . PRO A 1 347 ? 7.579   20.771  4.881   1.00 98.70 347 A 1 
ATOM   2643 C  CA  . PRO A 1 347 ? 7.605   21.663  6.037   1.00 98.75 347 A 1 
ATOM   2644 C  C   . PRO A 1 347 ? 6.352   21.558  6.910   1.00 98.75 347 A 1 
ATOM   2645 O  O   . PRO A 1 347 ? 6.490   21.473  8.127   1.00 98.53 347 A 1 
ATOM   2646 C  CB  . PRO A 1 347 ? 7.811   23.068  5.457   1.00 98.23 347 A 1 
ATOM   2647 C  CG  . PRO A 1 347 ? 7.264   22.962  4.035   1.00 96.07 347 A 1 
ATOM   2648 C  CD  . PRO A 1 347 ? 7.625   21.535  3.644   1.00 98.26 347 A 1 
ATOM   2649 N  N   . LEU A 1 348 ? 5.162   21.467  6.321   1.00 98.85 348 A 1 
ATOM   2650 C  CA  . LEU A 1 348 ? 3.899   21.322  7.059   1.00 98.86 348 A 1 
ATOM   2651 C  C   . LEU A 1 348 ? 3.868   20.033  7.888   1.00 98.89 348 A 1 
ATOM   2652 O  O   . LEU A 1 348 ? 3.498   20.059  9.060   1.00 98.72 348 A 1 
ATOM   2653 C  CB  . LEU A 1 348 ? 2.730   21.374  6.056   1.00 98.80 348 A 1 
ATOM   2654 C  CG  . LEU A 1 348 ? 1.360   21.005  6.649   1.00 98.45 348 A 1 
ATOM   2655 C  CD1 . LEU A 1 348 ? 0.936   21.938  7.773   1.00 98.11 348 A 1 
ATOM   2656 C  CD2 . LEU A 1 348 ? 0.301   21.046  5.549   1.00 98.03 348 A 1 
ATOM   2657 N  N   . VAL A 1 349 ? 4.282   18.902  7.310   1.00 98.83 349 A 1 
ATOM   2658 C  CA  . VAL A 1 349 ? 4.317   17.621  8.031   1.00 98.80 349 A 1 
ATOM   2659 C  C   . VAL A 1 349 ? 5.357   17.663  9.151   1.00 98.81 349 A 1 
ATOM   2660 O  O   . VAL A 1 349 ? 5.088   17.166  10.241  1.00 98.70 349 A 1 
ATOM   2661 C  CB  . VAL A 1 349 ? 4.566   16.436  7.083   1.00 98.80 349 A 1 
ATOM   2662 C  CG1 . VAL A 1 349 ? 4.646   15.100  7.825   1.00 98.48 349 A 1 
ATOM   2663 C  CG2 . VAL A 1 349 ? 3.426   16.320  6.060   1.00 98.45 349 A 1 
ATOM   2664 N  N   . ARG A 1 350 ? 6.515   18.297  8.924   1.00 98.84 350 A 1 
ATOM   2665 C  CA  . ARG A 1 350 ? 7.533   18.473  9.974   1.00 98.78 350 A 1 
ATOM   2666 C  C   . ARG A 1 350 ? 7.020   19.342  11.131  1.00 98.79 350 A 1 
ATOM   2667 O  O   . ARG A 1 350 ? 7.240   18.968  12.280  1.00 98.39 350 A 1 
ATOM   2668 C  CB  . ARG A 1 350 ? 8.830   19.053  9.399   1.00 98.69 350 A 1 
ATOM   2669 C  CG  . ARG A 1 350 ? 9.627   18.001  8.619   1.00 98.31 350 A 1 
ATOM   2670 C  CD  . ARG A 1 350 ? 10.990  18.578  8.198   1.00 97.77 350 A 1 
ATOM   2671 N  NE  . ARG A 1 350 ? 11.830  17.560  7.547   1.00 97.51 350 A 1 
ATOM   2672 C  CZ  . ARG A 1 350 ? 13.062  17.721  7.101   1.00 97.59 350 A 1 
ATOM   2673 N  NH1 . ARG A 1 350 ? 13.701  18.853  7.206   1.00 95.61 350 A 1 
ATOM   2674 N  NH2 . ARG A 1 350 ? 13.687  16.727  6.535   1.00 95.80 350 A 1 
ATOM   2675 N  N   . ASP A 1 351 ? 6.316   20.433  10.840  1.00 98.71 351 A 1 
ATOM   2676 C  CA  . ASP A 1 351 ? 5.746   21.335  11.845  1.00 98.75 351 A 1 
ATOM   2677 C  C   . ASP A 1 351 ? 4.654   20.633  12.674  1.00 98.78 351 A 1 
ATOM   2678 O  O   . ASP A 1 351 ? 4.727   20.592  13.907  1.00 98.49 351 A 1 
ATOM   2679 C  CB  . ASP A 1 351 ? 5.213   22.588  11.130  1.00 98.67 351 A 1 
ATOM   2680 C  CG  . ASP A 1 351 ? 4.812   23.705  12.105  1.00 98.53 351 A 1 
ATOM   2681 O  OD1 . ASP A 1 351 ? 5.650   24.052  12.956  1.00 97.00 351 A 1 
ATOM   2682 O  OD2 . ASP A 1 351 ? 3.695   24.240  11.957  1.00 96.95 351 A 1 
ATOM   2683 N  N   . ALA A 1 352 ? 3.713   19.958  12.017  1.00 98.80 352 A 1 
ATOM   2684 C  CA  . ALA A 1 352 ? 2.654   19.215  12.688  1.00 98.74 352 A 1 
ATOM   2685 C  C   . ALA A 1 352 ? 3.204   18.075  13.567  1.00 98.70 352 A 1 
ATOM   2686 O  O   . ALA A 1 352 ? 2.794   17.906  14.713  1.00 98.54 352 A 1 
ATOM   2687 C  CB  . ALA A 1 352 ? 1.682   18.691  11.620  1.00 98.73 352 A 1 
ATOM   2688 N  N   . VAL A 1 353 ? 4.190   17.312  13.067  1.00 98.70 353 A 1 
ATOM   2689 C  CA  . VAL A 1 353 ? 4.836   16.234  13.835  1.00 98.63 353 A 1 
ATOM   2690 C  C   . VAL A 1 353 ? 5.700   16.787  14.971  1.00 98.58 353 A 1 
ATOM   2691 O  O   . VAL A 1 353 ? 5.791   16.151  16.020  1.00 98.01 353 A 1 
ATOM   2692 C  CB  . VAL A 1 353 ? 5.629   15.293  12.909  1.00 98.56 353 A 1 
ATOM   2693 C  CG1 . VAL A 1 353 ? 6.476   14.264  13.669  1.00 98.10 353 A 1 
ATOM   2694 C  CG2 . VAL A 1 353 ? 4.667   14.503  12.015  1.00 98.11 353 A 1 
ATOM   2695 N  N   . ALA A 1 354 ? 6.297   17.973  14.818  1.00 98.50 354 A 1 
ATOM   2696 C  CA  . ALA A 1 354 ? 7.018   18.618  15.915  1.00 98.45 354 A 1 
ATOM   2697 C  C   . ALA A 1 354 ? 6.077   18.993  17.073  1.00 98.30 354 A 1 
ATOM   2698 O  O   . ALA A 1 354 ? 6.475   18.881  18.231  1.00 97.65 354 A 1 
ATOM   2699 C  CB  . ALA A 1 354 ? 7.775   19.842  15.375  1.00 98.07 354 A 1 
ATOM   2700 N  N   . ARG A 1 355 ? 4.823   19.367  16.768  1.00 98.46 355 A 1 
ATOM   2701 C  CA  . ARG A 1 355 ? 3.815   19.686  17.789  1.00 98.42 355 A 1 
ATOM   2702 C  C   . ARG A 1 355 ? 3.212   18.448  18.448  1.00 98.47 355 A 1 
ATOM   2703 O  O   . ARG A 1 355 ? 3.214   18.363  19.677  1.00 98.07 355 A 1 
ATOM   2704 C  CB  . ARG A 1 355 ? 2.720   20.569  17.178  1.00 98.19 355 A 1 
ATOM   2705 C  CG  . ARG A 1 355 ? 1.701   21.010  18.248  1.00 96.99 355 A 1 
ATOM   2706 C  CD  . ARG A 1 355 ? 0.557   21.836  17.671  1.00 96.51 355 A 1 
ATOM   2707 N  NE  . ARG A 1 355 ? -0.282  21.080  16.729  1.00 95.68 355 A 1 
ATOM   2708 C  CZ  . ARG A 1 355 ? -1.317  20.286  16.977  1.00 96.73 355 A 1 
ATOM   2709 N  NH1 . ARG A 1 355 ? -1.729  20.022  18.183  1.00 92.14 355 A 1 
ATOM   2710 N  NH2 . ARG A 1 355 ? -1.976  19.757  15.999  1.00 93.36 355 A 1 
ATOM   2711 N  N   . CYS A 1 356 ? 2.657   17.526  17.672  1.00 98.20 356 A 1 
ATOM   2712 C  CA  . CYS A 1 356 ? 1.836   16.423  18.208  1.00 98.11 356 A 1 
ATOM   2713 C  C   . CYS A 1 356 ? 2.379   15.015  17.924  1.00 98.36 356 A 1 
ATOM   2714 O  O   . CYS A 1 356 ? 1.767   14.032  18.341  1.00 97.44 356 A 1 
ATOM   2715 C  CB  . CYS A 1 356 ? 0.382   16.609  17.740  1.00 97.27 356 A 1 
ATOM   2716 S  SG  . CYS A 1 356 ? 0.208   16.342  15.941  1.00 96.89 356 A 1 
ATOM   2717 N  N   . GLY A 1 357 ? 3.509   14.885  17.234  1.00 98.15 357 A 1 
ATOM   2718 C  CA  . GLY A 1 357 ? 4.060   13.602  16.824  1.00 98.26 357 A 1 
ATOM   2719 C  C   . GLY A 1 357 ? 3.292   12.957  15.668  1.00 98.67 357 A 1 
ATOM   2720 O  O   . GLY A 1 357 ? 2.461   13.585  15.005  1.00 98.29 357 A 1 
ATOM   2721 N  N   . ALA A 1 358 ? 3.572   11.680  15.408  1.00 98.25 358 A 1 
ATOM   2722 C  CA  . ALA A 1 358 ? 2.697   10.889  14.559  1.00 98.37 358 A 1 
ATOM   2723 C  C   . ALA A 1 358 ? 1.411   10.581  15.327  1.00 98.49 358 A 1 
ATOM   2724 O  O   . ALA A 1 358 ? 1.457   10.140  16.472  1.00 97.86 358 A 1 
ATOM   2725 C  CB  . ALA A 1 358 ? 3.381   9.601   14.105  1.00 97.64 358 A 1 
ATOM   2726 N  N   . THR A 1 359 ? 0.276   10.828  14.683  1.00 98.77 359 A 1 
ATOM   2727 C  CA  . THR A 1 359 ? -1.077  10.640  15.215  1.00 98.83 359 A 1 
ATOM   2728 C  C   . THR A 1 359 ? -2.004  10.252  14.059  1.00 98.84 359 A 1 
ATOM   2729 O  O   . THR A 1 359 ? -1.589  10.263  12.902  1.00 98.74 359 A 1 
ATOM   2730 C  CB  . THR A 1 359 ? -1.594  11.936  15.866  1.00 98.64 359 A 1 
ATOM   2731 O  OG1 . THR A 1 359 ? -1.645  12.966  14.908  1.00 97.35 359 A 1 
ATOM   2732 C  CG2 . THR A 1 359 ? -0.755  12.413  17.058  1.00 96.78 359 A 1 
ATOM   2733 N  N   . VAL A 1 360 ? -3.261  9.953   14.349  1.00 98.78 360 A 1 
ATOM   2734 C  CA  . VAL A 1 360 ? -4.275  9.753   13.295  1.00 98.87 360 A 1 
ATOM   2735 C  C   . VAL A 1 360 ? -4.323  10.960  12.347  1.00 98.83 360 A 1 
ATOM   2736 O  O   . VAL A 1 360 ? -4.251  10.789  11.135  1.00 98.81 360 A 1 
ATOM   2737 C  CB  . VAL A 1 360 ? -5.662  9.494   13.914  1.00 98.61 360 A 1 
ATOM   2738 C  CG1 . VAL A 1 360 ? -6.743  9.325   12.843  1.00 98.01 360 A 1 
ATOM   2739 C  CG2 . VAL A 1 360 ? -5.658  8.223   14.783  1.00 97.97 360 A 1 
ATOM   2740 N  N   . TYR A 1 361 ? -4.336  12.177  12.897  1.00 98.97 361 A 1 
ATOM   2741 C  CA  . TYR A 1 361 ? -4.334  13.433  12.134  1.00 98.98 361 A 1 
ATOM   2742 C  C   . TYR A 1 361 ? -3.111  13.550  11.220  1.00 98.98 361 A 1 
ATOM   2743 O  O   . TYR A 1 361 ? -3.262  13.711  10.011  1.00 98.91 361 A 1 
ATOM   2744 C  CB  . TYR A 1 361 ? -4.413  14.607  13.112  1.00 98.91 361 A 1 
ATOM   2745 C  CG  . TYR A 1 361 ? -3.975  15.940  12.548  1.00 98.88 361 A 1 
ATOM   2746 C  CD1 . TYR A 1 361 ? -2.807  16.570  13.037  1.00 98.52 361 A 1 
ATOM   2747 C  CD2 . TYR A 1 361 ? -4.727  16.573  11.532  1.00 98.60 361 A 1 
ATOM   2748 C  CE1 . TYR A 1 361 ? -2.411  17.807  12.532  1.00 98.28 361 A 1 
ATOM   2749 C  CE2 . TYR A 1 361 ? -4.330  17.824  11.015  1.00 98.28 361 A 1 
ATOM   2750 C  CZ  . TYR A 1 361 ? -3.166  18.440  11.531  1.00 98.38 361 A 1 
ATOM   2751 O  OH  . TYR A 1 361 ? -2.782  19.661  11.037  1.00 97.48 361 A 1 
ATOM   2752 N  N   . THR A 1 362 ? -1.888  13.435  11.760  1.00 98.94 362 A 1 
ATOM   2753 C  CA  . THR A 1 362 ? -0.669  13.673  10.977  1.00 98.90 362 A 1 
ATOM   2754 C  C   . THR A 1 362 ? -0.395  12.574  9.954   1.00 98.99 362 A 1 
ATOM   2755 O  O   . THR A 1 362 ? 0.132   12.877  8.882   1.00 98.83 362 A 1 
ATOM   2756 C  CB  . THR A 1 362 ? 0.565   13.875  11.868  1.00 98.71 362 A 1 
ATOM   2757 O  OG1 . THR A 1 362 ? 0.676   12.837  12.817  1.00 95.85 362 A 1 
ATOM   2758 C  CG2 . THR A 1 362 ? 0.494   15.193  12.641  1.00 96.08 362 A 1 
ATOM   2759 N  N   . ARG A 1 363 ? -0.803  11.330  10.195  1.00 98.80 363 A 1 
ATOM   2760 C  CA  . ARG A 1 363 ? -0.702  10.248  9.201   1.00 98.87 363 A 1 
ATOM   2761 C  C   . ARG A 1 363 ? -1.586  10.508  7.985   1.00 98.89 363 A 1 
ATOM   2762 O  O   . ARG A 1 363 ? -1.122  10.390  6.856   1.00 98.79 363 A 1 
ATOM   2763 C  CB  . ARG A 1 363 ? -1.079  8.893   9.829   1.00 98.74 363 A 1 
ATOM   2764 C  CG  . ARG A 1 363 ? -0.005  8.374   10.795  1.00 98.23 363 A 1 
ATOM   2765 C  CD  . ARG A 1 363 ? -0.395  7.007   11.345  1.00 98.17 363 A 1 
ATOM   2766 N  NE  . ARG A 1 363 ? 0.492   6.653   12.463  1.00 97.57 363 A 1 
ATOM   2767 C  CZ  . ARG A 1 363 ? 0.230   6.765   13.759  1.00 98.01 363 A 1 
ATOM   2768 N  NH1 . ARG A 1 363 ? -0.950  7.037   14.223  1.00 93.82 363 A 1 
ATOM   2769 N  NH2 . ARG A 1 363 ? 1.190   6.604   14.606  1.00 95.49 363 A 1 
ATOM   2770 N  N   . VAL A 1 364 ? -2.842  10.872  8.212   1.00 98.90 364 A 1 
ATOM   2771 C  CA  . VAL A 1 364 ? -3.781  11.165  7.123   1.00 98.95 364 A 1 
ATOM   2772 C  C   . VAL A 1 364 ? -3.377  12.443  6.392   1.00 98.93 364 A 1 
ATOM   2773 O  O   . VAL A 1 364 ? -3.327  12.445  5.162   1.00 98.85 364 A 1 
ATOM   2774 C  CB  . VAL A 1 364 ? -5.227  11.232  7.636   1.00 98.78 364 A 1 
ATOM   2775 C  CG1 . VAL A 1 364 ? -6.219  11.617  6.537   1.00 98.27 364 A 1 
ATOM   2776 C  CG2 . VAL A 1 364 ? -5.664  9.864   8.183   1.00 98.27 364 A 1 
ATOM   2777 N  N   . LEU A 1 365 ? -2.999  13.496  7.121   1.00 98.91 365 A 1 
ATOM   2778 C  CA  . LEU A 1 365 ? -2.490  14.736  6.533   1.00 98.95 365 A 1 
ATOM   2779 C  C   . LEU A 1 365 ? -1.280  14.471  5.625   1.00 98.91 365 A 1 
ATOM   2780 O  O   . LEU A 1 365 ? -1.241  14.974  4.508   1.00 98.89 365 A 1 
ATOM   2781 C  CB  . LEU A 1 365 ? -2.141  15.725  7.661   1.00 98.92 365 A 1 
ATOM   2782 C  CG  . LEU A 1 365 ? -1.586  17.079  7.165   1.00 98.68 365 A 1 
ATOM   2783 C  CD1 . LEU A 1 365 ? -2.618  17.862  6.362   1.00 98.24 365 A 1 
ATOM   2784 C  CD2 . LEU A 1 365 ? -1.150  17.925  8.360   1.00 98.13 365 A 1 
ATOM   2785 N  N   . ALA A 1 366 ? -0.328  13.644  6.072   1.00 98.91 366 A 1 
ATOM   2786 C  CA  . ALA A 1 366 ? 0.862   13.315  5.289   1.00 98.99 366 A 1 
ATOM   2787 C  C   . ALA A 1 366 ? 0.518   12.611  3.965   1.00 98.92 366 A 1 
ATOM   2788 O  O   . ALA A 1 366 ? 1.139   12.928  2.952   1.00 98.82 366 A 1 
ATOM   2789 C  CB  . ALA A 1 366 ? 1.803   12.463  6.148   1.00 98.87 366 A 1 
ATOM   2790 N  N   . ARG A 1 367 ? -0.480  11.726  3.935   1.00 98.97 367 A 1 
ATOM   2791 C  CA  . ARG A 1 367 ? -0.957  11.098  2.688   1.00 98.86 367 A 1 
ATOM   2792 C  C   . ARG A 1 367 ? -1.568  12.119  1.739   1.00 98.98 367 A 1 
ATOM   2793 O  O   . ARG A 1 367 ? -1.244  12.112  0.555   1.00 98.74 367 A 1 
ATOM   2794 C  CB  . ARG A 1 367 ? -1.990  9.994   2.978   1.00 98.61 367 A 1 
ATOM   2795 C  CG  . ARG A 1 367 ? -1.376  8.772   3.665   1.00 97.24 367 A 1 
ATOM   2796 C  CD  . ARG A 1 367 ? -2.407  7.658   3.799   1.00 96.38 367 A 1 
ATOM   2797 N  NE  . ARG A 1 367 ? -1.879  6.571   4.640   1.00 94.61 367 A 1 
ATOM   2798 C  CZ  . ARG A 1 367 ? -2.118  6.401   5.931   1.00 95.39 367 A 1 
ATOM   2799 N  NH1 . ARG A 1 367 ? -2.959  7.126   6.608   1.00 88.64 367 A 1 
ATOM   2800 N  NH2 . ARG A 1 367 ? -1.505  5.463   6.572   1.00 91.29 367 A 1 
ATOM   2801 N  N   . LEU A 1 368 ? -2.405  13.027  2.247   1.00 98.94 368 A 1 
ATOM   2802 C  CA  . LEU A 1 368 ? -3.042  14.051  1.421   1.00 98.90 368 A 1 
ATOM   2803 C  C   . LEU A 1 368 ? -2.030  15.065  0.870   1.00 98.85 368 A 1 
ATOM   2804 O  O   . LEU A 1 368 ? -2.133  15.476  -0.281  1.00 98.67 368 A 1 
ATOM   2805 C  CB  . LEU A 1 368 ? -4.143  14.755  2.230   1.00 98.82 368 A 1 
ATOM   2806 C  CG  . LEU A 1 368 ? -5.302  13.849  2.690   1.00 98.21 368 A 1 
ATOM   2807 C  CD1 . LEU A 1 368 ? -6.329  14.686  3.439   1.00 97.13 368 A 1 
ATOM   2808 C  CD2 . LEU A 1 368 ? -6.007  13.143  1.527   1.00 96.75 368 A 1 
ATOM   2809 N  N   . VAL A 1 369 ? -1.004  15.420  1.657   1.00 98.90 369 A 1 
ATOM   2810 C  CA  . VAL A 1 369 ? 0.100   16.275  1.201   1.00 98.86 369 A 1 
ATOM   2811 C  C   . VAL A 1 369 ? 0.984   15.543  0.189   1.00 98.80 369 A 1 
ATOM   2812 O  O   . VAL A 1 369 ? 1.392   16.132  -0.810  1.00 98.68 369 A 1 
ATOM   2813 C  CB  . VAL A 1 369 ? 0.920   16.782  2.402   1.00 98.65 369 A 1 
ATOM   2814 C  CG1 . VAL A 1 369 ? 2.179   17.520  1.958   1.00 96.88 369 A 1 
ATOM   2815 C  CG2 . VAL A 1 369 ? 0.097   17.762  3.253   1.00 97.13 369 A 1 
ATOM   2816 N  N   . GLU A 1 370 ? 1.265   14.254  0.403   1.00 98.98 370 A 1 
ATOM   2817 C  CA  . GLU A 1 370 ? 2.033   13.433  -0.539  1.00 98.99 370 A 1 
ATOM   2818 C  C   . GLU A 1 370 ? 1.345   13.360  -1.906  1.00 98.94 370 A 1 
ATOM   2819 O  O   . GLU A 1 370 ? 1.999   13.541  -2.927  1.00 98.75 370 A 1 
ATOM   2820 C  CB  . GLU A 1 370 ? 2.272   12.037  0.043   1.00 98.82 370 A 1 
ATOM   2821 C  CG  . GLU A 1 370 ? 3.155   11.178  -0.865  1.00 98.53 370 A 1 
ATOM   2822 C  CD  . GLU A 1 370 ? 3.696   9.942   -0.127  1.00 98.60 370 A 1 
ATOM   2823 O  OE1 . GLU A 1 370 ? 3.097   8.861   -0.203  1.00 97.18 370 A 1 
ATOM   2824 O  OE2 . GLU A 1 370 ? 4.740   10.070  0.553   1.00 97.55 370 A 1 
ATOM   2825 N  N   . LEU A 1 371 ? 0.023   13.190  -1.925  1.00 98.82 371 A 1 
ATOM   2826 C  CA  . LEU A 1 371 ? -0.793  13.191  -3.142  1.00 98.70 371 A 1 
ATOM   2827 C  C   . LEU A 1 371 ? -0.594  14.480  -3.956  1.00 98.82 371 A 1 
ATOM   2828 O  O   . LEU A 1 371 ? -0.340  14.417  -5.154  1.00 98.44 371 A 1 
ATOM   2829 C  CB  . LEU A 1 371 ? -2.258  12.980  -2.706  1.00 98.01 371 A 1 
ATOM   2830 C  CG  . LEU A 1 371 ? -2.984  11.887  -3.506  1.00 93.26 371 A 1 
ATOM   2831 C  CD1 . LEU A 1 371 ? -3.886  11.065  -2.581  1.00 91.11 371 A 1 
ATOM   2832 C  CD2 . LEU A 1 371 ? -3.871  12.495  -4.575  1.00 91.34 371 A 1 
ATOM   2833 N  N   . ALA A 1 372 ? -0.618  15.644  -3.288  1.00 98.82 372 A 1 
ATOM   2834 C  CA  . ALA A 1 372 ? -0.393  16.935  -3.929  1.00 98.89 372 A 1 
ATOM   2835 C  C   . ALA A 1 372 ? 1.051   17.124  -4.425  1.00 98.82 372 A 1 
ATOM   2836 O  O   . ALA A 1 372 ? 1.271   17.813  -5.416  1.00 98.61 372 A 1 
ATOM   2837 C  CB  . ALA A 1 372 ? -0.787  18.050  -2.946  1.00 98.70 372 A 1 
ATOM   2838 N  N   . ARG A 1 373 ? 2.055   16.505  -3.758  1.00 98.88 373 A 1 
ATOM   2839 C  CA  . ARG A 1 373 ? 3.471   16.578  -4.166  1.00 98.74 373 A 1 
ATOM   2840 C  C   . ARG A 1 373 ? 3.808   15.643  -5.320  1.00 98.80 373 A 1 
ATOM   2841 O  O   . ARG A 1 373 ? 4.657   15.987  -6.138  1.00 98.63 373 A 1 
ATOM   2842 C  CB  . ARG A 1 373 ? 4.398   16.279  -2.979  1.00 98.44 373 A 1 
ATOM   2843 C  CG  . ARG A 1 373 ? 4.403   17.402  -1.935  1.00 95.75 373 A 1 
ATOM   2844 C  CD  . ARG A 1 373 ? 5.445   17.134  -0.839  1.00 94.07 373 A 1 
ATOM   2845 N  NE  . ARG A 1 373 ? 6.823   17.360  -1.324  1.00 92.47 373 A 1 
ATOM   2846 C  CZ  . ARG A 1 373 ? 7.954   17.030  -0.686  1.00 91.58 373 A 1 
ATOM   2847 N  NH1 . ARG A 1 373 ? 7.950   16.411  0.444   1.00 86.38 373 A 1 
ATOM   2848 N  NH2 . ARG A 1 373 ? 9.105   17.335  -1.191  1.00 86.57 373 A 1 
ATOM   2849 N  N   . VAL A 1 374 ? 3.210   14.459  -5.383  1.00 98.82 374 A 1 
ATOM   2850 C  CA  . VAL A 1 374 ? 3.586   13.425  -6.355  1.00 98.98 374 A 1 
ATOM   2851 C  C   . VAL A 1 374 ? 2.987   13.690  -7.734  1.00 98.97 374 A 1 
ATOM   2852 O  O   . VAL A 1 374 ? 3.649   13.412  -8.724  1.00 98.82 374 A 1 
ATOM   2853 C  CB  . VAL A 1 374 ? 3.232   12.019  -5.833  1.00 98.84 374 A 1 
ATOM   2854 C  CG1 . VAL A 1 374 ? 3.473   10.921  -6.872  1.00 98.52 374 A 1 
ATOM   2855 C  CG2 . VAL A 1 374 ? 4.106   11.667  -4.625  1.00 98.49 374 A 1 
ATOM   2856 N  N   . VAL A 1 375 ? 1.782   14.254  -7.841  1.00 98.92 375 A 1 
ATOM   2857 C  CA  . VAL A 1 375 ? 1.176   14.549  -9.154  1.00 98.91 375 A 1 
ATOM   2858 C  C   . VAL A 1 375 ? 2.058   15.470  -10.018 1.00 98.93 375 A 1 
ATOM   2859 O  O   . VAL A 1 375 ? 2.327   15.081  -11.158 1.00 98.79 375 A 1 
ATOM   2860 C  CB  . VAL A 1 375 ? -0.271  15.062  -9.012  1.00 98.79 375 A 1 
ATOM   2861 C  CG1 . VAL A 1 375 ? -0.841  15.593  -10.329 1.00 98.22 375 A 1 
ATOM   2862 C  CG2 . VAL A 1 375 ? -1.188  13.935  -8.535  1.00 98.26 375 A 1 
ATOM   2863 N  N   . PRO A 1 376 ? 2.596   16.601  -9.519  1.00 98.81 376 A 1 
ATOM   2864 C  CA  . PRO A 1 376 ? 3.562   17.408  -10.271 1.00 98.70 376 A 1 
ATOM   2865 C  C   . PRO A 1 376 ? 4.836   16.643  -10.654 1.00 98.87 376 A 1 
ATOM   2866 O  O   . PRO A 1 376 ? 5.304   16.763  -11.778 1.00 98.64 376 A 1 
ATOM   2867 C  CB  . PRO A 1 376 ? 3.880   18.617  -9.390  1.00 98.50 376 A 1 
ATOM   2868 C  CG  . PRO A 1 376 ? 2.639   18.752  -8.514  1.00 96.93 376 A 1 
ATOM   2869 C  CD  . PRO A 1 376 ? 2.230   17.291  -8.295  1.00 98.51 376 A 1 
ATOM   2870 N  N   . LEU A 1 377 ? 5.350   15.763  -9.773  1.00 98.83 377 A 1 
ATOM   2871 C  CA  . LEU A 1 377 ? 6.505   14.918  -10.099 1.00 98.84 377 A 1 
ATOM   2872 C  C   . LEU A 1 377 ? 6.204   13.989  -11.276 1.00 98.84 377 A 1 
ATOM   2873 O  O   . LEU A 1 377 ? 7.056   13.798  -12.135 1.00 98.68 377 A 1 
ATOM   2874 C  CB  . LEU A 1 377 ? 6.941   14.085  -8.883  1.00 98.71 377 A 1 
ATOM   2875 C  CG  . LEU A 1 377 ? 7.490   14.885  -7.686  1.00 98.11 377 A 1 
ATOM   2876 C  CD1 . LEU A 1 377 ? 7.743   13.933  -6.512  1.00 97.09 377 A 1 
ATOM   2877 C  CD2 . LEU A 1 377 ? 8.809   15.581  -8.022  1.00 96.86 377 A 1 
ATOM   2878 N  N   . MET A 1 378 ? 5.000   13.422  -11.369 1.00 98.80 378 A 1 
ATOM   2879 C  CA  . MET A 1 378 ? 4.605   12.597  -12.517 1.00 98.82 378 A 1 
ATOM   2880 C  C   . MET A 1 378 ? 4.547   13.403  -13.816 1.00 98.83 378 A 1 
ATOM   2881 O  O   . MET A 1 378 ? 4.920   12.889  -14.866 1.00 98.71 378 A 1 
ATOM   2882 C  CB  . MET A 1 378 ? 3.239   11.942  -12.270 1.00 98.83 378 A 1 
ATOM   2883 C  CG  . MET A 1 378 ? 3.243   10.941  -11.124 1.00 98.58 378 A 1 
ATOM   2884 S  SD  . MET A 1 378 ? 1.648   10.092  -10.905 1.00 98.26 378 A 1 
ATOM   2885 C  CE  . MET A 1 378 ? 1.706   8.938   -12.298 1.00 96.02 378 A 1 
ATOM   2886 N  N   . GLU A 1 379 ? 4.079   14.656  -13.761 1.00 98.83 379 A 1 
ATOM   2887 C  CA  . GLU A 1 379 ? 4.088   15.574  -14.908 1.00 98.71 379 A 1 
ATOM   2888 C  C   . GLU A 1 379 ? 5.531   15.824  -15.380 1.00 98.74 379 A 1 
ATOM   2889 O  O   . GLU A 1 379 ? 5.823   15.672  -16.572 1.00 98.49 379 A 1 
ATOM   2890 C  CB  . GLU A 1 379 ? 3.352   16.895  -14.575 1.00 98.66 379 A 1 
ATOM   2891 C  CG  . GLU A 1 379 ? 1.850   16.701  -14.315 1.00 97.97 379 A 1 
ATOM   2892 C  CD  . GLU A 1 379 ? 1.058   17.967  -13.920 1.00 97.49 379 A 1 
ATOM   2893 O  OE1 . GLU A 1 379 ? -0.189  17.971  -14.091 1.00 93.24 379 A 1 
ATOM   2894 O  OE2 . GLU A 1 379 ? 1.633   18.965  -13.428 1.00 94.35 379 A 1 
ATOM   2895 N  N   . ASP A 1 380 ? 6.458   16.086  -14.447 1.00 98.64 380 A 1 
ATOM   2896 C  CA  . ASP A 1 380 ? 7.871   16.311  -14.736 1.00 98.51 380 A 1 
ATOM   2897 C  C   . ASP A 1 380 ? 8.557   15.050  -15.285 1.00 98.63 380 A 1 
ATOM   2898 O  O   . ASP A 1 380 ? 9.278   15.121  -16.280 1.00 98.35 380 A 1 
ATOM   2899 C  CB  . ASP A 1 380 ? 8.601   16.775  -13.467 1.00 98.06 380 A 1 
ATOM   2900 C  CG  . ASP A 1 380 ? 8.245   18.197  -13.026 1.00 90.13 380 A 1 
ATOM   2901 O  OD1 . ASP A 1 380 ? 7.685   18.956  -13.846 1.00 86.32 380 A 1 
ATOM   2902 O  OD2 . ASP A 1 380 ? 8.597   18.529  -11.870 1.00 85.09 380 A 1 
ATOM   2903 N  N   . TRP A 1 381 ? 8.302   13.862  -14.697 1.00 98.65 381 A 1 
ATOM   2904 C  CA  . TRP A 1 381 ? 8.851   12.601  -15.200 1.00 98.60 381 A 1 
ATOM   2905 C  C   . TRP A 1 381 ? 8.395   12.308  -16.631 1.00 98.69 381 A 1 
ATOM   2906 O  O   . TRP A 1 381 ? 9.213   11.899  -17.457 1.00 98.37 381 A 1 
ATOM   2907 C  CB  . TRP A 1 381 ? 8.462   11.437  -14.291 1.00 98.71 381 A 1 
ATOM   2908 C  CG  . TRP A 1 381 ? 8.949   11.497  -12.880 1.00 98.77 381 A 1 
ATOM   2909 C  CD1 . TRP A 1 381 ? 10.036  12.157  -12.438 1.00 98.51 381 A 1 
ATOM   2910 C  CD2 . TRP A 1 381 ? 8.323   10.906  -11.704 1.00 98.71 381 A 1 
ATOM   2911 N  NE1 . TRP A 1 381 ? 10.125  12.026  -11.056 1.00 98.43 381 A 1 
ATOM   2912 C  CE2 . TRP A 1 381 ? 9.089   11.278  -10.570 1.00 98.59 381 A 1 
ATOM   2913 C  CE3 . TRP A 1 381 ? 7.183   10.100  -11.500 1.00 98.61 381 A 1 
ATOM   2914 C  CZ2 . TRP A 1 381 ? 8.721   10.888  -9.268  1.00 98.36 381 A 1 
ATOM   2915 C  CZ3 . TRP A 1 381 ? 6.821   9.705   -10.194 1.00 98.27 381 A 1 
ATOM   2916 C  CH2 . TRP A 1 381 ? 7.583   10.109  -9.099  1.00 98.20 381 A 1 
ATOM   2917 N  N   . LEU A 1 382 ? 7.123   12.536  -16.953 1.00 98.67 382 A 1 
ATOM   2918 C  CA  . LEU A 1 382 ? 6.595   12.352  -18.307 1.00 98.55 382 A 1 
ATOM   2919 C  C   . LEU A 1 382 ? 7.225   13.321  -19.311 1.00 98.43 382 A 1 
ATOM   2920 O  O   . LEU A 1 382 ? 7.455   12.943  -20.466 1.00 97.96 382 A 1 
ATOM   2921 C  CB  . LEU A 1 382 ? 5.070   12.520  -18.293 1.00 98.44 382 A 1 
ATOM   2922 C  CG  . LEU A 1 382 ? 4.317   11.304  -17.732 1.00 98.05 382 A 1 
ATOM   2923 C  CD1 . LEU A 1 382 ? 2.853   11.668  -17.490 1.00 97.43 382 A 1 
ATOM   2924 C  CD2 . LEU A 1 382 ? 4.355   10.125  -18.708 1.00 97.31 382 A 1 
ATOM   2925 N  N   . GLN A 1 383 ? 7.517   14.561  -18.909 1.00 98.42 383 A 1 
ATOM   2926 C  CA  . GLN A 1 383 ? 8.203   15.537  -19.751 1.00 98.22 383 A 1 
ATOM   2927 C  C   . GLN A 1 383 ? 9.689   15.206  -19.925 1.00 98.22 383 A 1 
ATOM   2928 O  O   . GLN A 1 383 ? 10.220  15.419  -21.013 1.00 97.52 383 A 1 
ATOM   2929 C  CB  . GLN A 1 383 ? 8.021   16.943  -19.180 1.00 97.64 383 A 1 
ATOM   2930 C  CG  . GLN A 1 383 ? 6.564   17.417  -19.306 1.00 93.31 383 A 1 
ATOM   2931 C  CD  . GLN A 1 383 ? 6.362   18.843  -18.803 1.00 85.03 383 A 1 
ATOM   2932 O  OE1 . GLN A 1 383 ? 7.233   19.682  -18.843 1.00 74.59 383 A 1 
ATOM   2933 N  NE2 . GLN A 1 383 ? 5.179   19.190  -18.360 1.00 71.06 383 A 1 
ATOM   2934 N  N   . SER A 1 384 ? 10.313  14.610  -18.895 1.00 98.11 384 A 1 
ATOM   2935 C  CA  . SER A 1 384 ? 11.730  14.240  -18.882 1.00 98.01 384 A 1 
ATOM   2936 C  C   . SER A 1 384 ? 12.051  12.966  -19.664 1.00 98.13 384 A 1 
ATOM   2937 O  O   . SER A 1 384 ? 13.217  12.653  -19.879 1.00 97.23 384 A 1 
ATOM   2938 C  CB  . SER A 1 384 ? 12.213  14.079  -17.435 1.00 97.34 384 A 1 
ATOM   2939 O  OG  . SER A 1 384 ? 11.963  15.254  -16.693 1.00 89.98 384 A 1 
ATOM   2940 N  N   . LEU A 1 385 ? 11.043  12.206  -20.115 1.00 98.04 385 A 1 
ATOM   2941 C  CA  . LEU A 1 385 ? 11.260  11.023  -20.947 1.00 97.83 385 A 1 
ATOM   2942 C  C   . LEU A 1 385 ? 11.904  11.416  -22.285 1.00 97.85 385 A 1 
ATOM   2943 O  O   . LEU A 1 385 ? 11.321  12.145  -23.098 1.00 96.73 385 A 1 
ATOM   2944 C  CB  . LEU A 1 385 ? 9.939   10.289  -21.211 1.00 97.08 385 A 1 
ATOM   2945 C  CG  . LEU A 1 385 ? 9.370   9.519   -19.999 1.00 95.85 385 A 1 
ATOM   2946 C  CD1 . LEU A 1 385 ? 7.963   9.031   -20.336 1.00 94.56 385 A 1 
ATOM   2947 C  CD2 . LEU A 1 385 ? 10.214  8.311   -19.626 1.00 94.27 385 A 1 
ATOM   2948 N  N   . GLU A 1 386 ? 13.075  10.830  -22.557 1.00 97.93 386 A 1 
ATOM   2949 C  CA  . GLU A 1 386 ? 13.715  10.902  -23.865 1.00 97.86 386 A 1 
ATOM   2950 C  C   . GLU A 1 386 ? 13.120  9.854   -24.803 1.00 97.98 386 A 1 
ATOM   2951 O  O   . GLU A 1 386 ? 13.399  8.654   -24.709 1.00 96.80 386 A 1 
ATOM   2952 C  CB  . GLU A 1 386 ? 15.234  10.752  -23.755 1.00 97.00 386 A 1 
ATOM   2953 C  CG  . GLU A 1 386 ? 15.907  12.037  -23.265 1.00 87.03 386 A 1 
ATOM   2954 C  CD  . GLU A 1 386 ? 17.435  11.994  -23.455 1.00 79.66 386 A 1 
ATOM   2955 O  OE1 . GLU A 1 386 ? 18.040  13.090  -23.491 1.00 72.02 386 A 1 
ATOM   2956 O  OE2 . GLU A 1 386 ? 17.981  10.885  -23.616 1.00 73.80 386 A 1 
ATOM   2957 N  N   . ILE A 1 387 ? 12.295  10.294  -25.750 1.00 96.60 387 A 1 
ATOM   2958 C  CA  . ILE A 1 387 ? 11.675  9.425   -26.750 1.00 96.16 387 A 1 
ATOM   2959 C  C   . ILE A 1 387 ? 12.754  8.799   -27.643 1.00 96.33 387 A 1 
ATOM   2960 O  O   . ILE A 1 387 ? 13.544  9.502   -28.257 1.00 93.42 387 A 1 
ATOM   2961 C  CB  . ILE A 1 387 ? 10.621  10.188  -27.579 1.00 94.29 387 A 1 
ATOM   2962 C  CG1 . ILE A 1 387 ? 9.543   10.880  -26.708 1.00 90.50 387 A 1 
ATOM   2963 C  CG2 . ILE A 1 387 ? 9.961   9.265   -28.609 1.00 89.99 387 A 1 
ATOM   2964 C  CD1 . ILE A 1 387 ? 8.750   9.955   -25.777 1.00 81.86 387 A 1 
ATOM   2965 N  N   . GLY A 1 388 ? 12.747  7.471   -27.734 1.00 95.81 388 A 1 
ATOM   2966 C  CA  . GLY A 1 388 ? 13.719  6.689   -28.497 1.00 96.02 388 A 1 
ATOM   2967 C  C   . GLY A 1 388 ? 14.960  6.266   -27.713 1.00 97.15 388 A 1 
ATOM   2968 O  O   . GLY A 1 388 ? 15.699  5.397   -28.183 1.00 95.09 388 A 1 
ATOM   2969 N  N   . ALA A 1 389 ? 15.204  6.814   -26.515 1.00 97.14 389 A 1 
ATOM   2970 C  CA  . ALA A 1 389 ? 16.231  6.317   -25.610 1.00 97.57 389 A 1 
ATOM   2971 C  C   . ALA A 1 389 ? 15.812  4.987   -24.953 1.00 97.87 389 A 1 
ATOM   2972 O  O   . ALA A 1 389 ? 14.620  4.679   -24.866 1.00 96.99 389 A 1 
ATOM   2973 C  CB  . ALA A 1 389 ? 16.568  7.413   -24.588 1.00 97.00 389 A 1 
ATOM   2974 N  N   . PRO A 1 390 ? 16.776  4.143   -24.506 1.00 97.49 390 A 1 
ATOM   2975 C  CA  . PRO A 1 390 ? 16.467  2.837   -23.945 1.00 97.53 390 A 1 
ATOM   2976 C  C   . PRO A 1 390 ? 15.716  2.940   -22.607 1.00 97.81 390 A 1 
ATOM   2977 O  O   . PRO A 1 390 ? 16.028  3.770   -21.760 1.00 96.96 390 A 1 
ATOM   2978 C  CB  . PRO A 1 390 ? 17.815  2.122   -23.810 1.00 96.34 390 A 1 
ATOM   2979 C  CG  . PRO A 1 390 ? 18.814  3.267   -23.687 1.00 93.62 390 A 1 
ATOM   2980 C  CD  . PRO A 1 390 ? 18.209  4.355   -24.575 1.00 96.93 390 A 1 
ATOM   2981 N  N   . TYR A 1 391 ? 14.754  2.021   -22.409 1.00 97.40 391 A 1 
ATOM   2982 C  CA  . TYR A 1 391 ? 14.010  1.811   -21.161 1.00 97.36 391 A 1 
ATOM   2983 C  C   . TYR A 1 391 ? 14.526  0.610   -20.358 1.00 97.31 391 A 1 
ATOM   2984 O  O   . TYR A 1 391 ? 14.167  0.415   -19.206 1.00 95.67 391 A 1 
ATOM   2985 C  CB  . TYR A 1 391 ? 12.526  1.614   -21.487 1.00 96.74 391 A 1 
ATOM   2986 C  CG  . TYR A 1 391 ? 11.811  2.884   -21.893 1.00 97.08 391 A 1 
ATOM   2987 C  CD1 . TYR A 1 391 ? 10.966  3.540   -20.982 1.00 96.02 391 A 1 
ATOM   2988 C  CD2 . TYR A 1 391 ? 12.003  3.430   -23.175 1.00 96.17 391 A 1 
ATOM   2989 C  CE1 . TYR A 1 391 ? 10.324  4.738   -21.342 1.00 95.03 391 A 1 
ATOM   2990 C  CE2 . TYR A 1 391 ? 11.375  4.634   -23.545 1.00 95.07 391 A 1 
ATOM   2991 C  CZ  . TYR A 1 391 ? 10.539  5.286   -22.620 1.00 95.45 391 A 1 
ATOM   2992 O  OH  . TYR A 1 391 ? 9.945   6.470   -22.974 1.00 94.00 391 A 1 
ATOM   2993 N  N   . TRP A 1 392 ? 15.352  -0.209  -20.989 1.00 96.97 392 A 1 
ATOM   2994 C  CA  . TRP A 1 392 ? 15.832  -1.479  -20.470 1.00 97.10 392 A 1 
ATOM   2995 C  C   . TRP A 1 392 ? 17.314  -1.668  -20.812 1.00 97.82 392 A 1 
ATOM   2996 O  O   . TRP A 1 392 ? 17.775  -1.259  -21.875 1.00 96.91 392 A 1 
ATOM   2997 C  CB  . TRP A 1 392 ? 14.960  -2.600  -21.043 1.00 94.49 392 A 1 
ATOM   2998 C  CG  . TRP A 1 392 ? 15.479  -3.983  -20.835 1.00 91.75 392 A 1 
ATOM   2999 C  CD1 . TRP A 1 392 ? 15.270  -4.764  -19.747 1.00 79.27 392 A 1 
ATOM   3000 C  CD2 . TRP A 1 392 ? 16.325  -4.767  -21.734 1.00 85.42 392 A 1 
ATOM   3001 N  NE1 . TRP A 1 392 ? 15.914  -5.979  -19.918 1.00 73.55 392 A 1 
ATOM   3002 C  CE2 . TRP A 1 392 ? 16.566  -6.023  -21.121 1.00 81.95 392 A 1 
ATOM   3003 C  CE3 . TRP A 1 392 ? 16.895  -4.533  -23.010 1.00 68.86 392 A 1 
ATOM   3004 C  CZ2 . TRP A 1 392 ? 17.341  -7.023  -21.758 1.00 75.41 392 A 1 
ATOM   3005 C  CZ3 . TRP A 1 392 ? 17.668  -5.530  -23.634 1.00 67.15 392 A 1 
ATOM   3006 C  CH2 . TRP A 1 392 ? 17.886  -6.756  -23.011 1.00 70.90 392 A 1 
ATOM   3007 N  N   . ALA A 1 393 ? 18.041  -2.316  -19.916 1.00 97.39 393 A 1 
ATOM   3008 C  CA  . ALA A 1 393 ? 19.400  -2.784  -20.114 1.00 97.31 393 A 1 
ATOM   3009 C  C   . ALA A 1 393 ? 19.456  -4.300  -19.932 1.00 97.46 393 A 1 
ATOM   3010 O  O   . ALA A 1 393 ? 18.726  -4.870  -19.120 1.00 95.85 393 A 1 
ATOM   3011 C  CB  . ALA A 1 393 ? 20.338  -2.055  -19.135 1.00 96.38 393 A 1 
ATOM   3012 N  N   . SER A 1 394 ? 20.338  -4.969  -20.682 1.00 96.65 394 A 1 
ATOM   3013 C  CA  . SER A 1 394 ? 20.550  -6.404  -20.514 1.00 96.33 394 A 1 
ATOM   3014 C  C   . SER A 1 394 ? 21.146  -6.692  -19.136 1.00 96.69 394 A 1 
ATOM   3015 O  O   . SER A 1 394 ? 22.208  -6.179  -18.804 1.00 94.65 394 A 1 
ATOM   3016 C  CB  . SER A 1 394 ? 21.478  -6.932  -21.610 1.00 94.25 394 A 1 
ATOM   3017 O  OG  . SER A 1 394 ? 21.601  -8.333  -21.495 1.00 82.13 394 A 1 
ATOM   3018 N  N   . ALA A 1 395 ? 20.460  -7.530  -18.353 1.00 95.27 395 A 1 
ATOM   3019 C  CA  . ALA A 1 395 ? 20.935  -8.008  -17.072 1.00 94.77 395 A 1 
ATOM   3020 C  C   . ALA A 1 395 ? 21.383  -9.468  -17.209 1.00 95.41 395 A 1 
ATOM   3021 O  O   . ALA A 1 395 ? 20.593  -10.336 -17.575 1.00 93.53 395 A 1 
ATOM   3022 C  CB  . ALA A 1 395 ? 19.808  -7.837  -16.039 1.00 92.45 395 A 1 
ATOM   3023 N  N   . HIS A 1 396 ? 22.656  -9.741  -16.898 1.00 96.37 396 A 1 
ATOM   3024 C  CA  . HIS A 1 396 ? 23.160  -11.101 -16.746 1.00 96.44 396 A 1 
ATOM   3025 C  C   . HIS A 1 396 ? 23.165  -11.462 -15.264 1.00 97.10 396 A 1 
ATOM   3026 O  O   . HIS A 1 396 ? 23.949  -10.914 -14.494 1.00 95.82 396 A 1 
ATOM   3027 C  CB  . HIS A 1 396 ? 24.533  -11.255 -17.410 1.00 94.32 396 A 1 
ATOM   3028 C  CG  . HIS A 1 396 ? 24.512  -12.118 -18.638 1.00 82.28 396 A 1 
ATOM   3029 N  ND1 . HIS A 1 396 ? 23.535  -13.041 -18.993 1.00 69.09 396 A 1 
ATOM   3030 C  CD2 . HIS A 1 396 ? 25.466  -12.176 -19.631 1.00 68.83 396 A 1 
ATOM   3031 C  CE1 . HIS A 1 396 ? 23.901  -13.609 -20.141 1.00 62.81 396 A 1 
ATOM   3032 N  NE2 . HIS A 1 396 ? 25.062  -13.116 -20.557 1.00 64.54 396 A 1 
ATOM   3033 N  N   . LEU A 1 397 ? 22.272  -12.377 -14.875 1.00 97.09 397 A 1 
ATOM   3034 C  CA  . LEU A 1 397 ? 22.210  -12.872 -13.512 1.00 97.23 397 A 1 
ATOM   3035 C  C   . LEU A 1 397 ? 23.381  -13.829 -13.263 1.00 97.68 397 A 1 
ATOM   3036 O  O   . LEU A 1 397 ? 23.535  -14.790 -14.030 1.00 96.35 397 A 1 
ATOM   3037 C  CB  . LEU A 1 397 ? 20.859  -13.556 -13.265 1.00 96.36 397 A 1 
ATOM   3038 C  CG  . LEU A 1 397 ? 19.665  -12.580 -13.292 1.00 94.43 397 A 1 
ATOM   3039 C  CD1 . LEU A 1 397 ? 18.353  -13.362 -13.334 1.00 90.53 397 A 1 
ATOM   3040 C  CD2 . LEU A 1 397 ? 19.621  -11.673 -12.056 1.00 89.53 397 A 1 
ATOM   3041 N  N   . PRO A 1 398 ? 24.220  -13.600 -12.242 1.00 97.86 398 A 1 
ATOM   3042 C  CA  . PRO A 1 398 ? 25.302  -14.507 -11.888 1.00 97.77 398 A 1 
ATOM   3043 C  C   . PRO A 1 398 ? 24.762  -15.784 -11.239 1.00 97.97 398 A 1 
ATOM   3044 O  O   . PRO A 1 398 ? 23.705  -15.789 -10.612 1.00 97.16 398 A 1 
ATOM   3045 C  CB  . PRO A 1 398 ? 26.192  -13.696 -10.942 1.00 96.90 398 A 1 
ATOM   3046 C  CG  . PRO A 1 398 ? 25.199  -12.805 -10.217 1.00 95.80 398 A 1 
ATOM   3047 C  CD  . PRO A 1 398 ? 24.158  -12.485 -11.297 1.00 97.40 398 A 1 
ATOM   3048 N  N   . ASP A 1 399 ? 25.540  -16.864 -11.308 1.00 98.12 399 A 1 
ATOM   3049 C  CA  . ASP A 1 399 ? 25.219  -18.128 -10.628 1.00 97.91 399 A 1 
ATOM   3050 C  C   . ASP A 1 399 ? 25.394  -18.045 -9.104  1.00 98.19 399 A 1 
ATOM   3051 O  O   . ASP A 1 399 ? 24.833  -18.859 -8.368  1.00 96.55 399 A 1 
ATOM   3052 C  CB  . ASP A 1 399 ? 26.116  -19.247 -11.179 1.00 96.89 399 A 1 
ATOM   3053 C  CG  . ASP A 1 399 ? 25.818  -19.616 -12.632 1.00 93.06 399 A 1 
ATOM   3054 O  OD1 . ASP A 1 399 ? 24.650  -19.501 -13.045 1.00 86.71 399 A 1 
ATOM   3055 O  OD2 . ASP A 1 399 ? 26.775  -20.037 -13.315 1.00 85.85 399 A 1 
ATOM   3056 N  N   . GLN A 1 400 ? 26.187  -17.086 -8.620  1.00 98.27 400 A 1 
ATOM   3057 C  CA  . GLN A 1 400 ? 26.381  -16.825 -7.199  1.00 98.20 400 A 1 
ATOM   3058 C  C   . GLN A 1 400 ? 26.414  -15.328 -6.922  1.00 98.45 400 A 1 
ATOM   3059 O  O   . GLN A 1 400 ? 27.081  -14.569 -7.620  1.00 97.52 400 A 1 
ATOM   3060 C  CB  . GLN A 1 400 ? 27.675  -17.467 -6.658  1.00 96.85 400 A 1 
ATOM   3061 C  CG  . GLN A 1 400 ? 27.670  -18.996 -6.799  1.00 87.69 400 A 1 
ATOM   3062 C  CD  . GLN A 1 400 ? 28.632  -19.714 -5.858  1.00 82.50 400 A 1 
ATOM   3063 O  OE1 . GLN A 1 400 ? 29.394  -19.142 -5.109  1.00 74.71 400 A 1 
ATOM   3064 N  NE2 . GLN A 1 400 ? 28.589  -21.028 -5.844  1.00 70.01 400 A 1 
ATOM   3065 N  N   . GLY A 1 401 ? 25.732  -14.924 -5.859  1.00 98.35 401 A 1 
ATOM   3066 C  CA  . GLY A 1 401 ? 25.721  -13.535 -5.428  1.00 98.38 401 A 1 
ATOM   3067 C  C   . GLY A 1 401 ? 24.579  -13.240 -4.469  1.00 98.57 401 A 1 
ATOM   3068 O  O   . GLY A 1 401 ? 23.821  -14.123 -4.065  1.00 98.05 401 A 1 
ATOM   3069 N  N   . ALA A 1 402 ? 24.473  -11.977 -4.116  1.00 98.43 402 A 1 
ATOM   3070 C  CA  . ALA A 1 402 ? 23.374  -11.449 -3.339  1.00 98.45 402 A 1 
ATOM   3071 C  C   . ALA A 1 402 ? 22.939  -10.105 -3.919  1.00 98.61 402 A 1 
ATOM   3072 O  O   . ALA A 1 402 ? 23.735  -9.426  -4.562  1.00 98.11 402 A 1 
ATOM   3073 C  CB  . ALA A 1 402 ? 23.789  -11.344 -1.872  1.00 97.81 402 A 1 
ATOM   3074 N  N   . GLY A 1 403 ? 21.681  -9.734  -3.681  1.00 98.55 403 A 1 
ATOM   3075 C  CA  . GLY A 1 403 ? 21.134  -8.460  -4.116  1.00 98.42 403 A 1 
ATOM   3076 C  C   . GLY A 1 403 ? 20.089  -7.952  -3.138  1.00 98.45 403 A 1 
ATOM   3077 O  O   . GLY A 1 403 ? 19.404  -8.731  -2.466  1.00 97.85 403 A 1 
ATOM   3078 N  N   . VAL A 1 404 ? 19.969  -6.636  -3.061  1.00 98.56 404 A 1 
ATOM   3079 C  CA  . VAL A 1 404 ? 19.006  -5.937  -2.209  1.00 98.61 404 A 1 
ATOM   3080 C  C   . VAL A 1 404 ? 18.159  -5.001  -3.060  1.00 98.64 404 A 1 
ATOM   3081 O  O   . VAL A 1 404 ? 18.668  -4.114  -3.738  1.00 98.35 404 A 1 
ATOM   3082 C  CB  . VAL A 1 404 ? 19.695  -5.169  -1.071  1.00 98.23 404 A 1 
ATOM   3083 C  CG1 . VAL A 1 404 ? 18.654  -4.579  -0.116  1.00 94.76 404 A 1 
ATOM   3084 C  CG2 . VAL A 1 404 ? 20.622  -6.078  -0.257  1.00 94.88 404 A 1 
ATOM   3085 N  N   . GLY A 1 405 ? 16.840  -5.176  -2.999  1.00 98.50 405 A 1 
ATOM   3086 C  CA  . GLY A 1 405 ? 15.872  -4.306  -3.646  1.00 98.46 405 A 1 
ATOM   3087 C  C   . GLY A 1 405 ? 15.074  -3.530  -2.619  1.00 98.37 405 A 1 
ATOM   3088 O  O   . GLY A 1 405 ? 14.338  -4.119  -1.837  1.00 97.61 405 A 1 
ATOM   3089 N  N   . LEU A 1 406 ? 15.184  -2.205  -2.646  1.00 98.40 406 A 1 
ATOM   3090 C  CA  . LEU A 1 406 ? 14.442  -1.317  -1.758  1.00 98.55 406 A 1 
ATOM   3091 C  C   . LEU A 1 406 ? 13.467  -0.450  -2.550  1.00 98.59 406 A 1 
ATOM   3092 O  O   . LEU A 1 406 ? 13.805  0.075   -3.616  1.00 98.24 406 A 1 
ATOM   3093 C  CB  . LEU A 1 406 ? 15.409  -0.444  -0.946  1.00 98.45 406 A 1 
ATOM   3094 C  CG  . LEU A 1 406 ? 16.459  -1.206  -0.111  1.00 98.00 406 A 1 
ATOM   3095 C  CD1 . LEU A 1 406 ? 17.342  -0.183  0.582   1.00 97.07 406 A 1 
ATOM   3096 C  CD2 . LEU A 1 406 ? 15.829  -2.111  0.941   1.00 96.73 406 A 1 
ATOM   3097 N  N   . THR A 1 407 ? 12.263  -0.269  -2.016  1.00 98.47 407 A 1 
ATOM   3098 C  CA  . THR A 1 407 ? 11.286  0.671   -2.559  1.00 98.36 407 A 1 
ATOM   3099 C  C   . THR A 1 407 ? 10.361  1.196   -1.465  1.00 98.40 407 A 1 
ATOM   3100 O  O   . THR A 1 407 ? 10.327  0.667   -0.359  1.00 97.83 407 A 1 
ATOM   3101 C  CB  . THR A 1 407 ? 10.501  0.033   -3.722  1.00 97.44 407 A 1 
ATOM   3102 O  OG1 . THR A 1 407 ? 9.870   1.047   -4.468  1.00 91.74 407 A 1 
ATOM   3103 C  CG2 . THR A 1 407 ? 9.433   -0.969  -3.301  1.00 91.55 407 A 1 
ATOM   3104 N  N   . GLU A 1 408 ? 9.611   2.241   -1.774  1.00 98.26 408 A 1 
ATOM   3105 C  CA  . GLU A 1 408 ? 8.529   2.743   -0.944  1.00 98.44 408 A 1 
ATOM   3106 C  C   . GLU A 1 408 ? 7.189   2.401   -1.602  1.00 98.21 408 A 1 
ATOM   3107 O  O   . GLU A 1 408 ? 6.838   2.961   -2.641  1.00 97.85 408 A 1 
ATOM   3108 C  CB  . GLU A 1 408 ? 8.687   4.256   -0.737  1.00 98.49 408 A 1 
ATOM   3109 C  CG  . GLU A 1 408 ? 9.807   4.613   0.250   1.00 97.84 408 A 1 
ATOM   3110 C  CD  . GLU A 1 408 ? 9.419   4.338   1.709   1.00 98.36 408 A 1 
ATOM   3111 O  OE1 . GLU A 1 408 ? 10.200  3.706   2.429   1.00 96.51 408 A 1 
ATOM   3112 O  OE2 . GLU A 1 408 ? 8.324   4.775   2.133   1.00 97.30 408 A 1 
ATOM   3113 N  N   . ALA A 1 409 ? 6.446   1.484   -0.987  1.00 97.36 409 A 1 
ATOM   3114 C  CA  . ALA A 1 409 ? 5.040   1.252   -1.285  1.00 97.10 409 A 1 
ATOM   3115 C  C   . ALA A 1 409 ? 4.176   2.374   -0.675  1.00 97.54 409 A 1 
ATOM   3116 O  O   . ALA A 1 409 ? 4.662   3.152   0.157   1.00 97.17 409 A 1 
ATOM   3117 C  CB  . ALA A 1 409 ? 4.659   -0.132  -0.748  1.00 95.94 409 A 1 
ATOM   3118 N  N   . ALA A 1 410 ? 2.893   2.445   -1.010  1.00 96.79 410 A 1 
ATOM   3119 C  CA  . ALA A 1 410 ? 1.970   3.416   -0.409  1.00 97.06 410 A 1 
ATOM   3120 C  C   . ALA A 1 410 ? 2.047   3.416   1.130   1.00 97.75 410 A 1 
ATOM   3121 O  O   . ALA A 1 410 ? 2.171   4.468   1.763   1.00 97.54 410 A 1 
ATOM   3122 C  CB  . ALA A 1 410 ? 0.546   3.095   -0.876  1.00 96.04 410 A 1 
ATOM   3123 N  N   . ARG A 1 411 ? 2.092   2.211   1.726   1.00 96.18 411 A 1 
ATOM   3124 C  CA  . ARG A 1 411 ? 2.115   1.959   3.180   1.00 95.89 411 A 1 
ATOM   3125 C  C   . ARG A 1 411 ? 3.478   2.146   3.845   1.00 96.53 411 A 1 
ATOM   3126 O  O   . ARG A 1 411 ? 3.548   2.178   5.071   1.00 95.78 411 A 1 
ATOM   3127 C  CB  . ARG A 1 411 ? 1.570   0.548   3.429   1.00 94.05 411 A 1 
ATOM   3128 C  CG  . ARG A 1 411 ? 0.083   0.471   3.052   1.00 91.42 411 A 1 
ATOM   3129 C  CD  . ARG A 1 411 ? -0.434  -0.958  3.055   1.00 86.80 411 A 1 
ATOM   3130 N  NE  . ARG A 1 411 ? -1.865  -0.971  2.667   1.00 83.58 411 A 1 
ATOM   3131 C  CZ  . ARG A 1 411 ? -2.347  -0.733  1.450   1.00 80.42 411 A 1 
ATOM   3132 N  NH1 . ARG A 1 411 ? -1.601  -0.726  0.392   1.00 69.16 411 A 1 
ATOM   3133 N  NH2 . ARG A 1 411 ? -3.595  -0.453  1.288   1.00 76.37 411 A 1 
ATOM   3134 N  N   . GLY A 1 412 ? 4.566   2.259   3.060   1.00 97.19 412 A 1 
ATOM   3135 C  CA  . GLY A 1 412 ? 5.910   2.513   3.567   1.00 97.24 412 A 1 
ATOM   3136 C  C   . GLY A 1 412 ? 7.015   1.660   2.952   1.00 97.21 412 A 1 
ATOM   3137 O  O   . GLY A 1 412 ? 6.887   1.143   1.840   1.00 96.75 412 A 1 
ATOM   3138 N  N   . SER A 1 413 ? 8.113   1.530   3.705   1.00 97.42 413 A 1 
ATOM   3139 C  CA  . SER A 1 413 ? 9.352   0.885   3.283   1.00 97.59 413 A 1 
ATOM   3140 C  C   . SER A 1 413 ? 9.188   -0.619  3.033   1.00 96.84 413 A 1 
ATOM   3141 O  O   . SER A 1 413 ? 8.827   -1.373  3.939   1.00 96.12 413 A 1 
ATOM   3142 C  CB  . SER A 1 413 ? 10.421  1.118   4.348   1.00 97.89 413 A 1 
ATOM   3143 O  OG  . SER A 1 413 ? 10.627  2.503   4.533   1.00 96.62 413 A 1 
ATOM   3144 N  N   . LEU A 1 414 ? 9.503   -1.047  1.808   1.00 97.23 414 A 1 
ATOM   3145 C  CA  . LEU A 1 414 ? 9.504   -2.431  1.359   1.00 96.91 414 A 1 
ATOM   3146 C  C   . LEU A 1 414 ? 10.906  -2.817  0.887   1.00 97.30 414 A 1 
ATOM   3147 O  O   . LEU A 1 414 ? 11.492  -2.138  0.039   1.00 97.12 414 A 1 
ATOM   3148 C  CB  . LEU A 1 414 ? 8.450   -2.584  0.248   1.00 95.98 414 A 1 
ATOM   3149 C  CG  . LEU A 1 414 ? 8.468   -3.938  -0.486  1.00 95.20 414 A 1 
ATOM   3150 C  CD1 . LEU A 1 414 ? 8.107   -5.099  0.438   1.00 94.26 414 A 1 
ATOM   3151 C  CD2 . LEU A 1 414 ? 7.460   -3.906  -1.629  1.00 93.82 414 A 1 
ATOM   3152 N  N   . GLY A 1 415 ? 11.436  -3.926  1.420   1.00 96.78 415 A 1 
ATOM   3153 C  CA  . GLY A 1 415 ? 12.734  -4.459  1.041   1.00 96.54 415 A 1 
ATOM   3154 C  C   . GLY A 1 415 ? 12.673  -5.938  0.692   1.00 96.07 415 A 1 
ATOM   3155 O  O   . GLY A 1 415 ? 12.013  -6.713  1.380   1.00 95.19 415 A 1 
ATOM   3156 N  N   . HIS A 1 416 ? 13.401  -6.318  -0.365  1.00 96.70 416 A 1 
ATOM   3157 C  CA  . HIS A 1 416 ? 13.663  -7.699  -0.747  1.00 96.99 416 A 1 
ATOM   3158 C  C   . HIS A 1 416 ? 15.162  -7.964  -0.656  1.00 97.58 416 A 1 
ATOM   3159 O  O   . HIS A 1 416 ? 15.963  -7.190  -1.193  1.00 97.31 416 A 1 
ATOM   3160 C  CB  . HIS A 1 416 ? 13.167  -7.973  -2.179  1.00 96.31 416 A 1 
ATOM   3161 C  CG  . HIS A 1 416 ? 11.682  -8.024  -2.382  1.00 95.87 416 A 1 
ATOM   3162 N  ND1 . HIS A 1 416 ? 11.054  -8.682  -3.434  1.00 91.82 416 A 1 
ATOM   3163 C  CD2 . HIS A 1 416 ? 10.694  -7.459  -1.630  1.00 92.34 416 A 1 
ATOM   3164 C  CE1 . HIS A 1 416 ? 9.729   -8.501  -3.297  1.00 91.83 416 A 1 
ATOM   3165 N  NE2 . HIS A 1 416 ? 9.479   -7.768  -2.216  1.00 92.26 416 A 1 
ATOM   3166 N  N   . TRP A 1 417 ? 15.547  -9.056  -0.012  1.00 97.10 417 A 1 
ATOM   3167 C  CA  . TRP A 1 417 ? 16.915  -9.557  0.045   1.00 97.53 417 A 1 
ATOM   3168 C  C   . TRP A 1 417 ? 16.958  -10.928 -0.612  1.00 97.25 417 A 1 
ATOM   3169 O  O   . TRP A 1 417 ? 16.231  -11.831 -0.196  1.00 96.56 417 A 1 
ATOM   3170 C  CB  . TRP A 1 417 ? 17.419  -9.620  1.483   1.00 97.70 417 A 1 
ATOM   3171 C  CG  . TRP A 1 417 ? 17.632  -8.288  2.138   1.00 97.76 417 A 1 
ATOM   3172 C  CD1 . TRP A 1 417 ? 18.826  -7.669  2.287   1.00 96.75 417 A 1 
ATOM   3173 C  CD2 . TRP A 1 417 ? 16.636  -7.382  2.709   1.00 97.63 417 A 1 
ATOM   3174 N  NE1 . TRP A 1 417 ? 18.646  -6.447  2.916   1.00 96.79 417 A 1 
ATOM   3175 C  CE2 . TRP A 1 417 ? 17.323  -6.228  3.180   1.00 97.44 417 A 1 
ATOM   3176 C  CE3 . TRP A 1 417 ? 15.241  -7.430  2.860   1.00 97.37 417 A 1 
ATOM   3177 C  CZ2 . TRP A 1 417 ? 16.627  -5.148  3.779   1.00 97.03 417 A 1 
ATOM   3178 C  CZ3 . TRP A 1 417 ? 14.554  -6.340  3.459   1.00 96.13 417 A 1 
ATOM   3179 C  CH2 . TRP A 1 417 ? 15.247  -5.219  3.899   1.00 96.29 417 A 1 
ATOM   3180 N  N   . VAL A 1 418 ? 17.805  -11.101 -1.623  1.00 97.65 418 A 1 
ATOM   3181 C  CA  . VAL A 1 418 ? 17.988  -12.364 -2.332  1.00 97.93 418 A 1 
ATOM   3182 C  C   . VAL A 1 418 ? 19.436  -12.808 -2.243  1.00 98.12 418 A 1 
ATOM   3183 O  O   . VAL A 1 418 ? 20.343  -11.997 -2.370  1.00 98.08 418 A 1 
ATOM   3184 C  CB  . VAL A 1 418 ? 17.479  -12.261 -3.786  1.00 97.78 418 A 1 
ATOM   3185 C  CG1 . VAL A 1 418 ? 18.283  -11.291 -4.670  1.00 96.71 418 A 1 
ATOM   3186 C  CG2 . VAL A 1 418 ? 17.441  -13.629 -4.466  1.00 96.00 418 A 1 
ATOM   3187 N  N   . SER A 1 419 ? 19.656  -14.113 -2.034  1.00 98.04 419 A 1 
ATOM   3188 C  CA  . SER A 1 419 ? 20.940  -14.768 -2.261  1.00 97.97 419 A 1 
ATOM   3189 C  C   . SER A 1 419 ? 20.779  -15.903 -3.255  1.00 98.07 419 A 1 
ATOM   3190 O  O   . SER A 1 419 ? 19.776  -16.615 -3.248  1.00 97.51 419 A 1 
ATOM   3191 C  CB  . SER A 1 419 ? 21.597  -15.234 -0.959  1.00 96.99 419 A 1 
ATOM   3192 O  OG  . SER A 1 419 ? 20.771  -16.129 -0.246  1.00 81.60 419 A 1 
ATOM   3193 N  N   . VAL A 1 420 ? 21.753  -16.042 -4.145  1.00 98.20 420 A 1 
ATOM   3194 C  CA  . VAL A 1 420 ? 21.762  -17.023 -5.224  1.00 98.33 420 A 1 
ATOM   3195 C  C   . VAL A 1 420 ? 23.017  -17.880 -5.110  1.00 98.36 420 A 1 
ATOM   3196 O  O   . VAL A 1 420 ? 24.122  -17.370 -4.919  1.00 97.86 420 A 1 
ATOM   3197 C  CB  . VAL A 1 420 ? 21.656  -16.331 -6.598  1.00 98.05 420 A 1 
ATOM   3198 C  CG1 . VAL A 1 420 ? 21.714  -17.330 -7.762  1.00 96.46 420 A 1 
ATOM   3199 C  CG2 . VAL A 1 420 ? 20.320  -15.578 -6.714  1.00 96.49 420 A 1 
ATOM   3200 N  N   . ARG A 1 421 ? 22.823  -19.191 -5.255  1.00 98.24 421 A 1 
ATOM   3201 C  CA  . ARG A 1 421 ? 23.872  -20.211 -5.353  1.00 98.17 421 A 1 
ATOM   3202 C  C   . ARG A 1 421 ? 23.537  -21.193 -6.459  1.00 98.28 421 A 1 
ATOM   3203 O  O   . ARG A 1 421 ? 22.384  -21.594 -6.606  1.00 97.15 421 A 1 
ATOM   3204 C  CB  . ARG A 1 421 ? 24.007  -20.961 -4.021  1.00 97.01 421 A 1 
ATOM   3205 C  CG  . ARG A 1 421 ? 25.103  -20.361 -3.140  1.00 86.24 421 A 1 
ATOM   3206 C  CD  . ARG A 1 421 ? 25.211  -21.166 -1.866  1.00 84.02 421 A 1 
ATOM   3207 N  NE  . ARG A 1 421 ? 26.325  -20.720 -1.027  1.00 72.86 421 A 1 
ATOM   3208 C  CZ  . ARG A 1 421 ? 26.389  -20.843 0.287   1.00 65.59 421 A 1 
ATOM   3209 N  NH1 . ARG A 1 421 ? 25.411  -21.382 0.961   1.00 59.59 421 A 1 
ATOM   3210 N  NH2 . ARG A 1 421 ? 27.432  -20.425 0.934   1.00 56.41 421 A 1 
ATOM   3211 N  N   . ASP A 1 422 ? 24.544  -21.570 -7.241  1.00 97.89 422 A 1 
ATOM   3212 C  CA  . ASP A 1 422 ? 24.413  -22.515 -8.360  1.00 97.97 422 A 1 
ATOM   3213 C  C   . ASP A 1 422 ? 23.238  -22.169 -9.301  1.00 98.13 422 A 1 
ATOM   3214 O  O   . ASP A 1 422 ? 22.446  -23.011 -9.716  1.00 96.49 422 A 1 
ATOM   3215 C  CB  . ASP A 1 422 ? 24.401  -23.965 -7.841  1.00 97.28 422 A 1 
ATOM   3216 C  CG  . ASP A 1 422 ? 25.666  -24.336 -7.066  1.00 93.81 422 A 1 
ATOM   3217 O  OD1 . ASP A 1 422 ? 26.755  -23.840 -7.440  1.00 87.27 422 A 1 
ATOM   3218 O  OD2 . ASP A 1 422 ? 25.552  -25.112 -6.089  1.00 86.11 422 A 1 
ATOM   3219 N  N   . GLY A 1 423 ? 23.087  -20.870 -9.594  1.00 97.89 423 A 1 
ATOM   3220 C  CA  . GLY A 1 423 ? 22.033  -20.326 -10.459 1.00 97.87 423 A 1 
ATOM   3221 C  C   . GLY A 1 423 ? 20.616  -20.352 -9.870  1.00 98.12 423 A 1 
ATOM   3222 O  O   . GLY A 1 423 ? 19.659  -20.075 -10.590 1.00 96.98 423 A 1 
ATOM   3223 N  N   . ARG A 1 424 ? 20.463  -20.684 -8.587  1.00 98.17 424 A 1 
ATOM   3224 C  CA  . ARG A 1 424 ? 19.169  -20.794 -7.915  1.00 98.21 424 A 1 
ATOM   3225 C  C   . ARG A 1 424 ? 19.118  -19.953 -6.644  1.00 98.36 424 A 1 
ATOM   3226 O  O   . ARG A 1 424 ? 20.141  -19.696 -6.015  1.00 97.56 424 A 1 
ATOM   3227 C  CB  . ARG A 1 424 ? 18.840  -22.252 -7.613  1.00 97.73 424 A 1 
ATOM   3228 C  CG  . ARG A 1 424 ? 18.752  -23.098 -8.894  1.00 94.92 424 A 1 
ATOM   3229 C  CD  . ARG A 1 424 ? 17.753  -24.204 -8.728  1.00 89.49 424 A 1 
ATOM   3230 N  NE  . ARG A 1 424 ? 17.628  -25.027 -9.945  1.00 83.63 424 A 1 
ATOM   3231 C  CZ  . ARG A 1 424 ? 16.553  -25.680 -10.332 1.00 77.25 424 A 1 
ATOM   3232 N  NH1 . ARG A 1 424 ? 15.453  -25.690 -9.632  1.00 68.31 424 A 1 
ATOM   3233 N  NH2 . ARG A 1 424 ? 16.563  -26.354 -11.449 1.00 72.59 424 A 1 
ATOM   3234 N  N   . ILE A 1 425 ? 17.913  -19.583 -6.247  1.00 97.65 425 A 1 
ATOM   3235 C  CA  . ILE A 1 425 ? 17.677  -18.867 -4.998  1.00 97.33 425 A 1 
ATOM   3236 C  C   . ILE A 1 425 ? 18.048  -19.780 -3.812  1.00 97.10 425 A 1 
ATOM   3237 O  O   . ILE A 1 425 ? 17.465  -20.853 -3.646  1.00 96.01 425 A 1 
ATOM   3238 C  CB  . ILE A 1 425 ? 16.218  -18.366 -4.927  1.00 96.99 425 A 1 
ATOM   3239 C  CG1 . ILE A 1 425 ? 15.949  -17.327 -6.047  1.00 96.14 425 A 1 
ATOM   3240 C  CG2 . ILE A 1 425 ? 15.918  -17.751 -3.549  1.00 96.24 425 A 1 
ATOM   3241 C  CD1 . ILE A 1 425 ? 14.481  -16.922 -6.210  1.00 95.17 425 A 1 
ATOM   3242 N  N   . ASP A 1 426 ? 19.003  -19.334 -3.012  1.00 97.15 426 A 1 
ATOM   3243 C  CA  . ASP A 1 426 ? 19.439  -19.980 -1.768  1.00 96.47 426 A 1 
ATOM   3244 C  C   . ASP A 1 426 ? 18.689  -19.408 -0.553  1.00 96.44 426 A 1 
ATOM   3245 O  O   . ASP A 1 426 ? 18.341  -20.128 0.374   1.00 94.65 426 A 1 
ATOM   3246 C  CB  . ASP A 1 426 ? 20.962  -19.770 -1.630  1.00 94.47 426 A 1 
ATOM   3247 C  CG  . ASP A 1 426 ? 21.633  -20.539 -0.491  1.00 89.50 426 A 1 
ATOM   3248 O  OD1 . ASP A 1 426 ? 21.291  -21.726 -0.282  1.00 82.08 426 A 1 
ATOM   3249 O  OD2 . ASP A 1 426 ? 22.591  -19.986 0.104   1.00 81.86 426 A 1 
ATOM   3250 N  N   . ASN A 1 427 ? 18.382  -18.111 -0.590  1.00 95.86 427 A 1 
ATOM   3251 C  CA  . ASN A 1 427 ? 17.538  -17.446 0.389   1.00 95.86 427 A 1 
ATOM   3252 C  C   . ASN A 1 427 ? 16.787  -16.273 -0.250  1.00 96.12 427 A 1 
ATOM   3253 O  O   . ASN A 1 427 ? 17.322  -15.569 -1.107  1.00 95.71 427 A 1 
ATOM   3254 C  CB  . ASN A 1 427 ? 18.418  -16.991 1.571   1.00 94.75 427 A 1 
ATOM   3255 C  CG  . ASN A 1 427 ? 17.608  -16.542 2.767   1.00 92.66 427 A 1 
ATOM   3256 O  OD1 . ASN A 1 427 ? 16.454  -16.866 2.940   1.00 85.32 427 A 1 
ATOM   3257 N  ND2 . ASN A 1 427 ? 18.208  -15.769 3.648   1.00 83.94 427 A 1 
ATOM   3258 N  N   . TYR A 1 428 ? 15.546  -16.051 0.190   1.00 95.34 428 A 1 
ATOM   3259 C  CA  . TYR A 1 428 ? 14.753  -14.887 -0.181  1.00 94.79 428 A 1 
ATOM   3260 C  C   . TYR A 1 428 ? 14.008  -14.383 1.050   1.00 93.89 428 A 1 
ATOM   3261 O  O   . TYR A 1 428 ? 13.320  -15.157 1.711   1.00 92.24 428 A 1 
ATOM   3262 C  CB  . TYR A 1 428 ? 13.794  -15.243 -1.310  1.00 94.66 428 A 1 
ATOM   3263 C  CG  . TYR A 1 428 ? 13.373  -14.038 -2.127  1.00 95.50 428 A 1 
ATOM   3264 C  CD1 . TYR A 1 428 ? 12.369  -13.160 -1.671  1.00 95.06 428 A 1 
ATOM   3265 C  CD2 . TYR A 1 428 ? 14.015  -13.780 -3.354  1.00 95.17 428 A 1 
ATOM   3266 C  CE1 . TYR A 1 428 ? 12.007  -12.043 -2.433  1.00 95.00 428 A 1 
ATOM   3267 C  CE2 . TYR A 1 428 ? 13.651  -12.671 -4.128  1.00 94.99 428 A 1 
ATOM   3268 C  CZ  . TYR A 1 428 ? 12.646  -11.801 -3.667  1.00 95.39 428 A 1 
ATOM   3269 O  OH  . TYR A 1 428 ? 12.304  -10.715 -4.424  1.00 95.00 428 A 1 
ATOM   3270 N  N   . GLN A 1 429 ? 14.149  -13.105 1.375   1.00 93.51 429 A 1 
ATOM   3271 C  CA  . GLN A 1 429 ? 13.488  -12.500 2.522   1.00 93.20 429 A 1 
ATOM   3272 C  C   . GLN A 1 429 ? 12.824  -11.181 2.120   1.00 93.80 429 A 1 
ATOM   3273 O  O   . GLN A 1 429 ? 13.392  -10.395 1.359   1.00 93.58 429 A 1 
ATOM   3274 C  CB  . GLN A 1 429 ? 14.484  -12.282 3.668   1.00 91.89 429 A 1 
ATOM   3275 C  CG  . GLN A 1 429 ? 15.011  -13.591 4.268   1.00 86.50 429 A 1 
ATOM   3276 C  CD  . GLN A 1 429 ? 13.958  -14.343 5.089   1.00 85.85 429 A 1 
ATOM   3277 O  OE1 . GLN A 1 429 ? 13.315  -13.796 5.970   1.00 78.62 429 A 1 
ATOM   3278 N  NE2 . GLN A 1 429 ? 13.772  -15.614 4.857   1.00 75.54 429 A 1 
ATOM   3279 N  N   . ILE A 1 430 ? 11.639  -10.941 2.670   1.00 92.86 430 A 1 
ATOM   3280 C  CA  . ILE A 1 430 ? 10.862  -9.727  2.460   1.00 92.26 430 A 1 
ATOM   3281 C  C   . ILE A 1 430 ? 10.589  -9.077  3.811   1.00 92.21 430 A 1 
ATOM   3282 O  O   . ILE A 1 430 ? 10.026  -9.696  4.709   1.00 91.42 430 A 1 
ATOM   3283 C  CB  . ILE A 1 430 ? 9.564   -10.017 1.680   1.00 90.86 430 A 1 
ATOM   3284 C  CG1 . ILE A 1 430 ? 9.886   -10.697 0.328   1.00 89.59 430 A 1 
ATOM   3285 C  CG2 . ILE A 1 430 ? 8.768   -8.714  1.485   1.00 89.59 430 A 1 
ATOM   3286 C  CD1 . ILE A 1 430 ? 8.660   -10.992 -0.538  1.00 86.76 430 A 1 
ATOM   3287 N  N   . VAL A 1 431 ? 10.928  -7.802  3.925   1.00 93.73 431 A 1 
ATOM   3288 C  CA  . VAL A 1 431 ? 10.470  -6.946  5.025   1.00 93.91 431 A 1 
ATOM   3289 C  C   . VAL A 1 431 ? 9.529   -5.906  4.439   1.00 94.16 431 A 1 
ATOM   3290 O  O   . VAL A 1 431 ? 9.949   -4.967  3.756   1.00 93.77 431 A 1 
ATOM   3291 C  CB  . VAL A 1 431 ? 11.629  -6.314  5.813   1.00 93.88 431 A 1 
ATOM   3292 C  CG1 . VAL A 1 431 ? 11.090  -5.601  7.055   1.00 92.13 431 A 1 
ATOM   3293 C  CG2 . VAL A 1 431 ? 12.622  -7.374  6.291   1.00 92.35 431 A 1 
ATOM   3294 N  N   . ALA A 1 432 ? 8.225   -6.092  4.683   1.00 92.77 432 A 1 
ATOM   3295 C  CA  . ALA A 1 432 ? 7.172   -5.249  4.158   1.00 92.38 432 A 1 
ATOM   3296 C  C   . ALA A 1 432 ? 6.833   -4.084  5.113   1.00 93.49 432 A 1 
ATOM   3297 O  O   . ALA A 1 432 ? 7.127   -4.159  6.302   1.00 93.31 432 A 1 
ATOM   3298 C  CB  . ALA A 1 432 ? 5.955   -6.136  3.852   1.00 90.26 432 A 1 
ATOM   3299 N  N   . PRO A 1 433 ? 6.163   -3.023  4.630   1.00 93.42 433 A 1 
ATOM   3300 C  CA  . PRO A 1 433 ? 5.737   -1.911  5.488   1.00 93.91 433 A 1 
ATOM   3301 C  C   . PRO A 1 433 ? 4.866   -2.357  6.665   1.00 94.48 433 A 1 
ATOM   3302 O  O   . PRO A 1 433 ? 5.026   -1.887  7.790   1.00 94.04 433 A 1 
ATOM   3303 C  CB  . PRO A 1 433 ? 4.951   -0.965  4.572   1.00 93.58 433 A 1 
ATOM   3304 C  CG  . PRO A 1 433 ? 5.409   -1.332  3.167   1.00 92.28 433 A 1 
ATOM   3305 C  CD  . PRO A 1 433 ? 5.798   -2.799  3.250   1.00 94.22 433 A 1 
ATOM   3306 N  N   . THR A 1 434 ? 3.977   -3.310  6.413   1.00 91.30 434 A 1 
ATOM   3307 C  CA  . THR A 1 434 ? 3.111   -3.893  7.437   1.00 90.72 434 A 1 
ATOM   3308 C  C   . THR A 1 434 ? 3.911   -4.649  8.498   1.00 92.00 434 A 1 
ATOM   3309 O  O   . THR A 1 434 ? 3.541   -4.602  9.658   1.00 91.44 434 A 1 
ATOM   3310 C  CB  . THR A 1 434 ? 2.061   -4.823  6.808   1.00 88.25 434 A 1 
ATOM   3311 O  OG1 . THR A 1 434 ? 1.508   -4.219  5.660   1.00 79.45 434 A 1 
ATOM   3312 C  CG2 . THR A 1 434 ? 0.903   -5.121  7.758   1.00 75.27 434 A 1 
ATOM   3313 N  N   . SER A 1 435 ? 5.046   -5.254  8.157   1.00 92.66 435 A 1 
ATOM   3314 C  CA  . SER A 1 435 ? 5.933   -5.890  9.137   1.00 92.62 435 A 1 
ATOM   3315 C  C   . SER A 1 435 ? 6.478   -4.863  10.133  1.00 94.03 435 A 1 
ATOM   3316 O  O   . SER A 1 435 ? 6.538   -5.154  11.324  1.00 93.68 435 A 1 
ATOM   3317 C  CB  . SER A 1 435 ? 7.124   -6.596  8.472   1.00 91.06 435 A 1 
ATOM   3318 O  OG  . SER A 1 435 ? 6.755   -7.357  7.350   1.00 82.47 435 A 1 
ATOM   3319 N  N   . TRP A 1 436 ? 6.837   -3.652  9.665   1.00 94.80 436 A 1 
ATOM   3320 C  CA  . TRP A 1 436 ? 7.307   -2.568  10.529  1.00 95.72 436 A 1 
ATOM   3321 C  C   . TRP A 1 436 ? 6.184   -2.012  11.412  1.00 95.76 436 A 1 
ATOM   3322 O  O   . TRP A 1 436 ? 6.329   -1.966  12.635  1.00 95.29 436 A 1 
ATOM   3323 C  CB  . TRP A 1 436 ? 7.919   -1.451  9.669   1.00 96.44 436 A 1 
ATOM   3324 C  CG  . TRP A 1 436 ? 9.238   -1.782  9.045   1.00 96.97 436 A 1 
ATOM   3325 C  CD1 . TRP A 1 436 ? 9.435   -2.126  7.752   1.00 96.14 436 A 1 
ATOM   3326 C  CD2 . TRP A 1 436 ? 10.547  -1.795  9.685   1.00 97.10 436 A 1 
ATOM   3327 N  NE1 . TRP A 1 436 ? 10.788  -2.349  7.536   1.00 96.59 436 A 1 
ATOM   3328 C  CE2 . TRP A 1 436 ? 11.506  -2.158  8.701   1.00 97.14 436 A 1 
ATOM   3329 C  CE3 . TRP A 1 436 ? 11.006  -1.526  10.994  1.00 97.35 436 A 1 
ATOM   3330 C  CZ2 . TRP A 1 436 ? 12.889  -2.254  9.001   1.00 97.33 436 A 1 
ATOM   3331 C  CZ3 . TRP A 1 436 ? 12.388  -1.632  11.291  1.00 96.64 436 A 1 
ATOM   3332 C  CH2 . TRP A 1 436 ? 13.308  -1.989  10.305  1.00 96.81 436 A 1 
ATOM   3333 N  N   . ASN A 1 437 ? 5.075   -1.603  10.812  1.00 95.68 437 A 1 
ATOM   3334 C  CA  . ASN A 1 437 ? 4.003   -0.909  11.528  1.00 95.90 437 A 1 
ATOM   3335 C  C   . ASN A 1 437 ? 3.219   -1.841  12.461  1.00 95.82 437 A 1 
ATOM   3336 O  O   . ASN A 1 437 ? 2.975   -1.489  13.612  1.00 95.43 437 A 1 
ATOM   3337 C  CB  . ASN A 1 437 ? 3.087   -0.210  10.507  1.00 96.31 437 A 1 
ATOM   3338 C  CG  . ASN A 1 437 ? 3.750   0.972   9.819   1.00 96.55 437 A 1 
ATOM   3339 O  OD1 . ASN A 1 437 ? 4.717   1.550   10.284  1.00 93.84 437 A 1 
ATOM   3340 N  ND2 . ASN A 1 437 ? 3.220   1.386   8.696   1.00 93.39 437 A 1 
ATOM   3341 N  N   . PHE A 1 438 ? 2.861   -3.035  11.990  1.00 94.76 438 A 1 
ATOM   3342 C  CA  . PHE A 1 438 ? 2.120   -4.063  12.721  1.00 94.23 438 A 1 
ATOM   3343 C  C   . PHE A 1 438 ? 3.058   -5.114  13.325  1.00 94.51 438 A 1 
ATOM   3344 O  O   . PHE A 1 438 ? 2.683   -6.269  13.511  1.00 93.83 438 A 1 
ATOM   3345 C  CB  . PHE A 1 438 ? 1.032   -4.678  11.822  1.00 93.24 438 A 1 
ATOM   3346 C  CG  . PHE A 1 438 ? -0.061  -3.708  11.437  1.00 92.46 438 A 1 
ATOM   3347 C  CD1 . PHE A 1 438 ? -1.315  -3.771  12.084  1.00 90.37 438 A 1 
ATOM   3348 C  CD2 . PHE A 1 438 ? 0.158   -2.714  10.473  1.00 90.15 438 A 1 
ATOM   3349 C  CE1 . PHE A 1 438 ? -2.330  -2.859  11.781  1.00 88.59 438 A 1 
ATOM   3350 C  CE2 . PHE A 1 438 ? -0.851  -1.783  10.165  1.00 88.21 438 A 1 
ATOM   3351 C  CZ  . PHE A 1 438 ? -2.086  -1.861  10.827  1.00 88.66 438 A 1 
ATOM   3352 N  N   . SER A 1 439 ? 4.290   -4.720  13.645  1.00 94.50 439 A 1 
ATOM   3353 C  CA  . SER A 1 439 ? 5.252   -5.571  14.332  1.00 95.34 439 A 1 
ATOM   3354 C  C   . SER A 1 439 ? 4.678   -6.092  15.653  1.00 95.80 439 A 1 
ATOM   3355 O  O   . SER A 1 439 ? 4.076   -5.321  16.406  1.00 95.88 439 A 1 
ATOM   3356 C  CB  . SER A 1 439 ? 6.523   -4.765  14.618  1.00 95.57 439 A 1 
ATOM   3357 O  OG  . SER A 1 439 ? 7.421   -5.499  15.424  1.00 94.58 439 A 1 
ATOM   3358 N  N   . PRO A 1 440 ? 4.919   -7.370  15.989  1.00 95.37 440 A 1 
ATOM   3359 C  CA  . PRO A 1 440 ? 4.699   -7.865  17.336  1.00 95.86 440 A 1 
ATOM   3360 C  C   . PRO A 1 440 ? 5.784   -7.368  18.293  1.00 96.71 440 A 1 
ATOM   3361 O  O   . PRO A 1 440 ? 6.674   -6.583  17.927  1.00 96.70 440 A 1 
ATOM   3362 C  CB  . PRO A 1 440 ? 4.697   -9.382  17.176  1.00 94.81 440 A 1 
ATOM   3363 C  CG  . PRO A 1 440 ? 5.746   -9.604  16.092  1.00 93.98 440 A 1 
ATOM   3364 C  CD  . PRO A 1 440 ? 5.522   -8.413  15.170  1.00 94.73 440 A 1 
ATOM   3365 N  N   . ARG A 1 441 ? 5.719   -7.835  19.537  1.00 96.92 441 A 1 
ATOM   3366 C  CA  . ARG A 1 441 ? 6.779   -7.620  20.530  1.00 97.11 441 A 1 
ATOM   3367 C  C   . ARG A 1 441 ? 8.052   -8.356  20.139  1.00 97.00 441 A 1 
ATOM   3368 O  O   . ARG A 1 441 ? 7.999   -9.478  19.636  1.00 95.98 441 A 1 
ATOM   3369 C  CB  . ARG A 1 441 ? 6.295   -8.053  21.921  1.00 96.68 441 A 1 
ATOM   3370 C  CG  . ARG A 1 441 ? 5.256   -7.068  22.481  1.00 94.02 441 A 1 
ATOM   3371 C  CD  . ARG A 1 441 ? 4.660   -7.574  23.800  1.00 92.77 441 A 1 
ATOM   3372 N  NE  . ARG A 1 441 ? 3.800   -6.569  24.432  1.00 90.98 441 A 1 
ATOM   3373 C  CZ  . ARG A 1 441 ? 2.613   -6.164  24.000  1.00 91.93 441 A 1 
ATOM   3374 N  NH1 . ARG A 1 441 ? 2.010   -6.711  22.980  1.00 82.07 441 A 1 
ATOM   3375 N  NH2 . ARG A 1 441 ? 2.003   -5.171  24.579  1.00 87.07 441 A 1 
ATOM   3376 N  N   . ASP A 1 442 ? 9.195   -7.719  20.414  1.00 96.62 442 A 1 
ATOM   3377 C  CA  . ASP A 1 442 ? 10.511  -8.344  20.322  1.00 96.69 442 A 1 
ATOM   3378 C  C   . ASP A 1 442 ? 10.867  -9.124  21.600  1.00 96.73 442 A 1 
ATOM   3379 O  O   . ASP A 1 442 ? 10.086  -9.192  22.563  1.00 95.94 442 A 1 
ATOM   3380 C  CB  . ASP A 1 442 ? 11.558  -7.269  19.960  1.00 96.23 442 A 1 
ATOM   3381 C  CG  . ASP A 1 442 ? 11.685  -6.125  20.970  1.00 96.76 442 A 1 
ATOM   3382 O  OD1 . ASP A 1 442 ? 11.459  -6.345  22.176  1.00 94.47 442 A 1 
ATOM   3383 O  OD2 . ASP A 1 442 ? 11.997  -4.996  20.526  1.00 93.95 442 A 1 
ATOM   3384 N  N   . ILE A 1 443 ? 12.064  -9.707  21.638  1.00 96.35 443 A 1 
ATOM   3385 C  CA  . ILE A 1 443 ? 12.573  -10.477 22.784  1.00 95.77 443 A 1 
ATOM   3386 C  C   . ILE A 1 443 ? 12.661  -9.646  24.076  1.00 96.03 443 A 1 
ATOM   3387 O  O   . ILE A 1 443 ? 12.546  -10.200 25.171  1.00 94.98 443 A 1 
ATOM   3388 C  CB  . ILE A 1 443 ? 13.934  -11.109 22.409  1.00 94.49 443 A 1 
ATOM   3389 C  CG1 . ILE A 1 443 ? 14.327  -12.202 23.428  1.00 88.29 443 A 1 
ATOM   3390 C  CG2 . ILE A 1 443 ? 15.040  -10.044 22.276  1.00 86.34 443 A 1 
ATOM   3391 C  CD1 . ILE A 1 443 ? 15.488  -13.096 22.967  1.00 80.42 443 A 1 
ATOM   3392 N  N   . ALA A 1 444 ? 12.815  -8.329  23.958  1.00 96.48 444 A 1 
ATOM   3393 C  CA  . ALA A 1 444 ? 12.815  -7.417  25.098  1.00 96.23 444 A 1 
ATOM   3394 C  C   . ALA A 1 444 ? 11.385  -7.079  25.591  1.00 96.67 444 A 1 
ATOM   3395 O  O   . ALA A 1 444 ? 11.221  -6.377  26.586  1.00 95.50 444 A 1 
ATOM   3396 C  CB  . ALA A 1 444 ? 13.620  -6.166  24.730  1.00 95.52 444 A 1 
ATOM   3397 N  N   . GLY A 1 445 ? 10.351  -7.578  24.906  1.00 96.58 445 A 1 
ATOM   3398 C  CA  . GLY A 1 445 ? 8.952   -7.270  25.179  1.00 96.64 445 A 1 
ATOM   3399 C  C   . GLY A 1 445 ? 8.516   -5.895  24.677  1.00 97.34 445 A 1 
ATOM   3400 O  O   . GLY A 1 445 ? 7.443   -5.421  25.050  1.00 96.51 445 A 1 
ATOM   3401 N  N   . GLN A 1 446 ? 9.324   -5.239  23.838  1.00 97.63 446 A 1 
ATOM   3402 C  CA  . GLN A 1 446 ? 8.997   -3.931  23.291  1.00 97.60 446 A 1 
ATOM   3403 C  C   . GLN A 1 446 ? 7.899   -4.056  22.236  1.00 97.92 446 A 1 
ATOM   3404 O  O   . GLN A 1 446 ? 8.099   -4.753  21.237  1.00 97.56 446 A 1 
ATOM   3405 C  CB  . GLN A 1 446 ? 10.269  -3.273  22.731  1.00 96.73 446 A 1 
ATOM   3406 C  CG  . GLN A 1 446 ? 10.098  -1.759  22.586  1.00 87.29 446 A 1 
ATOM   3407 C  CD  . GLN A 1 446 ? 11.337  -1.058  22.017  1.00 84.85 446 A 1 
ATOM   3408 O  OE1 . GLN A 1 446 ? 12.153  -1.613  21.335  1.00 76.53 446 A 1 
ATOM   3409 N  NE2 . GLN A 1 446 ? 11.511  0.213   22.269  1.00 73.11 446 A 1 
ATOM   3410 N  N   . PRO A 1 447 ? 6.733   -3.391  22.416  1.00 98.22 447 A 1 
ATOM   3411 C  CA  . PRO A 1 447 ? 5.624   -3.496  21.473  1.00 98.35 447 A 1 
ATOM   3412 C  C   . PRO A 1 447 ? 5.982   -2.870  20.118  1.00 98.41 447 A 1 
ATOM   3413 O  O   . PRO A 1 447 ? 6.809   -1.958  20.025  1.00 97.98 447 A 1 
ATOM   3414 C  CB  . PRO A 1 447 ? 4.443   -2.794  22.148  1.00 97.82 447 A 1 
ATOM   3415 C  CG  . PRO A 1 447 ? 5.110   -1.787  23.080  1.00 95.80 447 A 1 
ATOM   3416 C  CD  . PRO A 1 447 ? 6.385   -2.507  23.518  1.00 97.64 447 A 1 
ATOM   3417 N  N   . GLY A 1 448 ? 5.333   -3.342  19.061  1.00 98.03 448 A 1 
ATOM   3418 C  CA  . GLY A 1 448 ? 5.383   -2.747  17.735  1.00 97.97 448 A 1 
ATOM   3419 C  C   . GLY A 1 448 ? 4.716   -1.373  17.666  1.00 98.13 448 A 1 
ATOM   3420 O  O   . GLY A 1 448 ? 4.095   -0.912  18.627  1.00 97.76 448 A 1 
ATOM   3421 N  N   . ALA A 1 449 ? 4.831   -0.691  16.515  1.00 98.28 449 A 1 
ATOM   3422 C  CA  . ALA A 1 449 ? 4.344   0.674   16.364  1.00 98.35 449 A 1 
ATOM   3423 C  C   . ALA A 1 449 ? 2.826   0.793   16.597  1.00 98.30 449 A 1 
ATOM   3424 O  O   . ALA A 1 449 ? 2.398   1.661   17.360  1.00 97.92 449 A 1 
ATOM   3425 C  CB  . ALA A 1 449 ? 4.739   1.192   14.976  1.00 98.22 449 A 1 
ATOM   3426 N  N   . VAL A 1 450 ? 2.009   -0.091  16.015  1.00 97.28 450 A 1 
ATOM   3427 C  CA  . VAL A 1 450 ? 0.553   -0.102  16.218  1.00 96.86 450 A 1 
ATOM   3428 C  C   . VAL A 1 450 ? 0.190   -0.556  17.627  1.00 97.05 450 A 1 
ATOM   3429 O  O   . VAL A 1 450 ? -0.646  0.078   18.263  1.00 96.88 450 A 1 
ATOM   3430 C  CB  . VAL A 1 450 ? -0.166  -0.977  15.171  1.00 95.70 450 A 1 
ATOM   3431 C  CG1 . VAL A 1 450 ? -1.657  -1.164  15.465  1.00 93.49 450 A 1 
ATOM   3432 C  CG2 . VAL A 1 450 ? -0.047  -0.333  13.793  1.00 93.48 450 A 1 
ATOM   3433 N  N   . GLU A 1 451 ? 0.843   -1.584  18.151  1.00 97.27 451 A 1 
ATOM   3434 C  CA  . GLU A 1 451 ? 0.617   -2.057  19.521  1.00 97.24 451 A 1 
ATOM   3435 C  C   . GLU A 1 451 ? 0.849   -0.929  20.548  1.00 97.22 451 A 1 
ATOM   3436 O  O   . GLU A 1 451 ? 0.058   -0.757  21.472  1.00 96.97 451 A 1 
ATOM   3437 C  CB  . GLU A 1 451 ? 1.551   -3.229  19.852  1.00 97.05 451 A 1 
ATOM   3438 C  CG  . GLU A 1 451 ? 1.266   -4.517  19.078  1.00 96.64 451 A 1 
ATOM   3439 C  CD  . GLU A 1 451 ? 2.123   -5.699  19.561  1.00 96.82 451 A 1 
ATOM   3440 O  OE1 . GLU A 1 451 ? 1.692   -6.869  19.392  1.00 94.96 451 A 1 
ATOM   3441 O  OE2 . GLU A 1 451 ? 3.204   -5.477  20.164  1.00 95.34 451 A 1 
ATOM   3442 N  N   . LYS A 1 452 ? 1.910   -0.126  20.351  1.00 98.23 452 A 1 
ATOM   3443 C  CA  . LYS A 1 452 ? 2.216   1.049   21.161  1.00 98.11 452 A 1 
ATOM   3444 C  C   . LYS A 1 452 ? 1.199   2.176   20.956  1.00 98.25 452 A 1 
ATOM   3445 O  O   . LYS A 1 452 ? 0.785   2.811   21.915  1.00 97.90 452 A 1 
ATOM   3446 C  CB  . LYS A 1 452 ? 3.626   1.537   20.820  1.00 97.63 452 A 1 
ATOM   3447 C  CG  . LYS A 1 452 ? 4.155   2.628   21.760  1.00 92.53 452 A 1 
ATOM   3448 C  CD  . LYS A 1 452 ? 5.020   2.043   22.873  1.00 82.84 452 A 1 
ATOM   3449 C  CE  . LYS A 1 452 ? 5.437   3.113   23.864  1.00 76.67 452 A 1 
ATOM   3450 N  NZ  . LYS A 1 452 ? 6.103   2.490   25.039  1.00 65.79 452 A 1 
ATOM   3451 N  N   . ALA A 1 453 ? 0.795   2.429   19.709  1.00 98.22 453 A 1 
ATOM   3452 C  CA  . ALA A 1 453 ? -0.140  3.495   19.358  1.00 98.31 453 A 1 
ATOM   3453 C  C   . ALA A 1 453 ? -1.550  3.279   19.940  1.00 98.21 453 A 1 
ATOM   3454 O  O   . ALA A 1 453 ? -2.278  4.245   20.147  1.00 97.82 453 A 1 
ATOM   3455 C  CB  . ALA A 1 453 ? -0.189  3.600   17.832  1.00 98.36 453 A 1 
ATOM   3456 N  N   . LEU A 1 454 ? -1.922  2.033   20.213  1.00 97.67 454 A 1 
ATOM   3457 C  CA  . LEU A 1 454 ? -3.206  1.692   20.828  1.00 97.07 454 A 1 
ATOM   3458 C  C   . LEU A 1 454 ? -3.212  1.909   22.349  1.00 97.03 454 A 1 
ATOM   3459 O  O   . LEU A 1 454 ? -4.287  2.096   22.922  1.00 96.46 454 A 1 
ATOM   3460 C  CB  . LEU A 1 454 ? -3.556  0.241   20.465  1.00 96.10 454 A 1 
ATOM   3461 C  CG  . LEU A 1 454 ? -3.946  0.053   18.982  1.00 94.98 454 A 1 
ATOM   3462 C  CD1 . LEU A 1 454 ? -4.033  -1.433  18.639  1.00 93.62 454 A 1 
ATOM   3463 C  CD2 . LEU A 1 454 ? -5.305  0.683   18.668  1.00 93.18 454 A 1 
ATOM   3464 N  N   . GLU A 1 455 ? -2.051  1.940   23.004  1.00 97.69 455 A 1 
ATOM   3465 C  CA  . GLU A 1 455 ? -1.957  2.213   24.440  1.00 97.77 455 A 1 
ATOM   3466 C  C   . GLU A 1 455 ? -2.554  3.588   24.779  1.00 97.61 455 A 1 
ATOM   3467 O  O   . GLU A 1 455 ? -2.231  4.614   24.184  1.00 97.17 455 A 1 
ATOM   3468 C  CB  . GLU A 1 455 ? -0.502  2.114   24.949  1.00 97.58 455 A 1 
ATOM   3469 C  CG  . GLU A 1 455 ? 0.101   0.704   24.891  1.00 96.43 455 A 1 
ATOM   3470 C  CD  . GLU A 1 455 ? 1.595   0.639   25.295  1.00 96.25 455 A 1 
ATOM   3471 O  OE1 . GLU A 1 455 ? 2.188   -0.460  25.201  1.00 92.47 455 A 1 
ATOM   3472 O  OE2 . GLU A 1 455 ? 2.203   1.669   25.679  1.00 93.92 455 A 1 
ATOM   3473 N  N   . GLY A 1 456 ? -3.455  3.621   25.753  1.00 97.26 456 A 1 
ATOM   3474 C  CA  . GLY A 1 456 ? -4.144  4.831   26.186  1.00 97.02 456 A 1 
ATOM   3475 C  C   . GLY A 1 456 ? -5.391  5.194   25.375  1.00 97.36 456 A 1 
ATOM   3476 O  O   . GLY A 1 456 ? -6.087  6.141   25.769  1.00 96.58 456 A 1 
ATOM   3477 N  N   . ALA A 1 457 ? -5.702  4.474   24.298  1.00 96.70 457 A 1 
ATOM   3478 C  CA  . ALA A 1 457 ? -6.918  4.710   23.523  1.00 96.65 457 A 1 
ATOM   3479 C  C   . ALA A 1 457 ? -8.171  4.546   24.403  1.00 96.57 457 A 1 
ATOM   3480 O  O   . ALA A 1 457 ? -8.257  3.586   25.169  1.00 95.95 457 A 1 
ATOM   3481 C  CB  . ALA A 1 457 ? -6.956  3.770   22.313  1.00 96.49 457 A 1 
ATOM   3482 N  N   . PRO A 1 458 ? -9.145  5.472   24.323  1.00 96.12 458 A 1 
ATOM   3483 C  CA  . PRO A 1 458 ? -10.373 5.375   25.089  1.00 95.68 458 A 1 
ATOM   3484 C  C   . PRO A 1 458 ? -11.256 4.243   24.563  1.00 95.18 458 A 1 
ATOM   3485 O  O   . PRO A 1 458 ? -11.404 4.057   23.356  1.00 94.04 458 A 1 
ATOM   3486 C  CB  . PRO A 1 458 ? -11.046 6.744   24.963  1.00 95.20 458 A 1 
ATOM   3487 C  CG  . PRO A 1 458 ? -10.553 7.249   23.604  1.00 93.93 458 A 1 
ATOM   3488 C  CD  . PRO A 1 458 ? -9.139  6.670   23.502  1.00 95.86 458 A 1 
ATOM   3489 N  N   . VAL A 1 459 ? -11.876 3.523   25.506  1.00 94.58 459 A 1 
ATOM   3490 C  CA  . VAL A 1 459 ? -12.908 2.511   25.235  1.00 93.57 459 A 1 
ATOM   3491 C  C   . VAL A 1 459 ? -14.165 2.963   25.949  1.00 92.94 459 A 1 
ATOM   3492 O  O   . VAL A 1 459 ? -14.185 3.056   27.182  1.00 91.45 459 A 1 
ATOM   3493 C  CB  . VAL A 1 459 ? -12.452 1.113   25.700  1.00 92.29 459 A 1 
ATOM   3494 C  CG1 . VAL A 1 459 ? -13.522 0.064   25.414  1.00 89.43 459 A 1 
ATOM   3495 C  CG2 . VAL A 1 459 ? -11.156 0.694   24.988  1.00 90.28 459 A 1 
ATOM   3496 N  N   . LEU A 1 460 ? -15.210 3.290   25.190  1.00 92.32 460 A 1 
ATOM   3497 C  CA  . LEU A 1 460 ? -16.475 3.730   25.744  1.00 91.21 460 A 1 
ATOM   3498 C  C   . LEU A 1 460 ? -17.279 2.525   26.252  1.00 90.18 460 A 1 
ATOM   3499 O  O   . LEU A 1 460 ? -17.100 1.389   25.818  1.00 87.47 460 A 1 
ATOM   3500 C  CB  . LEU A 1 460 ? -17.261 4.557   24.707  1.00 90.55 460 A 1 
ATOM   3501 C  CG  . LEU A 1 460 ? -16.535 5.807   24.195  1.00 88.40 460 A 1 
ATOM   3502 C  CD1 . LEU A 1 460 ? -17.358 6.476   23.090  1.00 84.09 460 A 1 
ATOM   3503 C  CD2 . LEU A 1 460 ? -16.318 6.852   25.300  1.00 83.35 460 A 1 
ATOM   3504 N  N   . GLN A 1 461 ? -18.169 2.779   27.199  1.00 88.80 461 A 1 
ATOM   3505 C  CA  . GLN A 1 461 ? -19.014 1.725   27.748  1.00 87.72 461 A 1 
ATOM   3506 C  C   . GLN A 1 461 ? -19.884 1.080   26.665  1.00 87.26 461 A 1 
ATOM   3507 O  O   . GLN A 1 461 ? -20.611 1.765   25.955  1.00 83.13 461 A 1 
ATOM   3508 C  CB  . GLN A 1 461 ? -19.889 2.281   28.880  1.00 85.67 461 A 1 
ATOM   3509 C  CG  . GLN A 1 461 ? -19.377 1.855   30.254  1.00 75.65 461 A 1 
ATOM   3510 C  CD  . GLN A 1 461 ? -20.265 2.325   31.412  1.00 67.35 461 A 1 
ATOM   3511 O  OE1 . GLN A 1 461 ? -21.182 3.107   31.260  1.00 60.40 461 A 1 
ATOM   3512 N  NE2 . GLN A 1 461 ? -20.029 1.857   32.609  1.00 58.52 461 A 1 
ATOM   3513 N  N   . GLY A 1 462 ? -19.825 -0.244  26.580  1.00 84.84 462 A 1 
ATOM   3514 C  CA  . GLY A 1 462 ? -20.596 -1.035  25.616  1.00 84.00 462 A 1 
ATOM   3515 C  C   . GLY A 1 462 ? -19.975 -1.141  24.214  1.00 85.01 462 A 1 
ATOM   3516 O  O   . GLY A 1 462 ? -20.527 -1.853  23.378  1.00 81.27 462 A 1 
ATOM   3517 N  N   . GLU A 1 463 ? -18.839 -0.495  23.957  1.00 85.95 463 A 1 
ATOM   3518 C  CA  . GLU A 1 463 ? -18.129 -0.682  22.696  1.00 86.72 463 A 1 
ATOM   3519 C  C   . GLU A 1 463 ? -17.474 -2.069  22.629  1.00 86.47 463 A 1 
ATOM   3520 O  O   . GLU A 1 463 ? -16.552 -2.387  23.381  1.00 84.32 463 A 1 
ATOM   3521 C  CB  . GLU A 1 463 ? -17.086 0.415   22.460  1.00 86.49 463 A 1 
ATOM   3522 C  CG  . GLU A 1 463 ? -17.711 1.769   22.115  1.00 85.02 463 A 1 
ATOM   3523 C  CD  . GLU A 1 463 ? -16.660 2.796   21.668  1.00 87.16 463 A 1 
ATOM   3524 O  OE1 . GLU A 1 463 ? -16.907 3.516   20.674  1.00 82.29 463 A 1 
ATOM   3525 O  OE2 . GLU A 1 463 ? -15.581 2.866   22.296  1.00 86.29 463 A 1 
ATOM   3526 N  N   . THR A 1 464 ? -17.909 -2.867  21.661  1.00 83.38 464 A 1 
ATOM   3527 C  CA  . THR A 1 464 ? -17.228 -4.116  21.277  1.00 82.28 464 A 1 
ATOM   3528 C  C   . THR A 1 464 ? -16.080 -3.863  20.301  1.00 82.80 464 A 1 
ATOM   3529 O  O   . THR A 1 464 ? -15.077 -4.569  20.322  1.00 79.89 464 A 1 
ATOM   3530 C  CB  . THR A 1 464 ? -18.209 -5.093  20.637  1.00 79.47 464 A 1 
ATOM   3531 O  OG1 . THR A 1 464 ? -18.945 -4.453  19.618  1.00 72.29 464 A 1 
ATOM   3532 C  CG2 . THR A 1 464 ? -19.214 -5.639  21.647  1.00 70.02 464 A 1 
ATOM   3533 N  N   . THR A 1 465 ? -16.218 -2.826  19.467  1.00 84.23 465 A 1 
ATOM   3534 C  CA  . THR A 1 465 ? -15.169 -2.355  18.562  1.00 84.27 465 A 1 
ATOM   3535 C  C   . THR A 1 465 ? -15.006 -0.851  18.788  1.00 86.94 465 A 1 
ATOM   3536 O  O   . THR A 1 465 ? -15.704 -0.064  18.151  1.00 86.27 465 A 1 
ATOM   3537 C  CB  . THR A 1 465 ? -15.489 -2.679  17.104  1.00 80.42 465 A 1 
ATOM   3538 O  OG1 . THR A 1 465 ? -15.898 -4.018  16.967  1.00 72.17 465 A 1 
ATOM   3539 C  CG2 . THR A 1 465 ? -14.254 -2.511  16.225  1.00 70.11 465 A 1 
ATOM   3540 N  N   . PRO A 1 466 ? -14.128 -0.439  19.719  1.00 89.89 466 A 1 
ATOM   3541 C  CA  . PRO A 1 466 ? -13.999 0.958   20.100  1.00 90.66 466 A 1 
ATOM   3542 C  C   . PRO A 1 466 ? -13.624 1.831   18.905  1.00 91.75 466 A 1 
ATOM   3543 O  O   . PRO A 1 466 ? -12.674 1.543   18.183  1.00 91.47 466 A 1 
ATOM   3544 C  CB  . PRO A 1 466 ? -12.924 1.006   21.192  1.00 89.93 466 A 1 
ATOM   3545 C  CG  . PRO A 1 466 ? -12.929 -0.408  21.758  1.00 88.46 466 A 1 
ATOM   3546 C  CD  . PRO A 1 466 ? -13.286 -1.268  20.558  1.00 89.83 466 A 1 
ATOM   3547 N  N   . VAL A 1 467 ? -14.345 2.941   18.714  1.00 92.90 467 A 1 
ATOM   3548 C  CA  . VAL A 1 467 ? -14.157 3.815   17.551  1.00 93.24 467 A 1 
ATOM   3549 C  C   . VAL A 1 467 ? -12.735 4.388   17.500  1.00 93.80 467 A 1 
ATOM   3550 O  O   . VAL A 1 467 ? -12.133 4.476   16.428  1.00 93.71 467 A 1 
ATOM   3551 C  CB  . VAL A 1 467 ? -15.229 4.919   17.533  1.00 92.51 467 A 1 
ATOM   3552 C  CG1 . VAL A 1 467 ? -15.043 5.985   18.626  1.00 85.00 467 A 1 
ATOM   3553 C  CG2 . VAL A 1 467 ? -15.287 5.592   16.167  1.00 85.69 467 A 1 
ATOM   3554 N  N   . ALA A 1 468 ? -12.147 4.697   18.654  1.00 94.88 468 A 1 
ATOM   3555 C  CA  . ALA A 1 468 ? -10.772 5.176   18.749  1.00 95.33 468 A 1 
ATOM   3556 C  C   . ALA A 1 468 ? -9.765  4.134   18.246  1.00 95.38 468 A 1 
ATOM   3557 O  O   . ALA A 1 468 ? -8.844  4.471   17.508  1.00 95.23 468 A 1 
ATOM   3558 C  CB  . ALA A 1 468 ? -10.492 5.553   20.204  1.00 95.80 468 A 1 
ATOM   3559 N  N   . VAL A 1 469 ? -9.973  2.863   18.583  1.00 94.44 469 A 1 
ATOM   3560 C  CA  . VAL A 1 469 ? -9.138  1.752   18.110  1.00 93.80 469 A 1 
ATOM   3561 C  C   . VAL A 1 469 ? -9.234  1.630   16.589  1.00 94.08 469 A 1 
ATOM   3562 O  O   . VAL A 1 469 ? -8.206  1.513   15.929  1.00 93.73 469 A 1 
ATOM   3563 C  CB  . VAL A 1 469 ? -9.540  0.436   18.805  1.00 92.87 469 A 1 
ATOM   3564 C  CG1 . VAL A 1 469 ? -8.814  -0.780  18.234  1.00 91.35 469 A 1 
ATOM   3565 C  CG2 . VAL A 1 469 ? -9.232  0.527   20.307  1.00 91.69 469 A 1 
ATOM   3566 N  N   . GLN A 1 470 ? -10.443 1.748   16.027  1.00 93.00 470 A 1 
ATOM   3567 C  CA  . GLN A 1 470 ? -10.627 1.724   14.574  1.00 92.54 470 A 1 
ATOM   3568 C  C   . GLN A 1 470 ? -9.883  2.871   13.888  1.00 93.59 470 A 1 
ATOM   3569 O  O   . GLN A 1 470 ? -9.153  2.639   12.932  1.00 93.63 470 A 1 
ATOM   3570 C  CB  . GLN A 1 470 ? -12.111 1.784   14.206  1.00 90.77 470 A 1 
ATOM   3571 C  CG  . GLN A 1 470 ? -12.839 0.492   14.568  1.00 80.26 470 A 1 
ATOM   3572 C  CD  . GLN A 1 470 ? -14.276 0.457   14.023  1.00 74.91 470 A 1 
ATOM   3573 O  OE1 . GLN A 1 470 ? -14.836 1.434   13.578  1.00 67.21 470 A 1 
ATOM   3574 N  NE2 . GLN A 1 470 ? -14.907 -0.683  14.030  1.00 63.81 470 A 1 
ATOM   3575 N  N   . HIS A 1 471 ? -10.020 4.104   14.385  1.00 95.07 471 A 1 
ATOM   3576 C  CA  . HIS A 1 471 ? -9.325  5.259   13.816  1.00 95.77 471 A 1 
ATOM   3577 C  C   . HIS A 1 471 ? -7.808  5.098   13.877  1.00 95.93 471 A 1 
ATOM   3578 O  O   . HIS A 1 471 ? -7.123  5.371   12.888  1.00 95.99 471 A 1 
ATOM   3579 C  CB  . HIS A 1 471 ? -9.744  6.541   14.533  1.00 96.07 471 A 1 
ATOM   3580 C  CG  . HIS A 1 471 ? -11.186 6.922   14.321  1.00 96.28 471 A 1 
ATOM   3581 N  ND1 . HIS A 1 471 ? -11.976 6.605   13.224  1.00 90.25 471 A 1 
ATOM   3582 C  CD2 . HIS A 1 471 ? -11.948 7.665   15.178  1.00 90.97 471 A 1 
ATOM   3583 C  CE1 . HIS A 1 471 ? -13.176 7.139   13.438  1.00 93.23 471 A 1 
ATOM   3584 N  NE2 . HIS A 1 471 ? -13.194 7.792   14.606  1.00 93.69 471 A 1 
ATOM   3585 N  N   . ILE A 1 472 ? -7.271  4.625   15.007  1.00 95.80 472 A 1 
ATOM   3586 C  CA  . ILE A 1 472 ? -5.829  4.408   15.177  1.00 96.13 472 A 1 
ATOM   3587 C  C   . ILE A 1 472 ? -5.337  3.356   14.184  1.00 95.84 472 A 1 
ATOM   3588 O  O   . ILE A 1 472 ? -4.436  3.645   13.399  1.00 95.71 472 A 1 
ATOM   3589 C  CB  . ILE A 1 472 ? -5.481  4.055   16.632  1.00 96.83 472 A 1 
ATOM   3590 C  CG1 . ILE A 1 472 ? -5.717  5.284   17.541  1.00 96.76 472 A 1 
ATOM   3591 C  CG2 . ILE A 1 472 ? -4.015  3.594   16.747  1.00 96.82 472 A 1 
ATOM   3592 C  CD1 . ILE A 1 472 ? -5.777  4.937   19.037  1.00 96.48 472 A 1 
ATOM   3593 N  N   . VAL A 1 473 ? -5.947  2.173   14.161  1.00 94.64 473 A 1 
ATOM   3594 C  CA  . VAL A 1 473 ? -5.540  1.078   13.264  1.00 93.91 473 A 1 
ATOM   3595 C  C   . VAL A 1 473 ? -5.626  1.515   11.797  1.00 94.14 473 A 1 
ATOM   3596 O  O   . VAL A 1 473 ? -4.642  1.404   11.068  1.00 93.97 473 A 1 
ATOM   3597 C  CB  . VAL A 1 473 ? -6.363  -0.186  13.535  1.00 92.62 473 A 1 
ATOM   3598 C  CG1 . VAL A 1 473 ? -6.112  -1.284  12.501  1.00 91.04 473 A 1 
ATOM   3599 C  CG2 . VAL A 1 473 ? -6.008  -0.765  14.910  1.00 91.17 473 A 1 
ATOM   3600 N  N   . ARG A 1 474 ? -6.759  2.104   11.377  1.00 93.99 474 A 1 
ATOM   3601 C  CA  . ARG A 1 474 ? -6.957  2.571   9.998   1.00 93.64 474 A 1 
ATOM   3602 C  C   . ARG A 1 474 ? -6.020  3.717   9.612   1.00 94.49 474 A 1 
ATOM   3603 O  O   . ARG A 1 474 ? -5.651  3.825   8.452   1.00 94.36 474 A 1 
ATOM   3604 C  CB  . ARG A 1 474 ? -8.430  2.956   9.772   1.00 92.24 474 A 1 
ATOM   3605 C  CG  . ARG A 1 474 ? -9.321  1.708   9.706   1.00 87.73 474 A 1 
ATOM   3606 C  CD  . ARG A 1 474 ? -10.779 2.083   9.493   1.00 82.28 474 A 1 
ATOM   3607 N  NE  . ARG A 1 474 ? -11.619 0.878   9.322   1.00 79.03 474 A 1 
ATOM   3608 C  CZ  . ARG A 1 474 ? -12.892 0.748   9.644   1.00 75.51 474 A 1 
ATOM   3609 N  NH1 . ARG A 1 474 ? -13.579 1.702   10.173  1.00 67.73 474 A 1 
ATOM   3610 N  NH2 . ARG A 1 474 ? -13.523 -0.351  9.435   1.00 71.36 474 A 1 
ATOM   3611 N  N   . SER A 1 475 ? -5.564  4.524   10.563  1.00 95.74 475 A 1 
ATOM   3612 C  CA  . SER A 1 475 ? -4.607  5.602   10.276  1.00 96.52 475 A 1 
ATOM   3613 C  C   . SER A 1 475 ? -3.246  5.104   9.784   1.00 96.84 475 A 1 
ATOM   3614 O  O   . SER A 1 475 ? -2.561  5.843   9.079   1.00 96.73 475 A 1 
ATOM   3615 C  CB  . SER A 1 475 ? -4.427  6.523   11.482  1.00 96.93 475 A 1 
ATOM   3616 O  OG  . SER A 1 475 ? -3.536  5.999   12.442  1.00 96.61 475 A 1 
ATOM   3617 N  N   . PHE A 1 476 ? -2.870  3.852   10.084  1.00 95.76 476 A 1 
ATOM   3618 C  CA  . PHE A 1 476 ? -1.654  3.226   9.565   1.00 95.25 476 A 1 
ATOM   3619 C  C   . PHE A 1 476 ? -1.805  2.672   8.138   1.00 93.64 476 A 1 
ATOM   3620 O  O   . PHE A 1 476 ? -0.838  2.150   7.601   1.00 91.12 476 A 1 
ATOM   3621 C  CB  . PHE A 1 476 ? -1.178  2.127   10.525  1.00 95.82 476 A 1 
ATOM   3622 C  CG  . PHE A 1 476 ? -0.556  2.657   11.792  1.00 96.71 476 A 1 
ATOM   3623 C  CD1 . PHE A 1 476 ? 0.836   2.876   11.863  1.00 96.31 476 A 1 
ATOM   3624 C  CD2 . PHE A 1 476 ? -1.342  2.921   12.928  1.00 96.35 476 A 1 
ATOM   3625 C  CE1 . PHE A 1 476 ? 1.433   3.339   13.045  1.00 96.34 476 A 1 
ATOM   3626 C  CE2 . PHE A 1 476 ? -0.750  3.386   14.118  1.00 96.47 476 A 1 
ATOM   3627 C  CZ  . PHE A 1 476 ? 0.632   3.590   14.174  1.00 96.99 476 A 1 
ATOM   3628 N  N   . ASP A 1 477 ? -2.986  2.805   7.530   1.00 93.98 477 A 1 
ATOM   3629 C  CA  . ASP A 1 477 ? -3.319  2.210   6.233   1.00 92.87 477 A 1 
ATOM   3630 C  C   . ASP A 1 477 ? -2.949  0.716   6.186   1.00 91.89 477 A 1 
ATOM   3631 O  O   . ASP A 1 477 ? -2.085  0.304   5.407   1.00 88.31 477 A 1 
ATOM   3632 C  CB  . ASP A 1 477 ? -2.731  3.045   5.079   1.00 91.76 477 A 1 
ATOM   3633 C  CG  . ASP A 1 477 ? -3.127  2.518   3.695   1.00 89.97 477 A 1 
ATOM   3634 O  OD1 . ASP A 1 477 ? -4.133  1.785   3.586   1.00 86.57 477 A 1 
ATOM   3635 O  OD2 . ASP A 1 477 ? -2.396  2.826   2.725   1.00 85.91 477 A 1 
ATOM   3636 N  N   . PRO A 1 478 ? -3.552  -0.115  7.072   1.00 87.47 478 A 1 
ATOM   3637 C  CA  . PRO A 1 478 ? -3.280  -1.534  7.034   1.00 84.46 478 A 1 
ATOM   3638 C  C   . PRO A 1 478 ? -3.614  -2.066  5.647   1.00 82.76 478 A 1 
ATOM   3639 O  O   . PRO A 1 478 ? -4.655  -1.753  5.071   1.00 74.97 478 A 1 
ATOM   3640 C  CB  . PRO A 1 478 ? -4.144  -2.170  8.124   1.00 81.06 478 A 1 
ATOM   3641 C  CG  . PRO A 1 478 ? -5.282  -1.183  8.307   1.00 81.44 478 A 1 
ATOM   3642 C  CD  . PRO A 1 478 ? -4.623  0.170   8.003   1.00 84.72 478 A 1 
ATOM   3643 N  N   . CYS A 1 479 ? -2.735  -2.893  5.118   1.00 74.29 479 A 1 
ATOM   3644 C  CA  . CYS A 1 479 ? -3.017  -3.609  3.879   1.00 71.42 479 A 1 
ATOM   3645 C  C   . CYS A 1 479 ? -4.213  -4.570  4.049   1.00 69.44 479 A 1 
ATOM   3646 O  O   . CYS A 1 479 ? -4.876  -4.925  3.087   1.00 65.09 479 A 1 
ATOM   3647 C  CB  . CYS A 1 479 ? -1.710  -4.293  3.456   1.00 68.35 479 A 1 
ATOM   3648 S  SG  . CYS A 1 479 ? -1.573  -4.666  1.699   1.00 62.81 479 A 1 
ATOM   3649 N  N   . MET A 1 480 ? -4.507  -4.888  5.310   1.00 63.51 480 A 1 
ATOM   3650 C  CA  . MET A 1 480 ? -5.579  -5.735  5.822   1.00 60.63 480 A 1 
ATOM   3651 C  C   . MET A 1 480 ? -6.658  -4.843  6.447   1.00 60.23 480 A 1 
ATOM   3652 O  O   . MET A 1 480 ? -6.813  -4.772  7.667   1.00 55.57 480 A 1 
ATOM   3653 C  CB  . MET A 1 480 ? -4.937  -6.672  6.866   1.00 55.15 480 A 1 
ATOM   3654 C  CG  . MET A 1 480 ? -3.754  -7.458  6.302   1.00 51.48 480 A 1 
ATOM   3655 S  SD  . MET A 1 480 ? -2.805  -8.417  7.505   1.00 47.36 480 A 1 
ATOM   3656 C  CE  . MET A 1 480 ? -2.103  -7.105  8.501   1.00 42.88 480 A 1 
ATOM   3657 N  N   . VAL A 1 481 ? -7.339  -4.039  5.634   1.00 57.95 481 A 1 
ATOM   3658 C  CA  . VAL A 1 481 ? -8.249  -3.019  6.173   1.00 55.56 481 A 1 
ATOM   3659 C  C   . VAL A 1 481 ? -9.515  -3.659  6.709   1.00 55.89 481 A 1 
ATOM   3660 O  O   . VAL A 1 481 ? -10.182 -4.449  6.053   1.00 51.45 481 A 1 
ATOM   3661 C  CB  . VAL A 1 481 ? -8.585  -1.920  5.160   1.00 50.38 481 A 1 
ATOM   3662 C  CG1 . VAL A 1 481 ? -9.513  -0.865  5.770   1.00 45.69 481 A 1 
ATOM   3663 C  CG2 . VAL A 1 481 ? -7.321  -1.195  4.690   1.00 45.89 481 A 1 
ATOM   3664 N  N   . CYS A 1 482 ? -9.899  -3.217  7.893   1.00 51.39 482 A 1 
ATOM   3665 C  CA  . CYS A 1 482 ? -11.217 -3.473  8.446   1.00 49.11 482 A 1 
ATOM   3666 C  C   . CYS A 1 482 ? -12.310 -2.882  7.555   1.00 48.16 482 A 1 
ATOM   3667 O  O   . CYS A 1 482 ? -12.414 -1.666  7.455   1.00 44.44 482 A 1 
ATOM   3668 C  CB  . CYS A 1 482 ? -11.241 -2.799  9.819   1.00 45.88 482 A 1 
ATOM   3669 S  SG  . CYS A 1 482 ? -12.814 -2.983  10.654  1.00 42.35 482 A 1 
ATOM   3670 N  N   . THR A 1 483 ? -13.144 -3.715  6.975   1.00 46.44 483 A 1 
ATOM   3671 C  CA  . THR A 1 483 ? -14.339 -3.265  6.247   1.00 43.68 483 A 1 
ATOM   3672 C  C   . THR A 1 483 ? -15.574 -3.195  7.121   1.00 42.35 483 A 1 
ATOM   3673 O  O   . THR A 1 483 ? -16.672 -3.142  6.589   1.00 39.62 483 A 1 
ATOM   3674 C  CB  . THR A 1 483 ? -14.655 -4.147  5.041   1.00 40.02 483 A 1 
ATOM   3675 O  OG1 . THR A 1 483 ? -14.918 -5.450  5.469   1.00 37.30 483 A 1 
ATOM   3676 C  CG2 . THR A 1 483 ? -13.524 -4.147  4.020   1.00 36.62 483 A 1 
ATOM   3677 N  N   . VAL A 1 484 ? -15.431 -3.234  8.451   1.00 43.44 484 A 1 
ATOM   3678 C  CA  . VAL A 1 484 ? -16.602 -3.116  9.328   1.00 41.56 484 A 1 
ATOM   3679 C  C   . VAL A 1 484 ? -17.176 -1.714  9.150   1.00 41.97 484 A 1 
ATOM   3680 O  O   . VAL A 1 484 ? -16.693 -0.745  9.732   1.00 38.73 484 A 1 
ATOM   3681 C  CB  . VAL A 1 484 ? -16.322 -3.443  10.799  1.00 36.99 484 A 1 
ATOM   3682 C  CG1 . VAL A 1 484 ? -17.612 -3.418  11.622  1.00 33.05 484 A 1 
ATOM   3683 C  CG2 . VAL A 1 484 ? -15.733 -4.854  10.947  1.00 34.53 484 A 1 
ATOM   3684 N  N   . HIS A 1 485 ? -18.165 -1.630  8.300   1.00 42.80 485 A 1 
ATOM   3685 C  CA  . HIS A 1 485 ? -19.148 -0.560  8.254   1.00 38.55 485 A 1 
ATOM   3686 C  C   . HIS A 1 485 ? -20.140 -0.732  9.404   1.00 34.93 485 A 1 
ATOM   3687 O  O   . HIS A 1 485 ? -20.510 -1.871  9.717   1.00 31.31 485 A 1 
ATOM   3688 C  CB  . HIS A 1 485 ? -19.831 -0.542  6.883   1.00 35.46 485 A 1 
ATOM   3689 C  CG  . HIS A 1 485 ? -18.915 -0.128  5.758   1.00 33.47 485 A 1 
ATOM   3690 N  ND1 . HIS A 1 485 ? -18.243 1.070   5.683   1.00 30.27 485 A 1 
ATOM   3691 C  CD2 . HIS A 1 485 ? -18.572 -0.833  4.642   1.00 30.59 485 A 1 
ATOM   3692 C  CE1 . HIS A 1 485 ? -17.511 1.079   4.553   1.00 30.25 485 A 1 
ATOM   3693 N  NE2 . HIS A 1 485 ? -17.705 -0.067  3.899   1.00 32.95 485 A 1 
ATOM   3694 O  OXT . HIS A 1 485 ? -20.519 0.335   9.993   1.00 29.98 485 A 1 
ATOM   3695 N  N   . CYS B 2 1   ? -1.090  -9.589  2.997   1.00 61.41 1   B 1 
ATOM   3696 C  CA  . CYS B 2 1   ? -2.084  -8.781  2.275   1.00 63.72 1   B 1 
ATOM   3697 C  C   . CYS B 2 1   ? -2.313  -9.396  0.912   1.00 67.04 1   B 1 
ATOM   3698 O  O   . CYS B 2 1   ? -1.852  -8.870  -0.093  1.00 64.10 1   B 1 
ATOM   3699 C  CB  . CYS B 2 1   ? -1.591  -7.346  2.122   1.00 59.66 1   B 1 
ATOM   3700 S  SG  . CYS B 2 1   ? -0.788  -6.807  3.631   1.00 56.64 1   B 1 
ATOM   3701 N  N   . ILE B 2 2   ? -2.933  -10.546 0.908   1.00 69.70 2   B 1 
ATOM   3702 C  CA  . ILE B 2 2   ? -3.087  -11.349 -0.290  1.00 71.94 2   B 1 
ATOM   3703 C  C   . ILE B 2 2   ? -4.362  -10.884 -0.995  1.00 75.14 2   B 1 
ATOM   3704 O  O   . ILE B 2 2   ? -5.377  -10.660 -0.356  1.00 73.47 2   B 1 
ATOM   3705 C  CB  . ILE B 2 2   ? -3.069  -12.839 0.090   1.00 67.59 2   B 1 
ATOM   3706 C  CG1 . ILE B 2 2   ? -1.681  -13.201 0.675   1.00 61.52 2   B 1 
ATOM   3707 C  CG2 . ILE B 2 2   ? -3.393  -13.705 -1.120  1.00 58.77 2   B 1 
ATOM   3708 C  CD1 . ILE B 2 2   ? -1.530  -14.656 1.111   1.00 53.34 2   B 1 
ATOM   3709 N  N   . GLY B 2 3   ? -4.303  -10.688 -2.305  1.00 77.03 3   B 1 
ATOM   3710 C  CA  . GLY B 2 3   ? -5.527  -10.546 -3.072  1.00 78.23 3   B 1 
ATOM   3711 C  C   . GLY B 2 3   ? -5.965  -11.925 -3.548  1.00 80.51 3   B 1 
ATOM   3712 O  O   . GLY B 2 3   ? -5.206  -12.590 -4.254  1.00 79.94 3   B 1 
ATOM   3713 N  N   . VAL B 2 4   ? -7.153  -12.364 -3.168  1.00 84.55 4   B 1 
ATOM   3714 C  CA  . VAL B 2 4   ? -7.639  -13.692 -3.528  1.00 85.79 4   B 1 
ATOM   3715 C  C   . VAL B 2 4   ? -8.572  -13.585 -4.734  1.00 88.36 4   B 1 
ATOM   3716 O  O   . VAL B 2 4   ? -9.565  -12.862 -4.682  1.00 88.58 4   B 1 
ATOM   3717 C  CB  . VAL B 2 4   ? -8.309  -14.425 -2.350  1.00 82.76 4   B 1 
ATOM   3718 C  CG1 . VAL B 2 4   ? -8.522  -15.882 -2.722  1.00 75.90 4   B 1 
ATOM   3719 C  CG2 . VAL B 2 4   ? -7.435  -14.386 -1.098  1.00 75.04 4   B 1 
ATOM   3720 N  N   . PRO B 2 5   ? -8.289  -14.283 -5.840  1.00 89.46 5   B 1 
ATOM   3721 C  CA  . PRO B 2 5   ? -9.202  -14.325 -6.965  1.00 90.50 5   B 1 
ATOM   3722 C  C   . PRO B 2 5   ? -10.518 -14.999 -6.582  1.00 91.60 5   B 1 
ATOM   3723 O  O   . PRO B 2 5   ? -10.532 -16.054 -5.954  1.00 91.01 5   B 1 
ATOM   3724 C  CB  . PRO B 2 5   ? -8.494  -15.099 -8.070  1.00 89.40 5   B 1 
ATOM   3725 C  CG  . PRO B 2 5   ? -7.029  -15.008 -7.682  1.00 86.71 5   B 1 
ATOM   3726 C  CD  . PRO B 2 5   ? -7.074  -14.986 -6.158  1.00 88.47 5   B 1 
ATOM   3727 N  N   . GLY B 2 6   ? -11.620 -14.406 -7.020  1.00 92.75 6   B 1 
ATOM   3728 C  CA  . GLY B 2 6   ? -12.940 -14.985 -6.850  1.00 93.42 6   B 1 
ATOM   3729 C  C   . GLY B 2 6   ? -13.841 -14.691 -8.044  1.00 94.96 6   B 1 
ATOM   3730 O  O   . GLY B 2 6   ? -13.703 -13.664 -8.708  1.00 94.90 6   B 1 
ATOM   3731 N  N   . GLN B 2 7   ? -14.780 -15.596 -8.316  1.00 95.93 7   B 1 
ATOM   3732 C  CA  . GLN B 2 7   ? -15.750 -15.422 -9.391  1.00 96.92 7   B 1 
ATOM   3733 C  C   . GLN B 2 7   ? -17.066 -14.885 -8.839  1.00 97.19 7   B 1 
ATOM   3734 O  O   . GLN B 2 7   ? -17.661 -15.481 -7.936  1.00 96.73 7   B 1 
ATOM   3735 C  CB  . GLN B 2 7   ? -15.938 -16.736 -10.147 1.00 96.89 7   B 1 
ATOM   3736 C  CG  . GLN B 2 7   ? -16.654 -16.490 -11.485 1.00 96.02 7   B 1 
ATOM   3737 C  CD  . GLN B 2 7   ? -16.902 -17.762 -12.281 1.00 95.63 7   B 1 
ATOM   3738 O  OE1 . GLN B 2 7   ? -17.067 -18.851 -11.750 1.00 91.01 7   B 1 
ATOM   3739 N  NE2 . GLN B 2 7   ? -16.976 -17.661 -13.591 1.00 89.10 7   B 1 
ATOM   3740 N  N   . ILE B 2 8   ? -17.558 -13.792 -9.394  1.00 97.15 8   B 1 
ATOM   3741 C  CA  . ILE B 2 8   ? -18.838 -13.207 -9.004  1.00 97.58 8   B 1 
ATOM   3742 C  C   . ILE B 2 8   ? -19.977 -14.175 -9.377  1.00 97.60 8   B 1 
ATOM   3743 O  O   . ILE B 2 8   ? -20.150 -14.512 -10.549 1.00 97.00 8   B 1 
ATOM   3744 C  CB  . ILE B 2 8   ? -19.043 -11.818 -9.630  1.00 97.36 8   B 1 
ATOM   3745 C  CG1 . ILE B 2 8   ? -17.918 -10.849 -9.196  1.00 96.30 8   B 1 
ATOM   3746 C  CG2 . ILE B 2 8   ? -20.415 -11.260 -9.220  1.00 96.26 8   B 1 
ATOM   3747 C  CD1 . ILE B 2 8   ? -17.952 -9.487  -9.909  1.00 94.33 8   B 1 
ATOM   3748 N  N   . ARG B 2 9   ? -20.776 -14.583 -8.374  1.00 97.41 9   B 1 
ATOM   3749 C  CA  . ARG B 2 9   ? -21.922 -15.490 -8.559  1.00 97.50 9   B 1 
ATOM   3750 C  C   . ARG B 2 9   ? -23.243 -14.738 -8.636  1.00 97.85 9   B 1 
ATOM   3751 O  O   . ARG B 2 9   ? -24.058 -14.999 -9.519  1.00 96.65 9   B 1 
ATOM   3752 C  CB  . ARG B 2 9   ? -21.957 -16.520 -7.421  1.00 96.71 9   B 1 
ATOM   3753 C  CG  . ARG B 2 9   ? -20.768 -17.496 -7.415  1.00 92.56 9   B 1 
ATOM   3754 C  CD  . ARG B 2 9   ? -20.744 -18.369 -8.680  1.00 87.50 9   B 1 
ATOM   3755 N  NE  . ARG B 2 9   ? -19.759 -19.454 -8.543  1.00 80.84 9   B 1 
ATOM   3756 C  CZ  . ARG B 2 9   ? -19.501 -20.421 -9.399  1.00 74.69 9   B 1 
ATOM   3757 N  NH1 . ARG B 2 9   ? -20.113 -20.503 -10.541 1.00 66.89 9   B 1 
ATOM   3758 N  NH2 . ARG B 2 9   ? -18.608 -21.315 -9.099  1.00 67.85 9   B 1 
ATOM   3759 N  N   . THR B 2 10  ? -23.458 -13.816 -7.704  1.00 97.36 10  B 1 
ATOM   3760 C  CA  . THR B 2 10  ? -24.680 -13.010 -7.628  1.00 97.30 10  B 1 
ATOM   3761 C  C   . THR B 2 10  ? -24.329 -11.577 -7.258  1.00 97.50 10  B 1 
ATOM   3762 O  O   . THR B 2 10  ? -23.378 -11.377 -6.506  1.00 96.63 10  B 1 
ATOM   3763 C  CB  . THR B 2 10  ? -25.685 -13.564 -6.599  1.00 96.12 10  B 1 
ATOM   3764 O  OG1 . THR B 2 10  ? -25.082 -13.719 -5.332  1.00 88.85 10  B 1 
ATOM   3765 C  CG2 . THR B 2 10  ? -26.242 -14.924 -6.999  1.00 88.02 10  B 1 
ATOM   3766 N  N   . ILE B 2 11  ? -25.116 -10.620 -7.753  1.00 96.91 11  B 1 
ATOM   3767 C  CA  . ILE B 2 11  ? -24.955 -9.199  -7.437  1.00 97.06 11  B 1 
ATOM   3768 C  C   . ILE B 2 11  ? -26.296 -8.677  -6.922  1.00 96.80 11  B 1 
ATOM   3769 O  O   . ILE B 2 11  ? -27.330 -8.917  -7.552  1.00 95.55 11  B 1 
ATOM   3770 C  CB  . ILE B 2 11  ? -24.467 -8.399  -8.668  1.00 96.67 11  B 1 
ATOM   3771 C  CG1 . ILE B 2 11  ? -23.108 -8.940  -9.171  1.00 95.06 11  B 1 
ATOM   3772 C  CG2 . ILE B 2 11  ? -24.367 -6.905  -8.331  1.00 94.77 11  B 1 
ATOM   3773 C  CD1 . ILE B 2 11  ? -22.595 -8.276  -10.452 1.00 93.78 11  B 1 
ATOM   3774 N  N   . ASP B 2 12  ? -26.255 -7.938  -5.809  1.00 95.80 12  B 1 
ATOM   3775 C  CA  . ASP B 2 12  ? -27.375 -7.178  -5.269  1.00 95.00 12  B 1 
ATOM   3776 C  C   . ASP B 2 12  ? -26.901 -5.754  -4.944  1.00 94.53 12  B 1 
ATOM   3777 O  O   . ASP B 2 12  ? -26.165 -5.508  -3.982  1.00 91.83 12  B 1 
ATOM   3778 C  CB  . ASP B 2 12  ? -27.977 -7.891  -4.056  1.00 93.76 12  B 1 
ATOM   3779 C  CG  . ASP B 2 12  ? -29.279 -7.233  -3.582  1.00 87.73 12  B 1 
ATOM   3780 O  OD1 . ASP B 2 12  ? -29.820 -6.382  -4.335  1.00 81.94 12  B 1 
ATOM   3781 O  OD2 . ASP B 2 12  ? -29.754 -7.608  -2.492  1.00 80.37 12  B 1 
ATOM   3782 N  N   . GLY B 2 13  ? -27.238 -4.809  -5.809  1.00 92.57 13  B 1 
ATOM   3783 C  CA  . GLY B 2 13  ? -26.698 -3.458  -5.760  1.00 91.11 13  B 1 
ATOM   3784 C  C   . GLY B 2 13  ? -25.172 -3.434  -5.938  1.00 91.45 13  B 1 
ATOM   3785 O  O   . GLY B 2 13  ? -24.665 -3.793  -6.995  1.00 88.91 13  B 1 
ATOM   3786 N  N   . ASN B 2 14  ? -24.452 -2.985  -4.905  1.00 90.38 14  B 1 
ATOM   3787 C  CA  . ASN B 2 14  ? -22.986 -3.000  -4.862  1.00 89.49 14  B 1 
ATOM   3788 C  C   . ASN B 2 14  ? -22.427 -4.205  -4.090  1.00 90.69 14  B 1 
ATOM   3789 O  O   . ASN B 2 14  ? -21.218 -4.396  -4.081  1.00 89.06 14  B 1 
ATOM   3790 C  CB  . ASN B 2 14  ? -22.469 -1.692  -4.256  1.00 86.14 14  B 1 
ATOM   3791 C  CG  . ASN B 2 14  ? -22.517 -0.515  -5.215  1.00 79.50 14  B 1 
ATOM   3792 O  OD1 . ASN B 2 14  ? -22.810 -0.598  -6.391  1.00 70.07 14  B 1 
ATOM   3793 N  ND2 . ASN B 2 14  ? -22.196 0.668   -4.719  1.00 68.82 14  B 1 
ATOM   3794 N  N   . GLN B 2 15  ? -23.269 -5.002  -3.450  1.00 92.27 15  B 1 
ATOM   3795 C  CA  . GLN B 2 15  ? -22.859 -6.222  -2.772  1.00 92.74 15  B 1 
ATOM   3796 C  C   . GLN B 2 15  ? -22.910 -7.395  -3.749  1.00 94.25 15  B 1 
ATOM   3797 O  O   . GLN B 2 15  ? -23.852 -7.540  -4.529  1.00 93.93 15  B 1 
ATOM   3798 C  CB  . GLN B 2 15  ? -23.759 -6.465  -1.548  1.00 90.80 15  B 1 
ATOM   3799 C  CG  . GLN B 2 15  ? -23.478 -5.459  -0.407  1.00 84.95 15  B 1 
ATOM   3800 C  CD  . GLN B 2 15  ? -22.184 -5.765  0.346   1.00 80.44 15  B 1 
ATOM   3801 O  OE1 . GLN B 2 15  ? -21.763 -6.904  0.474   1.00 71.61 15  B 1 
ATOM   3802 N  NE2 . GLN B 2 15  ? -21.509 -4.772  0.883   1.00 67.95 15  B 1 
ATOM   3803 N  N   . ALA B 2 16  ? -21.907 -8.253  -3.689  1.00 95.51 16  B 1 
ATOM   3804 C  CA  . ALA B 2 16  ? -21.863 -9.471  -4.469  1.00 95.79 16  B 1 
ATOM   3805 C  C   . ALA B 2 16  ? -21.549 -10.672 -3.589  1.00 95.80 16  B 1 
ATOM   3806 O  O   . ALA B 2 16  ? -20.768 -10.577 -2.644  1.00 94.84 16  B 1 
ATOM   3807 C  CB  . ALA B 2 16  ? -20.839 -9.326  -5.594  1.00 95.27 16  B 1 
ATOM   3808 N  N   . LYS B 2 17  ? -22.082 -11.830 -3.958  1.00 96.21 17  B 1 
ATOM   3809 C  CA  . LYS B 2 17  ? -21.532 -13.101 -3.525  1.00 96.31 17  B 1 
ATOM   3810 C  C   . LYS B 2 17  ? -20.474 -13.543 -4.529  1.00 96.46 17  B 1 
ATOM   3811 O  O   . LYS B 2 17  ? -20.778 -13.713 -5.709  1.00 95.78 17  B 1 
ATOM   3812 C  CB  . LYS B 2 17  ? -22.616 -14.156 -3.329  1.00 95.78 17  B 1 
ATOM   3813 C  CG  . LYS B 2 17  ? -23.443 -13.787 -2.090  1.00 91.33 17  B 1 
ATOM   3814 C  CD  . LYS B 2 17  ? -24.285 -14.973 -1.611  1.00 85.08 17  B 1 
ATOM   3815 C  CE  . LYS B 2 17  ? -24.929 -14.540 -0.299  1.00 79.89 17  B 1 
ATOM   3816 N  NZ  . LYS B 2 17  ? -25.509 -15.677 0.434   1.00 70.60 17  B 1 
ATOM   3817 N  N   . VAL B 2 18  ? -19.270 -13.705 -4.031  1.00 95.76 18  B 1 
ATOM   3818 C  CA  . VAL B 2 18  ? -18.107 -14.108 -4.813  1.00 95.25 18  B 1 
ATOM   3819 C  C   . VAL B 2 18  ? -17.642 -15.470 -4.336  1.00 94.65 18  B 1 
ATOM   3820 O  O   . VAL B 2 18  ? -17.465 -15.692 -3.142  1.00 93.55 18  B 1 
ATOM   3821 C  CB  . VAL B 2 18  ? -16.990 -13.049 -4.736  1.00 94.61 18  B 1 
ATOM   3822 C  CG1 . VAL B 2 18  ? -15.794 -13.444 -5.589  1.00 92.12 18  B 1 
ATOM   3823 C  CG2 . VAL B 2 18  ? -17.502 -11.693 -5.247  1.00 92.17 18  B 1 
ATOM   3824 N  N   . ASP B 2 19  ? -17.475 -16.384 -5.268  1.00 94.27 19  B 1 
ATOM   3825 C  CA  . ASP B 2 19  ? -16.928 -17.712 -5.011  1.00 93.61 19  B 1 
ATOM   3826 C  C   . ASP B 2 19  ? -15.404 -17.626 -4.944  1.00 92.72 19  B 1 
ATOM   3827 O  O   . ASP B 2 19  ? -14.742 -17.429 -5.967  1.00 91.14 19  B 1 
ATOM   3828 C  CB  . ASP B 2 19  ? -17.425 -18.653 -6.110  1.00 92.96 19  B 1 
ATOM   3829 C  CG  . ASP B 2 19  ? -17.136 -20.129 -5.844  1.00 88.61 19  B 1 
ATOM   3830 O  OD1 . ASP B 2 19  ? -16.359 -20.453 -4.932  1.00 81.53 19  B 1 
ATOM   3831 O  OD2 . ASP B 2 19  ? -17.745 -20.938 -6.590  1.00 80.04 19  B 1 
ATOM   3832 N  N   . VAL B 2 20  ? -14.896 -17.738 -3.738  1.00 90.25 20  B 1 
ATOM   3833 C  CA  . VAL B 2 20  ? -13.470 -17.697 -3.419  1.00 87.02 20  B 1 
ATOM   3834 C  C   . VAL B 2 20  ? -13.074 -19.088 -2.954  1.00 85.61 20  B 1 
ATOM   3835 O  O   . VAL B 2 20  ? -13.459 -19.510 -1.868  1.00 82.22 20  B 1 
ATOM   3836 C  CB  . VAL B 2 20  ? -13.184 -16.639 -2.344  1.00 84.57 20  B 1 
ATOM   3837 C  CG1 . VAL B 2 20  ? -11.701 -16.593 -2.013  1.00 79.23 20  B 1 
ATOM   3838 C  CG2 . VAL B 2 20  ? -13.602 -15.236 -2.802  1.00 79.71 20  B 1 
ATOM   3839 N  N   . CYS B 2 21  ? -12.350 -19.822 -3.789  1.00 83.82 21  B 1 
ATOM   3840 C  CA  . CYS B 2 21  ? -11.909 -21.190 -3.504  1.00 81.92 21  B 1 
ATOM   3841 C  C   . CYS B 2 21  ? -13.051 -22.142 -3.077  1.00 82.85 21  B 1 
ATOM   3842 O  O   . CYS B 2 21  ? -12.893 -22.962 -2.178  1.00 79.40 21  B 1 
ATOM   3843 C  CB  . CYS B 2 21  ? -10.737 -21.160 -2.517  1.00 79.01 21  B 1 
ATOM   3844 S  SG  . CYS B 2 21  ? -9.364  -20.212 -3.238  1.00 73.58 21  B 1 
ATOM   3845 N  N   . GLY B 2 22  ? -14.227 -22.008 -3.700  1.00 85.54 22  B 1 
ATOM   3846 C  CA  . GLY B 2 22  ? -15.412 -22.825 -3.412  1.00 85.23 22  B 1 
ATOM   3847 C  C   . GLY B 2 22  ? -16.288 -22.310 -2.261  1.00 86.98 22  B 1 
ATOM   3848 O  O   . GLY B 2 22  ? -17.375 -22.844 -2.051  1.00 84.53 22  B 1 
ATOM   3849 N  N   . ILE B 2 23  ? -15.875 -21.268 -1.556  1.00 87.24 23  B 1 
ATOM   3850 C  CA  . ILE B 2 23  ? -16.645 -20.633 -0.489  1.00 86.87 23  B 1 
ATOM   3851 C  C   . ILE B 2 23  ? -17.248 -19.331 -1.003  1.00 88.72 23  B 1 
ATOM   3852 O  O   . ILE B 2 23  ? -16.549 -18.467 -1.517  1.00 87.82 23  B 1 
ATOM   3853 C  CB  . ILE B 2 23  ? -15.782 -20.405 0.768   1.00 82.91 23  B 1 
ATOM   3854 C  CG1 . ILE B 2 23  ? -15.178 -21.750 1.223   1.00 75.68 23  B 1 
ATOM   3855 C  CG2 . ILE B 2 23  ? -16.629 -19.776 1.892   1.00 73.35 23  B 1 
ATOM   3856 C  CD1 . ILE B 2 23  ? -14.322 -21.619 2.467   1.00 67.09 23  B 1 
ATOM   3857 N  N   . GLN B 2 24  ? -18.563 -19.165 -0.829  1.00 89.10 24  B 1 
ATOM   3858 C  CA  . GLN B 2 24  ? -19.203 -17.886 -1.116  1.00 90.00 24  B 1 
ATOM   3859 C  C   . GLN B 2 24  ? -18.899 -16.881 -0.013  1.00 90.20 24  B 1 
ATOM   3860 O  O   . GLN B 2 24  ? -19.219 -17.106 1.152   1.00 88.31 24  B 1 
ATOM   3861 C  CB  . GLN B 2 24  ? -20.717 -18.032 -1.322  1.00 89.06 24  B 1 
ATOM   3862 C  CG  . GLN B 2 24  ? -21.028 -18.695 -2.667  1.00 83.63 24  B 1 
ATOM   3863 C  CD  . GLN B 2 24  ? -22.494 -18.550 -3.096  1.00 79.36 24  B 1 
ATOM   3864 O  OE1 . GLN B 2 24  ? -23.351 -18.017 -2.412  1.00 71.46 24  B 1 
ATOM   3865 N  NE2 . GLN B 2 24  ? -22.821 -19.020 -4.271  1.00 68.43 24  B 1 
ATOM   3866 N  N   . ARG B 2 25  ? -18.354 -15.735 -0.400  1.00 89.70 25  B 1 
ATOM   3867 C  CA  . ARG B 2 25  ? -18.092 -14.596 0.474   1.00 88.64 25  B 1 
ATOM   3868 C  C   . ARG B 2 25  ? -18.848 -13.369 -0.018  1.00 90.75 25  B 1 
ATOM   3869 O  O   . ARG B 2 25  ? -18.985 -13.178 -1.228  1.00 90.49 25  B 1 
ATOM   3870 C  CB  . ARG B 2 25  ? -16.588 -14.326 0.576   1.00 85.47 25  B 1 
ATOM   3871 C  CG  . ARG B 2 25  ? -15.836 -15.556 1.109   1.00 79.54 25  B 1 
ATOM   3872 C  CD  . ARG B 2 25  ? -14.392 -15.206 1.465   1.00 72.58 25  B 1 
ATOM   3873 N  NE  . ARG B 2 25  ? -13.654 -16.397 1.924   1.00 67.42 25  B 1 
ATOM   3874 C  CZ  . ARG B 2 25  ? -12.686 -16.432 2.824   1.00 61.96 25  B 1 
ATOM   3875 N  NH1 . ARG B 2 25  ? -12.261 -15.375 3.443   1.00 57.91 25  B 1 
ATOM   3876 N  NH2 . ARG B 2 25  ? -12.117 -17.557 3.113   1.00 58.00 25  B 1 
ATOM   3877 N  N   . ASP B 2 26  ? -19.317 -12.547 0.914   1.00 89.17 26  B 1 
ATOM   3878 C  CA  . ASP B 2 26  ? -19.890 -11.250 0.585   1.00 88.22 26  B 1 
ATOM   3879 C  C   . ASP B 2 26  ? -18.751 -10.273 0.277   1.00 87.89 26  B 1 
ATOM   3880 O  O   . ASP B 2 26  ? -17.808 -10.126 1.059   1.00 86.50 26  B 1 
ATOM   3881 C  CB  . ASP B 2 26  ? -20.812 -10.756 1.709   1.00 87.84 26  B 1 
ATOM   3882 C  CG  . ASP B 2 26  ? -22.018 -11.682 1.932   1.00 84.08 26  B 1 
ATOM   3883 O  OD1 . ASP B 2 26  ? -22.642 -12.129 0.940   1.00 78.13 26  B 1 
ATOM   3884 O  OD2 . ASP B 2 26  ? -22.319 -11.974 3.107   1.00 76.59 26  B 1 
ATOM   3885 N  N   . VAL B 2 27  ? -18.815 -9.641  -0.902  1.00 91.70 27  B 1 
ATOM   3886 C  CA  . VAL B 2 27  ? -17.780 -8.757  -1.434  1.00 92.07 27  B 1 
ATOM   3887 C  C   . VAL B 2 27  ? -18.428 -7.485  -1.951  1.00 92.76 27  B 1 
ATOM   3888 O  O   . VAL B 2 27  ? -19.427 -7.533  -2.669  1.00 92.38 27  B 1 
ATOM   3889 C  CB  . VAL B 2 27  ? -16.973 -9.453  -2.543  1.00 91.37 27  B 1 
ATOM   3890 C  CG1 . VAL B 2 27  ? -15.922 -8.534  -3.171  1.00 88.54 27  B 1 
ATOM   3891 C  CG2 . VAL B 2 27  ? -16.246 -10.687 -2.000  1.00 88.26 27  B 1 
ATOM   3892 N  N   . ASP B 2 28  ? -17.836 -6.345  -1.617  1.00 90.45 28  B 1 
ATOM   3893 C  CA  . ASP B 2 28  ? -18.276 -5.043  -2.102  1.00 89.73 28  B 1 
ATOM   3894 C  C   . ASP B 2 28  ? -17.638 -4.717  -3.466  1.00 90.26 28  B 1 
ATOM   3895 O  O   . ASP B 2 28  ? -16.420 -4.727  -3.640  1.00 89.99 28  B 1 
ATOM   3896 C  CB  . ASP B 2 28  ? -17.976 -3.995  -1.027  1.00 88.25 28  B 1 
ATOM   3897 C  CG  . ASP B 2 28  ? -18.689 -2.670  -1.306  1.00 85.78 28  B 1 
ATOM   3898 O  OD1 . ASP B 2 28  ? -18.575 -2.171  -2.442  1.00 80.25 28  B 1 
ATOM   3899 O  OD2 . ASP B 2 28  ? -19.342 -2.145  -0.391  1.00 78.58 28  B 1 
ATOM   3900 N  N   . LEU B 2 29  ? -18.483 -4.417  -4.454  1.00 91.93 29  B 1 
ATOM   3901 C  CA  . LEU B 2 29  ? -18.067 -4.111  -5.823  1.00 92.89 29  B 1 
ATOM   3902 C  C   . LEU B 2 29  ? -17.842 -2.619  -6.078  1.00 92.32 29  B 1 
ATOM   3903 O  O   . LEU B 2 29  ? -17.573 -2.227  -7.220  1.00 91.01 29  B 1 
ATOM   3904 C  CB  . LEU B 2 29  ? -19.091 -4.677  -6.819  1.00 93.40 29  B 1 
ATOM   3905 C  CG  . LEU B 2 29  ? -19.317 -6.201  -6.766  1.00 93.33 29  B 1 
ATOM   3906 C  CD1 . LEU B 2 29  ? -20.257 -6.576  -7.909  1.00 91.54 29  B 1 
ATOM   3907 C  CD2 . LEU B 2 29  ? -18.023 -6.994  -6.929  1.00 90.93 29  B 1 
ATOM   3908 N  N   . THR B 2 30  ? -17.918 -1.774  -5.054  1.00 89.59 30  B 1 
ATOM   3909 C  CA  . THR B 2 30  ? -17.897 -0.311  -5.179  1.00 88.20 30  B 1 
ATOM   3910 C  C   . THR B 2 30  ? -16.723 0.205   -6.024  1.00 88.84 30  B 1 
ATOM   3911 O  O   . THR B 2 30  ? -16.900 1.087   -6.872  1.00 87.12 30  B 1 
ATOM   3912 C  CB  . THR B 2 30  ? -17.872 0.311   -3.772  1.00 86.64 30  B 1 
ATOM   3913 O  OG1 . THR B 2 30  ? -19.101 0.061   -3.150  1.00 80.86 30  B 1 
ATOM   3914 C  CG2 . THR B 2 30  ? -17.739 1.819   -3.780  1.00 79.39 30  B 1 
ATOM   3915 N  N   . LEU B 2 31  ? -15.523 -0.372  -5.861  1.00 90.21 31  B 1 
ATOM   3916 C  CA  . LEU B 2 31  ? -14.327 0.052   -6.591  1.00 89.88 31  B 1 
ATOM   3917 C  C   . LEU B 2 31  ? -14.325 -0.335  -8.077  1.00 90.42 31  B 1 
ATOM   3918 O  O   . LEU B 2 31  ? -13.665 0.334   -8.877  1.00 88.41 31  B 1 
ATOM   3919 C  CB  . LEU B 2 31  ? -13.082 -0.555  -5.925  1.00 88.40 31  B 1 
ATOM   3920 C  CG  . LEU B 2 31  ? -12.745 0.021   -4.542  1.00 87.47 31  B 1 
ATOM   3921 C  CD1 . LEU B 2 31  ? -11.526 -0.727  -3.995  1.00 85.25 31  B 1 
ATOM   3922 C  CD2 . LEU B 2 31  ? -12.402 1.508   -4.620  1.00 84.62 31  B 1 
ATOM   3923 N  N   . VAL B 2 32  ? -14.996 -1.419  -8.439  1.00 90.21 32  B 1 
ATOM   3924 C  CA  . VAL B 2 32  ? -15.001 -1.955  -9.811  1.00 89.87 32  B 1 
ATOM   3925 C  C   . VAL B 2 32  ? -16.316 -1.683  -10.538 1.00 89.48 32  B 1 
ATOM   3926 O  O   . VAL B 2 32  ? -16.356 -1.733  -11.771 1.00 86.89 32  B 1 
ATOM   3927 C  CB  . VAL B 2 32  ? -14.636 -3.457  -9.846  1.00 89.89 32  B 1 
ATOM   3928 C  CG1 . VAL B 2 32  ? -13.218 -3.683  -9.299  1.00 84.80 32  B 1 
ATOM   3929 C  CG2 . VAL B 2 32  ? -15.616 -4.338  -9.073  1.00 85.93 32  B 1 
ATOM   3930 N  N   . GLY B 2 33  ? -17.361 -1.363  -9.801  1.00 89.79 33  B 1 
ATOM   3931 C  CA  . GLY B 2 33  ? -18.717 -1.232  -10.301 1.00 89.80 33  B 1 
ATOM   3932 C  C   . GLY B 2 33  ? -19.405 -2.596  -10.494 1.00 91.94 33  B 1 
ATOM   3933 O  O   . GLY B 2 33  ? -18.776 -3.586  -10.861 1.00 91.15 33  B 1 
ATOM   3934 N  N   . SER B 2 34  ? -20.721 -2.623  -10.290 1.00 90.85 34  B 1 
ATOM   3935 C  CA  . SER B 2 34  ? -21.541 -3.827  -10.487 1.00 92.38 34  B 1 
ATOM   3936 C  C   . SER B 2 34  ? -21.776 -4.174  -11.964 1.00 94.02 34  B 1 
ATOM   3937 O  O   . SER B 2 34  ? -22.108 -5.310  -12.294 1.00 92.62 34  B 1 
ATOM   3938 C  CB  . SER B 2 34  ? -22.884 -3.645  -9.781  1.00 90.52 34  B 1 
ATOM   3939 O  OG  . SER B 2 34  ? -23.497 -2.432  -10.190 1.00 83.20 34  B 1 
ATOM   3940 N  N   . CYS B 2 35  ? -21.572 -3.199  -12.844 1.00 93.15 35  B 1 
ATOM   3941 C  CA  . CYS B 2 35  ? -21.683 -3.333  -14.290 1.00 92.88 35  B 1 
ATOM   3942 C  C   . CYS B 2 35  ? -20.356 -2.990  -14.976 1.00 92.68 35  B 1 
ATOM   3943 O  O   . CYS B 2 35  ? -19.564 -2.202  -14.461 1.00 90.87 35  B 1 
ATOM   3944 C  CB  . CYS B 2 35  ? -22.834 -2.451  -14.807 1.00 90.44 35  B 1 
ATOM   3945 S  SG  . CYS B 2 35  ? -24.424 -2.950  -14.082 1.00 82.27 35  B 1 
ATOM   3946 N  N   . ASP B 2 36  ? -20.135 -3.570  -16.138 1.00 91.03 36  B 1 
ATOM   3947 C  CA  . ASP B 2 36  ? -19.012 -3.211  -16.997 1.00 89.87 36  B 1 
ATOM   3948 C  C   . ASP B 2 36  ? -19.269 -1.916  -17.789 1.00 89.62 36  B 1 
ATOM   3949 O  O   . ASP B 2 36  ? -20.291 -1.249  -17.631 1.00 86.60 36  B 1 
ATOM   3950 C  CB  . ASP B 2 36  ? -18.621 -4.415  -17.876 1.00 87.72 36  B 1 
ATOM   3951 C  CG  . ASP B 2 36  ? -19.615 -4.786  -18.978 1.00 85.38 36  B 1 
ATOM   3952 O  OD1 . ASP B 2 36  ? -20.529 -3.992  -19.267 1.00 80.51 36  B 1 
ATOM   3953 O  OD2 . ASP B 2 36  ? -19.407 -5.862  -19.587 1.00 80.87 36  B 1 
ATOM   3954 N  N   . GLU B 2 37  ? -18.314 -1.560  -18.649 1.00 86.10 37  B 1 
ATOM   3955 C  CA  . GLU B 2 37  ? -18.383 -0.361  -19.490 1.00 84.18 37  B 1 
ATOM   3956 C  C   . GLU B 2 37  ? -19.569 -0.391  -20.478 1.00 86.27 37  B 1 
ATOM   3957 O  O   . GLU B 2 37  ? -20.029 0.657   -20.933 1.00 83.52 37  B 1 
ATOM   3958 C  CB  . GLU B 2 37  ? -17.074 -0.194  -20.270 1.00 80.79 37  B 1 
ATOM   3959 C  CG  . GLU B 2 37  ? -15.841 -0.079  -19.351 1.00 71.89 37  B 1 
ATOM   3960 C  CD  . GLU B 2 37  ? -14.526 0.172   -20.111 1.00 65.15 37  B 1 
ATOM   3961 O  OE1 . GLU B 2 37  ? -13.490 0.283   -19.418 1.00 57.88 37  B 1 
ATOM   3962 O  OE2 . GLU B 2 37  ? -14.551 0.273   -21.356 1.00 59.42 37  B 1 
ATOM   3963 N  N   . ASN B 2 38  ? -20.091 -1.575  -20.780 1.00 88.72 38  B 1 
ATOM   3964 C  CA  . ASN B 2 38  ? -21.249 -1.772  -21.659 1.00 90.71 38  B 1 
ATOM   3965 C  C   . ASN B 2 38  ? -22.573 -1.823  -20.879 1.00 92.66 38  B 1 
ATOM   3966 O  O   . ASN B 2 38  ? -23.634 -2.060  -21.472 1.00 89.47 38  B 1 
ATOM   3967 C  CB  . ASN B 2 38  ? -21.028 -3.037  -22.492 1.00 88.85 38  B 1 
ATOM   3968 C  CG  . ASN B 2 38  ? -19.786 -2.967  -23.360 1.00 83.63 38  B 1 
ATOM   3969 O  OD1 . ASN B 2 38  ? -19.494 -1.990  -24.024 1.00 75.30 38  B 1 
ATOM   3970 N  ND2 . ASN B 2 38  ? -19.016 -4.030  -23.393 1.00 73.36 38  B 1 
ATOM   3971 N  N   . GLY B 2 39  ? -22.538 -1.642  -19.554 1.00 91.11 39  B 1 
ATOM   3972 C  CA  . GLY B 2 39  ? -23.708 -1.733  -18.678 1.00 91.64 39  B 1 
ATOM   3973 C  C   . GLY B 2 39  ? -24.161 -3.167  -18.377 1.00 93.64 39  B 1 
ATOM   3974 O  O   . GLY B 2 39  ? -25.228 -3.355  -17.789 1.00 91.10 39  B 1 
ATOM   3975 N  N   . GLN B 2 40  ? -23.377 -4.172  -18.754 1.00 93.83 40  B 1 
ATOM   3976 C  CA  . GLN B 2 40  ? -23.666 -5.570  -18.430 1.00 94.50 40  B 1 
ATOM   3977 C  C   . GLN B 2 40  ? -23.268 -5.866  -16.978 1.00 95.74 40  B 1 
ATOM   3978 O  O   . GLN B 2 40  ? -22.192 -5.455  -16.541 1.00 94.57 40  B 1 
ATOM   3979 C  CB  . GLN B 2 40  ? -22.909 -6.506  -19.395 1.00 92.40 40  B 1 
ATOM   3980 C  CG  . GLN B 2 40  ? -23.474 -6.487  -20.825 1.00 83.62 40  B 1 
ATOM   3981 C  CD  . GLN B 2 40  ? -24.383 -7.683  -21.168 1.00 76.23 40  B 1 
ATOM   3982 O  OE1 . GLN B 2 40  ? -24.421 -8.708  -20.512 1.00 68.04 40  B 1 
ATOM   3983 N  NE2 . GLN B 2 40  ? -25.142 -7.586  -22.231 1.00 66.05 40  B 1 
ATOM   3984 N  N   . PRO B 2 41  ? -24.095 -6.610  -16.221 1.00 95.45 41  B 1 
ATOM   3985 C  CA  . PRO B 2 41  ? -23.728 -7.045  -14.875 1.00 95.99 41  B 1 
ATOM   3986 C  C   . PRO B 2 41  ? -22.444 -7.880  -14.891 1.00 96.69 41  B 1 
ATOM   3987 O  O   . PRO B 2 41  ? -22.282 -8.766  -15.731 1.00 95.60 41  B 1 
ATOM   3988 C  CB  . PRO B 2 41  ? -24.916 -7.854  -14.355 1.00 94.63 41  B 1 
ATOM   3989 C  CG  . PRO B 2 41  ? -26.082 -7.409  -15.227 1.00 91.45 41  B 1 
ATOM   3990 C  CD  . PRO B 2 41  ? -25.420 -7.076  -16.566 1.00 94.35 41  B 1 
ATOM   3991 N  N   . ARG B 2 42  ? -21.570 -7.683  -13.906 1.00 96.73 42  B 1 
ATOM   3992 C  CA  . ARG B 2 42  ? -20.298 -8.416  -13.772 1.00 96.55 42  B 1 
ATOM   3993 C  C   . ARG B 2 42  ? -20.447 -9.871  -13.289 1.00 97.05 42  B 1 
ATOM   3994 O  O   . ARG B 2 42  ? -19.451 -10.490 -12.932 1.00 96.20 42  B 1 
ATOM   3995 C  CB  . ARG B 2 42  ? -19.323 -7.632  -12.875 1.00 95.39 42  B 1 
ATOM   3996 C  CG  . ARG B 2 42  ? -18.883 -6.305  -13.500 1.00 93.18 42  B 1 
ATOM   3997 C  CD  . ARG B 2 42  ? -17.703 -5.736  -12.724 1.00 90.90 42  B 1 
ATOM   3998 N  NE  . ARG B 2 42  ? -17.264 -4.433  -13.220 1.00 89.87 42  B 1 
ATOM   3999 C  CZ  . ARG B 2 42  ? -16.497 -4.191  -14.283 1.00 90.20 42  B 1 
ATOM   4000 N  NH1 . ARG B 2 42  ? -16.036 -5.140  -15.055 1.00 83.05 42  B 1 
ATOM   4001 N  NH2 . ARG B 2 42  ? -16.175 -2.969  -14.597 1.00 86.48 42  B 1 
ATOM   4002 N  N   . VAL B 2 43  ? -21.638 -10.433 -13.265 1.00 97.44 43  B 1 
ATOM   4003 C  CA  . VAL B 2 43  ? -21.858 -11.835 -12.889 1.00 97.63 43  B 1 
ATOM   4004 C  C   . VAL B 2 43  ? -21.030 -12.751 -13.794 1.00 97.50 43  B 1 
ATOM   4005 O  O   . VAL B 2 43  ? -21.032 -12.604 -15.011 1.00 96.23 43  B 1 
ATOM   4006 C  CB  . VAL B 2 43  ? -23.357 -12.211 -12.933 1.00 96.80 43  B 1 
ATOM   4007 C  CG1 . VAL B 2 43  ? -23.578 -13.676 -12.565 1.00 91.72 43  B 1 
ATOM   4008 C  CG2 . VAL B 2 43  ? -24.157 -11.360 -11.949 1.00 91.29 43  B 1 
ATOM   4009 N  N   . GLY B 2 44  ? -20.308 -13.687 -13.176 1.00 97.47 44  B 1 
ATOM   4010 C  CA  . GLY B 2 44  ? -19.402 -14.603 -13.868 1.00 97.18 44  B 1 
ATOM   4011 C  C   . GLY B 2 44  ? -17.987 -14.057 -14.111 1.00 97.50 44  B 1 
ATOM   4012 O  O   . GLY B 2 44  ? -17.093 -14.854 -14.390 1.00 96.21 44  B 1 
ATOM   4013 N  N   . GLN B 2 45  ? -17.762 -12.748 -13.960 1.00 97.24 45  B 1 
ATOM   4014 C  CA  . GLN B 2 45  ? -16.422 -12.175 -14.058 1.00 97.19 45  B 1 
ATOM   4015 C  C   . GLN B 2 45  ? -15.588 -12.507 -12.815 1.00 97.41 45  B 1 
ATOM   4016 O  O   . GLN B 2 45  ? -16.126 -12.758 -11.734 1.00 96.94 45  B 1 
ATOM   4017 C  CB  . GLN B 2 45  ? -16.473 -10.655 -14.290 1.00 96.65 45  B 1 
ATOM   4018 C  CG  . GLN B 2 45  ? -17.176 -10.296 -15.611 1.00 95.10 45  B 1 
ATOM   4019 C  CD  . GLN B 2 45  ? -17.108 -8.798  -15.945 1.00 93.66 45  B 1 
ATOM   4020 O  OE1 . GLN B 2 45  ? -16.440 -8.006  -15.311 1.00 87.08 45  B 1 
ATOM   4021 N  NE2 . GLN B 2 45  ? -17.810 -8.368  -16.968 1.00 84.85 45  B 1 
ATOM   4022 N  N   . TRP B 2 46  ? -14.271 -12.491 -12.982 1.00 96.98 46  B 1 
ATOM   4023 C  CA  . TRP B 2 46  ? -13.323 -12.686 -11.899 1.00 96.65 46  B 1 
ATOM   4024 C  C   . TRP B 2 46  ? -12.861 -11.333 -11.346 1.00 96.24 46  B 1 
ATOM   4025 O  O   . TRP B 2 46  ? -12.619 -10.387 -12.093 1.00 95.03 46  B 1 
ATOM   4026 C  CB  . TRP B 2 46  ? -12.153 -13.539 -12.382 1.00 96.26 46  B 1 
ATOM   4027 C  CG  . TRP B 2 46  ? -12.507 -14.965 -12.674 1.00 95.94 46  B 1 
ATOM   4028 C  CD1 . TRP B 2 46  ? -13.025 -15.427 -13.841 1.00 93.78 46  B 1 
ATOM   4029 C  CD2 . TRP B 2 46  ? -12.384 -16.124 -11.788 1.00 95.17 46  B 1 
ATOM   4030 N  NE1 . TRP B 2 46  ? -13.214 -16.802 -13.747 1.00 93.41 46  B 1 
ATOM   4031 C  CE2 . TRP B 2 46  ? -12.823 -17.269 -12.506 1.00 94.34 46  B 1 
ATOM   4032 C  CE3 . TRP B 2 46  ? -11.922 -16.302 -10.467 1.00 93.84 46  B 1 
ATOM   4033 C  CZ2 . TRP B 2 46  ? -12.795 -18.566 -11.928 1.00 93.43 46  B 1 
ATOM   4034 C  CZ3 . TRP B 2 46  ? -11.900 -17.598 -9.900  1.00 92.09 46  B 1 
ATOM   4035 C  CH2 . TRP B 2 46  ? -12.331 -18.708 -10.624 1.00 92.24 46  B 1 
ATOM   4036 N  N   . VAL B 2 47  ? -12.743 -11.281 -10.026 1.00 94.60 47  B 1 
ATOM   4037 C  CA  . VAL B 2 47  ? -12.252 -10.114 -9.301  1.00 94.37 47  B 1 
ATOM   4038 C  C   . VAL B 2 47  ? -11.174 -10.533 -8.318  1.00 93.78 47  B 1 
ATOM   4039 O  O   . VAL B 2 47  ? -11.201 -11.642 -7.785  1.00 93.31 47  B 1 
ATOM   4040 C  CB  . VAL B 2 47  ? -13.381 -9.350  -8.584  1.00 94.13 47  B 1 
ATOM   4041 C  CG1 . VAL B 2 47  ? -14.301 -8.666  -9.599  1.00 91.40 47  B 1 
ATOM   4042 C  CG2 . VAL B 2 47  ? -14.231 -10.234 -7.660  1.00 91.16 47  B 1 
ATOM   4043 N  N   . LEU B 2 48  ? -10.240 -9.638  -8.062  1.00 91.61 48  B 1 
ATOM   4044 C  CA  . LEU B 2 48  ? -9.289  -9.786  -6.976  1.00 90.51 48  B 1 
ATOM   4045 C  C   . LEU B 2 48  ? -9.933  -9.235  -5.702  1.00 90.30 48  B 1 
ATOM   4046 O  O   . LEU B 2 48  ? -10.176 -8.035  -5.598  1.00 89.23 48  B 1 
ATOM   4047 C  CB  . LEU B 2 48  ? -7.988  -9.058  -7.349  1.00 89.08 48  B 1 
ATOM   4048 C  CG  . LEU B 2 48  ? -6.816  -9.542  -6.485  1.00 83.54 48  B 1 
ATOM   4049 C  CD1 . LEU B 2 48  ? -6.250  -10.857 -7.009  1.00 80.83 48  B 1 
ATOM   4050 C  CD2 . LEU B 2 48  ? -5.705  -8.489  -6.529  1.00 79.90 48  B 1 
ATOM   4051 N  N   . VAL B 2 49  ? -10.222 -10.125 -4.765  1.00 89.17 49  B 1 
ATOM   4052 C  CA  . VAL B 2 49  ? -10.844 -9.782  -3.486  1.00 88.04 49  B 1 
ATOM   4053 C  C   . VAL B 2 49  ? -9.756  -9.496  -2.471  1.00 86.33 49  B 1 
ATOM   4054 O  O   . VAL B 2 49  ? -8.866  -10.318 -2.255  1.00 84.60 49  B 1 
ATOM   4055 C  CB  . VAL B 2 49  ? -11.784 -10.897 -2.993  1.00 88.06 49  B 1 
ATOM   4056 C  CG1 . VAL B 2 49  ? -12.484 -10.494 -1.697  1.00 84.96 49  B 1 
ATOM   4057 C  CG2 . VAL B 2 49  ? -12.873 -11.190 -4.041  1.00 85.74 49  B 1 
ATOM   4058 N  N   . HIS B 2 50  ? -9.849  -8.328  -1.851  1.00 84.03 50  B 1 
ATOM   4059 C  CA  . HIS B 2 50  ? -8.991  -7.937  -0.748  1.00 81.74 50  B 1 
ATOM   4060 C  C   . HIS B 2 50  ? -9.834  -7.208  0.282   1.00 81.29 50  B 1 
ATOM   4061 O  O   . HIS B 2 50  ? -10.565 -6.279  -0.072  1.00 78.50 50  B 1 
ATOM   4062 C  CB  . HIS B 2 50  ? -7.859  -7.061  -1.273  1.00 80.08 50  B 1 
ATOM   4063 C  CG  . HIS B 2 50  ? -6.824  -6.779  -0.225  1.00 77.31 50  B 1 
ATOM   4064 N  ND1 . HIS B 2 50  ? -5.962  -7.713  0.315   1.00 70.95 50  B 1 
ATOM   4065 C  CD2 . HIS B 2 50  ? -6.577  -5.588  0.398   1.00 70.67 50  B 1 
ATOM   4066 C  CE1 . HIS B 2 50  ? -5.235  -7.089  1.250   1.00 70.12 50  B 1 
ATOM   4067 N  NE2 . HIS B 2 50  ? -5.564  -5.798  1.323   1.00 70.01 50  B 1 
ATOM   4068 N  N   . VAL B 2 51  ? -9.751  -7.622  1.542   1.00 77.10 51  B 1 
ATOM   4069 C  CA  . VAL B 2 51  ? -10.493 -7.018  2.654   1.00 76.51 51  B 1 
ATOM   4070 C  C   . VAL B 2 51  ? -11.977 -6.782  2.356   1.00 79.12 51  B 1 
ATOM   4071 O  O   . VAL B 2 51  ? -12.525 -5.724  2.633   1.00 76.36 51  B 1 
ATOM   4072 C  CB  . VAL B 2 51  ? -9.766  -5.778  3.216   1.00 72.53 51  B 1 
ATOM   4073 C  CG1 . VAL B 2 51  ? -8.369  -6.147  3.722   1.00 67.93 51  B 1 
ATOM   4074 C  CG2 . VAL B 2 51  ? -9.630  -4.634  2.205   1.00 67.01 51  B 1 
ATOM   4075 N  N   . GLY B 2 52  ? -12.638 -7.759  1.739   1.00 81.30 52  B 1 
ATOM   4076 C  CA  . GLY B 2 52  ? -14.067 -7.682  1.425   1.00 82.72 52  B 1 
ATOM   4077 C  C   . GLY B 2 52  ? -14.439 -6.795  0.251   1.00 85.85 52  B 1 
ATOM   4078 O  O   . GLY B 2 52  ? -15.629 -6.692  -0.061  1.00 85.19 52  B 1 
ATOM   4079 N  N   . PHE B 2 53  ? -13.454 -6.195  -0.424  1.00 86.90 53  B 1 
ATOM   4080 C  CA  . PHE B 2 53  ? -13.658 -5.397  -1.612  1.00 87.66 53  B 1 
ATOM   4081 C  C   . PHE B 2 53  ? -13.089 -6.084  -2.847  1.00 89.07 53  B 1 
ATOM   4082 O  O   . PHE B 2 53  ? -11.989 -6.626  -2.830  1.00 88.86 53  B 1 
ATOM   4083 C  CB  . PHE B 2 53  ? -13.065 -3.999  -1.434  1.00 86.69 53  B 1 
ATOM   4084 C  CG  . PHE B 2 53  ? -13.848 -3.145  -0.465  1.00 85.16 53  B 1 
ATOM   4085 C  CD1 . PHE B 2 53  ? -14.879 -2.313  -0.928  1.00 81.41 53  B 1 
ATOM   4086 C  CD2 . PHE B 2 53  ? -13.586 -3.216  0.912   1.00 79.91 53  B 1 
ATOM   4087 C  CE1 . PHE B 2 53  ? -15.642 -1.555  -0.035  1.00 78.25 53  B 1 
ATOM   4088 C  CE2 . PHE B 2 53  ? -14.355 -2.465  1.815   1.00 77.14 53  B 1 
ATOM   4089 C  CZ  . PHE B 2 53  ? -15.380 -1.638  1.345   1.00 79.74 53  B 1 
ATOM   4090 N  N   . ALA B 2 54  ? -13.816 -6.002  -3.944  1.00 90.28 54  B 1 
ATOM   4091 C  CA  . ALA B 2 54  ? -13.251 -6.276  -5.252  1.00 91.30 54  B 1 
ATOM   4092 C  C   . ALA B 2 54  ? -12.339 -5.105  -5.653  1.00 91.34 54  B 1 
ATOM   4093 O  O   . ALA B 2 54  ? -12.809 -4.013  -5.984  1.00 90.28 54  B 1 
ATOM   4094 C  CB  . ALA B 2 54  ? -14.388 -6.506  -6.246  1.00 91.74 54  B 1 
ATOM   4095 N  N   . MET B 2 55  ? -11.034 -5.321  -5.619  1.00 89.52 55  B 1 
ATOM   4096 C  CA  . MET B 2 55  ? -10.041 -4.273  -5.881  1.00 88.09 55  B 1 
ATOM   4097 C  C   . MET B 2 55  ? -9.830  -4.019  -7.377  1.00 88.56 55  B 1 
ATOM   4098 O  O   . MET B 2 55  ? -9.600  -2.881  -7.799  1.00 86.46 55  B 1 
ATOM   4099 C  CB  . MET B 2 55  ? -8.718  -4.649  -5.207  1.00 86.02 55  B 1 
ATOM   4100 C  CG  . MET B 2 55  ? -8.845  -4.734  -3.683  1.00 83.18 55  B 1 
ATOM   4101 S  SD  . MET B 2 55  ? -9.369  -3.184  -2.870  1.00 78.66 55  B 1 
ATOM   4102 C  CE  . MET B 2 55  ? -7.856  -2.207  -3.020  1.00 70.92 55  B 1 
ATOM   4103 N  N   . SER B 2 56  ? -9.923  -5.077  -8.168  1.00 89.09 56  B 1 
ATOM   4104 C  CA  . SER B 2 56  ? -9.832  -5.026  -9.622  1.00 88.92 56  B 1 
ATOM   4105 C  C   . SER B 2 56  ? -10.618 -6.162  -10.264 1.00 90.76 56  B 1 
ATOM   4106 O  O   . SER B 2 56  ? -10.853 -7.194  -9.643  1.00 90.79 56  B 1 
ATOM   4107 C  CB  . SER B 2 56  ? -8.372  -5.083  -10.074 1.00 86.40 56  B 1 
ATOM   4108 O  OG  . SER B 2 56  ? -7.771  -6.308  -9.710  1.00 78.44 56  B 1 
ATOM   4109 N  N   . VAL B 2 57  ? -11.004 -5.980  -11.520 1.00 91.57 57  B 1 
ATOM   4110 C  CA  . VAL B 2 57  ? -11.474 -7.077  -12.370 1.00 91.95 57  B 1 
ATOM   4111 C  C   . VAL B 2 57  ? -10.258 -7.707  -13.037 1.00 91.70 57  B 1 
ATOM   4112 O  O   . VAL B 2 57  ? -9.422  -6.998  -13.591 1.00 91.15 57  B 1 
ATOM   4113 C  CB  . VAL B 2 57  ? -12.494 -6.590  -13.413 1.00 91.83 57  B 1 
ATOM   4114 C  CG1 . VAL B 2 57  ? -13.032 -7.734  -14.272 1.00 88.10 57  B 1 
ATOM   4115 C  CG2 . VAL B 2 57  ? -13.688 -5.923  -12.721 1.00 88.10 57  B 1 
ATOM   4116 N  N   . ILE B 2 58  ? -10.186 -9.031  -12.991 1.00 90.92 58  B 1 
ATOM   4117 C  CA  . ILE B 2 58  ? -9.126  -9.818  -13.622 1.00 90.75 58  B 1 
ATOM   4118 C  C   . ILE B 2 58  ? -9.745  -10.792 -14.623 1.00 91.57 58  B 1 
ATOM   4119 O  O   . ILE B 2 58  ? -10.946 -11.057 -14.598 1.00 91.62 58  B 1 
ATOM   4120 C  CB  . ILE B 2 58  ? -8.228  -10.502 -12.571 1.00 89.64 58  B 1 
ATOM   4121 C  CG1 . ILE B 2 58  ? -9.030  -11.455 -11.658 1.00 87.12 58  B 1 
ATOM   4122 C  CG2 . ILE B 2 58  ? -7.492  -9.434  -11.746 1.00 85.10 58  B 1 
ATOM   4123 C  CD1 . ILE B 2 58  ? -8.170  -12.234 -10.663 1.00 85.00 58  B 1 
ATOM   4124 N  N   . ASN B 2 59  ? -8.951  -11.310 -15.547 1.00 91.40 59  B 1 
ATOM   4125 C  CA  . ASN B 2 59  ? -9.428  -12.354 -16.446 1.00 91.29 59  B 1 
ATOM   4126 C  C   . ASN B 2 59  ? -9.260  -13.749 -15.815 1.00 92.39 59  B 1 
ATOM   4127 O  O   . ASN B 2 59  ? -8.530  -13.917 -14.845 1.00 92.07 59  B 1 
ATOM   4128 C  CB  . ASN B 2 59  ? -8.788  -12.185 -17.837 1.00 88.85 59  B 1 
ATOM   4129 C  CG  . ASN B 2 59  ? -7.304  -12.481 -17.860 1.00 85.53 59  B 1 
ATOM   4130 O  OD1 . ASN B 2 59  ? -6.831  -13.466 -17.342 1.00 78.15 59  B 1 
ATOM   4131 N  ND2 . ASN B 2 59  ? -6.514  -11.671 -18.520 1.00 77.93 59  B 1 
ATOM   4132 N  N   . GLU B 2 60  ? -9.939  -14.746 -16.371 1.00 93.97 60  B 1 
ATOM   4133 C  CA  . GLU B 2 60  ? -9.927  -16.105 -15.823 1.00 94.47 60  B 1 
ATOM   4134 C  C   . GLU B 2 60  ? -8.530  -16.744 -15.818 1.00 94.43 60  B 1 
ATOM   4135 O  O   . GLU B 2 60  ? -8.199  -17.476 -14.892 1.00 94.00 60  B 1 
ATOM   4136 C  CB  . GLU B 2 60  ? -10.917 -16.962 -16.617 1.00 94.22 60  B 1 
ATOM   4137 C  CG  . GLU B 2 60  ? -11.119 -18.344 -15.984 1.00 92.08 60  B 1 
ATOM   4138 C  CD  . GLU B 2 60  ? -12.158 -19.223 -16.691 1.00 90.12 60  B 1 
ATOM   4139 O  OE1 . GLU B 2 60  ? -12.270 -20.397 -16.280 1.00 84.17 60  B 1 
ATOM   4140 O  OE2 . GLU B 2 60  ? -12.818 -18.749 -17.637 1.00 84.63 60  B 1 
ATOM   4141 N  N   . ALA B 2 61  ? -7.693  -16.458 -16.812 1.00 92.41 61  B 1 
ATOM   4142 C  CA  . ALA B 2 61  ? -6.334  -16.990 -16.864 1.00 91.73 61  B 1 
ATOM   4143 C  C   . ALA B 2 61  ? -5.478  -16.428 -15.718 1.00 91.69 61  B 1 
ATOM   4144 O  O   . ALA B 2 61  ? -4.841  -17.186 -14.990 1.00 90.67 61  B 1 
ATOM   4145 C  CB  . ALA B 2 61  ? -5.730  -16.667 -18.235 1.00 91.05 61  B 1 
ATOM   4146 N  N   . GLU B 2 62  ? -5.556  -15.132 -15.499 1.00 90.63 62  B 1 
ATOM   4147 C  CA  . GLU B 2 62  ? -4.850  -14.444 -14.414 1.00 88.42 62  B 1 
ATOM   4148 C  C   . GLU B 2 62  ? -5.369  -14.868 -13.033 1.00 89.09 62  B 1 
ATOM   4149 O  O   . GLU B 2 62  ? -4.587  -15.022 -12.091 1.00 88.53 62  B 1 
ATOM   4150 C  CB  . GLU B 2 62  ? -5.024  -12.948 -14.676 1.00 86.58 62  B 1 
ATOM   4151 C  CG  . GLU B 2 62  ? -4.155  -12.014 -13.833 1.00 77.81 62  B 1 
ATOM   4152 C  CD  . GLU B 2 62  ? -4.189  -10.585 -14.430 1.00 72.81 62  B 1 
ATOM   4153 O  OE1 . GLU B 2 62  ? -3.255  -9.808  -14.131 1.00 64.12 62  B 1 
ATOM   4154 O  OE2 . GLU B 2 62  ? -5.083  -10.277 -15.257 1.00 64.56 62  B 1 
ATOM   4155 N  N   . ALA B 2 63  ? -6.674  -15.130 -12.923 1.00 91.20 63  B 1 
ATOM   4156 C  CA  . ALA B 2 63  ? -7.275  -15.682 -11.724 1.00 91.61 63  B 1 
ATOM   4157 C  C   . ALA B 2 63  ? -6.726  -17.074 -11.404 1.00 91.76 63  B 1 
ATOM   4158 O  O   . ALA B 2 63  ? -6.295  -17.306 -10.274 1.00 91.37 63  B 1 
ATOM   4159 C  CB  . ALA B 2 63  ? -8.794  -15.719 -11.892 1.00 91.76 63  B 1 
ATOM   4160 N  N   . ARG B 2 64  ? -6.679  -17.982 -12.389 1.00 91.41 64  B 1 
ATOM   4161 C  CA  . ARG B 2 64  ? -6.129  -19.337 -12.217 1.00 90.69 64  B 1 
ATOM   4162 C  C   . ARG B 2 64  ? -4.654  -19.308 -11.849 1.00 90.46 64  B 1 
ATOM   4163 O  O   . ARG B 2 64  ? -4.273  -19.922 -10.865 1.00 89.81 64  B 1 
ATOM   4164 C  CB  . ARG B 2 64  ? -6.343  -20.172 -13.475 1.00 90.68 64  B 1 
ATOM   4165 C  CG  . ARG B 2 64  ? -7.809  -20.601 -13.628 1.00 83.44 64  B 1 
ATOM   4166 C  CD  . ARG B 2 64  ? -7.934  -21.452 -14.888 1.00 78.81 64  B 1 
ATOM   4167 N  NE  . ARG B 2 64  ? -9.339  -21.778 -15.193 1.00 71.71 64  B 1 
ATOM   4168 C  CZ  . ARG B 2 64  ? -9.770  -22.800 -15.910 1.00 64.52 64  B 1 
ATOM   4169 N  NH1 . ARG B 2 64  ? -8.939  -23.694 -16.367 1.00 57.30 64  B 1 
ATOM   4170 N  NH2 . ARG B 2 64  ? -11.022 -22.905 -16.176 1.00 58.36 64  B 1 
ATOM   4171 N  N   . ASP B 2 65  ? -3.862  -18.526 -12.558 1.00 89.05 65  B 1 
ATOM   4172 C  CA  . ASP B 2 65  ? -2.438  -18.381 -12.271 1.00 87.16 65  B 1 
ATOM   4173 C  C   . ASP B 2 65  ? -2.161  -17.852 -10.857 1.00 87.04 65  B 1 
ATOM   4174 O  O   . ASP B 2 65  ? -1.169  -18.217 -10.222 1.00 85.98 65  B 1 
ATOM   4175 C  CB  . ASP B 2 65  ? -1.849  -17.358 -13.248 1.00 86.44 65  B 1 
ATOM   4176 C  CG  . ASP B 2 65  ? -1.538  -17.852 -14.654 1.00 82.88 65  B 1 
ATOM   4177 O  OD1 . ASP B 2 65  ? -1.867  -19.006 -15.001 1.00 78.52 65  B 1 
ATOM   4178 O  OD2 . ASP B 2 65  ? -0.881  -17.045 -15.343 1.00 78.01 65  B 1 
ATOM   4179 N  N   . THR B 2 66  ? -3.023  -16.956 -10.358 1.00 85.78 66  B 1 
ATOM   4180 C  CA  . THR B 2 66  ? -2.919  -16.422 -8.996  1.00 84.40 66  B 1 
ATOM   4181 C  C   . THR B 2 66  ? -3.378  -17.456 -7.970  1.00 84.66 66  B 1 
ATOM   4182 O  O   . THR B 2 66  ? -2.708  -17.627 -6.959  1.00 83.87 66  B 1 
ATOM   4183 C  CB  . THR B 2 66  ? -3.694  -15.113 -8.844  1.00 83.66 66  B 1 
ATOM   4184 O  OG1 . THR B 2 66  ? -3.265  -14.172 -9.803  1.00 81.26 66  B 1 
ATOM   4185 C  CG2 . THR B 2 66  ? -3.469  -14.470 -7.473  1.00 80.58 66  B 1 
ATOM   4186 N  N   . LEU B 2 67  ? -4.462  -18.190 -8.242  1.00 86.61 67  B 1 
ATOM   4187 C  CA  . LEU B 2 67  ? -4.927  -19.292 -7.400  1.00 85.84 67  B 1 
ATOM   4188 C  C   . LEU B 2 67  ? -3.873  -20.398 -7.300  1.00 85.21 67  B 1 
ATOM   4189 O  O   . LEU B 2 67  ? -3.614  -20.866 -6.196  1.00 84.55 67  B 1 
ATOM   4190 C  CB  . LEU B 2 67  ? -6.243  -19.855 -7.935  1.00 86.03 67  B 1 
ATOM   4191 C  CG  . LEU B 2 67  ? -7.462  -18.964 -7.637  1.00 84.14 67  B 1 
ATOM   4192 C  CD1 . LEU B 2 67  ? -8.677  -19.466 -8.440  1.00 81.81 67  B 1 
ATOM   4193 C  CD2 . LEU B 2 67  ? -7.834  -18.984 -6.160  1.00 81.76 67  B 1 
ATOM   4194 N  N   . ASP B 2 68  ? -3.211  -20.748 -8.393  1.00 86.12 68  B 1 
ATOM   4195 C  CA  . ASP B 2 68  ? -2.129  -21.729 -8.391  1.00 84.85 68  B 1 
ATOM   4196 C  C   . ASP B 2 68  ? -0.942  -21.251 -7.549  1.00 84.00 68  B 1 
ATOM   4197 O  O   . ASP B 2 68  ? -0.357  -22.021 -6.788  1.00 82.85 68  B 1 
ATOM   4198 C  CB  . ASP B 2 68  ? -1.672  -22.014 -9.831  1.00 85.20 68  B 1 
ATOM   4199 C  CG  . ASP B 2 68  ? -2.622  -22.888 -10.651 1.00 80.79 68  B 1 
ATOM   4200 O  OD1 . ASP B 2 68  ? -3.555  -23.480 -10.072 1.00 75.76 68  B 1 
ATOM   4201 O  OD2 . ASP B 2 68  ? -2.367  -23.014 -11.873 1.00 75.36 68  B 1 
ATOM   4202 N  N   . ALA B 2 69  ? -0.602  -19.957 -7.620  1.00 82.83 69  B 1 
ATOM   4203 C  CA  . ALA B 2 69  ? 0.432   -19.377 -6.772  1.00 80.36 69  B 1 
ATOM   4204 C  C   . ALA B 2 69  ? 0.045   -19.419 -5.282  1.00 80.00 69  B 1 
ATOM   4205 O  O   . ALA B 2 69  ? 0.872   -19.778 -4.439  1.00 77.92 69  B 1 
ATOM   4206 C  CB  . ALA B 2 69  ? 0.734   -17.947 -7.238  1.00 78.87 69  B 1 
ATOM   4207 N  N   . LEU B 2 70  ? -1.218  -19.122 -4.959  1.00 77.03 70  B 1 
ATOM   4208 C  CA  . LEU B 2 70  ? -1.742  -19.184 -3.595  1.00 75.40 70  B 1 
ATOM   4209 C  C   . LEU B 2 70  ? -1.841  -20.623 -3.076  1.00 74.41 70  B 1 
ATOM   4210 O  O   . LEU B 2 70  ? -1.546  -20.863 -1.910  1.00 73.20 70  B 1 
ATOM   4211 C  CB  . LEU B 2 70  ? -3.126  -18.509 -3.550  1.00 74.80 70  B 1 
ATOM   4212 C  CG  . LEU B 2 70  ? -3.091  -16.981 -3.726  1.00 72.25 70  B 1 
ATOM   4213 C  CD1 . LEU B 2 70  ? -4.522  -16.457 -3.818  1.00 69.95 70  B 1 
ATOM   4214 C  CD2 . LEU B 2 70  ? -2.395  -16.288 -2.571  1.00 69.71 70  B 1 
ATOM   4215 N  N   . GLN B 2 71  ? -2.204  -21.574 -3.933  1.00 77.44 71  B 1 
ATOM   4216 C  CA  . GLN B 2 71  ? -2.250  -22.989 -3.583  1.00 76.77 71  B 1 
ATOM   4217 C  C   . GLN B 2 71  ? -0.854  -23.512 -3.256  1.00 76.64 71  B 1 
ATOM   4218 O  O   . GLN B 2 71  ? -0.661  -24.168 -2.234  1.00 74.50 71  B 1 
ATOM   4219 C  CB  . GLN B 2 71  ? -2.886  -23.784 -4.736  1.00 75.44 71  B 1 
ATOM   4220 C  CG  . GLN B 2 71  ? -3.267  -25.203 -4.308  1.00 69.39 71  B 1 
ATOM   4221 C  CD  . GLN B 2 71  ? -4.348  -25.202 -3.220  1.00 64.90 71  B 1 
ATOM   4222 O  OE1 . GLN B 2 71  ? -5.356  -24.520 -3.324  1.00 59.86 71  B 1 
ATOM   4223 N  NE2 . GLN B 2 71  ? -4.162  -25.931 -2.155  1.00 57.57 71  B 1 
ATOM   4224 N  N   . ASN B 2 72  ? 0.154   -23.127 -4.046  1.00 76.49 72  B 1 
ATOM   4225 C  CA  . ASN B 2 72  ? 1.549   -23.430 -3.729  1.00 74.62 72  B 1 
ATOM   4226 C  C   . ASN B 2 72  ? 1.981   -22.810 -2.395  1.00 73.86 72  B 1 
ATOM   4227 O  O   . ASN B 2 72  ? 2.799   -23.397 -1.695  1.00 71.90 72  B 1 
ATOM   4228 C  CB  . ASN B 2 72  ? 2.455   -22.923 -4.855  1.00 73.73 72  B 1 
ATOM   4229 C  CG  . ASN B 2 72  ? 2.390   -23.758 -6.112  1.00 68.91 72  B 1 
ATOM   4230 O  OD1 . ASN B 2 72  ? 2.620   -24.949 -6.119  1.00 63.17 72  B 1 
ATOM   4231 N  ND2 . ASN B 2 72  ? 2.151   -23.148 -7.246  1.00 62.72 72  B 1 
ATOM   4232 N  N   . MET B 2 73  ? 1.450   -21.633 -2.021  1.00 69.33 73  B 1 
ATOM   4233 C  CA  . MET B 2 73  ? 1.705   -21.055 -0.698  1.00 67.35 73  B 1 
ATOM   4234 C  C   . MET B 2 73  ? 1.030   -21.849 0.408   1.00 66.41 73  B 1 
ATOM   4235 O  O   . MET B 2 73  ? 1.655   -22.046 1.450   1.00 63.75 73  B 1 
ATOM   4236 C  CB  . MET B 2 73  ? 1.234   -19.604 -0.621  1.00 65.37 73  B 1 
ATOM   4237 C  CG  . MET B 2 73  ? 2.180   -18.672 -1.369  1.00 60.99 73  B 1 
ATOM   4238 S  SD  . MET B 2 73  ? 1.752   -16.919 -1.226  1.00 57.81 73  B 1 
ATOM   4239 C  CE  . MET B 2 73  ? 1.821   -16.719 0.559   1.00 52.13 73  B 1 
ATOM   4240 N  N   . PHE B 2 74  ? -0.199  -22.314 0.195   1.00 66.14 74  B 1 
ATOM   4241 C  CA  . PHE B 2 74  ? -0.934  -23.126 1.160   1.00 64.66 74  B 1 
ATOM   4242 C  C   . PHE B 2 74  ? -0.219  -24.432 1.485   1.00 65.75 74  B 1 
ATOM   4243 O  O   . PHE B 2 74  ? -0.138  -24.808 2.648   1.00 62.76 74  B 1 
ATOM   4244 C  CB  . PHE B 2 74  ? -2.337  -23.426 0.630   1.00 60.66 74  B 1 
ATOM   4245 C  CG  . PHE B 2 74  ? -3.124  -24.333 1.539   1.00 56.01 74  B 1 
ATOM   4246 C  CD1 . PHE B 2 74  ? -3.684  -25.528 1.049   1.00 50.63 74  B 1 
ATOM   4247 C  CD2 . PHE B 2 74  ? -3.256  -24.028 2.902   1.00 49.33 74  B 1 
ATOM   4248 C  CE1 . PHE B 2 74  ? -4.391  -26.379 1.918   1.00 44.76 74  B 1 
ATOM   4249 C  CE2 . PHE B 2 74  ? -3.950  -24.874 3.766   1.00 45.00 74  B 1 
ATOM   4250 C  CZ  . PHE B 2 74  ? -4.523  -26.051 3.272   1.00 44.31 74  B 1 
ATOM   4251 N  N   . ASP B 2 75  ? 0.377   -25.070 0.481   1.00 66.88 75  B 1 
ATOM   4252 C  CA  . ASP B 2 75  ? 1.132   -26.300 0.677   1.00 67.18 75  B 1 
ATOM   4253 C  C   . ASP B 2 75  ? 2.345   -26.110 1.608   1.00 66.78 75  B 1 
ATOM   4254 O  O   . ASP B 2 75  ? 2.870   -27.081 2.159   1.00 64.55 75  B 1 
ATOM   4255 C  CB  . ASP B 2 75  ? 1.586   -26.842 -0.684  1.00 65.56 75  B 1 
ATOM   4256 C  CG  . ASP B 2 75  ? 0.446   -27.336 -1.587  1.00 61.25 75  B 1 
ATOM   4257 O  OD1 . ASP B 2 75  ? -0.673  -27.598 -1.086  1.00 58.26 75  B 1 
ATOM   4258 O  OD2 . ASP B 2 75  ? 0.716   -27.504 -2.799  1.00 57.71 75  B 1 
ATOM   4259 N  N   . VAL B 2 76  ? 2.786   -24.863 1.804   1.00 64.21 76  B 1 
ATOM   4260 C  CA  . VAL B 2 76  ? 3.959   -24.510 2.611   1.00 63.07 76  B 1 
ATOM   4261 C  C   . VAL B 2 76  ? 3.582   -23.816 3.928   1.00 63.30 76  B 1 
ATOM   4262 O  O   . VAL B 2 76  ? 4.240   -24.031 4.946   1.00 59.78 76  B 1 
ATOM   4263 C  CB  . VAL B 2 76  ? 4.940   -23.650 1.794   1.00 60.37 76  B 1 
ATOM   4264 C  CG1 . VAL B 2 76  ? 6.312   -23.732 2.436   1.00 54.92 76  B 1 
ATOM   4265 C  CG2 . VAL B 2 76  ? 5.143   -24.141 0.361   1.00 56.07 76  B 1 
ATOM   4266 N  N   . GLU B 2 77  ? 2.519   -23.025 3.934   1.00 58.22 77  B 1 
ATOM   4267 C  CA  . GLU B 2 77  ? 1.973   -22.371 5.120   1.00 58.13 77  B 1 
ATOM   4268 C  C   . GLU B 2 77  ? 0.496   -22.763 5.312   1.00 58.77 77  B 1 
ATOM   4269 O  O   . GLU B 2 77  ? -0.376  -22.219 4.635   1.00 55.79 77  B 1 
ATOM   4270 C  CB  . GLU B 2 77  ? 2.121   -20.842 5.047   1.00 54.98 77  B 1 
ATOM   4271 C  CG  . GLU B 2 77  ? 3.488   -20.370 5.548   1.00 50.20 77  B 1 
ATOM   4272 C  CD  . GLU B 2 77  ? 3.624   -18.844 5.639   1.00 47.23 77  B 1 
ATOM   4273 O  OE1 . GLU B 2 77  ? 4.685   -18.389 6.117   1.00 43.99 77  B 1 
ATOM   4274 O  OE2 . GLU B 2 77  ? 2.711   -18.113 5.214   1.00 45.14 77  B 1 
ATOM   4275 N  N   . PRO B 2 78  ? 0.185   -23.658 6.272   1.00 55.08 78  B 1 
ATOM   4276 C  CA  . PRO B 2 78  ? -1.168  -24.147 6.507   1.00 55.49 78  B 1 
ATOM   4277 C  C   . PRO B 2 78  ? -2.206  -23.048 6.757   1.00 56.86 78  B 1 
ATOM   4278 O  O   . PRO B 2 78  ? -3.360  -23.195 6.376   1.00 54.97 78  B 1 
ATOM   4279 C  CB  . PRO B 2 78  ? -1.059  -25.078 7.718   1.00 52.51 78  B 1 
ATOM   4280 C  CG  . PRO B 2 78  ? 0.388   -25.530 7.706   1.00 51.59 78  B 1 
ATOM   4281 C  CD  . PRO B 2 78  ? 1.139   -24.336 7.138   1.00 54.00 78  B 1 
ATOM   4282 N  N   . ASP B 2 79  ? -1.804  -21.929 7.359   1.00 54.96 79  B 1 
ATOM   4283 C  CA  . ASP B 2 79  ? -2.705  -20.816 7.654   1.00 55.33 79  B 1 
ATOM   4284 C  C   . ASP B 2 79  ? -3.223  -20.111 6.386   1.00 56.20 79  B 1 
ATOM   4285 O  O   . ASP B 2 79  ? -4.293  -19.508 6.411   1.00 53.56 79  B 1 
ATOM   4286 C  CB  . ASP B 2 79  ? -2.005  -19.820 8.593   1.00 51.83 79  B 1 
ATOM   4287 C  CG  . ASP B 2 79  ? -2.009  -20.244 10.055  1.00 47.72 79  B 1 
ATOM   4288 O  OD1 . ASP B 2 79  ? -2.215  -21.446 10.341  1.00 44.59 79  B 1 
ATOM   4289 O  OD2 . ASP B 2 79  ? -1.810  -19.346 10.907  1.00 43.20 79  B 1 
ATOM   4290 N  N   . VAL B 2 80  ? -2.547  -20.253 5.254   1.00 54.93 80  B 1 
ATOM   4291 C  CA  . VAL B 2 80  ? -3.086  -19.801 3.953   1.00 55.65 80  B 1 
ATOM   4292 C  C   . VAL B 2 80  ? -4.359  -20.573 3.605   1.00 57.08 80  B 1 
ATOM   4293 O  O   . VAL B 2 80  ? -5.249  -20.044 2.942   1.00 55.26 80  B 1 
ATOM   4294 C  CB  . VAL B 2 80  ? -2.058  -19.929 2.811   1.00 53.54 80  B 1 
ATOM   4295 C  CG1 . VAL B 2 80  ? -2.558  -19.300 1.508   1.00 49.37 80  B 1 
ATOM   4296 C  CG2 . VAL B 2 80  ? -0.727  -19.259 3.142   1.00 50.97 80  B 1 
ATOM   4297 N  N   . GLY B 2 81  ? -4.526  -21.776 4.121   1.00 53.62 81  B 1 
ATOM   4298 C  CA  . GLY B 2 81  ? -5.745  -22.561 3.967   1.00 54.34 81  B 1 
ATOM   4299 C  C   . GLY B 2 81  ? -6.934  -21.969 4.688   1.00 56.76 81  B 1 
ATOM   4300 O  O   . GLY B 2 81  ? -8.033  -21.973 4.131   1.00 55.99 81  B 1 
ATOM   4301 N  N   . ALA B 2 82  ? -6.739  -21.388 5.867   1.00 56.75 82  B 1 
ATOM   4302 C  CA  . ALA B 2 82  ? -7.790  -20.648 6.551   1.00 57.81 82  B 1 
ATOM   4303 C  C   . ALA B 2 82  ? -8.234  -19.424 5.733   1.00 59.23 82  B 1 
ATOM   4304 O  O   . ALA B 2 82  ? -9.410  -19.061 5.731   1.00 57.85 82  B 1 
ATOM   4305 C  CB  . ALA B 2 82  ? -7.294  -20.260 7.944   1.00 55.75 82  B 1 
ATOM   4306 N  N   . LEU B 2 83  ? -7.313  -18.828 4.972   1.00 57.44 83  B 1 
ATOM   4307 C  CA  . LEU B 2 83  ? -7.621  -17.752 4.044   1.00 57.73 83  B 1 
ATOM   4308 C  C   . LEU B 2 83  ? -8.440  -18.239 2.847   1.00 57.32 83  B 1 
ATOM   4309 O  O   . LEU B 2 83  ? -9.467  -17.654 2.514   1.00 55.66 83  B 1 
ATOM   4310 C  CB  . LEU B 2 83  ? -6.312  -17.124 3.541   1.00 56.16 83  B 1 
ATOM   4311 C  CG  . LEU B 2 83  ? -6.551  -15.661 3.148   1.00 52.00 83  B 1 
ATOM   4312 C  CD1 . LEU B 2 83  ? -6.218  -14.808 4.356   1.00 49.02 83  B 1 
ATOM   4313 C  CD2 . LEU B 2 83  ? -5.697  -15.263 1.945   1.00 48.34 83  B 1 
ATOM   4314 N  N   . LEU B 2 84  ? -7.985  -19.296 2.201   1.00 61.74 84  B 1 
ATOM   4315 C  CA  . LEU B 2 84  ? -8.589  -19.817 0.980   1.00 61.20 84  B 1 
ATOM   4316 C  C   . LEU B 2 84  ? -9.901  -20.556 1.264   1.00 60.06 84  B 1 
ATOM   4317 O  O   . LEU B 2 84  ? -10.906 -20.322 0.589   1.00 57.40 84  B 1 
ATOM   4318 C  CB  . LEU B 2 84  ? -7.576  -20.713 0.258   1.00 59.39 84  B 1 
ATOM   4319 C  CG  . LEU B 2 84  ? -6.341  -19.980 -0.317  1.00 55.65 84  B 1 
ATOM   4320 C  CD1 . LEU B 2 84  ? -5.366  -21.005 -0.895  1.00 53.93 84  B 1 
ATOM   4321 C  CD2 . LEU B 2 84  ? -6.701  -18.991 -1.421  1.00 54.98 84  B 1 
ATOM   4322 N  N   . TYR B 2 85  ? -9.910  -21.400 2.286   1.00 62.14 85  B 1 
ATOM   4323 C  CA  . TYR B 2 85  ? -10.996 -22.334 2.587   1.00 60.89 85  B 1 
ATOM   4324 C  C   . TYR B 2 85  ? -11.822 -21.952 3.830   1.00 58.81 85  B 1 
ATOM   4325 O  O   . TYR B 2 85  ? -12.856 -22.554 4.095   1.00 53.15 85  B 1 
ATOM   4326 C  CB  . TYR B 2 85  ? -10.411 -23.751 2.695   1.00 57.48 85  B 1 
ATOM   4327 C  CG  . TYR B 2 85  ? -9.615  -24.172 1.472   1.00 55.99 85  B 1 
ATOM   4328 C  CD1 . TYR B 2 85  ? -10.281 -24.381 0.243   1.00 51.56 85  B 1 
ATOM   4329 C  CD2 . TYR B 2 85  ? -8.222  -24.318 1.532   1.00 51.58 85  B 1 
ATOM   4330 C  CE1 . TYR B 2 85  ? -9.560  -24.733 -0.901  1.00 48.67 85  B 1 
ATOM   4331 C  CE2 . TYR B 2 85  ? -7.493  -24.665 0.388   1.00 49.76 85  B 1 
ATOM   4332 C  CZ  . TYR B 2 85  ? -8.163  -24.872 -0.831  1.00 50.28 85  B 1 
ATOM   4333 O  OH  . TYR B 2 85  ? -7.463  -25.203 -1.961  1.00 45.62 85  B 1 
ATOM   4334 N  N   . GLY B 2 86  ? -11.428 -20.913 4.560   1.00 55.28 86  B 1 
ATOM   4335 C  CA  . GLY B 2 86  ? -11.983 -20.577 5.862   1.00 53.31 86  B 1 
ATOM   4336 C  C   . GLY B 2 86  ? -11.423 -21.476 6.969   1.00 52.34 86  B 1 
ATOM   4337 O  O   . GLY B 2 86  ? -10.870 -22.539 6.718   1.00 49.72 86  B 1 
ATOM   4338 N  N   . GLU B 2 87  ? -11.567 -21.027 8.214   1.00 48.41 87  B 1 
ATOM   4339 C  CA  . GLU B 2 87  ? -11.344 -21.927 9.344   1.00 46.72 87  B 1 
ATOM   4340 C  C   . GLU B 2 87  ? -12.404 -23.034 9.284   1.00 42.78 87  B 1 
ATOM   4341 O  O   . GLU B 2 87  ? -13.602 -22.738 9.318   1.00 39.51 87  B 1 
ATOM   4342 C  CB  . GLU B 2 87  ? -11.427 -21.172 10.691  1.00 45.59 87  B 1 
ATOM   4343 C  CG  . GLU B 2 87  ? -10.218 -20.261 10.961  1.00 42.34 87  B 1 
ATOM   4344 C  CD  . GLU B 2 87  ? -10.338 -19.452 12.276  1.00 39.54 87  B 1 
ATOM   4345 O  OE1 . GLU B 2 87  ? -9.304  -19.258 12.943  1.00 37.27 87  B 1 
ATOM   4346 O  OE2 . GLU B 2 87  ? -11.462 -18.980 12.602  1.00 38.34 87  B 1 
ATOM   4347 N  N   . GLU B 2 88  ? -11.988 -24.291 9.208   1.00 38.44 88  B 1 
ATOM   4348 C  CA  . GLU B 2 88  ? -12.873 -25.387 9.579   1.00 37.45 88  B 1 
ATOM   4349 C  C   . GLU B 2 88  ? -13.310 -25.157 11.032  1.00 35.32 88  B 1 
ATOM   4350 O  O   . GLU B 2 88  ? -12.487 -24.922 11.922  1.00 32.83 88  B 1 
ATOM   4351 C  CB  . GLU B 2 88  ? -12.219 -26.771 9.405   1.00 36.00 88  B 1 
ATOM   4352 C  CG  . GLU B 2 88  ? -12.152 -27.220 7.932   1.00 33.05 88  B 1 
ATOM   4353 C  CD  . GLU B 2 88  ? -11.707 -28.687 7.755   1.00 31.29 88  B 1 
ATOM   4354 O  OE1 . GLU B 2 88  ? -12.049 -29.271 6.695   1.00 28.88 88  B 1 
ATOM   4355 O  OE2 . GLU B 2 88  ? -11.066 -29.246 8.676   1.00 30.74 88  B 1 
ATOM   4356 N  N   . LYS B 2 89  ? -14.627 -25.143 11.263  1.00 29.20 89  B 1 
ATOM   4357 C  CA  . LYS B 2 89  ? -15.204 -25.176 12.607  1.00 26.71 89  B 1 
ATOM   4358 C  C   . LYS B 2 89  ? -15.131 -26.558 13.227  1.00 25.01 89  B 1 
ATOM   4359 O  O   . LYS B 2 89  ? -15.369 -27.529 12.487  1.00 21.59 89  B 1 
ATOM   4360 C  CB  . LYS B 2 89  ? -16.665 -24.734 12.599  1.00 24.46 89  B 1 
ATOM   4361 C  CG  . LYS B 2 89  ? -16.827 -23.224 12.713  1.00 22.68 89  B 1 
ATOM   4362 C  CD  . LYS B 2 89  ? -18.314 -22.931 12.924  1.00 21.73 89  B 1 
ATOM   4363 C  CE  . LYS B 2 89  ? -18.504 -21.440 13.147  1.00 17.81 89  B 1 
ATOM   4364 N  NZ  . LYS B 2 89  ? -19.922 -21.137 13.390  1.00 16.73 89  B 1 
ATOM   4365 O  OXT . LYS B 2 89  ? -14.916 -26.595 14.468  1.00 18.47 89  B 1 
HETATM 4366 FE FE  . FE  C 3 .   ? 0.688   -5.632  0.685   1.00 69.19 1   C 1 
#
