# Supplementary material for: ATP-Triggered Fe(CN)2CO Synthon Transfer from the Maturase HypCD to the Active Site of Apo-[NiFe]-Hydrogenase
Source: J Am Chem Soc. 2024 Nov 4;146(45):30976–89. doi: 10.1021/jacs.4c09791 (PMC11565642; doi:10.1021/jacs.4c09791)
Supplement: Supplementary file 2 — ja4c09791_si_002.zip [file ja4c09791_si_002.zip › Supplementary Data II/CB-Dock2/EcHypCD_truncated_HypC_CBDock2_with_ATP/EcHypCD_truncated_HypC_CBDock2_ATP_cavityA.pdb]

REMARK The PDB FILE IS CREATED BY CY's PROGRAM CurvatureSurface AT Wed May 10 21:33:55 2023
ATOM      0  N   VAL A   4     -11.243   1.756  -2.265  1.00 51.00           N  
ATOM      1  CA  VAL A   4     -12.319   2.551  -2.865  1.00  0.00           C  
ATOM      2  C   VAL A   4     -13.612   2.345  -2.076  1.00  0.00           C  
ATOM      3  O   VAL A   4     -14.015   1.200  -1.870  1.00  0.00           O  
ATOM      4  CB  VAL A   4     -12.531   2.176  -4.338  1.00  1.00           C  
ATOM      5  CG1 VAL A   4     -13.638   3.019  -4.971  1.00  0.00           C  
ATOM      6  CG2 VAL A   4     -11.278   2.429  -5.175  1.00 27.00           C  
ATOM      7  HN  VAL A   4     -11.293   0.753  -2.369  1.00  0.00           H  
ATOM      8  HA  VAL A   4     -12.031   3.602  -2.850  1.00  0.00           H  
ATOM      9  HB  VAL A   4     -12.796   1.121  -4.409  1.00  1.00           H  
ATOM     10  N   PRO A   5     -14.297   3.412  -1.642  1.00  0.00           N  
ATOM     11  CA  PRO A   5     -15.593   3.290  -0.992  1.00  0.00           C  
ATOM     12  C   PRO A   5     -16.659   2.668  -1.893  1.00  0.00           C  
ATOM     13  O   PRO A   5     -16.774   2.999  -3.072  1.00  8.00           O  
ATOM     14  CB  PRO A   5     -16.009   4.703  -0.609  1.00  0.00           C  
ATOM     15  CG  PRO A   5     -14.691   5.460  -0.548  1.00  0.00           C  
ATOM     16  CD  PRO A   5     -13.827   4.783  -1.598  1.00  0.00           C  
ATOM     17  HA  PRO A   5     -15.469   2.699  -0.084  1.00  0.00           H  
ATOM     18  HB2 PRO A   5     -16.646   5.126  -1.386  1.00  0.00           H  
ATOM     19  HG2 PRO A   5     -14.842   6.509  -0.805  1.00  0.00           H  
ATOM     20  HD2 PRO A   5     -13.976   5.255  -2.569  1.00  0.00           H  
ATOM     21  N   GLY A   6     -17.512   1.837  -1.308  1.00  0.00           N  
ATOM     22  CA  GLY A   6     -18.709   1.342  -1.969  1.00  8.00           C  
ATOM     23  C   GLY A   6     -19.814   0.997  -0.982  1.00  0.00           C  
ATOM     24  O   GLY A   6     -19.555   0.706   0.187  1.00  0.00           O  
ATOM     25  HN  GLY A   6     -17.326   1.539  -0.361  1.00  0.00           H  
ATOM     26  HA2 GLY A   6     -18.460   0.457  -2.554  1.00  0.00           H  
ATOM     27  N   GLN A   7     -21.059   1.032  -1.453  1.00  0.00           N  
ATOM     28  CA  GLN A   7     -22.231   0.739  -0.632  1.00  0.00           C  
ATOM     29  C   GLN A   7     -22.685  -0.710  -0.827  1.00  0.00           C  
ATOM     30  O   GLN A   7     -22.945  -1.142  -1.951  1.00  0.00           O  
ATOM     31  CB  GLN A   7     -23.354   1.739  -0.944  1.00 30.00           C  
ATOM     32  CG  GLN A   7     -24.406   1.718   0.172  1.00  0.00           C  
ATOM     33  CD  GLN A   7     -25.529   2.731  -0.021  1.00  6.00           C  
ATOM     34  OE1 GLN A   7     -25.881   3.157  -1.114  1.00  4.00           O  
ATOM     35  NE2 GLN A   7     -26.204   3.096   1.045  1.00  3.00           N  
ATOM     36  HN  GLN A   7     -21.185   1.254  -2.430  1.00  0.00           H  
ATOM     37  HA  GLN A   7     -21.961   0.872   0.415  1.00  0.00           H  
ATOM     38  HB2 GLN A   7     -22.933   2.742  -1.007  1.00  0.00           H  
ATOM     39  HG2 GLN A   7     -24.851   0.726   0.247  1.00  0.00           H  
ATOM     40  N   ILE A   8     -22.836  -1.465   0.262  1.00  0.00           N  
ATOM     41  CA  ILE A   8     -23.324  -2.848   0.209  1.00  0.00           C  
ATOM     42  C   ILE A   8     -24.795  -2.855  -0.230  1.00  0.00           C  
ATOM     43  O   ILE A   8     -25.654  -2.266   0.427  1.00 15.00           O  
ATOM     44  CB  ILE A   8     -23.119  -3.555   1.567  1.00  0.00           C  
ATOM     45  CG1 ILE A   8     -21.618  -3.641   1.938  1.00  0.00           C  
ATOM     46  CD1 ILE A   8     -21.350  -4.079   3.383  1.00  0.00           C  
ATOM     47  CG2 ILE A   8     -23.726  -4.970   1.503  1.00  0.00           C  
ATOM     48  HN  ILE A   8     -22.632  -1.059   1.164  1.00  0.00           H  
ATOM     49  HA  ILE A   8     -22.746  -3.390  -0.540  1.00  0.00           H  
ATOM     50  HB  ILE A   8     -23.638  -2.983   2.335  1.00  0.00           H  
ATOM     51  N   ARG A   9     -25.110  -3.549  -1.328  1.00  0.00           N  
ATOM     52  CA  ARG A   9     -26.472  -3.682  -1.877  1.00  5.00           C  
ATOM     53  C   ARG A   9     -27.140  -4.986  -1.468  1.00  0.00           C  
ATOM     54  O   ARG A   9     -28.296  -4.979  -1.058  1.00  3.00           O  
ATOM     55  CB  ARG A   9     -26.435  -3.568  -3.412  1.00  5.00           C  
ATOM     56  CG  ARG A   9     -25.940  -2.216  -3.945  1.00  0.00           C  
ATOM     57  CD  ARG A   9     -26.837  -1.066  -3.477  1.00  3.00           C  
ATOM     58  NE  ARG A   9     -26.518   0.204  -4.153  1.00  4.00           N  
ATOM     59  CZ  ARG A   9     -26.794   1.408  -3.700  1.00  2.00           C  
ATOM     60  NH1 ARG A   9     -27.525   1.595  -2.640  1.00  3.00           N  
ATOM     61  NH2 ARG A   9     -26.308   2.448  -4.301  1.00  4.00           N  
ATOM     62  HN  ARG A   9     -24.351  -3.987  -1.829  1.00  0.00           H  
ATOM     63  HA  ARG A   9     -27.109  -2.898  -1.469  1.00  7.00           H  
ATOM     64  HB2 ARG A   9     -27.440  -3.739  -3.798  1.00  4.00           H  
ATOM     65  HG2 ARG A   9     -25.949  -2.254  -5.034  1.00  0.00           H  
ATOM     66  HD2 ARG A   9     -26.699  -0.948  -2.402  1.00  0.00           H  
ATOM     67  HE  ARG A   9     -25.934   0.194  -4.977  1.00  0.00           H  
ATOM     68  N   THR A  10     -26.420  -6.096  -1.578  1.00  0.00           N  
ATOM     69  CA  THR A  10     -26.904  -7.431  -1.205  1.00  4.00           C  
ATOM     70  C   THR A  10     -25.777  -8.226  -0.572  1.00  0.00           C  
ATOM     71  O   THR A  10     -24.614  -8.001  -0.901  1.00  0.00           O  
ATOM     72  CB  THR A  10     -27.472  -8.217  -2.401  1.00  3.00           C  
ATOM     73  OG1 THR A  10     -26.495  -8.446  -3.388  1.00  4.00           O  
ATOM     74  CG2 THR A  10     -28.633  -7.500  -3.089  1.00  2.00           C  
ATOM     75  HN  THR A  10     -25.471  -6.019  -1.917  1.00  0.00           H  
ATOM     76  HA  THR A  10     -27.696  -7.330  -0.463  1.00  5.00           H  
ATOM     77  HB  THR A  10     -27.834  -9.180  -2.042  1.00  3.00           H  
ATOM     78  HG1 THR A  10     -25.878  -9.104  -3.062  1.00 14.00           H  
ATOM     79  N   ILE A  11     -26.125  -9.170   0.298  1.00  0.00           N  
ATOM     80  CA  ILE A  11     -25.186 -10.072   0.965  1.00 58.00           C  
ATOM     81  C   ILE A  11     -25.688 -11.507   0.785  1.00 10.00           C  
ATOM     82  O   ILE A  11     -26.871 -11.774   0.990  1.00  3.00           O  
ATOM     83  CB  ILE A  11     -25.033  -9.702   2.459  1.00  7.00           C  
ATOM     84  CG1 ILE A  11     -24.535  -8.248   2.643  1.00  0.00           C  
ATOM     85  CD1 ILE A  11     -24.427  -7.799   4.108  1.00 22.00           C  
ATOM     86  CG2 ILE A  11     -24.075 -10.684   3.150  1.00  9.00           C  
ATOM     87  HN  ILE A  11     -27.103  -9.344   0.480  1.00  4.00           H  
ATOM     88  HA  ILE A  11     -24.204  -9.997   0.498  1.00  0.00           H  
ATOM     89  HB  ILE A  11     -26.009  -9.790   2.936  1.00  6.00           H  
ATOM     90  N   ASP A  12     -24.781 -12.406   0.421  1.00 20.00           N  
ATOM     91  CA  ASP A  12     -24.964 -13.852   0.342  1.00  3.00           C  
ATOM     92  C   ASP A  12     -23.784 -14.542   1.052  1.00  3.00           C  
ATOM     93  O   ASP A  12     -22.673 -14.654   0.525  1.00  4.00           O  
ATOM     94  CB  ASP A  12     -25.103 -14.277  -1.128  1.00  5.00           C  
ATOM     95  CG  ASP A  12     -25.421 -15.770  -1.276  1.00  2.00           C  
ATOM     96  OD1 ASP A  12     -25.801 -16.396  -0.259  1.00  1.00           O  
ATOM     97  OD2 ASP A  12     -25.328 -16.265  -2.421  1.00  1.00           O  
ATOM     98  HN  ASP A  12     -23.837 -12.083   0.264  1.00  0.00           H  
ATOM     99  HA  ASP A  12     -25.884 -14.129   0.856  1.00  2.00           H  
ATOM    100  HB2 ASP A  12     -24.182 -14.045  -1.664  1.00 10.00           H  
ATOM    101  N   GLY A  13     -23.992 -14.923   2.316  1.00  2.00           N  
ATOM    102  CA  GLY A  13     -22.919 -15.388   3.198  1.00  2.00           C  
ATOM    103  C   GLY A  13     -21.869 -14.297   3.437  1.00  4.00           C  
ATOM    104  O   GLY A  13     -22.196 -13.221   3.932  1.00  6.00           O  
ATOM    105  HN  GLY A  13     -24.921 -14.810   2.695  1.00  3.00           H  
ATOM    106  HA2 GLY A  13     -23.336 -15.676   4.163  1.00  2.00           H  
ATOM    107  N   ASN A  14     -20.615 -14.571   3.067  1.00  2.00           N  
ATOM    108  CA  ASN A  14     -19.525 -13.587   3.116  1.00  0.00           C  
ATOM    109  C   ASN A  14     -19.331 -12.838   1.792  1.00  0.00           C  
ATOM    110  O   ASN A  14     -18.439 -12.006   1.705  1.00  0.00           O  
ATOM    111  CB  ASN A  14     -18.214 -14.260   3.566  1.00  9.00           C  
ATOM    112  CG  ASN A  14     -18.161 -14.578   5.047  1.00  9.00           C  
ATOM    113  OD1 ASN A  14     -19.115 -14.440   5.793  1.00  4.00           O  
ATOM    114  ND2 ASN A  14     -17.022 -15.013   5.525  1.00  3.00           N  
ATOM    115  HN  ASN A  14     -20.430 -15.469   2.642  1.00  4.00           H  
ATOM    116  HA  ASN A  14     -19.772 -12.822   3.851  1.00  0.00           H  
ATOM    117  HB2 ASN A  14     -18.042 -15.173   2.997  1.00  6.00           H  
ATOM    118  N   GLN A  15     -20.116 -13.121   0.754  1.00  0.00           N  
ATOM    119  CA  GLN A  15     -20.030 -12.409  -0.518  1.00  0.00           C  
ATOM    120  C   GLN A  15     -21.088 -11.313  -0.564  1.00 24.00           C  
ATOM    121  O   GLN A  15     -22.210 -11.494  -0.095  1.00 40.00           O  
ATOM    122  CB  GLN A  15     -20.172 -13.400  -1.682  1.00  9.00           C  
ATOM    123  CG  GLN A  15     -18.963 -14.348  -1.778  1.00  3.00           C  
ATOM    124  CD  GLN A  15     -17.675 -13.634  -2.183  1.00  4.00           C  
ATOM    125  OE1 GLN A  15     -17.673 -12.691  -2.953  1.00 12.00           O  
ATOM    126  NE2 GLN A  15     -16.525 -14.057  -1.705  1.00 11.00           N  
ATOM    127  HN  GLN A  15     -20.903 -13.742   0.876  1.00  0.00           H  
ATOM    128  HA  GLN A  15     -19.060 -11.920  -0.611  1.00  0.00           H  
ATOM    129  HB2 GLN A  15     -21.079 -13.989  -1.545  1.00  5.00           H  
ATOM    130  HG2 GLN A  15     -18.816 -14.859  -0.826  1.00  7.00           H  
ATOM    131  N   ALA A  16     -20.750 -10.168  -1.136  1.00 37.00           N  
ATOM    132  CA  ALA A  16     -21.668  -9.055  -1.280  1.00 39.00           C  
ATOM    133  C   ALA A  16     -21.583  -8.435  -2.668  1.00 30.00           C  
ATOM    134  O   ALA A  16     -20.513  -8.369  -3.268  1.00 37.00           O  
ATOM    135  CB  ALA A  16     -21.379  -8.033  -0.180  1.00  0.00           C  
ATOM    136  HN  ALA A  16     -19.793 -10.031  -1.428  1.00  0.00           H  
ATOM    137  HA  ALA A  16     -22.687  -9.419  -1.152  1.00  0.00           H  
ATOM    138  HB1 ALA A  16     -20.340  -7.708  -0.238  1.00  0.00           H  
ATOM    139  HB2 ALA A  16     -21.562  -8.506   0.785  1.00  0.00           H  
ATOM    140  HB3 ALA A  16     -22.035  -7.170  -0.294  1.00  0.00           H  
ATOM    141  N   LYS A  17     -22.715  -7.912  -3.148  1.00 32.00           N  
ATOM    142  CA  LYS A  17     -22.712  -6.948  -4.250  1.00  0.00           C  
ATOM    143  C   LYS A  17     -22.533  -5.567  -3.653  1.00  0.00           C  
ATOM    144  O   LYS A  17     -23.396  -5.103  -2.904  1.00  0.00           O  
ATOM    145  CB  LYS A  17     -23.982  -7.030  -5.108  1.00  9.00           C  
ATOM    146  CG  LYS A  17     -24.127  -8.345  -5.891  1.00  5.00           C  
ATOM    147  CD  LYS A  17     -23.040  -8.499  -6.964  1.00  5.00           C  
ATOM    148  CE  LYS A  17     -23.316  -9.729  -7.833  1.00  2.00           C  
ATOM    149  NZ  LYS A  17     -22.217  -9.955  -8.801  1.00  2.00           N  
ATOM    150  HN  LYS A  17     -23.526  -7.956  -2.548  1.00  0.00           H  
ATOM    151  HA  LYS A  17     -21.850  -7.140  -4.889  1.00  0.00           H  
ATOM    152  HB2 LYS A  17     -24.853  -6.888  -4.468  1.00  0.00           H  
ATOM    153  HG2 LYS A  17     -24.090  -9.192  -5.206  1.00 14.00           H  
ATOM    154  HD2 LYS A  17     -23.018  -7.608  -7.592  1.00  0.00           H  
ATOM    155  HE2 LYS A  17     -23.390 -10.596  -7.176  1.00  5.00           H  
ATOM    156  HZ1 LYS A  17     -22.377 -10.745  -9.409  1.00  1.00           H  
ATOM    157  HZ2 LYS A  17     -21.394 -10.224  -8.281  1.00  0.00           H  
ATOM    158  HZ3 LYS A  17     -21.961  -9.126  -9.318  1.00  4.00           H  
ATOM    159  N   VAL A  18     -21.430  -4.919  -3.989  1.00  0.00           N  
ATOM    160  CA  VAL A  18     -21.109  -3.561  -3.552  1.00  0.00           C  
ATOM    161  C   VAL A  18     -21.180  -2.635  -4.753  1.00  0.00           C  
ATOM    162  O   VAL A  18     -20.628  -2.930  -5.807  1.00  0.00           O  
ATOM    163  CB  VAL A  18     -19.741  -3.514  -2.855  1.00  0.00           C  
ATOM    164  CG1 VAL A  18     -19.390  -2.095  -2.409  1.00  0.00           C  
ATOM    165  CG2 VAL A  18     -19.755  -4.390  -1.596  1.00  0.00           C  
ATOM    166  HN  VAL A  18     -20.767  -5.391  -4.587  1.00  0.00           H  
ATOM    167  HA  VAL A  18     -21.850  -3.225  -2.827  1.00  0.00           H  
ATOM    168  HB  VAL A  18     -18.974  -3.870  -3.542  1.00  0.00           H  
ATOM    169  N   ASP A  19     -21.896  -1.531  -4.595  1.00  0.00           N  
ATOM    170  CA  ASP A  19     -21.991  -0.466  -5.584  1.00  0.00           C  
ATOM    171  C   ASP A  19     -20.832   0.512  -5.387  1.00  0.00           C  
ATOM    172  O   ASP A  19     -20.750   1.190  -4.360  1.00 50.00           O  
ATOM    173  CB  ASP A  19     -23.360   0.190  -5.412  1.00  0.00           C  
ATOM    174  CG  ASP A  19     -23.704   1.259  -6.443  1.00 11.00           C  
ATOM    175  OD1 ASP A  19     -22.804   1.789  -7.125  1.00 14.00           O  
ATOM    176  OD2 ASP A  19     -24.927   1.531  -6.502  1.00  4.00           O  
ATOM    177  HN  ASP A  19     -22.280  -1.339  -3.681  1.00  0.00           H  
ATOM    178  HA  ASP A  19     -21.933  -0.878  -6.591  1.00  0.00           H  
ATOM    179  HB2 ASP A  19     -23.434   0.625  -4.415  1.00  0.00           H  
ATOM    180  N   VAL A  20     -19.928   0.538  -6.362  1.00  0.00           N  
ATOM    181  CA  VAL A  20     -18.772   1.429  -6.430  1.00  0.00           C  
ATOM    182  C   VAL A  20     -18.972   2.334  -7.639  1.00  0.00           C  
ATOM    183  O   VAL A  20     -18.898   1.869  -8.774  1.00  0.00           O  
ATOM    184  CB  VAL A  20     -17.468   0.615  -6.553  1.00  0.00           C  
ATOM    185  CG1 VAL A  20     -16.264   1.553  -6.629  1.00  1.00           C  
ATOM    186  CG2 VAL A  20     -17.263  -0.331  -5.361  1.00  1.00           C  
ATOM    187  HN  VAL A  20     -20.082  -0.058  -7.163  1.00  0.00           H  
ATOM    188  HA  VAL A  20     -18.712   2.040  -5.529  1.00  0.00           H  
ATOM    189  HB  VAL A  20     -17.496   0.009  -7.459  1.00  0.00           H  
ATOM    190  N   CYS A  21     -19.260   3.618  -7.413  1.00 22.00           N  
ATOM    191  CA  CYS A  21     -19.514   4.594  -8.483  1.00  7.00           C  
ATOM    192  C   CYS A  21     -20.543   4.132  -9.542  1.00  2.00           C  
ATOM    193  O   CYS A  21     -20.374   4.391 -10.731  1.00  4.00           O  
ATOM    194  CB  CYS A  21     -18.178   5.033  -9.103  1.00 17.00           C  
ATOM    195  SG  CYS A  21     -17.250   6.012  -7.900  1.00  8.00           S  
ATOM    196  HN  CYS A  21     -19.266   3.946  -6.457  1.00 45.00           H  
ATOM    197  HA  CYS A  21     -19.959   5.477  -8.023  1.00  5.00           H  
ATOM    198  HB2 CYS A  21     -17.604   4.157  -9.406  1.00  0.00           H  
ATOM    199  HG  CYS A  21     -16.149   6.172  -8.640  1.00 60.00           H  
ATOM    200  N   GLY A  22     -21.612   3.439  -9.135  1.00  5.00           N  
ATOM    201  CA  GLY A  22     -22.651   2.932 -10.037  1.00  2.00           C  
ATOM    202  C   GLY A  22     -22.356   1.557 -10.642  1.00  2.00           C  
ATOM    203  O   GLY A  22     -23.222   0.988 -11.309  1.00  2.00           O  
ATOM    204  HN  GLY A  22     -21.695   3.161  -8.167  1.00  0.00           H  
ATOM    205  HA2 GLY A  22     -22.799   3.636 -10.856  1.00  2.00           H  
ATOM    206  N   ILE A  23     -21.169   0.992 -10.407  1.00  0.00           N  
ATOM    207  CA  ILE A  23     -20.780  -0.340 -10.875  1.00  3.00           C  
ATOM    208  C   ILE A  23     -20.902  -1.328  -9.718  1.00  0.00           C  
ATOM    209  O   ILE A  23     -20.269  -1.177  -8.675  1.00  0.00           O  
ATOM    210  CB  ILE A  23     -19.365  -0.331 -11.494  1.00  0.00           C  
ATOM    211  CG1 ILE A  23     -19.303   0.689 -12.656  1.00  3.00           C  
ATOM    212  CD1 ILE A  23     -17.931   0.796 -13.326  1.00  5.00           C  
ATOM    213  CG2 ILE A  23     -18.994  -1.750 -11.977  1.00  4.00           C  
ATOM    214  HN  ILE A  23     -20.500   1.499  -9.845  1.00  0.00           H  
ATOM    215  HA  ILE A  23     -21.468  -0.652 -11.661  1.00  3.00           H  
ATOM    216  HB  ILE A  23     -18.648  -0.031 -10.730  1.00  0.00           H  
ATOM    217  N   GLN A  24     -21.695  -2.382  -9.913  1.00  0.00           N  
ATOM    218  CA  GLN A  24     -21.785  -3.464  -8.937  1.00  0.00           C  
ATOM    219  C   GLN A  24     -20.610  -4.430  -9.074  1.00  0.00           C  
ATOM    220  O   GLN A  24     -20.399  -5.015 -10.137  1.00  3.00           O  
ATOM    221  CB  GLN A  24     -23.112  -4.216  -9.043  1.00  3.00           C  
ATOM    222  CG  GLN A  24     -24.289  -3.345  -8.590  1.00  4.00           C  
ATOM    223  CD  GLN A  24     -25.561  -4.152  -8.358  1.00  2.00           C  
ATOM    224  OE1 GLN A  24     -25.663  -5.340  -8.621  1.00  3.00           O  
ATOM    225  NE2 GLN A  24     -26.592  -3.529  -7.833  1.00  3.00           N  
ATOM    226  HN  GLN A  24     -22.171  -2.475 -10.799  1.00  3.00           H  
ATOM    227  HA  GLN A  24     -21.740  -3.027  -7.939  1.00  0.00           H  
ATOM    228  HB2 GLN A  24     -23.054  -5.086  -8.388  1.00  0.00           H  
ATOM    229  HG2 GLN A  24     -24.029  -2.852  -7.653  1.00  0.00           H  
ATOM    230  N   ARG A  25     -19.899  -4.652  -7.970  1.00  0.00           N  
ATOM    231  CA  ARG A  25     -18.790  -5.604  -7.865  1.00  5.00           C  
ATOM    232  C   ARG A  25     -19.084  -6.667  -6.818  1.00  0.00           C  
ATOM    233  O   ARG A  25     -19.771  -6.398  -5.835  1.00  0.00           O  
ATOM    234  CB  ARG A  25     -17.486  -4.860  -7.549  1.00 20.00           C  
ATOM    235  CG  ARG A  25     -17.132  -3.842  -8.643  1.00  7.00           C  
ATOM    236  CD  ARG A  25     -15.708  -3.320  -8.442  1.00 15.00           C  
ATOM    237  NE  ARG A  25     -15.367  -2.325  -9.468  1.00  9.00           N  
ATOM    238  CZ  ARG A  25     -14.224  -2.189 -10.111  1.00 10.00           C  
ATOM    239  NH1 ARG A  25     -13.176  -2.942  -9.936  1.00 11.00           N  
ATOM    240  NH2 ARG A  25     -14.103  -1.257 -10.993  1.00  0.00           N  
ATOM    241  HN  ARG A  25     -20.119  -4.101  -7.152  1.00  0.00           H  
ATOM    242  HA  ARG A  25     -18.665  -6.119  -8.817  1.00  4.00           H  
ATOM    243  HB2 ARG A  25     -17.580  -4.345  -6.593  1.00  0.00           H  
ATOM    244  HG2 ARG A  25     -17.198  -4.320  -9.620  1.00  5.00           H  
ATOM    245  HD2 ARG A  25     -15.018  -4.163  -8.484  1.00 15.00           H  
ATOM    246  HE  ARG A  25     -16.061  -1.622  -9.678  1.00  0.00           H  
ATOM    247  N   ASP A  26     -18.558  -7.864  -7.046  1.00  4.00           N  
ATOM    248  CA  ASP A  26     -18.490  -8.903  -6.021  1.00  0.00           C  
ATOM    249  C   ASP A  26     -17.364  -8.562  -5.043  1.00 27.00           C  
ATOM    250  O   ASP A  26     -16.235  -8.299  -5.459  1.00 19.00           O  
ATOM    251  CB  ASP A  26     -18.291 -10.280  -6.670  1.00  7.00           C  
ATOM    252  CG  ASP A  26     -19.549 -10.699  -7.423  1.00  3.00           C  
ATOM    253  OD1 ASP A  26     -20.632 -10.748  -6.804  1.00 10.00           O  
ATOM    254  OD2 ASP A  26     -19.542 -10.843  -8.667  1.00  2.00           O  
ATOM    255  HN  ASP A  26     -17.959  -7.984  -7.850  1.00  5.00           H  
ATOM    256  HA  ASP A  26     -19.427  -8.928  -5.465  1.00  0.00           H  
ATOM    257  HB2 ASP A  26     -18.091 -11.016  -5.890  1.00  0.00           H  
ATOM    258  N   VAL A  27     -17.693  -8.516  -3.755  1.00  0.00           N  
ATOM    259  CA  VAL A  27     -16.768  -8.160  -2.678  1.00  0.00           C  
ATOM    260  C   VAL A  27     -16.904  -9.160  -1.541  1.00  0.00           C  
ATOM    261  O   VAL A  27     -18.008  -9.448  -1.079  1.00  0.00           O  
ATOM    262  CB  VAL A  27     -17.011  -6.724  -2.180  1.00  0.00           C  
ATOM    263  CG1 VAL A  27     -16.096  -6.342  -1.011  1.00  0.00           C  
ATOM    264  CG2 VAL A  27     -16.769  -5.701  -3.300  1.00 44.00           C  
ATOM    265  HN  VAL A  27     -18.652  -8.704  -3.500  1.00  0.00           H  
ATOM    266  HA  VAL A  27     -15.749  -8.219  -3.059  1.00  0.00           H  
ATOM    267  HB  VAL A  27     -18.044  -6.641  -1.843  1.00  0.00           H  
ATOM    268  N   ASP A  28     -15.770  -9.655  -1.060  1.00 50.00           N  
ATOM    269  CA  ASP A  28     -15.703 -10.540   0.096  1.00  0.00           C  
ATOM    270  C   ASP A  28     -15.692  -9.715   1.402  1.00  0.00           C  
ATOM    271  O   ASP A  28     -14.866  -8.819   1.601  1.00  0.00           O  
ATOM    272  CB  ASP A  28     -14.495 -11.469  -0.080  1.00 60.00           C  
ATOM    273  CG  ASP A  28     -14.496 -12.649   0.893  1.00  0.00           C  
ATOM    274  OD1 ASP A  28     -14.691 -12.413   2.106  1.00  0.00           O  
ATOM    275  OD2 ASP A  28     -14.325 -13.806   0.439  1.00 20.00           O  
ATOM    276  HN  ASP A  28     -14.902  -9.374  -1.492  1.00  0.00           H  
ATOM    277  HA  ASP A  28     -16.593 -11.169   0.098  1.00  0.00           H  
ATOM    278  HB2 ASP A  28     -14.501 -11.863  -1.096  1.00 54.00           H  
ATOM    279  N   LEU A  29     -16.643 -10.000   2.293  1.00  0.00           N  
ATOM    280  CA  LEU A  29     -16.853  -9.334   3.580  1.00  0.00           C  
ATOM    281  C   LEU A  29     -16.130 -10.023   4.744  1.00 60.00           C  
ATOM    282  O   LEU A  29     -16.308  -9.608   5.887  1.00  0.00           O  
ATOM    283  CB  LEU A  29     -18.363  -9.218   3.881  1.00  0.00           C  
ATOM    284  CG  LEU A  29     -19.211  -8.421   2.874  1.00  0.00           C  
ATOM    285  CD1 LEU A  29     -20.618  -8.244   3.453  1.00  0.00           C  
ATOM    286  CD2 LEU A  29     -18.650  -7.028   2.587  1.00  0.00           C  
ATOM    287  HN  LEU A  29     -17.280 -10.743   2.045  1.00  0.00           H  
ATOM    288  HA  LEU A  29     -16.433  -8.330   3.523  1.00  0.00           H  
ATOM    289  HB2 LEU A  29     -18.779 -10.222   3.964  1.00  0.00           H  
ATOM    290  HG  LEU A  29     -19.281  -8.973   1.936  1.00  0.00           H  
ATOM    291  N   THR A  30     -15.320 -11.059   4.509  1.00  0.00           N  
ATOM    292  CA  THR A  30     -14.683 -11.853   5.581  1.00 17.00           C  
ATOM    293  C   THR A  30     -13.866 -10.995   6.556  1.00  0.00           C  
ATOM    294  O   THR A  30     -13.784 -11.325   7.735  1.00 11.00           O  
ATOM    295  CB  THR A  30     -13.805 -12.965   4.977  1.00  0.00           C  
ATOM    296  OG1 THR A  30     -14.609 -13.846   4.224  1.00 10.00           O  
ATOM    297  CG2 THR A  30     -13.097 -13.827   6.021  1.00  6.00           C  
ATOM    298  HN  THR A  30     -15.200 -11.369   3.556  1.00  0.00           H  
ATOM    299  HA  THR A  30     -15.468 -12.330   6.167  1.00 11.00           H  
ATOM    300  HB  THR A  30     -13.054 -12.522   4.323  1.00  0.00           H  
ATOM    301  HG1 THR A  30     -14.673 -13.430   3.361  1.00  0.00           H  
ATOM    302  N   LEU A  31     -13.317  -9.865   6.102  1.00  0.00           N  
ATOM    303  CA  LEU A  31     -12.501  -8.959   6.919  1.00  0.00           C  
ATOM    304  C   LEU A  31     -13.307  -7.914   7.718  1.00  0.00           C  
ATOM    305  O   LEU A  31     -12.726  -7.225   8.551  1.00 15.00           O  
ATOM    306  CB  LEU A  31     -11.456  -8.294   6.009  1.00  0.00           C  
ATOM    307  CG  LEU A  31     -10.467  -9.268   5.348  1.00  0.00           C  
ATOM    308  CD1 LEU A  31      -9.582  -8.505   4.371  1.00  0.00           C  
ATOM    309  CD2 LEU A  31      -9.565  -9.937   6.382  1.00 52.00           C  
ATOM    310  HN  LEU A  31     -13.454  -9.631   5.129  1.00  0.00           H  
ATOM    311  HA  LEU A  31     -11.973  -9.546   7.671  1.00  0.00           H  
ATOM    312  HB2 LEU A  31     -11.986  -7.763   5.217  1.00  0.00           H  
ATOM    313  HG  LEU A  31     -11.007 -10.033   4.791  1.00  0.00           H  
ATOM    314  N   VAL A  32     -14.621  -7.793   7.504  1.00  0.00           N  
ATOM    315  CA  VAL A  32     -15.513  -6.864   8.244  1.00  8.00           C  
ATOM    316  C   VAL A  32     -16.757  -7.545   8.834  1.00  6.00           C  
ATOM    317  O   VAL A  32     -17.483  -6.947   9.633  1.00  6.00           O  
ATOM    318  CB  VAL A  32     -15.936  -5.665   7.371  1.00 11.00           C  
ATOM    319  CG1 VAL A  32     -14.746  -4.753   7.059  1.00 16.00           C  
ATOM    320  CG2 VAL A  32     -16.614  -6.089   6.062  1.00  0.00           C  
ATOM    321  HN  VAL A  32     -15.029  -8.370   6.783  1.00  0.00           H  
ATOM    322  HA  VAL A  32     -14.971  -6.462   9.100  1.00 11.00           H  
ATOM    323  HB  VAL A  32     -16.655  -5.070   7.934  1.00  0.00           H  
ATOM    324  N   GLY A  33     -17.009  -8.797   8.453  1.00  0.00           N  
ATOM    325  CA  GLY A  33     -18.226  -9.537   8.756  1.00  6.00           C  
ATOM    326  C   GLY A  33     -19.419  -9.098   7.903  1.00  0.00           C  
ATOM    327  O   GLY A  33     -19.552  -7.940   7.514  1.00  0.00           O  
ATOM    328  HN  GLY A  33     -16.397  -9.199   7.758  1.00  0.00           H  
ATOM    329  HA2 GLY A  33     -18.037 -10.595   8.575  1.00 10.00           H  
ATOM    330  N   SER A  34     -20.329 -10.035   7.643  1.00 19.00           N  
ATOM    331  CA  SER A  34     -21.605  -9.783   6.958  1.00  0.00           C  
ATOM    332  C   SER A  34     -22.629  -9.044   7.827  1.00  0.00           C  
ATOM    333  O   SER A  34     -23.572  -8.449   7.302  1.00 19.00           O  
ATOM    334  CB  SER A  34     -22.192 -11.129   6.533  1.00  8.00           C  
ATOM    335  OG  SER A  34     -22.378 -11.954   7.671  1.00  3.00           O  
ATOM    336  HN  SER A  34     -20.162 -10.983   7.949  1.00  5.00           H  
ATOM    337  HA  SER A  34     -21.426  -9.183   6.065  1.00  0.00           H  
ATOM    338  HB2 SER A  34     -23.155 -10.977   6.044  1.00  0.00           H  
ATOM    339  HG  SER A  34     -23.244 -11.773   8.045  1.00  4.00           H  
ATOM    340  N   CYS A  35     -22.450  -9.093   9.149  1.00  0.00           N  
ATOM    341  CA  CYS A  35     -23.301  -8.442  10.136  1.00  0.00           C  
ATOM    342  C   CYS A  35     -22.513  -7.423  10.965  1.00  0.00           C  
ATOM    343  O   CYS A  35     -21.297  -7.542  11.122  1.00  6.00           O  
ATOM    344  CB  CYS A  35     -23.974  -9.481  11.043  1.00  4.00           C  
ATOM    345  SG  CYS A  35     -25.044 -10.600  10.088  1.00  3.00           S  
ATOM    346  HN  CYS A  35     -21.624  -9.558   9.496  1.00  6.00           H  
ATOM    347  HA  CYS A  35     -24.083  -7.894   9.610  1.00  0.00           H  
ATOM    348  HB2 CYS A  35     -24.583  -8.945  11.771  1.00  0.00           H  
ATOM    349  HG  CYS A  35     -25.913 -10.845  11.073  1.00  2.00           H  
ATOM    350  N   ASP A  36     -23.221  -6.431  11.494  1.00  0.00           N  
ATOM    351  CA  ASP A  36     -22.691  -5.467  12.451  1.00  0.00           C  
ATOM    352  C   ASP A  36     -22.629  -6.021  13.886  1.00  5.00           C  
ATOM    353  O   ASP A  36     -22.968  -7.174  14.161  1.00  4.00           O  
ATOM    354  CB  ASP A  36     -23.473  -4.145  12.328  1.00  7.00           C  
ATOM    355  CG  ASP A  36     -24.928  -4.180  12.816  1.00  8.00           C  
ATOM    356  OD1 ASP A  36     -25.321  -5.122  13.542  1.00  0.00           O  
ATOM    357  OD2 ASP A  36     -25.646  -3.213  12.491  1.00  4.00           O  
ATOM    358  HN  ASP A  36     -24.219  -6.419  11.339  1.00  0.00           H  
ATOM    359  HA  ASP A  36     -21.660  -5.250  12.173  1.00  0.00           H  
ATOM    360  HB2 ASP A  36     -22.943  -3.376  12.890  1.00  7.00           H  
ATOM    361  N   GLU A  37     -22.185  -5.179  14.818  1.00  5.00           N  
ATOM    362  CA  GLU A  37     -22.104  -5.474  16.255  1.00  2.00           C  
ATOM    363  C   GLU A  37     -23.449  -5.839  16.909  1.00  3.00           C  
ATOM    364  O   GLU A  37     -23.468  -6.520  17.933  1.00  2.00           O  
ATOM    365  CB  GLU A  37     -21.466  -4.258  16.944  1.00  2.00           C  
ATOM    366  CG  GLU A  37     -22.318  -2.972  16.816  1.00  3.00           C  
ATOM    367  CD  GLU A  37     -21.507  -1.667  16.789  1.00  3.00           C  
ATOM    368  OE1 GLU A  37     -22.144  -0.611  17.001  1.00  1.00           O  
ATOM    369  OE2 GLU A  37     -20.293  -1.722  16.492  1.00  2.00           O  
ATOM    370  HN  GLU A  37     -21.940  -4.239  14.541  1.00  8.00           H  
ATOM    371  HA  GLU A  37     -21.446  -6.331  16.398  1.00  2.00           H  
ATOM    372  HB2 GLU A  37     -21.306  -4.478  18.000  1.00  2.00           H  
ATOM    373  HG2 GLU A  37     -23.027  -2.949  17.643  1.00  2.00           H  
ATOM    374  N   ASN A  38     -24.574  -5.448  16.300  1.00  0.00           N  
ATOM    375  CA  ASN A  38     -25.927  -5.785  16.745  1.00  2.00           C  
ATOM    376  C   ASN A  38     -26.474  -7.045  16.048  1.00  2.00           C  
ATOM    377  O   ASN A  38     -27.643  -7.400  16.228  1.00  2.00           O  
ATOM    378  CB  ASN A  38     -26.839  -4.565  16.532  1.00  2.00           C  
ATOM    379  CG  ASN A  38     -26.341  -3.345  17.279  1.00  2.00           C  
ATOM    380  OD1 ASN A  38     -26.283  -3.323  18.497  1.00  2.00           O  
ATOM    381  ND2 ASN A  38     -25.975  -2.300  16.573  1.00  2.00           N  
ATOM    382  HN  ASN A  38     -24.495  -5.008  15.395  1.00  0.00           H  
ATOM    383  HA  ASN A  38     -25.899  -6.002  17.813  1.00  2.00           H  
ATOM    384  HB2 ASN A  38     -26.904  -4.343  15.466  1.00  0.00           H  
ATOM    385  N   GLY A  39     -25.655  -7.712  15.229  1.00  3.00           N  
ATOM    386  CA  GLY A  39     -26.035  -8.881  14.443  1.00  2.00           C  
ATOM    387  C   GLY A  39     -26.919  -8.564  13.234  1.00  3.00           C  
ATOM    388  O   GLY A  39     -27.421  -9.494  12.601  1.00  2.00           O  
ATOM    389  HN  GLY A  39     -24.736  -7.325  15.070  1.00  0.00           H  
ATOM    390  HA2 GLY A  39     -26.569  -9.585  15.081  1.00  2.00           H  
ATOM    391  N   GLN A  40     -27.121  -7.286  12.896  1.00  0.00           N  
ATOM    392  CA  GLN A  40     -27.899  -6.896  11.724  1.00  0.00           C  
ATOM    393  C   GLN A  40     -27.042  -7.000  10.460  1.00  0.00           C  
ATOM    394  O   GLN A  40     -25.855  -6.674  10.502  1.00  0.00           O  
ATOM    395  CB  GLN A  40     -28.464  -5.476  11.863  1.00  4.00           C  
ATOM    396  CG  GLN A  40     -29.432  -5.329  13.042  1.00  2.00           C  
ATOM    397  CD  GLN A  40     -30.624  -6.275  12.948  1.00  2.00           C  
ATOM    398  OE1 GLN A  40     -31.249  -6.460  11.914  1.00  2.00           O  
ATOM    399  NE2 GLN A  40     -30.982  -6.933  14.028  1.00  2.00           N  
ATOM    400  HN  GLN A  40     -26.575  -6.569  13.352  1.00  0.00           H  
ATOM    401  HA  GLN A  40     -28.739  -7.585  11.644  1.00  0.00           H  
ATOM    402  HB2 GLN A  40     -28.990  -5.213  10.945  1.00  4.00           H  
ATOM    403  HG2 GLN A  40     -28.892  -5.508  13.972  1.00  0.00           H  
ATOM    404  N   PRO A  41     -27.609  -7.423   9.317  1.00  0.00           N  
ATOM    405  CA  PRO A  41     -26.876  -7.446   8.056  1.00  0.00           C  
ATOM    406  C   PRO A  41     -26.335  -6.056   7.699  1.00  0.00           C  
ATOM    407  O   PRO A  41     -27.069  -5.072   7.774  1.00  8.00           O  
ATOM    408  CB  PRO A  41     -27.879  -7.937   7.005  1.00  7.00           C  
ATOM    409  CG  PRO A  41     -28.928  -8.690   7.821  1.00  2.00           C  
ATOM    410  CD  PRO A  41     -28.962  -7.925   9.139  1.00  3.00           C  
ATOM    411  HA  PRO A  41     -26.054  -8.157   8.139  1.00  0.00           H  
ATOM    412  HB2 PRO A  41     -27.402  -8.583   6.269  1.00 10.00           H  
ATOM    413  HG2 PRO A  41     -28.586  -9.709   8.002  1.00  3.00           H  
ATOM    414  HD2 PRO A  41     -29.656  -7.087   9.073  1.00  3.00           H  
ATOM    415  N   ARG A  42     -25.095  -5.968   7.205  1.00  0.00           N  
ATOM    416  CA  ARG A  42     -24.460  -4.699   6.788  1.00  0.00           C  
ATOM    417  C   ARG A  42     -25.029  -4.095   5.493  1.00  0.00           C  
ATOM    418  O   ARG A  42     -24.402  -3.242   4.871  1.00  0.00           O  
ATOM    419  CB  ARG A  42     -22.935  -4.867   6.693  1.00  0.00           C  
ATOM    420  CG  ARG A  42     -22.271  -5.212   8.028  1.00  0.00           C  
ATOM    421  CD  ARG A  42     -20.760  -5.021   7.872  1.00  0.00           C  
ATOM    422  NE  ARG A  42     -20.030  -5.393   9.089  1.00  0.00           N  
ATOM    423  CZ  ARG A  42     -19.899  -4.668  10.181  1.00  0.00           C  
ATOM    424  NH1 ARG A  42     -20.494  -3.514  10.342  1.00  6.00           N  
ATOM    425  NH2 ARG A  42     -19.124  -5.099  11.133  1.00  5.00           N  
ATOM    426  HN  ARG A  42     -24.543  -6.814   7.172  1.00  0.00           H  
ATOM    427  HA  ARG A  42     -24.668  -3.957   7.560  1.00  0.00           H  
ATOM    428  HB2 ARG A  42     -22.695  -5.637   5.960  1.00  0.00           H  
ATOM    429  HG2 ARG A  42     -22.486  -6.246   8.295  1.00  0.00           H  
ATOM    430  HD2 ARG A  42     -20.549  -3.982   7.622  1.00  0.00           H  
ATOM    431  HE  ARG A  42     -19.520  -6.264   9.061  1.00  0.00           H  
ATOM    432  N   VAL A  43     -26.204  -4.535   5.044  1.00  0.00           N  
ATOM    433  CA  VAL A  43     -26.845  -4.019   3.827  1.00  0.00           C  
ATOM    434  C   VAL A  43     -27.110  -2.521   3.984  1.00  3.00           C  
ATOM    435  O   VAL A  43     -27.647  -2.075   4.993  1.00  3.00           O  
ATOM    436  CB  VAL A  43     -28.138  -4.788   3.499  1.00  3.00           C  
ATOM    437  CG1 VAL A  43     -28.834  -4.208   2.261  1.00  3.00           C  
ATOM    438  CG2 VAL A  43     -27.840  -6.265   3.207  1.00  4.00           C  
ATOM    439  HN  VAL A  43     -26.751  -5.087   5.689  1.00  0.00           H  
ATOM    440  HA  VAL A  43     -26.152  -4.149   2.996  1.00  0.00           H  
ATOM    441  HB  VAL A  43     -28.821  -4.730   4.346  1.00  4.00           H  
ATOM    442  N   GLY A  44     -26.723  -1.737   2.980  1.00  0.00           N  
ATOM    443  CA  GLY A  44     -26.811  -0.278   2.988  1.00  4.00           C  
ATOM    444  C   GLY A  44     -25.638   0.432   3.668  1.00  3.00           C  
ATOM    445  O   GLY A  44     -25.486   1.636   3.455  1.00  4.00           O  
ATOM    446  HN  GLY A  44     -26.285  -2.160   2.175  1.00  0.00           H  
ATOM    447  HA2 GLY A  44     -27.725   0.025   3.500  1.00  2.00           H  
ATOM    448  N   GLN A  45     -24.792  -0.278   4.426  1.00  0.00           N  
ATOM    449  CA  GLN A  45     -23.566   0.293   4.986  1.00  6.00           C  
ATOM    450  C   GLN A  45     -22.522   0.515   3.887  1.00  0.00           C  
ATOM    451  O   GLN A  45     -22.541  -0.131   2.833  1.00  0.00           O  
ATOM    452  CB  GLN A  45     -22.989  -0.566   6.130  1.00  8.00           C  
ATOM    453  CG  GLN A  45     -23.962  -0.708   7.313  1.00  4.00           C  
ATOM    454  CD  GLN A  45     -23.399  -1.481   8.510  1.00  5.00           C  
ATOM    455  OE1 GLN A  45     -22.262  -1.939   8.557  1.00  8.00           O  
ATOM    456  NE2 GLN A  45     -24.208  -1.687   9.527  1.00  4.00           N  
ATOM    457  HN  GLN A  45     -24.928  -1.274   4.518  1.00  0.00           H  
ATOM    458  HA  GLN A  45     -23.807   1.272   5.402  1.00  6.00           H  
ATOM    459  HB2 GLN A  45     -22.718  -1.551   5.750  1.00  0.00           H  
ATOM    460  HG2 GLN A  45     -24.246   0.286   7.657  1.00  3.00           H  
ATOM    461  N   TRP A  46     -21.608   1.441   4.154  1.00  0.00           N  
ATOM    462  CA  TRP A  46     -20.481   1.734   3.285  1.00  0.00           C  
ATOM    463  C   TRP A  46     -19.232   1.017   3.782  1.00  0.00           C  
ATOM    464  O   TRP A  46     -18.992   0.900   4.983  1.00  0.00           O  
ATOM    465  CB  TRP A  46     -20.286   3.244   3.178  1.00  0.00           C  
ATOM    466  CG  TRP A  46     -21.347   3.945   2.395  1.00  0.00           C  
ATOM    467  CD1 TRP A  46     -22.551   4.354   2.857  1.00  9.00           C  
ATOM    468  CD2 TRP A  46     -21.297   4.344   0.996  1.00  0.00           C  
ATOM    469  CE2 TRP A  46     -22.504   5.034   0.682  1.00  0.00           C  
ATOM    470  NE1 TRP A  46     -23.241   4.995   1.847  1.00  6.00           N  
ATOM    471  CE3 TRP A  46     -20.342   4.203  -0.031  1.00  0.00           C  
ATOM    472  CZ3 TRP A  46     -20.566   4.752  -1.306  1.00 56.00           C  
ATOM    473  CH2 TRP A  46     -21.758   5.445  -1.582  1.00 14.00           C  
ATOM    474  CZ2 TRP A  46     -22.741   5.584  -0.586  1.00  7.00           C  
ATOM    475  HN  TRP A  46     -21.597   1.881   5.063  1.00 12.00           H  
ATOM    476  HA  TRP A  46     -20.691   1.367   2.280  1.00  0.00           H  
ATOM    477  HB2 TRP A  46     -20.238   3.685   4.174  1.00  0.00           H  
ATOM    478  HE3 TRP A  46     -19.417   3.685   0.177  1.00  1.00           H  
ATOM    479  HZ3 TRP A  46     -19.816   4.645  -2.076  1.00 23.00           H  
ATOM    480  HH2 TRP A  46     -21.915   5.869  -2.564  1.00  8.00           H  
ATOM    481  HZ2 TRP A  46     -23.661   6.112  -0.786  1.00  5.00           H  
ATOM    482  HE1 TRP A  46     -24.132   5.451   1.982  1.00  6.00           H  
ATOM    483  HD1 TRP A  46     -22.895   4.224   3.872  1.00 10.00           H  
ATOM    484  N   VAL A  47     -18.435   0.526   2.844  1.00  0.00           N  
ATOM    485  CA  VAL A  47     -17.177  -0.164   3.116  1.00  0.00           C  
ATOM    486  C   VAL A  47     -16.081   0.364   2.213  1.00  0.00           C  
ATOM    487  O   VAL A  47     -16.339   0.776   1.084  1.00  0.00           O  
ATOM    488  CB  VAL A  47     -17.297  -1.693   2.973  1.00  0.00           C  
ATOM    489  CG1 VAL A  47     -18.142  -2.282   4.104  1.00  0.00           C  
ATOM    490  CG2 VAL A  47     -17.883  -2.141   1.625  1.00  0.00           C  
ATOM    491  HN  VAL A  47     -18.694   0.650   1.875  1.00  0.00           H  
ATOM    492  HA  VAL A  47     -16.873   0.055   4.140  1.00  0.00           H  
ATOM    493  HB  VAL A  47     -16.297  -2.117   3.060  1.00  0.00           H  
ATOM    494  N   LEU A  48     -14.848   0.316   2.700  1.00  0.00           N  
ATOM    495  CA  LEU A  48     -13.666   0.555   1.889  1.00  0.00           C  
ATOM    496  C   LEU A  48     -13.234  -0.760   1.227  1.00  0.00           C  
ATOM    497  O   LEU A  48     -12.850  -1.705   1.916  1.00  0.00           O  
ATOM    498  CB  LEU A  48     -12.573   1.149   2.786  1.00  0.00           C  
ATOM    499  CG  LEU A  48     -11.433   1.734   1.945  1.00 34.00           C  
ATOM    500  CD1 LEU A  48     -11.790   3.127   1.423  1.00 26.00           C  
ATOM    501  CD2 LEU A  48     -10.165   1.821   2.780  1.00 55.00           C  
ATOM    502  HN  LEU A  48     -14.723  -0.020   3.644  1.00  0.00           H  
ATOM    503  HA  LEU A  48     -13.911   1.277   1.110  1.00  0.00           H  
ATOM    504  HB2 LEU A  48     -12.991   1.933   3.417  1.00  0.00           H  
ATOM    505  HG  LEU A  48     -11.232   1.077   1.099  1.00  0.00           H  
ATOM    506  N   VAL A  49     -13.300  -0.826  -0.101  1.00  0.00           N  
ATOM    507  CA  VAL A  49     -12.991  -2.020  -0.894  1.00  0.00           C  
ATOM    508  C   VAL A  49     -11.555  -1.964  -1.410  1.00  6.00           C  
ATOM    509  O   VAL A  49     -11.189  -1.034  -2.119  1.00  2.00           O  
ATOM    510  CB  VAL A  49     -13.985  -2.196  -2.060  1.00  1.00           C  
ATOM    511  CG1 VAL A  49     -13.726  -3.510  -2.814  1.00  3.00           C  
ATOM    512  CG2 VAL A  49     -15.439  -2.216  -1.566  1.00  0.00           C  
ATOM    513  HN  VAL A  49     -13.634  -0.018  -0.606  1.00  0.00           H  
ATOM    514  HA  VAL A  49     -13.098  -2.892  -0.248  1.00  0.00           H  
ATOM    515  HB  VAL A  49     -13.873  -1.372  -2.764  1.00  0.00           H  
ATOM    516  N   HIS A  50     -10.745  -2.980  -1.120  1.00  0.00           N  
ATOM    517  CA  HIS A  50      -9.381  -3.138  -1.642  1.00  0.00           C  
ATOM    518  C   HIS A  50      -9.234  -4.520  -2.280  1.00  0.00           C  
ATOM    519  O   HIS A  50      -9.529  -5.523  -1.635  1.00  0.00           O  
ATOM    520  CB  HIS A  50      -8.372  -2.943  -0.506  1.00 47.00           C  
ATOM    521  CG  HIS A  50      -6.941  -3.118  -0.940  1.00 46.00           C  
ATOM    522  ND1 HIS A  50      -6.359  -2.510  -2.049  1.00 16.00           N  
ATOM    523  CD2 HIS A  50      -6.048  -3.996  -0.398  1.00  0.00           C  
ATOM    524  CE1 HIS A  50      -5.142  -3.057  -2.164  1.00 10.00           C  
ATOM    525  NE2 HIS A  50      -4.909  -3.923  -1.168  1.00  0.00           N  
ATOM    526  HN  HIS A  50     -11.109  -3.724  -0.541  1.00  0.00           H  
ATOM    527  HA  HIS A  50      -9.175  -2.384  -2.402  1.00  0.00           H  
ATOM    528  HB2 HIS A  50      -8.491  -1.947  -0.079  1.00 42.00           H  
ATOM    529  HE1 HIS A  50      -4.474  -2.888  -2.995  1.00 11.00           H  
ATOM    530  HD2 HIS A  50      -6.232  -4.650   0.442  1.00  0.00           H  
ATOM    531  N   VAL A  51      -8.821  -4.574  -3.553  1.00  0.00           N  
ATOM    532  CA  VAL A  51      -8.583  -5.813  -4.335  1.00  0.00           C  
ATOM    533  C   VAL A  51      -9.654  -6.907  -4.142  1.00  0.00           C  
ATOM    534  O   VAL A  51      -9.356  -8.095  -4.011  1.00  0.00           O  
ATOM    535  CB  VAL A  51      -7.134  -6.334  -4.192  1.00  0.00           C  
ATOM    536  CG1 VAL A  51      -6.131  -5.314  -4.741  1.00 28.00           C  
ATOM    537  CG2 VAL A  51      -6.746  -6.696  -2.760  1.00  0.00           C  
ATOM    538  HN  VAL A  51      -8.535  -3.703  -3.978  1.00  0.00           H  
ATOM    539  HA  VAL A  51      -8.681  -5.535  -5.384  1.00  0.00           H  
ATOM    540  HB  VAL A  51      -7.025  -7.237  -4.793  1.00  0.00           H  
ATOM    541  N   GLY A  52     -10.929  -6.502  -4.110  1.00  0.00           N  
ATOM    542  CA  GLY A  52     -12.087  -7.400  -3.988  1.00 44.00           C  
ATOM    543  C   GLY A  52     -12.545  -7.718  -2.558  1.00  0.00           C  
ATOM    544  O   GLY A  52     -13.451  -8.527  -2.390  1.00 60.00           O  
ATOM    545  HN  GLY A  52     -11.096  -5.507  -4.163  1.00  0.00           H  
ATOM    546  HA2 GLY A  52     -11.865  -8.348  -4.479  1.00  0.00           H  
ATOM    547  N   PHE A  53     -11.974  -7.085  -1.532  1.00  0.00           N  
ATOM    548  CA  PHE A  53     -12.338  -7.303  -0.128  1.00  0.00           C  
ATOM    549  C   PHE A  53     -12.788  -6.007   0.540  1.00  0.00           C  
ATOM    550  O   PHE A  53     -12.187  -4.956   0.325  1.00  0.00           O  
ATOM    551  CB  PHE A  53     -11.150  -7.898   0.633  1.00  0.00           C  
ATOM    552  CG  PHE A  53     -10.811  -9.316   0.227  1.00  0.00           C  
ATOM    553  CD1 PHE A  53     -11.237 -10.394   1.021  1.00  0.00           C  
ATOM    554  CD2 PHE A  53     -10.105  -9.564  -0.964  1.00  0.00           C  
ATOM    555  CE1 PHE A  53     -10.971 -11.712   0.615  1.00  0.00           C  
ATOM    556  CE2 PHE A  53      -9.831 -10.882  -1.365  1.00 60.00           C  
ATOM    557  CZ  PHE A  53     -10.258 -11.959  -0.570  1.00  0.00           C  
ATOM    558  HN  PHE A  53     -11.191  -6.472  -1.708  1.00  0.00           H  
ATOM    559  HA  PHE A  53     -13.161  -8.014  -0.061  1.00  0.00           H  
ATOM    560  HB2 PHE A  53     -11.392  -7.890   1.695  1.00  0.00           H  
ATOM    561  HD1 PHE A  53     -11.809 -10.214   1.919  1.00  0.00           H  
ATOM    562  HD2 PHE A  53      -9.773  -8.736  -1.574  1.00  0.00           H  
ATOM    563  HE1 PHE A  53     -11.350 -12.539   1.196  1.00  0.00           H  
ATOM    564  HE2 PHE A  53      -9.301 -11.066  -2.288  1.00  0.00           H  
ATOM    565  HZ  PHE A  53     -10.054 -12.975  -0.873  1.00  0.00           H  
ATOM    566  N   ALA A  54     -13.814  -6.079   1.386  1.00  0.00           N  
ATOM    567  CA  ALA A  54     -14.169  -4.980   2.276  1.00  0.00           C  
ATOM    568  C   ALA A  54     -13.208  -4.976   3.470  1.00  0.00           C  
ATOM    569  O   ALA A  54     -13.187  -5.924   4.249  1.00  0.00           O  
ATOM    570  CB  ALA A  54     -15.627  -5.139   2.705  1.00  0.00           C  
ATOM    571  HN  ALA A  54     -14.243  -6.979   1.543  1.00  0.00           H  
ATOM    572  HA  ALA A  54     -14.073  -4.032   1.746  1.00  0.00           H  
ATOM    573  HB1 ALA A  54     -15.875  -4.378   3.445  1.00  0.00           H  
ATOM    574  HB2 ALA A  54     -15.771  -6.125   3.147  1.00  0.00           H  
ATOM    575  HB3 ALA A  54     -16.280  -5.032   1.839  1.00  0.00           H  
ATOM    576  N   MET A  55     -12.410  -3.920   3.607  1.00  0.00           N  
ATOM    577  CA  MET A  55     -11.330  -3.836   4.597  1.00  0.00           C  
ATOM    578  C   MET A  55     -11.723  -3.090   5.871  1.00  0.00           C  
ATOM    579  O   MET A  55     -11.164  -3.345   6.935  1.00  1.00           O  
ATOM    580  CB  MET A  55     -10.138  -3.110   3.977  1.00  0.00           C  
ATOM    581  CG  MET A  55      -9.556  -3.788   2.740  1.00  1.00           C  
ATOM    582  SD  MET A  55      -8.883  -5.451   2.984  1.00  0.00           S  
ATOM    583  CE  MET A  55      -7.523  -5.097   4.128  1.00  0.00           C  
ATOM    584  HN  MET A  55     -12.476  -3.189   2.913  1.00  0.00           H  
ATOM    585  HA  MET A  55     -11.017  -4.839   4.887  1.00  0.00           H  
ATOM    586  HB2 MET A  55      -9.356  -3.049   4.734  1.00  0.00           H  
ATOM    587  HG2 MET A  55      -8.751  -3.152   2.373  1.00  0.00           H  
ATOM    588  HE1 MET A  55      -6.895  -5.983   4.219  1.00  0.00           H  
ATOM    589  HE2 MET A  55      -6.919  -4.277   3.740  1.00  0.00           H  
ATOM    590  HE3 MET A  55      -7.917  -4.832   5.109  1.00  1.00           H  
ATOM    591  N   SER A  56     -12.657  -2.148   5.759  1.00  0.00           N  
ATOM    592  CA  SER A  56     -13.207  -1.388   6.879  1.00 15.00           C  
ATOM    593  C   SER A  56     -14.619  -0.929   6.541  1.00  0.00           C  
ATOM    594  O   SER A  56     -14.966  -0.787   5.365  1.00  0.00           O  
ATOM    595  CB  SER A  56     -12.310  -0.195   7.220  1.00 32.00           C  
ATOM    596  OG  SER A  56     -12.787   0.455   8.376  1.00 14.00           O  
ATOM    597  HN  SER A  56     -13.071  -1.991   4.852  1.00  0.00           H  
ATOM    598  HA  SER A  56     -13.256  -2.032   7.757  1.00 20.00           H  
ATOM    599  HB2 SER A  56     -12.277   0.503   6.383  1.00  0.00           H  
ATOM    600  HG  SER A  56     -12.223   1.204   8.584  1.00 18.00           H  
ATOM    601  N   VAL A  57     -15.430  -0.723   7.573  1.00 11.00           N  
ATOM    602  CA  VAL A  57     -16.751  -0.100   7.468  1.00  0.00           C  
ATOM    603  C   VAL A  57     -16.562   1.380   7.741  1.00  5.00           C  
ATOM    604  O   VAL A  57     -15.942   1.748   8.733  1.00  7.00           O  
ATOM    605  CB  VAL A  57     -17.754  -0.717   8.453  1.00  5.00           C  
ATOM    606  CG1 VAL A  57     -19.154  -0.103   8.315  1.00  5.00           C  
ATOM    607  CG2 VAL A  57     -17.877  -2.227   8.216  1.00  8.00           C  
ATOM    608  HN  VAL A  57     -14.995  -0.700   8.484  1.00  8.00           H  
ATOM    609  HA  VAL A  57     -17.143  -0.223   6.459  1.00  0.00           H  
ATOM    610  HB  VAL A  57     -17.402  -0.560   9.473  1.00  4.00           H  
ATOM    611  N   ILE A  58     -17.090   2.208   6.854  1.00  0.00           N  
ATOM    612  CA  ILE A  58     -16.935   3.661   6.896  1.00  6.00           C  
ATOM    613  C   ILE A  58     -18.311   4.313   6.871  1.00  6.00           C  
ATOM    614  O   ILE A  58     -19.304   3.694   6.473  1.00 10.00           O  
ATOM    615  CB  ILE A  58     -16.010   4.151   5.761  1.00  0.00           C  
ATOM    616  CG1 ILE A  58     -16.566   3.775   4.374  1.00  0.00           C  
ATOM    617  CD1 ILE A  58     -15.737   4.327   3.216  1.00  1.00           C  
ATOM    618  CG2 ILE A  58     -14.588   3.599   5.980  1.00  0.00           C  
ATOM    619  HN  ILE A  58     -17.693   1.830   6.137  1.00  0.00           H  
ATOM    620  HA  ILE A  58     -16.470   3.957   7.837  1.00  9.00           H  
ATOM    621  HB  ILE A  58     -15.954   5.239   5.810  1.00  0.00           H  
ATOM    622  N   ASN A  59     -18.393   5.562   7.313  1.00  6.00           N  
ATOM    623  CA  ASN A  59     -19.649   6.296   7.249  1.00  5.00           C  
ATOM    624  C   ASN A  59     -19.893   6.872   5.837  1.00  0.00           C  
ATOM    625  O   ASN A  59     -18.998   6.935   4.995  1.00  0.00           O  
ATOM    626  CB  ASN A  59     -19.738   7.270   8.436  1.00  2.00           C  
ATOM    627  CG  ASN A  59     -19.031   8.592   8.243  1.00  2.00           C  
ATOM    628  OD1 ASN A  59     -19.128   9.226   7.213  1.00  3.00           O  
ATOM    629  ND2 ASN A  59     -18.409   9.128   9.255  1.00  2.00           N  
ATOM    630  HN  ASN A  59     -17.538   6.031   7.575  1.00  0.00           H  
ATOM    631  HA  ASN A  59     -20.449   5.574   7.409  1.00  5.00           H  
ATOM    632  HB2 ASN A  59     -19.343   6.781   9.326  1.00  3.00           H  
ATOM    633  N   GLU A  60     -21.129   7.285   5.551  1.00  6.00           N  
ATOM    634  CA  GLU A  60     -21.488   7.789   4.219  1.00  0.00           C  
ATOM    635  C   GLU A  60     -20.774   9.102   3.853  1.00  0.00           C  
ATOM    636  O   GLU A  60     -20.447   9.307   2.685  1.00  0.00           O  
ATOM    637  CB  GLU A  60     -23.014   7.949   4.141  1.00  4.00           C  
ATOM    638  CG  GLU A  60     -23.462   8.491   2.775  1.00  4.00           C  
ATOM    639  CD  GLU A  60     -24.976   8.467   2.559  1.00  3.00           C  
ATOM    640  OE1 GLU A  60     -25.369   8.671   1.385  1.00  3.00           O  
ATOM    641  OE2 GLU A  60     -25.740   8.276   3.527  1.00  2.00           O  
ATOM    642  HN  GLU A  60     -21.847   7.221   6.259  1.00  3.00           H  
ATOM    643  HA  GLU A  60     -21.186   7.051   3.476  1.00  0.00           H  
ATOM    644  HB2 GLU A  60     -23.348   8.629   4.924  1.00  3.00           H  
ATOM    645  HG2 GLU A  60     -23.129   9.524   2.673  1.00  6.00           H  
ATOM    646  N   ALA A  61     -20.516   9.987   4.820  1.00  4.00           N  
ATOM    647  CA  ALA A  61     -19.771  11.217   4.564  1.00  6.00           C  
ATOM    648  C   ALA A  61     -18.324  10.888   4.165  1.00  0.00           C  
ATOM    649  O   ALA A  61     -17.882  11.287   3.097  1.00  0.00           O  
ATOM    650  CB  ALA A  61     -19.861  12.143   5.784  1.00  2.00           C  
ATOM    651  HN  ALA A  61     -20.636   9.704   5.782  1.00  4.00           H  
ATOM    652  HA  ALA A  61     -20.223  11.732   3.716  1.00  6.00           H  
ATOM    653  HB1 ALA A  61     -19.371  11.692   6.647  1.00  0.00           H  
ATOM    654  HB2 ALA A  61     -19.356  13.081   5.553  1.00  3.00           H  
ATOM    655  HB3 ALA A  61     -20.905  12.347   6.021  1.00  2.00           H  
ATOM    656  N   GLU A  62     -17.646  10.037   4.934  1.00  9.00           N  
ATOM    657  CA  GLU A  62     -16.294   9.547   4.644  1.00  0.00           C  
ATOM    658  C   GLU A  62     -16.191   8.862   3.285  1.00  1.00           C  
ATOM    659  O   GLU A  62     -15.204   9.041   2.570  1.00  0.00           O  
ATOM    660  CB  GLU A  62     -15.923   8.487   5.681  1.00  1.00           C  
ATOM    661  CG  GLU A  62     -15.747   9.055   7.085  1.00  8.00           C  
ATOM    662  CD  GLU A  62     -15.769   7.963   8.163  1.00  0.00           C  
ATOM    663  OE1 GLU A  62     -15.862   8.328   9.355  1.00  3.00           O  
ATOM    664  OE2 GLU A  62     -15.842   6.773   7.803  1.00  8.00           O  
ATOM    665  HN  GLU A  62     -18.104   9.693   5.766  1.00  0.00           H  
ATOM    666  HA  GLU A  62     -15.583  10.372   4.671  1.00  0.00           H  
ATOM    667  HB2 GLU A  62     -14.991   8.003   5.388  1.00  1.00           H  
ATOM    668  HG2 GLU A  62     -16.517   9.795   7.302  1.00  7.00           H  
ATOM    669  N   ALA A  63     -17.205   8.070   2.930  1.00  0.00           N  
ATOM    670  CA  ALA A  63     -17.270   7.397   1.646  1.00  0.00           C  
ATOM    671  C   ALA A  63     -17.364   8.398   0.492  1.00 60.00           C  
ATOM    672  O   ALA A  63     -16.639   8.263  -0.489  1.00  0.00           O  
ATOM    673  CB  ALA A  63     -18.466   6.445   1.652  1.00  0.00           C  
ATOM    674  HN  ALA A  63     -17.942   7.908   3.600  1.00  0.00           H  
ATOM    675  HA  ALA A  63     -16.357   6.820   1.507  1.00  0.00           H  
ATOM    676  HB1 ALA A  63     -19.392   6.997   1.813  1.00  0.00           H  
ATOM    677  HB2 ALA A  63     -18.519   5.946   0.684  1.00  0.00           H  
ATOM    678  HB3 ALA A  63     -18.348   5.704   2.443  1.00  0.00           H  
ATOM    679  N   ARG A  64     -18.221   9.417   0.612  1.00  0.00           N  
ATOM    680  CA  ARG A  64     -18.354  10.472  -0.403  1.00 14.00           C  
ATOM    681  C   ARG A  64     -17.088  11.315  -0.505  1.00  0.00           C  
ATOM    682  O   ARG A  64     -16.647  11.606  -1.609  1.00  0.00           O  
ATOM    683  CB  ARG A  64     -19.557  11.356  -0.073  1.00  7.00           C  
ATOM    684  CG  ARG A  64     -20.889  10.629  -0.296  1.00  7.00           C  
ATOM    685  CD  ARG A  64     -22.012  11.540   0.199  1.00  4.00           C  
ATOM    686  NE  ARG A  64     -23.342  10.913   0.080  1.00  5.00           N  
ATOM    687  CZ  ARG A  64     -24.490  11.551  -0.036  1.00  3.00           C  
ATOM    688  NH1 ARG A  64     -24.550  12.851  -0.122  1.00  1.00           N  
ATOM    689  NH2 ARG A  64     -25.612  10.900  -0.050  1.00  2.00           N  
ATOM    690  HN  ARG A  64     -18.752   9.492   1.468  1.00  0.00           H  
ATOM    691  HA  ARG A  64     -18.489  10.025  -1.387  1.00 17.00           H  
ATOM    692  HB2 ARG A  64     -19.532  12.235  -0.717  1.00  6.00           H  
ATOM    693  HG2 ARG A  64     -20.912   9.685   0.249  1.00  0.00           H  
ATOM    694  HD2 ARG A  64     -21.969  12.463  -0.379  1.00  3.00           H  
ATOM    695  HE  ARG A  64     -23.399   9.914   0.212  1.00  0.00           H  
ATOM    696  N   ASP A  65     -16.498  11.669   0.630  1.00  0.00           N  
ATOM    697  CA  ASP A  65     -15.258  12.441   0.695  1.00  0.00           C  
ATOM    698  C   ASP A  65     -14.119  11.691   0.003  1.00  0.00           C  
ATOM    699  O   ASP A  65     -13.488  12.190  -0.928  1.00  0.00           O  
ATOM    700  CB  ASP A  65     -14.931  12.772   2.167  1.00  0.00           C  
ATOM    701  CG  ASP A  65     -15.990  13.602   2.919  1.00  6.00           C  
ATOM    702  OD1 ASP A  65     -16.977  14.062   2.287  1.00  4.00           O  
ATOM    703  OD2 ASP A  65     -15.821  13.786   4.143  1.00  5.00           O  
ATOM    704  HN  ASP A  65     -16.966  11.460   1.501  1.00  0.00           H  
ATOM    705  HA  ASP A  65     -15.375  13.365   0.128  1.00  0.00           H  
ATOM    706  HB2 ASP A  65     -14.773  11.841   2.711  1.00  0.00           H  
ATOM    707  N   THR A  66     -13.952  10.419   0.357  1.00  2.00           N  
ATOM    708  CA  THR A  66     -12.938   9.568  -0.259  1.00  1.00           C  
ATOM    709  C   THR A  66     -13.217   9.362  -1.754  1.00  0.00           C  
ATOM    710  O   THR A  66     -12.292   9.472  -2.548  1.00  0.00           O  
ATOM    711  CB  THR A  66     -12.830   8.239   0.499  1.00  0.00           C  
ATOM    712  OG1 THR A  66     -12.609   8.450   1.876  1.00  1.00           O  
ATOM    713  CG2 THR A  66     -11.701   7.345  -0.012  1.00 16.00           C  
ATOM    714  HN  THR A  66     -14.534  10.050   1.095  1.00  0.00           H  
ATOM    715  HA  THR A  66     -11.977  10.076  -0.182  1.00  1.00           H  
ATOM    716  HB  THR A  66     -13.783   7.717   0.416  1.00  0.00           H  
ATOM    717  HG1 THR A  66     -13.459   8.718   2.234  1.00  0.00           H  
ATOM    718  N   LEU A  67     -14.464   9.122  -2.183  1.00  0.00           N  
ATOM    719  CA  LEU A  67     -14.793   8.955  -3.607  1.00  0.00           C  
ATOM    720  C   LEU A  67     -14.461  10.185  -4.448  1.00  0.00           C  
ATOM    721  O   LEU A  67     -13.891  10.031  -5.526  1.00  0.00           O  
ATOM    722  CB  LEU A  67     -16.281   8.612  -3.791  1.00 13.00           C  
ATOM    723  CG  LEU A  67     -16.603   7.133  -3.560  1.00  0.00           C  
ATOM    724  CD1 LEU A  67     -18.114   6.910  -3.619  1.00 11.00           C  
ATOM    725  CD2 LEU A  67     -15.927   6.228  -4.592  1.00  1.00           C  
ATOM    726  HN  LEU A  67     -15.216   9.090  -1.509  1.00  0.00           H  
ATOM    727  HA  LEU A  67     -14.174   8.153  -4.012  1.00  0.00           H  
ATOM    728  HB2 LEU A  67     -16.580   8.867  -4.808  1.00  0.00           H  
ATOM    729  HG  LEU A  67     -16.246   6.847  -2.570  1.00  0.00           H  
ATOM    730  N   ASP A  68     -14.769  11.381  -3.959  1.00  0.00           N  
ATOM    731  CA  ASP A  68     -14.490  12.614  -4.695  1.00  8.00           C  
ATOM    732  C   ASP A  68     -12.972  12.865  -4.796  1.00 60.00           C  
ATOM    733  O   ASP A  68     -12.470  13.325  -5.825  1.00 11.00           O  
ATOM    734  CB  ASP A  68     -15.236  13.781  -4.026  1.00  6.00           C  
ATOM    735  CG  ASP A  68     -16.769  13.731  -4.180  1.00  4.00           C  
ATOM    736  OD1 ASP A  68     -17.298  12.905  -4.949  1.00  5.00           O  
ATOM    737  OD2 ASP A  68     -17.448  14.564  -3.529  1.00  3.00           O  
ATOM    738  HN  ASP A  68     -15.274  11.445  -3.087  1.00  0.00           H  
ATOM    739  HA  ASP A  68     -14.867  12.513  -5.712  1.00  0.00           H  
ATOM    740  HB2 ASP A  68     -14.887  14.711  -4.475  1.00  9.00           H  
ATOM    741  N   ALA A  69     -12.197  12.496  -3.773  1.00 11.00           N  
ATOM    742  CA  ALA A  69     -10.736  12.550  -3.826  1.00 22.00           C  
ATOM    743  C   ALA A  69     -10.127  11.502  -4.769  1.00  0.00           C  
ATOM    744  O   ALA A  69      -9.155  11.782  -5.477  1.00  1.00           O  
ATOM    745  CB  ALA A  69     -10.223  12.385  -2.406  1.00  2.00           C  
ATOM    746  HN  ALA A  69     -12.638  12.174  -2.924  1.00  0.00           H  
ATOM    747  HA  ALA A  69     -10.432  13.533  -4.185  1.00  4.00           H  
ATOM    748  HB1 ALA A  69      -9.143  12.527  -2.374  1.00  1.00           H  
ATOM    749  HB2 ALA A  69     -10.478  11.400  -2.015  1.00  0.00           H  
ATOM    750  HB3 ALA A  69     -10.719  13.149  -1.807  1.00  0.00           H  
ATOM    751  N   LEU A  70     -10.716  10.307  -4.820  1.00  0.00           N  
ATOM    752  CA  LEU A  70     -10.282   9.251  -5.725  1.00  0.00           C  
ATOM    753  C   LEU A  70     -10.650   9.554  -7.174  1.00  0.00           C  
ATOM    754  O   LEU A  70      -9.789   9.406  -8.026  1.00  0.00           O  
ATOM    755  CB  LEU A  70     -10.829   7.895  -5.264  1.00  0.00           C  
ATOM    756  CG  LEU A  70     -10.235   7.376  -3.940  1.00  0.00           C  
ATOM    757  CD1 LEU A  70     -10.589   5.905  -3.771  1.00 52.00           C  
ATOM    758  CD2 LEU A  70      -8.735   7.611  -3.752  1.00 40.00           C  
ATOM    759  HN  LEU A  70     -11.488  10.130  -4.194  1.00  0.00           H  
ATOM    760  HA  LEU A  70      -9.193   9.209  -5.711  1.00  0.00           H  
ATOM    761  HB2 LEU A  70     -10.630   7.166  -6.049  1.00  0.00           H  
ATOM    762  HG  LEU A  70     -10.710   7.890  -3.104  1.00  0.00           H  
ATOM    763  N   GLN A  71     -11.846  10.053  -7.485  1.00  0.00           N  
ATOM    764  CA  GLN A  71     -12.177  10.475  -8.855  1.00  0.00           C  
ATOM    765  C   GLN A  71     -11.126  11.438  -9.409  1.00  7.00           C  
ATOM    766  O   GLN A  71     -10.643  11.256 -10.522  1.00 12.00           O  
ATOM    767  CB  GLN A  71     -13.556  11.137  -8.878  1.00  7.00           C  
ATOM    768  CG  GLN A  71     -14.666  10.084  -8.827  1.00 14.00           C  
ATOM    769  CD  GLN A  71     -16.055  10.703  -8.754  1.00  4.00           C  
ATOM    770  OE1 GLN A  71     -16.263  11.903  -8.790  1.00  3.00           O  
ATOM    771  NE2 GLN A  71     -17.088   9.896  -8.670  1.00  4.00           N  
ATOM    772  HN  GLN A  71     -12.534  10.177  -6.756  1.00  0.00           H  
ATOM    773  HA  GLN A  71     -12.185   9.606  -9.513  1.00  0.00           H  
ATOM    774  HB2 GLN A  71     -13.665  11.704  -9.802  1.00  5.00           H  
ATOM    775  HG2 GLN A  71     -14.530   9.438  -7.959  1.00  0.00           H  
ATOM    776  N   ASN A  72     -10.655  12.358  -8.567  1.00  8.00           N  
ATOM    777  CA  ASN A  72      -9.509  13.180  -8.896  1.00  7.00           C  
ATOM    778  C   ASN A  72      -8.252  12.321  -9.170  1.00  0.00           C  
ATOM    779  O   ASN A  72      -7.693  12.413 -10.258  1.00  0.00           O  
ATOM    780  CB  ASN A  72      -9.347  14.240  -7.792  1.00  0.00           C  
ATOM    781  CG  ASN A  72     -10.372  15.351  -7.920  1.00  7.00           C  
ATOM    782  OD1 ASN A  72     -10.429  16.028  -8.926  1.00  5.00           O  
ATOM    783  ND2 ASN A  72     -11.181  15.593  -6.922  1.00 18.00           N  
ATOM    784  HN  ASN A  72     -11.105  12.461  -7.669  1.00  0.00           H  
ATOM    785  HA  ASN A  72      -9.734  13.690  -9.833  1.00  9.00           H  
ATOM    786  HB2 ASN A  72      -8.363  14.706  -7.846  1.00  0.00           H  
ATOM    787  N   MET A  73      -7.747  11.507  -8.239  1.00  0.00           N  
ATOM    788  CA  MET A  73      -6.509  10.725  -8.477  1.00  0.00           C  
ATOM    789  C   MET A  73      -6.585   9.783  -9.696  1.00  0.00           C  
ATOM    790  O   MET A  73      -5.610   9.609 -10.423  1.00  0.00           O  
ATOM    791  CB  MET A  73      -6.171   9.881  -7.240  1.00 45.00           C  
ATOM    792  CG  MET A  73      -5.782  10.722  -6.023  1.00  1.00           C  
ATOM    793  SD  MET A  73      -5.385   9.733  -4.555  1.00 27.00           S  
ATOM    794  CE  MET A  73      -3.725   9.145  -4.987  1.00 51.00           C  
ATOM    795  HN  MET A  73      -8.245  11.395  -7.368  1.00  0.00           H  
ATOM    796  HA  MET A  73      -5.680  11.409  -8.663  1.00  0.00           H  
ATOM    797  HB2 MET A  73      -7.028   9.260  -6.978  1.00  0.00           H  
ATOM    798  HG2 MET A  73      -4.925  11.347  -6.273  1.00  0.00           H  
ATOM    799  HE1 MET A  73      -3.756   8.556  -5.904  1.00 60.00           H  
ATOM    800  HE2 MET A  73      -3.064  10.001  -5.119  1.00  0.00           H  
ATOM    801  HE3 MET A  73      -3.336   8.531  -4.174  1.00  0.00           H  
ATOM    802  N   PHE A  74      -7.741   9.168  -9.921  1.00  0.00           N  
ATOM    803  CA  PHE A  74      -7.944   8.105 -10.903  1.00  0.00           C  
ATOM    804  C   PHE A  74      -8.043   8.608 -12.341  1.00  0.00           C  
ATOM    805  O   PHE A  74      -7.743   7.839 -13.251  1.00 10.00           O  
ATOM    806  CB  PHE A  74      -9.225   7.357 -10.558  1.00  0.00           C  
ATOM    807  CG  PHE A  74      -9.134   6.329  -9.446  1.00  0.00           C  
ATOM    808  CD1 PHE A  74      -9.435   4.991  -9.730  1.00  0.00           C  
ATOM    809  CD2 PHE A  74      -8.772   6.650  -8.123  1.00  0.00           C  
ATOM    810  CE1 PHE A  74      -9.445   4.029  -8.697  1.00  0.00           C  
ATOM    811  CE2 PHE A  74      -8.783   5.680  -7.107  1.00 44.00           C  
ATOM    812  CZ  PHE A  74      -9.158   4.369  -7.382  1.00 25.00           C  
ATOM    813  HN  PHE A  74      -8.522   9.397  -9.323  1.00  0.00           H  
ATOM    814  HA  PHE A  74      -7.108   7.407 -10.866  1.00  0.00           H  
ATOM    815  HB2 PHE A  74     -10.004   8.080 -10.314  1.00  0.00           H  
ATOM    816  HD1 PHE A  74      -9.744   4.723 -10.730  1.00  0.00           H  
ATOM    817  HD2 PHE A  74      -8.391   7.631  -7.880  1.00  0.00           H  
ATOM    818  HE1 PHE A  74      -9.827   3.031  -8.855  1.00  0.00           H  
ATOM    819  HE2 PHE A  74      -8.452   5.931  -6.110  1.00  0.00           H  
ATOM    820  HZ  PHE A  74      -9.175   3.623  -6.601  1.00 29.00           H  
ATOM    821  N   ASP A  75      -8.391   9.878 -12.567  1.00  0.00           N  
ATOM    822  CA  ASP A  75      -8.342  10.480 -13.909  1.00  4.00           C  
ATOM    823  C   ASP A  75      -6.942  10.388 -14.546  1.00  6.00           C  
ATOM    824  O   ASP A  75      -6.784  10.594 -15.751  1.00  2.00           O  
ATOM    825  CB  ASP A  75      -8.783  11.952 -13.833  1.00  5.00           C  
ATOM    826  CG  ASP A  75     -10.301  12.156 -13.768  1.00  3.00           C  
ATOM    827  OD1 ASP A  75     -11.056  11.192 -14.044  1.00  3.00           O  
ATOM    828  OD2 ASP A  75     -10.687  13.318 -13.509  1.00  3.00           O  
ATOM    829  HN  ASP A  75      -8.735  10.444 -11.805  1.00  0.00           H  
ATOM    830  HA  ASP A  75      -9.021   9.942 -14.570  1.00  5.00           H  
ATOM    831  HB2 ASP A  75      -8.430  12.470 -14.725  1.00  2.00           H  
ATOM    832  N   VAL A  76      -5.915  10.078 -13.746  1.00  0.00           N  
ATOM    833  CA  VAL A  76      -4.517  10.039 -14.174  1.00  4.00           C  
ATOM    834  C   VAL A  76      -3.822   8.689 -13.980  1.00  7.00           C  
ATOM    835  O   VAL A  76      -2.781   8.471 -14.600  1.00  8.00           O  
ATOM    836  CB  VAL A  76      -3.713  11.212 -13.561  1.00  0.00           C  
ATOM    837  CG1 VAL A  76      -3.301  12.151 -14.698  1.00  3.00           C  
ATOM    838  CG2 VAL A  76      -4.468  12.104 -12.555  1.00  8.00           C  
ATOM    839  HN  VAL A  76      -6.118   9.949 -12.765  1.00  0.00           H  
ATOM    840  HA  VAL A  76      -4.513  10.165 -15.257  1.00  3.00           H  
ATOM    841  HB  VAL A  76      -2.811  10.831 -13.082  1.00  0.00           H  
ATOM    842  N   GLU A  77      -4.383   7.762 -13.198  1.00  0.00           N  
ATOM    843  CA  GLU A  77      -3.825   6.418 -13.003  1.00  0.00           C  
ATOM    844  C   GLU A  77      -4.740   5.336 -13.610  1.00  9.00           C  
ATOM    845  O   GLU A  77      -5.784   5.027 -13.035  1.00  0.00           O  
ATOM    846  CB  GLU A  77      -3.600   6.114 -11.519  1.00 60.00           C  
ATOM    847  CG  GLU A  77      -2.496   6.927 -10.837  1.00  4.00           C  
ATOM    848  CD  GLU A  77      -1.908   6.214  -9.599  1.00 58.00           C  
ATOM    849  OE1 GLU A  77      -0.843   6.657  -9.112  1.00  0.00           O  
ATOM    850  OE2 GLU A  77      -2.381   5.129  -9.223  1.00 45.00           O  
ATOM    851  HN  GLU A  77      -5.276   7.967 -12.775  1.00  0.00           H  
ATOM    852  HA  GLU A  77      -2.840   6.364 -13.467  1.00 19.00           H  
ATOM    853  HB2 GLU A  77      -3.344   5.055 -11.468  1.00  0.00           H  
ATOM    854  HG2 GLU A  77      -2.915   7.887 -10.533  1.00  0.00           H  
ATOM    855  N   PRO A  78      -4.369   4.689 -14.731  1.00  0.00           N  
ATOM    856  CA  PRO A  78      -5.223   3.695 -15.392  1.00  5.00           C  
ATOM    857  C   PRO A  78      -5.460   2.422 -14.565  1.00  6.00           C  
ATOM    858  O   PRO A  78      -6.547   1.853 -14.620  1.00  6.00           O  
ATOM    859  CB  PRO A  78      -4.518   3.381 -16.716  1.00  2.00           C  
ATOM    860  CG  PRO A  78      -3.056   3.736 -16.452  1.00  4.00           C  
ATOM    861  CD  PRO A  78      -3.154   4.915 -15.492  1.00  8.00           C  
ATOM    862  HA  PRO A  78      -6.196   4.137 -15.603  1.00  8.00           H  
ATOM    863  HB2 PRO A  78      -4.911   4.039 -17.491  1.00  2.00           H  
ATOM    864  HG2 PRO A  78      -2.528   4.001 -17.368  1.00  2.00           H  
ATOM    865  HD2 PRO A  78      -2.270   4.939 -14.855  1.00 20.00           H  
ATOM    866  N   ASP A  79      -4.474   1.973 -13.783  1.00  0.00           N  
ATOM    867  CA  ASP A  79      -4.597   0.758 -12.950  1.00 20.00           C  
ATOM    868  C   ASP A  79      -5.663   0.936 -11.868  1.00 21.00           C  
ATOM    869  O   ASP A  79      -6.438   0.048 -11.513  1.00 38.00           O  
ATOM    870  CB  ASP A  79      -3.240   0.469 -12.282  1.00 35.00           C  
ATOM    871  CG  ASP A  79      -2.154   0.062 -13.286  1.00  0.00           C  
ATOM    872  OD1 ASP A  79      -2.479  -0.642 -14.267  1.00 11.00           O  
ATOM    873  OD2 ASP A  79      -0.979   0.458 -13.109  1.00 52.00           O  
ATOM    874  HN  ASP A  79      -3.597   2.474 -13.769  1.00 45.00           H  
ATOM    875  HA  ASP A  79      -4.883  -0.090 -13.572  1.00 14.00           H  
ATOM    876  HB2 ASP A  79      -3.365  -0.349 -11.572  1.00 25.00           H  
ATOM    877  N   VAL A  80      -5.711   2.157 -11.379  1.00  0.00           N  
ATOM    878  CA  VAL A  80      -6.638   2.632 -10.390  1.00  0.00           C  
ATOM    879  C   VAL A  80      -7.959   2.857 -11.151  1.00  0.00           C  
ATOM    880  O   VAL A  80      -8.977   2.302 -10.762  1.00  0.00           O  
ATOM    881  CB  VAL A  80      -5.829   3.749  -9.690  1.00  0.00           C  
ATOM    882  CG1 VAL A  80      -6.415   4.600  -8.619  1.00 39.00           C  
ATOM    883  CG2 VAL A  80      -4.689   3.076  -8.910  1.00 14.00           C  
ATOM    884  HN  VAL A  80      -5.052   2.827 -11.750  1.00  0.00           H  
ATOM    885  HA  VAL A  80      -6.823   1.844  -9.660  1.00  0.00           H  
ATOM    886  HB  VAL A  80      -5.413   4.411 -10.449  1.00  0.00           H  
ATOM    887  N   GLY A  81      -7.968   3.398 -12.371  1.00  0.00           N  
ATOM    888  CA  GLY A  81      -9.106   3.305 -13.300  1.00  9.00           C  
ATOM    889  C   GLY A  81      -9.782   1.921 -13.357  1.00 11.00           C  
ATOM    890  O   GLY A  81     -11.003   1.849 -13.264  1.00  0.00           O  
ATOM    891  HN  GLY A  81      -7.127   3.853 -12.696  1.00  0.00           H  
ATOM    892  HA2 GLY A  81      -9.853   4.046 -13.014  1.00  0.00           H  
ATOM    893  N   ALA A  82      -9.037   0.811 -13.357  1.00 10.00           N  
ATOM    894  CA  ALA A  82      -9.629  -0.530 -13.267  1.00 12.00           C  
ATOM    895  C   ALA A  82     -10.309  -0.829 -11.903  1.00  0.00           C  
ATOM    896  O   ALA A  82     -11.338  -1.516 -11.841  1.00 22.00           O  
ATOM    897  CB  ALA A  82      -8.562  -1.570 -13.622  1.00 21.00           C  
ATOM    898  HN  ALA A  82      -8.036   0.905 -13.455  1.00  0.00           H  
ATOM    899  HA  ALA A  82     -10.405  -0.592 -14.031  1.00  0.00           H  
ATOM    900  HB1 ALA A  82      -9.026  -2.553 -13.705  1.00 24.00           H  
ATOM    901  HB2 ALA A  82      -8.104  -1.319 -14.579  1.00  7.00           H  
ATOM    902  HB3 ALA A  82      -7.791  -1.606 -12.852  1.00  0.00           H  
ATOM    903  N   LEU A  83      -9.804  -0.273 -10.797  1.00 60.00           N  
ATOM    904  CA  LEU A  83     -10.473  -0.236  -9.481  1.00  0.00           C  
ATOM    905  C   LEU A  83     -11.777   0.570  -9.482  1.00  0.00           C  
ATOM    906  O   LEU A  83     -12.747   0.109  -8.885  1.00  1.00           O  
ATOM    907  CB  LEU A  83      -9.522   0.318  -8.381  1.00  0.00           C  
ATOM    908  CG  LEU A  83      -8.924  -0.657  -7.350  1.00  0.00           C  
ATOM    909  CD1 LEU A  83      -7.490  -1.058  -7.664  1.00 22.00           C  
ATOM    910  CD2 LEU A  83      -9.041  -0.148  -5.922  1.00 18.00           C  
ATOM    911  HN  LEU A  83      -8.993   0.316 -10.917  1.00  0.00           H  
ATOM    912  HA  LEU A  83     -10.806  -1.237  -9.208  1.00  0.00           H  
ATOM    913  HB2 LEU A  83     -10.084   1.061  -7.815  1.00  0.00           H  
ATOM    914  HG  LEU A  83      -9.487  -1.590  -7.329  1.00  0.00           H  
ATOM    915  N   LEU A  84     -11.830   1.738 -10.129  1.00  0.00           N  
ATOM    916  CA  LEU A  84     -13.057   2.550 -10.171  1.00  0.00           C  
ATOM    917  C   LEU A  84     -13.985   2.095 -11.293  1.00 60.00           C  
ATOM    918  O   LEU A  84     -15.061   1.554 -11.044  1.00 43.00           O  
ATOM    919  CB  LEU A  84     -12.752   4.056 -10.310  1.00 60.00           C  
ATOM    920  CG  LEU A  84     -12.550   4.831  -8.996  1.00  0.00           C  
ATOM    921  CD1 LEU A  84     -12.232   6.294  -9.310  1.00 60.00           C  
ATOM    922  CD2 LEU A  84     -13.781   4.858  -8.106  1.00 31.00           C  
ATOM    923  HN  LEU A  84     -10.995   2.066 -10.593  1.00  0.00           H  
ATOM    924  HA  LEU A  84     -13.616   2.389  -9.250  1.00  0.00           H  
ATOM    925  HB2 LEU A  84     -11.884   4.179 -10.957  1.00  0.00           H  
ATOM    926  HG  LEU A  84     -11.770   4.366  -8.392  1.00  0.00           H  
ATOM    927  N   TYR A  85     -13.545   2.279 -12.530  1.00  0.00           N  
ATOM    928  CA  TYR A  85     -14.320   2.097 -13.752  1.00  0.00           C  
ATOM    929  C   TYR A  85     -14.405   0.640 -14.216  1.00  0.00           C  
ATOM    930  O   TYR A  85     -15.240   0.305 -15.051  1.00  6.00           O  
ATOM    931  CB  TYR A  85     -13.738   3.024 -14.828  1.00  6.00           C  
ATOM    932  CG  TYR A  85     -13.711   4.483 -14.399  1.00  3.00           C  
ATOM    933  CD1 TYR A  85     -14.926   5.159 -14.179  1.00  8.00           C  
ATOM    934  CD2 TYR A  85     -12.489   5.159 -14.197  1.00  5.00           C  
ATOM    935  CE1 TYR A  85     -14.922   6.503 -13.763  1.00 11.00           C  
ATOM    936  CE2 TYR A  85     -12.482   6.511 -13.792  1.00  5.00           C  
ATOM    937  CZ  TYR A  85     -13.703   7.188 -13.578  1.00  5.00           C  
ATOM    938  OH  TYR A  85     -13.728   8.498 -13.213  1.00  4.00           O  
ATOM    939  HN  TYR A  85     -12.603   2.625 -12.649  1.00  0.00           H  
ATOM    940  HA  TYR A  85     -15.344   2.417 -13.558  1.00  0.00           H  
ATOM    941  HB2 TYR A  85     -14.348   2.942 -15.727  1.00  4.00           H  
ATOM    942  HD1 TYR A  85     -15.864   4.648 -14.340  1.00  5.00           H  
ATOM    943  HD2 TYR A  85     -11.556   4.651 -14.390  1.00  0.00           H  
ATOM    944  HE1 TYR A  85     -15.849   7.035 -13.605  1.00  3.00           H  
ATOM    945  HE2 TYR A  85     -11.549   7.041 -13.669  1.00  0.00           H  
ATOM    946  HH  TYR A  85     -12.876   8.936 -13.269  1.00 13.00           H  
ATOM    947  N   GLY A  86     -13.610  -0.247 -13.618  1.00  0.00           N  
ATOM    948  CA  GLY A  86     -13.515  -1.640 -14.056  1.00  8.00           C  
ATOM    949  C   GLY A  86     -12.540  -1.736 -15.216  1.00  0.00           C  
ATOM    950  O   GLY A  86     -12.156  -0.722 -15.794  1.00 10.00           O  
ATOM    951  HN  GLY A  86     -12.842   0.143 -13.091  1.00  0.00           H  
ATOM    952  HA2 GLY A  86     -13.171  -2.287 -13.250  1.00  0.00           H  
ATOM    953  N   GLU A  87     -12.122  -2.947 -15.578  1.00 15.00           N  
ATOM    954  CA  GLU A  87     -11.681  -3.119 -16.961  1.00  4.00           C  
ATOM    955  C   GLU A  87     -12.874  -2.735 -17.848  1.00  0.00           C  
ATOM    956  O   GLU A  87     -13.951  -3.331 -17.722  1.00  5.00           O  
ATOM    957  CB  GLU A  87     -11.219  -4.563 -17.237  1.00  4.00           C  
ATOM    958  CG  GLU A  87      -9.879  -4.908 -16.563  1.00 10.00           C  
ATOM    959  CD  GLU A  87      -9.329  -6.292 -16.969  1.00  4.00           C  
ATOM    960  OE1 GLU A  87      -8.092  -6.479 -16.874  1.00  5.00           O  
ATOM    961  OE2 GLU A  87     -10.133  -7.176 -17.349  1.00  2.00           O  
ATOM    962  HN  GLU A  87     -12.462  -3.766 -15.094  1.00  7.00           H  
ATOM    963  HA  GLU A  87     -10.855  -2.441 -17.179  1.00  7.00           H  
ATOM    964  HB2 GLU A  87     -11.988  -5.258 -16.900  1.00  4.00           H  
ATOM    965  HG2 GLU A  87      -9.151  -4.142 -16.832  1.00  5.00           H  
ATOM    966  N   GLU A  88     -12.717  -1.728 -18.715  1.00  4.00           N  
ATOM    967  CA  GLU A  88     -13.615  -1.630 -19.862  1.00  6.00           C  
ATOM    968  C   GLU A  88     -13.578  -2.982 -20.586  1.00  0.00           C  
ATOM    969  O   GLU A  88     -12.506  -3.527 -20.864  1.00  3.00           O  
ATOM    970  CB  GLU A  88     -13.243  -0.492 -20.831  1.00  3.00           C  
ATOM    971  CG  GLU A  88     -13.789   0.882 -20.408  1.00  4.00           C  
ATOM    972  CD  GLU A  88     -13.664   1.939 -21.525  1.00  2.00           C  
ATOM    973  OE1 GLU A  88     -14.534   2.841 -21.570  1.00  1.00           O  
ATOM    974  OE2 GLU A  88     -12.714   1.848 -22.337  1.00  1.00           O  
ATOM    975  HN  GLU A  88     -11.853  -1.205 -18.733  1.00  5.00           H  
ATOM    976  HA  GLU A  88     -14.630  -1.461 -19.502  1.00  5.00           H  
ATOM    977  HB2 GLU A  88     -12.159  -0.446 -20.944  1.00  2.00           H  
ATOM    978  HG2 GLU A  88     -13.254   1.219 -19.520  1.00  7.00           H  
ATOM    979  N   LYS A  89     -14.762  -3.543 -20.836  1.00  4.00           N  
ATOM    980  CA  LYS A  89     -14.929  -4.712 -21.702  1.00  3.00           C  
ATOM    981  C   LYS A  89     -14.606  -4.393 -23.156  1.00  1.00           C  
ATOM    982  O   LYS A  89     -15.037  -3.309 -23.605  1.00  2.00           O  
ATOM    983  CB  LYS A  89     -16.367  -5.230 -21.627  1.00  2.00           C  
ATOM    984  CG  LYS A  89     -16.523  -6.341 -20.594  1.00  3.00           C  
ATOM    985  CD  LYS A  89     -17.936  -6.907 -20.731  1.00  2.00           C  
ATOM    986  CE  LYS A  89     -18.088  -8.124 -19.828  1.00  1.00           C  
ATOM    987  NZ  LYS A  89     -19.448  -8.692 -19.955  1.00  1.00           N  
ATOM    988  HN  LYS A  89     -15.579  -2.990 -20.620  1.00  3.00           H  
ATOM    989  HA  LYS A  89     -14.213  -5.482 -21.416  1.00  3.00           H  
ATOM    990  HB2 LYS A  89     -17.051  -4.408 -21.417  1.00  2.00           H  
ATOM    991  HG2 LYS A  89     -15.794  -7.126 -20.794  1.00  2.00           H  
ATOM    992  HD2 LYS A  89     -18.105  -7.200 -21.767  1.00  2.00           H  
ATOM    993  HE2 LYS A  89     -17.332  -8.857 -20.109  1.00  1.00           H  
ATOM    994  HZ1 LYS A  89     -19.541  -9.498 -19.354  1.00  1.00           H  
ATOM    995  HZ2 LYS A  89     -19.614  -8.958 -20.915  1.00  1.00           H  
ATOM    996  HZ3 LYS A  89     -20.124  -7.993 -19.683  1.00  1.00           H  
ATOM    997  N   ARG B   1      -3.691  27.484 -10.106  1.00  2.00           N  
ATOM    998  CA  ARG B   1      -3.912  26.307 -10.978  1.00  3.00           C  
ATOM    999  C   ARG B   1      -4.615  25.205 -10.207  1.00  8.00           C  
ATOM   1000  O   ARG B   1      -5.773  24.999 -10.493  1.00  5.00           O  
ATOM   1001  CB  ARG B   1      -2.645  25.812 -11.698  1.00  5.00           C  
ATOM   1002  CG  ARG B   1      -2.600  26.327 -13.146  1.00  2.00           C  
ATOM   1003  CD  ARG B   1      -1.406  25.709 -13.880  1.00  4.00           C  
ATOM   1004  NE  ARG B   1      -1.350  26.103 -15.300  1.00  2.00           N  
ATOM   1005  CZ  ARG B   1      -0.331  25.862 -16.107  1.00  2.00           C  
ATOM   1006  NH1 ARG B   1       0.746  25.267 -15.678  1.00  4.00           N  
ATOM   1007  NH2 ARG B   1      -0.385  26.217 -17.359  1.00  1.00           N  
ATOM   1008  HN  ARG B   1      -3.067  27.250  -9.347  1.00  6.00           H  
ATOM   1009  HA  ARG B   1      -4.639  26.578 -11.744  1.00  3.00           H  
ATOM   1010  HB2 ARG B   1      -2.657  24.723 -11.731  1.00  9.00           H  
ATOM   1011  HG2 ARG B   1      -3.518  26.039 -13.658  1.00  3.00           H  
ATOM   1012  HD2 ARG B   1      -1.480  24.623 -13.820  1.00  5.00           H  
ATOM   1013  HE  ARG B   1      -2.184  26.496 -15.712  1.00  1.00           H  
ATOM   1014  N   PHE B   2      -3.988  24.616  -9.186  1.00 19.00           N  
ATOM   1015  CA  PHE B   2      -4.576  23.503  -8.420  1.00 13.00           C  
ATOM   1016  C   PHE B   2      -5.871  23.824  -7.649  1.00  0.00           C  
ATOM   1017  O   PHE B   2      -6.555  22.911  -7.216  1.00  0.00           O  
ATOM   1018  CB  PHE B   2      -3.508  22.987  -7.445  1.00 47.00           C  
ATOM   1019  CG  PHE B   2      -2.217  22.570  -8.122  1.00  0.00           C  
ATOM   1020  CD1 PHE B   2      -2.190  21.396  -8.894  1.00 11.00           C  
ATOM   1021  CD2 PHE B   2      -1.046  23.345  -7.988  1.00 19.00           C  
ATOM   1022  CE1 PHE B   2      -1.002  20.999  -9.529  1.00 10.00           C  
ATOM   1023  CE2 PHE B   2       0.143  22.946  -8.626  1.00  8.00           C  
ATOM   1024  CZ  PHE B   2       0.165  21.769  -9.395  1.00 12.00           C  
ATOM   1025  HN  PHE B   2      -2.991  24.720  -9.068  1.00  0.00           H  
ATOM   1026  HA  PHE B   2      -4.824  22.692  -9.104  1.00  0.00           H  
ATOM   1027  HB2 PHE B   2      -3.906  22.123  -6.915  1.00  0.00           H  
ATOM   1028  HD1 PHE B   2      -3.070  20.777  -8.988  1.00  0.00           H  
ATOM   1029  HD2 PHE B   2      -1.039  24.214  -7.347  1.00 16.00           H  
ATOM   1030  HE1 PHE B   2      -0.989  20.081 -10.097  1.00 12.00           H  
ATOM   1031  HE2 PHE B   2       1.054  23.509  -8.482  1.00  0.00           H  
ATOM   1032  HZ  PHE B   2       1.083  21.443  -9.861  1.00 17.00           H  
ATOM   1033  N   VAL B   3      -6.221  25.104  -7.469  1.00  0.00           N  
ATOM   1034  CA  VAL B   3      -7.365  25.518  -6.634  1.00  0.00           C  
ATOM   1035  C   VAL B   3      -8.684  24.902  -7.100  1.00  8.00           C  
ATOM   1036  O   VAL B   3      -9.452  24.436  -6.267  1.00 11.00           O  
ATOM   1037  CB  VAL B   3      -7.482  27.051  -6.546  1.00  4.00           C  
ATOM   1038  CG1 VAL B   3      -8.615  27.494  -5.614  1.00  4.00           C  
ATOM   1039  CG2 VAL B   3      -6.186  27.669  -5.994  1.00  7.00           C  
ATOM   1040  HN  VAL B   3      -5.647  25.825  -7.882  1.00  0.00           H  
ATOM   1041  HA  VAL B   3      -7.194  25.144  -5.625  1.00  0.00           H  
ATOM   1042  HB  VAL B   3      -7.660  27.456  -7.541  1.00  5.00           H  
ATOM   1043  N   ASP B   4      -8.916  24.850  -8.411  1.00  0.00           N  
ATOM   1044  CA  ASP B   4     -10.170  24.333  -8.973  1.00  5.00           C  
ATOM   1045  C   ASP B   4     -10.298  22.805  -8.831  1.00  3.00           C  
ATOM   1046  O   ASP B   4     -11.386  22.260  -8.994  1.00  3.00           O  
ATOM   1047  CB  ASP B   4     -10.288  24.763 -10.446  1.00  2.00           C  
ATOM   1048  CG  ASP B   4     -10.249  26.284 -10.656  1.00  2.00           C  
ATOM   1049  OD1 ASP B   4     -10.720  27.032  -9.770  1.00  2.00           O  
ATOM   1050  OD2 ASP B   4      -9.691  26.713 -11.693  1.00  2.00           O  
ATOM   1051  HN  ASP B   4      -8.236  25.219  -9.060  1.00  0.00           H  
ATOM   1052  HA  ASP B   4     -11.006  24.773  -8.428  1.00  5.00           H  
ATOM   1053  HB2 ASP B   4      -9.477  24.302 -11.010  1.00  5.00           H  
ATOM   1054  N   GLU B   5      -9.200  22.113  -8.508  1.00  0.00           N  
ATOM   1055  CA  GLU B   5      -9.174  20.666  -8.260  1.00  6.00           C  
ATOM   1056  C   GLU B   5      -9.469  20.323  -6.793  1.00  7.00           C  
ATOM   1057  O   GLU B   5      -9.665  19.158  -6.444  1.00 12.00           O  
ATOM   1058  CB  GLU B   5      -7.812  20.081  -8.670  1.00 27.00           C  
ATOM   1059  CG  GLU B   5      -7.458  20.331 -10.145  1.00  4.00           C  
ATOM   1060  CD  GLU B   5      -6.113  19.712 -10.559  1.00  6.00           C  
ATOM   1061  OE1 GLU B   5      -5.644  20.059 -11.667  1.00  4.00           O  
ATOM   1062  OE2 GLU B   5      -5.539  18.914  -9.781  1.00 13.00           O  
ATOM   1063  HN  GLU B   5      -8.343  22.621  -8.342  1.00  0.00           H  
ATOM   1064  HA  GLU B   5      -9.945  20.183  -8.859  1.00  4.00           H  
ATOM   1065  HB2 GLU B   5      -7.843  19.005  -8.501  1.00  0.00           H  
ATOM   1066  HG2 GLU B   5      -8.249  19.915 -10.770  1.00  4.00           H  
ATOM   1067  N   TYR B   6      -9.505  21.324  -5.908  1.00  0.00           N  
ATOM   1068  CA  TYR B   6      -9.877  21.107  -4.520  1.00  0.00           C  
ATOM   1069  C   TYR B   6     -11.388  21.039  -4.384  1.00  8.00           C  
ATOM   1070  O   TYR B   6     -12.121  21.908  -4.842  1.00  5.00           O  
ATOM   1071  CB  TYR B   6      -9.311  22.200  -3.613  1.00  2.00           C  
ATOM   1072  CG  TYR B   6      -7.810  22.373  -3.667  1.00  0.00           C  
ATOM   1073  CD1 TYR B   6      -6.965  21.252  -3.741  1.00  0.00           C  
ATOM   1074  CD2 TYR B   6      -7.261  23.668  -3.644  1.00  0.00           C  
ATOM   1075  CE1 TYR B   6      -5.581  21.437  -3.825  1.00  0.00           C  
ATOM   1076  CE2 TYR B   6      -5.870  23.853  -3.731  1.00 53.00           C  
ATOM   1077  CZ  TYR B   6      -5.032  22.727  -3.830  1.00  0.00           C  
ATOM   1078  OH  TYR B   6      -3.694  22.879  -3.883  1.00  0.00           O  
ATOM   1079  HN  TYR B   6      -9.392  22.271  -6.241  1.00  0.00           H  
ATOM   1080  HA  TYR B   6      -9.470  20.149  -4.198  1.00  3.00           H  
ATOM   1081  HB2 TYR B   6      -9.593  21.987  -2.582  1.00  0.00           H  
ATOM   1082  HD1 TYR B   6      -7.366  20.249  -3.776  1.00  0.00           H  
ATOM   1083  HD2 TYR B   6      -7.918  24.522  -3.575  1.00  0.00           H  
ATOM   1084  HE1 TYR B   6      -4.919  20.587  -3.902  1.00  0.00           H  
ATOM   1085  HE2 TYR B   6      -5.448  24.847  -3.708  1.00 60.00           H  
ATOM   1086  HH  TYR B   6      -3.404  23.782  -3.733  1.00 60.00           H  
ATOM   1087  N   ARG B   7     -11.855  20.047  -3.631  1.00 20.00           N  
ATOM   1088  CA  ARG B   7     -13.265  19.929  -3.255  1.00  7.00           C  
ATOM   1089  C   ARG B   7     -13.738  21.072  -2.351  1.00  0.00           C  
ATOM   1090  O   ARG B   7     -14.878  21.516  -2.437  1.00  2.00           O  
ATOM   1091  CB  ARG B   7     -13.417  18.571  -2.580  1.00 30.00           C  
ATOM   1092  CG  ARG B   7     -14.877  18.142  -2.500  1.00  4.00           C  
ATOM   1093  CD  ARG B   7     -14.863  16.748  -1.898  1.00 19.00           C  
ATOM   1094  NE  ARG B   7     -16.214  16.192  -1.817  1.00  2.00           N  
ATOM   1095  CZ  ARG B   7     -16.717  15.581  -0.777  1.00  3.00           C  
ATOM   1096  NH1 ARG B   7     -16.106  15.614   0.354  1.00  6.00           N  
ATOM   1097  NH2 ARG B   7     -17.815  14.899  -0.858  1.00  3.00           N  
ATOM   1098  HN  ARG B   7     -11.219  19.302  -3.385  1.00 10.00           H  
ATOM   1099  HA  ARG B   7     -13.872  19.963  -4.161  1.00  4.00           H  
ATOM   1100  HB2 ARG B   7     -12.983  18.605  -1.581  1.00 60.00           H  
ATOM   1101  HG2 ARG B   7     -15.446  18.821  -1.865  1.00  3.00           H  
ATOM   1102  HD2 ARG B   7     -14.383  16.802  -0.920  1.00 24.00           H  
ATOM   1103  HE  ARG B   7     -16.674  15.940  -2.681  1.00  0.00           H  
ATOM   1104  N   ALA B   8     -12.844  21.553  -1.489  1.00 60.00           N  
ATOM   1105  CA  ALA B   8     -13.082  22.650  -0.559  1.00  7.00           C  
ATOM   1106  C   ALA B   8     -11.911  23.651  -0.615  1.00  0.00           C  
ATOM   1107  O   ALA B   8     -11.124  23.743   0.332  1.00  0.00           O  
ATOM   1108  CB  ALA B   8     -13.328  22.054   0.829  1.00  7.00           C  
ATOM   1109  HN  ALA B   8     -11.933  21.116  -1.490  1.00  5.00           H  
ATOM   1110  HA  ALA B   8     -13.990  23.182  -0.844  1.00  4.00           H  
ATOM   1111  HB1 ALA B   8     -12.463  21.461   1.128  1.00  0.00           H  
ATOM   1112  HB2 ALA B   8     -14.207  21.410   0.803  1.00  5.00           H  
ATOM   1113  HB3 ALA B   8     -13.496  22.852   1.551  1.00  0.00           H  
ATOM   1114  N   PRO B   9     -11.763  24.393  -1.728  1.00  0.00           N  
ATOM   1115  CA  PRO B   9     -10.598  25.240  -1.973  1.00  0.00           C  
ATOM   1116  C   PRO B   9     -10.415  26.298  -0.886  1.00 10.00           C  
ATOM   1117  O   PRO B   9      -9.296  26.546  -0.449  1.00  0.00           O  
ATOM   1118  CB  PRO B   9     -10.832  25.879  -3.345  1.00 17.00           C  
ATOM   1119  CG  PRO B   9     -12.333  25.761  -3.593  1.00  4.00           C  
ATOM   1120  CD  PRO B   9     -12.741  24.528  -2.798  1.00  4.00           C  
ATOM   1121  HA  PRO B   9      -9.697  24.628  -2.005  1.00  0.00           H  
ATOM   1122  HB2 PRO B   9     -10.511  26.920  -3.373  1.00  7.00           H  
ATOM   1123  HG2 PRO B   9     -12.838  26.638  -3.187  1.00  3.00           H  
ATOM   1124  HD2 PRO B   9     -13.751  24.661  -2.411  1.00  4.00           H  
ATOM   1125  N   GLU B  10     -11.511  26.875  -0.388  1.00  8.00           N  
ATOM   1126  CA  GLU B  10     -11.470  27.849   0.705  1.00  7.00           C  
ATOM   1127  C   GLU B  10     -10.899  27.248   1.996  1.00  0.00           C  
ATOM   1128  O   GLU B  10     -10.068  27.878   2.645  1.00  8.00           O  
ATOM   1129  CB  GLU B  10     -12.877  28.397   0.970  1.00  5.00           C  
ATOM   1130  CG  GLU B  10     -13.441  29.188  -0.221  1.00  3.00           C  
ATOM   1131  CD  GLU B  10     -14.815  29.815   0.071  1.00  2.00           C  
ATOM   1132  OE1 GLU B  10     -15.266  30.619  -0.774  1.00  1.00           O  
ATOM   1133  OE2 GLU B  10     -15.404  29.495   1.129  1.00  2.00           O  
ATOM   1134  HN  GLU B  10     -12.405  26.661  -0.805  1.00  9.00           H  
ATOM   1135  HA  GLU B  10     -10.821  28.679   0.425  1.00  6.00           H  
ATOM   1136  HB2 GLU B  10     -13.543  27.566   1.206  1.00  7.00           H  
ATOM   1137  HG2 GLU B  10     -13.531  28.523  -1.080  1.00  4.00           H  
ATOM   1138  N   GLN B  11     -11.283  26.015   2.346  1.00  0.00           N  
ATOM   1139  CA  GLN B  11     -10.776  25.337   3.543  1.00  8.00           C  
ATOM   1140  C   GLN B  11      -9.295  24.978   3.394  1.00  0.00           C  
ATOM   1141  O   GLN B  11      -8.525  25.153   4.335  1.00 13.00           O  
ATOM   1142  CB  GLN B  11     -11.583  24.066   3.832  1.00  8.00           C  
ATOM   1143  CG  GLN B  11     -13.059  24.335   4.152  1.00  4.00           C  
ATOM   1144  CD  GLN B  11     -13.831  23.048   4.434  1.00  2.00           C  
ATOM   1145  OE1 GLN B  11     -13.292  21.965   4.567  1.00  4.00           O  
ATOM   1146  NE2 GLN B  11     -15.140  23.108   4.527  1.00  2.00           N  
ATOM   1147  HN  GLN B  11     -11.877  25.498   1.714  1.00  0.00           H  
ATOM   1148  HA  GLN B  11     -10.866  26.008   4.398  1.00  0.00           H  
ATOM   1149  HB2 GLN B  11     -11.135  23.570   4.693  1.00 11.00           H  
ATOM   1150  HG2 GLN B  11     -13.531  24.841   3.310  1.00  9.00           H  
ATOM   1151  N   VAL B  12      -8.882  24.529   2.204  1.00  0.00           N  
ATOM   1152  CA  VAL B  12      -7.470  24.263   1.888  1.00  0.00           C  
ATOM   1153  C   VAL B  12      -6.640  25.538   2.049  1.00  0.00           C  
ATOM   1154  O   VAL B  12      -5.613  25.518   2.723  1.00  0.00           O  
ATOM   1155  CB  VAL B  12      -7.336  23.668   0.470  1.00  0.00           C  
ATOM   1156  CG1 VAL B  12      -5.884  23.606  -0.013  1.00  0.00           C  
ATOM   1157  CG2 VAL B  12      -7.904  22.243   0.435  1.00  3.00           C  
ATOM   1158  HN  VAL B  12      -9.574  24.391   1.481  1.00  0.00           H  
ATOM   1159  HA  VAL B  12      -7.077  23.540   2.602  1.00  0.00           H  
ATOM   1160  HB  VAL B  12      -7.899  24.280  -0.234  1.00  0.00           H  
ATOM   1161  N   MET B  13      -7.104  26.667   1.505  1.00  0.00           N  
ATOM   1162  CA  MET B  13      -6.397  27.946   1.617  1.00  0.00           C  
ATOM   1163  C   MET B  13      -6.339  28.465   3.058  1.00  8.00           C  
ATOM   1164  O   MET B  13      -5.276  28.904   3.492  1.00  0.00           O  
ATOM   1165  CB  MET B  13      -7.032  28.985   0.684  1.00  5.00           C  
ATOM   1166  CG  MET B  13      -6.802  28.669  -0.802  1.00  5.00           C  
ATOM   1167  SD  MET B  13      -5.078  28.470  -1.347  1.00 18.00           S  
ATOM   1168  CE  MET B  13      -4.395  30.085  -0.894  1.00  5.00           C  
ATOM   1169  HN  MET B  13      -7.958  26.628   0.967  1.00  0.00           H  
ATOM   1170  HA  MET B  13      -5.362  27.795   1.311  1.00  0.00           H  
ATOM   1171  HB2 MET B  13      -6.605  29.965   0.901  1.00  6.00           H  
ATOM   1172  HG2 MET B  13      -7.258  29.464  -1.392  1.00  3.00           H  
ATOM   1173  HE1 MET B  13      -3.365  30.150  -1.242  1.00  5.00           H  
ATOM   1174  HE2 MET B  13      -4.411  30.202   0.190  1.00  0.00           H  
ATOM   1175  HE3 MET B  13      -4.986  30.878  -1.353  1.00  2.00           H  
ATOM   1176  N   GLN B  14      -7.431  28.362   3.821  1.00  8.00           N  
ATOM   1177  CA  GLN B  14      -7.442  28.712   5.249  1.00  7.00           C  
ATOM   1178  C   GLN B  14      -6.446  27.866   6.047  1.00  6.00           C  
ATOM   1179  O   GLN B  14      -5.727  28.383   6.900  1.00  6.00           O  
ATOM   1180  CB  GLN B  14      -8.849  28.501   5.823  1.00  5.00           C  
ATOM   1181  CG  GLN B  14      -9.822  29.609   5.405  1.00  3.00           C  
ATOM   1182  CD  GLN B  14     -11.261  29.319   5.823  1.00  2.00           C  
ATOM   1183  OE1 GLN B  14     -11.581  28.387   6.544  1.00  2.00           O  
ATOM   1184  NE2 GLN B  14     -12.204  30.123   5.384  1.00  2.00           N  
ATOM   1185  HN  GLN B  14      -8.281  28.006   3.408  1.00  0.00           H  
ATOM   1186  HA  GLN B  14      -7.153  29.755   5.372  1.00  5.00           H  
ATOM   1187  HB2 GLN B  14      -9.231  27.533   5.499  1.00  0.00           H  
ATOM   1188  HG2 GLN B  14      -9.794  29.743   4.324  1.00  9.00           H  
ATOM   1189  N   LEU B  15      -6.370  26.570   5.748  1.00  8.00           N  
ATOM   1190  CA  LEU B  15      -5.459  25.660   6.424  1.00  8.00           C  
ATOM   1191  C   LEU B  15      -3.993  25.927   6.056  1.00  0.00           C  
ATOM   1192  O   LEU B  15      -3.126  25.818   6.918  1.00  1.00           O  
ATOM   1193  CB  LEU B  15      -5.906  24.236   6.087  1.00 13.00           C  
ATOM   1194  CG  LEU B  15      -5.214  23.148   6.913  1.00  0.00           C  
ATOM   1195  CD1 LEU B  15      -5.479  23.283   8.415  1.00  6.00           C  
ATOM   1196  CD2 LEU B  15      -5.792  21.815   6.459  1.00 14.00           C  
ATOM   1197  HN  LEU B  15      -7.009  26.188   5.065  1.00  0.00           H  
ATOM   1198  HA  LEU B  15      -5.561  25.825   7.496  1.00  0.00           H  
ATOM   1199  HB2 LEU B  15      -5.723  24.053   5.029  1.00  0.00           H  
ATOM   1200  HG  LEU B  15      -4.141  23.156   6.725  1.00  1.00           H  
ATOM   1201  N   ILE B  16      -3.714  26.334   4.814  1.00  0.00           N  
ATOM   1202  CA  ILE B  16      -2.381  26.779   4.382  1.00  0.00           C  
ATOM   1203  C   ILE B  16      -1.972  28.067   5.104  1.00  0.00           C  
ATOM   1204  O   ILE B  16      -0.830  28.176   5.550  1.00  1.00           O  
ATOM   1205  CB  ILE B  16      -2.340  26.952   2.847  1.00  0.00           C  
ATOM   1206  CG1 ILE B  16      -2.398  25.573   2.158  1.00  1.00           C  
ATOM   1207  CD1 ILE B  16      -2.835  25.656   0.693  1.00  0.00           C  
ATOM   1208  CG2 ILE B  16      -1.074  27.703   2.383  1.00 11.00           C  
ATOM   1209  HN  ILE B  16      -4.469  26.348   4.143  1.00  0.00           H  
ATOM   1210  HA  ILE B  16      -1.652  26.017   4.659  1.00  0.00           H  
ATOM   1211  HB  ILE B  16      -3.209  27.537   2.543  1.00  0.00           H  
ATOM   1212  N   GLU B  17      -2.874  29.044   5.246  1.00  0.00           N  
ATOM   1213  CA  GLU B  17      -2.572  30.262   6.009  1.00  7.00           C  
ATOM   1214  C   GLU B  17      -2.314  29.958   7.483  1.00  6.00           C  
ATOM   1215  O   GLU B  17      -1.314  30.421   8.035  1.00  6.00           O  
ATOM   1216  CB  GLU B  17      -3.681  31.313   5.880  1.00  5.00           C  
ATOM   1217  CG  GLU B  17      -3.715  31.943   4.481  1.00  9.00           C  
ATOM   1218  CD  GLU B  17      -4.214  33.396   4.494  1.00  3.00           C  
ATOM   1219  OE1 GLU B  17      -3.750  34.150   3.607  1.00  2.00           O  
ATOM   1220  OE2 GLU B  17      -5.034  33.751   5.370  1.00  2.00           O  
ATOM   1221  HN  GLU B  17      -3.793  28.935   4.842  1.00  0.00           H  
ATOM   1222  HA  GLU B  17      -1.650  30.700   5.628  1.00  0.00           H  
ATOM   1223  HB2 GLU B  17      -4.652  30.878   6.120  1.00  7.00           H  
ATOM   1224  HG2 GLU B  17      -4.348  31.343   3.827  1.00  0.00           H  
ATOM   1225  N   HIS B  18      -3.145  29.111   8.092  1.00  6.00           N  
ATOM   1226  CA  HIS B  18      -2.925  28.659   9.459  1.00  6.00           C  
ATOM   1227  C   HIS B  18      -1.580  27.935   9.598  1.00  0.00           C  
ATOM   1228  O   HIS B  18      -0.795  28.247  10.487  1.00  0.00           O  
ATOM   1229  CB  HIS B  18      -4.086  27.760   9.888  1.00  5.00           C  
ATOM   1230  CG  HIS B  18      -3.979  27.363  11.334  1.00  3.00           C  
ATOM   1231  ND1 HIS B  18      -3.906  28.229  12.402  1.00  2.00           N  
ATOM   1232  CD2 HIS B  18      -3.910  26.090  11.833  1.00  4.00           C  
ATOM   1233  CE1 HIS B  18      -3.825  27.491  13.519  1.00  2.00           C  
ATOM   1234  NE2 HIS B  18      -3.824  26.182  13.226  1.00  3.00           N  
ATOM   1235  HN  HIS B  18      -3.964  28.788   7.597  1.00  0.00           H  
ATOM   1236  HA  HIS B  18      -2.897  29.532  10.111  1.00  0.00           H  
ATOM   1237  HB2 HIS B  18      -4.107  26.865   9.266  1.00  0.00           H  
ATOM   1238  HE1 HIS B  18      -3.747  27.894  14.518  1.00  3.00           H  
ATOM   1239  HD1 HIS B  18      -3.842  29.236  12.355  1.00  4.00           H  
ATOM   1240  HD2 HIS B  18      -3.927  25.179  11.254  1.00  0.00           H  
ATOM   1241  N   LEU B  19      -1.248  27.028   8.677  1.00  0.00           N  
ATOM   1242  CA  LEU B  19       0.036  26.336   8.677  1.00  0.00           C  
ATOM   1243  C   LEU B  19       1.218  27.310   8.584  1.00  0.00           C  
ATOM   1244  O   LEU B  19       2.198  27.131   9.300  1.00  0.00           O  
ATOM   1245  CB  LEU B  19       0.049  25.320   7.526  1.00  1.00           C  
ATOM   1246  CG  LEU B  19       1.380  24.568   7.377  1.00  0.00           C  
ATOM   1247  CD1 LEU B  19       1.761  23.772   8.624  1.00  0.00           C  
ATOM   1248  CD2 LEU B  19       1.280  23.602   6.202  1.00  1.00           C  
ATOM   1249  HN  LEU B  19      -1.925  26.788   7.967  1.00  0.00           H  
ATOM   1250  HA  LEU B  19       0.129  25.802   9.623  1.00  1.00           H  
ATOM   1251  HB2 LEU B  19      -0.152  25.845   6.592  1.00  0.00           H  
ATOM   1252  HG  LEU B  19       2.177  25.277   7.157  1.00  0.00           H  
ATOM   1253  N   ARG B  20       1.134  28.353   7.749  1.00  0.00           N  
ATOM   1254  CA  ARG B  20       2.172  29.397   7.652  1.00  0.00           C  
ATOM   1255  C   ARG B  20       2.338  30.164   8.958  1.00  4.00           C  
ATOM   1256  O   ARG B  20       3.467  30.379   9.393  1.00  7.00           O  
ATOM   1257  CB  ARG B  20       1.840  30.361   6.506  1.00  4.00           C  
ATOM   1258  CG  ARG B  20       2.099  29.726   5.138  1.00  6.00           C  
ATOM   1259  CD  ARG B  20       1.533  30.608   4.030  1.00  3.00           C  
ATOM   1260  NE  ARG B  20       1.756  29.985   2.716  1.00  7.00           N  
ATOM   1261  CZ  ARG B  20       1.222  30.362   1.573  1.00  2.00           C  
ATOM   1262  NH1 ARG B  20       0.432  31.400   1.488  1.00  3.00           N  
ATOM   1263  NH2 ARG B  20       1.475  29.671   0.498  1.00  5.00           N  
ATOM   1264  HN  ARG B  20       0.294  28.442   7.197  1.00  0.00           H  
ATOM   1265  HA  ARG B  20       3.142  28.933   7.472  1.00  0.00           H  
ATOM   1266  HB2 ARG B  20       0.797  30.667   6.580  1.00  0.00           H  
ATOM   1267  HG2 ARG B  20       1.634  28.742   5.083  1.00  1.00           H  
ATOM   1268  HD2 ARG B  20       0.463  30.729   4.202  1.00  0.00           H  
ATOM   1269  HE  ARG B  20       2.318  29.147   2.693  1.00  0.00           H  
ATOM   1270  N   GLU B  21       1.233  30.536   9.598  1.00  5.00           N  
ATOM   1271  CA  GLU B  21       1.250  31.181  10.912  1.00  4.00           C  
ATOM   1272  C   GLU B  21       1.942  30.284  11.947  1.00  0.00           C  
ATOM   1273  O   GLU B  21       2.892  30.706  12.607  1.00  0.00           O  
ATOM   1274  CB  GLU B  21      -0.192  31.501  11.339  1.00  4.00           C  
ATOM   1275  CG  GLU B  21      -0.255  32.326  12.635  1.00  3.00           C  
ATOM   1276  CD  GLU B  21      -1.639  32.300  13.306  1.00  2.00           C  
ATOM   1277  OE1 GLU B  21      -1.693  32.678  14.499  1.00  2.00           O  
ATOM   1278  OE2 GLU B  21      -2.624  31.861  12.668  1.00  3.00           O  
ATOM   1279  HN  GLU B  21       0.338  30.337   9.172  1.00  0.00           H  
ATOM   1280  HA  GLU B  21       1.811  32.114  10.850  1.00  3.00           H  
ATOM   1281  HB2 GLU B  21      -0.688  32.060  10.545  1.00  4.00           H  
ATOM   1282  HG2 GLU B  21       0.027  33.354  12.409  1.00  2.00           H  
ATOM   1283  N   ARG B  22       1.525  29.018  12.051  1.00  0.00           N  
ATOM   1284  CA  ARG B  22       2.063  28.078  13.042  1.00  0.00           C  
ATOM   1285  C   ARG B  22       3.523  27.728  12.769  1.00  0.00           C  
ATOM   1286  O   ARG B  22       4.341  27.774  13.686  1.00  0.00           O  
ATOM   1287  CB  ARG B  22       1.152  26.843  13.138  1.00  1.00           C  
ATOM   1288  CG  ARG B  22      -0.299  27.177  13.552  1.00  0.00           C  
ATOM   1289  CD  ARG B  22      -0.432  28.027  14.819  1.00  5.00           C  
ATOM   1290  NE  ARG B  22       0.076  27.285  15.971  1.00  5.00           N  
ATOM   1291  CZ  ARG B  22       0.499  27.721  17.128  1.00  3.00           C  
ATOM   1292  NH1 ARG B  22       0.556  28.997  17.393  1.00  3.00           N  
ATOM   1293  NH2 ARG B  22       0.869  26.862  18.031  1.00  3.00           N  
ATOM   1294  HN  ARG B  22       0.760  28.726  11.461  1.00  0.00           H  
ATOM   1295  HA  ARG B  22       2.072  28.570  14.015  1.00  0.00           H  
ATOM   1296  HB2 ARG B  22       1.130  26.333  12.175  1.00  0.00           H  
ATOM   1297  HG2 ARG B  22      -0.851  26.246  13.681  1.00  0.00           H  
ATOM   1298  HD2 ARG B  22       0.091  28.975  14.688  1.00  0.00           H  
ATOM   1299  HE  ARG B  22       0.072  26.281  15.859  1.00  0.00           H  
ATOM   1300  N   ALA B  23       3.886  27.491  11.511  1.00  0.00           N  
ATOM   1301  CA  ALA B  23       5.257  27.197  11.107  1.00  0.00           C  
ATOM   1302  C   ALA B  23       6.238  28.343  11.410  1.00 14.00           C  
ATOM   1303  O   ALA B  23       7.426  28.082  11.585  1.00  0.00           O  
ATOM   1304  CB  ALA B  23       5.278  26.832   9.621  1.00 19.00           C  
ATOM   1305  HN  ALA B  23       3.170  27.490  10.798  1.00  0.00           H  
ATOM   1306  HA  ALA B  23       5.592  26.326  11.670  1.00  0.00           H  
ATOM   1307  HB1 ALA B  23       6.292  26.564   9.323  1.00  0.00           H  
ATOM   1308  HB2 ALA B  23       4.946  27.682   9.024  1.00  0.00           H  
ATOM   1309  HB3 ALA B  23       4.625  25.978   9.438  1.00  0.00           H  
ATOM   1310  N   SER B  24       5.769  29.590  11.548  1.00  9.00           N  
ATOM   1311  CA  SER B  24       6.618  30.717  11.969  1.00  6.00           C  
ATOM   1312  C   SER B  24       7.151  30.597  13.407  1.00  3.00           C  
ATOM   1313  O   SER B  24       8.133  31.248  13.758  1.00  2.00           O  
ATOM   1314  CB  SER B  24       5.878  32.046  11.789  1.00  2.00           C  
ATOM   1315  OG  SER B  24       4.974  32.302  12.847  1.00  3.00           O  
ATOM   1316  HN  SER B  24       4.795  29.768  11.344  1.00  0.00           H  
ATOM   1317  HA  SER B  24       7.490  30.738  11.315  1.00  5.00           H  
ATOM   1318  HB2 SER B  24       5.350  32.051  10.836  1.00  3.00           H  
ATOM   1319  HG  SER B  24       4.215  31.719  12.778  1.00  0.00           H  
ATOM   1320  N   HIS B  25       6.538  29.747  14.238  1.00  0.00           N  
ATOM   1321  CA  HIS B  25       6.993  29.457  15.601  1.00  3.00           C  
ATOM   1322  C   HIS B  25       8.015  28.315  15.680  1.00  3.00           C  
ATOM   1323  O   HIS B  25       8.520  28.015  16.763  1.00  4.00           O  
ATOM   1324  CB  HIS B  25       5.779  29.148  16.482  1.00  3.00           C  
ATOM   1325  CG  HIS B  25       4.828  30.304  16.612  1.00  5.00           C  
ATOM   1326  ND1 HIS B  25       5.065  31.471  17.300  1.00  2.00           N  
ATOM   1327  CD2 HIS B  25       3.569  30.391  16.088  1.00  8.00           C  
ATOM   1328  CE1 HIS B  25       3.967  32.237  17.202  1.00  2.00           C  
ATOM   1329  NE2 HIS B  25       3.013  31.603  16.506  1.00  3.00           N  
ATOM   1330  HN  HIS B  25       5.718  29.261  13.903  1.00  0.00           H  
ATOM   1331  HA  HIS B  25       7.487  30.343  16.001  1.00  3.00           H  
ATOM   1332  HB2 HIS B  25       6.122  28.882  17.481  1.00  4.00           H  
ATOM   1333  HE1 HIS B  25       3.860  33.231  17.611  1.00  1.00           H  
ATOM   1334  HD1 HIS B  25       5.950  31.746  17.703  1.00  2.00           H  
ATOM   1335  HD2 HIS B  25       3.087  29.640  15.480  1.00  0.00           H  
ATOM   1336  N   LEU B  26       8.314  27.659  14.559  1.00  0.00           N  
ATOM   1337  CA  LEU B  26       9.337  26.625  14.491  1.00  0.00           C  
ATOM   1338  C   LEU B  26      10.739  27.243  14.476  1.00  3.00           C  
ATOM   1339  O   LEU B  26      10.965  28.310  13.916  1.00  4.00           O  
ATOM   1340  CB  LEU B  26       9.109  25.767  13.238  1.00  0.00           C  
ATOM   1341  CG  LEU B  26       7.809  24.946  13.230  1.00  0.00           C  
ATOM   1342  CD1 LEU B  26       7.656  24.279  11.863  1.00  0.00           C  
ATOM   1343  CD2 LEU B  26       7.820  23.847  14.297  1.00 25.00           C  
ATOM   1344  HN  LEU B  26       7.922  27.990  13.689  1.00  0.00           H  
ATOM   1345  HA  LEU B  26       9.264  25.996  15.378  1.00 17.00           H  
ATOM   1346  HB2 LEU B  26       9.954  25.087  13.126  1.00  0.00           H  
ATOM   1347  HG  LEU B  26       6.953  25.599  13.399  1.00  0.00           H  
ATOM   1348  N   SER B  27      11.713  26.518  15.024  1.00  5.00           N  
ATOM   1349  CA  SER B  27      13.139  26.854  14.899  1.00  2.00           C  
ATOM   1350  C   SER B  27      13.756  26.448  13.552  1.00  5.00           C  
ATOM   1351  O   SER B  27      14.919  26.753  13.297  1.00  3.00           O  
ATOM   1352  CB  SER B  27      13.912  26.193  16.041  1.00  2.00           C  
ATOM   1353  OG  SER B  27      13.659  24.798  16.062  1.00  5.00           O  
ATOM   1354  HN  SER B  27      11.485  25.655  15.498  1.00 14.00           H  
ATOM   1355  HA  SER B  27      13.257  27.934  14.987  1.00  2.00           H  
ATOM   1356  HB2 SER B  27      14.979  26.375  15.910  1.00  2.00           H  
ATOM   1357  HG  SER B  27      14.385  24.361  16.514  1.00  2.00           H  
ATOM   1358  N   TYR B  28      13.000  25.738  12.712  1.00  0.00           N  
ATOM   1359  CA  TYR B  28      13.406  25.315  11.373  1.00  8.00           C  
ATOM   1360  C   TYR B  28      13.406  26.503  10.396  1.00  0.00           C  
ATOM   1361  O   TYR B  28      12.583  27.414  10.517  1.00  6.00           O  
ATOM   1362  CB  TYR B  28      12.480  24.181  10.903  1.00  0.00           C  
ATOM   1363  CG  TYR B  28      12.608  22.879  11.689  1.00  7.00           C  
ATOM   1364  CD1 TYR B  28      13.532  21.899  11.282  1.00  8.00           C  
ATOM   1365  CD2 TYR B  28      11.792  22.619  12.809  1.00  0.00           C  
ATOM   1366  CE1 TYR B  28      13.617  20.664  11.952  1.00  5.00           C  
ATOM   1367  CE2 TYR B  28      11.884  21.394  13.500  1.00  9.00           C  
ATOM   1368  CZ  TYR B  28      12.788  20.401  13.062  1.00  4.00           C  
ATOM   1369  OH  TYR B  28      12.848  19.186  13.683  1.00  4.00           O  
ATOM   1370  HN  TYR B  28      12.038  25.581  12.976  1.00  0.00           H  
ATOM   1371  HA  TYR B  28      14.422  24.925  11.418  1.00 10.00           H  
ATOM   1372  HB2 TYR B  28      12.703  23.970   9.857  1.00  0.00           H  
ATOM   1373  HD1 TYR B  28      14.164  22.083  10.425  1.00  0.00           H  
ATOM   1374  HD2 TYR B  28      11.077  23.359  13.138  1.00  0.00           H  
ATOM   1375  HE1 TYR B  28      14.308  19.912  11.602  1.00  0.00           H  
ATOM   1376  HE2 TYR B  28      11.252  21.207  14.355  1.00 15.00           H  
ATOM   1377  HH  TYR B  28      13.482  18.625  13.231  1.00  0.00           H  
ATOM   1378  N   THR B  29      14.301  26.471   9.406  1.00 10.00           N  
ATOM   1379  CA  THR B  29      14.494  27.535   8.397  1.00  5.00           C  
ATOM   1380  C   THR B  29      14.400  26.977   6.977  1.00  0.00           C  
ATOM   1381  O   THR B  29      14.256  25.771   6.805  1.00  0.00           O  
ATOM   1382  CB  THR B  29      15.836  28.271   8.579  1.00  3.00           C  
ATOM   1383  OG1 THR B  29      16.935  27.476   8.190  1.00  4.00           O  
ATOM   1384  CG2 THR B  29      16.067  28.752  10.011  1.00  2.00           C  
ATOM   1385  HN  THR B  29      14.867  25.641   9.301  1.00  0.00           H  
ATOM   1386  HA  THR B  29      13.702  28.276   8.500  1.00  7.00           H  
ATOM   1387  HB  THR B  29      15.819  29.150   7.936  1.00  3.00           H  
ATOM   1388  HG1 THR B  29      17.431  28.026   7.579  1.00  0.00           H  
ATOM   1389  N   ALA B  30      14.506  27.822   5.949  1.00  7.00           N  
ATOM   1390  CA  ALA B  30      14.556  27.360   4.560  1.00  0.00           C  
ATOM   1391  C   ALA B  30      15.809  26.507   4.262  1.00  3.00           C  
ATOM   1392  O   ALA B  30      15.762  25.581   3.458  1.00  4.00           O  
ATOM   1393  CB  ALA B  30      14.481  28.592   3.651  1.00  3.00           C  
ATOM   1394  HN  ALA B  30      14.650  28.808   6.115  1.00  4.00           H  
ATOM   1395  HA  ALA B  30      13.686  26.734   4.362  1.00  0.00           H  
ATOM   1396  HB1 ALA B  30      13.579  29.164   3.863  1.00  5.00           H  
ATOM   1397  HB2 ALA B  30      15.356  29.225   3.798  1.00  0.00           H  
ATOM   1398  HB3 ALA B  30      14.447  28.271   2.609  1.00  3.00           H  
ATOM   1399  N   GLU B  31      16.935  26.776   4.933  1.00  0.00           N  
ATOM   1400  CA  GLU B  31      18.183  26.012   4.784  1.00  2.00           C  
ATOM   1401  C   GLU B  31      18.154  24.682   5.544  1.00  3.00           C  
ATOM   1402  O   GLU B  31      18.803  23.715   5.139  1.00  2.00           O  
ATOM   1403  CB  GLU B  31      19.395  26.818   5.283  1.00  2.00           C  
ATOM   1404  CG  GLU B  31      19.571  28.205   4.646  1.00  1.00           C  
ATOM   1405  CD  GLU B  31      18.608  29.276   5.187  1.00  2.00           C  
ATOM   1406  OE1 GLU B  31      18.538  30.346   4.549  1.00  1.00           O  
ATOM   1407  OE2 GLU B  31      17.956  29.030   6.237  1.00  2.00           O  
ATOM   1408  HN  GLU B  31      16.956  27.601   5.516  1.00  0.00           H  
ATOM   1409  HA  GLU B  31      18.330  25.781   3.729  1.00  2.00           H  
ATOM   1410  HB2 GLU B  31      20.289  26.239   5.052  1.00  2.00           H  
ATOM   1411  HG2 GLU B  31      20.592  28.535   4.844  1.00  1.00           H  
ATOM   1412  N   ARG B  32      17.418  24.625   6.662  1.00  0.00           N  
ATOM   1413  CA  ARG B  32      17.160  23.393   7.414  1.00  0.00           C  
ATOM   1414  C   ARG B  32      15.668  23.293   7.739  1.00  0.00           C  
ATOM   1415  O   ARG B  32      15.280  23.579   8.876  1.00 13.00           O  
ATOM   1416  CB  ARG B  32      18.078  23.313   8.649  1.00  3.00           C  
ATOM   1417  CG  ARG B  32      17.943  21.992   9.433  1.00  3.00           C  
ATOM   1418  CD  ARG B  32      18.250  20.747   8.582  1.00  3.00           C  
ATOM   1419  NE  ARG B  32      18.075  19.498   9.353  1.00  3.00           N  
ATOM   1420  CZ  ARG B  32      16.994  18.731   9.383  1.00  6.00           C  
ATOM   1421  NH1 ARG B  32      15.920  18.942   8.689  1.00  0.00           N  
ATOM   1422  NH2 ARG B  32      16.912  17.700  10.168  1.00  4.00           N  
ATOM   1423  HN  ARG B  32      16.926  25.466   6.929  1.00  0.00           H  
ATOM   1424  HA  ARG B  32      17.408  22.560   6.756  1.00  0.00           H  
ATOM   1425  HB2 ARG B  32      17.856  24.146   9.317  1.00  6.00           H  
ATOM   1426  HG2 ARG B  32      16.937  21.904   9.841  1.00  0.00           H  
ATOM   1427  HD2 ARG B  32      19.278  20.812   8.224  1.00  2.00           H  
ATOM   1428  HE  ARG B  32      18.854  19.206   9.926  1.00  2.00           H  
ATOM   1429  N   PRO B  33      14.840  22.874   6.770  1.00  0.00           N  
ATOM   1430  CA  PRO B  33      13.401  22.772   6.965  1.00  0.00           C  
ATOM   1431  C   PRO B  33      13.049  21.592   7.869  1.00  0.00           C  
ATOM   1432  O   PRO B  33      13.850  20.670   8.058  1.00  0.00           O  
ATOM   1433  CB  PRO B  33      12.810  22.642   5.558  1.00 17.00           C  
ATOM   1434  CG  PRO B  33      13.923  21.956   4.771  1.00  7.00           C  
ATOM   1435  CD  PRO B  33      15.188  22.545   5.390  1.00  5.00           C  
ATOM   1436  HA  PRO B  33      13.018  23.683   7.425  1.00  0.00           H  
ATOM   1437  HB2 PRO B  33      12.640  23.636   5.143  1.00  0.00           H  
ATOM   1438  HG2 PRO B  33      13.891  20.881   4.949  1.00  0.00           H  
ATOM   1439  HD2 PRO B  33      15.999  21.819   5.332  1.00  7.00           H  
ATOM   1440  N   LEU B  34      11.839  21.613   8.423  1.00  0.00           N  
ATOM   1441  CA  LEU B  34      11.213  20.468   9.072  1.00  0.00           C  
ATOM   1442  C   LEU B  34      10.933  19.405   8.005  1.00  0.00           C  
ATOM   1443  O   LEU B  34      10.020  19.572   7.198  1.00  0.00           O  
ATOM   1444  CB  LEU B  34       9.921  20.948   9.770  1.00  0.00           C  
ATOM   1445  CG  LEU B  34       9.048  19.819  10.348  1.00  0.00           C  
ATOM   1446  CD1 LEU B  34       9.753  19.094  11.488  1.00  0.00           C  
ATOM   1447  CD2 LEU B  34       7.729  20.364  10.891  1.00  0.00           C  
ATOM   1448  HN  LEU B  34      11.256  22.417   8.242  1.00  0.00           H  
ATOM   1449  HA  LEU B  34      11.903  20.061   9.811  1.00  0.00           H  
ATOM   1450  HB2 LEU B  34       9.321  21.492   9.042  1.00  0.00           H  
ATOM   1451  HG  LEU B  34       8.817  19.092   9.569  1.00  0.00           H  
ATOM   1452  N   ARG B  35      11.707  18.315   8.002  1.00  0.00           N  
ATOM   1453  CA  ARG B  35      11.584  17.247   7.000  1.00  0.00           C  
ATOM   1454  C   ARG B  35      10.572  16.195   7.450  1.00  0.00           C  
ATOM   1455  O   ARG B  35      10.868  15.373   8.323  1.00  0.00           O  
ATOM   1456  CB  ARG B  35      12.966  16.649   6.699  1.00  0.00           C  
ATOM   1457  CG  ARG B  35      13.873  17.649   5.962  1.00  0.00           C  
ATOM   1458  CD  ARG B  35      15.293  17.114   5.739  1.00  6.00           C  
ATOM   1459  NE  ARG B  35      15.357  16.069   4.694  1.00  7.00           N  
ATOM   1460  CZ  ARG B  35      15.970  14.899   4.771  1.00  5.00           C  
ATOM   1461  NH1 ARG B  35      16.519  14.463   5.856  1.00  7.00           N  
ATOM   1462  NH2 ARG B  35      16.055  14.085   3.772  1.00 10.00           N  
ATOM   1463  HN  ARG B  35      12.455  18.254   8.679  1.00  0.00           H  
ATOM   1464  HA  ARG B  35      11.203  17.673   6.072  1.00  0.00           H  
ATOM   1465  HB2 ARG B  35      12.832  15.771   6.068  1.00  0.00           H  
ATOM   1466  HG2 ARG B  35      13.428  17.911   5.002  1.00  0.00           H  
ATOM   1467  HD2 ARG B  35      15.690  16.763   6.691  1.00  0.00           H  
ATOM   1468  HE  ARG B  35      14.938  16.312   3.807  1.00 17.00           H  
ATOM   1469  N   ILE B  36       9.382  16.231   6.857  1.00  0.00           N  
ATOM   1470  CA  ILE B  36       8.281  15.296   7.107  1.00  0.00           C  
ATOM   1471  C   ILE B  36       8.352  14.176   6.074  1.00  0.00           C  
ATOM   1472  O   ILE B  36       8.143  14.414   4.885  1.00  0.00           O  
ATOM   1473  CB  ILE B  36       6.911  16.015   7.060  1.00  1.00           C  
ATOM   1474  CG1 ILE B  36       6.854  17.154   8.105  1.00  0.00           C  
ATOM   1475  CD1 ILE B  36       5.584  18.008   8.054  1.00  1.00           C  
ATOM   1476  CG2 ILE B  36       5.781  14.988   7.282  1.00  0.00           C  
ATOM   1477  HN  ILE B  36       9.244  16.923   6.134  1.00  0.00           H  
ATOM   1478  HA  ILE B  36       8.397  14.859   8.099  1.00  0.00           H  
ATOM   1479  HB  ILE B  36       6.783  16.457   6.072  1.00  0.00           H  
ATOM   1480  N   MET B  37       8.626  12.951   6.520  1.00  0.00           N  
ATOM   1481  CA  MET B  37       8.566  11.795   5.636  1.00  0.00           C  
ATOM   1482  C   MET B  37       7.133  11.308   5.492  1.00  0.00           C  
ATOM   1483  O   MET B  37       6.566  10.748   6.428  1.00  0.00           O  
ATOM   1484  CB  MET B  37       9.526  10.687   6.082  1.00  0.00           C  
ATOM   1485  CG  MET B  37       9.525   9.538   5.065  1.00  0.00           C  
ATOM   1486  SD  MET B  37      10.818   8.297   5.328  1.00  0.00           S  
ATOM   1487  CE  MET B  37      12.217   9.122   4.523  1.00  1.00           C  
ATOM   1488  HN  MET B  37       8.755  12.799   7.511  1.00  0.00           H  
ATOM   1489  HA  MET B  37       8.891  12.115   4.646  1.00  0.00           H  
ATOM   1490  HB2 MET B  37       9.230  10.309   7.061  1.00  0.00           H  
ATOM   1491  HG2 MET B  37       8.559   9.036   5.116  1.00  0.00           H  
ATOM   1492  HE1 MET B  37      12.423  10.067   5.025  1.00  0.00           H  
ATOM   1493  HE2 MET B  37      13.097   8.481   4.579  1.00  0.00           H  
ATOM   1494  HE3 MET B  37      11.977   9.307   3.477  1.00  0.00           H  
ATOM   1495  N   GLU B  38       6.565  11.494   4.310  1.00  0.00           N  
ATOM   1496  CA  GLU B  38       5.377  10.758   3.897  1.00  0.00           C  
ATOM   1497  C   GLU B  38       5.824   9.402   3.358  1.00  0.00           C  
ATOM   1498  O   GLU B  38       6.805   9.312   2.620  1.00  0.00           O  
ATOM   1499  CB  GLU B  38       4.543  11.597   2.921  1.00  0.00           C  
ATOM   1500  CG  GLU B  38       5.247  11.886   1.585  1.00  0.00           C  
ATOM   1501  CD  GLU B  38       5.145  10.753   0.561  1.00  1.00           C  
ATOM   1502  OE1 GLU B  38       5.809  10.877  -0.493  1.00  0.00           O  
ATOM   1503  OE2 GLU B  38       4.376   9.795   0.776  1.00  1.00           O  
ATOM   1504  HN  GLU B  38       7.124  11.899   3.573  1.00  0.00           H  
ATOM   1505  HA  GLU B  38       4.751  10.571   4.770  1.00  0.00           H  
ATOM   1506  HB2 GLU B  38       4.336  12.553   3.404  1.00  0.00           H  
ATOM   1507  HG2 GLU B  38       6.295  12.132   1.761  1.00  0.00           H  
ATOM   1508  N   VAL B  39       5.180   8.328   3.805  1.00  0.00           N  
ATOM   1509  CA  VAL B  39       5.616   6.973   3.443  1.00  0.00           C  
ATOM   1510  C   VAL B  39       4.696   6.362   2.395  1.00  1.00           C  
ATOM   1511  O   VAL B  39       5.113   5.467   1.676  1.00  1.00           O  
ATOM   1512  CB  VAL B  39       5.776   6.087   4.694  1.00  0.00           C  
ATOM   1513  CG1 VAL B  39       6.457   4.755   4.345  1.00  2.00           C  
ATOM   1514  CG2 VAL B  39       6.623   6.770   5.781  1.00  1.00           C  
ATOM   1515  HN  VAL B  39       4.430   8.461   4.469  1.00  0.00           H  
ATOM   1516  HA  VAL B  39       6.598   7.026   2.972  1.00  0.00           H  
ATOM   1517  HB  VAL B  39       4.791   5.881   5.113  1.00  0.00           H  
ATOM   1518  N   CYS B  40       3.446   6.805   2.283  1.00  0.00           N  
ATOM   1519  CA  CYS B  40       2.465   6.170   1.411  1.00  0.00           C  
ATOM   1520  C   CYS B  40       2.634   6.607  -0.045  1.00  1.00           C  
ATOM   1521  O   CYS B  40       2.451   7.777  -0.345  1.00  0.00           O  
ATOM   1522  CB  CYS B  40       1.067   6.551   1.903  1.00  0.00           C  
ATOM   1523  SG  CYS B  40      -0.184   5.483   1.138  1.00 35.00           S  
ATOM   1524  HN  CYS B  40       3.228   7.709   2.677  1.00  0.00           H  
ATOM   1525  HA  CYS B  40       2.587   5.089   1.471  1.00 18.00           H  
ATOM   1526  HB2 CYS B  40       0.868   7.584   1.617  1.00  0.00           H  
ATOM   1527  HG  CYS B  40       0.300   4.326   1.596  1.00 60.00           H  
ATOM   1528  N   GLY B  41       2.789   5.669  -0.983  1.00 26.00           N  
ATOM   1529  CA  GLY B  41       2.805   6.023  -2.409  1.00  1.00           C  
ATOM   1530  C   GLY B  41       1.553   6.788  -2.885  1.00  0.00           C  
ATOM   1531  O   GLY B  41       1.642   7.682  -3.723  1.00  0.00           O  
ATOM   1532  HN  GLY B  41       2.969   4.713  -0.712  1.00  0.00           H  
ATOM   1533  HA2 GLY B  41       2.893   5.099  -2.980  1.00  0.00           H  
ATOM   1534  N   GLY B  42       0.387   6.519  -2.285  1.00  0.00           N  
ATOM   1535  CA  GLY B  42      -0.826   7.309  -2.525  1.00 26.00           C  
ATOM   1536  C   GLY B  42      -0.760   8.735  -1.953  1.00  0.00           C  
ATOM   1537  O   GLY B  42      -1.323   9.651  -2.550  1.00  0.00           O  
ATOM   1538  HN  GLY B  42       0.352   5.762  -1.617  1.00 31.00           H  
ATOM   1539  HA2 GLY B  42      -0.997   7.380  -3.599  1.00 60.00           H  
ATOM   1540  N   HIS B  43      -0.042   8.956  -0.842  1.00  0.00           N  
ATOM   1541  CA  HIS B  43       0.263  10.305  -0.338  1.00  0.00           C  
ATOM   1542  C   HIS B  43       1.230  11.019  -1.276  1.00  0.00           C  
ATOM   1543  O   HIS B  43       0.939  12.147  -1.664  1.00  0.00           O  
ATOM   1544  CB  HIS B  43       0.854  10.285   1.084  1.00  0.00           C  
ATOM   1545  CG  HIS B  43      -0.057   9.815   2.190  1.00  0.00           C  
ATOM   1546  ND1 HIS B  43       0.363   9.549   3.496  1.00  0.00           N  
ATOM   1547  CD2 HIS B  43      -1.416   9.705   2.137  1.00  0.00           C  
ATOM   1548  CE1 HIS B  43      -0.755   9.351   4.207  1.00  0.00           C  
ATOM   1549  NE2 HIS B  43      -1.835   9.423   3.416  1.00  0.00           N  
ATOM   1550  HN  HIS B  43       0.531   8.202  -0.490  1.00  0.00           H  
ATOM   1551  HA  HIS B  43      -0.648  10.903  -0.325  1.00  0.00           H  
ATOM   1552  HB2 HIS B  43       1.152  11.303   1.336  1.00  0.00           H  
ATOM   1553  HE1 HIS B  43      -0.789   9.240   5.281  1.00  0.00           H  
ATOM   1554  HD2 HIS B  43      -2.047   9.927   1.290  1.00  0.00           H  
ATOM   1555  N   THR B  44       2.312  10.359  -1.708  1.00  0.00           N  
ATOM   1556  CA  THR B  44       3.241  10.884  -2.721  1.00  0.00           C  
ATOM   1557  C   THR B  44       2.485  11.394  -3.949  1.00  0.00           C  
ATOM   1558  O   THR B  44       2.665  12.541  -4.362  1.00  0.00           O  
ATOM   1559  CB  THR B  44       4.228   9.802  -3.196  1.00  0.00           C  
ATOM   1560  OG1 THR B  44       4.844   9.096  -2.150  1.00  1.00           O  
ATOM   1561  CG2 THR B  44       5.341  10.380  -4.061  1.00  1.00           C  
ATOM   1562  HN  THR B  44       2.559   9.487  -1.262  1.00  0.00           H  
ATOM   1563  HA  THR B  44       3.805  11.710  -2.289  1.00  0.00           H  
ATOM   1564  HB  THR B  44       3.694   9.069  -3.801  1.00  0.00           H  
ATOM   1565  HG1 THR B  44       5.108   9.707  -1.459  1.00  0.00           H  
ATOM   1566  N   HIS B  45       1.599  10.564  -4.508  1.00  1.00           N  
ATOM   1567  CA  HIS B  45       0.801  10.924  -5.675  1.00  0.00           C  
ATOM   1568  C   HIS B  45      -0.086  12.145  -5.407  1.00  0.00           C  
ATOM   1569  O   HIS B  45      -0.059  13.104  -6.178  1.00  0.00           O  
ATOM   1570  CB  HIS B  45      -0.048   9.725  -6.110  1.00 37.00           C  
ATOM   1571  CG  HIS B  45      -0.750   9.984  -7.418  1.00  0.00           C  
ATOM   1572  ND1 HIS B  45      -0.322   9.533  -8.637  1.00  2.00           N  
ATOM   1573  CD2 HIS B  45      -1.878  10.729  -7.640  1.00  0.00           C  
ATOM   1574  CE1 HIS B  45      -1.181   9.965  -9.570  1.00  0.00           C  
ATOM   1575  NE2 HIS B  45      -2.129  10.739  -9.016  1.00  0.00           N  
ATOM   1576  HN  HIS B  45       1.516   9.627  -4.140  1.00  0.00           H  
ATOM   1577  HA  HIS B  45       1.476  11.176  -6.493  1.00  0.00           H  
ATOM   1578  HB2 HIS B  45       0.599   8.857  -6.235  1.00  0.00           H  
ATOM   1579  HE1 HIS B  45      -1.151   9.681 -10.612  1.00  0.00           H  
ATOM   1580  HD1 HIS B  45       0.349   8.788  -8.764  1.00  0.00           H  
ATOM   1581  HD2 HIS B  45      -2.451  11.255  -6.891  1.00  0.00           H  
ATOM   1582  N   ALA B  46      -0.849  12.133  -4.309  1.00  0.00           N  
ATOM   1583  CA  ALA B  46      -1.745  13.227  -3.948  1.00  0.00           C  
ATOM   1584  C   ALA B  46      -0.985  14.547  -3.731  1.00  0.00           C  
ATOM   1585  O   ALA B  46      -1.387  15.575  -4.270  1.00  0.00           O  
ATOM   1586  CB  ALA B  46      -2.542  12.808  -2.707  1.00  0.00           C  
ATOM   1587  HN  ALA B  46      -0.817  11.327  -3.701  1.00  0.00           H  
ATOM   1588  HA  ALA B  46      -2.448  13.387  -4.766  1.00  0.00           H  
ATOM   1589  HB1 ALA B  46      -3.212  13.612  -2.402  1.00  0.00           H  
ATOM   1590  HB2 ALA B  46      -1.860  12.577  -1.889  1.00  0.00           H  
ATOM   1591  HB3 ALA B  46      -3.138  11.923  -2.929  1.00  0.00           H  
ATOM   1592  N   ILE B  47       0.145  14.522  -3.018  1.00  0.00           N  
ATOM   1593  CA  ILE B  47       0.990  15.700  -2.772  1.00  0.00           C  
ATOM   1594  C   ILE B  47       1.395  16.356  -4.091  1.00  0.00           C  
ATOM   1595  O   ILE B  47       1.153  17.550  -4.279  1.00  0.00           O  
ATOM   1596  CB  ILE B  47       2.215  15.306  -1.914  1.00  0.00           C  
ATOM   1597  CG1 ILE B  47       1.751  15.055  -0.463  1.00  0.00           C  
ATOM   1598  CD1 ILE B  47       2.770  14.290   0.383  1.00  0.00           C  
ATOM   1599  CG2 ILE B  47       3.324  16.377  -1.933  1.00  0.00           C  
ATOM   1600  HN  ILE B  47       0.437  13.638  -2.626  1.00  0.00           H  
ATOM   1601  HA  ILE B  47       0.405  16.439  -2.225  1.00  0.00           H  
ATOM   1602  HB  ILE B  47       2.636  14.384  -2.316  1.00  0.00           H  
ATOM   1603  N   PHE B  48       1.939  15.575  -5.029  1.00  0.00           N  
ATOM   1604  CA  PHE B  48       2.383  16.117  -6.309  1.00  0.00           C  
ATOM   1605  C   PHE B  48       1.230  16.581  -7.186  1.00  0.00           C  
ATOM   1606  O   PHE B  48       1.303  17.692  -7.729  1.00  0.00           O  
ATOM   1607  CB  PHE B  48       3.230  15.092  -7.061  1.00  0.00           C  
ATOM   1608  CG  PHE B  48       4.640  15.004  -6.543  1.00  0.00           C  
ATOM   1609  CD1 PHE B  48       5.459  16.147  -6.583  1.00  0.00           C  
ATOM   1610  CD2 PHE B  48       5.130  13.802  -6.006  1.00  0.00           C  
ATOM   1611  CE1 PHE B  48       6.756  16.098  -6.061  1.00 54.00           C  
ATOM   1612  CE2 PHE B  48       6.437  13.744  -5.503  1.00  0.00           C  
ATOM   1613  CZ  PHE B  48       7.239  14.896  -5.522  1.00  9.00           C  
ATOM   1614  HN  PHE B  48       2.100  14.599  -4.822  1.00  0.00           H  
ATOM   1615  HA  PHE B  48       2.996  16.994  -6.101  1.00  0.00           H  
ATOM   1616  HB2 PHE B  48       3.301  15.398  -8.105  1.00  0.00           H  
ATOM   1617  HD1 PHE B  48       5.083  17.078  -6.980  1.00  0.00           H  
ATOM   1618  HD2 PHE B  48       4.498  12.928  -5.960  1.00  0.00           H  
ATOM   1619  HE1 PHE B  48       7.367  16.988  -6.049  1.00  0.00           H  
ATOM   1620  HE2 PHE B  48       6.815  12.831  -5.069  1.00  0.00           H  
ATOM   1621  HZ  PHE B  48       8.231  14.869  -5.096  1.00  0.00           H  
ATOM   1622  N   LYS B  49       0.179  15.757  -7.290  1.00  0.00           N  
ATOM   1623  CA  LYS B  49      -1.007  16.048  -8.092  1.00  0.00           C  
ATOM   1624  C   LYS B  49      -1.621  17.384  -7.690  1.00  0.00           C  
ATOM   1625  O   LYS B  49      -1.866  18.227  -8.541  1.00 18.00           O  
ATOM   1626  CB  LYS B  49      -2.031  14.901  -7.967  1.00  0.00           C  
ATOM   1627  CG  LYS B  49      -3.215  15.276  -8.855  1.00 20.00           C  
ATOM   1628  CD  LYS B  49      -4.389  14.313  -8.946  1.00  0.00           C  
ATOM   1629  CE  LYS B  49      -5.243  15.085  -9.960  1.00  9.00           C  
ATOM   1630  NZ  LYS B  49      -6.662  14.762  -9.931  1.00 14.00           N  
ATOM   1631  HN  LYS B  49       0.212  14.874  -6.801  1.00  0.00           H  
ATOM   1632  HA  LYS B  49      -0.710  16.142  -9.137  1.00  0.00           H  
ATOM   1633  HB2 LYS B  49      -2.360  14.788  -6.934  1.00  0.00           H  
ATOM   1634  HG2 LYS B  49      -3.633  16.211  -8.482  1.00  0.00           H  
ATOM   1635  HD2 LYS B  49      -4.883  14.226  -7.977  1.00  0.00           H  
ATOM   1636  HE2 LYS B  49      -4.839  14.919 -10.959  1.00 10.00           H  
ATOM   1637  HZ1 LYS B  49      -6.815  13.830 -10.290  1.00  0.00           H  
ATOM   1638  HZ2 LYS B  49      -7.035  14.850  -8.996  1.00  0.00           H  
ATOM   1639  HZ3 LYS B  49      -7.176  15.392 -10.530  1.00  9.00           H  
ATOM   1640  N   PHE B  50      -1.835  17.572  -6.395  1.00  0.00           N  
ATOM   1641  CA  PHE B  50      -2.508  18.739  -5.841  1.00  0.00           C  
ATOM   1642  C   PHE B  50      -1.560  19.908  -5.548  1.00  0.00           C  
ATOM   1643  O   PHE B  50      -1.998  20.939  -5.053  1.00  0.00           O  
ATOM   1644  CB  PHE B  50      -3.276  18.269  -4.603  1.00  0.00           C  
ATOM   1645  CG  PHE B  50      -4.479  17.394  -4.914  1.00  0.00           C  
ATOM   1646  CD1 PHE B  50      -5.549  17.883  -5.691  1.00  0.00           C  
ATOM   1647  CD2 PHE B  50      -4.538  16.083  -4.404  1.00  0.00           C  
ATOM   1648  CE1 PHE B  50      -6.665  17.066  -5.948  1.00  4.00           C  
ATOM   1649  CE2 PHE B  50      -5.646  15.263  -4.668  1.00  1.00           C  
ATOM   1650  CZ  PHE B  50      -6.714  15.757  -5.435  1.00  3.00           C  
ATOM   1651  HN  PHE B  50      -1.605  16.819  -5.763  1.00  0.00           H  
ATOM   1652  HA  PHE B  50      -3.226  19.113  -6.571  1.00  0.00           H  
ATOM   1653  HB2 PHE B  50      -2.591  17.728  -3.950  1.00  0.00           H  
ATOM   1654  HD1 PHE B  50      -5.522  18.885  -6.092  1.00  0.00           H  
ATOM   1655  HD2 PHE B  50      -3.745  15.708  -3.774  1.00  0.00           H  
ATOM   1656  HE1 PHE B  50      -7.489  17.453  -6.527  1.00  0.00           H  
ATOM   1657  HE2 PHE B  50      -5.690  14.265  -4.257  1.00  1.00           H  
ATOM   1658  HZ  PHE B  50      -7.583  15.139  -5.606  1.00  0.00           H  
ATOM   1659  N   GLY B  51      -0.261  19.789  -5.834  1.00  0.00           N  
ATOM   1660  CA  GLY B  51       0.664  20.903  -5.615  1.00  0.00           C  
ATOM   1661  C   GLY B  51       1.000  21.176  -4.147  1.00  0.00           C  
ATOM   1662  O   GLY B  51       1.455  22.275  -3.838  1.00 42.00           O  
ATOM   1663  HN  GLY B  51       0.077  18.919  -6.220  1.00  0.00           H  
ATOM   1664  HA2 GLY B  51       1.589  20.748  -6.170  1.00  0.00           H  
ATOM   1665  N   LEU B  52       0.751  20.237  -3.229  1.00  0.00           N  
ATOM   1666  CA  LEU B  52       0.835  20.508  -1.788  1.00  0.00           C  
ATOM   1667  C   LEU B  52       2.262  20.831  -1.337  1.00  0.00           C  
ATOM   1668  O   LEU B  52       2.443  21.730  -0.523  1.00  1.00           O  
ATOM   1669  CB  LEU B  52       0.265  19.337  -0.974  1.00  0.00           C  
ATOM   1670  CG  LEU B  52      -1.200  18.992  -1.280  1.00  0.00           C  
ATOM   1671  CD1 LEU B  52      -1.650  17.849  -0.375  1.00  1.00           C  
ATOM   1672  CD2 LEU B  52      -2.145  20.176  -1.069  1.00  0.00           C  
ATOM   1673  HN  LEU B  52       0.497  19.314  -3.549  1.00  0.00           H  
ATOM   1674  HA  LEU B  52       0.245  21.399  -1.574  1.00  0.00           H  
ATOM   1675  HB2 LEU B  52       0.348  19.585   0.084  1.00  1.00           H  
ATOM   1676  HG  LEU B  52      -1.275  18.659  -2.315  1.00  0.00           H  
ATOM   1677  N   ASP B  53       3.270  20.172  -1.909  1.00  0.00           N  
ATOM   1678  CA  ASP B  53       4.698  20.459  -1.697  1.00 50.00           C  
ATOM   1679  C   ASP B  53       5.093  21.889  -2.086  1.00 10.00           C  
ATOM   1680  O   ASP B  53       6.013  22.437  -1.488  1.00 11.00           O  
ATOM   1681  CB  ASP B  53       5.575  19.452  -2.474  1.00 51.00           C  
ATOM   1682  CG  ASP B  53       5.204  19.369  -3.955  1.00  0.00           C  
ATOM   1683  OD1 ASP B  53       4.055  18.962  -4.211  1.00  0.00           O  
ATOM   1684  OD2 ASP B  53       5.986  19.730  -4.863  1.00 26.00           O  
ATOM   1685  HN  ASP B  53       3.056  19.510  -2.641  1.00  0.00           H  
ATOM   1686  HA  ASP B  53       4.919  20.354  -0.635  1.00  0.00           H  
ATOM   1687  HB2 ASP B  53       6.624  19.731  -2.372  1.00 20.00           H  
ATOM   1688  N   GLN B  54       4.386  22.520  -3.029  1.00  0.00           N  
ATOM   1689  CA  GLN B  54       4.633  23.912  -3.428  1.00  4.00           C  
ATOM   1690  C   GLN B  54       3.882  24.930  -2.556  1.00  8.00           C  
ATOM   1691  O   GLN B  54       4.153  26.129  -2.624  1.00  4.00           O  
ATOM   1692  CB  GLN B  54       4.232  24.113  -4.897  1.00  4.00           C  
ATOM   1693  CG  GLN B  54       5.025  23.258  -5.897  1.00  6.00           C  
ATOM   1694  CD  GLN B  54       4.624  23.553  -7.343  1.00  2.00           C  
ATOM   1695  OE1 GLN B  54       3.707  24.303  -7.649  1.00  4.00           O  
ATOM   1696  NE2 GLN B  54       5.287  22.998  -8.326  1.00 10.00           N  
ATOM   1697  HN  GLN B  54       3.608  22.034  -3.451  1.00  0.00           H  
ATOM   1698  HA  GLN B  54       5.696  24.130  -3.330  1.00  4.00           H  
ATOM   1699  HB2 GLN B  54       3.168  23.901  -5.009  1.00 28.00           H  
ATOM   1700  HG2 GLN B  54       4.852  22.200  -5.700  1.00  0.00           H  
ATOM   1701  N   LEU B  55       2.897  24.483  -1.772  1.00  0.00           N  
ATOM   1702  CA  LEU B  55       2.058  25.354  -0.941  1.00  0.00           C  
ATOM   1703  C   LEU B  55       2.547  25.453   0.504  1.00  3.00           C  
ATOM   1704  O   LEU B  55       2.157  26.393   1.211  1.00  1.00           O  
ATOM   1705  CB  LEU B  55       0.604  24.864  -1.017  1.00  1.00           C  
ATOM   1706  CG  LEU B  55      -0.012  25.053  -2.414  1.00 30.00           C  
ATOM   1707  CD1 LEU B  55      -1.378  24.386  -2.503  1.00 40.00           C  
ATOM   1708  CD2 LEU B  55      -0.205  26.530  -2.779  1.00  8.00           C  
ATOM   1709  HN  LEU B  55       2.720  23.489  -1.758  1.00  0.00           H  
ATOM   1710  HA  LEU B  55       2.108  26.371  -1.330  1.00  6.00           H  
ATOM   1711  HB2 LEU B  55       0.007  25.411  -0.288  1.00  0.00           H  
ATOM   1712  HG  LEU B  55       0.631  24.601  -3.169  1.00  0.00           H  
ATOM   1713  N   LEU B  56       3.397  24.512   0.921  1.00  0.00           N  
ATOM   1714  CA  LEU B  56       4.025  24.515   2.232  1.00  1.00           C  
ATOM   1715  C   LEU B  56       4.866  25.786   2.470  1.00  0.00           C  
ATOM   1716  O   LEU B  56       5.403  26.374   1.529  1.00  8.00           O  
ATOM   1717  CB  LEU B  56       4.899  23.260   2.412  1.00 18.00           C  
ATOM   1718  CG  LEU B  56       4.154  21.917   2.512  1.00  0.00           C  
ATOM   1719  CD1 LEU B  56       5.174  20.825   2.826  1.00 21.00           C  
ATOM   1720  CD2 LEU B  56       3.086  21.897   3.606  1.00  1.00           C  
ATOM   1721  HN  LEU B  56       3.671  23.796   0.264  1.00  0.00           H  
ATOM   1722  HA  LEU B  56       3.220  24.494   2.966  1.00  0.00           H  
ATOM   1723  HB2 LEU B  56       5.609  23.207   1.587  1.00 19.00           H  
ATOM   1724  HG  LEU B  56       3.681  21.680   1.558  1.00  0.00           H  
ATOM   1725  N   PRO B  57       4.995  26.227   3.734  1.00  0.00           N  
ATOM   1726  CA  PRO B  57       5.999  27.214   4.124  1.00  7.00           C  
ATOM   1727  C   PRO B  57       7.418  26.717   3.808  1.00  0.00           C  
ATOM   1728  O   PRO B  57       7.694  25.530   3.940  1.00 19.00           O  
ATOM   1729  CB  PRO B  57       5.823  27.402   5.637  1.00 10.00           C  
ATOM   1730  CG  PRO B  57       4.450  26.816   5.950  1.00  0.00           C  
ATOM   1731  CD  PRO B  57       4.270  25.740   4.894  1.00  1.00           C  
ATOM   1732  HA  PRO B  57       5.808  28.152   3.602  1.00  7.00           H  
ATOM   1733  HB2 PRO B  57       5.890  28.451   5.927  1.00  8.00           H  
ATOM   1734  HG2 PRO B  57       4.403  26.397   6.956  1.00  0.00           H  
ATOM   1735  HD2 PRO B  57       3.207  25.613   4.691  1.00  1.00           H  
ATOM   1736  N   GLU B  58       8.347  27.621   3.488  1.00  8.00           N  
ATOM   1737  CA  GLU B  58       9.726  27.268   3.089  1.00  8.00           C  
ATOM   1738  C   GLU B  58      10.512  26.489   4.158  1.00  0.00           C  
ATOM   1739  O   GLU B  58      11.467  25.786   3.839  1.00 10.00           O  
ATOM   1740  CB  GLU B  58      10.506  28.550   2.760  1.00  5.00           C  
ATOM   1741  CG  GLU B  58       9.924  29.338   1.575  1.00  3.00           C  
ATOM   1742  CD  GLU B  58      10.711  30.623   1.259  1.00  2.00           C  
ATOM   1743  OE1 GLU B  58      10.452  31.201   0.180  1.00  1.00           O  
ATOM   1744  OE2 GLU B  58      11.524  31.054   2.109  1.00  2.00           O  
ATOM   1745  HN  GLU B  58       8.068  28.584   3.366  1.00  5.00           H  
ATOM   1746  HA  GLU B  58       9.691  26.639   2.200  1.00  8.00           H  
ATOM   1747  HB2 GLU B  58      10.517  29.184   3.647  1.00  5.00           H  
ATOM   1748  HG2 GLU B  58       8.893  29.611   1.799  1.00  4.00           H  
ATOM   1749  N   ASN B  59      10.119  26.595   5.430  1.00 10.00           N  
ATOM   1750  CA  ASN B  59      10.727  25.867   6.540  1.00  0.00           C  
ATOM   1751  C   ASN B  59      10.050  24.520   6.854  1.00  0.00           C  
ATOM   1752  O   ASN B  59      10.322  23.935   7.905  1.00  0.00           O  
ATOM   1753  CB  ASN B  59      10.831  26.786   7.764  1.00  7.00           C  
ATOM   1754  CG  ASN B  59       9.505  27.109   8.429  1.00  8.00           C  
ATOM   1755  OD1 ASN B  59       8.445  27.106   7.824  1.00 12.00           O  
ATOM   1756  ND2 ASN B  59       9.554  27.435   9.700  1.00  7.00           N  
ATOM   1757  HN  ASN B  59       9.289  27.136   5.625  1.00 12.00           H  
ATOM   1758  HA  ASN B  59      11.747  25.615   6.247  1.00  0.00           H  
ATOM   1759  HB2 ASN B  59      11.320  27.720   7.486  1.00  8.00           H  
ATOM   1760  N   VAL B  60       9.188  24.016   5.968  1.00  0.00           N  
ATOM   1761  CA  VAL B  60       8.568  22.687   6.047  1.00  0.00           C  
ATOM   1762  C   VAL B  60       8.700  22.004   4.689  1.00  0.00           C  
ATOM   1763  O   VAL B  60       8.373  22.578   3.658  1.00 19.00           O  
ATOM   1764  CB  VAL B  60       7.087  22.768   6.470  1.00  0.00           C  
ATOM   1765  CG1 VAL B  60       6.501  21.365   6.691  1.00  0.00           C  
ATOM   1766  CG2 VAL B  60       6.896  23.544   7.783  1.00  0.00           C  
ATOM   1767  HN  VAL B  60       8.986  24.551   5.136  1.00  0.00           H  
ATOM   1768  HA  VAL B  60       9.101  22.083   6.781  1.00  0.00           H  
ATOM   1769  HB  VAL B  60       6.512  23.268   5.690  1.00  0.00           H  
ATOM   1770  N   GLU B  61       9.165  20.759   4.679  1.00  0.00           N  
ATOM   1771  CA  GLU B  61       9.436  20.019   3.448  1.00 20.00           C  
ATOM   1772  C   GLU B  61       8.935  18.576   3.551  1.00  0.00           C  
ATOM   1773  O   GLU B  61       9.172  17.893   4.550  1.00  0.00           O  
ATOM   1774  CB  GLU B  61      10.944  20.086   3.152  1.00 12.00           C  
ATOM   1775  CG  GLU B  61      11.336  19.266   1.917  1.00 20.00           C  
ATOM   1776  CD  GLU B  61      12.807  19.433   1.528  1.00  9.00           C  
ATOM   1777  OE1 GLU B  61      13.077  19.465   0.303  1.00  8.00           O  
ATOM   1778  OE2 GLU B  61      13.673  19.485   2.428  1.00  6.00           O  
ATOM   1779  HN  GLU B  61       9.396  20.309   5.553  1.00  0.00           H  
ATOM   1780  HA  GLU B  61       8.914  20.491   2.616  1.00 28.00           H  
ATOM   1781  HB2 GLU B  61      11.223  21.127   2.990  1.00 18.00           H  
ATOM   1782  HG2 GLU B  61      11.171  18.211   2.135  1.00  0.00           H  
ATOM   1783  N   PHE B  62       8.293  18.092   2.486  1.00  0.00           N  
ATOM   1784  CA  PHE B  62       8.027  16.668   2.316  1.00  0.00           C  
ATOM   1785  C   PHE B  62       9.259  15.935   1.784  1.00  0.00           C  
ATOM   1786  O   PHE B  62       9.915  16.383   0.844  1.00 60.00           O  
ATOM   1787  CB  PHE B  62       6.833  16.434   1.383  1.00 60.00           C  
ATOM   1788  CG  PHE B  62       5.487  16.792   1.974  1.00  0.00           C  
ATOM   1789  CD1 PHE B  62       5.031  16.138   3.136  1.00  1.00           C  
ATOM   1790  CD2 PHE B  62       4.658  17.728   1.329  1.00  0.00           C  
ATOM   1791  CE1 PHE B  62       3.753  16.420   3.647  1.00  0.00           C  
ATOM   1792  CE2 PHE B  62       3.375  18.001   1.832  1.00  1.00           C  
ATOM   1793  CZ  PHE B  62       2.922  17.344   2.988  1.00  1.00           C  
ATOM   1794  HN  PHE B  62       8.143  18.695   1.689  1.00 54.00           H  
ATOM   1795  HA  PHE B  62       7.781  16.243   3.289  1.00  0.00           H  
ATOM   1796  HB2 PHE B  62       6.798  15.375   1.128  1.00  0.00           H  
ATOM   1797  HD1 PHE B  62       5.652  15.400   3.622  1.00  0.00           H  
ATOM   1798  HD2 PHE B  62       4.996  18.222   0.429  1.00  0.00           H  
ATOM   1799  HE1 PHE B  62       3.398  15.905   4.527  1.00  0.00           H  
ATOM   1800  HE2 PHE B  62       2.736  18.708   1.323  1.00  0.00           H  
ATOM   1801  HZ  PHE B  62       1.923  17.531   3.355  1.00  1.00           H  
ATOM   1802  N   ILE B  63       9.524  14.759   2.347  1.00  0.00           N  
ATOM   1803  CA  ILE B  63      10.453  13.773   1.794  1.00  5.00           C  
ATOM   1804  C   ILE B  63       9.714  12.455   1.559  1.00  0.00           C  
ATOM   1805  O   ILE B  63       8.854  12.072   2.348  1.00  0.00           O  
ATOM   1806  CB  ILE B  63      11.720  13.622   2.664  1.00  4.00           C  
ATOM   1807  CG1 ILE B  63      11.403  13.168   4.103  1.00  0.00           C  
ATOM   1808  CD1 ILE B  63      12.619  12.948   5.005  1.00  0.00           C  
ATOM   1809  CG2 ILE B  63      12.514  14.940   2.650  1.00 54.00           C  
ATOM   1810  HN  ILE B  63       8.939  14.466   3.116  1.00  0.00           H  
ATOM   1811  HA  ILE B  63      10.776  14.118   0.812  1.00  7.00           H  
ATOM   1812  HB  ILE B  63      12.342  12.857   2.199  1.00  0.00           H  
ATOM   1813  N   HIS B  64      10.045  11.771   0.467  1.00  0.00           N  
ATOM   1814  CA  HIS B  64       9.283  10.617  -0.012  1.00  0.00           C  
ATOM   1815  C   HIS B  64       9.881   9.310   0.502  1.00  0.00           C  
ATOM   1816  O   HIS B  64      11.055   9.019   0.269  1.00  0.00           O  
ATOM   1817  CB  HIS B  64       9.213  10.647  -1.542  1.00  1.00           C  
ATOM   1818  CG  HIS B  64       8.739  11.978  -2.057  1.00  0.00           C  
ATOM   1819  ND1 HIS B  64       7.496  12.517  -1.847  1.00  0.00           N  
ATOM   1820  CD2 HIS B  64       9.498  12.937  -2.662  1.00  4.00           C  
ATOM   1821  CE1 HIS B  64       7.495  13.773  -2.315  1.00  7.00           C  
ATOM   1822  NE2 HIS B  64       8.706  14.074  -2.819  1.00 28.00           N  
ATOM   1823  HN  HIS B  64      10.768  12.131  -0.139  1.00  2.00           H  
ATOM   1824  HA  HIS B  64       8.260  10.689   0.358  1.00  0.00           H  
ATOM   1825  HB2 HIS B  64       8.522   9.873  -1.876  1.00  1.00           H  
ATOM   1826  HE1 HIS B  64       6.653  14.447  -2.283  1.00  0.00           H  
ATOM   1827  HD1 HIS B  64       6.739  12.043  -1.376  1.00  0.00           H  
ATOM   1828  HD2 HIS B  64      10.546  12.853  -2.909  1.00  2.00           H  
ATOM   1829  N   GLY B  65       9.074   8.533   1.214  1.00  0.00           N  
ATOM   1830  CA  GLY B  65       9.468   7.269   1.817  1.00  0.00           C  
ATOM   1831  C   GLY B  65       9.181   6.037   0.945  1.00  0.00           C  
ATOM   1832  O   GLY B  65       8.647   6.127  -0.161  1.00  1.00           O  
ATOM   1833  HN  GLY B  65       8.135   8.861   1.392  1.00  0.00           H  
ATOM   1834  HA2 GLY B  65      10.534   7.300   2.042  1.00  0.00           H  
ATOM   1835  N   PRO B  66       9.526   4.841   1.448  1.00  0.00           N  
ATOM   1836  CA  PRO B  66       9.475   3.588   0.693  1.00  1.00           C  
ATOM   1837  C   PRO B  66       8.148   2.810   0.780  1.00  1.00           C  
ATOM   1838  O   PRO B  66       8.176   1.586   0.872  1.00  1.00           O  
ATOM   1839  CB  PRO B  66      10.682   2.811   1.221  1.00  0.00           C  
ATOM   1840  CG  PRO B  66      10.683   3.179   2.700  1.00  1.00           C  
ATOM   1841  CD  PRO B  66      10.309   4.657   2.667  1.00  0.00           C  
ATOM   1842  HA  PRO B  66       9.631   3.785  -0.367  1.00  0.00           H  
ATOM   1843  HB2 PRO B  66      11.584   3.196   0.745  1.00  0.00           H  
ATOM   1844  HG2 PRO B  66      11.660   3.010   3.154  1.00  0.00           H  
ATOM   1845  HD2 PRO B  66       9.738   4.926   3.555  1.00  0.00           H  
ATOM   1846  N   GLY B  67       6.975   3.454   0.743  1.00  0.00           N  
ATOM   1847  CA  GLY B  67       5.682   2.741   0.853  1.00  8.00           C  
ATOM   1848  C   GLY B  67       4.956   2.451  -0.462  1.00  0.00           C  
ATOM   1849  O   GLY B  67       3.792   2.055  -0.440  1.00 53.00           O  
ATOM   1850  HN  GLY B  67       6.958   4.462   0.695  1.00  0.00           H  
ATOM   1851  HA2 GLY B  67       5.852   1.776   1.329  1.00  0.00           H  
ATOM   1852  N   CYS B  68       5.622   2.608  -1.605  1.00  1.00           N  
ATOM   1853  CA  CYS B  68       5.191   2.020  -2.875  1.00  0.00           C  
ATOM   1854  C   CYS B  68       5.832   0.622  -3.012  1.00  0.00           C  
ATOM   1855  O   CYS B  68       7.041   0.537  -3.252  1.00  0.00           O  
ATOM   1856  CB  CYS B  68       5.588   2.968  -4.015  1.00  1.00           C  
ATOM   1857  SG  CYS B  68       5.636   2.232  -5.671  1.00 60.00           S  
ATOM   1858  HN  CYS B  68       6.561   2.975  -1.545  1.00  1.00           H  
ATOM   1859  HA  CYS B  68       4.104   1.939  -2.896  1.00 49.00           H  
ATOM   1860  HB2 CYS B  68       6.584   3.355  -3.801  1.00  1.00           H  
ATOM   1861  N   PRO B  69       5.077  -0.489  -2.886  1.00  0.00           N  
ATOM   1862  CA  PRO B  69       5.658  -1.837  -2.853  1.00  0.00           C  
ATOM   1863  C   PRO B  69       6.333  -2.222  -4.178  1.00  0.00           C  
ATOM   1864  O   PRO B  69       7.359  -2.894  -4.197  1.00  1.00           O  
ATOM   1865  CB  PRO B  69       4.488  -2.762  -2.508  1.00  0.00           C  
ATOM   1866  CG  PRO B  69       3.256  -2.008  -3.012  1.00 25.00           C  
ATOM   1867  CD  PRO B  69       3.626  -0.548  -2.759  1.00 24.00           C  
ATOM   1868  HA  PRO B  69       6.407  -1.896  -2.064  1.00  0.00           H  
ATOM   1869  HB2 PRO B  69       4.420  -2.867  -1.425  1.00  0.00           H  
ATOM   1870  HG2 PRO B  69       3.130  -2.177  -4.081  1.00  0.00           H  
ATOM   1871  HD2 PRO B  69       3.336  -0.258  -1.749  1.00  0.00           H  
ATOM   1872  N   VAL B  70       5.799  -1.724  -5.292  1.00  0.00           N  
ATOM   1873  CA  VAL B  70       6.361  -1.868  -6.642  1.00  0.00           C  
ATOM   1874  C   VAL B  70       7.715  -1.168  -6.770  1.00  0.00           C  
ATOM   1875  O   VAL B  70       8.612  -1.643  -7.462  1.00  0.00           O  
ATOM   1876  CB  VAL B  70       5.352  -1.260  -7.632  1.00  0.00           C  
ATOM   1877  CG1 VAL B  70       5.822  -1.291  -9.079  1.00  0.00           C  
ATOM   1878  CG2 VAL B  70       4.029  -2.023  -7.605  1.00 44.00           C  
ATOM   1879  HN  VAL B  70       4.936  -1.207  -5.201  1.00  0.00           H  
ATOM   1880  HA  VAL B  70       6.506  -2.923  -6.875  1.00  0.00           H  
ATOM   1881  HB  VAL B  70       5.162  -0.223  -7.355  1.00  0.00           H  
ATOM   1882  N   CYS B  71       7.885  -0.040  -6.083  1.00  0.00           N  
ATOM   1883  CA  CYS B  71       9.072   0.797  -6.171  1.00  0.00           C  
ATOM   1884  C   CYS B  71      10.282   0.188  -5.450  1.00  0.00           C  
ATOM   1885  O   CYS B  71      11.421   0.427  -5.854  1.00  1.00           O  
ATOM   1886  CB  CYS B  71       8.729   2.171  -5.601  1.00  1.00           C  
ATOM   1887  SG  CYS B  71       7.363   3.041  -6.437  1.00  0.00           S  
ATOM   1888  HN  CYS B  71       7.138   0.273  -5.479  1.00  0.00           H  
ATOM   1889  HA  CYS B  71       9.335   0.923  -7.221  1.00  0.00           H  
ATOM   1890  HB2 CYS B  71       8.495   2.080  -4.540  1.00  1.00           H  
ATOM   1891  N   VAL B  72      10.026  -0.613  -4.414  1.00  0.00           N  
ATOM   1892  CA  VAL B  72      11.036  -1.318  -3.608  1.00  0.00           C  
ATOM   1893  C   VAL B  72      11.203  -2.787  -4.007  1.00  1.00           C  
ATOM   1894  O   VAL B  72      11.953  -3.515  -3.365  1.00  1.00           O  
ATOM   1895  CB  VAL B  72      10.742  -1.189  -2.106  1.00  0.00           C  
ATOM   1896  CG1 VAL B  72      10.806   0.276  -1.673  1.00  0.00           C  
ATOM   1897  CG2 VAL B  72       9.377  -1.769  -1.727  1.00  1.00           C  
ATOM   1898  HN  VAL B  72       9.061  -0.728  -4.139  1.00  0.00           H  
ATOM   1899  HA  VAL B  72      12.003  -0.842  -3.768  1.00  0.00           H  
ATOM   1900  HB  VAL B  72      11.513  -1.727  -1.554  1.00  0.00           H  
ATOM   1901  N   LEU B  73      10.532  -3.234  -5.070  1.00  0.00           N  
ATOM   1902  CA  LEU B  73      10.570  -4.612  -5.551  1.00  1.00           C  
ATOM   1903  C   LEU B  73      11.951  -4.962  -6.138  1.00  0.00           C  
ATOM   1904  O   LEU B  73      12.302  -4.410  -7.188  1.00  0.00           O  
ATOM   1905  CB  LEU B  73       9.443  -4.759  -6.585  1.00  0.00           C  
ATOM   1906  CG  LEU B  73       9.323  -6.135  -7.254  1.00  0.00           C  
ATOM   1907  CD1 LEU B  73       9.360  -7.275  -6.249  1.00  0.00           C  
ATOM   1908  CD2 LEU B  73       7.968  -6.198  -7.954  1.00  0.00           C  
ATOM   1909  HN  LEU B  73       9.914  -2.592  -5.545  1.00  0.00           H  
ATOM   1910  HA  LEU B  73      10.345  -5.269  -4.710  1.00  1.00           H  
ATOM   1911  HB2 LEU B  73       8.505  -4.529  -6.080  1.00  0.00           H  
ATOM   1912  HG  LEU B  73      10.121  -6.269  -7.985  1.00  0.00           H  
ATOM   1913  N   PRO B  74      12.741  -5.869  -5.522  1.00  0.00           N  
ATOM   1914  CA  PRO B  74      14.079  -6.188  -6.014  1.00  6.00           C  
ATOM   1915  C   PRO B  74      14.050  -6.787  -7.420  1.00  0.00           C  
ATOM   1916  O   PRO B  74      13.184  -7.600  -7.755  1.00  0.00           O  
ATOM   1917  CB  PRO B  74      14.706  -7.151  -5.002  1.00 53.00           C  
ATOM   1918  CG  PRO B  74      13.902  -6.904  -3.731  1.00 37.00           C  
ATOM   1919  CD  PRO B  74      12.514  -6.554  -4.252  1.00  1.00           C  
ATOM   1920  HA  PRO B  74      14.668  -5.271  -6.024  1.00  0.00           H  
ATOM   1921  HB2 PRO B  74      15.764  -6.937  -4.851  1.00  0.00           H  
ATOM   1922  HG2 PRO B  74      14.318  -6.046  -3.203  1.00  0.00           H  
ATOM   1923  HD2 PRO B  74      11.956  -7.475  -4.419  1.00  0.00           H  
ATOM   1924  N   MET B  75      15.041  -6.432  -8.241  1.00 20.00           N  
ATOM   1925  CA  MET B  75      15.137  -6.918  -9.623  1.00  1.00           C  
ATOM   1926  C   MET B  75      15.226  -8.447  -9.695  1.00  0.00           C  
ATOM   1927  O   MET B  75      14.605  -9.049 -10.569  1.00  0.00           O  
ATOM   1928  CB  MET B  75      16.365  -6.311 -10.306  1.00  8.00           C  
ATOM   1929  CG  MET B  75      16.255  -4.800 -10.504  1.00  5.00           C  
ATOM   1930  SD  MET B  75      17.651  -4.030 -11.375  1.00 21.00           S  
ATOM   1931  CE  MET B  75      17.445  -4.709 -13.041  1.00 11.00           C  
ATOM   1932  HN  MET B  75      15.747  -5.799  -7.894  1.00  6.00           H  
ATOM   1933  HA  MET B  75      14.243  -6.619 -10.170  1.00  0.00           H  
ATOM   1934  HB2 MET B  75      16.483  -6.784 -11.281  1.00  0.00           H  
ATOM   1935  HG2 MET B  75      16.177  -4.329  -9.524  1.00  0.00           H  
ATOM   1936  HE1 MET B  75      17.633  -5.783 -13.023  1.00  0.00           H  
ATOM   1937  HE2 MET B  75      16.432  -4.517 -13.395  1.00  0.00           H  
ATOM   1938  HE3 MET B  75      18.159  -4.237 -13.715  1.00  6.00           H  
ATOM   1939  N   GLY B  76      15.929  -9.077  -8.746  1.00  0.00           N  
ATOM   1940  CA  GLY B  76      16.028 -10.534  -8.674  1.00 30.00           C  
ATOM   1941  C   GLY B  76      14.672 -11.218  -8.476  1.00 22.00           C  
ATOM   1942  O   GLY B  76      14.428 -12.260  -9.070  1.00  0.00           O  
ATOM   1943  HN  GLY B  76      16.413  -8.530  -8.049  1.00 59.00           H  
ATOM   1944  HA2 GLY B  76      16.674 -10.809  -7.840  1.00 21.00           H  
ATOM   1945  N   ARG B  77      13.742 -10.606  -7.730  1.00 25.00           N  
ATOM   1946  CA  ARG B  77      12.383 -11.148  -7.546  1.00  0.00           C  
ATOM   1947  C   ARG B  77      11.584 -11.106  -8.848  1.00  1.00           C  
ATOM   1948  O   ARG B  77      10.889 -12.067  -9.156  1.00  0.00           O  
ATOM   1949  CB  ARG B  77      11.648 -10.409  -6.412  1.00  0.00           C  
ATOM   1950  CG  ARG B  77      12.383 -10.446  -5.059  1.00 26.00           C  
ATOM   1951  CD  ARG B  77      12.550 -11.847  -4.457  1.00 11.00           C  
ATOM   1952  NE  ARG B  77      11.272 -12.431  -4.009  1.00 21.00           N  
ATOM   1953  CZ  ARG B  77      11.064 -13.682  -3.652  1.00 12.00           C  
ATOM   1954  NH1 ARG B  77      12.011 -14.561  -3.737  1.00  5.00           N  
ATOM   1955  NH2 ARG B  77       9.923 -14.094  -3.200  1.00 17.00           N  
ATOM   1956  HN  ARG B  77      13.957  -9.698  -7.343  1.00  0.00           H  
ATOM   1957  HA  ARG B  77      12.455 -12.206  -7.292  1.00  0.00           H  
ATOM   1958  HB2 ARG B  77      11.515  -9.367  -6.700  1.00  0.00           H  
ATOM   1959  HG2 ARG B  77      13.379 -10.021  -5.182  1.00  0.00           H  
ATOM   1960  HD2 ARG B  77      13.029 -12.498  -5.189  1.00 23.00           H  
ATOM   1961  HE  ARG B  77      10.540 -11.784  -3.752  1.00  0.00           H  
ATOM   1962  N   ILE B  78      11.735 -10.046  -9.649  1.00  0.00           N  
ATOM   1963  CA  ILE B  78      11.143  -9.978 -10.996  1.00  0.00           C  
ATOM   1964  C   ILE B  78      11.706 -11.071 -11.901  1.00  0.00           C  
ATOM   1965  O   ILE B  78      10.937 -11.744 -12.585  1.00  0.00           O  
ATOM   1966  CB  ILE B  78      11.357  -8.594 -11.647  1.00  0.00           C  
ATOM   1967  CG1 ILE B  78      10.647  -7.470 -10.873  1.00  1.00           C  
ATOM   1968  CD1 ILE B  78       9.121  -7.609 -10.830  1.00  1.00           C  
ATOM   1969  CG2 ILE B  78      10.903  -8.584 -13.121  1.00  0.00           C  
ATOM   1970  HN  ILE B  78      12.350  -9.306  -9.343  1.00  0.00           H  
ATOM   1971  HA  ILE B  78      10.072 -10.168 -10.915  1.00  0.00           H  
ATOM   1972  HB  ILE B  78      12.422  -8.365 -11.639  1.00  0.00           H  
ATOM   1973  N   ASP B  79      13.023 -11.269 -11.897  1.00  0.00           N  
ATOM   1974  CA  ASP B  79      13.653 -12.304 -12.719  1.00  0.00           C  
ATOM   1975  C   ASP B  79      13.161 -13.704 -12.331  1.00  0.00           C  
ATOM   1976  O   ASP B  79      12.836 -14.503 -13.209  1.00 28.00           O  
ATOM   1977  CB  ASP B  79      15.179 -12.190 -12.629  1.00 30.00           C  
ATOM   1978  CG  ASP B  79      15.707 -10.911 -13.280  1.00  0.00           C  
ATOM   1979  OD1 ASP B  79      15.148 -10.447 -14.300  1.00  0.00           O  
ATOM   1980  OD2 ASP B  79      16.728 -10.371 -12.811  1.00 52.00           O  
ATOM   1981  HN  ASP B  79      13.611 -10.671 -11.334  1.00  0.00           H  
ATOM   1982  HA  ASP B  79      13.364 -12.147 -13.759  1.00  0.00           H  
ATOM   1983  HB2 ASP B  79      15.625 -13.041 -13.143  1.00 21.00           H  
ATOM   1984  N   THR B  80      12.986 -13.963 -11.032  1.00  0.00           N  
ATOM   1985  CA  THR B  80      12.355 -15.189 -10.534  1.00 10.00           C  
ATOM   1986  C   THR B  80      10.905 -15.337 -11.015  1.00  0.00           C  
ATOM   1987  O   THR B  80      10.515 -16.408 -11.484  1.00  0.00           O  
ATOM   1988  CB  THR B  80      12.398 -15.224  -9.002  1.00  0.00           C  
ATOM   1989  OG1 THR B  80      13.720 -15.149  -8.530  1.00 23.00           O  
ATOM   1990  CG2 THR B  80      11.874 -16.549  -8.489  1.00 20.00           C  
ATOM   1991  HN  THR B  80      13.345 -13.308 -10.352  1.00  0.00           H  
ATOM   1992  HA  THR B  80      12.917 -16.043 -10.912  1.00  0.00           H  
ATOM   1993  HB  THR B  80      11.812 -14.409  -8.578  1.00  0.00           H  
ATOM   1994  HG1 THR B  80      13.753 -15.615  -7.691  1.00 19.00           H  
ATOM   1995  N   CYS B  81      10.095 -14.274 -10.956  1.00  0.00           N  
ATOM   1996  CA  CYS B  81       8.728 -14.290 -11.487  1.00  0.00           C  
ATOM   1997  C   CYS B  81       8.706 -14.604 -12.994  1.00  0.00           C  
ATOM   1998  O   CYS B  81       7.873 -15.386 -13.452  1.00  0.00           O  
ATOM   1999  CB  CYS B  81       8.047 -12.940 -11.209  1.00  0.00           C  
ATOM   2000  SG  CYS B  81       7.733 -12.730  -9.435  1.00  0.00           S  
ATOM   2001  HN  CYS B  81      10.425 -13.432 -10.507  1.00  0.00           H  
ATOM   2002  HA  CYS B  81       8.162 -15.076 -10.987  1.00  0.00           H  
ATOM   2003  HB2 CYS B  81       7.091 -12.914 -11.731  1.00  0.00           H  
ATOM   2004  HG  CYS B  81       7.103 -11.553  -9.473  1.00  0.00           H  
ATOM   2005  N   VAL B  82       9.633 -14.030 -13.768  1.00  0.00           N  
ATOM   2006  CA  VAL B  82       9.780 -14.284 -15.211  1.00  0.00           C  
ATOM   2007  C   VAL B  82      10.189 -15.732 -15.489  1.00  0.00           C  
ATOM   2008  O   VAL B  82       9.657 -16.336 -16.422  1.00  0.00           O  
ATOM   2009  CB  VAL B  82      10.781 -13.286 -15.834  1.00  0.00           C  
ATOM   2010  CG1 VAL B  82      11.190 -13.659 -17.268  1.00 11.00           C  
ATOM   2011  CG2 VAL B  82      10.177 -11.874 -15.884  1.00  3.00           C  
ATOM   2012  HN  VAL B  82      10.291 -13.407 -13.322  1.00  0.00           H  
ATOM   2013  HA  VAL B  82       8.811 -14.139 -15.689  1.00  0.00           H  
ATOM   2014  HB  VAL B  82      11.686 -13.252 -15.227  1.00  0.00           H  
ATOM   2015  N   GLU B  83      11.096 -16.302 -14.693  1.00 19.00           N  
ATOM   2016  CA  GLU B  83      11.497 -17.710 -14.787  1.00  9.00           C  
ATOM   2017  C   GLU B  83      10.288 -18.634 -14.589  1.00  0.00           C  
ATOM   2018  O   GLU B  83       9.979 -19.433 -15.474  1.00  6.00           O  
ATOM   2019  CB  GLU B  83      12.616 -17.986 -13.768  1.00 11.00           C  
ATOM   2020  CG  GLU B  83      13.180 -19.412 -13.863  1.00  7.00           C  
ATOM   2021  CD  GLU B  83      14.283 -19.687 -12.825  1.00  3.00           C  
ATOM   2022  OE1 GLU B  83      14.538 -20.877 -12.539  1.00  5.00           O  
ATOM   2023  OE2 GLU B  83      14.911 -18.729 -12.320  1.00  7.00           O  
ATOM   2024  HN  GLU B  83      11.527 -15.742 -13.971  1.00  0.00           H  
ATOM   2025  HA  GLU B  83      11.892 -17.902 -15.784  1.00  5.00           H  
ATOM   2026  HB2 GLU B  83      12.239 -17.825 -12.758  1.00  0.00           H  
ATOM   2027  HG2 GLU B  83      12.368 -20.124 -13.713  1.00 60.00           H  
ATOM   2028  N   ILE B  84       9.537 -18.452 -13.497  1.00  0.00           N  
ATOM   2029  CA  ILE B  84       8.339 -19.249 -13.193  1.00 60.00           C  
ATOM   2030  C   ILE B  84       7.268 -19.075 -14.280  1.00  0.00           C  
ATOM   2031  O   ILE B  84       6.700 -20.059 -14.751  1.00  0.00           O  
ATOM   2032  CB  ILE B  84       7.799 -18.899 -11.785  1.00  0.00           C  
ATOM   2033  CG1 ILE B  84       8.822 -19.306 -10.697  1.00 60.00           C  
ATOM   2034  CD1 ILE B  84       8.471 -18.810  -9.288  1.00  0.00           C  
ATOM   2035  CG2 ILE B  84       6.450 -19.600 -11.527  1.00  0.00           C  
ATOM   2036  HN  ILE B  84       9.841 -17.759 -12.827  1.00  0.00           H  
ATOM   2037  HA  ILE B  84       8.621 -20.302 -13.189  1.00  0.00           H  
ATOM   2038  HB  ILE B  84       7.642 -17.822 -11.733  1.00  0.00           H  
ATOM   2039  N   ALA B  85       7.009 -17.843 -14.730  1.00  0.00           N  
ATOM   2040  CA  ALA B  85       6.028 -17.563 -15.780  1.00  0.00           C  
ATOM   2041  C   ALA B  85       6.388 -18.186 -17.142  1.00  0.00           C  
ATOM   2042  O   ALA B  85       5.506 -18.396 -17.973  1.00 24.00           O  
ATOM   2043  CB  ALA B  85       5.882 -16.043 -15.912  1.00  1.00           C  
ATOM   2044  HN  ALA B  85       7.485 -17.063 -14.301  1.00  0.00           H  
ATOM   2045  HA  ALA B  85       5.068 -17.981 -15.478  1.00  0.00           H  
ATOM   2046  HB1 ALA B  85       5.606 -15.608 -14.952  1.00  0.00           H  
ATOM   2047  HB2 ALA B  85       6.825 -15.605 -16.241  1.00  0.00           H  
ATOM   2048  HB3 ALA B  85       5.107 -15.815 -16.644  1.00  0.00           H  
ATOM   2049  N   SER B  86       7.669 -18.480 -17.383  1.00  0.00           N  
ATOM   2050  CA  SER B  86       8.147 -19.079 -18.636  1.00 10.00           C  
ATOM   2051  C   SER B  86       7.890 -20.589 -18.725  1.00 10.00           C  
ATOM   2052  O   SER B  86       8.094 -21.181 -19.786  1.00  4.00           O  
ATOM   2053  CB  SER B  86       9.635 -18.779 -18.835  1.00  3.00           C  
ATOM   2054  OG  SER B  86       9.858 -17.379 -18.894  1.00 11.00           O  
ATOM   2055  HN  SER B  86       8.344 -18.302 -16.652  1.00  0.00           H  
ATOM   2056  HA  SER B  86       7.607 -18.622 -19.465  1.00 15.00           H  
ATOM   2057  HB2 SER B  86      10.212 -19.212 -18.018  1.00  0.00           H  
ATOM   2058  HG  SER B  86       9.746 -17.041 -18.002  1.00  0.00           H  
ATOM   2059  N   HIS B  87       7.430 -21.225 -17.645  1.00  0.00           N  
ATOM   2060  CA  HIS B  87       6.992 -22.616 -17.676  1.00  6.00           C  
ATOM   2061  C   HIS B  87       5.711 -22.767 -18.516  1.00 15.00           C  
ATOM   2062  O   HIS B  87       4.715 -22.094 -18.245  1.00 37.00           O  
ATOM   2063  CB  HIS B  87       6.751 -23.114 -16.253  1.00  0.00           C  
ATOM   2064  CG  HIS B  87       8.008 -23.524 -15.547  1.00  5.00           C  
ATOM   2065  ND1 HIS B  87       8.401 -24.820 -15.320  1.00  3.00           N  
ATOM   2066  CD2 HIS B  87       8.963 -22.701 -15.017  1.00  6.00           C  
ATOM   2067  CE1 HIS B  87       9.579 -24.780 -14.674  1.00  3.00           C  
ATOM   2068  NE2 HIS B  87       9.956 -23.513 -14.462  1.00 10.00           N  
ATOM   2069  HN  HIS B  87       7.269 -20.697 -16.799  1.00  0.00           H  
ATOM   2070  HA  HIS B  87       7.796 -23.210 -18.111  1.00  4.00           H  
ATOM   2071  HB2 HIS B  87       6.086 -23.976 -16.285  1.00  0.00           H  
ATOM   2072  HE1 HIS B  87      10.141 -25.641 -14.343  1.00  2.00           H  
ATOM   2073  HD1 HIS B  87       7.856 -25.638 -15.550  1.00  3.00           H  
ATOM   2074  HD2 HIS B  87       8.952 -21.621 -15.032  1.00  0.00           H  
ATOM   2075  N   PRO B  88       5.671 -23.681 -19.502  1.00  0.00           N  
ATOM   2076  CA  PRO B  88       4.530 -23.808 -20.409  1.00  8.00           C  
ATOM   2077  C   PRO B  88       3.234 -24.235 -19.703  1.00  3.00           C  
ATOM   2078  O   PRO B  88       2.140 -23.940 -20.183  1.00  4.00           O  
ATOM   2079  CB  PRO B  88       4.975 -24.834 -21.456  1.00  2.00           C  
ATOM   2080  CG  PRO B  88       6.030 -25.669 -20.730  1.00  2.00           C  
ATOM   2081  CD  PRO B  88       6.706 -24.649 -19.823  1.00  2.00           C  
ATOM   2082  HA  PRO B  88       4.345 -22.851 -20.896  1.00  9.00           H  
ATOM   2083  HB2 PRO B  88       5.442 -24.312 -22.291  1.00  2.00           H  
ATOM   2084  HG2 PRO B  88       6.737 -26.126 -21.424  1.00  1.00           H  
ATOM   2085  HD2 PRO B  88       7.515 -24.150 -20.357  1.00  2.00           H  
ATOM   2086  N   GLU B  89       3.321 -24.919 -18.560  1.00  3.00           N  
ATOM   2087  CA  GLU B  89       2.150 -25.310 -17.778  1.00  4.00           C  
ATOM   2088  C   GLU B  89       1.606 -24.199 -16.864  1.00  0.00           C  
ATOM   2089  O   GLU B  89       0.523 -24.366 -16.296  1.00  0.00           O  
ATOM   2090  CB  GLU B  89       2.428 -26.607 -16.998  1.00  3.00           C  
ATOM   2091  CG  GLU B  89       3.257 -26.465 -15.707  1.00  4.00           C  
ATOM   2092  CD  GLU B  89       4.782 -26.468 -15.883  1.00  3.00           C  
ATOM   2093  OE1 GLU B  89       5.440 -26.764 -14.850  1.00  4.00           O  
ATOM   2094  OE2 GLU B  89       5.276 -26.213 -17.004  1.00  3.00           O  
ATOM   2095  HN  GLU B  89       4.230 -25.184 -18.208  1.00  0.00           H  
ATOM   2096  HA  GLU B  89       1.349 -25.541 -18.481  1.00  4.00           H  
ATOM   2097  HB2 GLU B  89       1.459 -27.012 -16.710  1.00  0.00           H  
ATOM   2098  HG2 GLU B  89       2.999 -27.315 -15.076  1.00  0.00           H  
ATOM   2099  N   VAL B  90       2.318 -23.079 -16.711  1.00  0.00           N  
ATOM   2100  CA  VAL B  90       1.994 -22.028 -15.736  1.00  0.00           C  
ATOM   2101  C   VAL B  90       1.040 -20.990 -16.315  1.00  0.00           C  
ATOM   2102  O   VAL B  90       1.196 -20.571 -17.457  1.00 43.00           O  
ATOM   2103  CB  VAL B  90       3.273 -21.385 -15.157  1.00  0.00           C  
ATOM   2104  CG1 VAL B  90       3.010 -20.115 -14.337  1.00  1.00           C  
ATOM   2105  CG2 VAL B  90       3.943 -22.392 -14.218  1.00  0.00           C  
ATOM   2106  HN  VAL B  90       3.148 -22.945 -17.270  1.00  0.00           H  
ATOM   2107  HA  VAL B  90       1.482 -22.507 -14.901  1.00  0.00           H  
ATOM   2108  HB  VAL B  90       3.959 -21.130 -15.965  1.00  0.00           H  
ATOM   2109  N   ILE B  91       0.053 -20.572 -15.520  1.00  0.00           N  
ATOM   2110  CA  ILE B  91      -0.669 -19.304 -15.685  1.00  0.00           C  
ATOM   2111  C   ILE B  91      -0.176 -18.384 -14.568  1.00  0.00           C  
ATOM   2112  O   ILE B  91      -0.426 -18.657 -13.393  1.00  0.00           O  
ATOM   2113  CB  ILE B  91      -2.202 -19.488 -15.605  1.00  0.00           C  
ATOM   2114  CG1 ILE B  91      -2.717 -20.500 -16.651  1.00  0.00           C  
ATOM   2115  CD1 ILE B  91      -4.209 -20.842 -16.548  1.00  0.00           C  
ATOM   2116  CG2 ILE B  91      -2.889 -18.121 -15.779  1.00  0.00           C  
ATOM   2117  HN  ILE B  91      -0.008 -21.007 -14.611  1.00  0.00           H  
ATOM   2118  HA  ILE B  91      -0.422 -18.854 -16.646  1.00  0.00           H  
ATOM   2119  HB  ILE B  91      -2.446 -19.866 -14.613  1.00  0.00           H  
ATOM   2120  N   PHE B  92       0.530 -17.314 -14.917  1.00  0.00           N  
ATOM   2121  CA  PHE B  92       1.115 -16.399 -13.942  1.00  0.00           C  
ATOM   2122  C   PHE B  92       0.213 -15.175 -13.764  1.00  0.00           C  
ATOM   2123  O   PHE B  92       0.034 -14.388 -14.689  1.00  0.00           O  
ATOM   2124  CB  PHE B  92       2.537 -16.034 -14.375  1.00  1.00           C  
ATOM   2125  CG  PHE B  92       3.348 -15.430 -13.250  1.00  0.00           C  
ATOM   2126  CD1 PHE B  92       3.267 -14.052 -12.975  1.00  0.00           C  
ATOM   2127  CD2 PHE B  92       4.162 -16.259 -12.455  1.00  0.00           C  
ATOM   2128  CE1 PHE B  92       3.996 -13.507 -11.905  1.00  0.00           C  
ATOM   2129  CE2 PHE B  92       4.891 -15.713 -11.385  1.00  0.00           C  
ATOM   2130  CZ  PHE B  92       4.801 -14.340 -11.108  1.00  0.00           C  
ATOM   2131  HN  PHE B  92       0.633 -17.095 -15.897  1.00  0.00           H  
ATOM   2132  HA  PHE B  92       1.195 -16.900 -12.977  1.00  0.00           H  
ATOM   2133  HB2 PHE B  92       2.500 -15.342 -15.216  1.00  0.00           H  
ATOM   2134  HD1 PHE B  92       2.631 -13.413 -13.570  1.00  0.00           H  
ATOM   2135  HD2 PHE B  92       4.226 -17.317 -12.662  1.00  0.00           H  
ATOM   2136  HE1 PHE B  92       3.921 -12.454 -11.678  1.00  0.00           H  
ATOM   2137  HE2 PHE B  92       5.515 -16.346 -10.772  1.00  0.00           H  
ATOM   2138  HZ  PHE B  92       5.340 -13.928 -10.268  1.00  0.00           H  
ATOM   2139  N   CYS B  93      -0.374 -15.020 -12.584  1.00  0.00           N  
ATOM   2140  CA  CYS B  93      -1.307 -13.951 -12.249  1.00  0.00           C  
ATOM   2141  C   CYS B  93      -0.611 -12.876 -11.412  1.00  0.00           C  
ATOM   2142  O   CYS B  93       0.101 -13.193 -10.461  1.00  0.00           O  
ATOM   2143  CB  CYS B  93      -2.517 -14.539 -11.513  1.00  0.00           C  
ATOM   2144  SG  CYS B  93      -3.357 -15.761 -12.558  1.00  0.00           S  
ATOM   2145  HN  CYS B  93      -0.125 -15.657 -11.841  1.00  0.00           H  
ATOM   2146  HA  CYS B  93      -1.674 -13.490 -13.166  1.00  0.00           H  
ATOM   2147  HB2 CYS B  93      -2.186 -15.016 -10.590  1.00  0.00           H  
ATOM   2148  HG  CYS B  93      -2.327 -16.610 -12.625  1.00  0.00           H  
ATOM   2149  N   THR B  94      -0.843 -11.608 -11.732  1.00  0.00           N  
ATOM   2150  CA  THR B  94      -0.263 -10.461 -11.020  1.00  0.00           C  
ATOM   2151  C   THR B  94      -1.197  -9.256 -11.076  1.00  0.00           C  
ATOM   2152  O   THR B  94      -2.042  -9.168 -11.964  1.00  0.00           O  
ATOM   2153  CB  THR B  94       1.109 -10.111 -11.621  1.00  0.00           C  
ATOM   2154  OG1 THR B  94       1.684  -9.028 -10.943  1.00  1.00           O  
ATOM   2155  CG2 THR B  94       1.077  -9.747 -13.106  1.00  0.00           C  
ATOM   2156  HN  THR B  94      -1.430 -11.404 -12.529  1.00  0.00           H  
ATOM   2157  HA  THR B  94      -0.112 -10.719  -9.972  1.00  0.00           H  
ATOM   2158  HB  THR B  94       1.767 -10.971 -11.497  1.00  0.00           H  
ATOM   2159  HG1 THR B  94       1.234  -8.226 -11.221  1.00  0.00           H  
ATOM   2160  N   PHE B  95      -1.014  -8.294 -10.176  1.00  0.00           N  
ATOM   2161  CA  PHE B  95      -1.582  -6.957 -10.344  1.00  0.00           C  
ATOM   2162  C   PHE B  95      -0.910  -6.211 -11.514  1.00  0.00           C  
ATOM   2163  O   PHE B  95       0.200  -6.561 -11.936  1.00  0.00           O  
ATOM   2164  CB  PHE B  95      -1.468  -6.190  -9.024  1.00 22.00           C  
ATOM   2165  CG  PHE B  95      -2.146  -6.869  -7.847  1.00 23.00           C  
ATOM   2166  CD1 PHE B  95      -3.523  -7.161  -7.893  1.00 41.00           C  
ATOM   2167  CD2 PHE B  95      -1.405  -7.190  -6.694  1.00 31.00           C  
ATOM   2168  CE1 PHE B  95      -4.157  -7.760  -6.791  1.00  0.00           C  
ATOM   2169  CE2 PHE B  95      -2.040  -7.780  -5.588  1.00 22.00           C  
ATOM   2170  CZ  PHE B  95      -3.419  -8.056  -5.633  1.00  0.00           C  
ATOM   2171  HN  PHE B  95      -0.311  -8.416  -9.460  1.00  1.00           H  
ATOM   2172  HA  PHE B  95      -2.640  -7.058 -10.586  1.00  0.00           H  
ATOM   2173  HB2 PHE B  95      -1.910  -5.202  -9.148  1.00 26.00           H  
ATOM   2174  HD1 PHE B  95      -4.106  -6.905  -8.766  1.00 60.00           H  
ATOM   2175  HD2 PHE B  95      -0.351  -6.959  -6.647  1.00 11.00           H  
ATOM   2176  HE1 PHE B  95      -5.218  -7.960  -6.826  1.00  0.00           H  
ATOM   2177  HE2 PHE B  95      -1.469  -8.005  -4.700  1.00  0.00           H  
ATOM   2178  HZ  PHE B  95      -3.911  -8.487  -4.773  1.00  0.00           H  
ATOM   2179  N   GLY B  96      -1.609  -5.215 -12.069  1.00 32.00           N  
ATOM   2180  CA  GLY B  96      -1.196  -4.492 -13.281  1.00 23.00           C  
ATOM   2181  C   GLY B  96       0.072  -3.647 -13.115  1.00  0.00           C  
ATOM   2182  O   GLY B  96       0.895  -3.576 -14.029  1.00 21.00           O  
ATOM   2183  HN  GLY B  96      -2.500  -4.972 -11.660  1.00 45.00           H  
ATOM   2184  HA2 GLY B  96      -2.000  -3.817 -13.573  1.00 21.00           H  
ATOM   2185  N   ASP B  97       0.281  -3.090 -11.926  1.00 29.00           N  
ATOM   2186  CA  ASP B  97       1.414  -2.235 -11.563  1.00 33.00           C  
ATOM   2187  C   ASP B  97       2.773  -2.964 -11.631  1.00  0.00           C  
ATOM   2188  O   ASP B  97       3.781  -2.401 -12.069  1.00  6.00           O  
ATOM   2189  CB  ASP B  97       1.135  -1.641 -10.167  1.00 42.00           C  
ATOM   2190  CG  ASP B  97       0.944  -2.663  -9.027  1.00 26.00           C  
ATOM   2191  OD1 ASP B  97       0.855  -3.882  -9.313  1.00 46.00           O  
ATOM   2192  OD2 ASP B  97       0.894  -2.222  -7.860  1.00 20.00           O  
ATOM   2193  HN  ASP B  97      -0.373  -3.293 -11.184  1.00 26.00           H  
ATOM   2194  HA  ASP B  97       1.453  -1.405 -12.269  1.00  0.00           H  
ATOM   2195  HB2 ASP B  97       1.951  -0.963  -9.917  1.00  0.00           H  
ATOM   2196  N   ALA B  98       2.797  -4.255 -11.299  1.00  0.00           N  
ATOM   2197  CA  ALA B  98       3.986  -5.099 -11.373  1.00  0.00           C  
ATOM   2198  C   ALA B  98       4.401  -5.465 -12.814  1.00  0.00           C  
ATOM   2199  O   ALA B  98       5.554  -5.835 -13.052  1.00  0.00           O  
ATOM   2200  CB  ALA B  98       3.726  -6.346 -10.533  1.00  1.00           C  
ATOM   2201  HN  ALA B  98       1.976  -4.603 -10.825  1.00  0.00           H  
ATOM   2202  HA  ALA B  98       4.815  -4.561 -10.913  1.00  0.00           H  
ATOM   2203  HB1 ALA B  98       4.571  -7.029 -10.614  1.00  0.00           H  
ATOM   2204  HB2 ALA B  98       3.577  -6.067  -9.490  1.00  0.00           H  
ATOM   2205  HB3 ALA B  98       2.824  -6.836 -10.900  1.00  0.00           H  
ATOM   2206  N   MET B  99       3.505  -5.341 -13.803  1.00  0.00           N  
ATOM   2207  CA  MET B  99       3.749  -5.807 -15.179  1.00  0.00           C  
ATOM   2208  C   MET B  99       4.956  -5.138 -15.844  1.00  0.00           C  
ATOM   2209  O   MET B  99       5.656  -5.767 -16.642  1.00  0.00           O  
ATOM   2210  CB  MET B  99       2.512  -5.546 -16.052  1.00 18.00           C  
ATOM   2211  CG  MET B  99       1.366  -6.512 -15.742  1.00 20.00           C  
ATOM   2212  SD  MET B  99       1.684  -8.238 -16.218  1.00  0.00           S  
ATOM   2213  CE  MET B  99       1.734  -8.117 -18.023  1.00 20.00           C  
ATOM   2214  HN  MET B  99       2.592  -4.981 -13.563  1.00  0.00           H  
ATOM   2215  HA  MET B  99       3.944  -6.879 -15.152  1.00  0.00           H  
ATOM   2216  HB2 MET B  99       2.179  -4.517 -15.919  1.00  0.00           H  
ATOM   2217  HG2 MET B  99       1.154  -6.477 -14.673  1.00  0.00           H  
ATOM   2218  HE1 MET B  99       1.867  -9.114 -18.443  1.00  0.00           H  
ATOM   2219  HE2 MET B  99       2.571  -7.488 -18.328  1.00  0.00           H  
ATOM   2220  HE3 MET B  99       0.800  -7.686 -18.384  1.00  9.00           H  
ATOM   2221  N   ARG B 100       5.188  -3.856 -15.546  1.00  0.00           N  
ATOM   2222  CA  ARG B 100       6.230  -3.033 -16.181  1.00 18.00           C  
ATOM   2223  C   ARG B 100       7.510  -2.908 -15.354  1.00  0.00           C  
ATOM   2224  O   ARG B 100       8.461  -2.295 -15.831  1.00 21.00           O  
ATOM   2225  CB  ARG B 100       5.653  -1.654 -16.541  1.00 17.00           C  
ATOM   2226  CG  ARG B 100       4.617  -1.709 -17.675  1.00 11.00           C  
ATOM   2227  CD  ARG B 100       4.200  -0.298 -18.129  1.00  6.00           C  
ATOM   2228  NE  ARG B 100       3.523   0.465 -17.055  1.00  7.00           N  
ATOM   2229  CZ  ARG B 100       2.250   0.411 -16.690  1.00  4.00           C  
ATOM   2230  NH1 ARG B 100       1.355  -0.268 -17.353  1.00  5.00           N  
ATOM   2231  NH2 ARG B 100       1.848   1.032 -15.618  1.00 19.00           N  
ATOM   2232  HN  ARG B 100       4.589  -3.433 -14.851  1.00  0.00           H  
ATOM   2233  HA  ARG B 100       6.549  -3.513 -17.107  1.00  0.00           H  
ATOM   2234  HB2 ARG B 100       6.464  -0.997 -16.857  1.00 22.00           H  
ATOM   2235  HG2 ARG B 100       3.735  -2.257 -17.342  1.00  0.00           H  
ATOM   2236  HD2 ARG B 100       3.546  -0.378 -18.997  1.00  2.00           H  
ATOM   2237  HE  ARG B 100       4.095   1.089 -16.504  1.00 17.00           H  
ATOM   2238  N   VAL B 101       7.564  -3.483 -14.152  1.00  0.00           N  
ATOM   2239  CA  VAL B 101       8.739  -3.366 -13.279  1.00  0.00           C  
ATOM   2240  C   VAL B 101       9.942  -4.053 -13.928  1.00  0.00           C  
ATOM   2241  O   VAL B 101       9.838  -5.220 -14.317  1.00  1.00           O  
ATOM   2242  CB  VAL B 101       8.499  -3.968 -11.892  1.00  0.00           C  
ATOM   2243  CG1 VAL B 101       9.692  -3.729 -10.952  1.00  0.00           C  
ATOM   2244  CG2 VAL B 101       7.293  -3.315 -11.243  1.00  0.00           C  
ATOM   2245  HN  VAL B 101       6.780  -4.033 -13.833  1.00  0.00           H  
ATOM   2246  HA  VAL B 101       8.935  -2.303 -13.141  1.00  0.00           H  
ATOM   2247  HB  VAL B 101       8.314  -5.037 -11.992  1.00  0.00           H  
ATOM   2248  N   PRO B 102      11.087  -3.364 -14.064  1.00  0.00           N  
ATOM   2249  CA  PRO B 102      12.253  -3.940 -14.716  1.00 17.00           C  
ATOM   2250  C   PRO B 102      13.026  -4.866 -13.767  1.00  0.00           C  
ATOM   2251  O   PRO B 102      13.498  -4.417 -12.716  1.00  0.00           O  
ATOM   2252  CB  PRO B 102      13.079  -2.733 -15.171  1.00 10.00           C  
ATOM   2253  CG  PRO B 102      12.746  -1.650 -14.143  1.00 23.00           C  
ATOM   2254  CD  PRO B 102      11.295  -1.948 -13.780  1.00 23.00           C  
ATOM   2255  HA  PRO B 102      11.951  -4.507 -15.596  1.00  0.00           H  
ATOM   2256  HB2 PRO B 102      12.736  -2.411 -16.154  1.00 10.00           H  
ATOM   2257  HG2 PRO B 102      13.378  -1.768 -13.263  1.00  0.00           H  
ATOM   2258  HD2 PRO B 102      10.637  -1.354 -14.415  1.00  0.00           H  
ATOM   2259  N   GLY B 103      13.195  -6.127 -14.177  1.00  0.00           N  
ATOM   2260  CA  GLY B 103      14.242  -7.046 -13.715  1.00  0.00           C  
ATOM   2261  C   GLY B 103      15.490  -6.978 -14.606  1.00  0.00           C  
ATOM   2262  O   GLY B 103      15.581  -6.132 -15.500  1.00  6.00           O  
ATOM   2263  HN  GLY B 103      12.681  -6.440 -14.988  1.00  0.00           H  
ATOM   2264  HA2 GLY B 103      14.524  -6.817 -12.687  1.00  0.00           H  
ATOM   2265  N   LYS B 104      16.470  -7.863 -14.391  1.00  0.00           N  
ATOM   2266  CA  LYS B 104      17.687  -7.943 -15.221  1.00  4.00           C  
ATOM   2267  C   LYS B 104      17.421  -8.618 -16.566  1.00  0.00           C  
ATOM   2268  O   LYS B 104      18.025  -8.243 -17.567  1.00  3.00           O  
ATOM   2269  CB  LYS B 104      18.748  -8.721 -14.437  1.00  0.00           C  
ATOM   2270  CG  LYS B 104      20.142  -8.745 -15.070  1.00  4.00           C  
ATOM   2271  CD  LYS B 104      21.060  -9.511 -14.112  1.00  9.00           C  
ATOM   2272  CE  LYS B 104      22.435  -9.789 -14.710  1.00  2.00           C  
ATOM   2273  NZ  LYS B 104      23.280 -10.476 -13.703  1.00  2.00           N  
ATOM   2274  HN  LYS B 104      16.302  -8.615 -13.737  1.00  0.00           H  
ATOM   2275  HA  LYS B 104      18.052  -6.937 -15.427  1.00  4.00           H  
ATOM   2276  HB2 LYS B 104      18.421  -9.758 -14.355  1.00 50.00           H  
ATOM   2277  HG2 LYS B 104      20.510  -7.728 -15.208  1.00  4.00           H  
ATOM   2278  HD2 LYS B 104      20.590 -10.458 -13.846  1.00 26.00           H  
ATOM   2279  HE2 LYS B 104      22.309 -10.412 -15.596  1.00  2.00           H  
ATOM   2280  HZ1 LYS B 104      24.228 -10.605 -14.028  1.00  1.00           H  
ATOM   2281  HZ2 LYS B 104      23.301  -9.947 -12.843  1.00  4.00           H  
ATOM   2282  HZ3 LYS B 104      22.884 -11.372 -13.460  1.00  5.00           H  
ATOM   2283  N   GLN B 105      16.520  -9.598 -16.590  1.00  0.00           N  
ATOM   2284  CA  GLN B 105      16.099 -10.352 -17.779  1.00  3.00           C  
ATOM   2285  C   GLN B 105      14.853  -9.748 -18.453  1.00  4.00           C  
ATOM   2286  O   GLN B 105      14.298 -10.308 -19.408  1.00  4.00           O  
ATOM   2287  CB  GLN B 105      15.869 -11.825 -17.399  1.00 10.00           C  
ATOM   2288  CG  GLN B 105      17.075 -12.498 -16.722  1.00 11.00           C  
ATOM   2289  CD  GLN B 105      18.328 -12.575 -17.592  1.00  2.00           C  
ATOM   2290  OE1 GLN B 105      18.339 -12.367 -18.795  1.00  2.00           O  
ATOM   2291  NE2 GLN B 105      19.455 -12.919 -17.009  1.00  3.00           N  
ATOM   2292  HN  GLN B 105      16.082  -9.844 -15.713  1.00  0.00           H  
ATOM   2293  HA  GLN B 105      16.899 -10.310 -18.519  1.00  3.00           H  
ATOM   2294  HB2 GLN B 105      15.019 -11.882 -16.719  1.00  0.00           H  
ATOM   2295  HG2 GLN B 105      17.314 -11.978 -15.794  1.00  0.00           H  
ATOM   2296  N   GLY B 106      14.407  -8.595 -17.952  1.00  4.00           N  
ATOM   2297  CA  GLY B 106      13.242  -7.869 -18.431  1.00  6.00           C  
ATOM   2298  C   GLY B 106      12.100  -7.820 -17.422  1.00 12.00           C  
ATOM   2299  O   GLY B 106      12.278  -8.096 -16.240  1.00  0.00           O  
ATOM   2300  HN  GLY B 106      14.865  -8.238 -17.126  1.00  0.00           H  
ATOM   2301  HA2 GLY B 106      12.870  -8.339 -19.341  1.00  0.00           H  
ATOM   2302  N   SER B 107      10.921  -7.434 -17.898  1.00 15.00           N  
ATOM   2303  CA  SER B 107       9.692  -7.355 -17.102  1.00  0.00           C  
ATOM   2304  C   SER B 107       8.721  -8.498 -17.411  1.00  0.00           C  
ATOM   2305  O   SER B 107       8.842  -9.193 -18.427  1.00  0.00           O  
ATOM   2306  CB  SER B 107       9.032  -5.992 -17.320  1.00 17.00           C  
ATOM   2307  OG  SER B 107       8.554  -5.857 -18.650  1.00 11.00           O  
ATOM   2308  HN  SER B 107      10.870  -7.176 -18.873  1.00  0.00           H  
ATOM   2309  HA  SER B 107       9.943  -7.420 -16.043  1.00  0.00           H  
ATOM   2310  HB2 SER B 107       8.204  -5.877 -16.619  1.00  0.00           H  
ATOM   2311  HG  SER B 107       8.233  -4.956 -18.727  1.00 13.00           H  
ATOM   2312  N   LEU B 108       7.695  -8.658 -16.571  1.00  0.00           N  
ATOM   2313  CA  LEU B 108       6.587  -9.588 -16.819  1.00  0.00           C  
ATOM   2314  C   LEU B 108       5.845  -9.273 -18.129  1.00  0.00           C  
ATOM   2315  O   LEU B 108       5.463 -10.189 -18.859  1.00  0.00           O  
ATOM   2316  CB  LEU B 108       5.628  -9.539 -15.617  1.00  0.00           C  
ATOM   2317  CG  LEU B 108       6.127 -10.318 -14.386  1.00  0.00           C  
ATOM   2318  CD1 LEU B 108       5.236 -10.007 -13.185  1.00  0.00           C  
ATOM   2319  CD2 LEU B 108       6.096 -11.830 -14.634  1.00  0.00           C  
ATOM   2320  HN  LEU B 108       7.652  -8.076 -15.747  1.00  1.00           H  
ATOM   2321  HA  LEU B 108       6.988 -10.596 -16.925  1.00  0.00           H  
ATOM   2322  HB2 LEU B 108       4.661  -9.948 -15.911  1.00  0.00           H  
ATOM   2323  HG  LEU B 108       7.146 -10.013 -14.147  1.00  0.00           H  
ATOM   2324  N   LEU B 109       5.713  -7.993 -18.493  1.00  0.00           N  
ATOM   2325  CA  LEU B 109       5.163  -7.577 -19.785  1.00  0.00           C  
ATOM   2326  C   LEU B 109       6.003  -8.095 -20.962  1.00  0.00           C  
ATOM   2327  O   LEU B 109       5.456  -8.563 -21.961  1.00  8.00           O  
ATOM   2328  CB  LEU B 109       5.056  -6.041 -19.800  1.00  0.00           C  
ATOM   2329  CG  LEU B 109       4.447  -5.457 -21.087  1.00  4.00           C  
ATOM   2330  CD1 LEU B 109       2.994  -5.901 -21.272  1.00  4.00           C  
ATOM   2331  CD2 LEU B 109       4.483  -3.931 -21.024  1.00  3.00           C  
ATOM   2332  HN  LEU B 109       5.986  -7.279 -17.832  1.00  0.00           H  
ATOM   2333  HA  LEU B 109       4.167  -8.009 -19.882  1.00  0.00           H  
ATOM   2334  HB2 LEU B 109       6.053  -5.620 -19.666  1.00  0.00           H  
ATOM   2335  HG  LEU B 109       5.032  -5.772 -21.950  1.00  5.00           H  
ATOM   2336  N   GLN B 110       7.331  -8.059 -20.844  1.00  0.00           N  
ATOM   2337  CA  GLN B 110       8.222  -8.600 -21.872  1.00  6.00           C  
ATOM   2338  C   GLN B 110       8.188 -10.132 -21.911  1.00  0.00           C  
ATOM   2339  O   GLN B 110       8.252 -10.707 -22.994  1.00  7.00           O  
ATOM   2340  CB  GLN B 110       9.648  -8.097 -21.638  1.00  5.00           C  
ATOM   2341  CG  GLN B 110       9.788  -6.592 -21.919  1.00  4.00           C  
ATOM   2342  CD  GLN B 110      11.149  -6.060 -21.494  1.00  6.00           C  
ATOM   2343  OE1 GLN B 110      11.794  -6.584 -20.607  1.00  5.00           O  
ATOM   2344  NE2 GLN B 110      11.648  -5.005 -22.094  1.00  2.00           N  
ATOM   2345  HN  GLN B 110       7.731  -7.713 -19.984  1.00  0.00           H  
ATOM   2346  HA  GLN B 110       7.890  -8.249 -22.849  1.00  0.00           H  
ATOM   2347  HB2 GLN B 110       9.936  -8.317 -20.610  1.00  0.00           H  
ATOM   2348  HG2 GLN B 110       9.646  -6.414 -22.985  1.00  3.00           H  
ATOM   2349  N   ALA B 111       8.038 -10.806 -20.767  1.00  0.00           N  
ATOM   2350  CA  ALA B 111       7.826 -12.253 -20.727  1.00 31.00           C  
ATOM   2351  C   ALA B 111       6.526 -12.652 -21.447  1.00  0.00           C  
ATOM   2352  O   ALA B 111       6.539 -13.559 -22.281  1.00 33.00           O  
ATOM   2353  CB  ALA B 111       7.845 -12.721 -19.270  1.00 45.00           C  
ATOM   2354  HN  ALA B 111       8.037 -10.294 -19.896  1.00  0.00           H  
ATOM   2355  HA  ALA B 111       8.647 -12.741 -21.253  1.00  0.00           H  
ATOM   2356  HB1 ALA B 111       6.981 -12.332 -18.731  1.00  0.00           H  
ATOM   2357  HB2 ALA B 111       7.820 -13.810 -19.231  1.00  0.00           H  
ATOM   2358  HB3 ALA B 111       8.754 -12.365 -18.784  1.00  0.00           H  
ATOM   2359  N   LYS B 112       5.435 -11.909 -21.214  1.00  0.00           N  
ATOM   2360  CA  LYS B 112       4.162 -12.077 -21.929  1.00  0.00           C  
ATOM   2361  C   LYS B 112       4.328 -11.923 -23.440  1.00  5.00           C  
ATOM   2362  O   LYS B 112       3.849 -12.758 -24.201  1.00  4.00           O  
ATOM   2363  CB  LYS B 112       3.140 -11.077 -21.370  1.00 10.00           C  
ATOM   2364  CG  LYS B 112       1.728 -11.344 -21.908  1.00  5.00           C  
ATOM   2365  CD  LYS B 112       0.708 -10.425 -21.227  1.00  5.00           C  
ATOM   2366  CE  LYS B 112      -0.703 -10.734 -21.739  1.00  3.00           C  
ATOM   2367  NZ  LYS B 112      -1.728 -10.354 -20.738  1.00  4.00           N  
ATOM   2368  HN  LYS B 112       5.486 -11.218 -20.479  1.00  0.00           H  
ATOM   2369  HA  LYS B 112       3.797 -13.089 -21.754  1.00  0.00           H  
ATOM   2370  HB2 LYS B 112       3.135 -11.157 -20.283  1.00  0.00           H  
ATOM   2371  HG2 LYS B 112       1.460 -12.381 -21.707  1.00  0.00           H  
ATOM   2372  HD2 LYS B 112       0.954  -9.382 -21.425  1.00  5.00           H  
ATOM   2373  HE2 LYS B 112      -0.865 -10.219 -22.686  1.00  2.00           H  
ATOM   2374  HZ1 LYS B 112      -1.579 -10.918 -19.913  1.00  0.00           H  
ATOM   2375  HZ2 LYS B 112      -2.660 -10.548 -21.075  1.00  2.00           H  
ATOM   2376  HZ3 LYS B 112      -1.664  -9.380 -20.482  1.00  4.00           H  
ATOM   2377  N   ALA B 113       5.069 -10.905 -23.884  1.00  7.00           N  
ATOM   2378  CA  ALA B 113       5.365 -10.692 -25.303  1.00  3.00           C  
ATOM   2379  C   ALA B 113       6.192 -11.832 -25.935  1.00  3.00           C  
ATOM   2380  O   ALA B 113       6.093 -12.068 -27.137  1.00  2.00           O  
ATOM   2381  CB  ALA B 113       6.074  -9.341 -25.449  1.00  3.00           C  
ATOM   2382  HN  ALA B 113       5.400 -10.229 -23.211  1.00  0.00           H  
ATOM   2383  HA  ALA B 113       4.423 -10.644 -25.848  1.00  2.00           H  
ATOM   2384  HB1 ALA B 113       7.034  -9.361 -24.932  1.00  0.00           H  
ATOM   2385  HB2 ALA B 113       5.454  -8.550 -25.028  1.00  4.00           H  
ATOM   2386  HB3 ALA B 113       6.244  -9.133 -26.505  1.00  1.00           H  
ATOM   2387  N   ARG B 114       6.980 -12.563 -25.135  1.00  0.00           N  
ATOM   2388  CA  ARG B 114       7.719 -13.767 -25.557  1.00  2.00           C  
ATOM   2389  C   ARG B 114       6.889 -15.057 -25.494  1.00  3.00           C  
ATOM   2390  O   ARG B 114       7.416 -16.114 -25.827  1.00  2.00           O  
ATOM   2391  CB  ARG B 114       9.016 -13.901 -24.741  1.00  5.00           C  
ATOM   2392  CG  ARG B 114      10.018 -12.772 -25.024  1.00  3.00           C  
ATOM   2393  CD  ARG B 114      11.348 -12.995 -24.291  1.00  2.00           C  
ATOM   2394  NE  ARG B 114      11.195 -13.080 -22.820  1.00  3.00           N  
ATOM   2395  CZ  ARG B 114      11.540 -12.177 -21.915  1.00  4.00           C  
ATOM   2396  NH1 ARG B 114      11.960 -10.985 -22.230  1.00  3.00           N  
ATOM   2397  NH2 ARG B 114      11.494 -12.460 -20.645  1.00  7.00           N  
ATOM   2398  HN  ARG B 114       7.030 -12.298 -24.161  1.00  0.00           H  
ATOM   2399  HA  ARG B 114       7.985 -13.663 -26.609  1.00  2.00           H  
ATOM   2400  HB2 ARG B 114       8.768 -13.921 -23.680  1.00  0.00           H  
ATOM   2401  HG2 ARG B 114       9.602 -11.807 -24.734  1.00  0.00           H  
ATOM   2402  HD2 ARG B 114      12.037 -12.195 -24.560  1.00  2.00           H  
ATOM   2403  HE  ARG B 114      10.847 -13.956 -22.458  1.00 10.00           H  
ATOM   2404  N   GLY B 115       5.616 -14.982 -25.096  1.00  3.00           N  
ATOM   2405  CA  GLY B 115       4.675 -16.105 -25.102  1.00  2.00           C  
ATOM   2406  C   GLY B 115       4.324 -16.694 -23.732  1.00  5.00           C  
ATOM   2407  O   GLY B 115       3.564 -17.657 -23.691  1.00  3.00           O  
ATOM   2408  HN  GLY B 115       5.249 -14.077 -24.835  1.00  0.00           H  
ATOM   2409  HA2 GLY B 115       5.065 -16.915 -25.718  1.00  2.00           H  
ATOM   2410  N   ALA B 116       4.828 -16.142 -22.622  1.00 12.00           N  
ATOM   2411  CA  ALA B 116       4.398 -16.560 -21.285  1.00 12.00           C  
ATOM   2412  C   ALA B 116       2.918 -16.197 -21.031  1.00  5.00           C  
ATOM   2413  O   ALA B 116       2.468 -15.103 -21.386  1.00  7.00           O  
ATOM   2414  CB  ALA B 116       5.321 -15.927 -20.238  1.00 19.00           C  
ATOM   2415  HN  ALA B 116       5.433 -15.337 -22.699  1.00  0.00           H  
ATOM   2416  HA  ALA B 116       4.496 -17.643 -21.209  1.00 16.00           H  
ATOM   2417  HB1 ALA B 116       6.350 -16.248 -20.402  1.00 20.00           H  
ATOM   2418  HB2 ALA B 116       5.006 -16.239 -19.242  1.00  0.00           H  
ATOM   2419  HB3 ALA B 116       5.257 -14.841 -20.293  1.00  0.00           H  
ATOM   2420  N   ASP B 117       2.160 -17.080 -20.373  1.00  7.00           N  
ATOM   2421  CA  ASP B 117       0.745 -16.857 -20.024  1.00  6.00           C  
ATOM   2422  C   ASP B 117       0.636 -16.002 -18.751  1.00  1.00           C  
ATOM   2423  O   ASP B 117       0.339 -16.493 -17.661  1.00  1.00           O  
ATOM   2424  CB  ASP B 117       0.003 -18.206 -19.934  1.00  7.00           C  
ATOM   2425  CG  ASP B 117      -1.532 -18.119 -19.825  1.00  3.00           C  
ATOM   2426  OD1 ASP B 117      -2.113 -17.022 -19.666  1.00  5.00           O  
ATOM   2427  OD2 ASP B 117      -2.182 -19.196 -19.918  1.00  3.00           O  
ATOM   2428  HN  ASP B 117       2.589 -17.940 -20.061  1.00 46.00           H  
ATOM   2429  HA  ASP B 117       0.275 -16.294 -20.830  1.00  7.00           H  
ATOM   2430  HB2 ASP B 117       0.385 -18.763 -19.079  1.00  0.00           H  
ATOM   2431  N   VAL B 118       0.941 -14.709 -18.897  1.00 13.00           N  
ATOM   2432  CA  VAL B 118       0.850 -13.716 -17.819  1.00  0.00           C  
ATOM   2433  C   VAL B 118      -0.487 -12.980 -17.887  1.00  0.00           C  
ATOM   2434  O   VAL B 118      -0.828 -12.350 -18.901  1.00 10.00           O  
ATOM   2435  CB  VAL B 118       2.023 -12.723 -17.818  1.00  0.00           C  
ATOM   2436  CG1 VAL B 118       1.986 -11.834 -16.570  1.00  0.00           C  
ATOM   2437  CG2 VAL B 118       3.387 -13.423 -17.858  1.00  0.00           C  
ATOM   2438  HN  VAL B 118       1.270 -14.418 -19.806  1.00  0.00           H  
ATOM   2439  HA  VAL B 118       0.901 -14.253 -16.872  1.00  0.00           H  
ATOM   2440  HB  VAL B 118       1.939 -12.084 -18.698  1.00  0.00           H  
ATOM   2441  N   ARG B 119      -1.237 -13.013 -16.788  1.00  0.00           N  
ATOM   2442  CA  ARG B 119      -2.574 -12.429 -16.662  1.00  6.00           C  
ATOM   2443  C   ARG B 119      -2.592 -11.369 -15.575  1.00  0.00           C  
ATOM   2444  O   ARG B 119      -2.057 -11.573 -14.488  1.00  0.00           O  
ATOM   2445  CB  ARG B 119      -3.619 -13.521 -16.400  1.00  7.00           C  
ATOM   2446  CG  ARG B 119      -3.571 -14.586 -17.502  1.00  5.00           C  
ATOM   2447  CD  ARG B 119      -4.763 -15.530 -17.419  1.00  4.00           C  
ATOM   2448  NE  ARG B 119      -4.571 -16.636 -18.365  1.00  4.00           N  
ATOM   2449  CZ  ARG B 119      -5.422 -17.589 -18.661  1.00  2.00           C  
ATOM   2450  NH1 ARG B 119      -6.653 -17.580 -18.222  1.00  3.00           N  
ATOM   2451  NH2 ARG B 119      -5.019 -18.580 -19.402  1.00  3.00           N  
ATOM   2452  HN  ARG B 119      -0.863 -13.495 -15.983  1.00  0.00           H  
ATOM   2453  HA  ARG B 119      -2.845 -11.937 -17.596  1.00  6.00           H  
ATOM   2454  HB2 ARG B 119      -4.608 -13.063 -16.377  1.00  7.00           H  
ATOM   2455  HG2 ARG B 119      -3.574 -14.105 -18.480  1.00  5.00           H  
ATOM   2456  HD2 ARG B 119      -4.831 -15.926 -16.405  1.00  0.00           H  
ATOM   2457  HE  ARG B 119      -3.659 -16.715 -18.792  1.00  0.00           H  
ATOM   2458  N   ILE B 120      -3.218 -10.246 -15.898  1.00  0.00           N  
ATOM   2459  CA  ILE B 120      -3.530  -9.226 -14.908  1.00  0.00           C  
ATOM   2460  C   ILE B 120      -4.782  -9.702 -14.175  1.00  0.00           C  
ATOM   2461  O   ILE B 120      -5.711 -10.209 -14.803  1.00  7.00           O  
ATOM   2462  CB  ILE B 120      -3.673  -7.833 -15.553  1.00  5.00           C  
ATOM   2463  CG1 ILE B 120      -2.332  -7.441 -16.222  1.00 37.00           C  
ATOM   2464  CD1 ILE B 120      -2.404  -6.162 -17.064  1.00  5.00           C  
ATOM   2465  CG2 ILE B 120      -4.076  -6.796 -14.491  1.00 24.00           C  
ATOM   2466  HN  ILE B 120      -3.758 -10.217 -16.751  1.00  6.00           H  
ATOM   2467  HA  ILE B 120      -2.708  -9.168 -14.194  1.00  0.00           H  
ATOM   2468  HB  ILE B 120      -4.454  -7.875 -16.312  1.00  5.00           H  
ATOM   2469  N   VAL B 121      -4.765  -9.598 -12.855  1.00  0.00           N  
ATOM   2470  CA  VAL B 121      -5.908  -9.876 -11.986  1.00 13.00           C  
ATOM   2471  C   VAL B 121      -6.169  -8.671 -11.099  1.00 28.00           C  
ATOM   2472  O   VAL B 121      -5.257  -7.897 -10.803  1.00 59.00           O  
ATOM   2473  CB  VAL B 121      -5.718 -11.150 -11.144  1.00  0.00           C  
ATOM   2474  CG1 VAL B 121      -5.745 -12.402 -12.031  1.00 11.00           C  
ATOM   2475  CG2 VAL B 121      -4.431 -11.159 -10.310  1.00  0.00           C  
ATOM   2476  HN  VAL B 121      -3.950  -9.190 -12.420  1.00  0.00           H  
ATOM   2477  HA  VAL B 121      -6.800 -10.013 -12.598  1.00  9.00           H  
ATOM   2478  HB  VAL B 121      -6.554 -11.211 -10.448  1.00  0.00           H  
ATOM   2479  N   TYR B 122      -7.416  -8.522 -10.670  1.00 14.00           N  
ATOM   2480  CA  TYR B 122      -7.836  -7.435  -9.797  1.00 46.00           C  
ATOM   2481  C   TYR B 122      -7.842  -7.850  -8.323  1.00  0.00           C  
ATOM   2482  O   TYR B 122      -7.606  -7.043  -7.426  1.00 60.00           O  
ATOM   2483  CB  TYR B 122      -9.230  -7.022 -10.250  1.00 11.00           C  
ATOM   2484  CG  TYR B 122      -9.769  -5.902  -9.413  1.00 12.00           C  
ATOM   2485  CD1 TYR B 122     -10.701  -6.158  -8.391  1.00 10.00           C  
ATOM   2486  CD2 TYR B 122      -9.282  -4.613  -9.634  1.00 45.00           C  
ATOM   2487  CE1 TYR B 122     -11.198  -5.103  -7.612  1.00 25.00           C  
ATOM   2488  CE2 TYR B 122      -9.779  -3.562  -8.868  1.00  0.00           C  
ATOM   2489  CZ  TYR B 122     -10.760  -3.792  -7.866  1.00  0.00           C  
ATOM   2490  OH  TYR B 122     -11.375  -2.788  -7.187  1.00  1.00           O  
ATOM   2491  HN  TYR B 122      -8.114  -9.211 -10.911  1.00  7.00           H  
ATOM   2492  HA  TYR B 122      -7.165  -6.583  -9.902  1.00 60.00           H  
ATOM   2493  HB2 TYR B 122      -9.188  -6.698 -11.290  1.00 17.00           H  
ATOM   2494  HD1 TYR B 122     -11.038  -7.170  -8.218  1.00 14.00           H  
ATOM   2495  HD2 TYR B 122      -8.543  -4.427 -10.400  1.00 46.00           H  
ATOM   2496  HE1 TYR B 122     -11.935  -5.300  -6.847  1.00 46.00           H  
ATOM   2497  HE2 TYR B 122      -9.382  -2.585  -9.100  1.00  0.00           H  
ATOM   2498  HH  TYR B 122     -11.984  -3.088  -6.508  1.00  1.00           H  
ATOM   2499  N   SER B 123      -8.096  -9.132  -8.080  1.00  0.00           N  
ATOM   2500  CA  SER B 123      -8.131  -9.746  -6.766  1.00  0.00           C  
ATOM   2501  C   SER B 123      -7.293 -11.025  -6.745  1.00  0.00           C  
ATOM   2502  O   SER B 123      -7.280 -11.766  -7.733  1.00  0.00           O  
ATOM   2503  CB  SER B 123      -9.585 -10.071  -6.420  1.00 19.00           C  
ATOM   2504  OG  SER B 123      -9.665 -10.552  -5.094  1.00 60.00           O  
ATOM   2505  HN  SER B 123      -8.401  -9.700  -8.857  1.00  0.00           H  
ATOM   2506  HA  SER B 123      -7.745  -9.038  -6.033  1.00  0.00           H  
ATOM   2507  HB2 SER B 123      -9.965 -10.825  -7.109  1.00  0.00           H  
ATOM   2508  HG  SER B 123      -9.624  -9.773  -4.534  1.00  0.00           H  
ATOM   2509  N   PRO B 124      -6.661 -11.380  -5.610  1.00  0.00           N  
ATOM   2510  CA  PRO B 124      -6.123 -12.729  -5.424  1.00  0.00           C  
ATOM   2511  C   PRO B 124      -7.195 -13.822  -5.627  1.00  0.00           C  
ATOM   2512  O   PRO B 124      -6.881 -14.919  -6.097  1.00  0.00           O  
ATOM   2513  CB  PRO B 124      -5.545 -12.720  -4.004  1.00  1.00           C  
ATOM   2514  CG  PRO B 124      -6.313 -11.619  -3.278  1.00  1.00           C  
ATOM   2515  CD  PRO B 124      -6.531 -10.597  -4.385  1.00  0.00           C  
ATOM   2516  HA  PRO B 124      -5.317 -12.906  -6.137  1.00  0.00           H  
ATOM   2517  HB2 PRO B 124      -5.631 -13.686  -3.506  1.00  0.00           H  
ATOM   2518  HG2 PRO B 124      -7.276 -11.996  -2.935  1.00  0.00           H  
ATOM   2519  HD2 PRO B 124      -5.658  -9.950  -4.464  1.00  0.00           H  
ATOM   2520  N   MET B 125      -8.474 -13.513  -5.376  1.00  0.00           N  
ATOM   2521  CA  MET B 125      -9.594 -14.426  -5.624  1.00  0.00           C  
ATOM   2522  C   MET B 125      -9.802 -14.749  -7.108  1.00 11.00           C  
ATOM   2523  O   MET B 125     -10.225 -15.863  -7.428  1.00 24.00           O  
ATOM   2524  CB  MET B 125     -10.883 -13.834  -5.035  1.00 18.00           C  
ATOM   2525  CG  MET B 125     -10.871 -13.860  -3.502  1.00 51.00           C  
ATOM   2526  SD  MET B 125     -10.740 -15.512  -2.751  1.00  0.00           S  
ATOM   2527  CE  MET B 125     -12.299 -16.249  -3.296  1.00 13.00           C  
ATOM   2528  HN  MET B 125      -8.688 -12.589  -5.027  1.00  0.00           H  
ATOM   2529  HA  MET B 125      -9.382 -15.373  -5.128  1.00  0.00           H  
ATOM   2530  HB2 MET B 125     -11.009 -12.808  -5.381  1.00  0.00           H  
ATOM   2531  HG2 MET B 125     -11.781 -13.383  -3.137  1.00 60.00           H  
ATOM   2532  HE1 MET B 125     -12.370 -16.221  -4.384  1.00 18.00           H  
ATOM   2533  HE2 MET B 125     -13.132 -15.702  -2.855  1.00  0.00           H  
ATOM   2534  HE3 MET B 125     -12.330 -17.290  -2.973  1.00  0.00           H  
ATOM   2535  N   ASP B 126      -9.457 -13.836  -8.020  1.00  0.00           N  
ATOM   2536  CA  ASP B 126      -9.529 -14.095  -9.463  1.00 10.00           C  
ATOM   2537  C   ASP B 126      -8.509 -15.165  -9.868  1.00  0.00           C  
ATOM   2538  O   ASP B 126      -8.813 -16.061 -10.657  1.00 16.00           O  
ATOM   2539  CB  ASP B 126      -9.253 -12.819 -10.268  1.00  8.00           C  
ATOM   2540  CG  ASP B 126     -10.200 -11.661  -9.964  1.00  4.00           C  
ATOM   2541  OD1 ASP B 126     -11.398 -11.935  -9.731  1.00  5.00           O  
ATOM   2542  OD2 ASP B 126      -9.698 -10.512  -9.974  1.00  7.00           O  
ATOM   2543  HN  ASP B 126      -9.086 -12.947  -7.717  1.00  0.00           H  
ATOM   2544  HA  ASP B 126     -10.528 -14.452  -9.715  1.00  9.00           H  
ATOM   2545  HB2 ASP B 126      -9.328 -13.054 -11.330  1.00  9.00           H  
ATOM   2546  N   ALA B 127      -7.310 -15.126  -9.277  1.00  0.00           N  
ATOM   2547  CA  ALA B 127      -6.285 -16.140  -9.499  1.00  0.00           C  
ATOM   2548  C   ALA B 127      -6.702 -17.507  -8.926  1.00  0.00           C  
ATOM   2549  O   ALA B 127      -6.506 -18.536  -9.577  1.00  0.00           O  
ATOM   2550  CB  ALA B 127      -4.961 -15.636  -8.918  1.00  0.00           C  
ATOM   2551  HN  ALA B 127      -7.133 -14.388  -8.611  1.00  0.00           H  
ATOM   2552  HA  ALA B 127      -6.152 -16.264 -10.574  1.00  0.00           H  
ATOM   2553  HB1 ALA B 127      -4.161 -16.321  -9.198  1.00  0.00           H  
ATOM   2554  HB2 ALA B 127      -5.023 -15.571  -7.831  1.00  0.00           H  
ATOM   2555  HB3 ALA B 127      -4.733 -14.649  -9.320  1.00  0.00           H  
ATOM   2556  N   LEU B 128      -7.342 -17.536  -7.750  1.00  0.00           N  
ATOM   2557  CA  LEU B 128      -7.903 -18.773  -7.197  1.00  0.00           C  
ATOM   2558  C   LEU B 128      -8.999 -19.348  -8.106  1.00  0.00           C  
ATOM   2559  O   LEU B 128      -9.000 -20.546  -8.392  1.00  0.00           O  
ATOM   2560  CB  LEU B 128      -8.419 -18.513  -5.772  1.00  0.00           C  
ATOM   2561  CG  LEU B 128      -9.041 -19.753  -5.098  1.00 60.00           C  
ATOM   2562  CD1 LEU B 128      -8.046 -20.913  -5.014  1.00  0.00           C  
ATOM   2563  CD2 LEU B 128      -9.506 -19.411  -3.683  1.00  0.00           C  
ATOM   2564  HN  LEU B 128      -7.442 -16.674  -7.234  1.00  0.00           H  
ATOM   2565  HA  LEU B 128      -7.100 -19.509  -7.148  1.00  0.00           H  
ATOM   2566  HB2 LEU B 128      -9.171 -17.724  -5.803  1.00  0.00           H  
ATOM   2567  HG  LEU B 128      -9.914 -20.080  -5.662  1.00  0.00           H  
ATOM   2568  N   LYS B 129      -9.901 -18.501  -8.613  1.00 56.00           N  
ATOM   2569  CA  LYS B 129     -10.937 -18.903  -9.573  1.00 26.00           C  
ATOM   2570  C   LYS B 129     -10.322 -19.475 -10.853  1.00  0.00           C  
ATOM   2571  O   LYS B 129     -10.728 -20.550 -11.290  1.00  0.00           O  
ATOM   2572  CB  LYS B 129     -11.840 -17.697  -9.847  1.00 11.00           C  
ATOM   2573  CG  LYS B 129     -12.957 -18.031 -10.841  1.00  7.00           C  
ATOM   2574  CD  LYS B 129     -13.844 -16.804 -11.052  1.00  5.00           C  
ATOM   2575  CE  LYS B 129     -14.827 -17.098 -12.180  1.00  2.00           C  
ATOM   2576  NZ  LYS B 129     -15.670 -15.921 -12.473  1.00  1.00           N  
ATOM   2577  HN  LYS B 129      -9.857 -17.533  -8.328  1.00  0.00           H  
ATOM   2578  HA  LYS B 129     -11.536 -19.699  -9.131  1.00  0.00           H  
ATOM   2579  HB2 LYS B 129     -12.283 -17.368  -8.907  1.00 13.00           H  
ATOM   2580  HG2 LYS B 129     -13.557 -18.858 -10.461  1.00  6.00           H  
ATOM   2581  HD2 LYS B 129     -13.219 -15.954 -11.328  1.00  6.00           H  
ATOM   2582  HE2 LYS B 129     -15.430 -17.969 -11.922  1.00  2.00           H  
ATOM   2583  HZ1 LYS B 129     -15.074 -15.144 -12.719  1.00  2.00           H  
ATOM   2584  HZ2 LYS B 129     -16.273 -16.131 -13.256  1.00  1.00           H  
ATOM   2585  HZ3 LYS B 129     -16.217 -15.666 -11.663  1.00  2.00           H  
ATOM   2586  N   LEU B 130      -9.290 -18.829 -11.400  1.00  0.00           N  
ATOM   2587  CA  LEU B 130      -8.544 -19.342 -12.552  1.00  0.00           C  
ATOM   2588  C   LEU B 130      -7.937 -20.725 -12.281  1.00  0.00           C  
ATOM   2589  O   LEU B 130      -7.958 -21.570 -13.175  1.00  0.00           O  
ATOM   2590  CB  LEU B 130      -7.437 -18.346 -12.946  1.00  0.00           C  
ATOM   2591  CG  LEU B 130      -7.932 -17.109 -13.714  1.00 11.00           C  
ATOM   2592  CD1 LEU B 130      -6.784 -16.107 -13.848  1.00  8.00           C  
ATOM   2593  CD2 LEU B 130      -8.402 -17.478 -15.125  1.00  4.00           C  
ATOM   2594  HN  LEU B 130      -9.031 -17.934 -11.011  1.00  0.00           H  
ATOM   2595  HA  LEU B 130      -9.239 -19.464 -13.383  1.00  0.00           H  
ATOM   2596  HB2 LEU B 130      -6.922 -18.019 -12.042  1.00  0.00           H  
ATOM   2597  HG  LEU B 130      -8.756 -16.634 -13.182  1.00 18.00           H  
ATOM   2598  N   ALA B 131      -7.436 -20.989 -11.070  1.00  0.00           N  
ATOM   2599  CA  ALA B 131      -6.924 -22.308 -10.694  1.00  0.00           C  
ATOM   2600  C   ALA B 131      -8.018 -23.381 -10.729  1.00  0.00           C  
ATOM   2601  O   ALA B 131      -7.809 -24.453 -11.299  1.00 25.00           O  
ATOM   2602  CB  ALA B 131      -6.256 -22.221  -9.318  1.00  0.00           C  
ATOM   2603  HN  ALA B 131      -7.403 -20.245 -10.387  1.00  0.00           H  
ATOM   2604  HA  ALA B 131      -6.171 -22.617 -11.419  1.00  0.00           H  
ATOM   2605  HB1 ALA B 131      -5.677 -23.127  -9.135  1.00  0.00           H  
ATOM   2606  HB2 ALA B 131      -5.596 -21.354  -9.279  1.00  0.00           H  
ATOM   2607  HB3 ALA B 131      -7.006 -22.118  -8.534  1.00  0.00           H  
ATOM   2608  N   GLN B 132      -9.199 -23.061 -10.194  1.00  0.00           N  
ATOM   2609  CA  GLN B 132     -10.362 -23.952 -10.208  1.00 10.00           C  
ATOM   2610  C   GLN B 132     -10.880 -24.213 -11.634  1.00  4.00           C  
ATOM   2611  O   GLN B 132     -11.294 -25.328 -11.943  1.00  3.00           O  
ATOM   2612  CB  GLN B 132     -11.471 -23.362  -9.319  1.00  4.00           C  
ATOM   2613  CG  GLN B 132     -11.058 -23.245  -7.841  1.00  7.00           C  
ATOM   2614  CD  GLN B 132     -12.193 -22.717  -6.968  1.00  3.00           C  
ATOM   2615  OE1 GLN B 132     -12.543 -21.548  -6.936  1.00  8.00           O  
ATOM   2616  NE2 GLN B 132     -12.845 -23.571  -6.209  1.00  3.00           N  
ATOM   2617  HN  GLN B 132      -9.294 -22.150  -9.770  1.00  0.00           H  
ATOM   2618  HA  GLN B 132     -10.064 -24.917  -9.799  1.00 14.00           H  
ATOM   2619  HB2 GLN B 132     -12.345 -24.010  -9.382  1.00  2.00           H  
ATOM   2620  HG2 GLN B 132     -10.203 -22.577  -7.731  1.00  0.00           H  
ATOM   2621  N   GLU B 133     -10.827 -23.212 -12.514  1.00  0.00           N  
ATOM   2622  CA  GLU B 133     -11.250 -23.319 -13.919  1.00  2.00           C  
ATOM   2623  C   GLU B 133     -10.213 -24.013 -14.820  1.00  0.00           C  
ATOM   2624  O   GLU B 133     -10.563 -24.524 -15.884  1.00  2.00           O  
ATOM   2625  CB  GLU B 133     -11.561 -21.912 -14.454  1.00  3.00           C  
ATOM   2626  CG  GLU B 133     -12.842 -21.319 -13.838  1.00  3.00           C  
ATOM   2627  CD  GLU B 133     -13.108 -19.863 -14.254  1.00  2.00           C  
ATOM   2628  OE1 GLU B 133     -14.213 -19.363 -13.929  1.00  2.00           O  
ATOM   2629  OE2 GLU B 133     -12.222 -19.235 -14.879  1.00  4.00           O  
ATOM   2630  HN  GLU B 133     -10.569 -22.298 -12.171  1.00  0.00           H  
ATOM   2631  HA  GLU B 133     -12.161 -23.916 -13.977  1.00  2.00           H  
ATOM   2632  HB2 GLU B 133     -11.694 -21.963 -15.535  1.00  3.00           H  
ATOM   2633  HG2 GLU B 133     -12.782 -21.365 -12.750  1.00  0.00           H  
ATOM   2634  N   ASN B 134      -8.941 -24.063 -14.407  1.00  0.00           N  
ATOM   2635  CA  ASN B 134      -7.834 -24.618 -15.192  1.00  8.00           C  
ATOM   2636  C   ASN B 134      -7.075 -25.710 -14.411  1.00  0.00           C  
ATOM   2637  O   ASN B 134      -5.867 -25.578 -14.201  1.00  0.00           O  
ATOM   2638  CB  ASN B 134      -6.911 -23.481 -15.676  1.00  7.00           C  
ATOM   2639  CG  ASN B 134      -7.609 -22.481 -16.574  1.00  0.00           C  
ATOM   2640  OD1 ASN B 134      -7.548 -22.567 -17.791  1.00  3.00           O  
ATOM   2641  ND2 ASN B 134      -8.258 -21.493 -16.006  1.00  5.00           N  
ATOM   2642  HN  ASN B 134      -8.723 -23.629 -13.522  1.00  0.00           H  
ATOM   2643  HA  ASN B 134      -8.238 -25.099 -16.083  1.00  5.00           H  
ATOM   2644  HB2 ASN B 134      -6.092 -23.914 -16.251  1.00  0.00           H  
ATOM   2645  N   PRO B 135      -7.727 -26.821 -14.012  1.00  0.00           N  
ATOM   2646  CA  PRO B 135      -7.142 -27.830 -13.118  1.00 13.00           C  
ATOM   2647  C   PRO B 135      -5.898 -28.543 -13.681  1.00  3.00           C  
ATOM   2648  O   PRO B 135      -5.150 -29.168 -12.935  1.00  4.00           O  
ATOM   2649  CB  PRO B 135      -8.279 -28.823 -12.847  1.00  3.00           C  
ATOM   2650  CG  PRO B 135      -9.180 -28.691 -14.073  1.00  2.00           C  
ATOM   2651  CD  PRO B 135      -9.083 -27.202 -14.384  1.00  3.00           C  
ATOM   2652  HA  PRO B 135      -6.859 -27.359 -12.176  1.00  0.00           H  
ATOM   2653  HB2 PRO B 135      -8.828 -28.504 -11.961  1.00  5.00           H  
ATOM   2654  HG2 PRO B 135     -10.205 -28.993 -13.858  1.00  2.00           H  
ATOM   2655  HD2 PRO B 135      -9.283 -27.023 -15.440  1.00  3.00           H  
ATOM   2656  N   THR B 136      -5.663 -28.471 -14.995  1.00  0.00           N  
ATOM   2657  CA  THR B 136      -4.485 -29.045 -15.669  1.00  2.00           C  
ATOM   2658  C   THR B 136      -3.292 -28.088 -15.744  1.00  6.00           C  
ATOM   2659  O   THR B 136      -2.208 -28.492 -16.166  1.00  4.00           O  
ATOM   2660  CB  THR B 136      -4.847 -29.490 -17.091  1.00  2.00           C  
ATOM   2661  OG1 THR B 136      -5.371 -28.400 -17.818  1.00  4.00           O  
ATOM   2662  CG2 THR B 136      -5.907 -30.591 -17.102  1.00  1.00           C  
ATOM   2663  HN  THR B 136      -6.307 -27.940 -15.565  1.00  0.00           H  
ATOM   2664  HA  THR B 136      -4.147 -29.920 -15.115  1.00  2.00           H  
ATOM   2665  HB  THR B 136      -3.954 -29.862 -17.594  1.00  2.00           H  
ATOM   2666  HG1 THR B 136      -5.575 -28.711 -18.703  1.00  2.00           H  
ATOM   2667  N   ARG B 137      -3.477 -26.822 -15.362  1.00  0.00           N  
ATOM   2668  CA  ARG B 137      -2.449 -25.775 -15.340  1.00 13.00           C  
ATOM   2669  C   ARG B 137      -2.039 -25.497 -13.902  1.00 13.00           C  
ATOM   2670  O   ARG B 137      -2.828 -25.700 -12.984  1.00 16.00           O  
ATOM   2671  CB  ARG B 137      -2.989 -24.496 -16.001  1.00  0.00           C  
ATOM   2672  CG  ARG B 137      -3.403 -24.677 -17.472  1.00  5.00           C  
ATOM   2673  CD  ARG B 137      -2.217 -24.906 -18.424  1.00  3.00           C  
ATOM   2674  NE  ARG B 137      -1.317 -23.734 -18.504  1.00  0.00           N  
ATOM   2675  CZ  ARG B 137      -1.522 -22.603 -19.164  1.00  3.00           C  
ATOM   2676  NH1 ARG B 137      -2.610 -22.353 -19.830  1.00  3.00           N  
ATOM   2677  NH2 ARG B 137      -0.677 -21.622 -19.165  1.00  7.00           N  
ATOM   2678  HN  ARG B 137      -4.368 -26.585 -14.948  1.00  0.00           H  
ATOM   2679  HA  ARG B 137      -1.558 -26.111 -15.871  1.00  0.00           H  
ATOM   2680  HB2 ARG B 137      -3.857 -24.155 -15.437  1.00  0.00           H  
ATOM   2681  HG2 ARG B 137      -4.092 -25.517 -17.560  1.00  0.00           H  
ATOM   2682  HD2 ARG B 137      -1.649 -25.773 -18.085  1.00  5.00           H  
ATOM   2683  HE  ARG B 137      -0.478 -23.771 -17.944  1.00  0.00           H  
ATOM   2684  N   LYS B 138      -0.825 -24.988 -13.706  1.00  0.00           N  
ATOM   2685  CA  LYS B 138      -0.379 -24.466 -12.408  1.00  0.00           C  
ATOM   2686  C   LYS B 138      -0.628 -22.965 -12.386  1.00  0.00           C  
ATOM   2687  O   LYS B 138      -0.034 -22.243 -13.181  1.00  0.00           O  
ATOM   2688  CB  LYS B 138       1.105 -24.774 -12.195  1.00  0.00           C  
ATOM   2689  CG  LYS B 138       1.424 -26.276 -12.142  1.00  9.00           C  
ATOM   2690  CD  LYS B 138       2.936 -26.425 -11.959  1.00  0.00           C  
ATOM   2691  CE  LYS B 138       3.414 -27.872 -12.080  1.00  3.00           C  
ATOM   2692  NZ  LYS B 138       4.879 -27.891 -12.332  1.00  5.00           N  
ATOM   2693  HN  LYS B 138      -0.264 -24.790 -14.521  1.00  0.00           H  
ATOM   2694  HA  LYS B 138      -0.950 -24.913 -11.595  1.00  0.00           H  
ATOM   2695  HB2 LYS B 138       1.423 -24.311 -11.261  1.00  0.00           H  
ATOM   2696  HG2 LYS B 138       1.127 -26.751 -13.077  1.00 12.00           H  
ATOM   2697  HD2 LYS B 138       3.223 -26.016 -10.990  1.00  0.00           H  
ATOM   2698  HE2 LYS B 138       2.901 -28.332 -12.925  1.00  4.00           H  
ATOM   2699  HZ1 LYS B 138       5.079 -27.453 -13.219  1.00  0.00           H  
ATOM   2700  HZ2 LYS B 138       5.403 -27.359 -11.651  1.00  8.00           H  
ATOM   2701  HZ3 LYS B 138       5.252 -28.828 -12.397  1.00  2.00           H  
ATOM   2702  N   VAL B 139      -1.501 -22.487 -11.512  1.00  0.00           N  
ATOM   2703  CA  VAL B 139      -1.783 -21.053 -11.402  1.00  0.00           C  
ATOM   2704  C   VAL B 139      -0.945 -20.475 -10.279  1.00  0.00           C  
ATOM   2705  O   VAL B 139      -1.063 -20.910  -9.139  1.00  0.00           O  
ATOM   2706  CB  VAL B 139      -3.278 -20.773 -11.225  1.00  0.00           C  
ATOM   2707  CG1 VAL B 139      -3.542 -19.264 -11.209  1.00  0.00           C  
ATOM   2708  CG2 VAL B 139      -4.054 -21.399 -12.392  1.00  0.00           C  
ATOM   2709  HN  VAL B 139      -1.921 -23.110 -10.837  1.00  0.00           H  
ATOM   2710  HA  VAL B 139      -1.487 -20.557 -12.326  1.00  0.00           H  
ATOM   2711  HB  VAL B 139      -3.623 -21.209 -10.287  1.00  0.00           H  
ATOM   2712  N   VAL B 140      -0.087 -19.517 -10.610  1.00  0.00           N  
ATOM   2713  CA  VAL B 140       0.790 -18.835  -9.654  1.00  0.00           C  
ATOM   2714  C   VAL B 140       0.276 -17.417  -9.478  1.00  0.00           C  
ATOM   2715  O   VAL B 140       0.197 -16.684 -10.457  1.00  0.00           O  
ATOM   2716  CB  VAL B 140       2.254 -18.830 -10.133  1.00  0.00           C  
ATOM   2717  CG1 VAL B 140       3.167 -18.170  -9.090  1.00  0.00           C  
ATOM   2718  CG2 VAL B 140       2.770 -20.251 -10.396  1.00  0.00           C  
ATOM   2719  HN  VAL B 140      -0.086 -19.185 -11.564  1.00  0.00           H  
ATOM   2720  HA  VAL B 140       0.755 -19.342  -8.690  1.00  0.00           H  
ATOM   2721  HB  VAL B 140       2.327 -18.271 -11.066  1.00  0.00           H  
ATOM   2722  N   PHE B 141      -0.067 -17.019  -8.259  1.00  0.00           N  
ATOM   2723  CA  PHE B 141      -0.381 -15.633  -7.932  1.00  0.00           C  
ATOM   2724  C   PHE B 141       0.842 -14.937  -7.331  1.00  0.00           C  
ATOM   2725  O   PHE B 141       1.406 -15.405  -6.340  1.00  0.00           O  
ATOM   2726  CB  PHE B 141      -1.596 -15.577  -7.001  1.00  0.00           C  
ATOM   2727  CG  PHE B 141      -1.933 -14.169  -6.551  1.00  0.00           C  
ATOM   2728  CD1 PHE B 141      -1.828 -13.824  -5.192  1.00  1.00           C  
ATOM   2729  CD2 PHE B 141      -2.294 -13.186  -7.494  1.00  0.00           C  
ATOM   2730  CE1 PHE B 141      -2.039 -12.500  -4.778  1.00  1.00           C  
ATOM   2731  CE2 PHE B 141      -2.531 -11.865  -7.077  1.00  0.00           C  
ATOM   2732  CZ  PHE B 141      -2.394 -11.525  -5.721  1.00  1.00           C  
ATOM   2733  HN  PHE B 141      -0.020 -17.684  -7.500  1.00  0.00           H  
ATOM   2734  HA  PHE B 141      -0.646 -15.097  -8.843  1.00  0.00           H  
ATOM   2735  HB2 PHE B 141      -1.399 -16.199  -6.127  1.00  0.00           H  
ATOM   2736  HD1 PHE B 141      -1.576 -14.574  -4.457  1.00  0.00           H  
ATOM   2737  HD2 PHE B 141      -2.374 -13.436  -8.542  1.00  0.00           H  
ATOM   2738  HE1 PHE B 141      -1.945 -12.233  -3.735  1.00  0.00           H  
ATOM   2739  HE2 PHE B 141      -2.795 -11.102  -7.793  1.00  0.00           H  
ATOM   2740  HZ  PHE B 141      -2.555 -10.506  -5.402  1.00  0.00           H  
ATOM   2741  N   PHE B 142       1.241 -13.815  -7.925  1.00  0.00           N  
ATOM   2742  CA  PHE B 142       2.284 -12.946  -7.400  1.00  0.00           C  
ATOM   2743  C   PHE B 142       1.706 -11.982  -6.360  1.00  0.00           C  
ATOM   2744  O   PHE B 142       1.108 -10.963  -6.706  1.00  1.00           O  
ATOM   2745  CB  PHE B 142       2.968 -12.210  -8.561  1.00  0.00           C  
ATOM   2746  CG  PHE B 142       4.091 -11.270  -8.160  1.00  0.00           C  
ATOM   2747  CD1 PHE B 142       4.361 -10.113  -8.915  1.00  1.00           C  
ATOM   2748  CD2 PHE B 142       4.888 -11.553  -7.038  1.00  0.00           C  
ATOM   2749  CE1 PHE B 142       5.399  -9.241  -8.537  1.00  0.00           C  
ATOM   2750  CE2 PHE B 142       5.949 -10.709  -6.692  1.00  0.00           C  
ATOM   2751  CZ  PHE B 142       6.191  -9.538  -7.419  1.00  1.00           C  
ATOM   2752  HN  PHE B 142       0.758 -13.506  -8.757  1.00  0.00           H  
ATOM   2753  HA  PHE B 142       3.024 -13.574  -6.905  1.00  0.00           H  
ATOM   2754  HB2 PHE B 142       3.378 -12.958  -9.240  1.00  0.00           H  
ATOM   2755  HD1 PHE B 142       3.755  -9.880  -9.779  1.00  0.00           H  
ATOM   2756  HD2 PHE B 142       4.695 -12.427  -6.434  1.00  0.00           H  
ATOM   2757  HE1 PHE B 142       5.589  -8.343  -9.106  1.00  0.00           H  
ATOM   2758  HE2 PHE B 142       6.595 -10.977  -5.869  1.00  0.00           H  
ATOM   2759  HZ  PHE B 142       6.991  -8.876  -7.121  1.00  0.00           H  
ATOM   2760  N   GLY B 143       1.885 -12.307  -5.078  1.00  0.00           N  
ATOM   2761  CA  GLY B 143       1.447 -11.450  -3.981  1.00  1.00           C  
ATOM   2762  C   GLY B 143       2.463 -10.380  -3.663  1.00  0.00           C  
ATOM   2763  O   GLY B 143       3.463 -10.660  -3.007  1.00  0.00           O  
ATOM   2764  HN  GLY B 143       2.433 -13.124  -4.849  1.00  0.00           H  
ATOM   2765  HA2 GLY B 143       1.354 -12.019  -3.056  1.00  0.00           H  
ATOM   2766  N   LEU B 144       2.168  -9.157  -4.079  1.00  1.00           N  
ATOM   2767  CA  LEU B 144       2.955  -7.971  -3.781  1.00  0.00           C  
ATOM   2768  C   LEU B 144       2.134  -7.014  -2.915  1.00  0.00           C  
ATOM   2769  O   LEU B 144       0.951  -6.788  -3.170  1.00 52.00           O  
ATOM   2770  CB  LEU B 144       3.379  -7.343  -5.118  1.00 21.00           C  
ATOM   2771  CG  LEU B 144       4.189  -6.044  -4.990  1.00 60.00           C  
ATOM   2772  CD1 LEU B 144       5.575  -6.280  -4.389  1.00  1.00           C  
ATOM   2773  CD2 LEU B 144       4.361  -5.427  -6.373  1.00 52.00           C  
ATOM   2774  HN  LEU B 144       1.340  -9.037  -4.644  1.00  0.00           H  
ATOM   2775  HA  LEU B 144       3.852  -8.256  -3.230  1.00  0.00           H  
ATOM   2776  HB2 LEU B 144       2.477  -7.126  -5.690  1.00  0.00           H  
ATOM   2777  HG  LEU B 144       3.649  -5.327  -4.372  1.00  0.00           H  
ATOM   2778  N   GLY B 145       2.767  -6.421  -1.905  1.00  0.00           N  
ATOM   2779  CA  GLY B 145       2.169  -5.326  -1.146  1.00 31.00           C  
ATOM   2780  C   GLY B 145       2.448  -5.372   0.347  1.00  0.00           C  
ATOM   2781  O   GLY B 145       2.936  -6.370   0.873  1.00  0.00           O  
ATOM   2782  HN  GLY B 145       3.713  -6.702  -1.692  1.00  0.00           H  
ATOM   2783  HA2 GLY B 145       1.086  -5.317  -1.273  1.00  0.00           H  
ATOM   2784  N   PHE B 146       2.083  -4.276   1.002  1.00 52.00           N  
ATOM   2785  CA  PHE B 146       2.148  -4.101   2.449  1.00  0.00           C  
ATOM   2786  C   PHE B 146       0.980  -4.782   3.172  1.00  0.00           C  
ATOM   2787  O   PHE B 146       0.149  -5.465   2.560  1.00  0.00           O  
ATOM   2788  CB  PHE B 146       2.234  -2.593   2.736  1.00 43.00           C  
ATOM   2789  CG  PHE B 146       3.594  -2.023   2.412  1.00  5.00           C  
ATOM   2790  CD1 PHE B 146       4.615  -2.091   3.376  1.00  3.00           C  
ATOM   2791  CD2 PHE B 146       3.844  -1.433   1.159  1.00 47.00           C  
ATOM   2792  CE1 PHE B 146       5.878  -1.549   3.098  1.00  1.00           C  
ATOM   2793  CE2 PHE B 146       5.118  -0.915   0.873  1.00  0.00           C  
ATOM   2794  CZ  PHE B 146       6.131  -0.969   1.844  1.00  1.00           C  
ATOM   2795  HN  PHE B 146       1.686  -3.513   0.471  1.00 34.00           H  
ATOM   2796  HA  PHE B 146       3.061  -4.561   2.827  1.00  0.00           H  
ATOM   2797  HB2 PHE B 146       1.464  -2.064   2.175  1.00 41.00           H  
ATOM   2798  HD1 PHE B 146       4.421  -2.545   4.337  1.00  0.00           H  
ATOM   2799  HD2 PHE B 146       3.060  -1.368   0.420  1.00 36.00           H  
ATOM   2800  HE1 PHE B 146       6.645  -1.568   3.859  1.00  0.00           H  
ATOM   2801  HE2 PHE B 146       5.321  -0.457  -0.084  1.00  0.00           H  
ATOM   2802  HZ  PHE B 146       7.105  -0.553   1.628  1.00  0.00           H  
ATOM   2803  N   GLU B 147       0.872  -4.533   4.473  1.00  0.00           N  
ATOM   2804  CA  GLU B 147      -0.179  -5.035   5.352  1.00  0.00           C  
ATOM   2805  C   GLU B 147      -1.596  -4.654   4.891  1.00  0.00           C  
ATOM   2806  O   GLU B 147      -2.547  -5.318   5.278  1.00  0.00           O  
ATOM   2807  CB  GLU B 147       0.066  -4.564   6.797  1.00  0.00           C  
ATOM   2808  CG  GLU B 147       1.424  -4.990   7.393  1.00 19.00           C  
ATOM   2809  CD  GLU B 147       2.559  -3.959   7.232  1.00  0.00           C  
ATOM   2810  OE1 GLU B 147       3.441  -3.894   8.118  1.00 16.00           O  
ATOM   2811  OE2 GLU B 147       2.607  -3.257   6.196  1.00  0.00           O  
ATOM   2812  HN  GLU B 147       1.607  -3.998   4.913  1.00  0.00           H  
ATOM   2813  HA  GLU B 147      -0.130  -6.124   5.352  1.00  0.00           H  
ATOM   2814  HB2 GLU B 147      -0.715  -5.007   7.415  1.00  0.00           H  
ATOM   2815  HG2 GLU B 147       1.278  -5.184   8.455  1.00 14.00           H  
ATOM   2816  N   THR B 148      -1.777  -3.666   4.005  1.00  0.00           N  
ATOM   2817  CA  THR B 148      -3.077  -3.417   3.350  1.00  0.00           C  
ATOM   2818  C   THR B 148      -3.522  -4.589   2.467  1.00  0.00           C  
ATOM   2819  O   THR B 148      -4.705  -4.911   2.414  1.00  0.00           O  
ATOM   2820  CB  THR B 148      -3.037  -2.165   2.461  1.00 26.00           C  
ATOM   2821  OG1 THR B 148      -2.373  -1.104   3.096  1.00 32.00           O  
ATOM   2822  CG2 THR B 148      -4.432  -1.650   2.116  1.00 26.00           C  
ATOM   2823  HN  THR B 148      -0.992  -3.076   3.770  1.00  0.00           H  
ATOM   2824  HA  THR B 148      -3.832  -3.267   4.121  1.00  0.00           H  
ATOM   2825  HB  THR B 148      -2.506  -2.392   1.537  1.00 27.00           H  
ATOM   2826  HG1 THR B 148      -2.694  -0.292   2.696  1.00 32.00           H  
ATOM   2827  N   THR B 149      -2.589  -5.231   1.756  1.00  0.00           N  
ATOM   2828  CA  THR B 149      -2.886  -6.295   0.780  1.00  0.00           C  
ATOM   2829  C   THR B 149      -2.765  -7.687   1.396  1.00  0.00           C  
ATOM   2830  O   THR B 149      -3.527  -8.576   1.019  1.00  0.00           O  
ATOM   2831  CB  THR B 149      -1.986  -6.176  -0.463  1.00  0.00           C  
ATOM   2832  OG1 THR B 149      -2.082  -4.877  -1.006  1.00 21.00           O  
ATOM   2833  CG2 THR B 149      -2.398  -7.117  -1.594  1.00  6.00           C  
ATOM   2834  HN  THR B 149      -1.622  -4.979   1.905  1.00  0.00           H  
ATOM   2835  HA  THR B 149      -3.918  -6.189   0.445  1.00  0.00           H  
ATOM   2836  HB  THR B 149      -0.950  -6.373  -0.185  1.00  0.00           H  
ATOM   2837  HG1 THR B 149      -1.569  -4.878  -1.818  1.00 25.00           H  
ATOM   2838  N   MET B 150      -1.868  -7.882   2.371  1.00  0.00           N  
ATOM   2839  CA  MET B 150      -1.639  -9.183   3.021  1.00  0.00           C  
ATOM   2840  C   MET B 150      -2.921  -9.909   3.487  1.00  0.00           C  
ATOM   2841  O   MET B 150      -3.023 -11.107   3.228  1.00  0.00           O  
ATOM   2842  CB  MET B 150      -0.672  -9.039   4.207  1.00  0.00           C  
ATOM   2843  CG  MET B 150       0.753  -8.691   3.788  1.00  0.00           C  
ATOM   2844  SD  MET B 150       1.891  -8.408   5.168  1.00 41.00           S  
ATOM   2845  CE  MET B 150       2.020 -10.093   5.823  1.00 43.00           C  
ATOM   2846  HN  MET B 150      -1.286  -7.104   2.649  1.00  0.00           H  
ATOM   2847  HA  MET B 150      -1.166  -9.842   2.293  1.00  0.00           H  
ATOM   2848  HB2 MET B 150      -0.634  -9.996   4.726  1.00  0.00           H  
ATOM   2849  HG2 MET B 150       0.744  -7.798   3.164  1.00  0.00           H  
ATOM   2850  HE1 MET B 150       1.054 -10.402   6.223  1.00  0.00           H  
ATOM   2851  HE2 MET B 150       2.310 -10.778   5.027  1.00  0.00           H  
ATOM   2852  HE3 MET B 150       2.766 -10.120   6.617  1.00 27.00           H  
ATOM   2853  N   PRO B 151      -3.933  -9.250   4.095  1.00  0.00           N  
ATOM   2854  CA  PRO B 151      -5.159  -9.918   4.531  1.00  0.00           C  
ATOM   2855  C   PRO B 151      -5.924 -10.554   3.372  1.00  0.00           C  
ATOM   2856  O   PRO B 151      -6.435 -11.659   3.498  1.00  0.00           O  
ATOM   2857  CB  PRO B 151      -6.010  -8.835   5.201  1.00  0.00           C  
ATOM   2858  CG  PRO B 151      -4.987  -7.798   5.640  1.00  0.00           C  
ATOM   2859  CD  PRO B 151      -3.953  -7.868   4.530  1.00  0.00           C  
ATOM   2860  HA  PRO B 151      -4.907 -10.684   5.264  1.00  0.00           H  
ATOM   2861  HB2 PRO B 151      -6.682  -8.376   4.475  1.00  0.00           H  
ATOM   2862  HG2 PRO B 151      -4.548  -8.114   6.587  1.00  0.00           H  
ATOM   2863  HD2 PRO B 151      -4.257  -7.221   3.706  1.00  0.00           H  
ATOM   2864  N   THR B 152      -5.967  -9.890   2.217  1.00  0.00           N  
ATOM   2865  CA  THR B 152      -6.702 -10.370   1.035  1.00  0.00           C  
ATOM   2866  C   THR B 152      -6.072 -11.646   0.473  1.00  0.00           C  
ATOM   2867  O   THR B 152      -6.762 -12.619   0.153  1.00  0.00           O  
ATOM   2868  CB  THR B 152      -6.791  -9.269  -0.035  1.00  0.00           C  
ATOM   2869  OG1 THR B 152      -5.556  -9.047  -0.679  1.00  0.00           O  
ATOM   2870  CG2 THR B 152      -7.256  -7.941   0.575  1.00  0.00           C  
ATOM   2871  HN  THR B 152      -5.472  -9.013   2.152  1.00  0.00           H  
ATOM   2872  HA  THR B 152      -7.720 -10.621   1.332  1.00  0.00           H  
ATOM   2873  HB  THR B 152      -7.508  -9.584  -0.793  1.00  0.00           H  
ATOM   2874  HG1 THR B 152      -4.888  -8.823  -0.027  1.00  0.00           H  
ATOM   2875  N   THR B 153      -4.739 -11.693   0.457  1.00  0.00           N  
ATOM   2876  CA  THR B 153      -3.970 -12.889   0.123  1.00  0.00           C  
ATOM   2877  C   THR B 153      -4.172 -13.988   1.166  1.00  0.00           C  
ATOM   2878  O   THR B 153      -4.398 -15.138   0.794  1.00  0.00           O  
ATOM   2879  CB  THR B 153      -2.482 -12.548   0.044  1.00  0.00           C  
ATOM   2880  OG1 THR B 153      -2.244 -11.463  -0.821  1.00  1.00           O  
ATOM   2881  CG2 THR B 153      -1.678 -13.715  -0.499  1.00  1.00           C  
ATOM   2882  HN  THR B 153      -4.224 -10.850   0.669  1.00  0.00           H  
ATOM   2883  HA  THR B 153      -4.293 -13.267  -0.847  1.00  0.00           H  
ATOM   2884  HB  THR B 153      -2.116 -12.289   1.038  1.00  0.00           H  
ATOM   2885  HG1 THR B 153      -1.343 -11.188  -0.639  1.00  0.00           H  
ATOM   2886  N   ALA B 154      -4.143 -13.647   2.460  1.00  0.00           N  
ATOM   2887  CA  ALA B 154      -4.350 -14.602   3.545  1.00  0.00           C  
ATOM   2888  C   ALA B 154      -5.719 -15.288   3.447  1.00  0.00           C  
ATOM   2889  O   ALA B 154      -5.785 -16.517   3.407  1.00  0.00           O  
ATOM   2890  CB  ALA B 154      -4.183 -13.905   4.898  1.00  0.00           C  
ATOM   2891  HN  ALA B 154      -3.944 -12.688   2.708  1.00  0.00           H  
ATOM   2892  HA  ALA B 154      -3.591 -15.380   3.465  1.00  0.00           H  
ATOM   2893  HB1 ALA B 154      -4.867 -13.062   4.989  1.00  0.00           H  
ATOM   2894  HB2 ALA B 154      -3.158 -13.558   5.032  1.00  0.00           H  
ATOM   2895  HB3 ALA B 154      -4.409 -14.622   5.687  1.00  0.00           H  
ATOM   2896  N   ILE B 155      -6.803 -14.515   3.308  1.00  0.00           N  
ATOM   2897  CA  ILE B 155      -8.149 -15.073   3.128  1.00  0.00           C  
ATOM   2898  C   ILE B 155      -8.215 -15.939   1.862  1.00  0.00           C  
ATOM   2899  O   ILE B 155      -8.809 -17.016   1.881  1.00  0.00           O  
ATOM   2900  CB  ILE B 155      -9.227 -13.963   3.102  1.00  0.00           C  
ATOM   2901  CG1 ILE B 155      -9.315 -13.119   4.394  1.00  0.00           C  
ATOM   2902  CD1 ILE B 155      -9.449 -13.909   5.697  1.00 17.00           C  
ATOM   2903  CG2 ILE B 155     -10.608 -14.586   2.824  1.00 14.00           C  
ATOM   2904  HN  ILE B 155      -6.691 -13.513   3.356  1.00  0.00           H  
ATOM   2905  HA  ILE B 155      -8.360 -15.730   3.972  1.00  0.00           H  
ATOM   2906  HB  ILE B 155      -8.999 -13.280   2.283  1.00  0.00           H  
ATOM   2907  N   THR B 156      -7.568 -15.531   0.768  1.00  0.00           N  
ATOM   2908  CA  THR B 156      -7.532 -16.338  -0.464  1.00  0.00           C  
ATOM   2909  C   THR B 156      -6.841 -17.687  -0.241  1.00  0.00           C  
ATOM   2910  O   THR B 156      -7.346 -18.717  -0.686  1.00  0.00           O  
ATOM   2911  CB  THR B 156      -6.847 -15.579  -1.605  1.00  1.00           C  
ATOM   2912  OG1 THR B 156      -7.527 -14.369  -1.839  1.00  0.00           O  
ATOM   2913  CG2 THR B 156      -6.873 -16.374  -2.912  1.00  1.00           C  
ATOM   2914  HN  THR B 156      -7.096 -14.638   0.789  1.00  0.00           H  
ATOM   2915  HA  THR B 156      -8.557 -16.543  -0.773  1.00  0.00           H  
ATOM   2916  HB  THR B 156      -5.811 -15.363  -1.341  1.00  0.00           H  
ATOM   2917  HG1 THR B 156      -7.329 -13.764  -1.120  1.00  0.00           H  
ATOM   2918  N   LEU B 157      -5.718 -17.717   0.483  1.00  0.00           N  
ATOM   2919  CA  LEU B 157      -4.998 -18.951   0.817  1.00  0.00           C  
ATOM   2920  C   LEU B 157      -5.782 -19.837   1.795  1.00  0.00           C  
ATOM   2921  O   LEU B 157      -5.829 -21.055   1.613  1.00  0.00           O  
ATOM   2922  CB  LEU B 157      -3.607 -18.587   1.368  1.00  0.00           C  
ATOM   2923  CG  LEU B 157      -2.633 -18.076   0.290  1.00  1.00           C  
ATOM   2924  CD1 LEU B 157      -1.372 -17.513   0.939  1.00  0.00           C  
ATOM   2925  CD2 LEU B 157      -2.199 -19.200  -0.652  1.00  1.00           C  
ATOM   2926  HN  LEU B 157      -5.353 -16.844   0.836  1.00  0.00           H  
ATOM   2927  HA  LEU B 157      -4.881 -19.542  -0.092  1.00  0.00           H  
ATOM   2928  HB2 LEU B 157      -3.723 -17.826   2.139  1.00  0.00           H  
ATOM   2929  HG  LEU B 157      -3.102 -17.287  -0.299  1.00  1.00           H  
ATOM   2930  N   GLN B 158      -6.470 -19.241   2.772  1.00  0.00           N  
ATOM   2931  CA  GLN B 158      -7.428 -19.936   3.639  1.00 13.00           C  
ATOM   2932  C   GLN B 158      -8.545 -20.594   2.821  1.00  7.00           C  
ATOM   2933  O   GLN B 158      -8.839 -21.776   3.007  1.00  8.00           O  
ATOM   2934  CB  GLN B 158      -8.026 -18.944   4.645  1.00  7.00           C  
ATOM   2935  CG  GLN B 158      -7.051 -18.621   5.781  1.00  5.00           C  
ATOM   2936  CD  GLN B 158      -7.539 -17.522   6.710  1.00  3.00           C  
ATOM   2937  OE1 GLN B 158      -8.524 -16.846   6.463  1.00  6.00           O  
ATOM   2938  NE2 GLN B 158      -6.893 -17.339   7.836  1.00  5.00           N  
ATOM   2939  HN  GLN B 158      -6.346 -18.248   2.904  1.00  0.00           H  
ATOM   2940  HA  GLN B 158      -6.921 -20.727   4.192  1.00  0.00           H  
ATOM   2941  HB2 GLN B 158      -8.924 -19.377   5.087  1.00  4.00           H  
ATOM   2942  HG2 GLN B 158      -6.953 -19.520   6.389  1.00  5.00           H  
ATOM   2943  N   GLN B 159      -9.129 -19.872   1.861  1.00  0.00           N  
ATOM   2944  CA  GLN B 159     -10.157 -20.415   0.972  1.00  8.00           C  
ATOM   2945  C   GLN B 159      -9.604 -21.503   0.042  1.00  0.00           C  
ATOM   2946  O   GLN B 159     -10.266 -22.523  -0.156  1.00  0.00           O  
ATOM   2947  CB  GLN B 159     -10.826 -19.290   0.167  1.00  0.00           C  
ATOM   2948  CG  GLN B 159     -11.711 -18.393   1.051  1.00  7.00           C  
ATOM   2949  CD  GLN B 159     -12.583 -17.434   0.246  1.00  6.00           C  
ATOM   2950  OE1 GLN B 159     -13.177 -17.827  -0.752  1.00  8.00           O  
ATOM   2951  NE2 GLN B 159     -12.760 -16.215   0.707  1.00 11.00           N  
ATOM   2952  HN  GLN B 159      -8.870 -18.900   1.769  1.00  0.00           H  
ATOM   2953  HA  GLN B 159     -10.921 -20.891   1.587  1.00  6.00           H  
ATOM   2954  HB2 GLN B 159     -10.071 -18.683  -0.333  1.00  0.00           H  
ATOM   2955  HG2 GLN B 159     -11.096 -17.828   1.751  1.00  0.00           H  
ATOM   2956  N   ALA B 160      -8.391 -21.342  -0.491  1.00  0.00           N  
ATOM   2957  CA  ALA B 160      -7.728 -22.359  -1.305  1.00  0.00           C  
ATOM   2958  C   ALA B 160      -7.484 -23.655  -0.513  1.00  0.00           C  
ATOM   2959  O   ALA B 160      -7.736 -24.744  -1.032  1.00  0.00           O  
ATOM   2960  CB  ALA B 160      -6.416 -21.781  -1.849  1.00  0.00           C  
ATOM   2961  HN  ALA B 160      -7.913 -20.465  -0.342  1.00  0.00           H  
ATOM   2962  HA  ALA B 160      -8.373 -22.603  -2.149  1.00  0.00           H  
ATOM   2963  HB1 ALA B 160      -5.976 -22.478  -2.563  1.00  0.00           H  
ATOM   2964  HB2 ALA B 160      -6.604 -20.831  -2.350  1.00  0.00           H  
ATOM   2965  HB3 ALA B 160      -5.710 -21.615  -1.036  1.00  0.00           H  
ATOM   2966  N   LYS B 161      -7.062 -23.541   0.756  1.00  0.00           N  
ATOM   2967  CA  LYS B 161      -6.897 -24.665   1.695  1.00  0.00           C  
ATOM   2968  C   LYS B 161      -8.233 -25.334   2.005  1.00  0.00           C  
ATOM   2969  O   LYS B 161      -8.340 -26.548   1.878  1.00  5.00           O  
ATOM   2970  CB  LYS B 161      -6.189 -24.155   2.966  1.00 11.00           C  
ATOM   2971  CG  LYS B 161      -5.825 -25.255   3.984  1.00  6.00           C  
ATOM   2972  CD  LYS B 161      -5.025 -24.646   5.151  1.00  7.00           C  
ATOM   2973  CE  LYS B 161      -4.693 -25.636   6.282  1.00  3.00           C  
ATOM   2974  NZ  LYS B 161      -3.806 -24.992   7.288  1.00  3.00           N  
ATOM   2975  HN  LYS B 161      -6.834 -22.614   1.085  1.00  0.00           H  
ATOM   2976  HA  LYS B 161      -6.278 -25.432   1.228  1.00  0.00           H  
ATOM   2977  HB2 LYS B 161      -5.275 -23.643   2.668  1.00  0.00           H  
ATOM   2978  HG2 LYS B 161      -6.736 -25.711   4.370  1.00  3.00           H  
ATOM   2979  HD2 LYS B 161      -4.092 -24.245   4.755  1.00  0.00           H  
ATOM   2980  HE2 LYS B 161      -5.620 -25.960   6.755  1.00  2.00           H  
ATOM   2981  HZ1 LYS B 161      -3.582 -25.549   8.100  1.00  2.00           H  
ATOM   2982  HZ2 LYS B 161      -2.918 -24.755   6.871  1.00  0.00           H  
ATOM   2983  HZ3 LYS B 161      -4.190 -24.131   7.651  1.00  5.00           H  
ATOM   2984  N   ALA B 162      -9.260 -24.555   2.345  1.00  7.00           N  
ATOM   2985  CA  ALA B 162     -10.591 -25.068   2.674  1.00  3.00           C  
ATOM   2986  C   ALA B 162     -11.269 -25.790   1.495  1.00  3.00           C  
ATOM   2987  O   ALA B 162     -12.001 -26.756   1.698  1.00  2.00           O  
ATOM   2988  CB  ALA B 162     -11.444 -23.894   3.165  1.00  2.00           C  
ATOM   2989  HN  ALA B 162      -9.090 -23.565   2.455  1.00  0.00           H  
ATOM   2990  HA  ALA B 162     -10.497 -25.791   3.485  1.00  2.00           H  
ATOM   2991  HB1 ALA B 162     -10.964 -23.419   4.020  1.00  3.00           H  
ATOM   2992  HB2 ALA B 162     -11.564 -23.158   2.369  1.00  0.00           H  
ATOM   2993  HB3 ALA B 162     -12.426 -24.256   3.468  1.00  2.00           H  
ATOM   2994  N   ARG B 163     -11.016 -25.335   0.262  1.00  0.00           N  
ATOM   2995  CA  ARG B 163     -11.525 -25.940  -0.983  1.00  2.00           C  
ATOM   2996  C   ARG B 163     -10.602 -27.018  -1.561  1.00  2.00           C  
ATOM   2997  O   ARG B 163     -10.900 -27.552  -2.624  1.00  3.00           O  
ATOM   2998  CB  ARG B 163     -11.768 -24.830  -2.014  1.00  3.00           C  
ATOM   2999  CG  ARG B 163     -12.842 -23.816  -1.594  1.00  3.00           C  
ATOM   3000  CD  ARG B 163     -12.855 -22.673  -2.614  1.00  3.00           C  
ATOM   3001  NE  ARG B 163     -13.681 -21.536  -2.174  1.00  2.00           N  
ATOM   3002  CZ  ARG B 163     -14.034 -20.499  -2.916  1.00  2.00           C  
ATOM   3003  NH1 ARG B 163     -13.743 -20.409  -4.187  1.00  7.00           N  
ATOM   3004  NH2 ARG B 163     -14.685 -19.505  -2.390  1.00  4.00           N  
ATOM   3005  HN  ARG B 163     -10.453 -24.500   0.184  1.00  0.00           H  
ATOM   3006  HA  ARG B 163     -12.468 -26.448  -0.777  1.00  2.00           H  
ATOM   3007  HB2 ARG B 163     -10.825 -24.304  -2.171  1.00  0.00           H  
ATOM   3008  HG2 ARG B 163     -12.621 -23.413  -0.605  1.00  7.00           H  
ATOM   3009  HD2 ARG B 163     -13.227 -23.061  -3.562  1.00  0.00           H  
ATOM   3010  HE  ARG B 163     -13.954 -21.505  -1.202  1.00  4.00           H  
ATOM   3011  N   ASP B 164      -9.485 -27.292  -0.893  1.00  0.00           N  
ATOM   3012  CA  ASP B 164      -8.445 -28.230  -1.308  1.00  0.00           C  
ATOM   3013  C   ASP B 164      -7.948 -28.038  -2.758  1.00  0.00           C  
ATOM   3014  O   ASP B 164      -7.729 -28.991  -3.504  1.00  4.00           O  
ATOM   3015  CB  ASP B 164      -8.860 -29.669  -0.959  1.00  2.00           C  
ATOM   3016  CG  ASP B 164      -7.645 -30.595  -0.987  1.00  2.00           C  
ATOM   3017  OD1 ASP B 164      -6.580 -30.172  -0.464  1.00  3.00           O  
ATOM   3018  OD2 ASP B 164      -7.726 -31.696  -1.572  1.00  2.00           O  
ATOM   3019  HN  ASP B 164      -9.343 -26.826  -0.009  1.00  0.00           H  
ATOM   3020  HA  ASP B 164      -7.589 -27.987  -0.680  1.00  0.00           H  
ATOM   3021  HB2 ASP B 164      -9.282 -29.690   0.046  1.00  3.00           H  
ATOM   3022  N   VAL B 165      -7.743 -26.787  -3.181  1.00  0.00           N  
ATOM   3023  CA  VAL B 165      -7.240 -26.483  -4.531  1.00  9.00           C  
ATOM   3024  C   VAL B 165      -5.763 -26.876  -4.633  1.00  0.00           C  
ATOM   3025  O   VAL B 165      -4.909 -26.339  -3.926  1.00 13.00           O  
ATOM   3026  CB  VAL B 165      -7.478 -25.012  -4.923  1.00  0.00           C  
ATOM   3027  CG1 VAL B 165      -7.026 -24.746  -6.364  1.00 18.00           C  
ATOM   3028  CG2 VAL B 165      -8.972 -24.670  -4.834  1.00  9.00           C  
ATOM   3029  HN  VAL B 165      -7.888 -26.034  -2.524  1.00  0.00           H  
ATOM   3030  HA  VAL B 165      -7.799 -27.096  -5.237  1.00  8.00           H  
ATOM   3031  HB  VAL B 165      -6.925 -24.355  -4.251  1.00  0.00           H  
ATOM   3032  N   GLN B 166      -5.456 -27.846  -5.496  1.00 12.00           N  
ATOM   3033  CA  GLN B 166      -4.132 -28.487  -5.575  1.00 36.00           C  
ATOM   3034  C   GLN B 166      -3.154 -27.803  -6.539  1.00 25.00           C  
ATOM   3035  O   GLN B 166      -1.951 -28.024  -6.458  1.00 17.00           O  
ATOM   3036  CB  GLN B 166      -4.314 -29.957  -5.992  1.00  3.00           C  
ATOM   3037  CG  GLN B 166      -5.075 -30.805  -4.961  1.00  2.00           C  
ATOM   3038  CD  GLN B 166      -4.355 -30.923  -3.622  1.00  2.00           C  
ATOM   3039  OE1 GLN B 166      -3.146 -30.815  -3.506  1.00  3.00           O  
ATOM   3040  NE2 GLN B 166      -5.057 -31.166  -2.549  1.00  2.00           N  
ATOM   3041  HN  GLN B 166      -6.221 -28.288  -5.984  1.00  8.00           H  
ATOM   3042  HA  GLN B 166      -3.657 -28.464  -4.594  1.00 20.00           H  
ATOM   3043  HB2 GLN B 166      -4.852 -29.993  -6.939  1.00  5.00           H  
ATOM   3044  HG2 GLN B 166      -6.070 -30.389  -4.803  1.00  0.00           H  
ATOM   3045  N   ASN B 167      -3.658 -26.999  -7.472  1.00 12.00           N  
ATOM   3046  CA  ASN B 167      -2.882 -26.388  -8.553  1.00 13.00           C  
ATOM   3047  C   ASN B 167      -2.723 -24.865  -8.405  1.00  0.00           C  
ATOM   3048  O   ASN B 167      -2.359 -24.194  -9.372  1.00  0.00           O  
ATOM   3049  CB  ASN B 167      -3.527 -26.779  -9.890  1.00  9.00           C  
ATOM   3050  CG  ASN B 167      -4.871 -26.099 -10.098  1.00  9.00           C  
ATOM   3051  OD1 ASN B 167      -5.698 -26.035  -9.201  1.00 15.00           O  
ATOM   3052  ND2 ASN B 167      -5.135 -25.580 -11.269  1.00  0.00           N  
ATOM   3053  HN  ASN B 167      -4.658 -26.859  -7.503  1.00  0.00           H  
ATOM   3054  HA  ASN B 167      -1.872 -26.798  -8.536  1.00 13.00           H  
ATOM   3055  HB2 ASN B 167      -3.672 -27.858  -9.943  1.00  5.00           H  
ATOM   3056  N   PHE B 168      -3.024 -24.326  -7.222  1.00  0.00           N  
ATOM   3057  CA  PHE B 168      -2.835 -22.920  -6.884  1.00  0.00           C  
ATOM   3058  C   PHE B 168      -1.533 -22.747  -6.103  1.00  0.00           C  
ATOM   3059  O   PHE B 168      -1.277 -23.484  -5.155  1.00 60.00           O  
ATOM   3060  CB  PHE B 168      -4.046 -22.408  -6.095  1.00  0.00           C  
ATOM   3061  CG  PHE B 168      -4.011 -20.919  -5.809  1.00  0.00           C  
ATOM   3062  CD1 PHE B 168      -3.955 -20.442  -4.484  1.00  0.00           C  
ATOM   3063  CD2 PHE B 168      -4.044 -20.003  -6.877  1.00  0.00           C  
ATOM   3064  CE1 PHE B 168      -3.954 -19.057  -4.234  1.00  1.00           C  
ATOM   3065  CE2 PHE B 168      -4.035 -18.622  -6.625  1.00  0.00           C  
ATOM   3066  CZ  PHE B 168      -3.998 -18.147  -5.304  1.00  1.00           C  
ATOM   3067  HN  PHE B 168      -3.241 -24.952  -6.460  1.00  0.00           H  
ATOM   3068  HA  PHE B 168      -2.760 -22.338  -7.802  1.00  0.00           H  
ATOM   3069  HB2 PHE B 168      -4.119 -22.958  -5.157  1.00  0.00           H  
ATOM   3070  HD1 PHE B 168      -3.913 -21.135  -3.657  1.00  0.00           H  
ATOM   3071  HD2 PHE B 168      -4.072 -20.353  -7.898  1.00  0.00           H  
ATOM   3072  HE1 PHE B 168      -3.918 -18.689  -3.219  1.00  0.00           H  
ATOM   3073  HE2 PHE B 168      -4.057 -17.925  -7.449  1.00  0.00           H  
ATOM   3074  HZ  PHE B 168      -3.999 -17.084  -5.112  1.00  0.00           H  
ATOM   3075  N   TYR B 169      -0.730 -21.771  -6.502  1.00  0.00           N  
ATOM   3076  CA  TYR B 169       0.553 -21.446  -5.899  1.00  0.00           C  
ATOM   3077  C   TYR B 169       0.659 -19.941  -5.682  1.00  0.00           C  
ATOM   3078  O   TYR B 169       0.027 -19.138  -6.368  1.00  0.00           O  
ATOM   3079  CB  TYR B 169       1.702 -21.933  -6.787  1.00  0.00           C  
ATOM   3080  CG  TYR B 169       1.723 -23.425  -7.032  1.00  0.00           C  
ATOM   3081  CD1 TYR B 169       2.354 -24.277  -6.106  1.00  0.00           C  
ATOM   3082  CD2 TYR B 169       1.079 -23.957  -8.165  1.00  0.00           C  
ATOM   3083  CE1 TYR B 169       2.334 -25.668  -6.309  1.00 34.00           C  
ATOM   3084  CE2 TYR B 169       1.063 -25.348  -8.375  1.00  0.00           C  
ATOM   3085  CZ  TYR B 169       1.688 -26.203  -7.444  1.00  0.00           C  
ATOM   3086  OH  TYR B 169       1.663 -27.546  -7.642  1.00  5.00           O  
ATOM   3087  HN  TYR B 169      -1.012 -21.211  -7.294  1.00  0.00           H  
ATOM   3088  HA  TYR B 169       0.633 -21.938  -4.930  1.00  0.00           H  
ATOM   3089  HB2 TYR B 169       1.627 -21.419  -7.746  1.00  0.00           H  
ATOM   3090  HD1 TYR B 169       2.830 -23.867  -5.227  1.00  0.00           H  
ATOM   3091  HD2 TYR B 169       0.559 -23.297  -8.844  1.00  0.00           H  
ATOM   3092  HE1 TYR B 169       2.805 -26.318  -5.586  1.00  9.00           H  
ATOM   3093  HE2 TYR B 169       0.532 -25.771  -9.214  1.00  0.00           H  
ATOM   3094  HH  TYR B 169       2.003 -27.978  -6.855  1.00  5.00           H  
ATOM   3095  N   PHE B 170       1.506 -19.566  -4.743  1.00  0.00           N  
ATOM   3096  CA  PHE B 170       1.684 -18.221  -4.258  1.00  0.00           C  
ATOM   3097  C   PHE B 170       3.167 -17.872  -4.245  1.00  0.00           C  
ATOM   3098  O   PHE B 170       3.964 -18.531  -3.576  1.00  4.00           O  
ATOM   3099  CB  PHE B 170       1.077 -18.144  -2.858  1.00  0.00           C  
ATOM   3100  CG  PHE B 170       1.228 -16.769  -2.268  1.00  0.00           C  
ATOM   3101  CD1 PHE B 170       2.056 -16.534  -1.157  1.00  3.00           C  
ATOM   3102  CD2 PHE B 170       0.579 -15.706  -2.902  1.00  1.00           C  
ATOM   3103  CE1 PHE B 170       2.234 -15.223  -0.688  1.00  0.00           C  
ATOM   3104  CE2 PHE B 170       0.759 -14.403  -2.437  1.00  0.00           C  
ATOM   3105  CZ  PHE B 170       1.610 -14.152  -1.346  1.00  0.00           C  
ATOM   3106  HN  PHE B 170       1.997 -20.288  -4.235  1.00  0.00           H  
ATOM   3107  HA  PHE B 170       1.164 -17.517  -4.908  1.00  0.00           H  
ATOM   3108  HB2 PHE B 170       1.549 -18.879  -2.207  1.00  0.00           H  
ATOM   3109  HD1 PHE B 170       2.577 -17.351  -0.681  1.00  0.00           H  
ATOM   3110  HD2 PHE B 170      -0.051 -15.897  -3.758  1.00  0.00           H  
ATOM   3111  HE1 PHE B 170       2.869 -15.037   0.165  1.00  0.00           H  
ATOM   3112  HE2 PHE B 170       0.200 -13.610  -2.911  1.00  0.00           H  
ATOM   3113  HZ  PHE B 170       1.760 -13.140  -0.999  1.00  0.00           H  
ATOM   3114  N   PHE B 171       3.535 -16.835  -4.991  1.00  0.00           N  
ATOM   3115  CA  PHE B 171       4.861 -16.239  -4.919  1.00  0.00           C  
ATOM   3116  C   PHE B 171       4.814 -15.068  -3.939  1.00  0.00           C  
ATOM   3117  O   PHE B 171       4.197 -14.038  -4.228  1.00  0.00           O  
ATOM   3118  CB  PHE B 171       5.318 -15.823  -6.317  1.00  0.00           C  
ATOM   3119  CG  PHE B 171       6.764 -15.384  -6.341  1.00  0.00           C  
ATOM   3120  CD1 PHE B 171       7.127 -14.064  -6.015  1.00  0.00           C  
ATOM   3121  CD2 PHE B 171       7.765 -16.324  -6.626  1.00  0.00           C  
ATOM   3122  CE1 PHE B 171       8.468 -13.656  -6.073  1.00  0.00           C  
ATOM   3123  CE2 PHE B 171       9.110 -15.931  -6.626  1.00  0.00           C  
ATOM   3124  CZ  PHE B 171       9.464 -14.592  -6.394  1.00  0.00           C  
ATOM   3125  HN  PHE B 171       2.819 -16.320  -5.483  1.00  0.00           H  
ATOM   3126  HA  PHE B 171       5.577 -16.971  -4.545  1.00  4.00           H  
ATOM   3127  HB2 PHE B 171       4.689 -15.015  -6.690  1.00  0.00           H  
ATOM   3128  HD1 PHE B 171       6.376 -13.357  -5.697  1.00  0.00           H  
ATOM   3129  HD2 PHE B 171       7.509 -17.357  -6.809  1.00  0.00           H  
ATOM   3130  HE1 PHE B 171       8.737 -12.635  -5.846  1.00  0.00           H  
ATOM   3131  HE2 PHE B 171       9.875 -16.678  -6.773  1.00  0.00           H  
ATOM   3132  HZ  PHE B 171      10.502 -14.295  -6.414  1.00  0.00           H  
ATOM   3133  N   CYS B 172       5.438 -15.239  -2.774  1.00  0.00           N  
ATOM   3134  CA  CYS B 172       5.383 -14.258  -1.698  1.00  0.00           C  
ATOM   3135  C   CYS B 172       6.364 -13.109  -1.943  1.00  0.00           C  
ATOM   3136  O   CYS B 172       7.578 -13.294  -1.952  1.00 46.00           O  
ATOM   3137  CB  CYS B 172       5.660 -14.945  -0.354  1.00 49.00           C  
ATOM   3138  SG  CYS B 172       5.241 -13.797   0.994  1.00 47.00           S  
ATOM   3139  HN  CYS B 172       5.966 -16.086  -2.618  1.00 54.00           H  
ATOM   3140  HA  CYS B 172       4.377 -13.841  -1.663  1.00  0.00           H  
ATOM   3141  HB2 CYS B 172       5.065 -15.854  -0.261  1.00  3.00           H  
ATOM   3142  HG  CYS B 172       6.326 -13.997   1.747  1.00  0.00           H  
ATOM   3143  N   GLN B 173       5.837 -11.901  -2.095  1.00  0.00           N  
ATOM   3144  CA  GLN B 173       6.586 -10.649  -2.009  1.00 60.00           C  
ATOM   3145  C   GLN B 173       5.793  -9.627  -1.193  1.00  0.00           C  
ATOM   3146  O   GLN B 173       5.742  -8.431  -1.492  1.00  0.00           O  
ATOM   3147  CB  GLN B 173       6.935 -10.185  -3.419  1.00  0.00           C  
ATOM   3148  CG  GLN B 173       7.940  -9.032  -3.502  1.00  1.00           C  
ATOM   3149  CD  GLN B 173       9.246  -9.338  -2.792  1.00 60.00           C  
ATOM   3150  OE1 GLN B 173       9.811 -10.398  -2.976  1.00 37.00           O  
ATOM   3151  NE2 GLN B 173       9.780  -8.448  -1.987  1.00 37.00           N  
ATOM   3152  HN  GLN B 173       4.839 -11.818  -2.227  1.00  0.00           H  
ATOM   3153  HA  GLN B 173       7.507 -10.839  -1.459  1.00 60.00           H  
ATOM   3154  HB2 GLN B 173       7.381 -11.038  -3.931  1.00  0.00           H  
ATOM   3155  HG2 GLN B 173       7.517  -8.101  -3.125  1.00  1.00           H  
ATOM   3156  N   HIS B 174       5.135 -10.126  -0.150  1.00  0.00           N  
ATOM   3157  CA  HIS B 174       4.638  -9.260   0.895  1.00  0.00           C  
ATOM   3158  C   HIS B 174       5.803  -8.723   1.712  1.00  0.00           C  
ATOM   3159  O   HIS B 174       6.809  -9.395   1.925  1.00 60.00           O  
ATOM   3160  CB  HIS B 174       3.579  -9.972   1.734  1.00  0.00           C  
ATOM   3161  CG  HIS B 174       2.269 -10.045   0.997  1.00  0.00           C  
ATOM   3162  ND1 HIS B 174       1.639  -8.981   0.397  1.00  0.00           N  
ATOM   3163  CD2 HIS B 174       1.483 -11.146   0.803  1.00  0.00           C  
ATOM   3164  CE1 HIS B 174       0.519  -9.433  -0.184  1.00  0.00           C  
ATOM   3165  NE2 HIS B 174       0.372 -10.749   0.043  1.00  0.00           N  
ATOM   3166  HN  HIS B 174       5.249 -11.106   0.065  1.00  0.00           H  
ATOM   3167  HA  HIS B 174       4.169  -8.398   0.420  1.00  0.00           H  
ATOM   3168  HB2 HIS B 174       3.423  -9.409   2.654  1.00  0.00           H  
ATOM   3169  HE1 HIS B 174      -0.168  -8.825  -0.754  1.00  0.00           H  
ATOM   3170  HD1 HIS B 174       1.973  -8.028   0.417  1.00  0.00           H  
ATOM   3171  HD2 HIS B 174       1.691 -12.141   1.168  1.00  0.00           H  
ATOM   3172  N   ILE B 175       5.651  -7.480   2.131  1.00  0.00           N  
ATOM   3173  CA  ILE B 175       6.639  -6.718   2.879  1.00  0.00           C  
ATOM   3174  C   ILE B 175       5.912  -5.986   3.998  1.00  0.00           C  
ATOM   3175  O   ILE B 175       4.721  -5.707   3.882  1.00  0.00           O  
ATOM   3176  CB  ILE B 175       7.403  -5.750   1.954  1.00  0.00           C  
ATOM   3177  CG1 ILE B 175       6.466  -4.931   1.037  1.00  0.00           C  
ATOM   3178  CD1 ILE B 175       7.173  -3.841   0.229  1.00  1.00           C  
ATOM   3179  CG2 ILE B 175       8.483  -6.514   1.166  1.00 12.00           C  
ATOM   3180  HN  ILE B 175       4.768  -7.022   1.961  1.00  0.00           H  
ATOM   3181  HA  ILE B 175       7.353  -7.397   3.346  1.00  0.00           H  
ATOM   3182  HB  ILE B 175       7.911  -5.044   2.611  1.00  0.00           H  
ATOM   3183  N   THR B 176       6.608  -5.689   5.087  1.00  0.00           N  
ATOM   3184  CA  THR B 176       6.012  -5.047   6.263  1.00  0.00           C  
ATOM   3185  C   THR B 176       6.580  -3.651   6.465  1.00  0.00           C  
ATOM   3186  O   THR B 176       7.740  -3.374   6.158  1.00  0.00           O  
ATOM   3187  CB  THR B 176       6.168  -5.914   7.515  1.00 12.00           C  
ATOM   3188  OG1 THR B 176       7.512  -6.291   7.697  1.00  0.00           O  
ATOM   3189  CG2 THR B 176       5.361  -7.207   7.406  1.00 14.00           C  
ATOM   3190  HN  THR B 176       7.587  -5.931   5.142  1.00  0.00           H  
ATOM   3191  HA  THR B 176       4.940  -4.920   6.107  1.00  0.00           H  
ATOM   3192  HB  THR B 176       5.827  -5.356   8.388  1.00 17.00           H  
ATOM   3193  HG1 THR B 176       7.548  -7.250   7.666  1.00  0.00           H  
ATOM   3194  N   LEU B 177       5.746  -2.740   6.956  1.00  0.00           N  
ATOM   3195  CA  LEU B 177       6.096  -1.332   7.102  1.00  0.00           C  
ATOM   3196  C   LEU B 177       7.029  -1.096   8.296  1.00  0.00           C  
ATOM   3197  O   LEU B 177       7.986  -0.329   8.202  1.00  0.00           O  
ATOM   3198  CB  LEU B 177       4.778  -0.550   7.226  1.00  0.00           C  
ATOM   3199  CG  LEU B 177       4.962   0.965   7.391  1.00  0.00           C  
ATOM   3200  CD1 LEU B 177       5.639   1.602   6.179  1.00  2.00           C  
ATOM   3201  CD2 LEU B 177       3.603   1.632   7.573  1.00  1.00           C  
ATOM   3202  HN  LEU B 177       4.806  -3.028   7.187  1.00  0.00           H  
ATOM   3203  HA  LEU B 177       6.621  -1.008   6.203  1.00  0.00           H  
ATOM   3204  HB2 LEU B 177       4.228  -0.929   8.088  1.00  0.00           H  
ATOM   3205  HG  LEU B 177       5.555   1.166   8.283  1.00  0.00           H  
ATOM   3206  N   ILE B 178       6.750  -1.748   9.426  1.00  0.00           N  
ATOM   3207  CA  ILE B 178       7.404  -1.453  10.708  1.00  0.00           C  
ATOM   3208  C   ILE B 178       8.925  -1.705  10.694  1.00  0.00           C  
ATOM   3209  O   ILE B 178       9.655  -0.793  11.097  1.00  0.00           O  
ATOM   3210  CB  ILE B 178       6.661  -2.158  11.869  1.00  8.00           C  
ATOM   3211  CG1 ILE B 178       5.186  -1.702  11.986  1.00  8.00           C  
ATOM   3212  CD1 ILE B 178       4.953  -0.190  12.119  1.00  0.00           C  
ATOM   3213  CG2 ILE B 178       7.405  -1.976  13.201  1.00  5.00           C  
ATOM   3214  HN  ILE B 178       5.962  -2.380   9.410  1.00  0.00           H  
ATOM   3215  HA  ILE B 178       7.312  -0.379  10.873  1.00  0.00           H  
ATOM   3216  HB  ILE B 178       6.627  -3.230  11.674  1.00  8.00           H  
ATOM   3217  N   PRO B 179       9.446  -2.852  10.204  1.00  0.00           N  
ATOM   3218  CA  PRO B 179      10.894  -3.062  10.094  1.00 18.00           C  
ATOM   3219  C   PRO B 179      11.577  -2.021   9.202  1.00  0.00           C  
ATOM   3220  O   PRO B 179      12.668  -1.548   9.513  1.00 44.00           O  
ATOM   3221  CB  PRO B 179      11.069  -4.475   9.525  1.00 21.00           C  
ATOM   3222  CG  PRO B 179       9.787  -5.182   9.951  1.00  8.00           C  
ATOM   3223  CD  PRO B 179       8.750  -4.071   9.807  1.00  8.00           C  
ATOM   3224  HA  PRO B 179      11.337  -3.021  11.089  1.00 12.00           H  
ATOM   3225  HB2 PRO B 179      11.112  -4.440   8.436  1.00  0.00           H  
ATOM   3226  HG2 PRO B 179       9.863  -5.487  10.995  1.00  6.00           H  
ATOM   3227  HD2 PRO B 179       8.442  -3.989   8.765  1.00  0.00           H  
ATOM   3228  N   THR B 180      10.906  -1.593   8.134  1.00  0.00           N  
ATOM   3229  CA  THR B 180      11.426  -0.589   7.200  1.00  0.00           C  
ATOM   3230  C   THR B 180      11.539   0.785   7.845  1.00  0.00           C  
ATOM   3231  O   THR B 180      12.578   1.432   7.730  1.00  1.00           O  
ATOM   3232  CB  THR B 180      10.549  -0.547   5.945  1.00  1.00           C  
ATOM   3233  OG1 THR B 180      10.526  -1.858   5.453  1.00  0.00           O  
ATOM   3234  CG2 THR B 180      11.109   0.359   4.852  1.00  1.00           C  
ATOM   3235  HN  THR B 180      10.042  -2.052   7.882  1.00  0.00           H  
ATOM   3236  HA  THR B 180      12.430  -0.888   6.899  1.00  0.00           H  
ATOM   3237  HB  THR B 180       9.536  -0.233   6.196  1.00  0.00           H  
ATOM   3238  HG1 THR B 180      10.000  -1.910   4.651  1.00  0.00           H  
ATOM   3239  N   LEU B 181      10.515   1.221   8.585  1.00  0.00           N  
ATOM   3240  CA  LEU B 181      10.573   2.484   9.330  1.00  0.00           C  
ATOM   3241  C   LEU B 181      11.660   2.463  10.405  1.00  0.00           C  
ATOM   3242  O   LEU B 181      12.368   3.455  10.579  1.00  0.00           O  
ATOM   3243  CB  LEU B 181       9.209   2.790   9.969  1.00  0.00           C  
ATOM   3244  CG  LEU B 181       8.074   3.044   8.966  1.00  0.00           C  
ATOM   3245  CD1 LEU B 181       6.796   3.416   9.718  1.00  1.00           C  
ATOM   3246  CD2 LEU B 181       8.396   4.166   7.985  1.00  1.00           C  
ATOM   3247  HN  LEU B 181       9.688   0.644   8.650  1.00  0.00           H  
ATOM   3248  HA  LEU B 181      10.844   3.288   8.647  1.00  0.00           H  
ATOM   3249  HB2 LEU B 181       9.319   3.677  10.593  1.00  0.00           H  
ATOM   3250  HG  LEU B 181       7.882   2.138   8.391  1.00  0.00           H  
ATOM   3251  N   ARG B 182      11.825   1.330  11.095  1.00  0.00           N  
ATOM   3252  CA  ARG B 182      12.898   1.142  12.074  1.00  0.00           C  
ATOM   3253  C   ARG B 182      14.275   1.251  11.420  1.00  0.00           C  
ATOM   3254  O   ARG B 182      15.082   2.055  11.872  1.00  0.00           O  
ATOM   3255  CB  ARG B 182      12.678  -0.190  12.800  1.00  0.00           C  
ATOM   3256  CG  ARG B 182      13.770  -0.438  13.847  1.00 22.00           C  
ATOM   3257  CD  ARG B 182      13.509  -1.700  14.675  1.00  7.00           C  
ATOM   3258  NE  ARG B 182      12.249  -1.613  15.447  1.00  3.00           N  
ATOM   3259  CZ  ARG B 182      12.074  -0.977  16.592  1.00  2.00           C  
ATOM   3260  NH1 ARG B 182      13.048  -0.357  17.199  1.00  3.00           N  
ATOM   3261  NH2 ARG B 182      10.902  -0.942  17.158  1.00  3.00           N  
ATOM   3262  HN  ARG B 182      11.206   0.557  10.895  1.00  0.00           H  
ATOM   3263  HA  ARG B 182      12.857   1.950  12.804  1.00  0.00           H  
ATOM   3264  HB2 ARG B 182      12.684  -1.012  12.083  1.00  0.00           H  
ATOM   3265  HG2 ARG B 182      13.853   0.424  14.508  1.00  0.00           H  
ATOM   3266  HD2 ARG B 182      14.357  -1.858  15.342  1.00  2.00           H  
ATOM   3267  HE  ARG B 182      11.444  -2.067  15.039  1.00  8.00           H  
ATOM   3268  N   SER B 183      14.500   0.543  10.314  1.00 30.00           N  
ATOM   3269  CA  SER B 183      15.764   0.588   9.571  1.00 14.00           C  
ATOM   3270  C   SER B 183      16.115   2.005   9.100  1.00  0.00           C  
ATOM   3271  O   SER B 183      17.257   2.437   9.245  1.00  8.00           O  
ATOM   3272  CB  SER B 183      15.675  -0.363   8.376  1.00 15.00           C  
ATOM   3273  OG  SER B 183      16.885  -0.365   7.646  1.00 23.00           O  
ATOM   3274  HN  SER B 183      13.789  -0.110  10.014  1.00  0.00           H  
ATOM   3275  HA  SER B 183      16.564   0.248  10.229  1.00  0.00           H  
ATOM   3276  HB2 SER B 183      15.468  -1.370   8.740  1.00 30.00           H  
ATOM   3277  HG  SER B 183      17.547  -0.820   8.173  1.00  7.00           H  
ATOM   3278  N   LEU B 184      15.139   2.774   8.602  1.00  4.00           N  
ATOM   3279  CA  LEU B 184      15.351   4.177   8.220  1.00  1.00           C  
ATOM   3280  C   LEU B 184      15.761   5.059   9.406  1.00  0.00           C  
ATOM   3281  O   LEU B 184      16.621   5.927   9.261  1.00  0.00           O  
ATOM   3282  CB  LEU B 184      14.063   4.742   7.601  1.00  1.00           C  
ATOM   3283  CG  LEU B 184      13.718   4.207   6.205  1.00  1.00           C  
ATOM   3284  CD1 LEU B 184      12.370   4.794   5.794  1.00  0.00           C  
ATOM   3285  CD2 LEU B 184      14.753   4.607   5.155  1.00  6.00           C  
ATOM   3286  HN  LEU B 184      14.223   2.367   8.481  1.00  0.00           H  
ATOM   3287  HA  LEU B 184      16.167   4.232   7.499  1.00  0.00           H  
ATOM   3288  HB2 LEU B 184      14.162   5.826   7.531  1.00  0.00           H  
ATOM   3289  HG  LEU B 184      13.644   3.119   6.216  1.00  0.00           H  
ATOM   3290  N   LEU B 185      15.142   4.850  10.567  1.00  0.00           N  
ATOM   3291  CA  LEU B 185      15.402   5.620  11.782  1.00  0.00           C  
ATOM   3292  C   LEU B 185      16.732   5.267  12.457  1.00  0.00           C  
ATOM   3293  O   LEU B 185      17.341   6.132  13.085  1.00  7.00           O  
ATOM   3294  CB  LEU B 185      14.224   5.399  12.740  1.00  0.00           C  
ATOM   3295  CG  LEU B 185      13.018   6.290  12.426  1.00  0.00           C  
ATOM   3296  CD1 LEU B 185      11.822   5.861  13.271  1.00  0.00           C  
ATOM   3297  CD2 LEU B 185      13.357   7.754  12.738  1.00 33.00           C  
ATOM   3298  HN  LEU B 185      14.454   4.112  10.614  1.00  0.00           H  
ATOM   3299  HA  LEU B 185      15.474   6.676  11.520  1.00  0.00           H  
ATOM   3300  HB2 LEU B 185      14.550   5.615  13.758  1.00  0.00           H  
ATOM   3301  HG  LEU B 185      12.747   6.197  11.375  1.00  0.00           H  
ATOM   3302  N   GLU B 186      17.193   4.028  12.302  1.00  0.00           N  
ATOM   3303  CA  GLU B 186      18.486   3.549  12.802  1.00  3.00           C  
ATOM   3304  C   GLU B 186      19.665   4.012  11.937  1.00  4.00           C  
ATOM   3305  O   GLU B 186      20.805   4.033  12.409  1.00  3.00           O  
ATOM   3306  CB  GLU B 186      18.448   2.017  12.899  1.00  3.00           C  
ATOM   3307  CG  GLU B 186      17.560   1.568  14.072  1.00  2.00           C  
ATOM   3308  CD  GLU B 186      17.262   0.064  14.104  1.00  2.00           C  
ATOM   3309  OE1 GLU B 186      16.601  -0.354  15.089  1.00  2.00           O  
ATOM   3310  OE2 GLU B 186      17.622  -0.645  13.139  1.00  6.00           O  
ATOM   3311  HN  GLU B 186      16.586   3.350  11.863  1.00  0.00           H  
ATOM   3312  HA  GLU B 186      18.659   3.952  13.800  1.00  3.00           H  
ATOM   3313  HB2 GLU B 186      18.069   1.616  11.958  1.00  0.00           H  
ATOM   3314  HG2 GLU B 186      16.608   2.096  14.021  1.00  0.00           H  
ATOM   3315  N   GLN B 187      19.419   4.434  10.690  1.00  0.00           N  
ATOM   3316  CA  GLN B 187      20.469   5.021   9.864  1.00  4.00           C  
ATOM   3317  C   GLN B 187      20.984   6.331  10.479  1.00  6.00           C  
ATOM   3318  O   GLN B 187      20.184   7.226  10.791  1.00  7.00           O  
ATOM   3319  CB  GLN B 187      20.018   5.277   8.420  1.00 15.00           C  
ATOM   3320  CG  GLN B 187      19.908   3.977   7.620  1.00  4.00           C  
ATOM   3321  CD  GLN B 187      19.518   4.187   6.161  1.00  3.00           C  
ATOM   3322  OE1 GLN B 187      19.743   5.224   5.539  1.00 12.00           O  
ATOM   3323  NE2 GLN B 187      18.976   3.167   5.532  1.00 15.00           N  
ATOM   3324  HN  GLN B 187      18.473   4.383  10.338  1.00  0.00           H  
ATOM   3325  HA  GLN B 187      21.276   4.288   9.839  1.00  3.00           H  
ATOM   3326  HB2 GLN B 187      19.061   5.799   8.415  1.00  0.00           H  
ATOM   3327  HG2 GLN B 187      19.171   3.327   8.091  1.00  0.00           H  
ATOM   3328  N   PRO B 188      22.317   6.499  10.579  1.00  4.00           N  
ATOM   3329  CA  PRO B 188      22.900   7.770  10.973  1.00  3.00           C  
ATOM   3330  C   PRO B 188      22.528   8.847   9.949  1.00  0.00           C  
ATOM   3331  O   PRO B 188      22.481   8.590   8.746  1.00 10.00           O  
ATOM   3332  CB  PRO B 188      24.409   7.528  11.058  1.00  2.00           C  
ATOM   3333  CG  PRO B 188      24.642   6.379  10.078  1.00  2.00           C  
ATOM   3334  CD  PRO B 188      23.357   5.563  10.175  1.00  2.00           C  
ATOM   3335  HA  PRO B 188      22.523   8.061  11.953  1.00  3.00           H  
ATOM   3336  HB2 PRO B 188      24.665   7.201  12.066  1.00  2.00           H  
ATOM   3337  HG2 PRO B 188      24.744   6.777   9.068  1.00  3.00           H  
ATOM   3338  HD2 PRO B 188      23.141   5.113   9.205  1.00  4.00           H  
ATOM   3339  N   ASP B 189      22.253  10.054  10.438  1.00  6.00           N  
ATOM   3340  CA  ASP B 189      21.944  11.230   9.619  1.00  5.00           C  
ATOM   3341  C   ASP B 189      20.790  11.044   8.609  1.00 23.00           C  
ATOM   3342  O   ASP B 189      20.759  11.697   7.567  1.00  6.00           O  
ATOM   3343  CB  ASP B 189      23.232  11.792   8.988  1.00  2.00           C  
ATOM   3344  CG  ASP B 189      24.314  12.099  10.026  1.00  1.00           C  
ATOM   3345  OD1 ASP B 189      23.943  12.541  11.140  1.00  1.00           O  
ATOM   3346  OD2 ASP B 189      25.504  11.896   9.700  1.00  1.00           O  
ATOM   3347  HN  ASP B 189      22.422  10.219  11.420  1.00  3.00           H  
ATOM   3348  HA  ASP B 189      21.592  11.996  10.310  1.00  4.00           H  
ATOM   3349  HB2 ASP B 189      22.998  12.719   8.465  1.00  2.00           H  
ATOM   3350  N   ASN B 190      19.786  10.209   8.919  1.00  0.00           N  
ATOM   3351  CA  ASN B 190      18.568  10.091   8.094  1.00 25.00           C  
ATOM   3352  C   ASN B 190      17.861  11.453   7.887  1.00 26.00           C  
ATOM   3353  O   ASN B 190      17.221  11.710   6.862  1.00 34.00           O  
ATOM   3354  CB  ASN B 190      17.637   9.031   8.716  1.00  1.00           C  
ATOM   3355  CG  ASN B 190      17.135   9.374  10.109  1.00 14.00           C  
ATOM   3356  OD1 ASN B 190      16.362  10.303  10.303  1.00 19.00           O  
ATOM   3357  ND2 ASN B 190      17.606   8.687  11.122  1.00 11.00           N  
ATOM   3358  HN  ASN B 190      19.901   9.595   9.713  1.00  0.00           H  
ATOM   3359  HA  ASN B 190      18.863   9.742   7.104  1.00 60.00           H  
ATOM   3360  HB2 ASN B 190      16.768   8.890   8.073  1.00  0.00           H  
ATOM   3361  N   GLY B 191      18.017  12.362   8.856  1.00 13.00           N  
ATOM   3362  CA  GLY B 191      17.492  13.724   8.830  1.00  7.00           C  
ATOM   3363  C   GLY B 191      15.964  13.801   8.772  1.00 19.00           C  
ATOM   3364  O   GLY B 191      15.441  14.836   8.364  1.00  0.00           O  
ATOM   3365  HN  GLY B 191      18.564  12.073   9.654  1.00 10.00           H  
ATOM   3366  HA2 GLY B 191      17.924  14.257   7.984  1.00  6.00           H  
ATOM   3367  N   ILE B 192      15.261  12.725   9.124  1.00 21.00           N  
ATOM   3368  CA  ILE B 192      13.804  12.678   9.207  1.00  0.00           C  
ATOM   3369  C   ILE B 192      13.406  13.316  10.534  1.00 21.00           C  
ATOM   3370  O   ILE B 192      13.851  12.890  11.604  1.00 19.00           O  
ATOM   3371  CB  ILE B 192      13.278  11.229   9.098  1.00  0.00           C  
ATOM   3372  CG1 ILE B 192      13.799  10.511   7.830  1.00  0.00           C  
ATOM   3373  CD1 ILE B 192      13.574   8.995   7.837  1.00  1.00           C  
ATOM   3374  CG2 ILE B 192      11.739  11.270   9.116  1.00  0.00           C  
ATOM   3375  HN  ILE B 192      15.759  11.908   9.447  1.00  0.00           H  
ATOM   3376  HA  ILE B 192      13.381  13.261   8.389  1.00  0.00           H  
ATOM   3377  HB  ILE B 192      13.620  10.667   9.968  1.00  0.00           H  
ATOM   3378  N   ASP B 193      12.579  14.353  10.477  1.00  0.00           N  
ATOM   3379  CA  ASP B 193      12.151  15.084  11.664  1.00  0.00           C  
ATOM   3380  C   ASP B 193      10.771  14.642  12.160  1.00  0.00           C  
ATOM   3381  O   ASP B 193      10.487  14.801  13.350  1.00  0.00           O  
ATOM   3382  CB  ASP B 193      12.165  16.581  11.363  1.00  0.00           C  
ATOM   3383  CG  ASP B 193      13.576  17.151  11.241  1.00 19.00           C  
ATOM   3384  OD1 ASP B 193      14.230  17.268  12.302  1.00  7.00           O  
ATOM   3385  OD2 ASP B 193      13.995  17.560  10.134  1.00  0.00           O  
ATOM   3386  HN  ASP B 193      12.244  14.667   9.578  1.00  0.00           H  
ATOM   3387  HA  ASP B 193      12.854  14.910  12.478  1.00  0.00           H  
ATOM   3388  HB2 ASP B 193      11.676  17.087  12.197  1.00  0.00           H  
ATOM   3389  N   ALA B 194       9.931  14.099  11.280  1.00  0.00           N  
ATOM   3390  CA  ALA B 194       8.558  13.684  11.548  1.00  0.00           C  
ATOM   3391  C   ALA B 194       8.058  12.712  10.465  1.00  0.00           C  
ATOM   3392  O   ALA B 194       8.657  12.629   9.392  1.00  0.00           O  
ATOM   3393  CB  ALA B 194       7.700  14.950  11.551  1.00  0.00           C  
ATOM   3394  HN  ALA B 194      10.241  14.008  10.323  1.00  0.00           H  
ATOM   3395  HA  ALA B 194       8.492  13.192  12.519  1.00  0.00           H  
ATOM   3396  HB1 ALA B 194       6.648  14.679  11.641  1.00  0.00           H  
ATOM   3397  HB2 ALA B 194       7.847  15.484  10.612  1.00  0.00           H  
ATOM   3398  HB3 ALA B 194       7.985  15.603  12.376  1.00  0.00           H  
ATOM   3399  N   PHE B 195       6.940  12.028  10.722  1.00  0.00           N  
ATOM   3400  CA  PHE B 195       6.319  11.110   9.763  1.00  0.00           C  
ATOM   3401  C   PHE B 195       4.848  11.423   9.502  1.00  0.00           C  
ATOM   3402  O   PHE B 195       4.069  11.629  10.434  1.00  0.00           O  
ATOM   3403  CB  PHE B 195       6.449   9.667  10.252  1.00  1.00           C  
ATOM   3404  CG  PHE B 195       7.847   9.107  10.152  1.00  0.00           C  
ATOM   3405  CD1 PHE B 195       8.266   8.444   8.983  1.00  1.00           C  
ATOM   3406  CD2 PHE B 195       8.731   9.253  11.232  1.00  0.00           C  
ATOM   3407  CE1 PHE B 195       9.564   7.908   8.904  1.00  1.00           C  
ATOM   3408  CE2 PHE B 195      10.027   8.728  11.145  1.00  0.00           C  
ATOM   3409  CZ  PHE B 195      10.444   8.041   9.992  1.00  0.00           C  
ATOM   3410  HN  PHE B 195       6.498  12.136  11.624  1.00  0.00           H  
ATOM   3411  HA  PHE B 195       6.840  11.176   8.808  1.00  0.00           H  
ATOM   3412  HB2 PHE B 195       5.787   9.032   9.663  1.00  1.00           H  
ATOM   3413  HD1 PHE B 195       7.594   8.351   8.143  1.00  0.00           H  
ATOM   3414  HD2 PHE B 195       8.413   9.768  12.126  1.00  0.00           H  
ATOM   3415  HE1 PHE B 195       9.884   7.398   8.008  1.00  0.00           H  
ATOM   3416  HE2 PHE B 195      10.697   8.858  11.983  1.00  0.00           H  
ATOM   3417  HZ  PHE B 195      11.441   7.631   9.931  1.00  0.00           H  
ATOM   3418  N   LEU B 196       4.463  11.345   8.231  1.00  0.00           N  
ATOM   3419  CA  LEU B 196       3.081  11.215   7.796  1.00  0.00           C  
ATOM   3420  C   LEU B 196       2.846   9.751   7.402  1.00  0.00           C  
ATOM   3421  O   LEU B 196       3.373   9.255   6.403  1.00  0.00           O  
ATOM   3422  CB  LEU B 196       2.815  12.211   6.657  1.00  0.00           C  
ATOM   3423  CG  LEU B 196       1.321  12.503   6.456  1.00  0.00           C  
ATOM   3424  CD1 LEU B 196       0.774  13.391   7.580  1.00  0.00           C  
ATOM   3425  CD2 LEU B 196       1.129  13.241   5.135  1.00  0.00           C  
ATOM   3426  HN  LEU B 196       5.170  11.146   7.538  1.00  0.00           H  
ATOM   3427  HA  LEU B 196       2.424  11.459   8.630  1.00  0.00           H  
ATOM   3428  HB2 LEU B 196       3.325  13.150   6.867  1.00  0.00           H  
ATOM   3429  HG  LEU B 196       0.758  11.570   6.423  1.00  0.00           H  
ATOM   3430  N   ALA B 197       2.119   9.030   8.249  1.00  0.00           N  
ATOM   3431  CA  ALA B 197       1.942   7.592   8.128  1.00  1.00           C  
ATOM   3432  C   ALA B 197       0.757   7.226   7.214  1.00  0.00           C  
ATOM   3433  O   ALA B 197      -0.259   7.928   7.199  1.00  0.00           O  
ATOM   3434  CB  ALA B 197       1.813   6.993   9.527  1.00  1.00           C  
ATOM   3435  HN  ALA B 197       1.647   9.511   9.001  1.00  0.00           H  
ATOM   3436  HA  ALA B 197       2.855   7.192   7.687  1.00  0.00           H  
ATOM   3437  HB1 ALA B 197       2.750   7.152  10.061  1.00  0.00           H  
ATOM   3438  HB2 ALA B 197       1.004   7.486  10.064  1.00  0.00           H  
ATOM   3439  HB3 ALA B 197       1.612   5.923   9.472  1.00  0.00           H  
ATOM   3440  N   PRO B 198       0.854   6.101   6.480  1.00  0.00           N  
ATOM   3441  CA  PRO B 198      -0.153   5.666   5.513  1.00  0.00           C  
ATOM   3442  C   PRO B 198      -1.501   5.342   6.165  1.00  0.00           C  
ATOM   3443  O   PRO B 198      -1.568   4.498   7.058  1.00  0.00           O  
ATOM   3444  CB  PRO B 198       0.437   4.404   4.861  1.00 48.00           C  
ATOM   3445  CG  PRO B 198       1.429   3.882   5.897  1.00  3.00           C  
ATOM   3446  CD  PRO B 198       1.961   5.156   6.522  1.00  1.00           C  
ATOM   3447  HA  PRO B 198      -0.300   6.441   4.760  1.00  0.00           H  
ATOM   3448  HB2 PRO B 198      -0.325   3.662   4.624  1.00 60.00           H  
ATOM   3449  HG2 PRO B 198       0.914   3.317   6.674  1.00  0.00           H  
ATOM   3450  HD2 PRO B 198       2.784   5.544   5.922  1.00  0.00           H  
ATOM   3451  N   GLY B 199      -2.596   5.900   5.645  1.00  0.00           N  
ATOM   3452  CA  GLY B 199      -3.949   5.608   6.130  1.00  0.00           C  
ATOM   3453  C   GLY B 199      -4.331   4.124   6.023  1.00  0.00           C  
ATOM   3454  O   GLY B 199      -4.658   3.490   7.022  1.00  0.00           O  
ATOM   3455  HN  GLY B 199      -2.486   6.664   4.993  1.00  0.00           H  
ATOM   3456  HA2 GLY B 199      -4.030   5.913   7.173  1.00  0.00           H  
ATOM   3457  N   HIS B 200      -4.243   3.526   4.831  1.00 60.00           N  
ATOM   3458  CA  HIS B 200      -4.766   2.166   4.607  1.00  0.00           C  
ATOM   3459  C   HIS B 200      -3.934   1.036   5.223  1.00  0.00           C  
ATOM   3460  O   HIS B 200      -4.499   0.005   5.576  1.00  0.00           O  
ATOM   3461  CB  HIS B 200      -4.955   1.911   3.111  1.00 33.00           C  
ATOM   3462  CG  HIS B 200      -5.969   2.804   2.455  1.00 60.00           C  
ATOM   3463  ND1 HIS B 200      -5.969   3.171   1.131  1.00 24.00           N  
ATOM   3464  CD2 HIS B 200      -7.060   3.388   3.041  1.00  0.00           C  
ATOM   3465  CE1 HIS B 200      -7.021   3.987   0.931  1.00 39.00           C  
ATOM   3466  NE2 HIS B 200      -7.711   4.137   2.065  1.00  0.00           N  
ATOM   3467  HN  HIS B 200      -3.996   4.089   4.029  1.00  0.00           H  
ATOM   3468  HA  HIS B 200      -5.744   2.097   5.083  1.00  0.00           H  
ATOM   3469  HB2 HIS B 200      -5.308   0.888   2.981  1.00  0.00           H  
ATOM   3470  HE1 HIS B 200      -7.268   4.492   0.009  1.00 48.00           H  
ATOM   3471  HD1 HIS B 200      -5.256   2.938   0.454  1.00 12.00           H  
ATOM   3472  HD2 HIS B 200      -7.373   3.293   4.071  1.00  0.00           H  
ATOM   3473  N   VAL B 201      -2.619   1.213   5.387  1.00 60.00           N  
ATOM   3474  CA  VAL B 201      -1.814   0.250   6.161  1.00  0.00           C  
ATOM   3475  C   VAL B 201      -2.214   0.332   7.635  1.00  0.00           C  
ATOM   3476  O   VAL B 201      -2.473  -0.693   8.261  1.00  0.00           O  
ATOM   3477  CB  VAL B 201      -0.306   0.493   5.974  1.00  0.00           C  
ATOM   3478  CG1 VAL B 201       0.539  -0.315   6.961  1.00  0.00           C  
ATOM   3479  CG2 VAL B 201       0.155   0.157   4.552  1.00 53.00           C  
ATOM   3480  HN  VAL B 201      -2.202   2.088   5.104  1.00  0.00           H  
ATOM   3481  HA  VAL B 201      -2.036  -0.762   5.825  1.00  0.00           H  
ATOM   3482  HB  VAL B 201      -0.113   1.552   6.148  1.00  0.00           H  
ATOM   3483  N   SER B 202      -2.362   1.551   8.168  1.00  0.00           N  
ATOM   3484  CA  SER B 202      -2.764   1.786   9.563  1.00  0.00           C  
ATOM   3485  C   SER B 202      -4.171   1.272   9.872  1.00  0.00           C  
ATOM   3486  O   SER B 202      -4.414   0.786  10.967  1.00  0.00           O  
ATOM   3487  CB  SER B 202      -2.693   3.274   9.903  1.00  0.00           C  
ATOM   3488  OG  SER B 202      -1.429   3.801   9.557  1.00  0.00           O  
ATOM   3489  HN  SER B 202      -2.156   2.361   7.601  1.00  0.00           H  
ATOM   3490  HA  SER B 202      -2.072   1.264  10.224  1.00  0.00           H  
ATOM   3491  HB2 SER B 202      -2.851   3.399  10.974  1.00  0.00           H  
ATOM   3492  HG  SER B 202      -1.490   4.146   8.664  1.00  0.00           H  
ATOM   3493  N   MET B 203      -5.094   1.297   8.906  1.00  0.00           N  
ATOM   3494  CA  MET B 203      -6.413   0.657   9.032  1.00  0.00           C  
ATOM   3495  C   MET B 203      -6.299  -0.843   9.355  1.00  0.00           C  
ATOM   3496  O   MET B 203      -7.160  -1.386  10.042  1.00 60.00           O  
ATOM   3497  CB  MET B 203      -7.168   0.876   7.715  1.00  0.00           C  
ATOM   3498  CG  MET B 203      -8.529   0.175   7.618  1.00 60.00           C  
ATOM   3499  SD  MET B 203      -9.237   0.211   5.947  1.00  0.00           S  
ATOM   3500  CE  MET B 203      -8.000  -0.749   5.033  1.00  4.00           C  
ATOM   3501  HN  MET B 203      -4.876   1.794   8.054  1.00  0.00           H  
ATOM   3502  HA  MET B 203      -6.969   1.128   9.843  1.00  0.00           H  
ATOM   3503  HB2 MET B 203      -7.317   1.944   7.556  1.00  0.00           H  
ATOM   3504  HG2 MET B 203      -8.435  -0.871   7.906  1.00  1.00           H  
ATOM   3505  HE1 MET B 203      -8.373  -0.969   4.033  1.00  3.00           H  
ATOM   3506  HE2 MET B 203      -7.082  -0.170   4.930  1.00  0.00           H  
ATOM   3507  HE3 MET B 203      -7.782  -1.675   5.564  1.00  1.00           H  
ATOM   3508  N   VAL B 204      -5.239  -1.516   8.892  1.00  0.00           N  
ATOM   3509  CA  VAL B 204      -4.981  -2.927   9.199  1.00  0.00           C  
ATOM   3510  C   VAL B 204      -4.207  -3.079  10.504  1.00  0.00           C  
ATOM   3511  O   VAL B 204      -4.687  -3.770  11.398  1.00  0.00           O  
ATOM   3512  CB  VAL B 204      -4.286  -3.652   8.030  1.00  0.00           C  
ATOM   3513  CG1 VAL B 204      -3.976  -5.109   8.401  1.00 47.00           C  
ATOM   3514  CG2 VAL B 204      -5.200  -3.636   6.796  1.00  1.00           C  
ATOM   3515  HN  VAL B 204      -4.545  -1.014   8.357  1.00  0.00           H  
ATOM   3516  HA  VAL B 204      -5.937  -3.427   9.354  1.00  0.00           H  
ATOM   3517  HB  VAL B 204      -3.350  -3.153   7.780  1.00  0.00           H  
ATOM   3518  N   ILE B 205      -3.039  -2.442  10.635  1.00  0.00           N  
ATOM   3519  CA  ILE B 205      -2.108  -2.686  11.758  1.00  8.00           C  
ATOM   3520  C   ILE B 205      -2.391  -1.851  13.015  1.00  0.00           C  
ATOM   3521  O   ILE B 205      -1.795  -2.098  14.060  1.00  9.00           O  
ATOM   3522  CB  ILE B 205      -0.636  -2.541  11.311  1.00  7.00           C  
ATOM   3523  CG1 ILE B 205      -0.243  -1.081  10.993  1.00  0.00           C  
ATOM   3524  CD1 ILE B 205       1.237  -0.895  10.641  1.00  0.00           C  
ATOM   3525  CG2 ILE B 205      -0.350  -3.475  10.125  1.00 14.00           C  
ATOM   3526  HN  ILE B 205      -2.721  -1.864   9.870  1.00  0.00           H  
ATOM   3527  HA  ILE B 205      -2.233  -3.722  12.073  1.00  0.00           H  
ATOM   3528  HB  ILE B 205      -0.012  -2.874  12.141  1.00  6.00           H  
ATOM   3529  N   GLY B 206      -3.283  -0.867  12.920  1.00  0.00           N  
ATOM   3530  CA  GLY B 206      -3.556   0.097  13.980  1.00 31.00           C  
ATOM   3531  C   GLY B 206      -2.509   1.204  14.079  1.00  0.00           C  
ATOM   3532  O   GLY B 206      -1.544   1.275  13.316  1.00  0.00           O  
ATOM   3533  HN  GLY B 206      -3.702  -0.678  12.021  1.00  0.00           H  
ATOM   3534  HA2 GLY B 206      -4.523   0.566  13.798  1.00  0.00           H  
ATOM   3535  N   THR B 207      -2.710   2.100  15.039  1.00  0.00           N  
ATOM   3536  CA  THR B 207      -1.781   3.198  15.335  1.00  0.00           C  
ATOM   3537  C   THR B 207      -0.705   2.782  16.332  1.00 29.00           C  
ATOM   3538  O   THR B 207       0.407   3.303  16.291  1.00  0.00           O  
ATOM   3539  CB  THR B 207      -2.531   4.427  15.861  1.00 27.00           C  
ATOM   3540  OG1 THR B 207      -3.313   4.109  16.986  1.00 16.00           O  
ATOM   3541  CG2 THR B 207      -3.488   4.989  14.811  1.00 40.00           C  
ATOM   3542  HN  THR B 207      -3.512   1.985  15.642  1.00  0.00           H  
ATOM   3543  HA  THR B 207      -1.275   3.490  14.414  1.00  0.00           H  
ATOM   3544  HB  THR B 207      -1.814   5.201  16.132  1.00  0.00           H  
ATOM   3545  HG1 THR B 207      -2.752   3.880  17.731  1.00 13.00           H  
ATOM   3546  N   ASP B 208      -1.001   1.810  17.200  1.00  0.00           N  
ATOM   3547  CA  ASP B 208      -0.083   1.368  18.255  1.00 26.00           C  
ATOM   3548  C   ASP B 208       1.228   0.783  17.716  1.00  3.00           C  
ATOM   3549  O   ASP B 208       2.275   0.889  18.361  1.00  4.00           O  
ATOM   3550  CB  ASP B 208      -0.781   0.331  19.149  1.00  6.00           C  
ATOM   3551  CG  ASP B 208      -1.784   0.951  20.122  1.00  2.00           C  
ATOM   3552  OD1 ASP B 208      -1.584   2.137  20.475  1.00  4.00           O  
ATOM   3553  OD2 ASP B 208      -2.687   0.209  20.562  1.00  2.00           O  
ATOM   3554  HN  ASP B 208      -1.938   1.434  17.200  1.00  0.00           H  
ATOM   3555  HA  ASP B 208       0.189   2.239  18.852  1.00  0.00           H  
ATOM   3556  HB2 ASP B 208      -0.026  -0.183  19.744  1.00  2.00           H  
ATOM   3557  N   ALA B 209       1.196   0.230  16.502  1.00  6.00           N  
ATOM   3558  CA  ALA B 209       2.373  -0.286  15.812  1.00  4.00           C  
ATOM   3559  C   ALA B 209       3.476   0.778  15.624  1.00  0.00           C  
ATOM   3560  O   ALA B 209       4.656   0.437  15.548  1.00  7.00           O  
ATOM   3561  CB  ALA B 209       1.901  -0.855  14.469  1.00  5.00           C  
ATOM   3562  HN  ALA B 209       0.306   0.180  16.027  1.00  0.00           H  
ATOM   3563  HA  ALA B 209       2.796  -1.096  16.405  1.00  3.00           H  
ATOM   3564  HB1 ALA B 209       1.507  -0.057  13.840  1.00  0.00           H  
ATOM   3565  HB2 ALA B 209       2.738  -1.334  13.961  1.00  0.00           H  
ATOM   3566  HB3 ALA B 209       1.120  -1.598  14.631  1.00  5.00           H  
ATOM   3567  N   TYR B 210       3.118   2.066  15.598  1.00  0.00           N  
ATOM   3568  CA  TYR B 210       4.057   3.175  15.418  1.00  0.00           C  
ATOM   3569  C   TYR B 210       4.646   3.722  16.725  1.00  0.00           C  
ATOM   3570  O   TYR B 210       5.514   4.593  16.672  1.00  0.00           O  
ATOM   3571  CB  TYR B 210       3.368   4.300  14.645  1.00  0.00           C  
ATOM   3572  CG  TYR B 210       2.784   3.882  13.312  1.00  0.00           C  
ATOM   3573  CD1 TYR B 210       3.624   3.466  12.261  1.00  0.00           C  
ATOM   3574  CD2 TYR B 210       1.390   3.897  13.136  1.00  0.00           C  
ATOM   3575  CE1 TYR B 210       3.063   3.069  11.031  1.00  1.00           C  
ATOM   3576  CE2 TYR B 210       0.827   3.489  11.916  1.00  0.00           C  
ATOM   3577  CZ  TYR B 210       1.663   3.086  10.856  1.00  0.00           C  
ATOM   3578  OH  TYR B 210       1.117   2.755   9.659  1.00  0.00           O  
ATOM   3579  HN  TYR B 210       2.138   2.292  15.690  1.00  0.00           H  
ATOM   3580  HA  TYR B 210       4.897   2.826  14.818  1.00  0.00           H  
ATOM   3581  HB2 TYR B 210       4.098   5.090  14.469  1.00  0.00           H  
ATOM   3582  HD1 TYR B 210       4.695   3.449  12.397  1.00  0.00           H  
ATOM   3583  HD2 TYR B 210       0.750   4.222  13.943  1.00  0.00           H  
ATOM   3584  HE1 TYR B 210       3.698   2.753  10.217  1.00  0.00           H  
ATOM   3585  HE2 TYR B 210      -0.247   3.479  11.799  1.00  0.00           H  
ATOM   3586  HH  TYR B 210       0.174   2.934   9.683  1.00  0.00           H  
ATOM   3587  N   ASN B 211       4.209   3.242  17.898  1.00 14.00           N  
ATOM   3588  CA  ASN B 211       4.561   3.843  19.193  1.00 12.00           C  
ATOM   3589  C   ASN B 211       6.078   3.971  19.421  1.00  0.00           C  
ATOM   3590  O   ASN B 211       6.528   4.975  19.975  1.00  8.00           O  
ATOM   3591  CB  ASN B 211       3.875   3.042  20.320  1.00  3.00           C  
ATOM   3592  CG  ASN B 211       2.402   3.398  20.489  1.00  3.00           C  
ATOM   3593  OD1 ASN B 211       1.984   4.509  20.215  1.00  7.00           O  
ATOM   3594  ND2 ASN B 211       1.590   2.491  20.982  1.00  2.00           N  
ATOM   3595  HN  ASN B 211       3.497   2.526  17.885  1.00  0.00           H  
ATOM   3596  HA  ASN B 211       4.179   4.864  19.212  1.00  0.00           H  
ATOM   3597  HB2 ASN B 211       4.362   3.271  21.268  1.00  3.00           H  
ATOM   3598  N   PHE B 212       6.869   3.018  18.914  1.00  5.00           N  
ATOM   3599  CA  PHE B 212       8.333   3.028  19.011  1.00  5.00           C  
ATOM   3600  C   PHE B 212       8.987   4.270  18.371  1.00  0.00           C  
ATOM   3601  O   PHE B 212      10.042   4.719  18.809  1.00  0.00           O  
ATOM   3602  CB  PHE B 212       8.885   1.734  18.403  1.00  4.00           C  
ATOM   3603  CG  PHE B 212       8.975   1.736  16.891  1.00  0.00           C  
ATOM   3604  CD1 PHE B 212       7.868   1.373  16.106  1.00  6.00           C  
ATOM   3605  CD2 PHE B 212      10.170   2.140  16.269  1.00  0.00           C  
ATOM   3606  CE1 PHE B 212       7.964   1.412  14.706  1.00  0.00           C  
ATOM   3607  CE2 PHE B 212      10.274   2.154  14.868  1.00  0.00           C  
ATOM   3608  CZ  PHE B 212       9.170   1.780  14.084  1.00  0.00           C  
ATOM   3609  HN  PHE B 212       6.426   2.245  18.438  1.00  9.00           H  
ATOM   3610  HA  PHE B 212       8.608   3.020  20.066  1.00  0.00           H  
ATOM   3611  HB2 PHE B 212       8.283   0.888  18.733  1.00  4.00           H  
ATOM   3612  HD1 PHE B 212       6.939   1.075  16.570  1.00  8.00           H  
ATOM   3613  HD2 PHE B 212      11.004   2.453  16.880  1.00  0.00           H  
ATOM   3614  HE1 PHE B 212       7.099   1.163  14.109  1.00  0.00           H  
ATOM   3615  HE2 PHE B 212      11.193   2.469  14.396  1.00  0.00           H  
ATOM   3616  HZ  PHE B 212       9.241   1.796  13.007  1.00  0.00           H  
ATOM   3617  N   ILE B 213       8.366   4.866  17.347  1.00  0.00           N  
ATOM   3618  CA  ILE B 213       8.890   6.052  16.649  1.00  0.00           C  
ATOM   3619  C   ILE B 213       8.862   7.270  17.581  1.00  0.00           C  
ATOM   3620  O   ILE B 213       9.808   8.062  17.630  1.00  0.00           O  
ATOM   3621  CB  ILE B 213       8.085   6.287  15.346  1.00  0.00           C  
ATOM   3622  CG1 ILE B 213       8.265   5.073  14.407  1.00  0.00           C  
ATOM   3623  CD1 ILE B 213       7.482   5.110  13.093  1.00  0.00           C  
ATOM   3624  CG2 ILE B 213       8.511   7.591  14.655  1.00  0.00           C  
ATOM   3625  HN  ILE B 213       7.476   4.494  17.047  1.00  0.00           H  
ATOM   3626  HA  ILE B 213       9.931   5.873  16.381  1.00  0.00           H  
ATOM   3627  HB  ILE B 213       7.027   6.381  15.595  1.00  0.00           H  
ATOM   3628  N   ALA B 214       7.796   7.392  18.372  1.00  1.00           N  
ATOM   3629  CA  ALA B 214       7.654   8.446  19.363  1.00  0.00           C  
ATOM   3630  C   ALA B 214       8.472   8.158  20.636  1.00  7.00           C  
ATOM   3631  O   ALA B 214       9.135   9.066  21.148  1.00  7.00           O  
ATOM   3632  CB  ALA B 214       6.161   8.621  19.654  1.00  8.00           C  
ATOM   3633  HN  ALA B 214       7.085   6.675  18.327  1.00  0.00           H  
ATOM   3634  HA  ALA B 214       8.026   9.379  18.941  1.00  0.00           H  
ATOM   3635  HB1 ALA B 214       6.028   9.370  20.436  1.00  0.00           H  
ATOM   3636  HB2 ALA B 214       5.730   7.679  19.994  1.00 12.00           H  
ATOM   3637  HB3 ALA B 214       5.647   8.948  18.750  1.00  1.00           H  
ATOM   3638  N   SER B 215       8.448   6.916  21.138  1.00  7.00           N  
ATOM   3639  CA  SER B 215       9.116   6.548  22.394  1.00  4.00           C  
ATOM   3640  C   SER B 215      10.632   6.438  22.267  1.00  3.00           C  
ATOM   3641  O   SER B 215      11.338   6.993  23.104  1.00  2.00           O  
ATOM   3642  CB  SER B 215       8.545   5.249  22.978  1.00  2.00           C  
ATOM   3643  OG  SER B 215       8.742   4.134  22.136  1.00  3.00           O  
ATOM   3644  HN  SER B 215       7.901   6.204  20.676  1.00  0.00           H  
ATOM   3645  HA  SER B 215       8.922   7.336  23.123  1.00  3.00           H  
ATOM   3646  HB2 SER B 215       9.015   5.052  23.942  1.00  2.00           H  
ATOM   3647  HG  SER B 215       9.625   3.774  22.249  1.00  0.00           H  
ATOM   3648  N   ASP B 216      11.124   5.759  21.230  1.00  0.00           N  
ATOM   3649  CA  ASP B 216      12.531   5.357  21.126  1.00  2.00           C  
ATOM   3650  C   ASP B 216      13.338   6.377  20.314  1.00  0.00           C  
ATOM   3651  O   ASP B 216      14.491   6.662  20.628  1.00  3.00           O  
ATOM   3652  CB  ASP B 216      12.665   3.953  20.495  1.00  3.00           C  
ATOM   3653  CG  ASP B 216      11.809   2.835  21.113  1.00  2.00           C  
ATOM   3654  OD1 ASP B 216      11.198   3.049  22.190  1.00  2.00           O  
ATOM   3655  OD2 ASP B 216      11.746   1.756  20.474  1.00  2.00           O  
ATOM   3656  HN  ASP B 216      10.474   5.315  20.597  1.00  0.00           H  
ATOM   3657  HA  ASP B 216      12.964   5.310  22.126  1.00  3.00           H  
ATOM   3658  HB2 ASP B 216      13.711   3.653  20.564  1.00  3.00           H  
ATOM   3659  N   PHE B 217      12.720   6.958  19.279  1.00  0.00           N  
ATOM   3660  CA  PHE B 217      13.382   7.880  18.348  1.00  6.00           C  
ATOM   3661  C   PHE B 217      12.976   9.348  18.526  1.00  5.00           C  
ATOM   3662  O   PHE B 217      13.573  10.230  17.901  1.00  7.00           O  
ATOM   3663  CB  PHE B 217      13.154   7.396  16.911  1.00 19.00           C  
ATOM   3664  CG  PHE B 217      13.802   6.058  16.625  1.00  0.00           C  
ATOM   3665  CD1 PHE B 217      15.161   6.003  16.263  1.00  4.00           C  
ATOM   3666  CD2 PHE B 217      13.061   4.866  16.740  1.00  0.00           C  
ATOM   3667  CE1 PHE B 217      15.772   4.765  15.996  1.00  3.00           C  
ATOM   3668  CE2 PHE B 217      13.678   3.629  16.482  1.00  7.00           C  
ATOM   3669  CZ  PHE B 217      15.029   3.578  16.106  1.00  5.00           C  
ATOM   3670  HN  PHE B 217      11.788   6.635  19.061  1.00  0.00           H  
ATOM   3671  HA  PHE B 217      14.457   7.848  18.527  1.00  4.00           H  
ATOM   3672  HB2 PHE B 217      12.085   7.331  16.708  1.00  0.00           H  
ATOM   3673  HD1 PHE B 217      15.740   6.911  16.175  1.00  8.00           H  
ATOM   3674  HD2 PHE B 217      12.024   4.897  17.041  1.00  0.00           H  
ATOM   3675  HE1 PHE B 217      16.809   4.724  15.698  1.00  4.00           H  
ATOM   3676  HE2 PHE B 217      13.126   2.706  16.583  1.00  0.00           H  
ATOM   3677  HZ  PHE B 217      15.500   2.626  15.914  1.00  0.00           H  
ATOM   3678  N   HIS B 218      11.979   9.632  19.371  1.00  0.00           N  
ATOM   3679  CA  HIS B 218      11.459  10.984  19.605  1.00  0.00           C  
ATOM   3680  C   HIS B 218      11.130  11.711  18.294  1.00  0.00           C  
ATOM   3681  O   HIS B 218      11.628  12.808  18.001  1.00 10.00           O  
ATOM   3682  CB  HIS B 218      12.407  11.765  20.522  1.00  4.00           C  
ATOM   3683  CG  HIS B 218      12.702  11.059  21.819  1.00  3.00           C  
ATOM   3684  ND1 HIS B 218      11.785  10.447  22.644  1.00  4.00           N  
ATOM   3685  CD2 HIS B 218      13.937  10.872  22.376  1.00  2.00           C  
ATOM   3686  CE1 HIS B 218      12.459   9.913  23.676  1.00  2.00           C  
ATOM   3687  NE2 HIS B 218      13.772  10.173  23.573  1.00  2.00           N  
ATOM   3688  HN  HIS B 218      11.563   8.864  19.878  1.00  0.00           H  
ATOM   3689  HA  HIS B 218      10.511  10.883  20.134  1.00  0.00           H  
ATOM   3690  HB2 HIS B 218      13.346  11.947  19.999  1.00  4.00           H  
ATOM   3691  HE1 HIS B 218      12.024   9.278  24.434  1.00  2.00           H  
ATOM   3692  HD1 HIS B 218      10.832  10.215  22.407  1.00  6.00           H  
ATOM   3693  HD2 HIS B 218      14.877  11.209  21.965  1.00  2.00           H  
ATOM   3694  N   ARG B 219      10.333  11.047  17.451  1.00  0.00           N  
ATOM   3695  CA  ARG B 219       9.787  11.618  16.221  1.00  0.00           C  
ATOM   3696  C   ARG B 219       8.259  11.618  16.294  1.00  0.00           C  
ATOM   3697  O   ARG B 219       7.675  10.571  16.569  1.00  0.00           O  
ATOM   3698  CB  ARG B 219      10.321  10.851  14.999  1.00  0.00           C  
ATOM   3699  CG  ARG B 219      11.843  10.956  14.817  1.00  0.00           C  
ATOM   3700  CD  ARG B 219      12.277  12.394  14.533  1.00  0.00           C  
ATOM   3701  NE  ARG B 219      13.731  12.518  14.386  1.00 43.00           N  
ATOM   3702  CZ  ARG B 219      14.599  12.844  15.323  1.00 11.00           C  
ATOM   3703  NH1 ARG B 219      14.241  13.108  16.551  1.00  3.00           N  
ATOM   3704  NH2 ARG B 219      15.865  12.910  15.023  1.00  6.00           N  
ATOM   3705  HN  ARG B 219      10.054  10.108  17.696  1.00  0.00           H  
ATOM   3706  HA  ARG B 219      10.110  12.656  16.149  1.00  0.00           H  
ATOM   3707  HB2 ARG B 219      10.074   9.795  15.113  1.00  0.00           H  
ATOM   3708  HG2 ARG B 219      12.137  10.333  13.972  1.00  0.00           H  
ATOM   3709  HD2 ARG B 219      11.815  12.691  13.591  1.00  0.00           H  
ATOM   3710  HE  ARG B 219      14.074  12.415  13.442  1.00  0.00           H  
ATOM   3711  N   PRO B 220       7.596  12.769  16.086  1.00  0.00           N  
ATOM   3712  CA  PRO B 220       6.146  12.809  15.990  1.00  0.00           C  
ATOM   3713  C   PRO B 220       5.686  12.106  14.709  1.00  0.00           C  
ATOM   3714  O   PRO B 220       6.359  12.168  13.673  1.00  0.00           O  
ATOM   3715  CB  PRO B 220       5.787  14.295  16.014  1.00  0.00           C  
ATOM   3716  CG  PRO B 220       6.987  14.959  15.356  1.00  0.00           C  
ATOM   3717  CD  PRO B 220       8.151  14.092  15.832  1.00 43.00           C  
ATOM   3718  HA  PRO B 220       5.693  12.315  16.849  1.00  0.00           H  
ATOM   3719  HB2 PRO B 220       4.856  14.511  15.490  1.00  0.00           H  
ATOM   3720  HG2 PRO B 220       7.093  15.996  15.674  1.00  0.00           H  
ATOM   3721  HD2 PRO B 220       8.917  14.053  15.057  1.00  0.00           H  
ATOM   3722  N   LEU B 221       4.532  11.451  14.787  1.00  0.00           N  
ATOM   3723  CA  LEU B 221       3.919  10.742  13.673  1.00  0.00           C  
ATOM   3724  C   LEU B 221       2.417  11.012  13.652  1.00  0.00           C  
ATOM   3725  O   LEU B 221       1.757  10.956  14.690  1.00  0.00           O  
ATOM   3726  CB  LEU B 221       4.275   9.248  13.776  1.00  1.00           C  
ATOM   3727  CG  LEU B 221       3.665   8.369  12.664  1.00  0.00           C  
ATOM   3728  CD1 LEU B 221       4.604   7.198  12.379  1.00  1.00           C  
ATOM   3729  CD2 LEU B 221       2.326   7.764  13.091  1.00  0.00           C  
ATOM   3730  HN  LEU B 221       4.028  11.451  15.663  1.00  0.00           H  
ATOM   3731  HA  LEU B 221       4.339  11.122  12.742  1.00  0.00           H  
ATOM   3732  HB2 LEU B 221       5.361   9.177  13.727  1.00  0.00           H  
ATOM   3733  HG  LEU B 221       3.533   8.949  11.750  1.00  0.00           H  
ATOM   3734  N   VAL B 222       1.873  11.267  12.464  1.00  0.00           N  
ATOM   3735  CA  VAL B 222       0.429  11.415  12.254  1.00  0.00           C  
ATOM   3736  C   VAL B 222      -0.019  10.480  11.142  1.00  0.00           C  
ATOM   3737  O   VAL B 222       0.505  10.540  10.032  1.00  0.00           O  
ATOM   3738  CB  VAL B 222       0.037  12.874  11.955  1.00  0.00           C  
ATOM   3739  CG1 VAL B 222      -1.469  12.988  11.684  1.00  0.00           C  
ATOM   3740  CG2 VAL B 222       0.344  13.800  13.137  1.00  0.00           C  
ATOM   3741  HN  VAL B 222       2.477  11.328  11.657  1.00  0.00           H  
ATOM   3742  HA  VAL B 222      -0.094  11.129  13.167  1.00  0.00           H  
ATOM   3743  HB  VAL B 222       0.588  13.227  11.083  1.00  0.00           H  
ATOM   3744  N   VAL B 223      -1.002   9.625  11.422  1.00  0.00           N  
ATOM   3745  CA  VAL B 223      -1.713   8.874  10.378  1.00  0.00           C  
ATOM   3746  C   VAL B 223      -2.679   9.815   9.668  1.00  0.00           C  
ATOM   3747  O   VAL B 223      -3.503  10.444  10.334  1.00  0.00           O  
ATOM   3748  CB  VAL B 223      -2.469   7.665  10.954  1.00  0.00           C  
ATOM   3749  CG1 VAL B 223      -3.237   6.919   9.856  1.00  0.00           C  
ATOM   3750  CG2 VAL B 223      -1.504   6.668  11.606  1.00  0.00           C  
ATOM   3751  HN  VAL B 223      -1.366   9.610  12.364  1.00  0.00           H  
ATOM   3752  HA  VAL B 223      -0.995   8.507   9.645  1.00  0.00           H  
ATOM   3753  HB  VAL B 223      -3.180   8.003  11.708  1.00  0.00           H  
ATOM   3754  N   ALA B 224      -2.601   9.883   8.339  1.00  0.00           N  
ATOM   3755  CA  ALA B 224      -3.416  10.779   7.520  1.00  0.00           C  
ATOM   3756  C   ALA B 224      -4.177  10.047   6.408  1.00  0.00           C  
ATOM   3757  O   ALA B 224      -3.746   9.001   5.908  1.00  0.00           O  
ATOM   3758  CB  ALA B 224      -2.523  11.892   6.962  1.00  0.00           C  
ATOM   3759  HN  ALA B 224      -1.914   9.316   7.864  1.00  0.00           H  
ATOM   3760  HA  ALA B 224      -4.168  11.258   8.148  1.00  0.00           H  
ATOM   3761  HB1 ALA B 224      -1.685  11.462   6.413  1.00  0.00           H  
ATOM   3762  HB2 ALA B 224      -3.097  12.529   6.289  1.00  0.00           H  
ATOM   3763  HB3 ALA B 224      -2.152  12.501   7.787  1.00  0.00           H  
ATOM   3764  N   GLY B 225      -5.310  10.636   6.019  1.00  0.00           N  
ATOM   3765  CA  GLY B 225      -6.061  10.263   4.822  1.00  0.00           C  
ATOM   3766  C   GLY B 225      -5.374  10.719   3.532  1.00  0.00           C  
ATOM   3767  O   GLY B 225      -4.176  10.995   3.519  1.00  0.00           O  
ATOM   3768  HN  GLY B 225      -5.602  11.469   6.510  1.00  0.00           H  
ATOM   3769  HA2 GLY B 225      -7.055  10.707   4.872  1.00  0.00           H  
ATOM   3770  N   PHE B 226      -6.124  10.761   2.434  1.00  0.00           N  
ATOM   3771  CA  PHE B 226      -5.583  11.001   1.087  1.00  0.00           C  
ATOM   3772  C   PHE B 226      -6.031  12.335   0.486  1.00  0.00           C  
ATOM   3773  O   PHE B 226      -5.464  12.776  -0.513  1.00  1.00           O  
ATOM   3774  CB  PHE B 226      -5.962   9.828   0.171  1.00  3.00           C  
ATOM   3775  CG  PHE B 226      -5.340   8.509   0.588  1.00 56.00           C  
ATOM   3776  CD1 PHE B 226      -4.121   8.093   0.021  1.00 49.00           C  
ATOM   3777  CD2 PHE B 226      -5.960   7.712   1.568  1.00  7.00           C  
ATOM   3778  CE1 PHE B 226      -3.526   6.889   0.436  1.00 21.00           C  
ATOM   3779  CE2 PHE B 226      -5.351   6.523   2.001  1.00  0.00           C  
ATOM   3780  CZ  PHE B 226      -4.137   6.105   1.429  1.00 18.00           C  
ATOM   3781  HN  PHE B 226      -7.119  10.623   2.533  1.00  1.00           H  
ATOM   3782  HA  PHE B 226      -4.495  11.047   1.129  1.00  0.00           H  
ATOM   3783  HB2 PHE B 226      -7.047   9.723   0.149  1.00  1.00           H  
ATOM   3784  HD1 PHE B 226      -3.644   8.702  -0.733  1.00  0.00           H  
ATOM   3785  HD2 PHE B 226      -6.902   8.018   2.001  1.00  1.00           H  
ATOM   3786  HE1 PHE B 226      -2.588   6.577  -0.000  1.00  0.00           H  
ATOM   3787  HE2 PHE B 226      -5.831   5.933   2.768  1.00  0.00           H  
ATOM   3788  HZ  PHE B 226      -3.671   5.185   1.751  1.00 31.00           H  
ATOM   3789  N   GLU B 227      -7.033  12.989   1.077  1.00  0.00           N  
ATOM   3790  CA  GLU B 227      -7.493  14.283   0.587  1.00  0.00           C  
ATOM   3791  C   GLU B 227      -6.456  15.380   0.874  1.00  0.00           C  
ATOM   3792  O   GLU B 227      -5.755  15.318   1.888  1.00  0.00           O  
ATOM   3793  CB  GLU B 227      -8.837  14.673   1.217  1.00 33.00           C  
ATOM   3794  CG  GLU B 227      -9.924  13.613   1.026  1.00  1.00           C  
ATOM   3795  CD  GLU B 227     -11.311  14.230   1.227  1.00 40.00           C  
ATOM   3796  OE1 GLU B 227     -11.973  14.589   0.227  1.00 32.00           O  
ATOM   3797  OE2 GLU B 227     -11.669  14.409   2.411  1.00 17.00           O  
ATOM   3798  HN  GLU B 227      -7.432  12.643   1.938  1.00  0.00           H  
ATOM   3799  HA  GLU B 227      -7.639  14.197  -0.490  1.00  0.00           H  
ATOM   3800  HB2 GLU B 227      -8.703  14.864   2.282  1.00  0.00           H  
ATOM   3801  HG2 GLU B 227      -9.821  13.179   0.031  1.00  0.00           H  
ATOM   3802  N   PRO B 228      -6.405  16.456   0.067  1.00  0.00           N  
ATOM   3803  CA  PRO B 228      -5.602  17.639   0.376  1.00  0.00           C  
ATOM   3804  C   PRO B 228      -5.786  18.157   1.806  1.00  0.00           C  
ATOM   3805  O   PRO B 228      -4.811  18.498   2.475  1.00  0.00           O  
ATOM   3806  CB  PRO B 228      -6.050  18.683  -0.653  1.00  2.00           C  
ATOM   3807  CG  PRO B 228      -6.374  17.820  -1.868  1.00  2.00           C  
ATOM   3808  CD  PRO B 228      -7.028  16.592  -1.243  1.00  3.00           C  
ATOM   3809  HA  PRO B 228      -4.550  17.395   0.225  1.00  0.00           H  
ATOM   3810  HB2 PRO B 228      -5.271  19.415  -0.867  1.00  0.00           H  
ATOM   3811  HG2 PRO B 228      -5.440  17.533  -2.351  1.00  0.00           H  
ATOM   3812  HD2 PRO B 228      -6.843  15.718  -1.867  1.00  0.00           H  
ATOM   3813  N   LEU B 229      -7.030  18.168   2.297  1.00  0.00           N  
ATOM   3814  CA  LEU B 229      -7.346  18.557   3.671  1.00  0.00           C  
ATOM   3815  C   LEU B 229      -6.761  17.591   4.700  1.00 33.00           C  
ATOM   3816  O   LEU B 229      -6.250  18.051   5.715  1.00  0.00           O  
ATOM   3817  CB  LEU B 229      -8.871  18.653   3.844  1.00 18.00           C  
ATOM   3818  CG  LEU B 229      -9.465  19.959   3.301  1.00 10.00           C  
ATOM   3819  CD1 LEU B 229     -10.984  19.846   3.247  1.00 24.00           C  
ATOM   3820  CD2 LEU B 229      -9.116  21.158   4.189  1.00 11.00           C  
ATOM   3821  HN  LEU B 229      -7.777  17.822   1.712  1.00 12.00           H  
ATOM   3822  HA  LEU B 229      -6.887  19.525   3.873  1.00  0.00           H  
ATOM   3823  HB2 LEU B 229      -9.337  17.801   3.349  1.00  0.00           H  
ATOM   3824  HG  LEU B 229      -9.094  20.138   2.291  1.00  0.00           H  
ATOM   3825  N   ASP B 230      -6.789  16.284   4.441  1.00  0.00           N  
ATOM   3826  CA  ASP B 230      -6.230  15.292   5.358  1.00  0.00           C  
ATOM   3827  C   ASP B 230      -4.727  15.451   5.523  1.00  0.00           C  
ATOM   3828  O   ASP B 230      -4.208  15.488   6.639  1.00  0.00           O  
ATOM   3829  CB  ASP B 230      -6.483  13.871   4.850  1.00  0.00           C  
ATOM   3830  CG  ASP B 230      -7.941  13.474   4.858  1.00  0.00           C  
ATOM   3831  OD1 ASP B 230      -8.677  13.907   5.772  1.00 22.00           O  
ATOM   3832  OD2 ASP B 230      -8.315  12.630   4.017  1.00  0.00           O  
ATOM   3833  HN  ASP B 230      -7.139  15.964   3.549  1.00  0.00           H  
ATOM   3834  HA  ASP B 230      -6.684  15.428   6.340  1.00  0.00           H  
ATOM   3835  HB2 ASP B 230      -5.945  13.180   5.499  1.00  0.00           H  
ATOM   3836  N   LEU B 231      -4.037  15.575   4.390  1.00  0.00           N  
ATOM   3837  CA  LEU B 231      -2.589  15.716   4.333  1.00  0.00           C  
ATOM   3838  C   LEU B 231      -2.150  17.005   5.031  1.00  1.00           C  
ATOM   3839  O   LEU B 231      -1.273  16.974   5.893  1.00  0.00           O  
ATOM   3840  CB  LEU B 231      -2.156  15.683   2.858  1.00  1.00           C  
ATOM   3841  CG  LEU B 231      -2.429  14.337   2.160  1.00  0.00           C  
ATOM   3842  CD1 LEU B 231      -2.181  14.471   0.662  1.00  0.00           C  
ATOM   3843  CD2 LEU B 231      -1.530  13.223   2.688  1.00  0.00           C  
ATOM   3844  HN  LEU B 231      -4.553  15.526   3.524  1.00  0.00           H  
ATOM   3845  HA  LEU B 231      -2.127  14.887   4.869  1.00  0.00           H  
ATOM   3846  HB2 LEU B 231      -2.693  16.467   2.324  1.00  0.00           H  
ATOM   3847  HG  LEU B 231      -3.468  14.039   2.303  1.00  0.00           H  
ATOM   3848  N   LEU B 232      -2.798  18.132   4.720  1.00  0.00           N  
ATOM   3849  CA  LEU B 232      -2.493  19.418   5.345  1.00  0.00           C  
ATOM   3850  C   LEU B 232      -2.833  19.437   6.841  1.00  0.00           C  
ATOM   3851  O   LEU B 232      -2.056  19.981   7.624  1.00  0.00           O  
ATOM   3852  CB  LEU B 232      -3.240  20.532   4.601  1.00  1.00           C  
ATOM   3853  CG  LEU B 232      -2.697  20.864   3.202  1.00  0.00           C  
ATOM   3854  CD1 LEU B 232      -3.663  21.836   2.526  1.00  0.00           C  
ATOM   3855  CD2 LEU B 232      -1.316  21.524   3.255  1.00  1.00           C  
ATOM   3856  HN  LEU B 232      -3.526  18.091   4.021  1.00  0.00           H  
ATOM   3857  HA  LEU B 232      -1.420  19.596   5.274  1.00  0.00           H  
ATOM   3858  HB2 LEU B 232      -3.197  21.440   5.202  1.00  0.00           H  
ATOM   3859  HG  LEU B 232      -2.627  19.959   2.598  1.00  0.00           H  
ATOM   3860  N   GLN B 233      -3.940  18.819   7.267  1.00  0.00           N  
ATOM   3861  CA  GLN B 233      -4.267  18.694   8.692  1.00 14.00           C  
ATOM   3862  C   GLN B 233      -3.219  17.846   9.413  1.00  0.00           C  
ATOM   3863  O   GLN B 233      -2.781  18.216  10.501  1.00 17.00           O  
ATOM   3864  CB  GLN B 233      -5.657  18.071   8.887  1.00 10.00           C  
ATOM   3865  CG  GLN B 233      -6.799  19.067   8.643  1.00  5.00           C  
ATOM   3866  CD  GLN B 233      -8.175  18.416   8.716  1.00  5.00           C  
ATOM   3867  OE1 GLN B 233      -8.345  17.251   9.048  1.00  4.00           O  
ATOM   3868  NE2 GLN B 233      -9.225  19.154   8.428  1.00  3.00           N  
ATOM   3869  HN  GLN B 233      -4.556  18.388   6.593  1.00  0.00           H  
ATOM   3870  HA  GLN B 233      -4.255  19.681   9.154  1.00  0.00           H  
ATOM   3871  HB2 GLN B 233      -5.741  17.716   9.914  1.00  7.00           H  
ATOM   3872  HG2 GLN B 233      -6.747  19.867   9.381  1.00  6.00           H  
ATOM   3873  N   GLY B 234      -2.761  16.757   8.789  1.00  0.00           N  
ATOM   3874  CA  GLY B 234      -1.674  15.941   9.316  1.00  0.00           C  
ATOM   3875  C   GLY B 234      -0.371  16.729   9.476  1.00  0.00           C  
ATOM   3876  O   GLY B 234       0.272  16.645  10.521  1.00  0.00           O  
ATOM   3877  HN  GLY B 234      -3.183  16.483   7.913  1.00  0.00           H  
ATOM   3878  HA2 GLY B 234      -1.969  15.564  10.295  1.00  0.00           H  
ATOM   3879  N   VAL B 235      -0.014  17.568   8.497  1.00  0.00           N  
ATOM   3880  CA  VAL B 235       1.143  18.474   8.601  1.00  0.00           C  
ATOM   3881  C   VAL B 235       0.966  19.484   9.738  1.00  0.00           C  
ATOM   3882  O   VAL B 235       1.895  19.664  10.524  1.00  0.00           O  
ATOM   3883  CB  VAL B 235       1.424  19.191   7.267  1.00  0.00           C  
ATOM   3884  CG1 VAL B 235       2.527  20.248   7.394  1.00  0.00           C  
ATOM   3885  CG2 VAL B 235       1.901  18.197   6.205  1.00  0.00           C  
ATOM   3886  HN  VAL B 235      -0.562  17.569   7.648  1.00  0.00           H  
ATOM   3887  HA  VAL B 235       2.022  17.880   8.849  1.00  0.00           H  
ATOM   3888  HB  VAL B 235       0.516  19.679   6.912  1.00  0.00           H  
ATOM   3889  N   VAL B 236      -0.209  20.110   9.877  1.00  0.00           N  
ATOM   3890  CA  VAL B 236      -0.492  21.039  10.988  1.00  1.00           C  
ATOM   3891  C   VAL B 236      -0.325  20.340  12.337  1.00  0.00           C  
ATOM   3892  O   VAL B 236       0.356  20.869  13.211  1.00  0.00           O  
ATOM   3893  CB  VAL B 236      -1.891  21.675  10.850  1.00 17.00           C  
ATOM   3894  CG1 VAL B 236      -2.336  22.429  12.111  1.00  6.00           C  
ATOM   3895  CG2 VAL B 236      -1.895  22.687   9.698  1.00  0.00           C  
ATOM   3896  HN  VAL B 236      -0.933  19.931   9.196  1.00  0.00           H  
ATOM   3897  HA  VAL B 236       0.245  21.843  10.966  1.00  0.00           H  
ATOM   3898  HB  VAL B 236      -2.625  20.898  10.639  1.00  0.00           H  
ATOM   3899  N   MET B 237      -0.855  19.126  12.499  1.00  0.00           N  
ATOM   3900  CA  MET B 237      -0.693  18.340  13.728  1.00 11.00           C  
ATOM   3901  C   MET B 237       0.786  18.060  14.047  1.00  0.00           C  
ATOM   3902  O   MET B 237       1.215  18.223  15.189  1.00 19.00           O  
ATOM   3903  CB  MET B 237      -1.484  17.031  13.603  1.00  0.00           C  
ATOM   3904  CG  MET B 237      -2.999  17.260  13.654  1.00  5.00           C  
ATOM   3905  SD  MET B 237      -4.002  15.805  13.244  1.00  5.00           S  
ATOM   3906  CE  MET B 237      -3.549  14.709  14.609  1.00  6.00           C  
ATOM   3907  HN  MET B 237      -1.398  18.733  11.742  1.00  0.00           H  
ATOM   3908  HA  MET B 237      -1.094  18.907  14.568  1.00  7.00           H  
ATOM   3909  HB2 MET B 237      -1.235  16.544  12.660  1.00  0.00           H  
ATOM   3910  HG2 MET B 237      -3.264  18.052  12.954  1.00 14.00           H  
ATOM   3911  HE1 MET B 237      -3.737  15.206  15.560  1.00  4.00           H  
ATOM   3912  HE2 MET B 237      -4.138  13.794  14.548  1.00  0.00           H  
ATOM   3913  HE3 MET B 237      -2.490  14.461  14.541  1.00  0.00           H  
ATOM   3914  N   LEU B 238       1.602  17.719  13.043  1.00  0.00           N  
ATOM   3915  CA  LEU B 238       3.049  17.535  13.219  1.00  0.00           C  
ATOM   3916  C   LEU B 238       3.768  18.836  13.610  1.00  0.00           C  
ATOM   3917  O   LEU B 238       4.657  18.811  14.465  1.00  0.00           O  
ATOM   3918  CB  LEU B 238       3.658  16.965  11.926  1.00  1.00           C  
ATOM   3919  CG  LEU B 238       3.250  15.516  11.618  1.00  0.00           C  
ATOM   3920  CD1 LEU B 238       3.758  15.134  10.231  1.00  0.00           C  
ATOM   3921  CD2 LEU B 238       3.812  14.542  12.657  1.00  0.00           C  
ATOM   3922  HN  LEU B 238       1.203  17.596  12.124  1.00  0.00           H  
ATOM   3923  HA  LEU B 238       3.215  16.836  14.039  1.00  0.00           H  
ATOM   3924  HB2 LEU B 238       3.363  17.600  11.091  1.00  0.00           H  
ATOM   3925  HG  LEU B 238       2.164  15.424  11.614  1.00  0.00           H  
ATOM   3926  N   VAL B 239       3.381  19.967  13.014  1.00  0.00           N  
ATOM   3927  CA  VAL B 239       3.912  21.293  13.360  1.00  0.00           C  
ATOM   3928  C   VAL B 239       3.567  21.654  14.804  1.00  0.00           C  
ATOM   3929  O   VAL B 239       4.464  22.047  15.549  1.00  0.00           O  
ATOM   3930  CB  VAL B 239       3.431  22.360  12.354  1.00  0.00           C  
ATOM   3931  CG1 VAL B 239       3.681  23.797  12.830  1.00  0.00           C  
ATOM   3932  CG2 VAL B 239       4.166  22.169  11.020  1.00  0.00           C  
ATOM   3933  HN  VAL B 239       2.656  19.910  12.313  1.00  0.00           H  
ATOM   3934  HA  VAL B 239       5.000  21.254  13.307  1.00  0.00           H  
ATOM   3935  HB  VAL B 239       2.360  22.250  12.180  1.00  0.00           H  
ATOM   3936  N   GLU B 240       2.327  21.438  15.247  1.00  0.00           N  
ATOM   3937  CA  GLU B 240       1.932  21.671  16.643  1.00  0.00           C  
ATOM   3938  C   GLU B 240       2.729  20.811  17.626  1.00 10.00           C  
ATOM   3939  O   GLU B 240       3.209  21.315  18.645  1.00  8.00           O  
ATOM   3940  CB  GLU B 240       0.432  21.399  16.852  1.00  6.00           C  
ATOM   3941  CG  GLU B 240      -0.503  22.412  16.185  1.00  4.00           C  
ATOM   3942  CD  GLU B 240      -0.099  23.858  16.477  1.00  4.00           C  
ATOM   3943  OE1 GLU B 240      -0.026  24.648  15.521  1.00  0.00           O  
ATOM   3944  OE2 GLU B 240       0.195  24.221  17.642  1.00  4.00           O  
ATOM   3945  HN  GLU B 240       1.622  21.137  14.589  1.00  0.00           H  
ATOM   3946  HA  GLU B 240       2.148  22.707  16.903  1.00  0.00           H  
ATOM   3947  HB2 GLU B 240       0.186  20.400  16.493  1.00  0.00           H  
ATOM   3948  HG2 GLU B 240      -1.517  22.241  16.545  1.00  3.00           H  
ATOM   3949  N   GLN B 241       2.940  19.528  17.314  1.00 16.00           N  
ATOM   3950  CA  GLN B 241       3.778  18.660  18.142  1.00 15.00           C  
ATOM   3951  C   GLN B 241       5.222  19.175  18.231  1.00  0.00           C  
ATOM   3952  O   GLN B 241       5.801  19.192  19.321  1.00  0.00           O  
ATOM   3953  CB  GLN B 241       3.755  17.223  17.607  1.00  0.00           C  
ATOM   3954  CG  GLN B 241       2.426  16.496  17.873  1.00 14.00           C  
ATOM   3955  CD  GLN B 241       2.538  15.016  17.530  1.00  0.00           C  
ATOM   3956  OE1 GLN B 241       3.452  14.334  17.972  1.00  0.00           O  
ATOM   3957  NE2 GLN B 241       1.633  14.452  16.767  1.00  0.00           N  
ATOM   3958  HN  GLN B 241       2.496  19.152  16.489  1.00  0.00           H  
ATOM   3959  HA  GLN B 241       3.381  18.658  19.157  1.00 23.00           H  
ATOM   3960  HB2 GLN B 241       3.965  17.218  16.538  1.00  0.00           H  
ATOM   3961  HG2 GLN B 241       2.167  16.578  18.929  1.00 20.00           H  
ATOM   3962  N   LYS B 242       5.794  19.650  17.116  1.00  0.00           N  
ATOM   3963  CA  LYS B 242       7.145  20.231  17.083  1.00  0.00           C  
ATOM   3964  C   LYS B 242       7.250  21.534  17.872  1.00  0.00           C  
ATOM   3965  O   LYS B 242       8.216  21.687  18.615  1.00  9.00           O  
ATOM   3966  CB  LYS B 242       7.594  20.431  15.628  1.00 21.00           C  
ATOM   3967  CG  LYS B 242       8.001  19.124  14.939  1.00  0.00           C  
ATOM   3968  CD  LYS B 242       9.319  18.569  15.500  1.00 10.00           C  
ATOM   3969  CE  LYS B 242       9.762  17.379  14.657  1.00  0.00           C  
ATOM   3970  NZ  LYS B 242      11.113  16.906  15.029  1.00  6.00           N  
ATOM   3971  HN  LYS B 242       5.256  19.619  16.262  1.00  0.00           H  
ATOM   3972  HA  LYS B 242       7.823  19.546  17.591  1.00 24.00           H  
ATOM   3973  HB2 LYS B 242       6.785  20.890  15.060  1.00  0.00           H  
ATOM   3974  HG2 LYS B 242       7.213  18.379  15.052  1.00  0.00           H  
ATOM   3975  HD2 LYS B 242       9.183  18.248  16.532  1.00 25.00           H  
ATOM   3976  HE2 LYS B 242       9.765  17.673  13.608  1.00  0.00           H  
ATOM   3977  HZ1 LYS B 242      11.804  17.598  14.774  1.00  5.00           H  
ATOM   3978  HZ2 LYS B 242      11.292  16.065  14.498  1.00  0.00           H  
ATOM   3979  HZ3 LYS B 242      11.170  16.692  16.014  1.00 11.00           H  
ATOM   3980  N   ILE B 243       6.263  22.427  17.775  1.00  0.00           N  
ATOM   3981  CA  ILE B 243       6.196  23.664  18.575  1.00  7.00           C  
ATOM   3982  C   ILE B 243       6.113  23.330  20.070  1.00  0.00           C  
ATOM   3983  O   ILE B 243       6.801  23.940  20.885  1.00  3.00           O  
ATOM   3984  CB  ILE B 243       4.990  24.528  18.136  1.00  0.00           C  
ATOM   3985  CG1 ILE B 243       5.179  25.049  16.696  1.00  0.00           C  
ATOM   3986  CD1 ILE B 243       3.878  25.573  16.080  1.00  0.00           C  
ATOM   3987  CG2 ILE B 243       4.776  25.727  19.082  1.00  4.00           C  
ATOM   3988  HN  ILE B 243       5.514  22.233  17.126  1.00  0.00           H  
ATOM   3989  HA  ILE B 243       7.109  24.240  18.421  1.00 11.00           H  
ATOM   3990  HB  ILE B 243       4.095  23.906  18.168  1.00  0.00           H  
ATOM   3991  N   ALA B 244       5.303  22.334  20.433  1.00  0.00           N  
ATOM   3992  CA  ALA B 244       5.134  21.889  21.814  1.00  3.00           C  
ATOM   3993  C   ALA B 244       6.297  21.026  22.344  1.00  3.00           C  
ATOM   3994  O   ALA B 244       6.249  20.606  23.498  1.00  3.00           O  
ATOM   3995  CB  ALA B 244       3.789  21.161  21.916  1.00  4.00           C  
ATOM   3996  HN  ALA B 244       4.726  21.901  19.725  1.00  0.00           H  
ATOM   3997  HA  ALA B 244       5.088  22.773  22.451  1.00  2.00           H  
ATOM   3998  HB1 ALA B 244       2.990  21.806  21.551  1.00  5.00           H  
ATOM   3999  HB2 ALA B 244       3.818  20.252  21.315  1.00  0.00           H  
ATOM   4000  HB3 ALA B 244       3.593  20.902  22.957  1.00  0.00           H  
ATOM   4001  N   ALA B 245       7.317  20.737  21.525  1.00  0.00           N  
ATOM   4002  CA  ALA B 245       8.414  19.821  21.844  1.00  7.00           C  
ATOM   4003  C   ALA B 245       7.936  18.433  22.323  1.00  9.00           C  
ATOM   4004  O   ALA B 245       8.528  17.816  23.210  1.00  3.00           O  
ATOM   4005  CB  ALA B 245       9.408  20.513  22.788  1.00  2.00           C  
ATOM   4006  HN  ALA B 245       7.306  21.145  20.601  1.00  0.00           H  
ATOM   4007  HA  ALA B 245       8.941  19.641  20.907  1.00  9.00           H  
ATOM   4008  HB1 ALA B 245       8.942  20.682  23.759  1.00  2.00           H  
ATOM   4009  HB2 ALA B 245      10.287  19.883  22.921  1.00  2.00           H  
ATOM   4010  HB3 ALA B 245       9.714  21.470  22.364  1.00  2.00           H  
ATOM   4011  N   HIS B 246       6.859  17.929  21.719  1.00  0.00           N  
ATOM   4012  CA  HIS B 246       6.311  16.605  21.984  1.00  5.00           C  
ATOM   4013  C   HIS B 246       6.523  15.673  20.787  1.00  9.00           C  
ATOM   4014  O   HIS B 246       6.628  16.095  19.639  1.00 32.00           O  
ATOM   4015  CB  HIS B 246       4.833  16.724  22.382  1.00 17.00           C  
ATOM   4016  CG  HIS B 246       4.581  17.429  23.698  1.00  0.00           C  
ATOM   4017  ND1 HIS B 246       3.435  18.120  24.022  1.00  5.00           N  
ATOM   4018  CD2 HIS B 246       5.410  17.499  24.789  1.00  3.00           C  
ATOM   4019  CE1 HIS B 246       3.574  18.592  25.272  1.00  2.00           C  
ATOM   4020  NE2 HIS B 246       4.741  18.203  25.797  1.00  2.00           N  
ATOM   4021  HN  HIS B 246       6.454  18.460  20.961  1.00  0.00           H  
ATOM   4022  HA  HIS B 246       6.844  16.156  22.822  1.00  4.00           H  
ATOM   4023  HB2 HIS B 246       4.411  15.722  22.457  1.00  0.00           H  
ATOM   4024  HE1 HIS B 246       2.872  19.242  25.773  1.00  1.00           H  
ATOM   4025  HD1 HIS B 246       2.736  18.425  23.360  1.00  9.00           H  
ATOM   4026  HD2 HIS B 246       6.402  17.079  24.867  1.00  3.00           H  
ATOM   4027  N   SER B 247       6.596  14.374  21.062  1.00  6.00           N  
ATOM   4028  CA  SER B 247       6.585  13.321  20.045  1.00  0.00           C  
ATOM   4029  C   SER B 247       5.526  12.308  20.434  1.00  0.00           C  
ATOM   4030  O   SER B 247       5.636  11.670  21.480  1.00  5.00           O  
ATOM   4031  CB  SER B 247       7.958  12.661  19.930  1.00  7.00           C  
ATOM   4032  OG  SER B 247       8.872  13.621  19.443  1.00 11.00           O  
ATOM   4033  HN  SER B 247       6.545  14.075  22.025  1.00  6.00           H  
ATOM   4034  HA  SER B 247       6.321  13.731  19.071  1.00  0.00           H  
ATOM   4035  HB2 SER B 247       7.909  11.820  19.238  1.00  0.00           H  
ATOM   4036  HG  SER B 247       8.525  14.489  19.660  1.00 15.00           H  
ATOM   4037  N   LYS B 248       4.467  12.221  19.633  1.00  0.00           N  
ATOM   4038  CA  LYS B 248       3.339  11.315  19.833  1.00  6.00           C  
ATOM   4039  C   LYS B 248       2.931  10.703  18.501  1.00  0.00           C  
ATOM   4040  O   LYS B 248       3.214  11.253  17.437  1.00  0.00           O  
ATOM   4041  CB  LYS B 248       2.152  12.071  20.454  1.00  5.00           C  
ATOM   4042  CG  LYS B 248       2.457  12.589  21.866  1.00  4.00           C  
ATOM   4043  CD  LYS B 248       1.231  13.303  22.433  1.00  5.00           C  
ATOM   4044  CE  LYS B 248       1.543  13.846  23.828  1.00  2.00           C  
ATOM   4045  NZ  LYS B 248       0.382  14.599  24.354  1.00  1.00           N  
ATOM   4046  HN  LYS B 248       4.399  12.843  18.840  1.00  0.00           H  
ATOM   4047  HA  LYS B 248       3.633  10.499  20.492  1.00  8.00           H  
ATOM   4048  HB2 LYS B 248       1.295  11.400  20.507  1.00  5.00           H  
ATOM   4049  HG2 LYS B 248       3.286  13.296  21.831  1.00  0.00           H  
ATOM   4050  HD2 LYS B 248       0.962  14.122  21.767  1.00 13.00           H  
ATOM   4051  HE2 LYS B 248       2.416  14.495  23.760  1.00  0.00           H  
ATOM   4052  HZ1 LYS B 248       0.588  14.992  25.261  1.00  2.00           H  
ATOM   4053  HZ2 LYS B 248       0.146  15.343  23.713  1.00  4.00           H  
ATOM   4054  HZ3 LYS B 248      -0.422  13.991  24.419  1.00  1.00           H  
ATOM   4055  N   VAL B 249       2.239   9.577  18.595  1.00  0.00           N  
ATOM   4056  CA  VAL B 249       1.455   9.026  17.494  1.00  0.00           C  
ATOM   4057  C   VAL B 249       0.059   9.628  17.591  1.00  0.00           C  
ATOM   4058  O   VAL B 249      -0.623   9.463  18.602  1.00  8.00           O  
ATOM   4059  CB  VAL B 249       1.421   7.492  17.558  1.00 10.00           C  
ATOM   4060  CG1 VAL B 249       0.561   6.920  16.428  1.00 20.00           C  
ATOM   4061  CG2 VAL B 249       2.838   6.913  17.438  1.00  9.00           C  
ATOM   4062  HN  VAL B 249       2.053   9.198  19.512  1.00  8.00           H  
ATOM   4063  HA  VAL B 249       1.899   9.312  16.540  1.00  0.00           H  
ATOM   4064  HB  VAL B 249       0.999   7.177  18.512  1.00  8.00           H  
ATOM   4065  N   GLU B 250      -0.357  10.352  16.561  1.00  0.00           N  
ATOM   4066  CA  GLU B 250      -1.708  10.893  16.448  1.00 25.00           C  
ATOM   4067  C   GLU B 250      -2.395  10.381  15.179  1.00 47.00           C  
ATOM   4068  O   GLU B 250      -1.765   9.878  14.248  1.00  0.00           O  
ATOM   4069  CB  GLU B 250      -1.694  12.426  16.518  1.00 10.00           C  
ATOM   4070  CG  GLU B 250      -1.247  12.973  17.881  1.00  5.00           C  
ATOM   4071  CD  GLU B 250      -1.319  14.506  17.958  1.00  4.00           C  
ATOM   4072  OE1 GLU B 250      -1.591  15.006  19.075  1.00  4.00           O  
ATOM   4073  OE2 GLU B 250      -1.051  15.166  16.926  1.00 10.00           O  
ATOM   4074  HN  GLU B 250       0.270  10.482  15.780  1.00  0.00           H  
ATOM   4075  HA  GLU B 250      -2.309  10.537  17.285  1.00 10.00           H  
ATOM   4076  HB2 GLU B 250      -1.026  12.802  15.743  1.00  0.00           H  
ATOM   4077  HG2 GLU B 250      -1.889  12.542  18.650  1.00  5.00           H  
ATOM   4078  N   ASN B 251      -3.720  10.486  15.154  1.00 17.00           N  
ATOM   4079  CA  ASN B 251      -4.549   9.903  14.111  1.00  0.00           C  
ATOM   4080  C   ASN B 251      -5.499  10.969  13.561  1.00  0.00           C  
ATOM   4081  O   ASN B 251      -6.541  11.252  14.155  1.00  8.00           O  
ATOM   4082  CB  ASN B 251      -5.242   8.670  14.715  1.00 27.00           C  
ATOM   4083  CG  ASN B 251      -5.997   7.835  13.700  1.00  0.00           C  
ATOM   4084  OD1 ASN B 251      -6.069   8.161  12.525  1.00  0.00           O  
ATOM   4085  ND2 ASN B 251      -6.594   6.758  14.156  1.00  0.00           N  
ATOM   4086  HN  ASN B 251      -4.188  10.941  15.925  1.00 12.00           H  
ATOM   4087  HA  ASN B 251      -3.929   9.561  13.282  1.00  0.00           H  
ATOM   4088  HB2 ASN B 251      -4.485   8.030  15.169  1.00 52.00           H  
ATOM   4089  N   GLN B 252      -5.116  11.580  12.438  1.00  0.00           N  
ATOM   4090  CA  GLN B 252      -5.982  12.487  11.684  1.00  7.00           C  
ATOM   4091  C   GLN B 252      -7.094  11.695  10.974  1.00  0.00           C  
ATOM   4092  O   GLN B 252      -8.217  12.176  10.838  1.00  7.00           O  
ATOM   4093  CB  GLN B 252      -5.101  13.304  10.717  1.00  0.00           C  
ATOM   4094  CG  GLN B 252      -5.857  14.385   9.928  1.00  8.00           C  
ATOM   4095  CD  GLN B 252      -6.641  13.846   8.732  1.00  0.00           C  
ATOM   4096  OE1 GLN B 252      -6.308  12.830   8.131  1.00  0.00           O  
ATOM   4097  NE2 GLN B 252      -7.707  14.512   8.347  1.00  7.00           N  
ATOM   4098  HN  GLN B 252      -4.266  11.281  11.983  1.00  0.00           H  
ATOM   4099  HA  GLN B 252      -6.460  13.181  12.376  1.00  7.00           H  
ATOM   4100  HB2 GLN B 252      -4.328  13.801  11.302  1.00  0.00           H  
ATOM   4101  HG2 GLN B 252      -6.527  14.923  10.599  1.00  6.00           H  
ATOM   4102  N   TYR B 253      -6.822  10.439  10.609  1.00  0.00           N  
ATOM   4103  CA  TYR B 253      -7.706   9.591   9.809  1.00  0.00           C  
ATOM   4104  C   TYR B 253      -8.572   8.615  10.625  1.00  0.00           C  
ATOM   4105  O   TYR B 253      -8.966   7.560  10.126  1.00  0.00           O  
ATOM   4106  CB  TYR B 253      -6.877   8.910   8.707  1.00  0.00           C  
ATOM   4107  CG  TYR B 253      -7.638   8.489   7.458  1.00  0.00           C  
ATOM   4108  CD1 TYR B 253      -7.309   7.287   6.803  1.00  0.00           C  
ATOM   4109  CD2 TYR B 253      -8.606   9.337   6.886  1.00  0.00           C  
ATOM   4110  CE1 TYR B 253      -7.967   6.920   5.612  1.00  0.00           C  
ATOM   4111  CE2 TYR B 253      -9.278   8.963   5.708  1.00  1.00           C  
ATOM   4112  CZ  TYR B 253      -8.962   7.755   5.067  1.00  0.00           C  
ATOM   4113  OH  TYR B 253      -9.582   7.407   3.910  1.00  1.00           O  
ATOM   4114  HN  TYR B 253      -5.891  10.091  10.789  1.00  0.00           H  
ATOM   4115  HA  TYR B 253      -8.412  10.266   9.327  1.00  0.00           H  
ATOM   4116  HB2 TYR B 253      -6.103   9.606   8.387  1.00  0.00           H  
ATOM   4117  HD1 TYR B 253      -6.533   6.654   7.206  1.00  0.00           H  
ATOM   4118  HD2 TYR B 253      -8.792  10.311   7.313  1.00  0.00           H  
ATOM   4119  HE1 TYR B 253      -7.725   6.000   5.100  1.00  0.00           H  
ATOM   4120  HE2 TYR B 253     -10.003   9.616   5.244  1.00  0.00           H  
ATOM   4121  HH  TYR B 253     -10.246   8.035   3.615  1.00  1.00           H  
ATOM   4122  N   ARG B 254      -8.933   8.979  11.867  1.00 11.00           N  
ATOM   4123  CA  ARG B 254      -9.749   8.164  12.806  1.00  0.00           C  
ATOM   4124  C   ARG B 254     -11.038   7.594  12.227  1.00  3.00           C  
ATOM   4125  O   ARG B 254     -11.555   6.591  12.697  1.00  4.00           O  
ATOM   4126  CB  ARG B 254     -10.145   9.024  14.012  1.00  4.00           C  
ATOM   4127  CG  ARG B 254      -9.044   9.002  15.061  1.00  8.00           C  
ATOM   4128  CD  ARG B 254      -9.456   9.848  16.259  1.00  3.00           C  
ATOM   4129  NE  ARG B 254      -8.499   9.669  17.360  1.00  3.00           N  
ATOM   4130  CZ  ARG B 254      -8.115  10.583  18.227  1.00  3.00           C  
ATOM   4131  NH1 ARG B 254      -8.588  11.800  18.211  1.00  2.00           N  
ATOM   4132  NH2 ARG B 254      -7.234  10.273  19.134  1.00  4.00           N  
ATOM   4133  HN  ARG B 254      -8.523   9.836  12.209  1.00  0.00           H  
ATOM   4134  HA  ARG B 254      -9.175   7.298  13.136  1.00  0.00           H  
ATOM   4135  HB2 ARG B 254     -11.046   8.618  14.471  1.00  2.00           H  
ATOM   4136  HG2 ARG B 254      -8.123   9.395  14.632  1.00  0.00           H  
ATOM   4137  HD2 ARG B 254     -10.444   9.536  16.595  1.00  2.00           H  
ATOM   4138  HE  ARG B 254      -8.108   8.744  17.462  1.00  0.00           H  
ATOM   4139  N   ARG B 255     -11.552   8.290  11.228  1.00  3.00           N  
ATOM   4140  CA  ARG B 255     -12.783   8.017  10.506  1.00  3.00           C  
ATOM   4141  C   ARG B 255     -12.715   6.677   9.739  1.00 14.00           C  
ATOM   4142  O   ARG B 255     -13.684   5.940   9.684  1.00  8.00           O  
ATOM   4143  CB  ARG B 255     -13.011   9.316   9.711  1.00  4.00           C  
ATOM   4144  CG  ARG B 255     -12.403   9.389   8.313  1.00  0.00           C  
ATOM   4145  CD  ARG B 255     -12.669  10.819   7.826  1.00  5.00           C  
ATOM   4146  NE  ARG B 255     -12.170  11.053   6.468  1.00 10.00           N  
ATOM   4147  CZ  ARG B 255     -11.109  11.771   6.173  1.00 10.00           C  
ATOM   4148  NH1 ARG B 255     -10.331  12.266   7.088  1.00  8.00           N  
ATOM   4149  NH2 ARG B 255     -10.800  12.007   4.939  1.00  8.00           N  
ATOM   4150  HN  ARG B 255     -11.013   9.096  10.944  1.00 14.00           H  
ATOM   4151  HA  ARG B 255     -13.608   7.900  11.209  1.00  3.00           H  
ATOM   4152  HB2 ARG B 255     -12.602  10.145  10.289  1.00  6.00           H  
ATOM   4153  HG2 ARG B 255     -11.330   9.203   8.357  1.00  0.00           H  
ATOM   4154  HD2 ARG B 255     -12.199  11.511   8.526  1.00  6.00           H  
ATOM   4155  HE  ARG B 255     -12.739  10.745   5.692  1.00  0.00           H  
ATOM   4156  N   VAL B 256     -11.519   6.289   9.280  1.00  0.00           N  
ATOM   4157  CA  VAL B 256     -11.251   4.984   8.638  1.00 20.00           C  
ATOM   4158  C   VAL B 256     -10.326   4.095   9.473  1.00 14.00           C  
ATOM   4159  O   VAL B 256     -10.410   2.868   9.394  1.00 17.00           O  
ATOM   4160  CB  VAL B 256     -10.657   5.210   7.234  1.00  0.00           C  
ATOM   4161  CG1 VAL B 256     -10.327   3.910   6.488  1.00  0.00           C  
ATOM   4162  CG2 VAL B 256     -11.625   6.028   6.368  1.00  1.00           C  
ATOM   4163  HN  VAL B 256     -10.743   6.921   9.414  1.00  0.00           H  
ATOM   4164  HA  VAL B 256     -12.186   4.436   8.520  1.00  0.00           H  
ATOM   4165  HB  VAL B 256      -9.730   5.774   7.341  1.00  0.00           H  
ATOM   4166  N   VAL B 257      -9.428   4.701  10.257  1.00  0.00           N  
ATOM   4167  CA  VAL B 257      -8.372   4.009  11.004  1.00  0.00           C  
ATOM   4168  C   VAL B 257      -8.735   3.933  12.486  1.00  0.00           C  
ATOM   4169  O   VAL B 257      -8.524   4.916  13.203  1.00 14.00           O  
ATOM   4170  CB  VAL B 257      -7.007   4.696  10.806  1.00  0.00           C  
ATOM   4171  CG1 VAL B 257      -5.902   3.971  11.586  1.00  0.00           C  
ATOM   4172  CG2 VAL B 257      -6.622   4.702   9.324  1.00  0.00           C  
ATOM   4173  HN  VAL B 257      -9.421   5.710  10.279  1.00  0.00           H  
ATOM   4174  HA  VAL B 257      -8.263   2.998  10.609  1.00  0.00           H  
ATOM   4175  HB  VAL B 257      -7.059   5.729  11.150  1.00  0.00           H  
ATOM   4176  N   PRO B 258      -9.229   2.787  12.982  1.00  9.00           N  
ATOM   4177  CA  PRO B 258      -9.321   2.553  14.417  1.00  4.00           C  
ATOM   4178  C   PRO B 258      -7.922   2.371  15.019  1.00  0.00           C  
ATOM   4179  O   PRO B 258      -7.026   1.822  14.376  1.00  0.00           O  
ATOM   4180  CB  PRO B 258     -10.180   1.294  14.562  1.00  3.00           C  
ATOM   4181  CG  PRO B 258      -9.870   0.512  13.287  1.00 10.00           C  
ATOM   4182  CD  PRO B 258      -9.651   1.602  12.242  1.00 15.00           C  
ATOM   4183  HA  PRO B 258      -9.817   3.392  14.904  1.00  7.00           H  
ATOM   4184  HB2 PRO B 258     -11.234   1.573  14.568  1.00  2.00           H  
ATOM   4185  HG2 PRO B 258      -8.944  -0.045  13.422  1.00  0.00           H  
ATOM   4186  HD2 PRO B 258     -10.591   1.811  11.732  1.00 11.00           H  
ATOM   4187  N   ASP B 259      -7.747   2.765  16.280  1.00  7.00           N  
ATOM   4188  CA  ASP B 259      -6.439   2.717  16.952  1.00  0.00           C  
ATOM   4189  C   ASP B 259      -5.871   1.281  17.025  1.00  5.00           C  
ATOM   4190  O   ASP B 259      -4.674   1.071  16.832  1.00  0.00           O  
ATOM   4191  CB  ASP B 259      -6.554   3.351  18.352  1.00  4.00           C  
ATOM   4192  CG  ASP B 259      -6.938   4.846  18.359  1.00  6.00           C  
ATOM   4193  OD1 ASP B 259      -6.800   5.542  17.321  1.00 16.00           O  
ATOM   4194  OD2 ASP B 259      -7.427   5.312  19.415  1.00  2.00           O  
ATOM   4195  HN  ASP B 259      -8.476   3.305  16.725  1.00  5.00           H  
ATOM   4196  HA  ASP B 259      -5.732   3.313  16.375  1.00  0.00           H  
ATOM   4197  HB2 ASP B 259      -7.291   2.792  18.929  1.00  2.00           H  
ATOM   4198  N   ALA B 260      -6.739   0.275  17.196  1.00  4.00           N  
ATOM   4199  CA  ALA B 260      -6.368  -1.145  17.214  1.00  9.00           C  
ATOM   4200  C   ALA B 260      -6.218  -1.788  15.816  1.00 15.00           C  
ATOM   4201  O   ALA B 260      -5.821  -2.949  15.720  1.00  9.00           O  
ATOM   4202  CB  ALA B 260      -7.406  -1.896  18.061  1.00  3.00           C  
ATOM   4203  HN  ALA B 260      -7.711   0.518  17.325  1.00  4.00           H  
ATOM   4204  HA  ALA B 260      -5.401  -1.238  17.707  1.00  8.00           H  
ATOM   4205  HB1 ALA B 260      -7.111  -2.942  18.152  1.00  3.00           H  
ATOM   4206  HB2 ALA B 260      -8.385  -1.844  17.584  1.00  5.00           H  
ATOM   4207  HB3 ALA B 260      -7.457  -1.458  19.057  1.00  2.00           H  
ATOM   4208  N   GLY B 261      -6.555  -1.074  14.736  1.00  0.00           N  
ATOM   4209  CA  GLY B 261      -6.610  -1.630  13.382  1.00  0.00           C  
ATOM   4210  C   GLY B 261      -7.747  -2.641  13.178  1.00  0.00           C  
ATOM   4211  O   GLY B 261      -8.722  -2.683  13.931  1.00  6.00           O  
ATOM   4212  HN  GLY B 261      -6.793  -0.100  14.854  1.00  0.00           H  
ATOM   4213  HA2 GLY B 261      -6.729  -0.822  12.661  1.00  0.00           H  
ATOM   4214  N   ASN B 262      -7.628  -3.469  12.140  1.00  0.00           N  
ATOM   4215  CA  ASN B 262      -8.601  -4.510  11.817  1.00 12.00           C  
ATOM   4216  C   ASN B 262      -8.148  -5.861  12.397  1.00  0.00           C  
ATOM   4217  O   ASN B 262      -7.277  -6.537  11.847  1.00  0.00           O  
ATOM   4218  CB  ASN B 262      -8.865  -4.519  10.299  1.00 26.00           C  
ATOM   4219  CG  ASN B 262      -9.891  -5.567   9.887  1.00 14.00           C  
ATOM   4220  OD1 ASN B 262     -10.084  -6.586  10.532  1.00 12.00           O  
ATOM   4221  ND2 ASN B 262     -10.592  -5.373   8.801  1.00 21.00           N  
ATOM   4222  HN  ASN B 262      -6.802  -3.389  11.565  1.00  0.00           H  
ATOM   4223  HA  ASN B 262      -9.550  -4.260  12.290  1.00  9.00           H  
ATOM   4224  HB2 ASN B 262      -9.236  -3.537  10.007  1.00 53.00           H  
ATOM   4225  N   LEU B 263      -8.793  -6.283  13.488  1.00  9.00           N  
ATOM   4226  CA  LEU B 263      -8.456  -7.523  14.195  1.00  0.00           C  
ATOM   4227  C   LEU B 263      -8.638  -8.790  13.341  1.00  0.00           C  
ATOM   4228  O   LEU B 263      -7.836  -9.712  13.465  1.00 11.00           O  
ATOM   4229  CB  LEU B 263      -9.300  -7.626  15.479  1.00  5.00           C  
ATOM   4230  CG  LEU B 263      -9.062  -6.506  16.509  1.00  5.00           C  
ATOM   4231  CD1 LEU B 263      -9.991  -6.721  17.706  1.00  2.00           C  
ATOM   4232  CD2 LEU B 263      -7.622  -6.473  17.022  1.00  3.00           C  
ATOM   4233  HN  LEU B 263      -9.453  -5.648  13.913  1.00  7.00           H  
ATOM   4234  HA  LEU B 263      -7.402  -7.487  14.467  1.00  0.00           H  
ATOM   4235  HB2 LEU B 263     -10.354  -7.630  15.202  1.00  5.00           H  
ATOM   4236  HG  LEU B 263      -9.301  -5.542  16.061  1.00  6.00           H  
ATOM   4237  N   LEU B 264      -9.646  -8.848  12.462  1.00  0.00           N  
ATOM   4238  CA  LEU B 264      -9.858  -9.998  11.568  1.00 13.00           C  
ATOM   4239  C   LEU B 264      -8.740 -10.088  10.524  1.00  0.00           C  
ATOM   4240  O   LEU B 264      -8.224 -11.169  10.246  1.00 28.00           O  
ATOM   4241  CB  LEU B 264     -11.227  -9.883  10.868  1.00 23.00           C  
ATOM   4242  CG  LEU B 264     -12.447 -10.005  11.796  1.00  6.00           C  
ATOM   4243  CD1 LEU B 264     -13.729  -9.734  11.006  1.00  4.00           C  
ATOM   4244  CD2 LEU B 264     -12.556 -11.398  12.420  1.00  3.00           C  
ATOM   4245  HN  LEU B 264     -10.193  -8.014  12.302  1.00 12.00           H  
ATOM   4246  HA  LEU B 264      -9.821 -10.921  12.147  1.00  0.00           H  
ATOM   4247  HB2 LEU B 264     -11.295 -10.664  10.111  1.00 38.00           H  
ATOM   4248  HG  LEU B 264     -12.376  -9.265  12.594  1.00  5.00           H  
ATOM   4249  N   ALA B 265      -8.322  -8.940   9.992  1.00  0.00           N  
ATOM   4250  CA  ALA B 265      -7.198  -8.846   9.073  1.00  0.00           C  
ATOM   4251  C   ALA B 265      -5.876  -9.259   9.736  1.00  0.00           C  
ATOM   4252  O   ALA B 265      -5.129 -10.049   9.161  1.00  0.00           O  
ATOM   4253  CB  ALA B 265      -7.156  -7.415   8.531  1.00  0.00           C  
ATOM   4254  HN  ALA B 265      -8.792  -8.090  10.270  1.00  0.00           H  
ATOM   4255  HA  ALA B 265      -7.360  -9.536   8.245  1.00  0.00           H  
ATOM   4256  HB1 ALA B 265      -6.994  -6.714   9.350  1.00  0.00           H  
ATOM   4257  HB2 ALA B 265      -8.090  -7.175   8.024  1.00  0.00           H  
ATOM   4258  HB3 ALA B 265      -6.327  -7.309   7.831  1.00  0.00           H  
ATOM   4259  N   GLN B 266      -5.610  -8.791  10.959  1.00  0.00           N  
ATOM   4260  CA  GLN B 266      -4.425  -9.184  11.729  1.00 10.00           C  
ATOM   4261  C   GLN B 266      -4.407 -10.688  12.037  1.00  5.00           C  
ATOM   4262  O   GLN B 266      -3.366 -11.328  11.906  1.00  6.00           O  
ATOM   4263  CB  GLN B 266      -4.370  -8.384  13.037  1.00  6.00           C  
ATOM   4264  CG  GLN B 266      -4.058  -6.895  12.821  1.00 10.00           C  
ATOM   4265  CD  GLN B 266      -4.208  -6.095  14.111  1.00  5.00           C  
ATOM   4266  OE1 GLN B 266      -4.081  -6.608  15.212  1.00  3.00           O  
ATOM   4267  NE2 GLN B 266      -4.505  -4.822  14.008  1.00  9.00           N  
ATOM   4268  HN  GLN B 266      -6.246  -8.118  11.364  1.00  0.00           H  
ATOM   4269  HA  GLN B 266      -3.529  -8.962  11.148  1.00  0.00           H  
ATOM   4270  HB2 GLN B 266      -3.594  -8.807  13.674  1.00  4.00           H  
ATOM   4271  HG2 GLN B 266      -3.038  -6.783  12.454  1.00 14.00           H  
ATOM   4272  N   GLN B 267      -5.555 -11.275  12.392  1.00  0.00           N  
ATOM   4273  CA  GLN B 267      -5.681 -12.719  12.623  1.00  5.00           C  
ATOM   4274  C   GLN B 267      -5.432 -13.531  11.349  1.00  7.00           C  
ATOM   4275  O   GLN B 267      -4.688 -14.508  11.389  1.00  5.00           O  
ATOM   4276  CB  GLN B 267      -7.079 -13.031  13.170  1.00  5.00           C  
ATOM   4277  CG  GLN B 267      -7.234 -12.613  14.638  1.00  3.00           C  
ATOM   4278  CD  GLN B 267      -8.686 -12.637  15.107  1.00  2.00           C  
ATOM   4279  OE1 GLN B 267      -9.609 -13.067  14.436  1.00  2.00           O  
ATOM   4280  NE2 GLN B 267      -8.953 -12.186  16.313  1.00  2.00           N  
ATOM   4281  HN  GLN B 267      -6.374 -10.698  12.514  1.00  0.00           H  
ATOM   4282  HA  GLN B 267      -4.936 -13.033  13.354  1.00  4.00           H  
ATOM   4283  HB2 GLN B 267      -7.263 -14.103  13.100  1.00  4.00           H  
ATOM   4284  HG2 GLN B 267      -6.652 -13.290  15.263  1.00  2.00           H  
ATOM   4285  N   ALA B 268      -6.007 -13.116  10.216  1.00 14.00           N  
ATOM   4286  CA  ALA B 268      -5.770 -13.764   8.929  1.00 11.00           C  
ATOM   4287  C   ALA B 268      -4.287 -13.705   8.532  1.00  0.00           C  
ATOM   4288  O   ALA B 268      -3.720 -14.713   8.111  1.00  0.00           O  
ATOM   4289  CB  ALA B 268      -6.664 -13.102   7.876  1.00 15.00           C  
ATOM   4290  HN  ALA B 268      -6.641 -12.331  10.247  1.00  0.00           H  
ATOM   4291  HA  ALA B 268      -6.043 -14.817   9.008  1.00  0.00           H  
ATOM   4292  HB1 ALA B 268      -7.709 -13.197   8.170  1.00 23.00           H  
ATOM   4293  HB2 ALA B 268      -6.415 -12.046   7.777  1.00  0.00           H  
ATOM   4294  HB3 ALA B 268      -6.519 -13.595   6.915  1.00  0.00           H  
ATOM   4295  N   ILE B 269      -3.641 -12.547   8.721  1.00  0.00           N  
ATOM   4296  CA  ILE B 269      -2.200 -12.400   8.501  1.00  0.00           C  
ATOM   4297  C   ILE B 269      -1.417 -13.378   9.384  1.00  0.00           C  
ATOM   4298  O   ILE B 269      -0.565 -14.088   8.864  1.00  0.00           O  
ATOM   4299  CB  ILE B 269      -1.741 -10.938   8.723  1.00 15.00           C  
ATOM   4300  CG1 ILE B 269      -2.247 -10.025   7.585  1.00  0.00           C  
ATOM   4301  CD1 ILE B 269      -2.115  -8.527   7.908  1.00 23.00           C  
ATOM   4302  CG2 ILE B 269      -0.200 -10.869   8.809  1.00 13.00           C  
ATOM   4303  HN  ILE B 269      -4.165 -11.752   9.059  1.00  0.00           H  
ATOM   4304  HA  ILE B 269      -1.988 -12.674   7.468  1.00  0.00           H  
ATOM   4305  HB  ILE B 269      -2.151 -10.579   9.666  1.00  0.00           H  
ATOM   4306  N   ALA B 270      -1.707 -13.438  10.686  1.00  0.00           N  
ATOM   4307  CA  ALA B 270      -0.963 -14.266  11.638  1.00  5.00           C  
ATOM   4308  C   ALA B 270      -1.141 -15.782  11.423  1.00  3.00           C  
ATOM   4309  O   ALA B 270      -0.253 -16.558  11.770  1.00  3.00           O  
ATOM   4310  CB  ALA B 270      -1.396 -13.858  13.051  1.00  2.00           C  
ATOM   4311  HN  ALA B 270      -2.421 -12.825  11.053  1.00  0.00           H  
ATOM   4312  HA  ALA B 270       0.100 -14.056  11.524  1.00  8.00           H  
ATOM   4313  HB1 ALA B 270      -0.836 -14.440  13.784  1.00  2.00           H  
ATOM   4314  HB2 ALA B 270      -1.196 -12.798  13.207  1.00  3.00           H  
ATOM   4315  HB3 ALA B 270      -2.461 -14.048  13.181  1.00  0.00           H  
ATOM   4316  N   ASP B 271      -2.274 -16.211  10.866  1.00  4.00           N  
ATOM   4317  CA  ASP B 271      -2.516 -17.612  10.501  1.00  3.00           C  
ATOM   4318  C   ASP B 271      -1.668 -18.041   9.290  1.00  0.00           C  
ATOM   4319  O   ASP B 271      -1.070 -19.120   9.272  1.00  8.00           O  
ATOM   4320  CB  ASP B 271      -4.019 -17.771  10.227  1.00  4.00           C  
ATOM   4321  CG  ASP B 271      -4.400 -19.179   9.765  1.00  3.00           C  
ATOM   4322  OD1 ASP B 271      -4.080 -20.156  10.470  1.00  3.00           O  
ATOM   4323  OD2 ASP B 271      -5.054 -19.283   8.699  1.00  4.00           O  
ATOM   4324  HN  ASP B 271      -3.006 -15.538  10.689  1.00  0.00           H  
ATOM   4325  HA  ASP B 271      -2.248 -18.261  11.335  1.00  3.00           H  
ATOM   4326  HB2 ASP B 271      -4.322 -17.052   9.466  1.00  0.00           H  
ATOM   4327  N   VAL B 272      -1.589 -17.179   8.273  1.00  0.00           N  
ATOM   4328  CA  VAL B 272      -1.010 -17.524   6.966  1.00  0.00           C  
ATOM   4329  C   VAL B 272       0.461 -17.144   6.841  1.00  0.00           C  
ATOM   4330  O   VAL B 272       1.213 -17.851   6.168  1.00  0.00           O  
ATOM   4331  CB  VAL B 272      -1.845 -16.891   5.842  1.00  0.00           C  
ATOM   4332  CG1 VAL B 272      -1.272 -17.192   4.453  1.00  0.00           C  
ATOM   4333  CG2 VAL B 272      -3.277 -17.440   5.868  1.00  0.00           C  
ATOM   4334  HN  VAL B 272      -2.079 -16.300   8.366  1.00  0.00           H  
ATOM   4335  HA  VAL B 272      -1.057 -18.605   6.837  1.00  0.00           H  
ATOM   4336  HB  VAL B 272      -1.878 -15.810   5.977  1.00  0.00           H  
ATOM   4337  N   PHE B 273       0.886 -16.057   7.485  1.00  0.00           N  
ATOM   4338  CA  PHE B 273       2.218 -15.484   7.335  1.00  0.00           C  
ATOM   4339  C   PHE B 273       2.998 -15.448   8.646  1.00 23.00           C  
ATOM   4340  O   PHE B 273       2.454 -15.230   9.727  1.00  9.00           O  
ATOM   4341  CB  PHE B 273       2.139 -14.078   6.727  1.00 60.00           C  
ATOM   4342  CG  PHE B 273       1.442 -14.015   5.386  1.00  0.00           C  
ATOM   4343  CD1 PHE B 273       2.044 -14.592   4.254  1.00  0.00           C  
ATOM   4344  CD2 PHE B 273       0.188 -13.389   5.268  1.00  0.00           C  
ATOM   4345  CE1 PHE B 273       1.387 -14.553   3.012  1.00  0.00           C  
ATOM   4346  CE2 PHE B 273      -0.458 -13.336   4.022  1.00  0.00           C  
ATOM   4347  CZ  PHE B 273       0.137 -13.926   2.896  1.00  0.00           C  
ATOM   4348  HN  PHE B 273       0.241 -15.565   8.087  1.00  0.00           H  
ATOM   4349  HA  PHE B 273       2.778 -16.111   6.640  1.00  0.00           H  
ATOM   4350  HB2 PHE B 273       1.633 -13.418   7.432  1.00  0.00           H  
ATOM   4351  HD1 PHE B 273       3.003 -15.080   4.344  1.00  0.00           H  
ATOM   4352  HD2 PHE B 273      -0.278 -12.954   6.140  1.00  0.00           H  
ATOM   4353  HE1 PHE B 273       1.843 -15.019   2.151  1.00  0.00           H  
ATOM   4354  HE2 PHE B 273      -1.413 -12.841   3.928  1.00  0.00           H  
ATOM   4355  HZ  PHE B 273      -0.367 -13.899   1.941  1.00  0.00           H  
ATOM   4356  N   CYS B 274       4.314 -15.582   8.533  1.00  0.00           N  
ATOM   4357  CA  CYS B 274       5.255 -15.290   9.600  1.00 10.00           C  
ATOM   4358  C   CYS B 274       6.326 -14.313   9.109  1.00  0.00           C  
ATOM   4359  O   CYS B 274       6.690 -14.303   7.932  1.00  0.00           O  
ATOM   4360  CB  CYS B 274       5.825 -16.599  10.165  1.00  3.00           C  
ATOM   4361  SG  CYS B 274       6.736 -17.530   8.897  1.00  6.00           S  
ATOM   4362  HN  CYS B 274       4.698 -15.776   7.619  1.00  0.00           H  
ATOM   4363  HA  CYS B 274       4.722 -14.791  10.408  1.00  6.00           H  
ATOM   4364  HB2 CYS B 274       4.996 -17.204  10.531  1.00  4.00           H  
ATOM   4365  HG  CYS B 274       6.889 -18.667   9.582  1.00  4.00           H  
ATOM   4366  N   VAL B 275       6.823 -13.488  10.030  1.00  6.00           N  
ATOM   4367  CA  VAL B 275       7.948 -12.587   9.775  1.00  0.00           C  
ATOM   4368  C   VAL B 275       9.203 -13.221  10.358  1.00  0.00           C  
ATOM   4369  O   VAL B 275       9.292 -13.415  11.571  1.00  3.00           O  
ATOM   4370  CB  VAL B 275       7.694 -11.169  10.311  1.00  3.00           C  
ATOM   4371  CG1 VAL B 275       8.873 -10.243   9.999  1.00  5.00           C  
ATOM   4372  CG2 VAL B 275       6.431 -10.578   9.668  1.00 13.00           C  
ATOM   4373  HN  VAL B 275       6.488 -13.552  10.981  1.00  3.00           H  
ATOM   4374  HA  VAL B 275       8.079 -12.491   8.697  1.00  0.00           H  
ATOM   4375  HB  VAL B 275       7.549 -11.204  11.391  1.00  2.00           H  
ATOM   4376  N   ASN B 276      10.143 -13.601   9.498  1.00  0.00           N  
ATOM   4377  CA  ASN B 276      11.405 -14.218   9.888  1.00  7.00           C  
ATOM   4378  C   ASN B 276      12.476 -13.951   8.829  1.00  6.00           C  
ATOM   4379  O   ASN B 276      12.185 -13.941   7.639  1.00  0.00           O  
ATOM   4380  CB  ASN B 276      11.191 -15.729  10.091  1.00  4.00           C  
ATOM   4381  CG  ASN B 276      12.398 -16.434  10.688  1.00  2.00           C  
ATOM   4382  OD1 ASN B 276      13.350 -15.849  11.176  1.00  2.00           O  
ATOM   4383  ND2 ASN B 276      12.391 -17.744  10.698  1.00  2.00           N  
ATOM   4384  HN  ASN B 276      10.029 -13.359   8.524  1.00  0.00           H  
ATOM   4385  HA  ASN B 276      11.735 -13.774  10.827  1.00  5.00           H  
ATOM   4386  HB2 ASN B 276      10.349 -15.887  10.766  1.00  4.00           H  
ATOM   4387  N   GLY B 277      13.720 -13.790   9.271  1.00  5.00           N  
ATOM   4388  CA  GLY B 277      14.847 -13.508   8.394  1.00  3.00           C  
ATOM   4389  C   GLY B 277      14.745 -12.150   7.706  1.00  0.00           C  
ATOM   4390  O   GLY B 277      13.949 -11.278   8.070  1.00  0.00           O  
ATOM   4391  HN  GLY B 277      13.896 -13.897  10.260  1.00  4.00           H  
ATOM   4392  HA2 GLY B 277      14.902 -14.279   7.626  1.00  4.00           H  
ATOM   4393  N   ASP B 278      15.588 -11.982   6.699  1.00  4.00           N  
ATOM   4394  CA  ASP B 278      15.816 -10.693   6.065  1.00  0.00           C  
ATOM   4395  C   ASP B 278      15.148 -10.651   4.692  1.00  7.00           C  
ATOM   4396  O   ASP B 278      14.971 -11.678   4.033  1.00  5.00           O  
ATOM   4397  CB  ASP B 278      17.320 -10.400   5.989  1.00  3.00           C  
ATOM   4398  CG  ASP B 278      18.074 -10.660   7.300  1.00  2.00           C  
ATOM   4399  OD1 ASP B 278      17.455 -10.519   8.383  1.00  4.00           O  
ATOM   4400  OD2 ASP B 278      19.260 -11.041   7.195  1.00  2.00           O  
ATOM   4401  HN  ASP B 278      16.190 -12.745   6.426  1.00  3.00           H  
ATOM   4402  HA  ASP B 278      15.376  -9.907   6.679  1.00  0.00           H  
ATOM   4403  HB2 ASP B 278      17.758 -11.007   5.197  1.00  3.00           H  
ATOM   4404  N   SER B 279      14.805  -9.450   4.239  1.00  0.00           N  
ATOM   4405  CA  SER B 279      14.339  -9.226   2.872  1.00  9.00           C  
ATOM   4406  C   SER B 279      15.246  -8.224   2.187  1.00  9.00           C  
ATOM   4407  O   SER B 279      15.697  -7.251   2.791  1.00  0.00           O  
ATOM   4408  CB  SER B 279      12.882  -8.761   2.837  1.00 42.00           C  
ATOM   4409  OG  SER B 279      12.417  -8.664   1.499  1.00 40.00           O  
ATOM   4410  HN  SER B 279      15.006  -8.643   4.811  1.00  0.00           H  
ATOM   4411  HA  SER B 279      14.388 -10.159   2.312  1.00  7.00           H  
ATOM   4412  HB2 SER B 279      12.792  -7.785   3.316  1.00  0.00           H  
ATOM   4413  HG  SER B 279      12.768  -7.869   1.091  1.00  0.00           H  
ATOM   4414  N   GLU B 280      15.477  -8.438   0.898  1.00  6.00           N  
ATOM   4415  CA  GLU B 280      16.043  -7.415   0.032  1.00  0.00           C  
ATOM   4416  C   GLU B 280      14.951  -6.411  -0.355  1.00  0.00           C  
ATOM   4417  O   GLU B 280      13.802  -6.779  -0.612  1.00 17.00           O  
ATOM   4418  CB  GLU B 280      16.689  -8.076  -1.190  1.00  6.00           C  
ATOM   4419  CG  GLU B 280      17.496  -7.072  -2.027  1.00 22.00           C  
ATOM   4420  CD  GLU B 280      18.136  -7.701  -3.273  1.00  7.00           C  
ATOM   4421  OE1 GLU B 280      18.897  -6.968  -3.940  1.00 28.00           O  
ATOM   4422  OE2 GLU B 280      17.826  -8.872  -3.593  1.00 13.00           O  
ATOM   4423  HN  GLU B 280      15.050  -9.243   0.463  1.00 12.00           H  
ATOM   4424  HA  GLU B 280      16.824  -6.883   0.576  1.00  0.00           H  
ATOM   4425  HB2 GLU B 280      15.908  -8.527  -1.802  1.00 17.00           H  
ATOM   4426  HG2 GLU B 280      18.273  -6.639  -1.397  1.00  6.00           H  
ATOM   4427  N   TRP B 281      15.329  -5.141  -0.396  1.00  0.00           N  
ATOM   4428  CA  TRP B 281      14.506  -4.009  -0.780  1.00  0.00           C  
ATOM   4429  C   TRP B 281      15.280  -3.175  -1.790  1.00  0.00           C  
ATOM   4430  O   TRP B 281      16.391  -2.704  -1.528  1.00 37.00           O  
ATOM   4431  CB  TRP B 281      14.176  -3.171   0.455  1.00  0.00           C  
ATOM   4432  CG  TRP B 281      13.212  -3.790   1.409  1.00  0.00           C  
ATOM   4433  CD1 TRP B 281      13.457  -4.864   2.189  1.00  0.00           C  
ATOM   4434  CD2 TRP B 281      11.879  -3.336   1.771  1.00  1.00           C  
ATOM   4435  CE2 TRP B 281      11.357  -4.224   2.757  1.00  0.00           C  
ATOM   4436  NE1 TRP B 281      12.357  -5.144   2.972  1.00  0.00           N  
ATOM   4437  CE3 TRP B 281      11.092  -2.221   1.417  1.00  0.00           C  
ATOM   4438  CZ3 TRP B 281       9.832  -2.011   2.003  1.00  0.00           C  
ATOM   4439  CH2 TRP B 281       9.335  -2.921   2.952  1.00  0.00           C  
ATOM   4440  CZ2 TRP B 281      10.105  -4.028   3.342  1.00  0.00           C  
ATOM   4441  HN  TRP B 281      16.265  -4.920  -0.088  1.00  0.00           H  
ATOM   4442  HA  TRP B 281      13.574  -4.351  -1.230  1.00  0.00           H  
ATOM   4443  HB2 TRP B 281      13.764  -2.217   0.127  1.00  0.00           H  
ATOM   4444  HE3 TRP B 281      11.488  -1.501   0.716  1.00  0.00           H  
ATOM   4445  HZ3 TRP B 281       9.255  -1.138   1.733  1.00  0.00           H  
ATOM   4446  HH2 TRP B 281       8.370  -2.765   3.412  1.00  0.00           H  
ATOM   4447  HZ2 TRP B 281       9.756  -4.699   4.113  1.00  0.00           H  
ATOM   4448  HE1 TRP B 281      12.353  -5.853   3.692  1.00  0.00           H  
ATOM   4449  HD1 TRP B 281      14.398  -5.392   2.214  1.00  0.00           H  
ATOM   4450  N   ARG B 282      14.678  -2.949  -2.953  1.00  0.00           N  
ATOM   4451  CA  ARG B 282      15.290  -2.162  -4.019  1.00 44.00           C  
ATOM   4452  C   ARG B 282      15.598  -0.748  -3.531  1.00  1.00           C  
ATOM   4453  O   ARG B 282      14.731  -0.065  -2.991  1.00  1.00           O  
ATOM   4454  CB  ARG B 282      14.371  -2.161  -5.239  1.00  0.00           C  
ATOM   4455  CG  ARG B 282      15.182  -1.800  -6.472  1.00  2.00           C  
ATOM   4456  CD  ARG B 282      14.321  -1.846  -7.724  1.00  1.00           C  
ATOM   4457  NE  ARG B 282      15.137  -1.550  -8.905  1.00  2.00           N  
ATOM   4458  CZ  ARG B 282      14.793  -1.794 -10.153  1.00  0.00           C  
ATOM   4459  NH1 ARG B 282      13.688  -2.424 -10.458  1.00  1.00           N  
ATOM   4460  NH2 ARG B 282      15.575  -1.420 -11.122  1.00 38.00           N  
ATOM   4461  HN  ARG B 282      13.746  -3.318  -3.084  1.00  0.00           H  
ATOM   4462  HA  ARG B 282      16.236  -2.637  -4.280  1.00 60.00           H  
ATOM   4463  HB2 ARG B 282      13.950  -3.157  -5.376  1.00  0.00           H  
ATOM   4464  HG2 ARG B 282      15.970  -2.547  -6.569  1.00  6.00           H  
ATOM   4465  HD2 ARG B 282      13.503  -1.132  -7.631  1.00  0.00           H  
ATOM   4466  HE  ARG B 282      16.110  -1.363  -8.709  1.00  0.00           H  
ATOM   4467  N   GLY B 283      16.839  -0.313  -3.714  1.00 22.00           N  
ATOM   4468  CA  GLY B 283      17.351   0.972  -3.247  1.00 21.00           C  
ATOM   4469  C   GLY B 283      17.649   1.071  -1.744  1.00  5.00           C  
ATOM   4470  O   GLY B 283      18.382   1.978  -1.360  1.00  6.00           O  
ATOM   4471  HN  GLY B 283      17.465  -0.897  -4.251  1.00  0.00           H  
ATOM   4472  HA2 GLY B 283      18.274   1.188  -3.784  1.00 10.00           H  
ATOM   4473  N   LEU B 284      17.141   0.173  -0.895  1.00  0.00           N  
ATOM   4474  CA  LEU B 284      17.393   0.194   0.556  1.00 17.00           C  
ATOM   4475  C   LEU B 284      18.356  -0.909   1.019  1.00  3.00           C  
ATOM   4476  O   LEU B 284      18.898  -0.818   2.117  1.00  8.00           O  
ATOM   4477  CB  LEU B 284      16.064   0.132   1.322  1.00 60.00           C  
ATOM   4478  CG  LEU B 284      15.072   1.267   1.022  1.00  0.00           C  
ATOM   4479  CD1 LEU B 284      13.837   1.068   1.895  1.00  4.00           C  
ATOM   4480  CD2 LEU B 284      15.645   2.656   1.313  1.00 44.00           C  
ATOM   4481  HN  LEU B 284      16.565  -0.571  -1.264  1.00  0.00           H  
ATOM   4482  HA  LEU B 284      17.885   1.128   0.828  1.00 12.00           H  
ATOM   4483  HB2 LEU B 284      16.287   0.138   2.390  1.00 60.00           H  
ATOM   4484  HG  LEU B 284      14.766   1.225  -0.023  1.00  0.00           H  
ATOM   4485  N   GLY B 285      18.614  -1.910   0.174  1.00  7.00           N  
ATOM   4486  CA  GLY B 285      19.471  -3.042   0.504  1.00  4.00           C  
ATOM   4487  C   GLY B 285      18.722  -4.105   1.302  1.00  0.00           C  
ATOM   4488  O   GLY B 285      17.543  -4.351   1.065  1.00  0.00           O  
ATOM   4489  HN  GLY B 285      18.031  -1.996  -0.646  1.00  0.00           H  
ATOM   4490  HA2 GLY B 285      19.838  -3.501  -0.414  1.00  7.00           H  
ATOM   4491  N   VAL B 286      19.416  -4.771   2.221  1.00  4.00           N  
ATOM   4492  CA  VAL B 286      18.827  -5.825   3.056  1.00  0.00           C  
ATOM   4493  C   VAL B 286      18.301  -5.208   4.348  1.00  0.00           C  
ATOM   4494  O   VAL B 286      19.042  -4.518   5.045  1.00  6.00           O  
ATOM   4495  CB  VAL B 286      19.838  -6.954   3.317  1.00  3.00           C  
ATOM   4496  CG1 VAL B 286      19.240  -8.049   4.201  1.00  4.00           C  
ATOM   4497  CG2 VAL B 286      20.269  -7.610   1.996  1.00  2.00           C  
ATOM   4498  HN  VAL B 286      20.350  -4.462   2.450  1.00  3.00           H  
ATOM   4499  HA  VAL B 286      17.981  -6.268   2.531  1.00  0.00           H  
ATOM   4500  HB  VAL B 286      20.722  -6.547   3.809  1.00  2.00           H  
ATOM   4501  N   ILE B 287      17.031  -5.465   4.661  1.00  0.00           N  
ATOM   4502  CA  ILE B 287      16.396  -5.048   5.913  1.00 16.00           C  
ATOM   4503  C   ILE B 287      16.215  -6.282   6.790  1.00  0.00           C  
ATOM   4504  O   ILE B 287      15.508  -7.227   6.418  1.00  0.00           O  
ATOM   4505  CB  ILE B 287      15.074  -4.289   5.660  1.00  0.00           C  
ATOM   4506  CG1 ILE B 287      15.342  -3.046   4.780  1.00 38.00           C  
ATOM   4507  CD1 ILE B 287      14.124  -2.143   4.557  1.00  7.00           C  
ATOM   4508  CG2 ILE B 287      14.411  -3.902   6.997  1.00 37.00           C  
ATOM   4509  HN  ILE B 287      16.499  -6.059   4.042  1.00  0.00           H  
ATOM   4510  HA  ILE B 287      17.059  -4.362   6.440  1.00 13.00           H  
ATOM   4511  HB  ILE B 287      14.392  -4.944   5.116  1.00  0.00           H  
ATOM   4512  N   GLU B 288      16.847  -6.258   7.958  1.00 24.00           N  
ATOM   4513  CA  GLU B 288      16.784  -7.350   8.924  1.00  0.00           C  
ATOM   4514  C   GLU B 288      15.363  -7.553   9.460  1.00  8.00           C  
ATOM   4515  O   GLU B 288      14.602  -6.596   9.623  1.00 22.00           O  
ATOM   4516  CB  GLU B 288      17.759  -7.111  10.086  1.00  6.00           C  
ATOM   4517  CG  GLU B 288      19.231  -7.076   9.638  1.00  4.00           C  
ATOM   4518  CD  GLU B 288      20.221  -6.907  10.806  1.00  2.00           C  
ATOM   4519  OE1 GLU B 288      21.444  -6.897  10.530  1.00  1.00           O  
ATOM   4520  OE2 GLU B 288      19.770  -6.781  11.969  1.00  2.00           O  
ATOM   4521  HN  GLU B 288      17.421  -5.462   8.194  1.00 11.00           H  
ATOM   4522  HA  GLU B 288      17.088  -8.263   8.413  1.00  0.00           H  
ATOM   4523  HB2 GLU B 288      17.506  -6.169  10.572  1.00  8.00           H  
ATOM   4524  HG2 GLU B 288      19.456  -8.002   9.110  1.00  0.00           H  
ATOM   4525  N   SER B 289      15.004  -8.804   9.765  1.00  0.00           N  
ATOM   4526  CA  SER B 289      13.701  -9.153  10.368  1.00  7.00           C  
ATOM   4527  C   SER B 289      12.484  -8.614   9.593  1.00  0.00           C  
ATOM   4528  O   SER B 289      11.471  -8.236  10.186  1.00  6.00           O  
ATOM   4529  CB  SER B 289      13.656  -8.735  11.844  1.00  4.00           C  
ATOM   4530  OG  SER B 289      14.733  -9.312  12.557  1.00  2.00           O  
ATOM   4531  HN  SER B 289      15.654  -9.547   9.548  1.00  7.00           H  
ATOM   4532  HA  SER B 289      13.615 -10.239  10.345  1.00  0.00           H  
ATOM   4533  HB2 SER B 289      12.719  -9.073  12.287  1.00  3.00           H  
ATOM   4534  HG  SER B 289      15.544  -8.987  12.160  1.00  3.00           H  
ATOM   4535  N   SER B 290      12.585  -8.556   8.262  1.00  0.00           N  
ATOM   4536  CA  SER B 290      11.526  -8.069   7.364  1.00  0.00           C  
ATOM   4537  C   SER B 290      11.031  -9.118   6.365  1.00  0.00           C  
ATOM   4538  O   SER B 290      10.080  -8.851   5.628  1.00  6.00           O  
ATOM   4539  CB  SER B 290      11.977  -6.794   6.646  1.00  0.00           C  
ATOM   4540  OG  SER B 290      12.957  -7.065   5.663  1.00  0.00           O  
ATOM   4541  HN  SER B 290      13.453  -8.880   7.860  1.00  0.00           H  
ATOM   4542  HA  SER B 290      10.656  -7.799   7.964  1.00  0.00           H  
ATOM   4543  HB2 SER B 290      12.374  -6.089   7.375  1.00  0.00           H  
ATOM   4544  HG  SER B 290      13.816  -7.120   6.087  1.00  0.00           H  
ATOM   4545  N   GLY B 291      11.644 -10.307   6.344  1.00  0.00           N  
ATOM   4546  CA  GLY B 291      11.239 -11.411   5.478  1.00 20.00           C  
ATOM   4547  C   GLY B 291       9.851 -11.931   5.842  1.00  0.00           C  
ATOM   4548  O   GLY B 291       9.603 -12.294   6.991  1.00  0.00           O  
ATOM   4549  HN  GLY B 291      12.384 -10.490   7.007  1.00  0.00           H  
ATOM   4550  HA2 GLY B 291      11.242 -11.084   4.438  1.00  0.00           H  
ATOM   4551  N   VAL B 292       8.934 -11.962   4.872  1.00 34.00           N  
ATOM   4552  CA  VAL B 292       7.581 -12.514   5.039  1.00  0.00           C  
ATOM   4553  C   VAL B 292       7.501 -13.870   4.352  1.00  0.00           C  
ATOM   4554  O   VAL B 292       7.716 -13.987   3.144  1.00 46.00           O  
ATOM   4555  CB  VAL B 292       6.491 -11.571   4.501  1.00 60.00           C  
ATOM   4556  CG1 VAL B 292       5.090 -12.138   4.771  1.00  0.00           C  
ATOM   4557  CG2 VAL B 292       6.559 -10.184   5.154  1.00  0.00           C  
ATOM   4558  HN  VAL B 292       9.198 -11.632   3.955  1.00 60.00           H  
ATOM   4559  HA  VAL B 292       7.385 -12.658   6.101  1.00  0.00           H  
ATOM   4560  HB  VAL B 292       6.613 -11.462   3.424  1.00  0.00           H  
ATOM   4561  N   HIS B 293       7.127 -14.892   5.112  1.00  0.00           N  
ATOM   4562  CA  HIS B 293       7.023 -16.269   4.641  1.00 30.00           C  
ATOM   4563  C   HIS B 293       5.657 -16.861   4.975  1.00  0.00           C  
ATOM   4564  O   HIS B 293       4.940 -16.346   5.832  1.00  0.00           O  
ATOM   4565  CB  HIS B 293       8.160 -17.093   5.253  1.00  8.00           C  
ATOM   4566  CG  HIS B 293       9.519 -16.550   4.899  1.00  4.00           C  
ATOM   4567  ND1 HIS B 293      10.122 -16.620   3.664  1.00  6.00           N  
ATOM   4568  CD2 HIS B 293      10.345 -15.821   5.713  1.00  5.00           C  
ATOM   4569  CE1 HIS B 293      11.288 -15.960   3.734  1.00  6.00           C  
ATOM   4570  NE2 HIS B 293      11.474 -15.476   4.967  1.00  4.00           N  
ATOM   4571  HN  HIS B 293       6.944 -14.719   6.090  1.00  0.00           H  
ATOM   4572  HA  HIS B 293       7.133 -16.297   3.557  1.00 37.00           H  
ATOM   4573  HB2 HIS B 293       8.054 -17.098   6.338  1.00  0.00           H  
ATOM   4574  HE1 HIS B 293      11.974 -15.817   2.913  1.00  3.00           H  
ATOM   4575  HD1 HIS B 293       9.726 -17.018   2.824  1.00 13.00           H  
ATOM   4576  HD2 HIS B 293      10.150 -15.536   6.736  1.00  0.00           H  
ATOM   4577  N   LEU B 294       5.296 -17.953   4.302  1.00 60.00           N  
ATOM   4578  CA  LEU B 294       4.122 -18.736   4.672  1.00  0.00           C  
ATOM   4579  C   LEU B 294       4.396 -19.527   5.956  1.00  0.00           C  
ATOM   4580  O   LEU B 294       5.506 -20.010   6.186  1.00  8.00           O  
ATOM   4581  CB  LEU B 294       3.712 -19.663   3.514  1.00 40.00           C  
ATOM   4582  CG  LEU B 294       3.197 -18.923   2.265  1.00 60.00           C  
ATOM   4583  CD1 LEU B 294       2.946 -19.928   1.141  1.00  6.00           C  
ATOM   4584  CD2 LEU B 294       1.885 -18.182   2.529  1.00  0.00           C  
ATOM   4585  HN  LEU B 294       5.957 -18.370   3.662  1.00 37.00           H  
ATOM   4586  HA  LEU B 294       3.300 -18.054   4.889  1.00  0.00           H  
ATOM   4587  HB2 LEU B 294       2.930 -20.336   3.866  1.00  0.00           H  
ATOM   4588  HG  LEU B 294       3.946 -18.209   1.923  1.00  0.00           H  
ATOM   4589  N   THR B 295       3.373 -19.692   6.790  1.00  0.00           N  
ATOM   4590  CA  THR B 295       3.440 -20.620   7.923  1.00  7.00           C  
ATOM   4591  C   THR B 295       3.449 -22.076   7.422  1.00  0.00           C  
ATOM   4592  O   THR B 295       3.013 -22.354   6.295  1.00  0.00           O  
ATOM   4593  CB  THR B 295       2.308 -20.374   8.937  1.00  6.00           C  
ATOM   4594  OG1 THR B 295       1.066 -20.626   8.349  1.00 13.00           O  
ATOM   4595  CG2 THR B 295       2.312 -18.954   9.496  1.00  4.00           C  
ATOM   4596  HN  THR B 295       2.489 -19.253   6.576  1.00  0.00           H  
ATOM   4597  HA  THR B 295       4.385 -20.435   8.434  1.00  0.00           H  
ATOM   4598  HB  THR B 295       2.426 -21.058   9.777  1.00  4.00           H  
ATOM   4599  HG1 THR B 295       0.404 -20.081   8.781  1.00  0.00           H  
ATOM   4600  N   PRO B 296       3.908 -23.051   8.238  1.00 10.00           N  
ATOM   4601  CA  PRO B 296       3.975 -24.461   7.830  1.00  4.00           C  
ATOM   4602  C   PRO B 296       2.656 -25.013   7.269  1.00  3.00           C  
ATOM   4603  O   PRO B 296       2.648 -25.816   6.336  1.00  3.00           O  
ATOM   4604  CB  PRO B 296       4.387 -25.217   9.097  1.00  2.00           C  
ATOM   4605  CG  PRO B 296       5.221 -24.190   9.860  1.00  2.00           C  
ATOM   4606  CD  PRO B 296       4.497 -22.880   9.562  1.00  3.00           C  
ATOM   4607  HA  PRO B 296       4.753 -24.567   7.074  1.00  5.00           H  
ATOM   4608  HB2 PRO B 296       4.964 -26.111   8.858  1.00  2.00           H  
ATOM   4609  HG2 PRO B 296       6.229 -24.153   9.445  1.00  2.00           H  
ATOM   4610  HD2 PRO B 296       5.206 -22.052   9.588  1.00  5.00           H  
ATOM   4611  N   ASP B 297       1.540 -24.519   7.798  1.00  5.00           N  
ATOM   4612  CA  ASP B 297       0.174 -24.898   7.449  1.00  4.00           C  
ATOM   4613  C   ASP B 297      -0.272 -24.469   6.041  1.00  9.00           C  
ATOM   4614  O   ASP B 297      -1.287 -24.970   5.542  1.00 13.00           O  
ATOM   4615  CB  ASP B 297      -0.734 -24.287   8.527  1.00  7.00           C  
ATOM   4616  CG  ASP B 297      -1.213 -25.356   9.501  1.00  2.00           C  
ATOM   4617  OD1 ASP B 297      -0.379 -26.170   9.954  1.00  2.00           O  
ATOM   4618  OD2 ASP B 297      -2.451 -25.426   9.667  1.00  2.00           O  
ATOM   4619  HN  ASP B 297       1.636 -23.841   8.540  1.00  6.00           H  
ATOM   4620  HA  ASP B 297       0.099 -25.985   7.485  1.00  3.00           H  
ATOM   4621  HB2 ASP B 297      -0.214 -23.507   9.083  1.00  7.00           H  
ATOM   4622  N   TYR B 298       0.478 -23.563   5.408  1.00  0.00           N  
ATOM   4623  CA  TYR B 298       0.240 -23.038   4.062  1.00  0.00           C  
ATOM   4624  C   TYR B 298       1.408 -23.300   3.105  1.00  0.00           C  
ATOM   4625  O   TYR B 298       1.315 -22.972   1.924  1.00  0.00           O  
ATOM   4626  CB  TYR B 298      -0.122 -21.550   4.149  1.00  0.00           C  
ATOM   4627  CG  TYR B 298      -1.456 -21.335   4.828  1.00  0.00           C  
ATOM   4628  CD1 TYR B 298      -2.649 -21.389   4.085  1.00  0.00           C  
ATOM   4629  CD2 TYR B 298      -1.508 -21.152   6.219  1.00  0.00           C  
ATOM   4630  CE1 TYR B 298      -3.886 -21.282   4.746  1.00  0.00           C  
ATOM   4631  CE2 TYR B 298      -2.736 -21.013   6.884  1.00  8.00           C  
ATOM   4632  CZ  TYR B 298      -3.929 -21.091   6.144  1.00  0.00           C  
ATOM   4633  OH  TYR B 298      -5.122 -21.025   6.773  1.00  6.00           O  
ATOM   4634  HN  TYR B 298       1.252 -23.164   5.921  1.00  0.00           H  
ATOM   4635  HA  TYR B 298      -0.618 -23.554   3.632  1.00  0.00           H  
ATOM   4636  HB2 TYR B 298      -0.174 -21.127   3.145  1.00  0.00           H  
ATOM   4637  HD1 TYR B 298      -2.616 -21.520   3.013  1.00  0.00           H  
ATOM   4638  HD2 TYR B 298      -0.588 -21.114   6.784  1.00  0.00           H  
ATOM   4639  HE1 TYR B 298      -4.809 -21.329   4.187  1.00  0.00           H  
ATOM   4640  HE2 TYR B 298      -2.768 -20.851   7.951  1.00  0.00           H  
ATOM   4641  HH  TYR B 298      -5.050 -20.527   7.590  1.00  0.00           H  
ATOM   4642  N   GLN B 299       2.465 -23.983   3.555  1.00  0.00           N  
ATOM   4643  CA  GLN B 299       3.678 -24.227   2.769  1.00  0.00           C  
ATOM   4644  C   GLN B 299       3.425 -24.966   1.440  1.00  4.00           C  
ATOM   4645  O   GLN B 299       4.195 -24.817   0.495  1.00 10.00           O  
ATOM   4646  CB  GLN B 299       4.667 -25.005   3.655  1.00  3.00           C  
ATOM   4647  CG  GLN B 299       6.115 -24.932   3.145  1.00  2.00           C  
ATOM   4648  CD  GLN B 299       6.654 -23.503   3.127  1.00  2.00           C  
ATOM   4649  OE1 GLN B 299       6.346 -22.696   3.983  1.00  7.00           O  
ATOM   4650  NE2 GLN B 299       7.456 -23.164   2.145  1.00  3.00           N  
ATOM   4651  HN  GLN B 299       2.500 -24.193   4.543  1.00  0.00           H  
ATOM   4652  HA  GLN B 299       4.105 -23.254   2.527  1.00  0.00           H  
ATOM   4653  HB2 GLN B 299       4.357 -26.049   3.714  1.00  3.00           H  
ATOM   4654  HG2 GLN B 299       6.174 -25.360   2.145  1.00  4.00           H  
ATOM   4655  N   ARG B 300       2.325 -25.728   1.319  1.00  4.00           N  
ATOM   4656  CA  ARG B 300       1.911 -26.381   0.057  1.00  4.00           C  
ATOM   4657  C   ARG B 300       1.659 -25.402  -1.094  1.00 24.00           C  
ATOM   4658  O   ARG B 300       1.720 -25.813  -2.247  1.00 20.00           O  
ATOM   4659  CB  ARG B 300       0.664 -27.264   0.270  1.00  4.00           C  
ATOM   4660  CG  ARG B 300      -0.611 -26.468   0.619  1.00  9.00           C  
ATOM   4661  CD  ARG B 300      -1.856 -27.363   0.743  1.00  7.00           C  
ATOM   4662  NE  ARG B 300      -2.658 -27.431  -0.501  1.00 19.00           N  
ATOM   4663  CZ  ARG B 300      -3.730 -28.188  -0.694  1.00  4.00           C  
ATOM   4664  NH1 ARG B 300      -4.141 -29.060   0.180  1.00  4.00           N  
ATOM   4665  NH2 ARG B 300      -4.468 -28.095  -1.756  1.00  0.00           N  
ATOM   4666  HN  ARG B 300       1.727 -25.791   2.131  1.00 10.00           H  
ATOM   4667  HA  ARG B 300       2.730 -27.015  -0.283  1.00  4.00           H  
ATOM   4668  HB2 ARG B 300       0.869 -27.979   1.067  1.00  2.00           H  
ATOM   4669  HG2 ARG B 300      -0.808 -25.705  -0.134  1.00  0.00           H  
ATOM   4670  HD2 ARG B 300      -2.487 -26.941   1.525  1.00 19.00           H  
ATOM   4671  HE  ARG B 300      -2.425 -26.782  -1.239  1.00 60.00           H  
ATOM   4672  N   PHE B 301       1.336 -24.148  -0.779  1.00  0.00           N  
ATOM   4673  CA  PHE B 301       1.069 -23.107  -1.766  1.00  0.00           C  
ATOM   4674  C   PHE B 301       2.344 -22.372  -2.189  1.00  0.00           C  
ATOM   4675  O   PHE B 301       2.284 -21.588  -3.123  1.00  0.00           O  
ATOM   4676  CB  PHE B 301       0.014 -22.133  -1.217  1.00  0.00           C  
ATOM   4677  CG  PHE B 301      -1.306 -22.789  -0.855  1.00  0.00           C  
ATOM   4678  CD1 PHE B 301      -2.145 -23.281  -1.870  1.00 47.00           C  
ATOM   4679  CD2 PHE B 301      -1.696 -22.924   0.489  1.00  0.00           C  
ATOM   4680  CE1 PHE B 301      -3.349 -23.930  -1.553  1.00  3.00           C  
ATOM   4681  CE2 PHE B 301      -2.899 -23.575   0.813  1.00  0.00           C  
ATOM   4682  CZ  PHE B 301      -3.721 -24.083  -0.209  1.00  0.00           C  
ATOM   4683  HN  PHE B 301       1.327 -23.876   0.193  1.00  0.00           H  
ATOM   4684  HA  PHE B 301       0.664 -23.565  -2.669  1.00  0.00           H  
ATOM   4685  HB2 PHE B 301       0.422 -21.625  -0.342  1.00  0.00           H  
ATOM   4686  HD1 PHE B 301      -1.856 -23.157  -2.903  1.00  0.00           H  
ATOM   4687  HD2 PHE B 301      -1.071 -22.524   1.273  1.00  0.00           H  
ATOM   4688  HE1 PHE B 301      -3.983 -24.304  -2.344  1.00  0.00           H  
ATOM   4689  HE2 PHE B 301      -3.187 -23.678   1.849  1.00  0.00           H  
ATOM   4690  HZ  PHE B 301      -4.645 -24.588   0.034  1.00  0.00           H  
ATOM   4691  N   ASP B 302       3.490 -22.599  -1.548  1.00  0.00           N  
ATOM   4692  CA  ASP B 302       4.723 -21.867  -1.840  1.00  3.00           C  
ATOM   4693  C   ASP B 302       5.240 -22.168  -3.262  1.00  0.00           C  
ATOM   4694  O   ASP B 302       5.673 -23.284  -3.579  1.00 28.00           O  
ATOM   4695  CB  ASP B 302       5.753 -22.192  -0.750  1.00  0.00           C  
ATOM   4696  CG  ASP B 302       7.021 -21.340  -0.831  1.00 53.00           C  
ATOM   4697  OD1 ASP B 302       7.398 -20.944  -1.955  1.00 50.00           O  
ATOM   4698  OD2 ASP B 302       7.648 -21.157   0.234  1.00 17.00           O  
ATOM   4699  HN  ASP B 302       3.531 -23.302  -0.823  1.00  0.00           H  
ATOM   4700  HA  ASP B 302       4.514 -20.799  -1.778  1.00  0.00           H  
ATOM   4701  HB2 ASP B 302       6.026 -23.246  -0.816  1.00  0.00           H  
ATOM   4702  N   ALA B 303       5.194 -21.156  -4.133  1.00  0.00           N  
ATOM   4703  CA  ALA B 303       5.669 -21.268  -5.507  1.00  0.00           C  
ATOM   4704  C   ALA B 303       7.191 -21.477  -5.578  1.00  0.00           C  
ATOM   4705  O   ALA B 303       7.665 -22.233  -6.425  1.00  0.00           O  
ATOM   4706  CB  ALA B 303       5.250 -20.010  -6.279  1.00  0.00           C  
ATOM   4707  HN  ALA B 303       4.848 -20.263  -3.811  1.00  0.00           H  
ATOM   4708  HA  ALA B 303       5.195 -22.134  -5.966  1.00  0.00           H  
ATOM   4709  HB1 ALA B 303       4.170 -19.877  -6.221  1.00  0.00           H  
ATOM   4710  HB2 ALA B 303       5.740 -19.135  -5.851  1.00  0.00           H  
ATOM   4711  HB3 ALA B 303       5.544 -20.105  -7.325  1.00  0.00           H  
ATOM   4712  N   GLU B 304       7.973 -20.857  -4.698  1.00  0.00           N  
ATOM   4713  CA  GLU B 304       9.432 -20.992  -4.703  1.00  0.00           C  
ATOM   4714  C   GLU B 304       9.856 -22.390  -4.255  1.00  5.00           C  
ATOM   4715  O   GLU B 304      10.725 -23.001  -4.879  1.00  6.00           O  
ATOM   4716  CB  GLU B 304      10.078 -19.922  -3.815  1.00  6.00           C  
ATOM   4717  CG  GLU B 304       9.787 -18.523  -4.355  1.00 57.00           C  
ATOM   4718  CD  GLU B 304      10.530 -17.461  -3.552  1.00  4.00           C  
ATOM   4719  OE1 GLU B 304      11.725 -17.233  -3.841  1.00  5.00           O  
ATOM   4720  OE2 GLU B 304       9.905 -16.777  -2.715  1.00 20.00           O  
ATOM   4721  HN  GLU B 304       7.554 -20.435  -3.881  1.00  0.00           H  
ATOM   4722  HA  GLU B 304       9.801 -20.854  -5.719  1.00  0.00           H  
ATOM   4723  HB2 GLU B 304      11.156 -20.081  -3.812  1.00  6.00           H  
ATOM   4724  HG2 GLU B 304      10.107 -18.482  -5.397  1.00  0.00           H  
ATOM   4725  N   ALA B 305       9.185 -22.952  -3.248  1.00  5.00           N  
ATOM   4726  CA  ALA B 305       9.418 -24.331  -2.819  1.00  4.00           C  
ATOM   4727  C   ALA B 305       9.064 -25.358  -3.914  1.00  7.00           C  
ATOM   4728  O   ALA B 305       9.731 -26.396  -4.040  1.00  4.00           O  
ATOM   4729  CB  ALA B 305       8.611 -24.585  -1.543  1.00  4.00           C  
ATOM   4730  HN  ALA B 305       8.506 -22.383  -2.762  1.00  0.00           H  
ATOM   4731  HA  ALA B 305      10.477 -24.442  -2.588  1.00  4.00           H  
ATOM   4732  HB1 ALA B 305       7.547 -24.556  -1.774  1.00  0.00           H  
ATOM   4733  HB2 ALA B 305       8.842 -23.820  -0.801  1.00  4.00           H  
ATOM   4734  HB3 ALA B 305       8.861 -25.566  -1.138  1.00  3.00           H  
ATOM   4735  N   HIS B 306       8.025 -25.073  -4.710  1.00  0.00           N  
ATOM   4736  CA  HIS B 306       7.551 -25.949  -5.783  1.00  6.00           C  
ATOM   4737  C   HIS B 306       8.413 -25.878  -7.046  1.00  0.00           C  
ATOM   4738  O   HIS B 306       8.871 -26.911  -7.537  1.00  5.00           O  
ATOM   4739  CB  HIS B 306       6.091 -25.620  -6.104  1.00 15.00           C  
ATOM   4740  CG  HIS B 306       5.513 -26.559  -7.129  1.00  0.00           C  
ATOM   4741  ND1 HIS B 306       5.103 -27.868  -6.877  1.00  4.00           N  
ATOM   4742  CD2 HIS B 306       5.248 -26.257  -8.431  1.00 12.00           C  
ATOM   4743  CE1 HIS B 306       4.580 -28.317  -8.022  1.00  2.00           C  
ATOM   4744  NE2 HIS B 306       4.636 -27.365  -8.968  1.00  5.00           N  
ATOM   4745  HN  HIS B 306       7.498 -24.237  -4.504  1.00  0.00           H  
ATOM   4746  HA  HIS B 306       7.587 -26.982  -5.437  1.00  5.00           H  
ATOM   4747  HB2 HIS B 306       6.012 -24.595  -6.467  1.00  0.00           H  
ATOM   4748  HE1 HIS B 306       4.084 -29.271  -8.124  1.00  2.00           H  
ATOM   4749  HD2 HIS B 306       5.410 -25.296  -8.895  1.00  0.00           H  
ATOM   4750  N   PHE B 307       8.634 -24.674  -7.578  1.00  0.00           N  
ATOM   4751  CA  PHE B 307       9.362 -24.469  -8.834  1.00  8.00           C  
ATOM   4752  C   PHE B 307      10.883 -24.470  -8.649  1.00  6.00           C  
ATOM   4753  O   PHE B 307      11.590 -24.819  -9.589  1.00  5.00           O  
ATOM   4754  CB  PHE B 307       8.872 -23.188  -9.527  1.00 52.00           C  
ATOM   4755  CG  PHE B 307       7.465 -23.297 -10.089  1.00  0.00           C  
ATOM   4756  CD1 PHE B 307       7.252 -23.909 -11.339  1.00 11.00           C  
ATOM   4757  CD2 PHE B 307       6.364 -22.788  -9.375  1.00  0.00           C  
ATOM   4758  CE1 PHE B 307       5.949 -24.030 -11.856  1.00  0.00           C  
ATOM   4759  CE2 PHE B 307       5.061 -22.927  -9.876  1.00  0.00           C  
ATOM   4760  CZ  PHE B 307       4.853 -23.548 -11.116  1.00  0.00           C  
ATOM   4761  HN  PHE B 307       8.253 -23.863  -7.112  1.00  0.00           H  
ATOM   4762  HA  PHE B 307       9.146 -25.302  -9.503  1.00  9.00           H  
ATOM   4763  HB2 PHE B 307       8.931 -22.351  -8.831  1.00  0.00           H  
ATOM   4764  HD1 PHE B 307       8.097 -24.252 -11.918  1.00  0.00           H  
ATOM   4765  HD2 PHE B 307       6.512 -22.272  -8.439  1.00  0.00           H  
ATOM   4766  HE1 PHE B 307       5.803 -24.455 -12.838  1.00  0.00           H  
ATOM   4767  HE2 PHE B 307       4.226 -22.546  -9.307  1.00  0.00           H  
ATOM   4768  HZ  PHE B 307       3.850 -23.620 -11.508  1.00  0.00           H  
ATOM   4769  N   ARG B 308      11.382 -24.148  -7.444  1.00  0.00           N  
ATOM   4770  CA  ARG B 308      12.816 -24.076  -7.099  1.00  5.00           C  
ATOM   4771  C   ARG B 308      13.624 -23.262  -8.117  1.00  4.00           C  
ATOM   4772  O   ARG B 308      14.556 -23.804  -8.718  1.00  3.00           O  
ATOM   4773  CB  ARG B 308      13.398 -25.474  -6.893  1.00  3.00           C  
ATOM   4774  CG  ARG B 308      12.627 -26.256  -5.836  1.00  4.00           C  
ATOM   4775  CD  ARG B 308      13.299 -27.611  -5.675  1.00  2.00           C  
ATOM   4776  NE  ARG B 308      12.444 -28.500  -4.886  1.00  3.00           N  
ATOM   4777  CZ  ARG B 308      12.665 -29.777  -4.661  1.00  2.00           C  
ATOM   4778  NH1 ARG B 308      13.746 -30.371  -5.093  1.00  1.00           N  
ATOM   4779  NH2 ARG B 308      11.795 -30.477  -3.994  1.00  2.00           N  
ATOM   4780  HN  ARG B 308      10.731 -23.864  -6.726  1.00  0.00           H  
ATOM   4781  HA  ARG B 308      12.908 -23.540  -6.154  1.00  5.00           H  
ATOM   4782  HB2 ARG B 308      14.437 -25.379  -6.578  1.00  2.00           H  
ATOM   4783  HG2 ARG B 308      11.599 -26.406  -6.164  1.00  0.00           H  
ATOM   4784  HD2 ARG B 308      14.263 -27.472  -5.184  1.00  2.00           H  
ATOM   4785  HE  ARG B 308      11.589 -28.087  -4.541  1.00  0.00           H  
ATOM   4786  N   PRO B 309      13.244 -21.993  -8.327  1.00  0.00           N  
ATOM   4787  CA  PRO B 309      13.875 -21.151  -9.331  1.00 25.00           C  
ATOM   4788  C   PRO B 309      15.366 -20.946  -9.049  1.00  0.00           C  
ATOM   4789  O   PRO B 309      15.838 -21.101  -7.915  1.00  5.00           O  
ATOM   4790  CB  PRO B 309      13.104 -19.836  -9.293  1.00 26.00           C  
ATOM   4791  CG  PRO B 309      12.601 -19.766  -7.847  1.00 13.00           C  
ATOM   4792  CD  PRO B 309      12.305 -21.221  -7.524  1.00  7.00           C  
ATOM   4793  HA  PRO B 309      13.764 -21.609 -10.314  1.00 17.00           H  
ATOM   4794  HB2 PRO B 309      13.745 -18.994  -9.551  1.00  0.00           H  
ATOM   4795  HG2 PRO B 309      11.699 -19.162  -7.747  1.00  0.00           H  
ATOM   4796  HD2 PRO B 309      11.284 -21.458  -7.824  1.00  0.00           H  
ATOM   4797  N   ALA B 310      16.118 -20.581 -10.084  1.00  4.00           N  
ATOM   4798  CA  ALA B 310      17.534 -20.290  -9.946  1.00  3.00           C  
ATOM   4799  C   ALA B 310      17.763 -19.078  -9.019  1.00 14.00           C  
ATOM   4800  O   ALA B 310      17.047 -18.078  -9.116  1.00 23.00           O  
ATOM   4801  CB  ALA B 310      18.143 -20.067 -11.333  1.00  2.00           C  
ATOM   4802  HN  ALA B 310      15.669 -20.427 -10.976  1.00  0.00           H  
ATOM   4803  HA  ALA B 310      17.999 -21.178  -9.518  1.00  3.00           H  
ATOM   4804  HB1 ALA B 310      17.974 -20.946 -11.955  1.00  2.00           H  
ATOM   4805  HB2 ALA B 310      19.213 -19.880 -11.243  1.00  2.00           H  
ATOM   4806  HB3 ALA B 310      17.665 -19.207 -11.802  1.00  0.00           H  
ATOM   4807  N   PRO B 311      18.789 -19.110  -8.147  1.00  0.00           N  
ATOM   4808  CA  PRO B 311      19.160 -17.946  -7.355  1.00  6.00           C  
ATOM   4809  C   PRO B 311      19.496 -16.753  -8.252  1.00  0.00           C  
ATOM   4810  O   PRO B 311      20.403 -16.820  -9.086  1.00  4.00           O  
ATOM   4811  CB  PRO B 311      20.359 -18.378  -6.504  1.00  2.00           C  
ATOM   4812  CG  PRO B 311      20.205 -19.895  -6.422  1.00  1.00           C  
ATOM   4813  CD  PRO B 311      19.592 -20.260  -7.771  1.00  2.00           C  
ATOM   4814  HA  PRO B 311      18.326 -17.694  -6.700  1.00  7.00           H  
ATOM   4815  HB2 PRO B 311      21.295 -18.143  -7.010  1.00  3.00           H  
ATOM   4816  HG2 PRO B 311      19.506 -20.148  -5.625  1.00  2.00           H  
ATOM   4817  HD2 PRO B 311      20.375 -20.414  -8.512  1.00  2.00           H  
ATOM   4818  N   GLN B 312      18.789 -15.645  -8.050  1.00  5.00           N  
ATOM   4819  CA  GLN B 312      19.014 -14.406  -8.781  1.00 14.00           C  
ATOM   4820  C   GLN B 312      19.918 -13.492  -7.948  1.00  5.00           C  
ATOM   4821  O   GLN B 312      19.522 -13.014  -6.891  1.00  7.00           O  
ATOM   4822  CB  GLN B 312      17.667 -13.748  -9.132  1.00 15.00           C  
ATOM   4823  CG  GLN B 312      16.725 -14.651  -9.953  1.00  0.00           C  
ATOM   4824  CD  GLN B 312      17.252 -15.046 -11.330  1.00  7.00           C  
ATOM   4825  OE1 GLN B 312      18.113 -14.400 -11.920  1.00 13.00           O  
ATOM   4826  NE2 GLN B 312      16.750 -16.118 -11.906  1.00  9.00           N  
ATOM   4827  HN  GLN B 312      18.027 -15.669  -7.387  1.00 11.00           H  
ATOM   4828  HA  GLN B 312      19.522 -14.625  -9.721  1.00  9.00           H  
ATOM   4829  HB2 GLN B 312      17.154 -13.474  -8.210  1.00 18.00           H  
ATOM   4830  HG2 GLN B 312      16.491 -15.552  -9.385  1.00  0.00           H  
ATOM   4831  N   GLN B 313      21.143 -13.243  -8.414  1.00 17.00           N  
ATOM   4832  CA  GLN B 313      22.005 -12.190  -7.868  1.00  6.00           C  
ATOM   4833  C   GLN B 313      21.923 -10.973  -8.783  1.00  6.00           C  
ATOM   4834  O   GLN B 313      22.525 -10.942  -9.866  1.00  6.00           O  
ATOM   4835  CB  GLN B 313      23.450 -12.675  -7.703  1.00  3.00           C  
ATOM   4836  CG  GLN B 313      23.613 -13.593  -6.484  1.00  3.00           C  
ATOM   4837  CD  GLN B 313      25.060 -14.026  -6.264  1.00  2.00           C  
ATOM   4838  OE1 GLN B 313      25.948 -13.841  -7.083  1.00  1.00           O  
ATOM   4839  NE2 GLN B 313      25.361 -14.636  -5.139  1.00  1.00           N  
ATOM   4840  HN  GLN B 313      21.429 -13.707  -9.264  1.00  7.00           H  
ATOM   4841  HA  GLN B 313      21.646 -11.884  -6.886  1.00  6.00           H  
ATOM   4842  HB2 GLN B 313      23.770 -13.196  -8.605  1.00  3.00           H  
ATOM   4843  HG2 GLN B 313      23.268 -13.069  -5.593  1.00  3.00           H  
ATOM   4844  N   VAL B 314      21.149  -9.976  -8.361  1.00  7.00           N  
ATOM   4845  CA  VAL B 314      20.975  -8.733  -9.107  1.00  0.00           C  
ATOM   4846  C   VAL B 314      21.203  -7.568  -8.171  1.00  6.00           C  
ATOM   4847  O   VAL B 314      20.534  -7.445  -7.159  1.00 28.00           O  
ATOM   4848  CB  VAL B 314      19.593  -8.629  -9.772  1.00 51.00           C  
ATOM   4849  CG1 VAL B 314      19.601  -7.449 -10.753  1.00 11.00           C  
ATOM   4850  CG2 VAL B 314      19.239  -9.899 -10.552  1.00 27.00           C  
ATOM   4851  HN  VAL B 314      20.678 -10.053  -7.470  1.00 15.00           H  
ATOM   4852  HA  VAL B 314      21.727  -8.682  -9.895  1.00  8.00           H  
ATOM   4853  HB  VAL B 314      18.822  -8.467  -9.018  1.00  0.00           H  
ATOM   4854  N   CYS B 315      22.150  -6.714  -8.528  1.00  0.00           N  
ATOM   4855  CA  CYS B 315      22.374  -5.453  -7.845  1.00  4.00           C  
ATOM   4856  C   CYS B 315      21.598  -4.359  -8.581  1.00 18.00           C  
ATOM   4857  O   CYS B 315      21.494  -4.395  -9.812  1.00  9.00           O  
ATOM   4858  CB  CYS B 315      23.878  -5.119  -7.768  1.00  3.00           C  
ATOM   4859  SG  CYS B 315      24.982  -6.533  -8.121  1.00  2.00           S  
ATOM   4860  HN  CYS B 315      22.681  -6.878  -9.371  1.00  8.00           H  
ATOM   4861  HA  CYS B 315      21.984  -5.521  -6.830  1.00  8.00           H  
ATOM   4862  HB2 CYS B 315      24.099  -4.319  -8.474  1.00  5.00           H  
ATOM   4863  HG  CYS B 315      26.110  -5.942  -7.718  1.00  1.00           H  
ATOM   4864  N   ASP B 316      21.127  -3.357  -7.846  1.00 31.00           N  
ATOM   4865  CA  ASP B 316      20.669  -2.116  -8.462  1.00  0.00           C  
ATOM   4866  C   ASP B 316      21.795  -1.468  -9.279  1.00  0.00           C  
ATOM   4867  O   ASP B 316      22.977  -1.531  -8.925  1.00  4.00           O  
ATOM   4868  CB  ASP B 316      20.137  -1.151  -7.394  1.00 18.00           C  
ATOM   4869  CG  ASP B 316      18.716  -1.500  -6.953  1.00 49.00           C  
ATOM   4870  OD1 ASP B 316      17.887  -1.788  -7.853  1.00  8.00           O  
ATOM   4871  OD2 ASP B 316      18.422  -1.364  -5.746  1.00 19.00           O  
ATOM   4872  HN  ASP B 316      21.188  -3.398  -6.838  1.00  8.00           H  
ATOM   4873  HA  ASP B 316      19.863  -2.355  -9.155  1.00  0.00           H  
ATOM   4874  HB2 ASP B 316      20.811  -1.141  -6.537  1.00  4.00           H  
ATOM   4875  N   ASP B 317      21.432  -0.839 -10.397  1.00 14.00           N  
ATOM   4876  CA  ASP B 317      22.403  -0.123 -11.217  1.00  7.00           C  
ATOM   4877  C   ASP B 317      22.904   1.120 -10.458  1.00  0.00           C  
ATOM   4878  O   ASP B 317      22.090   1.965 -10.076  1.00 17.00           O  
ATOM   4879  CB  ASP B 317      21.789   0.245 -12.569  1.00 20.00           C  
ATOM   4880  CG  ASP B 317      22.826   0.811 -13.546  1.00  4.00           C  
ATOM   4881  OD1 ASP B 317      23.478   1.839 -13.254  1.00  4.00           O  
ATOM   4882  OD2 ASP B 317      22.925   0.301 -14.683  1.00  3.00           O  
ATOM   4883  HN  ASP B 317      20.453  -0.805 -10.644  1.00 53.00           H  
ATOM   4884  HA  ASP B 317      23.227  -0.810 -11.406  1.00  6.00           H  
ATOM   4885  HB2 ASP B 317      20.992   0.972 -12.417  1.00  0.00           H  
ATOM   4886  N   PRO B 318      24.226   1.290 -10.272  1.00  0.00           N  
ATOM   4887  CA  PRO B 318      24.790   2.364  -9.453  1.00  4.00           C  
ATOM   4888  C   PRO B 318      24.526   3.772 -10.005  1.00  3.00           C  
ATOM   4889  O   PRO B 318      24.766   4.759  -9.316  1.00  3.00           O  
ATOM   4890  CB  PRO B 318      26.291   2.059  -9.389  1.00  2.00           C  
ATOM   4891  CG  PRO B 318      26.556   1.280 -10.676  1.00  2.00           C  
ATOM   4892  CD  PRO B 318      25.282   0.460 -10.829  1.00  3.00           C  
ATOM   4893  HA  PRO B 318      24.367   2.317  -8.450  1.00  4.00           H  
ATOM   4894  HB2 PRO B 318      26.898   2.962  -9.329  1.00  2.00           H  
ATOM   4895  HG2 PRO B 318      27.438   0.645 -10.593  1.00  1.00           H  
ATOM   4896  HD2 PRO B 318      25.112   0.235 -11.881  1.00  3.00           H  
ATOM   4897  N   ARG B 319      24.047   3.898 -11.250  1.00  0.00           N  
ATOM   4898  CA  ARG B 319      23.625   5.183 -11.825  1.00  6.00           C  
ATOM   4899  C   ARG B 319      22.253   5.626 -11.311  1.00  8.00           C  
ATOM   4900  O   ARG B 319      21.931   6.812 -11.390  1.00 10.00           O  
ATOM   4901  CB  ARG B 319      23.603   5.073 -13.353  1.00  7.00           C  
ATOM   4902  CG  ARG B 319      24.967   4.709 -13.958  1.00  3.00           C  
ATOM   4903  CD  ARG B 319      24.833   4.450 -15.460  1.00  2.00           C  
ATOM   4904  NE  ARG B 319      24.107   3.195 -15.731  1.00  3.00           N  
ATOM   4905  CZ  ARG B 319      23.647   2.790 -16.899  1.00  2.00           C  
ATOM   4906  NH1 ARG B 319      23.715   3.540 -17.966  1.00  2.00           N  
ATOM   4907  NH2 ARG B 319      23.111   1.616 -17.026  1.00  2.00           N  
ATOM   4908  HN  ARG B 319      23.871   3.054 -11.777  1.00  0.00           H  
ATOM   4909  HA  ARG B 319      24.328   5.959 -11.524  1.00  4.00           H  
ATOM   4910  HB2 ARG B 319      23.292   6.033 -13.765  1.00 10.00           H  
ATOM   4911  HG2 ARG B 319      25.657   5.536 -13.795  1.00  2.00           H  
ATOM   4912  HD2 ARG B 319      24.316   5.295 -15.916  1.00  4.00           H  
ATOM   4913  HE  ARG B 319      23.950   2.578 -14.947  1.00  0.00           H  
ATOM   4914  N   ALA B 320      21.427   4.697 -10.828  1.00  0.00           N  
ATOM   4915  CA  ALA B 320      20.130   5.013 -10.252  1.00  2.00           C  
ATOM   4916  C   ALA B 320      20.290   5.530  -8.820  1.00  0.00           C  
ATOM   4917  O   ALA B 320      20.847   4.861  -7.958  1.00 12.00           O  
ATOM   4918  CB  ALA B 320      19.213   3.785 -10.284  1.00 29.00           C  
ATOM   4919  HN  ALA B 320      21.778   3.759 -10.695  1.00  0.00           H  
ATOM   4920  HA  ALA B 320      19.661   5.794 -10.850  1.00  0.00           H  
ATOM   4921  HB1 ALA B 320      19.698   2.941  -9.792  1.00  0.00           H  
ATOM   4922  HB2 ALA B 320      18.286   4.005  -9.754  1.00  0.00           H  
ATOM   4923  HB3 ALA B 320      18.963   3.516 -11.310  1.00  0.00           H  
ATOM   4924  N   ARG B 321      19.689   6.688  -8.539  1.00  0.00           N  
ATOM   4925  CA  ARG B 321      19.597   7.253  -7.182  1.00 15.00           C  
ATOM   4926  C   ARG B 321      18.274   6.894  -6.494  1.00  1.00           C  
ATOM   4927  O   ARG B 321      17.797   7.638  -5.647  1.00  0.00           O  
ATOM   4928  CB  ARG B 321      19.890   8.764  -7.197  1.00  0.00           C  
ATOM   4929  CG  ARG B 321      21.292   9.093  -7.740  1.00  6.00           C  
ATOM   4930  CD  ARG B 321      21.631  10.582  -7.576  1.00  3.00           C  
ATOM   4931  NE  ARG B 321      21.861  10.944  -6.172  1.00  3.00           N  
ATOM   4932  CZ  ARG B 321      21.895  12.145  -5.631  1.00  2.00           C  
ATOM   4933  NH1 ARG B 321      21.679  13.233  -6.322  1.00  3.00           N  
ATOM   4934  NH2 ARG B 321      22.148  12.295  -4.367  1.00  2.00           N  
ATOM   4935  HN  ARG B 321      19.243   7.183  -9.299  1.00  0.00           H  
ATOM   4936  HA  ARG B 321      20.368   6.799  -6.561  1.00  9.00           H
[truncated: 56,315 more chars]
