# Supplementary material for: ATP-Triggered Fe(CN)2CO Synthon Transfer from the Maturase HypCD to the Active Site of Apo-[NiFe]-Hydrogenase
Source: J Am Chem Soc. 2024 Nov 4;146(45):30976–89. doi: 10.1021/jacs.4c09791 (PMC11565642; doi:10.1021/jacs.4c09791)
Supplement: Supplementary file 2 — ja4c09791_si_002.zip [file ja4c09791_si_002.zip › Supplementary Data II/CB-Dock2/TkHypCD_native_HypC_CBDock2_with_ATP/TkHypCD_native_HypC_CBDock2_ATP_cavityD.pdb]

REMARK The PDB FILE IS CREATED BY CY's PROGRAM CurvatureSurface AT Mon Oct  9 21:01:28 2023
ATOM      0  N   CYS A   1       2.143  -0.768   4.508  1.00 26.00           N  
ATOM      1  CA  CYS A   1       3.355  -1.521   4.211  1.00 29.00           C  
ATOM      2  C   CYS A   1       4.594  -0.655   4.398  1.00 46.00           C  
ATOM      3  O   CYS A   1       4.832   0.277   3.629  1.00 15.00           O  
ATOM      4  CB  CYS A   1       3.312  -2.062   2.781  1.00 37.00           C  
ATOM      5  SG  CYS A   1       2.250  -3.508   2.582  1.00 31.00           S  
ATOM      6  N   LEU A   2       4.867  -0.612   5.723  1.00 12.00           N  
ATOM      7  CA  LEU A   2       5.781   0.458   6.105  1.00  0.00           C  
ATOM      8  C   LEU A   2       7.160   0.244   5.488  1.00  0.00           C  
ATOM      9  O   LEU A   2       7.723  -0.848   5.586  1.00 27.00           O  
ATOM     10  CB  LEU A   2       5.898   0.540   7.629  1.00  5.00           C  
ATOM     11  CG  LEU A   2       5.008   1.572   8.328  1.00  0.00           C  
ATOM     12  CD1 LEU A   2       4.301   0.944   9.523  1.00 18.00           C  
ATOM     13  CD2 LEU A   2       5.828   2.781   8.758  1.00 12.00           C  
ATOM     14  N   ALA A   3       7.367   0.931   4.535  1.00  0.00           N  
ATOM     15  CA  ALA A   3       8.758   1.030   4.090  1.00  0.00           C  
ATOM     16  C   ALA A   3       9.641   1.622   5.180  1.00  0.00           C  
ATOM     17  O   ALA A   3       9.219   2.512   5.918  1.00 44.00           O  
ATOM     18  CB  ALA A   3       8.844   1.872   2.818  1.00  0.00           C  
ATOM     19  N   VAL A   4      10.789   0.898   5.391  1.00  0.00           N  
ATOM     20  CA  VAL A   4      11.672   1.263   6.492  1.00 10.00           C  
ATOM     21  C   VAL A   4      13.016   1.729   5.945  1.00  0.00           C  
ATOM     22  O   VAL A   4      13.539   1.149   4.988  1.00  0.00           O  
ATOM     23  CB  VAL A   4      11.875   0.084   7.473  1.00 35.00           C  
ATOM     24  CG1 VAL A   4      12.555   0.559   8.758  1.00  4.00           C  
ATOM     25  CG2 VAL A   4      10.539  -0.584   7.785  1.00  7.00           C  
ATOM     26  N   PRO A   5      13.547   2.762   6.562  1.00  0.00           N  
ATOM     27  CA  PRO A   5      14.867   3.209   6.121  1.00  0.00           C  
ATOM     28  C   PRO A   5      15.992   2.299   6.613  1.00  0.00           C  
ATOM     29  O   PRO A   5      15.883   1.696   7.684  1.00 22.00           O  
ATOM     30  CB  PRO A   5      14.992   4.605   6.734  1.00 60.00           C  
ATOM     31  CG  PRO A   5      14.141   4.562   7.961  1.00 24.00           C  
ATOM     32  CD  PRO A   5      13.000   3.609   7.719  1.00 30.00           C  
ATOM     33  N   GLY A   6      16.984   2.141   5.828  1.00  0.00           N  
ATOM     34  CA  GLY A   6      18.188   1.383   6.172  1.00 45.00           C  
ATOM     35  C   GLY A   6      19.422   1.839   5.422  1.00  0.00           C  
ATOM     36  O   GLY A   6      19.312   2.516   4.395  1.00  0.00           O  
ATOM     37  N   LYS A   7      20.562   1.492   6.020  1.00  0.00           N  
ATOM     38  CA  LYS A   7      21.828   1.870   5.410  1.00  0.00           C  
ATOM     39  C   LYS A   7      22.453   0.696   4.656  1.00  0.00           C  
ATOM     40  O   LYS A   7      22.594  -0.399   5.203  1.00  0.00           O  
ATOM     41  CB  LYS A   7      22.812   2.383   6.473  1.00 14.00           C  
ATOM     42  CG  LYS A   7      24.047   3.061   5.902  1.00  0.00           C  
ATOM     43  CD  LYS A   7      24.922   3.635   7.004  1.00  5.00           C  
ATOM     44  CE  LYS A   7      26.125   4.383   6.430  1.00  3.00           C  
ATOM     45  NZ  LYS A   7      26.953   5.016   7.504  1.00  2.00           N  
ATOM     46  N   VAL A   8      22.828   1.014   3.408  1.00  0.00           N  
ATOM     47  CA  VAL A   8      23.453  -0.020   2.584  1.00  0.00           C  
ATOM     48  C   VAL A   8      24.891  -0.265   3.049  1.00  0.00           C  
ATOM     49  O   VAL A   8      25.688   0.664   3.102  1.00 10.00           O  
ATOM     50  CB  VAL A   8      23.438   0.363   1.087  1.00  0.00           C  
ATOM     51  CG1 VAL A   8      24.109  -0.721   0.246  1.00  0.00           C  
ATOM     52  CG2 VAL A   8      22.000   0.600   0.614  1.00  1.00           C  
ATOM     53  N   ILE A   9      25.172  -1.508   3.379  1.00  0.00           N  
ATOM     54  CA  ILE A   9      26.484  -1.875   3.871  1.00  7.00           C  
ATOM     55  C   ILE A   9      27.312  -2.498   2.742  1.00  0.00           C  
ATOM     56  O   ILE A   9      28.500  -2.209   2.596  1.00  3.00           O  
ATOM     57  CB  ILE A   9      26.391  -2.848   5.066  1.00  0.00           C  
ATOM     58  CG1 ILE A   9      25.531  -2.246   6.180  1.00  0.00           C  
ATOM     59  CD1 ILE A   9      26.109  -0.978   6.793  1.00  4.00           C  
ATOM     60  CG2 ILE A   9      27.797  -3.199   5.590  1.00  3.00           C  
ATOM     61  N   GLU A  10      26.656  -3.406   2.006  1.00  0.00           N  
ATOM     62  CA  GLU A  10      27.297  -4.137   0.920  1.00  5.00           C  
ATOM     63  C   GLU A  10      26.359  -4.312  -0.266  1.00  0.00           C  
ATOM     64  O   GLU A  10      25.141  -4.422  -0.089  1.00  0.00           O  
ATOM     65  CB  GLU A  10      27.781  -5.500   1.408  1.00  4.00           C  
ATOM     66  CG  GLU A  10      28.656  -6.242   0.396  1.00  3.00           C  
ATOM     67  CD  GLU A  10      29.094  -7.613   0.878  1.00  2.00           C  
ATOM     68  OE1 GLU A  10      29.688  -8.375   0.082  1.00  1.00           O  
ATOM     69  OE2 GLU A  10      28.844  -7.934   2.061  1.00  2.00           O  
ATOM     70  N   VAL A  11      26.969  -4.219  -1.422  1.00  6.00           N  
ATOM     71  CA  VAL A  11      26.203  -4.453  -2.639  1.00  0.00           C  
ATOM     72  C   VAL A  11      26.812  -5.613  -3.422  1.00  0.00           C  
ATOM     73  O   VAL A  11      28.000  -5.602  -3.736  1.00  3.00           O  
ATOM     74  CB  VAL A  11      26.141  -3.189  -3.523  1.00  5.00           C  
ATOM     75  CG1 VAL A  11      25.438  -3.494  -4.852  1.00  6.00           C  
ATOM     76  CG2 VAL A  11      25.406  -2.061  -2.789  1.00  0.00           C  
ATOM     77  N   ASN A  12      26.031  -6.637  -3.650  1.00  0.00           N  
ATOM     78  CA  ASN A  12      26.391  -7.816  -4.426  1.00  2.00           C  
ATOM     79  C   ASN A  12      25.438  -8.039  -5.594  1.00  2.00           C  
ATOM     80  O   ASN A  12      24.516  -8.844  -5.500  1.00  4.00           O  
ATOM     81  CB  ASN A  12      26.438  -9.055  -3.531  1.00  3.00           C  
ATOM     82  CG  ASN A  12      27.391  -8.898  -2.365  1.00  2.00           C  
ATOM     83  OD1 ASN A  12      28.547  -8.508  -2.541  1.00  2.00           O  
ATOM     84  ND2 ASN A  12      26.922  -9.211  -1.164  1.00  8.00           N  
ATOM     85  N   GLY A  13      25.719  -7.320  -6.762  1.00  2.00           N  
ATOM     86  CA  GLY A  13      24.797  -7.398  -7.883  1.00  2.00           C  
ATOM     87  C   GLY A  13      23.453  -6.766  -7.590  1.00  4.00           C  
ATOM     88  O   GLY A  13      23.391  -5.602  -7.180  1.00 10.00           O  
ATOM     89  N   PRO A  14      22.422  -7.586  -7.844  1.00  0.00           N  
ATOM     90  CA  PRO A  14      21.094  -7.012  -7.609  1.00 11.00           C  
ATOM     91  C   PRO A  14      20.656  -7.117  -6.152  1.00  0.00           C  
ATOM     92  O   PRO A  14      19.484  -6.855  -5.840  1.00  0.00           O  
ATOM     93  CB  PRO A  14      20.188  -7.844  -8.523  1.00  6.00           C  
ATOM     94  CG  PRO A  14      20.844  -9.188  -8.586  1.00  4.00           C  
ATOM     95  CD  PRO A  14      22.328  -8.992  -8.562  1.00  2.00           C  
ATOM     96  N   VAL A  15      21.578  -7.539  -5.242  1.00  0.00           N  
ATOM     97  CA  VAL A  15      21.234  -7.715  -3.832  1.00  0.00           C  
ATOM     98  C   VAL A  15      22.172  -6.867  -2.971  1.00 60.00           C  
ATOM     99  O   VAL A  15      23.359  -6.746  -3.268  1.00  0.00           O  
ATOM    100  CB  VAL A  15      21.328  -9.195  -3.410  1.00  6.00           C  
ATOM    101  CG1 VAL A  15      21.000  -9.359  -1.925  1.00 24.00           C  
ATOM    102  CG2 VAL A  15      20.391 -10.047  -4.258  1.00  5.00           C  
ATOM    103  N   ALA A  16      21.672  -6.281  -2.000  1.00  0.00           N  
ATOM    104  CA  ALA A  16      22.469  -5.531  -1.028  1.00 60.00           C  
ATOM    105  C   ALA A  16      22.188  -6.020   0.392  1.00 60.00           C  
ATOM    106  O   ALA A  16      21.141  -6.586   0.668  1.00  0.00           O  
ATOM    107  CB  ALA A  16      22.172  -4.039  -1.143  1.00  0.00           C  
ATOM    108  N   VAL A  17      23.203  -5.926   1.231  1.00  0.00           N  
ATOM    109  CA  VAL A  17      22.984  -6.062   2.670  1.00  0.00           C  
ATOM    110  C   VAL A  17      22.703  -4.691   3.281  1.00  0.00           C  
ATOM    111  O   VAL A  17      23.516  -3.766   3.148  1.00  0.00           O  
ATOM    112  CB  VAL A  17      24.219  -6.711   3.359  1.00 15.00           C  
ATOM    113  CG1 VAL A  17      23.984  -6.832   4.863  1.00  6.00           C  
ATOM    114  CG2 VAL A  17      24.500  -8.078   2.748  1.00  6.00           C  
ATOM    115  N   VAL A  18      21.578  -4.547   3.873  1.00  0.00           N  
ATOM    116  CA  VAL A  18      21.156  -3.270   4.434  1.00  0.00           C  
ATOM    117  C   VAL A  18      21.016  -3.389   5.949  1.00  0.00           C  
ATOM    118  O   VAL A  18      20.500  -4.383   6.457  1.00  0.00           O  
ATOM    119  CB  VAL A  18      19.812  -2.797   3.818  1.00  0.00           C  
ATOM    120  CG1 VAL A  18      19.344  -1.497   4.473  1.00  0.00           C  
ATOM    121  CG2 VAL A  18      19.953  -2.617   2.309  1.00  1.00           C  
ATOM    122  N   ASP A  19      21.562  -2.432   6.684  1.00  0.00           N  
ATOM    123  CA  ASP A  19      21.484  -2.350   8.141  1.00  0.00           C  
ATOM    124  C   ASP A  19      20.312  -1.479   8.578  1.00  0.00           C  
ATOM    125  O   ASP A  19      20.219  -0.309   8.195  1.00 26.00           O  
ATOM    126  CB  ASP A  19      22.797  -1.799   8.719  1.00 12.00           C  
ATOM    127  CG  ASP A  19      22.828  -1.813  10.234  1.00 11.00           C  
ATOM    128  OD1 ASP A  19      21.812  -2.182  10.859  1.00  0.00           O  
ATOM    129  OD2 ASP A  19      23.875  -1.450  10.812  1.00  3.00           O  
ATOM    130  N   PHE A  20      19.375  -2.045   9.289  1.00  0.00           N  
ATOM    131  CA  PHE A  20      18.203  -1.352   9.797  1.00 23.00           C  
ATOM    132  C   PHE A  20      18.344  -1.053  11.289  1.00 12.00           C  
ATOM    133  O   PHE A  20      17.438  -1.309  12.070  1.00  4.00           O  
ATOM    134  CB  PHE A  20      16.938  -2.184   9.555  1.00  7.00           C  
ATOM    135  CG  PHE A  20      16.641  -2.424   8.102  1.00 14.00           C  
ATOM    136  CD1 PHE A  20      15.961  -1.470   7.348  1.00 14.00           C  
ATOM    137  CD2 PHE A  20      17.031  -3.602   7.480  1.00 20.00           C  
ATOM    138  CE1 PHE A  20      15.688  -1.688   6.000  1.00 44.00           C  
ATOM    139  CE2 PHE A  20      16.766  -3.828   6.137  1.00 52.00           C  
ATOM    140  CZ  PHE A  20      16.094  -2.869   5.398  1.00 60.00           C  
ATOM    141  N   GLY A  21      19.312  -0.480  11.758  1.00 14.00           N  
ATOM    142  CA  GLY A  21      19.547  -0.179  13.164  1.00  4.00           C  
ATOM    143  C   GLY A  21      20.016  -1.384  13.961  1.00  2.00           C  
ATOM    144  O   GLY A  21      19.500  -1.651  15.047  1.00  2.00           O  
ATOM    145  N   GLY A  22      20.844  -2.172  13.445  1.00  3.00           N  
ATOM    146  CA  GLY A  22      21.406  -3.324  14.133  1.00  2.00           C  
ATOM    147  C   GLY A  22      21.000  -4.648  13.508  1.00  3.00           C  
ATOM    148  O   GLY A  22      21.656  -5.668  13.734  1.00  2.00           O  
ATOM    149  N   VAL A  23      19.891  -4.629  12.789  1.00  0.00           N  
ATOM    150  CA  VAL A  23      19.453  -5.844  12.109  1.00  3.00           C  
ATOM    151  C   VAL A  23      19.781  -5.750  10.625  1.00  0.00           C  
ATOM    152  O   VAL A  23      19.375  -4.805   9.945  1.00  0.00           O  
ATOM    153  CB  VAL A  23      17.938  -6.090  12.297  1.00  6.00           C  
ATOM    154  CG1 VAL A  23      17.500  -7.348  11.555  1.00  3.00           C  
ATOM    155  CG2 VAL A  23      17.594  -6.195  13.789  1.00  2.00           C  
ATOM    156  N   LYS A  24      20.578  -6.707  10.172  1.00  3.00           N  
ATOM    157  CA  LYS A  24      20.984  -6.727   8.766  1.00  0.00           C  
ATOM    158  C   LYS A  24      20.141  -7.707   7.961  1.00  6.00           C  
ATOM    159  O   LYS A  24      19.828  -8.797   8.438  1.00  3.00           O  
ATOM    160  CB  LYS A  24      22.469  -7.086   8.641  1.00  3.00           C  
ATOM    161  CG  LYS A  24      23.406  -6.078   9.281  1.00  3.00           C  
ATOM    162  CD  LYS A  24      24.859  -6.480   9.109  1.00  3.00           C  
ATOM    163  CE  LYS A  24      25.797  -5.512   9.812  1.00  3.00           C  
ATOM    164  NZ  LYS A  24      27.234  -5.883   9.617  1.00  2.00           N  
ATOM    165  N   ARG A  25      19.734  -7.258   6.781  1.00  0.00           N  
ATOM    166  CA  ARG A  25      18.938  -8.102   5.898  1.00  5.00           C  
ATOM    167  C   ARG A  25      19.344  -7.910   4.441  1.00 10.00           C  
ATOM    168  O   ARG A  25      19.859  -6.859   4.070  1.00  0.00           O  
ATOM    169  CB  ARG A  25      17.453  -7.801   6.074  1.00 21.00           C  
ATOM    170  CG  ARG A  25      16.906  -8.156   7.449  1.00  4.00           C  
ATOM    171  CD  ARG A  25      15.383  -8.227   7.453  1.00 19.00           C  
ATOM    172  NE  ARG A  25      14.867  -8.602   8.766  1.00  6.00           N  
ATOM    173  CZ  ARG A  25      13.711  -9.227   8.977  1.00  4.00           C  
ATOM    174  NH1 ARG A  25      12.930  -9.570   7.961  1.00  4.00           N  
ATOM    175  NH2 ARG A  25      13.336  -9.516  10.219  1.00  2.00           N  
ATOM    176  N   GLU A  26      19.094  -8.953   3.682  1.00  6.00           N  
ATOM    177  CA  GLU A  26      19.250  -8.859   2.232  1.00  0.00           C  
ATOM    178  C   GLU A  26      18.094  -8.109   1.595  1.00 60.00           C  
ATOM    179  O   GLU A  26      16.938  -8.352   1.937  1.00 38.00           O  
ATOM    180  CB  GLU A  26      19.391 -10.258   1.615  1.00 20.00           C  
ATOM    181  CG  GLU A  26      20.688 -10.969   1.962  1.00  5.00           C  
ATOM    182  CD  GLU A  26      20.828 -12.328   1.292  1.00  3.00           C  
ATOM    183  OE1 GLU A  26      21.953 -12.859   1.226  1.00  2.00           O  
ATOM    184  OE2 GLU A  26      19.797 -12.859   0.829  1.00  5.00           O  
ATOM    185  N   VAL A  27      18.453  -7.184   0.712  1.00  0.00           N  
ATOM    186  CA  VAL A  27      17.469  -6.340   0.043  1.00 60.00           C  
ATOM    187  C   VAL A  27      17.719  -6.359  -1.465  1.00 22.00           C  
ATOM    188  O   VAL A  27      18.859  -6.305  -1.915  1.00  0.00           O  
ATOM    189  CB  VAL A  27      17.516  -4.887   0.572  1.00  0.00           C  
ATOM    190  CG1 VAL A  27      16.641  -3.977  -0.282  1.00  0.00           C  
ATOM    191  CG2 VAL A  27      17.078  -4.840   2.035  1.00 60.00           C  
ATOM    192  N   ARG A  28      16.641  -6.469  -2.211  1.00  0.00           N  
ATOM    193  CA  ARG A  28      16.734  -6.480  -3.668  1.00  0.00           C  
ATOM    194  C   ARG A  28      16.891  -5.066  -4.215  1.00  0.00           C  
ATOM    195  O   ARG A  28      16.250  -4.133  -3.742  1.00  1.00           O  
ATOM    196  CB  ARG A  28      15.492  -7.137  -4.281  1.00  0.00           C  
ATOM    197  CG  ARG A  28      15.328  -8.602  -3.910  1.00 57.00           C  
ATOM    198  CD  ARG A  28      16.406  -9.469  -4.547  1.00 42.00           C  
ATOM    199  NE  ARG A  28      16.344  -9.430  -6.004  1.00  0.00           N  
ATOM    200  CZ  ARG A  28      17.203 -10.039  -6.816  1.00 50.00           C  
ATOM    201  NH1 ARG A  28      18.203 -10.750  -6.332  1.00  8.00           N  
ATOM    202  NH2 ARG A  28      17.047  -9.938  -8.133  1.00 17.00           N  
ATOM    203  N   LEU A  29      17.750  -4.934  -5.262  1.00  0.00           N  
ATOM    204  CA  LEU A  29      18.078  -3.623  -5.816  1.00  0.00           C  
ATOM    205  C   LEU A  29      17.547  -3.500  -7.246  1.00 22.00           C  
ATOM    206  O   LEU A  29      17.969  -2.605  -7.984  1.00 17.00           O  
ATOM    207  CB  LEU A  29      19.578  -3.377  -5.785  1.00 26.00           C  
ATOM    208  CG  LEU A  29      20.234  -3.326  -4.406  1.00  0.00           C  
ATOM    209  CD1 LEU A  29      21.734  -3.055  -4.535  1.00 31.00           C  
ATOM    210  CD2 LEU A  29      19.562  -2.268  -3.535  1.00  1.00           C  
ATOM    211  N   ASP A  30      16.625  -4.340  -7.652  1.00  0.00           N  
ATOM    212  CA  ASP A  30      16.125  -4.379  -9.023  1.00 11.00           C  
ATOM    213  C   ASP A  30      15.516  -3.035  -9.422  1.00  0.00           C  
ATOM    214  O   ASP A  30      15.516  -2.674 -10.602  1.00 22.00           O  
ATOM    215  CB  ASP A  30      15.094  -5.496  -9.188  1.00 41.00           C  
ATOM    216  CG  ASP A  30      15.648  -6.871  -8.859  1.00  1.00           C  
ATOM    217  OD1 ASP A  30      16.109  -7.574  -9.789  1.00 12.00           O  
ATOM    218  OD2 ASP A  30      15.633  -7.250  -7.672  1.00  1.00           O  
ATOM    219  N   LEU A  31      15.031  -2.297  -8.484  1.00  1.00           N  
ATOM    220  CA  LEU A  31      14.383  -1.021  -8.773  1.00  0.00           C  
ATOM    221  C   LEU A  31      15.352   0.138  -8.555  1.00  0.00           C  
ATOM    222  O   LEU A  31      15.023   1.291  -8.844  1.00 34.00           O  
ATOM    223  CB  LEU A  31      13.148  -0.836  -7.887  1.00  0.00           C  
ATOM    224  CG  LEU A  31      12.094  -1.944  -7.953  1.00  0.00           C  
ATOM    225  CD1 LEU A  31      10.984  -1.679  -6.945  1.00  0.00           C  
ATOM    226  CD2 LEU A  31      11.531  -2.062  -9.367  1.00  5.00           C  
ATOM    227  N   MET A  32      16.500  -0.229  -8.000  1.00  0.00           N  
ATOM    228  CA  MET A  32      17.500   0.775  -7.656  1.00 31.00           C  
ATOM    229  C   MET A  32      18.906   0.322  -8.078  1.00  0.00           C  
ATOM    230  O   MET A  32      19.781   0.114  -7.234  1.00  0.00           O  
ATOM    231  CB  MET A  32      17.484   1.064  -6.152  1.00 60.00           C  
ATOM    232  CG  MET A  32      16.172   1.654  -5.660  1.00  0.00           C  
ATOM    233  SD  MET A  32      16.031   3.447  -6.023  1.00 23.00           S  
ATOM    234  CE  MET A  32      17.297   4.102  -4.895  1.00 21.00           C  
ATOM    235  N   PRO A  33      19.156   0.285  -9.383  1.00  0.00           N  
ATOM    236  CA  PRO A  33      20.391  -0.315  -9.867  1.00 13.00           C  
ATOM    237  C   PRO A  33      21.625   0.523  -9.516  1.00 24.00           C  
ATOM    238  O   PRO A  33      22.750   0.009  -9.516  1.00  6.00           O  
ATOM    239  CB  PRO A  33      20.188  -0.385 -11.383  1.00  3.00           C  
ATOM    240  CG  PRO A  33      19.156   0.649 -11.680  1.00  3.00           C  
ATOM    241  CD  PRO A  33      18.219   0.732 -10.508  1.00 16.00           C  
ATOM    242  N   ASP A  34      21.562   1.838  -9.195  1.00 24.00           N  
ATOM    243  CA  ASP A  34      22.703   2.705  -8.953  1.00  5.00           C  
ATOM    244  C   ASP A  34      23.016   2.812  -7.465  1.00 25.00           C  
ATOM    245  O   ASP A  34      23.797   3.674  -7.047  1.00  5.00           O  
ATOM    246  CB  ASP A  34      22.453   4.098  -9.547  1.00  6.00           C  
ATOM    247  CG  ASP A  34      22.344   4.090 -11.055  1.00  2.00           C  
ATOM    248  OD1 ASP A  34      23.031   3.281 -11.719  1.00  2.00           O  
ATOM    249  OD2 ASP A  34      21.562   4.906 -11.594  1.00  2.00           O  
ATOM    250  N   THR A  35      22.500   1.892  -6.711  1.00 60.00           N  
ATOM    251  CA  THR A  35      22.703   1.921  -5.266  1.00 37.00           C  
ATOM    252  C   THR A  35      24.125   1.528  -4.910  1.00  0.00           C  
ATOM    253  O   THR A  35      24.688   0.598  -5.492  1.00  9.00           O  
ATOM    254  CB  THR A  35      21.719   0.982  -4.547  1.00  0.00           C  
ATOM    255  OG1 THR A  35      20.375   1.379  -4.859  1.00  0.00           O  
ATOM    256  CG2 THR A  35      21.906   1.034  -3.035  1.00  0.00           C  
ATOM    257  N   LYS A  36      24.766   2.191  -3.936  1.00  0.00           N  
ATOM    258  CA  LYS A  36      26.125   1.937  -3.488  1.00  7.00           C  
ATOM    259  C   LYS A  36      26.188   1.804  -1.970  1.00  0.00           C  
ATOM    260  O   LYS A  36      25.312   2.297  -1.260  1.00  0.00           O  
ATOM    261  CB  LYS A  36      27.062   3.053  -3.957  1.00  4.00           C  
ATOM    262  CG  LYS A  36      27.094   3.238  -5.469  1.00  4.00           C  
ATOM    263  CD  LYS A  36      27.984   4.414  -5.867  1.00  2.00           C  
ATOM    264  CE  LYS A  36      27.906   4.684  -7.363  1.00  2.00           C  
ATOM    265  NZ  LYS A  36      29.250   5.020  -7.930  1.00  1.00           N  
ATOM    266  N   PRO A  37      27.297   1.066  -1.490  1.00  0.00           N  
ATOM    267  CA  PRO A  37      27.484   1.046  -0.037  1.00  0.00           C  
ATOM    268  C   PRO A  37      27.531   2.445   0.572  1.00  3.00           C  
ATOM    269  O   PRO A  37      28.125   3.355  -0.012  1.00  3.00           O  
ATOM    270  CB  PRO A  37      28.812   0.325   0.139  1.00  2.00           C  
ATOM    271  CG  PRO A  37      28.938  -0.546  -1.069  1.00  3.00           C  
ATOM    272  CD  PRO A  37      28.375   0.190  -2.248  1.00  3.00           C  
ATOM    273  N   GLY A  38      26.875   2.670   1.640  1.00  6.00           N  
ATOM    274  CA  GLY A  38      26.812   3.967   2.295  1.00  3.00           C  
ATOM    275  C   GLY A  38      25.516   4.703   2.039  1.00  4.00           C  
ATOM    276  O   GLY A  38      25.141   5.602   2.799  1.00  5.00           O  
ATOM    277  N   ASP A  39      24.875   4.285   0.946  1.00  0.00           N  
ATOM    278  CA  ASP A  39      23.594   4.922   0.633  1.00  9.00           C  
ATOM    279  C   ASP A  39      22.547   4.590   1.689  1.00  0.00           C  
ATOM    280  O   ASP A  39      22.547   3.486   2.240  1.00  0.00           O  
ATOM    281  CB  ASP A  39      23.109   4.492  -0.750  1.00  0.00           C  
ATOM    282  CG  ASP A  39      23.891   5.129  -1.883  1.00  0.00           C  
ATOM    283  OD1 ASP A  39      24.609   6.129  -1.645  1.00  4.00           O  
ATOM    284  OD2 ASP A  39      23.797   4.629  -3.025  1.00  8.00           O  
ATOM    285  N   TRP A  40      21.672   5.516   2.037  1.00 19.00           N  
ATOM    286  CA  TRP A  40      20.453   5.270   2.789  1.00  0.00           C  
ATOM    287  C   TRP A  40      19.281   5.043   1.850  1.00  0.00           C  
ATOM    288  O   TRP A  40      19.000   5.867   0.975  1.00  0.00           O  
ATOM    289  CB  TRP A  40      20.156   6.441   3.729  1.00 13.00           C  
ATOM    290  CG  TRP A  40      21.016   6.469   4.957  1.00  2.00           C  
ATOM    291  CD1 TRP A  40      22.266   6.992   5.074  1.00 17.00           C  
ATOM    292  CD2 TRP A  40      20.672   5.949   6.246  1.00  3.00           C  
ATOM    293  CE2 TRP A  40      21.766   6.191   7.098  1.00  0.00           C  
ATOM    294  NE1 TRP A  40      22.734   6.828   6.359  1.00  5.00           N  
ATOM    295  CE3 TRP A  40      19.547   5.305   6.766  1.00  0.00           C  
ATOM    296  CZ3 TRP A  40      19.547   4.926   8.102  1.00 29.00           C  
ATOM    297  CH2 TRP A  40      20.656   5.180   8.922  1.00 11.00           C  
ATOM    298  CZ2 TRP A  40      21.781   5.809   8.445  1.00  5.00           C  
ATOM    299  N   VAL A  41      18.578   3.908   2.072  1.00  0.00           N  
ATOM    300  CA  VAL A  41      17.500   3.551   1.170  1.00  0.00           C  
ATOM    301  C   VAL A  41      16.234   3.268   1.974  1.00  0.00           C  
ATOM    302  O   VAL A  41      16.297   2.982   3.172  1.00  0.00           O  
ATOM    303  CB  VAL A  41      17.859   2.328   0.299  1.00  0.00           C  
ATOM    304  CG1 VAL A  41      19.016   2.658  -0.639  1.00  0.00           C  
ATOM    305  CG2 VAL A  41      18.203   1.129   1.181  1.00  1.00           C  
ATOM    306  N   ILE A  42      15.078   3.473   1.343  1.00  0.00           N  
ATOM    307  CA  ILE A  42      13.789   3.023   1.857  1.00  0.00           C  
ATOM    308  C   ILE A  42      13.469   1.638   1.303  1.00  0.00           C  
ATOM    309  O   ILE A  42      13.461   1.436   0.086  1.00  0.00           O  
ATOM    310  CB  ILE A  42      12.664   4.020   1.504  1.00  0.00           C  
ATOM    311  CG1 ILE A  42      12.977   5.406   2.078  1.00 60.00           C  
ATOM    312  CD1 ILE A  42      11.969   6.480   1.680  1.00 43.00           C  
ATOM    313  CG2 ILE A  42      11.312   3.506   2.010  1.00 60.00           C  
ATOM    314  N   VAL A  43      13.258   0.686   2.232  1.00  0.00           N  
ATOM    315  CA  VAL A  43      13.039  -0.701   1.833  1.00  0.00           C  
ATOM    316  C   VAL A  43      11.586  -1.095   2.094  1.00  0.00           C  
ATOM    317  O   VAL A  43      11.062  -0.861   3.186  1.00 58.00           O  
ATOM    318  CB  VAL A  43      13.992  -1.661   2.576  1.00 60.00           C  
ATOM    319  CG1 VAL A  43      13.688  -3.113   2.217  1.00 60.00           C  
ATOM    320  CG2 VAL A  43      15.453  -1.323   2.250  1.00  0.00           C  
ATOM    321  N   HIS A  44      10.891  -1.589   1.025  1.00  0.00           N  
ATOM    322  CA  HIS A  44       9.523  -2.092   1.130  1.00 60.00           C  
ATOM    323  C   HIS A  44       9.438  -3.541   0.665  1.00  0.00           C  
ATOM    324  O   HIS A  44       9.773  -3.854  -0.479  1.00  0.00           O  
ATOM    325  CB  HIS A  44       8.570  -1.220   0.315  1.00  0.00           C  
ATOM    326  CG  HIS A  44       7.141  -1.663   0.389  1.00  0.00           C  
ATOM    327  ND1 HIS A  44       6.383  -1.542   1.534  1.00 60.00           N  
ATOM    328  CD2 HIS A  44       6.336  -2.225  -0.542  1.00  0.00           C  
ATOM    329  CE1 HIS A  44       5.168  -2.012   1.303  1.00 60.00           C  
ATOM    330  NE2 HIS A  44       5.113  -2.432   0.050  1.00  0.00           N  
ATOM    331  N   THR A  45       9.023  -4.418   1.557  1.00 57.00           N  
ATOM    332  CA  THR A  45       8.820  -5.836   1.296  1.00 32.00           C  
ATOM    333  C   THR A  45      10.055  -6.449   0.636  1.00  0.00           C  
ATOM    334  O   THR A  45       9.938  -7.199  -0.333  1.00 51.00           O  
ATOM    335  CB  THR A  45       7.586  -6.074   0.403  1.00  1.00           C  
ATOM    336  OG1 THR A  45       7.770  -5.395  -0.845  1.00  1.00           O  
ATOM    337  CG2 THR A  45       6.316  -5.551   1.069  1.00 38.00           C  
ATOM    338  N   GLY A  46      11.234  -5.977   1.095  1.00  0.00           N  
ATOM    339  CA  GLY A  46      12.484  -6.602   0.675  1.00 60.00           C  
ATOM    340  C   GLY A  46      13.117  -5.926  -0.524  1.00  0.00           C  
ATOM    341  O   GLY A  46      14.156  -6.371  -1.019  1.00 60.00           O  
ATOM    342  N   PHE A  47      12.539  -4.840  -0.990  1.00  0.00           N  
ATOM    343  CA  PHE A  47      13.086  -4.109  -2.127  1.00  0.00           C  
ATOM    344  C   PHE A  47      13.438  -2.680  -1.733  1.00  0.00           C  
ATOM    345  O   PHE A  47      12.664  -2.016  -1.037  1.00  0.00           O  
ATOM    346  CB  PHE A  47      12.094  -4.105  -3.293  1.00  0.00           C  
ATOM    347  CG  PHE A  47      12.039  -5.406  -4.051  1.00  0.00           C  
ATOM    348  CD1 PHE A  47      12.570  -5.500  -5.332  1.00  1.00           C  
ATOM    349  CD2 PHE A  47      11.453  -6.531  -3.482  1.00  0.00           C  
ATOM    350  CE1 PHE A  47      12.523  -6.703  -6.035  1.00  0.00           C  
ATOM    351  CE2 PHE A  47      11.406  -7.734  -4.180  1.00  0.00           C  
ATOM    352  CZ  PHE A  47      11.938  -7.816  -5.453  1.00  1.00           C  
ATOM    353  N   ALA A  48      14.656  -2.268  -2.154  1.00  0.00           N  
ATOM    354  CA  ALA A  48      14.914  -0.831  -2.102  1.00  0.00           C  
ATOM    355  C   ALA A  48      14.094  -0.088  -3.154  1.00  0.00           C  
ATOM    356  O   ALA A  48      14.117  -0.448  -4.336  1.00  1.00           O  
ATOM    357  CB  ALA A  48      16.406  -0.550  -2.293  1.00  0.00           C  
ATOM    358  N   ILE A  49      13.406   0.941  -2.721  1.00  0.00           N  
ATOM    359  CA  ILE A  49      12.492   1.580  -3.666  1.00  0.00           C  
ATOM    360  C   ILE A  49      12.914   3.031  -3.889  1.00  0.00           C  
ATOM    361  O   ILE A  49      12.539   3.648  -4.887  1.00  0.00           O  
ATOM    362  CB  ILE A  49      11.031   1.518  -3.176  1.00  0.00           C  
ATOM    363  CG1 ILE A  49      10.898   2.166  -1.794  1.00  0.00           C  
ATOM    364  CD1 ILE A  49       9.461   2.359  -1.333  1.00  0.00           C  
ATOM    365  CG2 ILE A  49      10.531   0.070  -3.150  1.00  0.00           C  
ATOM    366  N   GLU A  50      13.641   3.576  -2.967  1.00  0.00           N  
ATOM    367  CA  GLU A  50      14.133   4.941  -3.129  1.00  0.00           C  
ATOM    368  C   GLU A  50      15.320   5.211  -2.213  1.00  0.00           C  
ATOM    369  O   GLU A  50      15.508   4.527  -1.205  1.00  0.00           O  
ATOM    370  CB  GLU A  50      13.016   5.949  -2.852  1.00  0.00           C  
ATOM    371  CG  GLU A  50      13.383   7.387  -3.201  1.00 60.00           C  
ATOM    372  CD  GLU A  50      13.844   7.555  -4.641  1.00 36.00           C  
ATOM    373  OE1 GLU A  50      15.039   7.352  -4.926  1.00 20.00           O  
ATOM    374  OE2 GLU A  50      12.984   7.891  -5.492  1.00 23.00           O  
ATOM    375  N   LYS A  51      16.125   6.137  -2.643  1.00  0.00           N  
ATOM    376  CA  LYS A  51      17.219   6.613  -1.812  1.00  0.00           C  
ATOM    377  C   LYS A  51      16.797   7.797  -0.953  1.00 16.00           C  
ATOM    378  O   LYS A  51      16.078   8.680  -1.422  1.00 42.00           O  
ATOM    379  CB  LYS A  51      18.422   7.004  -2.682  1.00  9.00           C  
ATOM    380  CG  LYS A  51      19.734   7.094  -1.920  1.00 11.00           C  
ATOM    381  CD  LYS A  51      20.906   7.383  -2.854  1.00  4.00           C  
ATOM    382  CE  LYS A  51      21.484   6.102  -3.443  1.00 13.00           C  
ATOM    383  NZ  LYS A  51      22.594   6.387  -4.402  1.00  4.00           N  
ATOM    384  N   LEU A  52      17.234   7.746   0.249  1.00  0.00           N  
ATOM    385  CA  LEU A  52      16.969   8.875   1.137  1.00  0.00           C  
ATOM    386  C   LEU A  52      18.078   9.922   1.035  1.00 12.00           C  
ATOM    387  O   LEU A  52      19.250   9.578   1.008  1.00 14.00           O  
ATOM    388  CB  LEU A  52      16.828   8.391   2.584  1.00  1.00           C  
ATOM    389  CG  LEU A  52      15.531   7.680   2.945  1.00  0.00           C  
ATOM    390  CD1 LEU A  52      15.648   7.016   4.312  1.00 60.00           C  
ATOM    391  CD2 LEU A  52      14.359   8.656   2.920  1.00 16.00           C  
ATOM    392  N   ASP A  53      17.594  11.125   0.875  1.00 28.00           N  
ATOM    393  CA  ASP A  53      18.531  12.242   0.907  1.00  7.00           C  
ATOM    394  C   ASP A  53      18.812  12.680   2.342  1.00  0.00           C  
ATOM    395  O   ASP A  53      17.953  13.289   2.990  1.00  0.00           O  
ATOM    396  CB  ASP A  53      18.000  13.422   0.088  1.00 18.00           C  
ATOM    397  CG  ASP A  53      19.047  14.492  -0.158  1.00  3.00           C  
ATOM    398  OD1 ASP A  53      19.906  14.719   0.721  1.00  5.00           O  
ATOM    399  OD2 ASP A  53      19.016  15.117  -1.239  1.00  3.00           O  
ATOM    400  N   GLU A  54      19.922  12.305   2.783  1.00  9.00           N  
ATOM    401  CA  GLU A  54      20.297  12.586   4.168  1.00  1.00           C  
ATOM    402  C   GLU A  54      20.281  14.086   4.445  1.00  0.00           C  
ATOM    403  O   GLU A  54      19.828  14.523   5.508  1.00 60.00           O  
ATOM    404  CB  GLU A  54      21.688  12.008   4.480  1.00 12.00           C  
ATOM    405  CG  GLU A  54      21.672  10.531   4.844  1.00  9.00           C  
ATOM    406  CD  GLU A  54      23.047   9.984   5.184  1.00  7.00           C  
ATOM    407  OE1 GLU A  54      23.156   8.773   5.477  1.00  4.00           O  
ATOM    408  OE2 GLU A  54      24.016  10.766   5.152  1.00  3.00           O  
ATOM    409  N   LYS A  55      20.812  14.859   3.486  1.00  7.00           N  
ATOM    410  CA  LYS A  55      20.875  16.312   3.672  1.00 11.00           C  
ATOM    411  C   LYS A  55      19.469  16.891   3.816  1.00  0.00           C  
ATOM    412  O   LYS A  55      19.234  17.734   4.688  1.00 16.00           O  
ATOM    413  CB  LYS A  55      21.594  16.969   2.502  1.00  7.00           C  
ATOM    414  CG  LYS A  55      23.109  16.953   2.621  1.00  4.00           C  
ATOM    415  CD  LYS A  55      23.781  17.719   1.486  1.00  3.00           C  
ATOM    416  CE  LYS A  55      25.297  17.641   1.569  1.00  2.00           C  
ATOM    417  NZ  LYS A  55      25.953  18.375   0.451  1.00  1.00           N  
ATOM    418  N   LYS A  56      18.562  16.391   3.020  1.00  0.00           N  
ATOM    419  CA  LYS A  56      17.203  16.891   3.078  1.00 53.00           C  
ATOM    420  C   LYS A  56      16.484  16.375   4.320  1.00  0.00           C  
ATOM    421  O   LYS A  56      15.594  17.047   4.855  1.00  0.00           O  
ATOM    422  CB  LYS A  56      16.422  16.484   1.820  1.00 41.00           C  
ATOM    423  CG  LYS A  56      16.812  17.266   0.575  1.00 10.00           C  
ATOM    424  CD  LYS A  56      15.914  16.922  -0.605  1.00 15.00           C  
ATOM    425  CE  LYS A  56      16.297  17.703  -1.849  1.00  3.00           C  
ATOM    426  NZ  LYS A  56      15.438  17.359  -3.018  1.00  5.00           N  
ATOM    427  N   ALA A  57      16.938  15.234   4.676  1.00  0.00           N  
ATOM    428  CA  ALA A  57      16.375  14.703   5.906  1.00  0.00           C  
ATOM    429  C   ALA A  57      16.750  15.562   7.109  1.00  0.00           C  
ATOM    430  O   ALA A  57      15.938  15.789   8.008  1.00  0.00           O  
ATOM    431  CB  ALA A  57      16.812  13.258   6.121  1.00  1.00           C  
ATOM    432  N   MET A  58      17.938  16.094   6.969  1.00  0.00           N  
ATOM    433  CA  MET A  58      18.453  16.953   8.031  1.00  9.00           C  
ATOM    434  C   MET A  58      17.938  18.391   7.875  1.00 11.00           C  
ATOM    435  O   MET A  58      17.625  19.047   8.867  1.00  7.00           O  
ATOM    436  CB  MET A  58      19.984  16.953   8.039  1.00  8.00           C  
ATOM    437  CG  MET A  58      20.594  15.656   8.547  1.00 18.00           C  
ATOM    438  SD  MET A  58      22.188  15.914   9.414  1.00  4.00           S  
ATOM    439  CE  MET A  58      23.266  14.844   8.422  1.00  4.00           C  
ATOM    440  N   GLU A  59      17.766  18.875   6.602  1.00  0.00           N  
ATOM    441  CA  GLU A  59      17.344  20.250   6.281  1.00  0.00           C  
ATOM    442  C   GLU A  59      15.883  20.469   6.641  1.00  0.00           C  
ATOM    443  O   GLU A  59      15.531  21.531   7.160  1.00  0.00           O  
ATOM    444  CB  GLU A  59      17.578  20.547   4.801  1.00  9.00           C  
ATOM    445  CG  GLU A  59      19.016  20.938   4.469  1.00  6.00           C  
ATOM    446  CD  GLU A  59      19.250  21.156   2.982  1.00  3.00           C  
ATOM    447  OE1 GLU A  59      20.391  21.484   2.590  1.00  2.00           O  
ATOM    448  OE2 GLU A  59      18.281  21.000   2.203  1.00  4.00           O  
ATOM    449  N   ILE A  60      15.023  19.609   6.250  1.00 19.00           N  
ATOM    450  CA  ILE A  60      13.617  19.828   6.582  1.00 12.00           C  
ATOM    451  C   ILE A  60      13.477  20.078   8.086  1.00  0.00           C  
ATOM    452  O   ILE A  60      12.664  20.906   8.508  1.00  0.00           O  
ATOM    453  CB  ILE A  60      12.750  18.625   6.152  1.00  0.00           C  
ATOM    454  CG1 ILE A  60      12.531  18.641   4.637  1.00 20.00           C  
ATOM    455  CD1 ILE A  60      11.859  17.391   4.094  1.00 60.00           C  
ATOM    456  CG2 ILE A  60      11.414  18.625   6.902  1.00 59.00           C  
ATOM    457  N   LEU A  61      14.375  19.391   8.711  1.00  0.00           N  
ATOM    458  CA  LEU A  61      14.406  19.688  10.141  1.00  0.00           C  
ATOM    459  C   LEU A  61      14.773  21.156  10.375  1.00  6.00           C  
ATOM    460  O   LEU A  61      14.188  21.812  11.234  1.00 10.00           O  
ATOM    461  CB  LEU A  61      15.398  18.781  10.859  1.00  6.00           C  
ATOM    462  CG  LEU A  61      14.859  17.422  11.320  1.00  0.00           C  
ATOM    463  CD1 LEU A  61      16.000  16.422  11.484  1.00 11.00           C  
ATOM    464  CD2 LEU A  61      14.078  17.578  12.625  1.00 17.00           C  
ATOM    465  N   GLU A  62      15.820  21.578   9.617  1.00  7.00           N  
ATOM    466  CA  GLU A  62      16.203  22.984   9.680  1.00  5.00           C  
ATOM    467  C   GLU A  62      15.086  23.875   9.133  1.00  9.00           C  
ATOM    468  O   GLU A  62      14.805  24.938   9.695  1.00  8.00           O  
ATOM    469  CB  GLU A  62      17.500  23.234   8.914  1.00  6.00           C  
ATOM    470  CG  GLU A  62      18.750  23.062   9.758  1.00  3.00           C  
ATOM    471  CD  GLU A  62      20.031  23.266   8.969  1.00  4.00           C  
ATOM    472  OE1 GLU A  62      21.141  23.156   9.562  1.00  1.00           O  
ATOM    473  OE2 GLU A  62      19.953  23.547   7.758  1.00  2.00           O  
ATOM    474  N   ALA A  63      14.484  23.453   8.023  1.00  9.00           N  
ATOM    475  CA  ALA A  63      13.359  24.203   7.469  1.00  7.00           C  
ATOM    476  C   ALA A  63      12.195  24.250   8.453  1.00  0.00           C  
ATOM    477  O   ALA A  63      11.469  25.250   8.516  1.00 10.00           O  
ATOM    478  CB  ALA A  63      12.914  23.594   6.145  1.00  7.00           C  
ATOM    479  N   TRP A  64      12.094  23.156   9.148  1.00  0.00           N  
ATOM    480  CA  TRP A  64      11.164  23.250  10.266  1.00  0.00           C  
ATOM    481  C   TRP A  64      11.578  24.359  11.227  1.00 35.00           C  
ATOM    482  O   TRP A  64      10.727  25.031  11.820  1.00 26.00           O  
ATOM    483  CB  TRP A  64      11.078  21.922  11.016  1.00 41.00           C  
ATOM    484  CG  TRP A  64      10.203  20.906  10.352  1.00  7.00           C  
ATOM    485  CD1 TRP A  64      10.445  20.250   9.180  1.00 52.00           C  
ATOM    486  CD2 TRP A  64       8.930  20.438  10.812  1.00  2.00           C  
ATOM    487  CE2 TRP A  64       8.469  19.484   9.875  1.00  1.00           C  
ATOM    488  NE1 TRP A  64       9.406  19.391   8.883  1.00 60.00           N  
ATOM    489  CE3 TRP A  64       8.148  20.719  11.938  1.00  3.00           C  
ATOM    490  CZ3 TRP A  64       6.930  20.062  12.086  1.00  0.00           C  
ATOM    491  CH2 TRP A  64       6.496  19.125  11.133  1.00  0.00           C  
ATOM    492  CZ2 TRP A  64       7.246  18.828  10.023  1.00  0.00           C  
ATOM    493  N   ALA A  65      12.758  24.453  11.250  1.00  0.00           N  
ATOM    494  CA  ALA A  65      13.266  25.578  12.031  1.00 13.00           C  
ATOM    495  C   ALA A  65      12.828  26.906  11.414  1.00  9.00           C  
ATOM    496  O   ALA A  65      12.500  27.844  12.133  1.00  6.00           O  
ATOM    497  CB  ALA A  65      14.781  25.516  12.141  1.00  3.00           C  
ATOM    498  N   GLU A  66      12.836  26.906  10.047  1.00  0.00           N  
ATOM    499  CA  GLU A  66      12.352  28.094   9.359  1.00  0.00           C  
ATOM    500  C   GLU A  66      10.820  28.141   9.344  1.00  0.00           C  
ATOM    501  O   GLU A  66      10.234  29.234   9.375  1.00  0.00           O  
ATOM    502  CB  GLU A  66      12.891  28.141   7.926  1.00  6.00           C  
ATOM    503  CG  GLU A  66      14.234  28.844   7.797  1.00  6.00           C  
ATOM    504  CD  GLU A  66      14.633  29.125   6.359  1.00  3.00           C  
ATOM    505  OE1 GLU A  66      15.672  29.781   6.133  1.00  2.00           O  
ATOM    506  OE2 GLU A  66      13.891  28.703   5.449  1.00  2.00           O  
ATOM    507  N   VAL A  67      10.094  27.062   9.094  1.00 10.00           N  
ATOM    508  CA  VAL A  67       8.664  27.172   9.359  1.00 31.00           C  
ATOM    509  C   VAL A  67       8.445  27.859  10.703  1.00  0.00           C  
ATOM    510  O   VAL A  67       7.523  28.656  10.859  1.00  0.00           O  
ATOM    511  CB  VAL A  67       7.977  25.781   9.344  1.00  2.00           C  
ATOM    512  CG1 VAL A  67       6.531  25.906   9.836  1.00 22.00           C  
ATOM    513  CG2 VAL A  67       8.016  25.188   7.941  1.00 14.00           C  
ATOM    514  N   GLU A  68       9.281  27.562  11.586  1.00  4.00           N  
ATOM    515  CA  GLU A  68       9.312  28.453  12.742  1.00  0.00           C  
ATOM    516  C   GLU A  68       9.617  29.891  12.328  1.00  7.00           C  
ATOM    517  O   GLU A  68       9.000  30.828  12.820  1.00  7.00           O  
ATOM    518  CB  GLU A  68      10.344  27.969  13.766  1.00  6.00           C  
ATOM    519  CG  GLU A  68       9.727  27.406  15.039  1.00 18.00           C  
ATOM    520  CD  GLU A  68      10.758  26.969  16.062  1.00 13.00           C  
ATOM    521  OE1 GLU A  68      10.375  26.594  17.188  1.00  5.00           O  
ATOM    522  OE2 GLU A  68      11.969  27.016  15.742  1.00  3.00           O  
ATOM    523  N   LYS A  69      10.570  30.031  11.367  1.00  0.00           N  
ATOM    524  CA  LYS A  69      10.812  31.375  10.875  1.00  0.00           C  
ATOM    525  C   LYS A  69       9.711  31.828   9.914  1.00  6.00           C  
ATOM    526  O   LYS A  69       9.312  33.000   9.922  1.00  5.00           O  
ATOM    527  CB  LYS A  69      12.172  31.469  10.172  1.00  5.00           C  
ATOM    528  CG  LYS A  69      13.227  32.219  10.961  1.00  5.00           C  
ATOM    529  CD  LYS A  69      14.555  32.281  10.219  1.00  3.00           C  
ATOM    530  CE  LYS A  69      15.641  32.938  11.055  1.00  2.00           C  
ATOM    531  NZ  LYS A  69      16.953  32.969  10.336  1.00  1.00           N  
ATOM    532  N   ALA A  70       9.273  30.984   8.898  1.00  7.00           N  
ATOM    533  CA  ALA A  70       8.227  31.391   7.969  1.00  4.00           C  
ATOM    534  C   ALA A  70       6.871  31.469   8.672  1.00  0.00           C  
ATOM    535  O   ALA A  70       5.941  32.094   8.164  1.00  0.00           O  
ATOM    536  CB  ALA A  70       8.156  30.422   6.789  1.00  5.00           C  
ATOM    537  N   MET A  71       6.531  30.641   9.570  1.00  0.00           N  
ATOM    538  CA  MET A  71       5.414  31.031  10.430  1.00 20.00           C  
ATOM    539  C   MET A  71       5.660  32.406  11.062  1.00  7.00           C  
ATOM    540  O   MET A  71       4.742  33.000  11.609  1.00  6.00           O  
ATOM    541  CB  MET A  71       5.176  29.984  11.516  1.00 11.00           C  
ATOM    542  CG  MET A  71       4.555  28.703  11.008  1.00  0.00           C  
ATOM    543  SD  MET A  71       4.188  27.516  12.352  1.00  2.00           S  
ATOM    544  CE  MET A  71       2.680  28.250  13.039  1.00 19.00           C  
ATOM    545  N   GLU A  72       6.828  32.812  11.070  1.00  0.00           N  
ATOM    546  CA  GLU A  72       6.969  34.250  11.305  1.00  3.00           C  
ATOM    547  C   GLU A  72       6.594  35.062  10.055  1.00  2.00           C  
ATOM    548  O   GLU A  72       6.020  36.125  10.164  1.00  2.00           O  
ATOM    549  CB  GLU A  72       8.398  34.594  11.734  1.00  3.00           C  
ATOM    550  CG  GLU A  72       8.664  34.344  13.219  1.00  2.00           C  
ATOM    551  CD  GLU A  72      10.094  34.688  13.625  1.00  2.00           C  
ATOM    552  OE1 GLU A  72      10.406  34.594  14.836  1.00  2.00           O  
ATOM    553  OE2 GLU A  72      10.906  35.000  12.734  1.00  2.00           O  
ATOM    554  N   GLY A  73       7.051  34.750   8.719  1.00  4.00           N  
ATOM    555  CA  GLY A  73       6.613  35.688   7.695  1.00  2.00           C  
ATOM    556  C   GLY A  73       5.242  35.375   7.137  1.00  3.00           C  
ATOM    557  O   GLY A  73       4.820  35.938   6.137  1.00  2.00           O  
ATOM    558  N   PHE A  74       4.477  34.219   7.398  1.00  8.00           N  
ATOM    559  CA  PHE A  74       3.076  34.531   7.160  1.00  2.00           C  
ATOM    560  C   PHE A  74       2.475  35.250   8.375  1.00  2.00           C  
ATOM    561  O   PHE A  74       2.828  34.938   9.516  1.00  4.00           O  
ATOM    562  CB  PHE A  74       2.273  33.281   6.840  1.00  8.00           C  
ATOM    563  CG  PHE A  74       2.453  32.781   5.426  1.00 27.00           C  
ATOM    564  CD1 PHE A  74       1.724  33.344   4.383  1.00  6.00           C  
ATOM    565  CD2 PHE A  74       3.352  31.766   5.141  1.00  6.00           C  
ATOM    566  CE1 PHE A  74       1.889  32.906   3.076  1.00  2.00           C  
ATOM    567  CE2 PHE A  74       3.521  31.312   3.836  1.00  7.00           C  
ATOM    568  CZ  PHE A  74       2.787  31.875   2.805  1.00  4.00           C  
ATOM    569  N   GLU B   1      23.984  10.297  15.805  1.00  1.00           N  
ATOM    570  CA  GLU B   1      22.656  10.867  16.000  1.00  3.00           C  
ATOM    571  C   GLU B   1      21.719  10.508  14.852  1.00  3.00           C  
ATOM    572  O   GLU B   1      22.109  10.594  13.688  1.00  5.00           O  
ATOM    573  CB  GLU B   1      22.734  12.391  16.156  1.00  5.00           C  
ATOM    574  CG  GLU B   1      22.875  12.852  17.609  1.00  2.00           C  
ATOM    575  CD  GLU B   1      22.969  14.367  17.734  1.00  2.00           C  
ATOM    576  OE1 GLU B   1      22.938  14.875  18.875  1.00  1.00           O  
ATOM    577  OE2 GLU B   1      23.094  15.039  16.688  1.00  2.00           O  
ATOM    578  N   GLU B   2      20.594   9.742  15.109  1.00  4.00           N  
ATOM    579  CA  GLU B   2      19.703   9.250  14.062  1.00  4.00           C  
ATOM    580  C   GLU B   2      19.125  10.398  13.242  1.00  0.00           C  
ATOM    581  O   GLU B   2      18.609  11.367  13.797  1.00 17.00           O  
ATOM    582  CB  GLU B   2      18.578   8.422  14.672  1.00  8.00           C  
ATOM    583  CG  GLU B   2      18.781   6.918  14.555  1.00  5.00           C  
ATOM    584  CD  GLU B   2      17.625   6.105  15.102  1.00  6.00           C  
ATOM    585  OE1 GLU B   2      17.641   4.859  15.008  1.00  3.00           O  
ATOM    586  OE2 GLU B   2      16.672   6.723  15.641  1.00  8.00           O  
ATOM    587  N   PRO B   3      19.484  10.461  11.930  1.00  0.00           N  
ATOM    588  CA  PRO B   3      19.062  11.547  11.047  1.00 14.00           C  
ATOM    589  C   PRO B   3      17.578  11.867  11.180  1.00 27.00           C  
ATOM    590  O   PRO B   3      17.109  12.891  10.664  1.00 28.00           O  
ATOM    591  CB  PRO B   3      19.375  11.016   9.648  1.00 12.00           C  
ATOM    592  CG  PRO B   3      19.688   9.562   9.859  1.00 10.00           C  
ATOM    593  CD  PRO B   3      19.812   9.312  11.328  1.00  7.00           C  
ATOM    594  N   PHE B   4      16.828  11.109  12.062  1.00  0.00           N  
ATOM    595  CA  PHE B   4      15.375  11.266  12.000  1.00  0.00           C  
ATOM    596  C   PHE B   4      14.820  11.727  13.344  1.00 53.00           C  
ATOM    597  O   PHE B   4      13.602  11.789  13.531  1.00  0.00           O  
ATOM    598  CB  PHE B   4      14.711   9.961  11.578  1.00 34.00           C  
ATOM    599  CG  PHE B   4      15.250   9.391  10.289  1.00 35.00           C  
ATOM    600  CD1 PHE B   4      14.930   9.961   9.070  1.00 60.00           C  
ATOM    601  CD2 PHE B   4      16.094   8.281  10.312  1.00 20.00           C  
ATOM    602  CE1 PHE B   4      15.430   9.438   7.879  1.00 60.00           C  
ATOM    603  CE2 PHE B   4      16.594   7.750   9.125  1.00 28.00           C  
ATOM    604  CZ  PHE B   4      16.266   8.328   7.914  1.00  1.00           C  
ATOM    605  N   GLU B   5      15.633  12.125  14.312  1.00 31.00           N  
ATOM    606  CA  GLU B   5      15.188  12.453  15.664  1.00 21.00           C  
ATOM    607  C   GLU B   5      14.258  13.672  15.656  1.00  7.00           C  
ATOM    608  O   GLU B   5      13.258  13.695  16.375  1.00  7.00           O  
ATOM    609  CB  GLU B   5      16.375  12.711  16.578  1.00  8.00           C  
ATOM    610  CG  GLU B   5      16.172  12.227  18.016  1.00  5.00           C  
ATOM    611  CD  GLU B   5      17.391  12.453  18.906  1.00  3.00           C  
ATOM    612  OE1 GLU B   5      17.297  12.203  20.125  1.00  1.00           O  
ATOM    613  OE2 GLU B   5      18.438  12.883  18.375  1.00  4.00           O  
ATOM    614  N   ALA B   6      14.594  14.664  14.820  1.00 10.00           N  
ATOM    615  CA  ALA B   6      13.797  15.891  14.773  1.00  5.00           C  
ATOM    616  C   ALA B   6      12.359  15.602  14.336  1.00  0.00           C  
ATOM    617  O   ALA B   6      11.422  16.250  14.805  1.00  2.00           O  
ATOM    618  CB  ALA B   6      14.438  16.906  13.828  1.00  5.00           C  
ATOM    619  N   TYR B   7      12.078  14.625  13.555  1.00  0.00           N  
ATOM    620  CA  TYR B   7      10.758  14.289  13.023  1.00  1.00           C  
ATOM    621  C   TYR B   7       9.898  13.617  14.086  1.00  0.00           C  
ATOM    622  O   TYR B   7       8.688  13.484  13.922  1.00  0.00           O  
ATOM    623  CB  TYR B   7      10.891  13.367  11.805  1.00  0.00           C  
ATOM    624  CG  TYR B   7      11.500  14.039  10.602  1.00  0.00           C  
ATOM    625  CD1 TYR B   7      10.734  14.844   9.758  1.00  1.00           C  
ATOM    626  CD2 TYR B   7      12.852  13.875  10.297  1.00  5.00           C  
ATOM    627  CE1 TYR B   7      11.289  15.461   8.648  1.00  0.00           C  
ATOM    628  CE2 TYR B   7      13.422  14.484   9.188  1.00  0.00           C  
ATOM    629  CZ  TYR B   7      12.633  15.281   8.367  1.00  0.00           C  
ATOM    630  OH  TYR B   7      13.188  15.891   7.270  1.00  0.00           O  
ATOM    631  N   ARG B   8      10.578  13.469  15.289  1.00  0.00           N  
ATOM    632  CA  ARG B   8       9.836  12.867  16.391  1.00  0.00           C  
ATOM    633  C   ARG B   8       9.875  13.766  17.625  1.00 19.00           C  
ATOM    634  O   ARG B   8       9.383  13.391  18.688  1.00  6.00           O  
ATOM    635  CB  ARG B   8      10.406  11.484  16.734  1.00  5.00           C  
ATOM    636  CG  ARG B   8      10.227  10.461  15.633  1.00 10.00           C  
ATOM    637  CD  ARG B   8      10.820   9.109  16.016  1.00  6.00           C  
ATOM    638  NE  ARG B   8      10.773   8.164  14.906  1.00  7.00           N  
ATOM    639  CZ  ARG B   8      11.453   7.020  14.852  1.00  8.00           C  
ATOM    640  NH1 ARG B   8      12.242   6.656  15.859  1.00  4.00           N  
ATOM    641  NH2 ARG B   8      11.336   6.230  13.797  1.00  6.00           N  
ATOM    642  N   SER B   9      10.398  14.969  17.453  1.00  0.00           N  
ATOM    643  CA  SER B   9      10.578  15.875  18.578  1.00  4.00           C  
ATOM    644  C   SER B   9       9.234  16.375  19.109  1.00 29.00           C  
ATOM    645  O   SER B   9       8.430  16.922  18.344  1.00 54.00           O  
ATOM    646  CB  SER B   9      11.445  17.062  18.188  1.00  5.00           C  
ATOM    647  OG  SER B   9      11.375  18.094  19.156  1.00  4.00           O  
ATOM    648  N   ARG B  10       9.070  16.281  20.359  1.00  3.00           N  
ATOM    649  CA  ARG B  10       7.848  16.734  21.016  1.00 12.00           C  
ATOM    650  C   ARG B  10       7.730  18.250  20.984  1.00  0.00           C  
ATOM    651  O   ARG B  10       6.633  18.797  20.828  1.00  0.00           O  
ATOM    652  CB  ARG B  10       7.805  16.234  22.453  1.00  3.00           C  
ATOM    653  CG  ARG B  10       6.500  16.531  23.172  1.00  7.00           C  
ATOM    654  CD  ARG B  10       6.492  15.984  24.594  1.00  2.00           C  
ATOM    655  NE  ARG B  10       5.262  16.328  25.297  1.00  4.00           N  
ATOM    656  CZ  ARG B  10       4.988  15.984  26.562  1.00  2.00           C  
ATOM    657  NH1 ARG B  10       5.863  15.289  27.281  1.00  1.00           N  
ATOM    658  NH2 ARG B  10       3.836  16.344  27.109  1.00  2.00           N  
ATOM    659  N   GLU B  11       8.836  18.875  21.141  1.00  4.00           N  
ATOM    660  CA  GLU B  11       8.836  20.328  21.109  1.00  6.00           C  
ATOM    661  C   GLU B  11       8.344  20.859  19.766  1.00  0.00           C  
ATOM    662  O   GLU B  11       7.504  21.766  19.719  1.00 15.00           O  
ATOM    663  CB  GLU B  11      10.234  20.875  21.406  1.00  3.00           C  
ATOM    664  CG  GLU B  11      10.273  22.391  21.625  1.00  5.00           C  
ATOM    665  CD  GLU B  11      11.672  22.906  21.906  1.00  3.00           C  
ATOM    666  OE1 GLU B  11      11.859  24.156  21.938  1.00  1.00           O  
ATOM    667  OE2 GLU B  11      12.586  22.078  22.109  1.00  2.00           O  
ATOM    668  N   VAL B  12       8.773  20.266  18.719  1.00  0.00           N  
ATOM    669  CA  VAL B  12       8.352  20.688  17.375  1.00 60.00           C  
ATOM    670  C   VAL B  12       6.871  20.375  17.188  1.00  0.00           C  
ATOM    671  O   VAL B  12       6.125  21.203  16.656  1.00  0.00           O  
ATOM    672  CB  VAL B  12       9.188  19.984  16.281  1.00  0.00           C  
ATOM    673  CG1 VAL B  12       8.625  20.281  14.891  1.00 42.00           C  
ATOM    674  CG2 VAL B  12      10.648  20.406  16.359  1.00 18.00           C  
ATOM    675  N   ALA B  13       6.457  19.266  17.656  1.00  0.00           N  
ATOM    676  CA  ALA B  13       5.055  18.875  17.531  1.00  0.00           C  
ATOM    677  C   ALA B  13       4.145  19.906  18.203  1.00 29.00           C  
ATOM    678  O   ALA B  13       3.127  20.312  17.641  1.00  0.00           O  
ATOM    679  CB  ALA B  13       4.828  17.500  18.141  1.00 23.00           C  
ATOM    680  N   MET B  14       4.570  20.328  19.344  1.00  0.00           N  
ATOM    681  CA  MET B  14       3.760  21.281  20.094  1.00 21.00           C  
ATOM    682  C   MET B  14       3.686  22.625  19.375  1.00  9.00           C  
ATOM    683  O   MET B  14       2.625  23.250  19.312  1.00 15.00           O  
ATOM    684  CB  MET B  14       4.328  21.484  21.500  1.00  8.00           C  
ATOM    685  CG  MET B  14       4.102  20.297  22.422  1.00 12.00           C  
ATOM    686  SD  MET B  14       4.668  20.625  24.141  1.00  4.00           S  
ATOM    687  CE  MET B  14       3.312  21.688  24.734  1.00  2.00           C  
ATOM    688  N   LYS B  15       4.754  23.000  18.797  1.00  0.00           N  
ATOM    689  CA  LYS B  15       4.762  24.250  18.031  1.00 13.00           C  
ATOM    690  C   LYS B  15       3.855  24.156  16.797  1.00  0.00           C  
ATOM    691  O   LYS B  15       3.121  25.094  16.484  1.00 20.00           O  
ATOM    692  CB  LYS B  15       6.188  24.609  17.594  1.00 17.00           C  
ATOM    693  CG  LYS B  15       7.078  25.078  18.734  1.00  6.00           C  
ATOM    694  CD  LYS B  15       8.477  25.438  18.250  1.00 34.00           C  
ATOM    695  CE  LYS B  15       9.375  25.891  19.391  1.00  3.00           C  
ATOM    696  NZ  LYS B  15      10.758  26.188  18.922  1.00  3.00           N  
ATOM    697  N   LEU B  16       3.908  23.047  16.156  1.00  3.00           N  
ATOM    698  CA  LEU B  16       3.064  22.828  14.977  1.00  3.00           C  
ATOM    699  C   LEU B  16       1.589  22.859  15.359  1.00  0.00           C  
ATOM    700  O   LEU B  16       0.776  23.484  14.680  1.00  0.00           O  
ATOM    701  CB  LEU B  16       3.414  21.516  14.297  1.00  0.00           C  
ATOM    702  CG  LEU B  16       4.727  21.469  13.516  1.00  2.00           C  
ATOM    703  CD1 LEU B  16       5.086  20.031  13.148  1.00  0.00           C  
ATOM    704  CD2 LEU B  16       4.633  22.344  12.266  1.00  2.00           C  
ATOM    705  N   VAL B  17       1.288  22.203  16.438  1.00  0.00           N  
ATOM    706  CA  VAL B  17      -0.095  22.156  16.906  1.00  0.00           C  
ATOM    707  C   VAL B  17      -0.577  23.562  17.250  1.00  0.00           C  
ATOM    708  O   VAL B  17      -1.707  23.938  16.922  1.00  0.00           O  
ATOM    709  CB  VAL B  17      -0.250  21.219  18.125  1.00 23.00           C  
ATOM    710  CG1 VAL B  17      -1.630  21.391  18.766  1.00 12.00           C  
ATOM    711  CG2 VAL B  17      -0.016  19.766  17.719  1.00 26.00           C  
ATOM    712  N   GLU B  18       0.274  24.328  17.859  1.00  0.00           N  
ATOM    713  CA  GLU B  18      -0.075  25.719  18.188  1.00  9.00           C  
ATOM    714  C   GLU B  18      -0.336  26.531  16.922  1.00  0.00           C  
ATOM    715  O   GLU B  18      -1.325  27.266  16.844  1.00  0.00           O  
ATOM    716  CB  GLU B  18       1.033  26.359  19.016  1.00 10.00           C  
ATOM    717  CG  GLU B  18       0.649  27.719  19.594  1.00  7.00           C  
ATOM    718  CD  GLU B  18       1.701  28.297  20.531  1.00  3.00           C  
ATOM    719  OE1 GLU B  18       1.432  29.312  21.188  1.00  1.00           O  
ATOM    720  OE2 GLU B  18       2.805  27.703  20.609  1.00  4.00           O  
ATOM    721  N   LYS B  19       0.467  26.359  15.922  1.00  0.00           N  
ATOM    722  CA  LYS B  19       0.288  27.078  14.664  1.00  0.00           C  
ATOM    723  C   LYS B  19      -0.995  26.641  13.961  1.00  0.00           C  
ATOM    724  O   LYS B  19      -1.706  27.469  13.383  1.00  0.00           O  
ATOM    725  CB  LYS B  19       1.490  26.859  13.742  1.00  0.00           C  
ATOM    726  CG  LYS B  19       2.725  27.656  14.133  1.00 14.00           C  
ATOM    727  CD  LYS B  19       3.877  27.406  13.164  1.00  4.00           C  
ATOM    728  CE  LYS B  19       5.090  28.266  13.516  1.00 13.00           C  
ATOM    729  NZ  LYS B  19       5.668  28.922  12.312  1.00  0.00           N  
ATOM    730  N   ILE B  20      -1.250  25.375  14.023  1.00  0.00           N  
ATOM    731  CA  ILE B  20      -2.482  24.875  13.438  1.00  0.00           C  
ATOM    732  C   ILE B  20      -3.688  25.516  14.117  1.00  0.00           C  
ATOM    733  O   ILE B  20      -4.617  25.969  13.445  1.00  0.00           O  
ATOM    734  CB  ILE B  20      -2.564  23.328  13.547  1.00  1.00           C  
ATOM    735  CG1 ILE B  20      -1.590  22.672  12.562  1.00  0.00           C  
ATOM    736  CD1 ILE B  20      -1.374  21.188  12.812  1.00  0.00           C  
ATOM    737  CG2 ILE B  20      -3.998  22.844  13.305  1.00  1.00           C  
ATOM    738  N   ARG B  21      -3.623  25.609  15.398  1.00  0.00           N  
ATOM    739  CA  ARG B  21      -4.711  26.219  16.141  1.00 17.00           C  
ATOM    740  C   ARG B  21      -4.867  27.688  15.773  1.00  0.00           C  
ATOM    741  O   ARG B  21      -5.988  28.172  15.586  1.00 17.00           O  
ATOM    742  CB  ARG B  21      -4.469  26.094  17.656  1.00  9.00           C  
ATOM    743  CG  ARG B  21      -4.664  24.688  18.188  1.00  6.00           C  
ATOM    744  CD  ARG B  21      -4.402  24.609  19.688  1.00  4.00           C  
ATOM    745  NE  ARG B  21      -4.602  23.250  20.188  1.00  6.00           N  
ATOM    746  CZ  ARG B  21      -4.004  22.750  21.281  1.00  2.00           C  
ATOM    747  NH1 ARG B  21      -3.158  23.484  21.984  1.00  4.00           N  
ATOM    748  NH2 ARG B  21      -4.258  21.516  21.656  1.00  3.00           N  
ATOM    749  N   GLU B  22      -3.801  28.344  15.648  1.00  0.00           N  
ATOM    750  CA  GLU B  22      -3.830  29.766  15.273  1.00  6.00           C  
ATOM    751  C   GLU B  22      -4.426  29.953  13.883  1.00  8.00           C  
ATOM    752  O   GLU B  22      -5.312  30.781  13.688  1.00  6.00           O  
ATOM    753  CB  GLU B  22      -2.424  30.359  15.336  1.00  7.00           C  
ATOM    754  CG  GLU B  22      -1.911  30.594  16.750  1.00  5.00           C  
ATOM    755  CD  GLU B  22      -0.524  31.203  16.797  1.00  3.00           C  
ATOM    756  OE1 GLU B  22      -0.056  31.578  17.891  1.00  2.00           O  
ATOM    757  OE2 GLU B  22       0.098  31.328  15.711  1.00  5.00           O  
ATOM    758  N   GLU B  23      -3.980  29.156  12.945  1.00  0.00           N  
ATOM    759  CA  GLU B  23      -4.492  29.250  11.586  1.00 10.00           C  
ATOM    760  C   GLU B  23      -5.965  28.875  11.516  1.00  0.00           C  
ATOM    761  O   GLU B  23      -6.738  29.469  10.773  1.00  0.00           O  
ATOM    762  CB  GLU B  23      -3.672  28.375  10.641  1.00  0.00           C  
ATOM    763  CG  GLU B  23      -2.227  28.828  10.477  1.00 21.00           C  
ATOM    764  CD  GLU B  23      -2.076  30.078   9.633  1.00  9.00           C  
ATOM    765  OE1 GLU B  23      -0.967  30.656   9.594  1.00 11.00           O  
ATOM    766  OE2 GLU B  23      -3.078  30.484   9.000  1.00 12.00           O  
ATOM    767  N   ALA B  24      -6.336  27.906  12.297  1.00  0.00           N  
ATOM    768  CA  ALA B  24      -7.699  27.375  12.273  1.00  0.00           C  
ATOM    769  C   ALA B  24      -8.695  28.406  12.789  1.00 11.00           C  
ATOM    770  O   ALA B  24      -9.875  28.359  12.445  1.00  7.00           O  
ATOM    771  CB  ALA B  24      -7.785  26.094  13.102  1.00 19.00           C  
ATOM    772  N   LYS B  25      -8.266  29.344  13.625  1.00 19.00           N  
ATOM    773  CA  LYS B  25      -9.141  30.375  14.195  1.00  5.00           C  
ATOM    774  C   LYS B  25      -9.766  31.234  13.102  1.00  0.00           C  
ATOM    775  O   LYS B  25     -10.852  31.797  13.297  1.00  2.00           O  
ATOM    776  CB  LYS B  25      -8.359  31.250  15.180  1.00  3.00           C  
ATOM    777  CG  LYS B  25      -8.062  30.578  16.516  1.00  4.00           C  
ATOM    778  CD  LYS B  25      -7.234  31.484  17.422  1.00  2.00           C  
ATOM    779  CE  LYS B  25      -6.855  30.781  18.703  1.00  3.00           C  
ATOM    780  NZ  LYS B  25      -5.961  31.625  19.562  1.00  2.00           N  
ATOM    781  N   THR B  26      -9.125  31.375  12.008  1.00  0.00           N  
ATOM    782  CA  THR B  26      -9.578  32.281  10.969  1.00  2.00           C  
ATOM    783  C   THR B  26     -10.156  31.516   9.789  1.00  3.00           C  
ATOM    784  O   THR B  26     -10.328  32.094   8.703  1.00  4.00           O  
ATOM    785  CB  THR B  26      -8.438  33.219  10.484  1.00  2.00           C  
ATOM    786  OG1 THR B  26      -7.340  32.406  10.055  1.00 12.00           O  
ATOM    787  CG2 THR B  26      -7.961  34.125  11.602  1.00  2.00           C  
ATOM    788  N   LEU B  27     -10.352  30.297   9.977  1.00  0.00           N  
ATOM    789  CA  LEU B  27     -11.023  29.500   8.953  1.00 19.00           C  
ATOM    790  C   LEU B  27     -12.508  29.828   8.898  1.00  4.00           C  
ATOM    791  O   LEU B  27     -13.141  30.062   9.930  1.00  4.00           O  
ATOM    792  CB  LEU B  27     -10.836  28.000   9.234  1.00 15.00           C  
ATOM    793  CG  LEU B  27      -9.461  27.422   8.898  1.00  0.00           C  
ATOM    794  CD1 LEU B  27      -9.328  26.016   9.477  1.00  1.00           C  
ATOM    795  CD2 LEU B  27      -9.242  27.406   7.391  1.00 16.00           C  
ATOM    796  N   ASP B  28     -12.938  29.906   7.641  1.00 11.00           N  
ATOM    797  CA  ASP B  28     -14.383  30.000   7.445  1.00  3.00           C  
ATOM    798  C   ASP B  28     -15.031  28.625   7.492  1.00 13.00           C  
ATOM    799  O   ASP B  28     -15.031  27.891   6.496  1.00  8.00           O  
ATOM    800  CB  ASP B  28     -14.695  30.688   6.113  1.00  3.00           C  
ATOM    801  CG  ASP B  28     -16.141  31.156   6.016  1.00  2.00           C  
ATOM    802  OD1 ASP B  28     -16.891  31.031   7.004  1.00  1.00           O  
ATOM    803  OD2 ASP B  28     -16.531  31.641   4.934  1.00  1.00           O  
ATOM    804  N   GLY B  29     -15.461  28.078   8.719  1.00  3.00           N  
ATOM    805  CA  GLY B  29     -16.094  26.781   8.883  1.00  2.00           C  
ATOM    806  C   GLY B  29     -15.102  25.672   9.148  1.00 22.00           C  
ATOM    807  O   GLY B  29     -14.039  25.906   9.734  1.00  7.00           O  
ATOM    808  N   GLU B  30     -15.469  24.453   8.727  1.00  3.00           N  
ATOM    809  CA  GLU B  30     -14.672  23.250   8.984  1.00  0.00           C  
ATOM    810  C   GLU B  30     -13.836  22.875   7.766  1.00 34.00           C  
ATOM    811  O   GLU B  30     -14.289  23.031   6.625  1.00  9.00           O  
ATOM    812  CB  GLU B  30     -15.570  22.078   9.391  1.00  3.00           C  
ATOM    813  CG  GLU B  30     -14.812  20.797   9.672  1.00  0.00           C  
ATOM    814  CD  GLU B  30     -15.727  19.609   9.969  1.00  2.00           C  
ATOM    815  OE1 GLU B  30     -15.961  18.781   9.055  1.00  4.00           O  
ATOM    816  OE2 GLU B  30     -16.219  19.516  11.117  1.00  3.00           O  
ATOM    817  N   ILE B  31     -12.625  22.469   7.992  1.00  0.00           N  
ATOM    818  CA  ILE B  31     -11.805  21.891   6.926  1.00  0.00           C  
ATOM    819  C   ILE B  31     -11.656  20.391   7.137  1.00  0.00           C  
ATOM    820  O   ILE B  31     -11.359  19.938   8.250  1.00  0.00           O  
ATOM    821  CB  ILE B  31     -10.414  22.578   6.855  1.00  2.00           C  
ATOM    822  CG1 ILE B  31      -9.625  22.047   5.652  1.00  0.00           C  
ATOM    823  CD1 ILE B  31      -8.328  22.797   5.383  1.00  1.00           C  
ATOM    824  CG2 ILE B  31      -9.648  22.359   8.156  1.00  0.00           C  
ATOM    825  N   ARG B  32     -11.945  19.656   6.066  1.00  0.00           N  
ATOM    826  CA  ARG B  32     -11.766  18.203   6.066  1.00  0.00           C  
ATOM    827  C   ARG B  32     -10.555  17.812   5.227  1.00  0.00           C  
ATOM    828  O   ARG B  32     -10.508  18.078   4.023  1.00  0.00           O  
ATOM    829  CB  ARG B  32     -13.016  17.500   5.539  1.00  0.00           C  
ATOM    830  CG  ARG B  32     -14.211  17.594   6.477  1.00 17.00           C  
ATOM    831  CD  ARG B  32     -15.406  16.812   5.938  1.00  6.00           C  
ATOM    832  NE  ARG B  32     -15.531  15.500   6.555  1.00  9.00           N  
ATOM    833  CZ  ARG B  32     -16.609  14.727   6.488  1.00 22.00           C  
ATOM    834  NH1 ARG B  32     -17.688  15.125   5.824  1.00  5.00           N  
ATOM    835  NH2 ARG B  32     -16.609  13.547   7.086  1.00  8.00           N  
ATOM    836  N   ILE B  33      -9.617  17.141   5.902  1.00  0.00           N  
ATOM    837  CA  ILE B  33      -8.391  16.688   5.262  1.00  0.00           C  
ATOM    838  C   ILE B  33      -8.383  15.164   5.188  1.00  0.00           C  
ATOM    839  O   ILE B  33      -8.508  14.484   6.211  1.00  0.00           O  
ATOM    840  CB  ILE B  33      -7.137  17.188   6.012  1.00  0.00           C  
ATOM    841  CG1 ILE B  33      -7.082  18.734   5.988  1.00  0.00           C  
ATOM    842  CD1 ILE B  33      -6.043  19.328   6.930  1.00  0.00           C  
ATOM    843  CG2 ILE B  33      -5.867  16.594   5.410  1.00  0.00           C  
ATOM    844  N   MET B  34      -8.227  14.656   4.020  1.00  0.00           N  
ATOM    845  CA  MET B  34      -8.242  13.211   3.836  1.00  0.00           C  
ATOM    846  C   MET B  34      -6.844  12.680   3.535  1.00  1.00           C  
ATOM    847  O   MET B  34      -6.055  13.352   2.867  1.00  0.00           O  
ATOM    848  CB  MET B  34      -9.203  12.820   2.711  1.00  0.00           C  
ATOM    849  CG  MET B  34      -9.234  11.328   2.420  1.00  0.00           C  
ATOM    850  SD  MET B  34     -10.562  10.867   1.237  1.00  1.00           S  
ATOM    851  CE  MET B  34     -11.992  10.852   2.354  1.00  1.00           C  
ATOM    852  N   HIS B  35      -6.535  11.547   4.078  1.00  0.00           N  
ATOM    853  CA  HIS B  35      -5.422  10.742   3.592  1.00  0.00           C  
ATOM    854  C   HIS B  35      -5.906   9.375   3.105  1.00  0.00           C  
ATOM    855  O   HIS B  35      -7.012   8.953   3.438  1.00  0.00           O  
ATOM    856  CB  HIS B  35      -4.367  10.562   4.688  1.00  1.00           C  
ATOM    857  CG  HIS B  35      -4.805   9.664   5.801  1.00  0.00           C  
ATOM    858  ND1 HIS B  35      -4.695   8.289   5.730  1.00  0.00           N  
ATOM    859  CD2 HIS B  35      -5.352   9.938   7.008  1.00  1.00           C  
ATOM    860  CE1 HIS B  35      -5.156   7.762   6.855  1.00  0.00           C  
ATOM    861  NE2 HIS B  35      -5.559   8.742   7.645  1.00  0.00           N  
ATOM    862  N   VAL B  36      -5.078   8.719   2.256  1.00  0.00           N  
ATOM    863  CA  VAL B  36      -5.438   7.414   1.709  1.00  0.00           C  
ATOM    864  C   VAL B  36      -4.273   6.445   1.879  1.00  0.00           C  
ATOM    865  O   VAL B  36      -3.928   5.711   0.949  1.00  9.00           O  
ATOM    866  CB  VAL B  36      -5.836   7.516   0.219  1.00  1.00           C  
ATOM    867  CG1 VAL B  36      -7.215   8.164   0.071  1.00  1.00           C  
ATOM    868  CG2 VAL B  36      -4.785   8.297  -0.562  1.00  1.00           C  
ATOM    869  N   CYS B  37      -3.766   6.492   3.049  1.00  1.00           N  
ATOM    870  CA  CYS B  37      -2.605   5.676   3.393  1.00 15.00           C  
ATOM    871  C   CYS B  37      -2.775   5.043   4.770  1.00  1.00           C  
ATOM    872  O   CYS B  37      -2.936   5.746   5.766  1.00  0.00           O  
ATOM    873  CB  CYS B  37      -1.332   6.520   3.363  1.00  1.00           C  
ATOM    874  SG  CYS B  37       0.156   5.605   3.826  1.00 14.00           S  
ATOM    875  N   GLY B  38      -2.648   3.693   4.777  1.00 20.00           N  
ATOM    876  CA  GLY B  38      -2.775   3.008   6.055  1.00  1.00           C  
ATOM    877  C   GLY B  38      -1.722   3.426   7.062  1.00  3.00           C  
ATOM    878  O   GLY B  38      -2.008   3.537   8.258  1.00  0.00           O  
ATOM    879  N   THR B  39      -0.501   3.654   6.602  1.00 18.00           N  
ATOM    880  CA  THR B  39       0.576   4.043   7.504  1.00  8.00           C  
ATOM    881  C   THR B  39       0.353   5.457   8.031  1.00  0.00           C  
ATOM    882  O   THR B  39       0.673   5.750   9.188  1.00  0.00           O  
ATOM    883  CB  THR B  39       1.946   3.967   6.801  1.00  0.00           C  
ATOM    884  OG1 THR B  39       2.084   2.688   6.172  1.00 26.00           O  
ATOM    885  CG2 THR B  39       3.084   4.156   7.801  1.00 59.00           C  
ATOM    886  N   HIS B  40      -0.188   6.320   7.191  1.00  0.00           N  
ATOM    887  CA  HIS B  40      -0.573   7.629   7.711  1.00  0.00           C  
ATOM    888  C   HIS B  40      -1.656   7.496   8.781  1.00  0.00           C  
ATOM    889  O   HIS B  40      -1.609   8.180   9.805  1.00  0.00           O  
ATOM    890  CB  HIS B  40      -1.058   8.531   6.578  1.00  1.00           C  
ATOM    891  CG  HIS B  40       0.052   9.180   5.812  1.00  1.00           C  
ATOM    892  ND1 HIS B  40      -0.074   9.547   4.492  1.00  0.00           N  
ATOM    893  CD2 HIS B  40       1.307   9.523   6.188  1.00  0.00           C  
ATOM    894  CE1 HIS B  40       1.060  10.094   4.082  1.00  0.00           C  
ATOM    895  NE2 HIS B  40       1.914  10.094   5.090  1.00  0.00           N  
ATOM    896  N   GLU B  41      -2.617   6.617   8.555  1.00  0.00           N  
ATOM    897  CA  GLU B  41      -3.648   6.406   9.570  1.00  0.00           C  
ATOM    898  C   GLU B  41      -3.045   5.902  10.875  1.00  0.00           C  
ATOM    899  O   GLU B  41      -3.451   6.328  11.961  1.00  0.00           O  
ATOM    900  CB  GLU B  41      -4.707   5.422   9.062  1.00  1.00           C  
ATOM    901  CG  GLU B  41      -5.840   5.176  10.047  1.00  0.00           C  
ATOM    902  CD  GLU B  41      -6.559   6.449  10.469  1.00  0.00           C  
ATOM    903  OE1 GLU B  41      -7.137   6.484  11.578  1.00  0.00           O  
ATOM    904  OE2 GLU B  41      -6.543   7.418   9.680  1.00  0.00           O  
ATOM    905  N   ASP B  42      -2.115   4.980  10.742  1.00  0.00           N  
ATOM    906  CA  ASP B  42      -1.420   4.484  11.922  1.00  0.00           C  
ATOM    907  C   ASP B  42      -0.750   5.625  12.688  1.00  0.00           C  
ATOM    908  O   ASP B  42      -0.930   5.758  13.898  1.00  0.00           O  
ATOM    909  CB  ASP B  42      -0.380   3.430  11.531  1.00 49.00           C  
ATOM    910  CG  ASP B  42       0.367   2.863  12.727  1.00 38.00           C  
ATOM    911  OD1 ASP B  42       1.469   3.357  13.055  1.00 47.00           O  
ATOM    912  OD2 ASP B  42      -0.150   1.910  13.352  1.00 44.00           O  
ATOM    913  N   THR B  43      -0.028   6.523  11.969  1.00  0.00           N  
ATOM    914  CA  THR B  43       0.648   7.660  12.594  1.00 60.00           C  
ATOM    915  C   THR B  43      -0.358   8.586  13.266  1.00  0.00           C  
ATOM    916  O   THR B  43      -0.188   8.953  14.430  1.00  0.00           O  
ATOM    917  CB  THR B  43       1.471   8.453  11.562  1.00  0.00           C  
ATOM    918  OG1 THR B  43       2.516   7.617  11.047  1.00 53.00           O  
ATOM    919  CG2 THR B  43       2.092   9.695  12.188  1.00  0.00           C  
ATOM    920  N   VAL B  44      -1.419   8.906  12.578  1.00  0.00           N  
ATOM    921  CA  VAL B  44      -2.428   9.836  13.078  1.00  0.00           C  
ATOM    922  C   VAL B  44      -3.059   9.281  14.352  1.00  0.00           C  
ATOM    923  O   VAL B  44      -3.225  10.008  15.336  1.00 21.00           O  
ATOM    924  CB  VAL B  44      -3.520  10.109  12.016  1.00  0.00           C  
ATOM    925  CG1 VAL B  44      -4.723  10.805  12.648  1.00  0.00           C  
ATOM    926  CG2 VAL B  44      -2.953  10.938  10.867  1.00  1.00           C  
ATOM    927  N   THR B  45      -3.373   7.996  14.375  1.00  0.00           N  
ATOM    928  CA  THR B  45      -4.098   7.395  15.484  1.00 60.00           C  
ATOM    929  C   THR B  45      -3.145   7.066  16.641  1.00  0.00           C  
ATOM    930  O   THR B  45      -3.422   7.398  17.781  1.00 24.00           O  
ATOM    931  CB  THR B  45      -4.832   6.113  15.047  1.00  0.00           C  
ATOM    932  OG1 THR B  45      -5.707   6.422  13.953  1.00  0.00           O  
ATOM    933  CG2 THR B  45      -5.652   5.531  16.188  1.00 60.00           C  
ATOM    934  N   ARG B  46      -2.002   6.488  16.344  1.00  0.00           N  
ATOM    935  CA  ARG B  46      -1.026   6.078  17.344  1.00  0.00           C  
ATOM    936  C   ARG B  46      -0.532   7.277  18.156  1.00  0.00           C  
ATOM    937  O   ARG B  46      -0.335   7.180  19.359  1.00  4.00           O  
ATOM    938  CB  ARG B  46       0.156   5.363  16.688  1.00  0.00           C  
ATOM    939  CG  ARG B  46       1.213   4.887  17.672  1.00  3.00           C  
ATOM    940  CD  ARG B  46       2.441   4.340  16.969  1.00  3.00           C  
ATOM    941  NE  ARG B  46       2.115   3.174  16.141  1.00  3.00           N  
ATOM    942  CZ  ARG B  46       2.869   2.707  15.156  1.00  2.00           C  
ATOM    943  NH1 ARG B  46       4.016   3.301  14.836  1.00  8.00           N  
ATOM    944  NH2 ARG B  46       2.479   1.639  14.477  1.00  6.00           N  
ATOM    945  N   HIS B  47      -0.396   8.406  17.516  1.00  0.00           N  
ATOM    946  CA  HIS B  47       0.176   9.570  18.172  1.00  3.00           C  
ATOM    947  C   HIS B  47      -0.912  10.555  18.594  1.00  3.00           C  
ATOM    948  O   HIS B  47      -0.612  11.680  19.000  1.00  6.00           O  
ATOM    949  CB  HIS B  47       1.189  10.258  17.266  1.00 14.00           C  
ATOM    950  CG  HIS B  47       2.406   9.438  16.984  1.00  0.00           C  
ATOM    951  ND1 HIS B  47       2.502   8.594  15.891  1.00  0.00           N  
ATOM    952  CD2 HIS B  47       3.576   9.320  17.641  1.00  4.00           C  
ATOM    953  CE1 HIS B  47       3.684   8.000  15.898  1.00 24.00           C  
ATOM    954  NE2 HIS B  47       4.355   8.430  16.953  1.00  5.00           N  
ATOM    955  N   GLY B  48      -2.148  10.188  18.438  1.00  6.00           N  
ATOM    956  CA  GLY B  48      -3.270  10.984  18.906  1.00 19.00           C  
ATOM    957  C   GLY B  48      -3.408  12.305  18.172  1.00  0.00           C  
ATOM    958  O   GLY B  48      -3.814  13.305  18.781  1.00  6.00           O  
ATOM    959  N   ILE B  49      -3.029  12.398  16.984  1.00  0.00           N  
ATOM    960  CA  ILE B  49      -3.004  13.656  16.234  1.00  0.00           C  
ATOM    961  C   ILE B  49      -4.414  14.227  16.141  1.00  0.00           C  
ATOM    962  O   ILE B  49      -4.617  15.430  16.328  1.00  0.00           O  
ATOM    963  CB  ILE B  49      -2.408  13.461  14.828  1.00  0.00           C  
ATOM    964  CG1 ILE B  49      -0.900  13.203  14.914  1.00 60.00           C  
ATOM    965  CD1 ILE B  49      -0.226  13.016  13.562  1.00  0.00           C  
ATOM    966  CG2 ILE B  49      -2.707  14.680  13.945  1.00  0.00           C  
ATOM    967  N   ARG B  50      -5.434  13.422  15.922  1.00  0.00           N  
ATOM    968  CA  ARG B  50      -6.809  13.891  15.797  1.00 51.00           C  
ATOM    969  C   ARG B  50      -7.242  14.656  17.047  1.00  7.00           C  
ATOM    970  O   ARG B  50      -7.914  15.688  16.953  1.00 16.00           O  
ATOM    971  CB  ARG B  50      -7.762  12.727  15.539  1.00 25.00           C  
ATOM    972  CG  ARG B  50      -7.699  12.180  14.125  1.00 51.00           C  
ATOM    973  CD  ARG B  50      -8.781  11.133  13.875  1.00 19.00           C  
ATOM    974  NE  ARG B  50      -8.719  10.609  12.508  1.00  0.00           N  
ATOM    975  CZ  ARG B  50      -7.973   9.570  12.133  1.00  0.00           C  
ATOM    976  NH1 ARG B  50      -7.211   8.930  13.008  1.00 60.00           N  
ATOM    977  NH2 ARG B  50      -7.992   9.180  10.867  1.00  2.00           N  
ATOM    978  N   SER B  51      -6.855  14.164  18.156  1.00 19.00           N  
ATOM    979  CA  SER B  51      -7.285  14.773  19.406  1.00  4.00           C  
ATOM    980  C   SER B  51      -6.555  16.078  19.672  1.00  0.00           C  
ATOM    981  O   SER B  51      -7.012  16.906  20.469  1.00  3.00           O  
ATOM    982  CB  SER B  51      -7.055  13.805  20.578  1.00  4.00           C  
ATOM    983  OG  SER B  51      -5.680  13.477  20.688  1.00  4.00           O  
ATOM    984  N   LEU B  52      -5.477  16.328  19.047  1.00  0.00           N  
ATOM    985  CA  LEU B  52      -4.684  17.531  19.234  1.00  5.00           C  
ATOM    986  C   LEU B  52      -5.195  18.656  18.344  1.00  8.00           C  
ATOM    987  O   LEU B  52      -4.867  19.828  18.578  1.00 11.00           O  
ATOM    988  CB  LEU B  52      -3.207  17.266  18.938  1.00  1.00           C  
ATOM    989  CG  LEU B  52      -2.494  16.281  19.875  1.00  5.00           C  
ATOM    990  CD1 LEU B  52      -1.073  16.016  19.375  1.00 18.00           C  
ATOM    991  CD2 LEU B  52      -2.480  16.812  21.297  1.00  4.00           C  
ATOM    992  N   LEU B  53      -5.980  18.297  17.391  1.00  0.00           N  
ATOM    993  CA  LEU B  53      -6.438  19.297  16.406  1.00  1.00           C  
ATOM    994  C   LEU B  53      -7.691  20.000  16.906  1.00 10.00           C  
ATOM    995  O   LEU B  53      -8.453  19.453  17.703  1.00  8.00           O  
ATOM    996  CB  LEU B  53      -6.719  18.625  15.062  1.00 52.00           C  
ATOM    997  CG  LEU B  53      -5.520  17.969  14.367  1.00  0.00           C  
ATOM    998  CD1 LEU B  53      -5.977  17.234  13.117  1.00 60.00           C  
ATOM    999  CD2 LEU B  53      -4.473  19.031  14.016  1.00  1.00           C  
ATOM   1000  N   PRO B  54      -7.859  21.297  16.516  1.00  0.00           N  
ATOM   1001  CA  PRO B  54      -9.117  21.984  16.812  1.00  5.00           C  
ATOM   1002  C   PRO B  54     -10.328  21.297  16.203  1.00  0.00           C  
ATOM   1003  O   PRO B  54     -10.188  20.531  15.242  1.00 26.00           O  
ATOM   1004  CB  PRO B  54      -8.906  23.375  16.219  1.00  7.00           C  
ATOM   1005  CG  PRO B  54      -7.828  23.203  15.203  1.00  0.00           C  
ATOM   1006  CD  PRO B  54      -7.004  22.016  15.586  1.00  1.00           C  
ATOM   1007  N   GLU B  55     -11.492  21.578  16.703  1.00  4.00           N  
ATOM   1008  CA  GLU B  55     -12.727  20.906  16.328  1.00 10.00           C  
ATOM   1009  C   GLU B  55     -13.062  21.125  14.859  1.00  5.00           C  
ATOM   1010  O   GLU B  55     -13.695  20.281  14.219  1.00  5.00           O  
ATOM   1011  CB  GLU B  55     -13.883  21.375  17.219  1.00  3.00           C  
ATOM   1012  CG  GLU B  55     -13.852  20.812  18.625  1.00  3.00           C  
ATOM   1013  CD  GLU B  55     -15.055  21.219  19.469  1.00  1.00           C  
ATOM   1014  OE1 GLU B  55     -15.195  20.719  20.609  1.00  1.00           O  
ATOM   1015  OE2 GLU B  55     -15.867  22.031  18.969  1.00  1.00           O  
ATOM   1016  N   ASN B  56     -12.648  22.281  14.352  1.00  4.00           N  
ATOM   1017  CA  ASN B  56     -13.008  22.625  12.977  1.00  6.00           C  
ATOM   1018  C   ASN B  56     -11.977  22.109  11.984  1.00  0.00           C  
ATOM   1019  O   ASN B  56     -12.039  22.422  10.797  1.00  0.00           O  
ATOM   1020  CB  ASN B  56     -13.164  24.141  12.828  1.00  4.00           C  
ATOM   1021  CG  ASN B  56     -11.898  24.906  13.180  1.00  5.00           C  
ATOM   1022  OD1 ASN B  56     -11.062  24.406  13.938  1.00  8.00           O  
ATOM   1023  ND2 ASN B  56     -11.758  26.109  12.641  1.00  6.00           N  
ATOM   1024  N   VAL B  57     -10.953  21.344  12.438  1.00  0.00           N  
ATOM   1025  CA  VAL B  57     -10.000  20.641  11.578  1.00  0.00           C  
ATOM   1026  C   VAL B  57     -10.188  19.141  11.711  1.00  0.00           C  
ATOM   1027  O   VAL B  57      -9.883  18.547  12.750  1.00 36.00           O  
ATOM   1028  CB  VAL B  57      -8.539  21.031  11.906  1.00  0.00           C  
ATOM   1029  CG1 VAL B  57      -7.566  20.297  10.984  1.00  0.00           C  
ATOM   1030  CG2 VAL B  57      -8.352  22.547  11.805  1.00  0.00           C  
ATOM   1031  N   LYS B  58     -10.648  18.453  10.633  1.00  0.00           N  
ATOM   1032  CA  LYS B  58     -10.938  17.016  10.656  1.00 29.00           C  
ATOM   1033  C   LYS B  58     -10.000  16.250   9.727  1.00  0.00           C  
ATOM   1034  O   LYS B  58      -9.805  16.656   8.570  1.00  0.00           O  
ATOM   1035  CB  LYS B  58     -12.391  16.766  10.258  1.00 19.00           C  
ATOM   1036  CG  LYS B  58     -13.406  17.547  11.078  1.00  8.00           C  
ATOM   1037  CD  LYS B  58     -13.406  17.109  12.539  1.00 10.00           C  
ATOM   1038  CE  LYS B  58     -14.445  17.859  13.359  1.00  3.00           C  
ATOM   1039  NZ  LYS B  58     -14.344  17.531  14.812  1.00  3.00           N  
ATOM   1040  N   VAL B  59      -9.430  15.227  10.266  1.00 46.00           N  
ATOM   1041  CA  VAL B  59      -8.625  14.320   9.461  1.00  0.00           C  
ATOM   1042  C   VAL B  59      -9.359  13.000   9.273  1.00  0.00           C  
ATOM   1043  O   VAL B  59      -9.750  12.352  10.250  1.00 29.00           O  
ATOM   1044  CB  VAL B  59      -7.242  14.070  10.109  1.00  0.00           C  
ATOM   1045  CG1 VAL B  59      -6.430  13.078   9.273  1.00  1.00           C  
ATOM   1046  CG2 VAL B  59      -6.480  15.383  10.266  1.00  0.00           C  
ATOM   1047  N   VAL B  60      -9.570  12.609   8.023  1.00  0.00           N  
ATOM   1048  CA  VAL B  60     -10.336  11.398   7.719  1.00 50.00           C  
ATOM   1049  C   VAL B  60      -9.508  10.477   6.836  1.00  0.00           C  
ATOM   1050  O   VAL B  60      -8.570  10.922   6.156  1.00  0.00           O  
ATOM   1051  CB  VAL B  60     -11.672  11.734   7.031  1.00 60.00           C  
ATOM   1052  CG1 VAL B  60     -12.578  12.523   7.977  1.00 28.00           C  
ATOM   1053  CG2 VAL B  60     -11.430  12.516   5.742  1.00  2.00           C  
ATOM   1054  N   SER B  61      -9.820   9.211   6.953  1.00  3.00           N  
ATOM   1055  CA  SER B  61      -9.070   8.203   6.211  1.00  0.00           C  
ATOM   1056  C   SER B  61      -9.883   7.660   5.039  1.00  0.00           C  
ATOM   1057  O   SER B  61     -11.055   7.301   5.203  1.00  2.00           O  
ATOM   1058  CB  SER B  61      -8.648   7.055   7.129  1.00  1.00           C  
ATOM   1059  OG  SER B  61      -7.922   6.074   6.410  1.00  1.00           O  
ATOM   1060  N   GLY B  62      -9.289   7.668   3.832  1.00  0.00           N  
ATOM   1061  CA  GLY B  62      -9.820   6.961   2.674  1.00  0.00           C  
ATOM   1062  C   GLY B  62      -9.227   5.574   2.500  1.00  0.00           C  
ATOM   1063  O   GLY B  62      -8.672   5.008   3.443  1.00  1.00           O  
ATOM   1064  N   PRO B  63      -9.500   5.031   1.344  1.00  0.00           N  
ATOM   1065  CA  PRO B  63      -9.016   3.672   1.111  1.00  0.00           C  
ATOM   1066  C   PRO B  63      -7.504   3.623   0.870  1.00  1.00           C  
ATOM   1067  O   PRO B  63      -7.031   4.031  -0.195  1.00  1.00           O  
ATOM   1068  CB  PRO B  63      -9.781   3.229  -0.137  1.00  0.00           C  
ATOM   1069  CG  PRO B  63     -10.078   4.496  -0.874  1.00  1.00           C  
ATOM   1070  CD  PRO B  63     -10.281   5.594   0.129  1.00  0.00           C  
ATOM   1071  N   GLY B  64      -6.777   3.105   1.877  1.00  1.00           N  
ATOM   1072  CA  GLY B  64      -5.324   3.068   1.789  1.00  1.00           C  
ATOM   1073  C   GLY B  64      -4.742   1.710   2.123  1.00  1.00           C  
ATOM   1074  O   GLY B  64      -3.521   1.562   2.230  1.00 19.00           O  
ATOM   1075  N   CYS B  65      -5.578   0.759   2.367  1.00  1.00           N  
ATOM   1076  CA  CYS B  65      -5.156  -0.602   2.682  1.00  0.00           C  
ATOM   1077  C   CYS B  65      -5.469  -1.550   1.529  1.00  0.00           C  
ATOM   1078  O   CYS B  65      -6.633  -1.874   1.284  1.00  0.00           O  
ATOM   1079  CB  CYS B  65      -5.840  -1.094   3.957  1.00  1.00           C  
ATOM   1080  SG  CYS B  65      -5.551  -2.840   4.312  1.00  1.00           S  
ATOM   1081  N   PRO B  66      -4.402  -1.982   0.863  1.00  0.00           N  
ATOM   1082  CA  PRO B  66      -4.676  -2.795  -0.325  1.00  0.00           C  
ATOM   1083  C   PRO B  66      -5.355  -4.117   0.009  1.00  0.00           C  
ATOM   1084  O   PRO B  66      -6.176  -4.609  -0.771  1.00  1.00           O  
ATOM   1085  CB  PRO B  66      -3.281  -3.033  -0.915  1.00  1.00           C  
ATOM   1086  CG  PRO B  66      -2.340  -2.803   0.224  1.00 17.00           C  
ATOM   1087  CD  PRO B  66      -2.926  -1.752   1.122  1.00 45.00           C  
ATOM   1088  N   VAL B  67      -5.105  -4.684   1.150  1.00  0.00           N  
ATOM   1089  CA  VAL B  67      -5.707  -5.957   1.536  1.00  0.00           C  
ATOM   1090  C   VAL B  67      -7.180  -5.746   1.879  1.00  0.00           C  
ATOM   1091  O   VAL B  67      -8.023  -6.590   1.564  1.00  0.00           O  
ATOM   1092  CB  VAL B  67      -4.965  -6.594   2.732  1.00  0.00           C  
ATOM   1093  CG1 VAL B  67      -3.553  -7.016   2.332  1.00  2.00           C  
ATOM   1094  CG2 VAL B  67      -4.922  -5.625   3.912  1.00  1.00           C  
ATOM   1095  N   CYS B  68      -7.504  -4.527   2.459  1.00  0.00           N  
ATOM   1096  CA  CYS B  68      -8.867  -4.238   2.877  1.00  0.00           C  
ATOM   1097  C   CYS B  68      -9.789  -4.098   1.672  1.00  0.00           C  
ATOM   1098  O   CYS B  68     -10.977  -4.426   1.749  1.00  1.00           O  
ATOM   1099  CB  CYS B  68      -8.914  -2.959   3.715  1.00  0.00           C  
ATOM   1100  SG  CYS B  68      -7.906  -3.037   5.211  1.00  1.00           S  
ATOM   1101  N   ILE B  69      -9.227  -3.662   0.558  1.00  0.00           N  
ATOM   1102  CA  ILE B  69     -10.078  -3.354  -0.586  1.00  0.00           C  
ATOM   1103  C   ILE B  69     -10.039  -4.508  -1.584  1.00  0.00           C  
ATOM   1104  O   ILE B  69     -10.680  -4.449  -2.637  1.00  0.00           O  
ATOM   1105  CB  ILE B  69      -9.648  -2.037  -1.272  1.00  0.00           C  
ATOM   1106  CG1 ILE B  69      -8.172  -2.107  -1.684  1.00  0.00           C  
ATOM   1107  CD1 ILE B  69      -7.930  -2.854  -2.988  1.00  1.00           C  
ATOM   1108  CG2 ILE B  69      -9.906  -0.841  -0.352  1.00  0.00           C  
ATOM   1109  N   THR B  70      -9.266  -5.539  -1.287  1.00  0.00           N  
ATOM   1110  CA  THR B  70      -9.195  -6.688  -2.186  1.00  1.00           C  
ATOM   1111  C   THR B  70     -10.570  -7.336  -2.346  1.00  0.00           C  
ATOM   1112  O   THR B  70     -11.203  -7.711  -1.356  1.00  1.00           O  
ATOM   1113  CB  THR B  70      -8.188  -7.734  -1.677  1.00  0.00           C  
ATOM   1114  OG1 THR B  70      -6.875  -7.164  -1.681  1.00  1.00           O  
ATOM   1115  CG2 THR B  70      -8.195  -8.977  -2.559  1.00  0.00           C  
ATOM   1116  N   PRO B  71     -11.031  -7.523  -3.588  1.00  0.00           N  
ATOM   1117  CA  PRO B  71     -12.375  -8.086  -3.793  1.00  0.00           C  
ATOM   1118  C   PRO B  71     -12.508  -9.500  -3.250  1.00  0.00           C  
ATOM   1119  O   PRO B  71     -11.570 -10.297  -3.352  1.00  0.00           O  
ATOM   1120  CB  PRO B  71     -12.539  -8.062  -5.312  1.00 15.00           C  
ATOM   1121  CG  PRO B  71     -11.625  -6.969  -5.781  1.00 16.00           C  
ATOM   1122  CD  PRO B  71     -10.406  -6.961  -4.906  1.00  1.00           C  
ATOM   1123  N   VAL B  72     -13.680  -9.758  -2.744  1.00  0.00           N  
ATOM   1124  CA  VAL B  72     -14.016 -11.094  -2.262  1.00  0.00           C  
ATOM   1125  C   VAL B  72     -13.875 -12.102  -3.398  1.00  0.00           C  
ATOM   1126  O   VAL B  72     -13.344 -13.203  -3.205  1.00  0.00           O  
ATOM   1127  CB  VAL B  72     -15.445 -11.148  -1.672  1.00  8.00           C  
ATOM   1128  CG1 VAL B  72     -15.875 -12.594  -1.432  1.00  0.00           C  
ATOM   1129  CG2 VAL B  72     -15.516 -10.344  -0.375  1.00  0.00           C  
ATOM   1130  N   GLU B  73     -14.289 -11.742  -4.570  1.00  0.00           N  
ATOM   1131  CA  GLU B  73     -14.281 -12.609  -5.738  1.00  0.00           C  
ATOM   1132  C   GLU B  73     -12.867 -13.086  -6.062  1.00 12.00           C  
ATOM   1133  O   GLU B  73     -12.664 -14.227  -6.480  1.00 13.00           O  
ATOM   1134  CB  GLU B  73     -14.883 -11.891  -6.949  1.00  6.00           C  
ATOM   1135  CG  GLU B  73     -16.359 -11.586  -6.805  1.00  7.00           C  
ATOM   1136  CD  GLU B  73     -16.641 -10.273  -6.090  1.00  8.00           C  
ATOM   1137  OE1 GLU B  73     -17.812  -9.812  -6.094  1.00  7.00           O  
ATOM   1138  OE2 GLU B  73     -15.688  -9.703  -5.523  1.00  0.00           O  
ATOM   1139  N   ASP B  74     -11.898 -12.234  -5.926  1.00  0.00           N  
ATOM   1140  CA  ASP B  74     -10.516 -12.602  -6.234  1.00 14.00           C  
ATOM   1141  C   ASP B  74      -9.969 -13.602  -5.219  1.00  0.00           C  
ATOM   1142  O   ASP B  74      -9.281 -14.562  -5.586  1.00  0.00           O  
ATOM   1143  CB  ASP B  74      -9.625 -11.359  -6.277  1.00  0.00           C  
ATOM   1144  CG  ASP B  74      -9.844 -10.516  -7.523  1.00 13.00           C  
ATOM   1145  OD1 ASP B  74      -9.773 -11.055  -8.648  1.00  8.00           O  
ATOM   1146  OD2 ASP B  74     -10.094  -9.297  -7.379  1.00 19.00           O  
ATOM   1147  N   ILE B  75     -10.273 -13.398  -3.963  1.00  0.00           N  
ATOM   1148  CA  ILE B  75      -9.828 -14.312  -2.916  1.00  0.00           C  
ATOM   1149  C   ILE B  75     -10.453 -15.688  -3.133  1.00  0.00           C  
ATOM   1150  O   ILE B  75      -9.758 -16.703  -3.105  1.00  0.00           O  
ATOM   1151  CB  ILE B  75     -10.180 -13.773  -1.512  1.00  0.00           C  
ATOM   1152  CG1 ILE B  75      -9.523 -12.406  -1.281  1.00  0.00           C  
ATOM   1153  CD1 ILE B  75     -10.008 -11.695  -0.026  1.00  0.00           C  
ATOM   1154  CG2 ILE B  75      -9.758 -14.773  -0.431  1.00  1.00           C  
ATOM   1155  N   VAL B  76     -11.711 -15.680  -3.398  1.00  0.00           N  
ATOM   1156  CA  VAL B  76     -12.438 -16.922  -3.627  1.00  0.00           C  
ATOM   1157  C   VAL B  76     -11.922 -17.594  -4.898  1.00  0.00           C  
ATOM   1158  O   VAL B  76     -11.727 -18.812  -4.926  1.00  0.00           O  
ATOM   1159  CB  VAL B  76     -13.961 -16.672  -3.730  1.00  0.00           C  
ATOM   1160  CG1 VAL B  76     -14.680 -17.938  -4.188  1.00  0.00           C  
ATOM   1161  CG2 VAL B  76     -14.516 -16.203  -2.391  1.00  0.00           C  
ATOM   1162  N   ALA B  77     -11.727 -16.828  -5.918  1.00  0.00           N  
ATOM   1163  CA  ALA B  77     -11.195 -17.391  -7.156  1.00  0.00           C  
ATOM   1164  C   ALA B  77      -9.875 -18.109  -6.910  1.00  0.00           C  
ATOM   1165  O   ALA B  77      -9.664 -19.219  -7.406  1.00  0.00           O  
ATOM   1166  CB  ALA B  77     -11.008 -16.281  -8.203  1.00 18.00           C  
ATOM   1167  N   MET B  78      -9.000 -17.547  -6.168  1.00  0.00           N  
ATOM   1168  CA  MET B  78      -7.711 -18.188  -5.883  1.00  0.00           C  
ATOM   1169  C   MET B  78      -7.906 -19.484  -5.113  1.00  0.00           C  
ATOM   1170  O   MET B  78      -7.219 -20.469  -5.371  1.00  0.00           O  
ATOM   1171  CB  MET B  78      -6.809 -17.234  -5.094  1.00  0.00           C  
ATOM   1172  CG  MET B  78      -5.398 -17.766  -4.879  1.00  0.00           C  
ATOM   1173  SD  MET B  78      -4.469 -17.922  -6.453  1.00  0.00           S  
ATOM   1174  CE  MET B  78      -3.934 -19.656  -6.324  1.00  0.00           C  
ATOM   1175  N   GLN B  79      -8.820 -19.469  -4.152  1.00  0.00           N  
ATOM   1176  CA  GLN B  79      -9.125 -20.703  -3.428  1.00  0.00           C  
ATOM   1177  C   GLN B  79      -9.625 -21.781  -4.375  1.00  0.00           C  
ATOM   1178  O   GLN B  79      -9.219 -22.938  -4.273  1.00  0.00           O  
ATOM   1179  CB  GLN B  79     -10.172 -20.438  -2.340  1.00 60.00           C  
ATOM   1180  CG  GLN B  79      -9.680 -19.516  -1.229  1.00  0.00           C  
ATOM   1181  CD  GLN B  79     -10.758 -19.188  -0.215  1.00 42.00           C  
ATOM   1182  OE1 GLN B  79     -11.953 -19.266  -0.514  1.00 60.00           O  
ATOM   1183  NE2 GLN B  79     -10.344 -18.812   0.991  1.00 57.00           N  
ATOM   1184  N   LEU B  80     -10.477 -21.406  -5.277  1.00  0.00           N  
ATOM   1185  CA  LEU B  80     -11.023 -22.359  -6.242  1.00  0.00           C  
ATOM   1186  C   LEU B  80      -9.938 -22.859  -7.188  1.00  0.00           C  
ATOM   1187  O   LEU B  80      -9.953 -24.016  -7.594  1.00 17.00           O  
ATOM   1188  CB  LEU B  80     -12.156 -21.703  -7.047  1.00 13.00           C  
ATOM   1189  CG  LEU B  80     -13.445 -21.391  -6.277  1.00  4.00           C  
ATOM   1190  CD1 LEU B  80     -14.422 -20.641  -7.172  1.00  7.00           C  
ATOM   1191  CD2 LEU B  80     -14.070 -22.672  -5.750  1.00  8.00           C  
ATOM   1192  N   ILE B  81      -9.016 -22.000  -7.543  1.00  0.00           N  
ATOM   1193  CA  ILE B  81      -7.883 -22.391  -8.375  1.00  0.00           C  
ATOM   1194  C   ILE B  81      -7.059 -23.453  -7.648  1.00  0.00           C  
ATOM   1195  O   ILE B  81      -6.684 -24.469  -8.242  1.00  0.00           O  
ATOM   1196  CB  ILE B  81      -6.992 -21.188  -8.734  1.00  0.00           C  
ATOM   1197  CG1 ILE B  81      -7.684 -20.312  -9.789  1.00  0.00           C  
ATOM   1198  CD1 ILE B  81      -7.012 -18.969 -10.016  1.00 60.00           C  
ATOM   1199  CG2 ILE B  81      -5.617 -21.656  -9.219  1.00  0.00           C  
ATOM   1200  N   MET B  82      -6.793 -23.250  -6.328  1.00  0.00           N  
ATOM   1201  CA  MET B  82      -6.059 -24.219  -5.527  1.00  1.00           C  
ATOM   1202  C   MET B  82      -6.762 -25.578  -5.535  1.00  0.00           C  
ATOM   1203  O   MET B  82      -6.121 -26.609  -5.730  1.00  1.00           O  
ATOM   1204  CB  MET B  82      -5.898 -23.719  -4.086  1.00  0.00           C  
ATOM   1205  CG  MET B  82      -5.023 -22.484  -3.961  1.00  1.00           C  
ATOM   1206  SD  MET B  82      -3.242 -22.859  -4.207  1.00  0.00           S  
ATOM   1207  CE  MET B  82      -2.863 -23.672  -2.625  1.00  1.00           C  
ATOM   1208  N   ARG B  83      -8.023 -25.609  -5.414  1.00  0.00           N  
ATOM   1209  CA  ARG B  83      -8.805 -26.844  -5.379  1.00 17.00           C  
ATOM   1210  C   ARG B  83      -8.820 -27.516  -6.742  1.00  0.00           C  
ATOM   1211  O   ARG B  83      -8.625 -28.734  -6.844  1.00 18.00           O  
ATOM   1212  CB  ARG B  83     -10.242 -26.562  -4.918  1.00  8.00           C  
ATOM   1213  CG  ARG B  83     -10.336 -26.062  -3.484  1.00  8.00           C  
ATOM   1214  CD  ARG B  83     -11.781 -25.750  -3.092  1.00  3.00           C  
ATOM   1215  NE  ARG B  83     -11.859 -25.172  -1.760  1.00 21.00           N  
ATOM   1216  CZ  ARG B  83     -11.758 -25.844  -0.622  1.00  3.00           C  
ATOM   1217  NH1 ARG B  83     -11.562 -27.156  -0.633  1.00  3.00           N  
ATOM   1218  NH2 ARG B  83     -11.844 -25.219   0.537  1.00 20.00           N  
ATOM   1219  N   LYS B  84      -9.070 -26.703  -7.758  1.00 13.00           N  
ATOM   1220  CA  LYS B  84      -9.102 -27.250  -9.117  1.00  9.00           C  
ATOM   1221  C   LYS B  84      -7.758 -27.859  -9.492  1.00  0.00           C  
ATOM   1222  O   LYS B  84      -7.707 -28.953 -10.062  1.00  0.00           O  
ATOM   1223  CB  LYS B  84      -9.484 -26.156 -10.117  1.00 11.00           C  
ATOM   1224  CG  LYS B  84      -9.594 -26.656 -11.555  1.00  5.00           C  
ATOM   1225  CD  LYS B  84     -10.172 -25.578 -12.469  1.00  6.00           C  
ATOM   1226  CE  LYS B  84     -10.289 -26.078 -13.906  1.00  3.00           C  
ATOM   1227  NZ  LYS B  84     -11.195 -25.219 -14.719  1.00  2.00           N  
ATOM   1228  N   ALA B  85      -6.695 -27.188  -9.211  1.00  0.00           N  
ATOM   1229  CA  ALA B  85      -5.359 -27.703  -9.484  1.00  0.00           C  
ATOM   1230  C   ALA B  85      -5.156 -29.062  -8.805  1.00  0.00           C  
ATOM   1231  O   ALA B  85      -4.672 -30.000  -9.422  1.00  0.00           O  
ATOM   1232  CB  ALA B  85      -4.293 -26.719  -9.023  1.00  0.00           C  
ATOM   1233  N   ARG B  86      -5.547 -29.156  -7.551  1.00  0.00           N  
ATOM   1234  CA  ARG B  86      -5.402 -30.406  -6.820  1.00 17.00           C  
ATOM   1235  C   ARG B  86      -6.238 -31.516  -7.457  1.00  0.00           C  
ATOM   1236  O   ARG B  86      -5.785 -32.656  -7.570  1.00  3.00           O  
ATOM   1237  CB  ARG B  86      -5.805 -30.234  -5.355  1.00  7.00           C  
ATOM   1238  CG  ARG B  86      -5.766 -31.516  -4.539  1.00  4.00           C  
ATOM   1239  CD  ARG B  86      -5.965 -31.250  -3.057  1.00  4.00           C  
ATOM   1240  NE  ARG B  86      -4.742 -30.766  -2.424  1.00  3.00           N  
ATOM   1241  CZ  ARG B  86      -4.652 -30.359  -1.162  1.00  3.00           C  
ATOM   1242  NH1 ARG B  86      -5.719 -30.359  -0.369  1.00  3.00           N  
ATOM   1243  NH2 ARG B  86      -3.488 -29.938  -0.689  1.00  5.00           N  
ATOM   1244  N   GLU B  87      -7.391 -31.172  -7.867  1.00  0.00           N  
ATOM   1245  CA  GLU B  87      -8.234 -32.125  -8.570  1.00  3.00           C  
ATOM   1246  C   GLU B  87      -7.566 -32.625  -9.852  1.00  4.00           C  
ATOM   1247  O   GLU B  87      -7.766 -33.781 -10.258  1.00  2.00           O  
ATOM   1248  CB  GLU B  87      -9.594 -31.516  -8.898  1.00  3.00           C  
ATOM   1249  CG  GLU B  87     -10.484 -31.297  -7.680  1.00  3.00           C  
ATOM   1250  CD  GLU B  87     -11.727 -30.484  -7.980  1.00  3.00           C  
ATOM   1251  OE1 GLU B  87     -12.477 -30.141  -7.035  1.00  2.00           O  
ATOM   1252  OE2 GLU B  87     -11.953 -30.172  -9.172  1.00  3.00           O  
ATOM   1253  N   GLU B  88      -6.805 -31.781 -10.422  1.00  0.00           N  
ATOM   1254  CA  GLU B  88      -6.148 -32.094 -11.688  1.00  2.00           C  
ATOM   1255  C   GLU B  88      -4.758 -32.688 -11.453  1.00  2.00           C  
ATOM   1256  O   GLU B  88      -3.975 -32.844 -12.391  1.00  2.00           O  
ATOM   1257  CB  GLU B  88      -6.051 -30.844 -12.570  1.00  5.00           C  
ATOM   1258  CG  GLU B  88      -7.398 -30.344 -13.062  1.00  3.00           C  
ATOM   1259  CD  GLU B  88      -7.293 -29.094 -13.930  1.00  2.00           C  
ATOM   1260  OE1 GLU B  88      -8.344 -28.516 -14.305  1.00  3.00           O  
ATOM   1261  OE2 GLU B  88      -6.148 -28.688 -14.234  1.00  4.00           O  
ATOM   1262  N   GLY B  89      -4.379 -32.875 -10.172  1.00  3.00           N  
ATOM   1263  CA  GLY B  89      -3.166 -33.594  -9.828  1.00  2.00           C  
ATOM   1264  C   GLY B  89      -1.981 -32.688  -9.562  1.00  5.00           C  
ATOM   1265  O   GLY B  89      -0.843 -33.156  -9.469  1.00  2.00           O  
ATOM   1266  N   GLU B  90      -2.232 -31.406  -9.562  1.00  0.00           N  
ATOM   1267  CA  GLU B  90      -1.173 -30.438  -9.281  1.00  5.00           C  
ATOM   1268  C   GLU B  90      -1.331 -29.844  -7.887  1.00  0.00           C  
ATOM   1269  O   GLU B  90      -2.428 -29.438  -7.500  1.00  1.00           O  
ATOM   1270  CB  GLU B  90      -1.161 -29.328 -10.336  1.00  4.00           C  
ATOM   1271  CG  GLU B  90       0.018 -28.375 -10.203  1.00 10.00           C  
ATOM   1272  CD  GLU B  90       0.115 -27.391 -11.359  1.00  3.00           C  
ATOM   1273  OE1 GLU B  90       0.946 -26.453 -11.289  1.00 11.00           O  
ATOM   1274  OE2 GLU B  90      -0.647 -27.547 -12.336  1.00  4.00           O  
ATOM   1275  N   GLU B  91      -0.236 -29.812  -7.105  1.00 11.00           N  
ATOM   1276  CA  GLU B  91      -0.229 -29.141  -5.805  1.00  1.00           C  
ATOM   1277  C   GLU B  91       0.461 -27.781  -5.887  1.00  0.00           C  
ATOM   1278  O   GLU B  91       1.690 -27.719  -5.949  1.00 42.00           O  
ATOM   1279  CB  GLU B  91       0.457 -30.016  -4.754  1.00 17.00           C  
ATOM   1280  CG  GLU B  91      -0.383 -31.203  -4.301  1.00  3.00           C  
ATOM   1281  CD  GLU B  91      -1.514 -30.812  -3.363  1.00  4.00           C  
ATOM   1282  OE1 GLU B  91      -2.379 -31.672  -3.066  1.00  3.00           O  
ATOM   1283  OE2 GLU B  91      -1.535 -29.641  -2.920  1.00 15.00           O  
ATOM   1284  N   ILE B  92      -0.295 -26.750  -5.801  1.00  1.00           N  
ATOM   1285  CA  ILE B  92       0.204 -25.391  -5.887  1.00  0.00           C  
ATOM   1286  C   ILE B  92       0.640 -24.906  -4.504  1.00 46.00           C  
ATOM   1287  O   ILE B  92      -0.036 -25.172  -3.506  1.00 54.00           O  
ATOM   1288  CB  ILE B  92      -0.861 -24.438  -6.473  1.00  1.00           C  
ATOM   1289  CG1 ILE B  92      -1.117 -24.766  -7.945  1.00  0.00           C  
ATOM   1290  CD1 ILE B  92      -2.236 -23.938  -8.578  1.00  0.00           C  
ATOM   1291  CG2 ILE B  92      -0.431 -22.969  -6.301  1.00  0.00           C  
ATOM   1292  N   ILE B  93       1.792 -24.266  -4.410  1.00  0.00           N  
ATOM   1293  CA  ILE B  93       2.174 -23.516  -3.223  1.00  0.00           C  
ATOM   1294  C   ILE B  93       1.672 -22.078  -3.348  1.00  0.00           C  
ATOM   1295  O   ILE B  93       2.125 -21.328  -4.215  1.00  0.00           O  
ATOM   1296  CB  ILE B  93       3.705 -23.531  -3.010  1.00  0.00           C  
ATOM   1297  CG1 ILE B  93       4.211 -24.969  -2.895  1.00 60.00           C  
ATOM   1298  CD1 ILE B  93       5.727 -25.094  -2.850  1.00 11.00           C  
ATOM   1299  CG2 ILE B  93       4.086 -22.719  -1.771  1.00  0.00           C  
ATOM   1300  N   LEU B  94       0.761 -21.703  -2.514  1.00  0.00           N  
ATOM   1301  CA  LEU B  94       0.249 -20.344  -2.475  1.00  0.00           C  
ATOM   1302  C   LEU B  94       0.990 -19.516  -1.432  1.00  0.00           C  
ATOM   1303  O   LEU B  94       1.045 -19.891  -0.259  1.00  0.00           O  
ATOM   1304  CB  LEU B  94      -1.252 -20.344  -2.174  1.00  0.00           C  
ATOM   1305  CG  LEU B  94      -1.894 -18.969  -1.938  1.00  0.00           C  
ATOM   1306  CD1 LEU B  94      -1.758 -18.109  -3.182  1.00  0.00           C  
ATOM   1307  CD2 LEU B  94      -3.359 -19.125  -1.546  1.00  0.00           C  
ATOM   1308  N   THR B  95       1.611 -18.422  -1.830  1.00  0.00           N  
ATOM   1309  CA  THR B  95       2.209 -17.484  -0.884  1.00  0.00           C  
ATOM   1310  C   THR B  95       1.369 -16.219  -0.775  1.00  0.00           C  
ATOM   1311  O   THR B  95       0.721 -15.805  -1.741  1.00  0.00           O  
ATOM   1312  CB  THR B  95       3.648 -17.125  -1.295  1.00  0.00           C  
ATOM   1313  OG1 THR B  95       3.613 -16.359  -2.514  1.00  0.00           O  
ATOM   1314  CG2 THR B  95       4.496 -18.375  -1.506  1.00  0.00           C  
ATOM   1315  N   THR B  96       1.342 -15.609   0.407  1.00  0.00           N  
ATOM   1316  CA  THR B  96       0.581 -14.391   0.645  1.00  0.00           C  
ATOM   1317  C   THR B  96       1.178 -13.594   1.805  1.00  0.00           C  
ATOM   1318  O   THR B  96       1.936 -14.141   2.611  1.00  0.00           O  
ATOM   1319  CB  THR B  96      -0.898 -14.703   0.939  1.00  0.00           C  
ATOM   1320  OG1 THR B  96      -1.628 -13.469   1.036  1.00  0.00           O  
ATOM   1321  CG2 THR B  96      -1.049 -15.469   2.246  1.00  0.00           C  
ATOM   1322  N   PHE B  97       0.864 -12.352   1.812  1.00  0.00           N  
ATOM   1323  CA  PHE B  97       1.269 -11.516   2.941  1.00  0.00           C  
ATOM   1324  C   PHE B  97       0.503 -11.906   4.199  1.00  0.00           C  
ATOM   1325  O   PHE B  97      -0.572 -12.508   4.121  1.00  0.00           O  
ATOM   1326  CB  PHE B  97       1.043 -10.039   2.629  1.00 37.00           C  
ATOM   1327  CG  PHE B  97       1.866  -9.523   1.477  1.00 60.00           C  
ATOM   1328  CD1 PHE B  97       3.254  -9.562   1.526  1.00 44.00           C  
ATOM   1329  CD2 PHE B  97       1.251  -9.008   0.343  1.00  6.00           C  
ATOM   1330  CE1 PHE B  97       4.020  -9.094   0.461  1.00 60.00           C  
ATOM   1331  CE2 PHE B  97       2.008  -8.539  -0.726  1.00  4.00           C  
ATOM   1332  CZ  PHE B  97       3.393  -8.578  -0.664  1.00  5.00           C  
ATOM   1333  N   GLY B  98       1.108 -11.594   5.297  1.00 13.00           N  
ATOM   1334  CA  GLY B  98       0.533 -11.969   6.578  1.00  4.00           C  
ATOM   1335  C   GLY B  98      -0.854 -11.398   6.801  1.00  4.00           C  
ATOM   1336  O   GLY B  98      -1.720 -12.062   7.379  1.00 13.00           O  
ATOM   1337  N   ASP B  99      -1.039 -10.180   6.352  1.00  7.00           N  
ATOM   1338  CA  ASP B  99      -2.320  -9.539   6.637  1.00 12.00           C  
ATOM   1339  C   ASP B  99      -3.355  -9.883   5.566  1.00  0.00           C  
ATOM   1340  O   ASP B  99      -4.512  -9.469   5.660  1.00  0.00           O  
ATOM   1341  CB  ASP B  99      -2.150  -8.023   6.734  1.00  8.00           C  
ATOM   1342  CG  ASP B  99      -1.467  -7.422   5.523  1.00  0.00           C  
ATOM   1343  OD1 ASP B  99      -0.970  -8.180   4.664  1.00 33.00           O  
ATOM   1344  OD2 ASP B  99      -1.421  -6.176   5.426  1.00 17.00           O  
ATOM   1345  N   MET B 100      -3.004 -10.562   4.570  1.00  0.00           N  
ATOM   1346  CA  MET B 100      -3.941 -11.086   3.582  1.00  0.00           C  
ATOM   1347  C   MET B 100      -4.434 -12.469   3.980  1.00  0.00           C  
ATOM   1348  O   MET B 100      -5.527 -12.883   3.594  1.00  1.00           O  
ATOM   1349  CB  MET B 100      -3.293 -11.141   2.197  1.00  0.00           C  
ATOM   1350  CG  MET B 100      -4.266 -11.469   1.077  1.00  0.00           C  
ATOM   1351  SD  MET B 100      -5.566 -10.195   0.870  1.00  0.00           S  
ATOM   1352  CE  MET B 100      -7.051 -11.219   1.039  1.00  1.00           C  
ATOM   1353  N   TYR B 101      -3.695 -13.133   4.844  1.00  0.00           N  
ATOM   1354  CA  TYR B 101      -3.832 -14.539   5.207  1.00  0.00           C  
ATOM   1355  C   TYR B 101      -5.176 -14.797   5.875  1.00  0.00           C  
ATOM   1356  O   TYR B 101      -5.797 -15.836   5.648  1.00  0.00           O  
ATOM   1357  CB  TYR B 101      -2.693 -14.961   6.141  1.00 12.00           C  
ATOM   1358  CG  TYR B 101      -2.793 -16.391   6.605  1.00  0.00           C  
ATOM   1359  CD1 TYR B 101      -2.953 -16.703   7.953  1.00  9.00           C  
ATOM   1360  CD2 TYR B 101      -2.725 -17.453   5.695  1.00  0.00           C  
ATOM   1361  CE1 TYR B 101      -3.043 -18.016   8.391  1.00  4.00           C  
ATOM   1362  CE2 TYR B 101      -2.814 -18.766   6.117  1.00 44.00           C  
ATOM   1363  CZ  TYR B 101      -2.973 -19.047   7.465  1.00  9.00           C  
ATOM   1364  OH  TYR B 101      -3.062 -20.359   7.887  1.00  4.00           O  
ATOM   1365  N   LYS B 102      -5.707 -13.789   6.605  1.00  0.00           N  
ATOM   1366  CA  LYS B 102      -6.902 -14.023   7.410  1.00 19.00           C  
ATOM   1367  C   LYS B 102      -8.078 -13.180   6.906  1.00  0.00           C  
ATOM   1368  O   LYS B 102      -9.070 -13.008   7.609  1.00 18.00           O  
ATOM   1369  CB  LYS B 102      -6.633 -13.703   8.883  1.00 18.00           C  
ATOM   1370  CG  LYS B 102      -5.762 -14.734   9.586  1.00 11.00           C  
ATOM   1371  CD  LYS B 102      -5.609 -14.422  11.070  1.00 10.00           C  
ATOM   1372  CE  LYS B 102      -4.777 -15.484  11.781  1.00  3.00           C  
ATOM   1373  NZ  LYS B 102      -4.645 -15.188  13.242  1.00  2.00           N  
ATOM   1374  N   ILE B 103      -7.918 -12.547   5.754  1.00  0.00           N  
ATOM   1375  CA  ILE B 103      -9.016 -11.734   5.234  1.00  0.00           C  
ATOM   1376  C   ILE B 103     -10.250 -12.602   5.020  1.00  0.00           C  
ATOM   1377  O   ILE B 103     -10.203 -13.594   4.285  1.00  1.00           O  
ATOM   1378  CB  ILE B 103      -8.617 -11.031   3.914  1.00  0.00           C  
ATOM   1379  CG1 ILE B 103      -7.555  -9.961   4.180  1.00  0.00           C  
ATOM   1380  CD1 ILE B 103      -8.070  -8.750   4.949  1.00  0.00           C  
ATOM   1381  CG2 ILE B 103      -9.844 -10.430   3.232  1.00  0.00           C  
ATOM   1382  N   PRO B 104     -11.359 -12.195   5.602  1.00  0.00           N  
ATOM   1383  CA  PRO B 104     -12.547 -13.055   5.559  1.00 14.00           C  
ATOM   1384  C   PRO B 104     -13.320 -12.930   4.246  1.00  9.00           C  
ATOM   1385  O   PRO B 104     -13.406 -11.836   3.682  1.00  0.00           O  
ATOM   1386  CB  PRO B 104     -13.391 -12.555   6.738  1.00 16.00           C  
ATOM   1387  CG  PRO B 104     -13.000 -11.117   6.898  1.00  0.00           C  
ATOM   1388  CD  PRO B 104     -11.555 -10.969   6.523  1.00  0.00           C  
ATOM   1389  N   THR B 105     -13.875 -14.000   3.803  1.00 15.00           N  
ATOM   1390  CA  THR B 105     -14.852 -14.086   2.727  1.00 39.00           C  
ATOM   1391  C   THR B 105     -15.953 -15.086   3.078  1.00 39.00           C  
ATOM   1392  O   THR B 105     -15.828 -15.844   4.039  1.00  6.00           O  
ATOM   1393  CB  THR B 105     -14.188 -14.500   1.398  1.00  0.00           C  
ATOM   1394  OG1 THR B 105     -13.945 -15.914   1.411  1.00  0.00           O  
ATOM   1395  CG2 THR B 105     -12.867 -13.766   1.194  1.00  0.00           C  
ATOM   1396  N   PRO B 106     -17.094 -15.070   2.332  1.00  0.00           N  
ATOM   1397  CA  PRO B 106     -18.172 -16.031   2.588  1.00  3.00           C  
ATOM   1398  C   PRO B 106     -17.719 -17.484   2.393  1.00  4.00           C  
ATOM   1399  O   PRO B 106     -18.375 -18.406   2.859  1.00  2.00           O  
ATOM   1400  CB  PRO B 106     -19.234 -15.656   1.563  1.00  4.00           C  
ATOM   1401  CG  PRO B 106     -19.047 -14.195   1.331  1.00 45.00           C  
ATOM   1402  CD  PRO B 106     -17.562 -13.906   1.335  1.00 15.00           C  
ATOM   1403  N   MET B 107     -16.578 -17.688   1.739  1.00  0.00           N  
ATOM   1404  CA  MET B 107     -16.109 -19.031   1.468  1.00  3.00           C  
ATOM   1405  C   MET B 107     -14.859 -19.344   2.281  1.00  3.00           C  
ATOM   1406  O   MET B 107     -14.156 -20.328   2.008  1.00 18.00           O  
ATOM   1407  CB  MET B 107     -15.820 -19.219  -0.023  1.00  6.00           C  
ATOM   1408  CG  MET B 107     -17.062 -19.125  -0.901  1.00  4.00           C  
ATOM   1409  SD  MET B 107     -16.734 -19.656  -2.629  1.00  4.00           S  
ATOM   1410  CE  MET B 107     -16.344 -21.406  -2.357  1.00  9.00           C  
ATOM   1411  N   GLY B 108     -14.547 -18.484   3.275  1.00  3.00           N  
ATOM   1412  CA  GLY B 108     -13.375 -18.703   4.109  1.00  5.00           C  
ATOM   1413  C   GLY B 108     -12.180 -17.859   3.689  1.00 15.00           C  
ATOM   1414  O   GLY B 108     -12.242 -17.141   2.686  1.00  0.00           O  
ATOM   1415  N   SER B 109     -11.125 -17.906   4.484  1.00 14.00           N  
ATOM   1416  CA  SER B 109      -9.875 -17.188   4.242  1.00  0.00           C  
ATOM   1417  C   SER B 109      -8.781 -18.141   3.750  1.00  0.00           C  
ATOM   1418  O   SER B 109      -9.008 -19.344   3.635  1.00 60.00           O  
ATOM   1419  CB  SER B 109      -9.406 -16.484   5.512  1.00 14.00           C  
ATOM   1420  OG  SER B 109      -9.055 -17.422   6.516  1.00 11.00           O  
ATOM   1421  N   PHE B 110      -7.641 -17.594   3.428  1.00  1.00           N  
ATOM   1422  CA  PHE B 110      -6.508 -18.438   3.072  1.00  0.00           C  
ATOM   1423  C   PHE B 110      -6.059 -19.281   4.266  1.00  0.00           C  
ATOM   1424  O   PHE B 110      -5.547 -20.375   4.094  1.00  0.00           O  
ATOM   1425  CB  PHE B 110      -5.340 -17.578   2.562  1.00  0.00           C  
ATOM   1426  CG  PHE B 110      -5.578 -16.984   1.202  1.00  0.00           C  
ATOM   1427  CD1 PHE B 110      -6.375 -17.641   0.270  1.00  0.00           C  
ATOM   1428  CD2 PHE B 110      -4.996 -15.773   0.856  1.00  1.00           C  
ATOM   1429  CE1 PHE B 110      -6.598 -17.078  -0.990  1.00  0.00           C  
ATOM   1430  CE2 PHE B 110      -5.215 -15.211  -0.400  1.00  0.00           C  
ATOM   1431  CZ  PHE B 110      -6.012 -15.867  -1.322  1.00  0.00           C  
ATOM   1432  N   ALA B 111      -6.305 -18.703   5.488  1.00  0.00           N  
ATOM   1433  CA  ALA B 111      -6.047 -19.484   6.691  1.00  0.00           C  
ATOM   1434  C   ALA B 111      -6.918 -20.750   6.723  1.00  6.00           C  
ATOM   1435  O   ALA B 111      -6.449 -21.828   7.078  1.00  7.00           O  
ATOM   1436  CB  ALA B 111      -6.281 -18.656   7.941  1.00  5.00           C  
ATOM   1437  N   ASP B 112      -8.164 -20.609   6.398  1.00  0.00           N  
ATOM   1438  CA  ASP B 112      -9.070 -21.750   6.324  1.00  5.00           C  
ATOM   1439  C   ASP B 112      -8.617 -22.750   5.258  1.00  0.00           C  
ATOM   1440  O   ASP B 112      -8.664 -23.953   5.473  1.00  7.00           O  
ATOM   1441  CB  ASP B 112     -10.500 -21.281   6.035  1.00 12.00           C  
ATOM   1442  CG  ASP B 112     -11.078 -20.438   7.152  1.00  3.00           C  
ATOM   1443  OD1 ASP B 112     -10.992 -20.828   8.328  1.00  2.00           O  
ATOM   1444  OD2 ASP B 112     -11.641 -19.359   6.848  1.00  4.00           O  
ATOM   1445  N   LEU B 113      -8.227 -22.219   4.137  1.00 49.00           N  
ATOM   1446  CA  LEU B 113      -7.699 -23.062   3.068  1.00 54.00           C  
ATOM   1447  C   LEU B 113      -6.539 -23.906   3.566  1.00  0.00           C  
ATOM   1448  O   LEU B 113      -6.477 -25.109   3.289  1.00  0.00           O  
ATOM   1449  CB  LEU B 113      -7.250 -22.203   1.884  1.00  7.00           C  
ATOM   1450  CG  LEU B 113      -6.906 -22.953   0.595  1.00  0.00           C  
ATOM   1451  CD1 LEU B 113      -8.156 -23.609   0.014  1.00 30.00           C  
ATOM   1452  CD2 LEU B 113      -6.270 -22.000  -0.419  1.00  1.00           C  
ATOM   1453  N   LYS B 114      -5.613 -23.297   4.305  1.00  0.00           N  
ATOM   1454  CA  LYS B 114      -4.492 -24.031   4.883  1.00  0.00           C  
ATOM   1455  C   LYS B 114      -4.980 -25.141   5.824  1.00  0.00           C  
ATOM   1456  O   LYS B 114      -4.438 -26.250   5.824  1.00  4.00           O  
ATOM   1457  CB  LYS B 114      -3.559 -23.078   5.633  1.00  8.00           C  
ATOM   1458  CG  LYS B 114      -2.311 -23.750   6.195  1.00  5.00           C  
ATOM   1459  CD  LYS B 114      -1.316 -22.719   6.723  1.00  8.00           C  
ATOM   1460  CE  LYS B 114      -0.035 -23.391   7.211  1.00  2.00           C  
ATOM   1461  NZ  LYS B 114       1.146 -22.484   7.062  1.00  4.00           N  
ATOM   1462  N   SER B 115      -5.926 -24.844   6.621  1.00  6.00           N  
ATOM   1463  CA  SER B 115      -6.473 -25.812   7.574  1.00  3.00           C  
ATOM   1464  C   SER B 115      -7.094 -27.000   6.855  1.00  3.00           C  
ATOM   1465  O   SER B 115      -7.211 -28.094   7.426  1.00  2.00           O  
ATOM   1466  CB  SER B 115      -7.520 -25.141   8.469  1.00  2.00           C  
ATOM   1467  OG  SER B 115      -6.938 -24.094   9.227  1.00  3.00           O  
ATOM   1468  N   GLU B 116      -7.516 -26.812   5.637  1.00  0.00           N  
ATOM   1469  CA  GLU B 116      -8.070 -27.891   4.816  1.00  2.00           C  
ATOM   1470  C   GLU B 116      -6.965 -28.750   4.207  1.00  2.00           C  
ATOM   1471  O   GLU B 116      -7.246 -29.719   3.512  1.00  2.00           O  
ATOM   1472  CB  GLU B 116      -8.961 -27.312   3.709  1.00  3.00           C  
ATOM   1473  CG  GLU B 116     -10.242 -26.672   4.219  1.00  2.00           C  
ATOM   1474  CD  GLU B 116     -11.016 -25.938   3.137  1.00  2.00           C  
ATOM   1475  OE1 GLU B 116     -11.609 -24.875   3.430  1.00  9.00           O  
ATOM   1476  OE2 GLU B 116     -11.039 -26.438   1.988  1.00  2.00           O  
ATOM   1477  N   GLY B 117      -5.648 -28.375   4.441  1.00  0.00           N  
ATOM   1478  CA  GLY B 117      -4.531 -29.203   4.012  1.00  2.00           C  
ATOM   1479  C   GLY B 117      -3.799 -28.625   2.807  1.00  4.00           C  
ATOM   1480  O   GLY B 117      -2.875 -29.266   2.285  1.00  3.00           O  
ATOM   1481  N   PHE B 118      -4.234 -27.531   2.270  1.00  0.00           N  
ATOM   1482  CA  PHE B 118      -3.537 -26.906   1.147  1.00  4.00           C  
ATOM   1483  C   PHE B 118      -2.258 -26.234   1.615  1.00  6.00           C  
ATOM   1484  O   PHE B 118      -2.139 -25.859   2.785  1.00  7.00           O  
ATOM   1485  CB  PHE B 118      -4.445 -25.906   0.438  1.00  0.00           C  
ATOM   1486  CG  PHE B 118      -5.586 -26.531  -0.313  1.00  0.00           C  
ATOM   1487  CD1 PHE B 118      -5.445 -26.875  -1.651  1.00  1.00           C  
ATOM   1488  CD2 PHE B 118      -6.797 -26.781   0.319  1.00  0.00           C  
ATOM   1489  CE1 PHE B 118      -6.500 -27.469  -2.350  1.00  0.00           C  
ATOM   1490  CE2 PHE B 118      -7.855 -27.359  -0.372  1.00  6.00           C  
ATOM   1491  CZ  PHE B 118      -7.707 -27.703  -1.706  1.00  8.00           C  
ATOM   1492  N   ASP B 119      -1.213 -26.078   0.754  1.00 12.00           N  
ATOM   1493  CA  ASP B 119       0.067 -25.453   1.072  1.00  7.00           C  
ATOM   1494  C   ASP B 119      -0.007 -23.938   0.912  1.00  0.00           C  
ATOM   1495  O   ASP B 119       0.185 -23.406  -0.188  1.00  0.00           O  
ATOM   1496  CB  ASP B 119       1.177 -26.016   0.186  1.00 23.00           C  
ATOM   1497  CG  ASP B 119       2.570 -25.672   0.682  1.00  3.00           C  
ATOM   1498  OD1 ASP B 119       2.709 -24.734   1.504  1.00  6.00           O  
ATOM   1499  OD2 ASP B 119       3.537 -26.328   0.245  1.00  4.00           O  
ATOM   1500  N   VAL B 120      -0.326 -23.281   1.946  1.00 12.00           N  
ATOM   1501  CA  VAL B 120      -0.381 -21.828   2.010  1.00  0.00           C  
ATOM   1502  C   VAL B 120       0.732 -21.312   2.916  1.00  0.00           C  
ATOM   1503  O   VAL B 120       0.823 -21.703   4.082  1.00 37.00           O  
ATOM   1504  CB  VAL B 120      -1.754 -21.328   2.514  1.00  0.00           C  
ATOM   1505  CG1 VAL B 120      -1.827 -19.812   2.473  1.00  7.00           C  
ATOM   1506  CG2 VAL B 120      -2.881 -21.953   1.685  1.00  0.00           C  
ATOM   1507  N   ARG B 121       1.516 -20.406   2.404  1.00  0.00           N  
ATOM   1508  CA  ARG B 121       2.676 -19.922   3.141  1.00  6.00           C  
ATOM   1509  C   ARG B 121       2.650 -18.391   3.256  1.00  0.00           C  
ATOM   1510  O   ARG B 121       2.385 -17.703   2.275  1.00  0.00           O  
ATOM   1511  CB  ARG B 121       3.973 -20.359   2.463  1.00  5.00           C  
ATOM   1512  CG  ARG B 121       4.047 -21.859   2.213  1.00  5.00           C  
ATOM   1513  CD  ARG B 121       5.418 -22.281   1.701  1.00  3.00           C  
ATOM   1514  NE  ARG B 121       5.418 -23.672   1.233  1.00  3.00           N  
ATOM   1515  CZ  ARG B 121       6.508 -24.359   0.910  1.00  2.00           C  
ATOM   1516  NH1 ARG B 121       7.711 -23.797   0.997  1.00  3.00           N  
ATOM   1517  NH2 ARG B 121       6.395 -25.609   0.495  1.00  3.00           N  
ATOM   1518  N   ILE B 122       2.900 -17.922   4.441  1.00  7.00           N  
ATOM   1519  CA  ILE B 122       3.039 -16.500   4.672  1.00  0.00           C  
ATOM   1520  C   ILE B 122       4.465 -16.047   4.344  1.00  0.00           C  
ATOM   1521  O   ILE B 122       5.430 -16.672   4.801  1.00  3.00           O  
ATOM   1522  CB  ILE B 122       2.682 -16.125   6.129  1.00  3.00           C  
ATOM   1523  CG1 ILE B 122       1.221 -16.469   6.426  1.00 21.00           C  
ATOM   1524  CD1 ILE B 122       0.853 -16.391   7.902  1.00  3.00           C  
ATOM   1525  CG2 ILE B 122       2.951 -14.633   6.383  1.00  3.00           C  
ATOM   1526  N   VAL B 123       4.547 -15.023   3.541  1.00  0.00           N  
ATOM   1527  CA  VAL B 123       5.863 -14.523   3.166  1.00  5.00           C  
ATOM   1528  C   VAL B 123       5.961 -13.031   3.482  1.00  5.00           C  
ATOM   1529  O   VAL B 123       4.941 -12.367   3.686  1.00 11.00           O  
ATOM   1530  CB  VAL B 123       6.160 -14.766   1.670  1.00  0.00           C  
ATOM   1531  CG1 VAL B 123       6.266 -16.266   1.382  1.00  7.00           C  
ATOM   1532  CG2 VAL B 123       5.082 -14.125   0.800  1.00  0.00           C  
ATOM   1533  N   TYR B 124       7.191 -12.562   3.580  1.00  4.00           N  
ATOM   1534  CA  TYR B 124       7.457 -11.148   3.824  1.00  8.00           C  
ATOM   1535  C   TYR B 124       7.312 -10.336   2.541  1.00  0.00           C  
ATOM   1536  O   TYR B 124       6.816  -9.211   2.564  1.00 25.00           O  
ATOM   1537  CB  TYR B 124       8.859 -10.953   4.410  1.00  4.00           C  
ATOM   1538  CG  TYR B 124       9.242  -9.508   4.594  1.00  5.00           C  
ATOM   1539  CD1 TYR B 124      10.211  -8.914   3.781  1.00 31.00           C  
ATOM   1540  CD2 TYR B 124       8.648  -8.734   5.586  1.00  4.00           C  
ATOM   1541  CE1 TYR B 124      10.570  -7.582   3.949  1.00 31.00           C  
ATOM   1542  CE2 TYR B 124       9.008  -7.398   5.762  1.00  7.00           C  
ATOM   1543  CZ  TYR B 124       9.961  -6.832   4.941  1.00 12.00           C  
ATOM   1544  OH  TYR B 124      10.320  -5.512   5.113  1.00 25.00           O  
ATOM   1545  N   GLY B 125       7.703 -10.898   1.470  1.00  0.00           N  
ATOM   1546  CA  GLY B 125       7.637 -10.266   0.163  1.00 59.00           C  
ATOM   1547  C   GLY B 125       7.703 -11.258  -0.984  1.00  0.00           C  
ATOM   1548  O   GLY B 125       7.941 -12.445  -0.771  1.00  0.00           O  
ATOM   1549  N   ILE B 126       7.547 -10.734  -2.143  1.00  1.00           N  
ATOM   1550  CA  ILE B 126       7.449 -11.570  -3.338  1.00  0.00           C  
ATOM   1551  C   ILE B 126       8.797 -12.227  -3.623  1.00  0.00           C  
ATOM   1552  O   ILE B 126       8.859 -13.258  -4.297  1.00  0.00           O  
ATOM   1553  CB  ILE B 126       6.984 -10.742  -4.559  1.00  1.00           C  
ATOM   1554  CG1 ILE B 126       6.566 -11.680  -5.703  1.00  0.00           C  
ATOM   1555  CD1 ILE B 126       5.781 -10.984  -6.809  1.00  1.00           C  
ATOM   1556  CG2 ILE B 126       8.086  -9.781  -5.012  1.00  1.00           C  
ATOM   1557  N   PHE B 127       9.875 -11.656  -3.137  1.00  0.00           N  
ATOM   1558  CA  PHE B 127      11.180 -12.289  -3.283  1.00  0.00           C  
ATOM   1559  C   PHE B 127      11.195 -13.664  -2.625  1.00  0.00           C  
ATOM   1560  O   PHE B 127      11.828 -14.594  -3.129  1.00  0.00           O  
ATOM   1561  CB  PHE B 127      12.281 -11.406  -2.678  1.00 60.00           C  
ATOM   1562  CG  PHE B 127      13.664 -12.000  -2.789  1.00  0.00           C  
ATOM   1563  CD1 PHE B 127      14.469 -12.133  -1.665  1.00 47.00           C  
ATOM   1564  CD2 PHE B 127      14.156 -12.422  -4.020  1.00  0.00           C  
ATOM   1565  CE1 PHE B 127      15.742 -12.680  -1.766  1.00 39.00           C  
ATOM   1566  CE2 PHE B 127      15.430 -12.961  -4.125  1.00 17.00           C  
ATOM   1567  CZ  PHE B 127      16.219 -13.094  -2.998  1.00  8.00           C  
ATOM   1568  N   ASP B 128      10.539 -13.797  -1.503  1.00 60.00           N  
ATOM   1569  CA  ASP B 128      10.414 -15.102  -0.862  1.00 16.00           C  
ATOM   1570  C   ASP B 128       9.711 -16.094  -1.778  1.00  0.00           C  
ATOM   1571  O   ASP B 128      10.102 -17.266  -1.843  1.00 20.00           O  
ATOM   1572  CB  ASP B 128       9.656 -14.977   0.462  1.00  8.00           C  
ATOM   1573  CG  ASP B 128      10.391 -14.125   1.487  1.00 18.00           C  
ATOM   1574  OD1 ASP B 128      11.633 -14.203   1.565  1.00  9.00           O  
ATOM   1575  OD2 ASP B 128       9.711 -13.375   2.225  1.00 11.00           O  
ATOM   1576  N   THR B 129       8.688 -15.641  -2.465  1.00  0.00           N  
ATOM   1577  CA  THR B 129       7.977 -16.484  -3.416  1.00  0.00           C  
ATOM   1578  C   THR B 129       8.922 -17.000  -4.500  1.00  0.00           C  
ATOM   1579  O   THR B 129       8.914 -18.188  -4.840  1.00  0.00           O  
ATOM   1580  CB  THR B 129       6.801 -15.742  -4.070  1.00  0.00           C  
ATOM   1581  OG1 THR B 129       5.930 -15.242  -3.045  1.00  0.00           O  
ATOM   1582  CG2 THR B 129       6.008 -16.656  -4.996  1.00  0.00           C  
ATOM   1583  N   TYR B 130       9.727 -16.062  -5.047  1.00  0.00           N  
ATOM   1584  CA  TYR B 130      10.734 -16.406  -6.051  1.00  0.00           C  
ATOM   1585  C   TYR B 130      11.688 -17.469  -5.531  1.00  0.00           C  
ATOM   1586  O   TYR B 130      11.945 -18.469  -6.215  1.00  0.00           O  
ATOM   1587  CB  TYR B 130      11.523 -15.148  -6.461  1.00  0.00           C  
ATOM   1588  CG  TYR B 130      12.789 -15.461  -7.219  1.00  0.00           C  
ATOM   1589  CD1 TYR B 130      14.023 -15.469  -6.574  1.00  0.00           C  
ATOM   1590  CD2 TYR B 130      12.758 -15.742  -8.578  1.00  1.00           C  
ATOM   1591  CE1 TYR B 130      15.195 -15.742  -7.270  1.00 12.00           C  
ATOM   1592  CE2 TYR B 130      13.922 -16.016  -9.281  1.00  0.00           C  
ATOM   1593  CZ  TYR B 130      15.133 -16.016  -8.625  1.00  0.00           C  
ATOM   1594  OH  TYR B 130      16.297 -16.297  -9.312  1.00  4.00           O  
ATOM   1595  N   ARG B 131      12.156 -17.359  -4.305  1.00  0.00           N  
ATOM   1596  CA  ARG B 131      13.055 -18.344  -3.703  1.00 12.00           C  
ATOM   1597  C   ARG B 131      12.359 -19.688  -3.541  1.00  0.00           C  
ATOM   1598  O   ARG B 131      12.930 -20.734  -3.859  1.00  0.00           O  
ATOM   1599  CB  ARG B 131      13.562 -17.844  -2.348  1.00 15.00           C  
ATOM   1600  CG  ARG B 131      14.562 -16.703  -2.443  1.00  7.00           C  
ATOM   1601  CD  ARG B 131      14.992 -16.203  -1.066  1.00  9.00           C  
ATOM   1602  NE  ARG B 131      15.688 -17.250  -0.314  1.00  5.00           N  
ATOM   1603  CZ  ARG B 131      16.188 -17.094   0.911  1.00  4.00           C  
ATOM   1604  NH1 ARG B 131      16.062 -15.930   1.548  1.00  4.00           N  
ATOM   1605  NH2 ARG B 131      16.797 -18.109   1.504  1.00  2.00           N  
ATOM   1606  N   ILE B 132      11.148 -19.656  -3.082  1.00 19.00           N  
ATOM   1607  CA  ILE B 132      10.375 -20.875  -2.895  1.00 13.00           C  
ATOM   1608  C   ILE B 132      10.195 -21.578  -4.234  1.00  0.00           C  
ATOM   1609  O   ILE B 132      10.320 -22.812  -4.320  1.00  0.00           O  
ATOM   1610  CB  ILE B 132       9.000 -20.578  -2.256  1.00  0.00           C  
ATOM   1611  CG1 ILE B 132       9.172 -20.125  -0.800  1.00  8.00           C  
ATOM   1612  CD1 ILE B 132       7.930 -19.500  -0.195  1.00  7.00           C  
ATOM   1613  CG2 ILE B 132       8.094 -21.812  -2.344  1.00 14.00           C  
ATOM   1614  N   ALA B 133       9.938 -20.828  -5.305  1.00  0.00           N  
ATOM   1615  CA  ALA B 133       9.789 -21.422  -6.637  1.00  0.00           C  
ATOM   1616  C   ALA B 133      11.086 -22.094  -7.078  1.00  0.00           C  
ATOM   1617  O   ALA B 133      11.055 -23.203  -7.625  1.00 27.00           O  
ATOM   1618  CB  ALA B 133       9.391 -20.344  -7.645  1.00  0.00           C  
ATOM   1619  N   LYS B 134      12.195 -21.469  -6.789  1.00  0.00           N  
ATOM   1620  CA  LYS B 134      13.492 -22.031  -7.133  1.00 11.00           C  
ATOM   1621  C   LYS B 134      13.758 -23.312  -6.352  1.00  3.00           C  
ATOM   1622  O   LYS B 134      14.352 -24.266  -6.883  1.00  4.00           O  
ATOM   1623  CB  LYS B 134      14.609 -21.016  -6.875  1.00  5.00           C  
ATOM   1624  CG  LYS B 134      14.594 -19.828  -7.816  1.00  9.00           C  
ATOM   1625  CD  LYS B 134      15.148 -20.188  -9.188  1.00  7.00           C  
ATOM   1626  CE  LYS B 134      16.672 -20.234  -9.188  1.00  2.00           C  
ATOM   1627  NZ  LYS B 134      17.219 -20.594 -10.531  1.00  3.00           N  
ATOM   1628  N   GLU B 135      13.312 -23.344  -5.156  1.00  0.00           N  
ATOM   1629  CA  GLU B 135      13.539 -24.484  -4.273  1.00  3.00           C  
ATOM   1630  C   GLU B 135      12.555 -25.609  -4.562  1.00  3.00           C  
ATOM   1631  O   GLU B 135      12.742 -26.734  -4.105  1.00  2.00           O  
ATOM   1632  CB  GLU B 135      13.445 -24.062  -2.807  1.00  3.00           C  
ATOM   1633  CG  GLU B 135      14.602 -23.188  -2.342  1.00  3.00           C  
ATOM   1634  CD  GLU B 135      14.352 -22.531  -0.991  1.00  2.00           C  
ATOM   1635  OE1 GLU B 135      15.180 -21.703  -0.557  1.00  3.00           O  
ATOM   1636  OE2 GLU B 135      13.320 -22.859  -0.361  1.00  4.00           O  
ATOM   1637  N   ASN B 136      11.531 -25.297  -5.293  1.00  0.00           N  
ATOM   1638  CA  ASN B 136      10.500 -26.281  -5.621  1.00  6.00           C  
ATOM   1639  C   ASN B 136      10.211 -26.312  -7.117  1.00  0.00           C  
ATOM   1640  O   ASN B 136       9.094 -26.016  -7.543  1.00  0.00           O  
ATOM   1641  CB  ASN B 136       9.219 -26.000  -4.836  1.00  0.00           C  
ATOM   1642  CG  ASN B 136       9.422 -26.062  -3.334  1.00  5.00           C  
ATOM   1643  OD1 ASN B 136       9.219 -27.109  -2.711  1.00  4.00           O  
ATOM   1644  ND2 ASN B 136       9.836 -24.938  -2.744  1.00  6.00           N  
ATOM   1645  N   PRO B 137      11.148 -26.766  -7.926  1.00  0.00           N  
ATOM   1646  CA  PRO B 137      11.000 -26.672  -9.375  1.00 13.00           C  
ATOM   1647  C   PRO B 137       9.867 -27.547  -9.906  1.00  3.00           C  
ATOM   1648  O   PRO B 137       9.383 -27.344 -11.023  1.00  4.00           O  
ATOM   1649  CB  PRO B 137      12.352 -27.156  -9.906  1.00  3.00           C  
ATOM   1650  CG  PRO B 137      12.922 -27.984  -8.789  1.00  2.00           C  
ATOM   1651  CD  PRO B 137      12.477 -27.391  -7.484  1.00  3.00           C  
ATOM   1652  N   ASP B 138       9.422 -28.516  -9.148  1.00  0.00           N  
ATOM   1653  CA  ASP B 138       8.406 -29.453  -9.609  1.00  2.00           C  
ATOM   1654  C   ASP B 138       7.004 -28.984  -9.219  1.00  5.00           C  
ATOM   1655  O   ASP B 138       6.016 -29.656  -9.531  1.00  4.00           O  
ATOM   1656  CB  ASP B 138       8.664 -30.859  -9.039  1.00  2.00           C  
ATOM   1657  CG  ASP B 138       8.789 -30.875  -7.527  1.00  2.00           C  
ATOM   1658  OD1 ASP B 138       9.422 -29.953  -6.957  1.00  4.00           O  
ATOM   1659  OD2 ASP B 138       8.250 -31.797  -6.898  1.00  2.00           O  
ATOM   1660  N   LYS B 139       6.902 -27.828  -8.539  1.00  0.00           N  
ATOM   1661  CA  LYS B 139       5.613 -27.297  -8.102  1.00 19.00           C  
ATOM   1662  C   LYS B 139       5.387 -25.875  -8.625  1.00 10.00           C  
ATOM   1663  O   LYS B 139       6.320 -25.078  -8.680  1.00  0.00           O  
ATOM   1664  CB  LYS B 139       5.523 -27.312  -6.574  1.00  0.00           C  
ATOM   1665  CG  LYS B 139       5.535 -28.703  -5.965  1.00 10.00           C  
ATOM   1666  CD  LYS B 139       5.277 -28.656  -4.465  1.00 41.00           C  
ATOM   1667  CE  LYS B 139       5.238 -30.062  -3.861  1.00  3.00           C  
ATOM   1668  NZ  LYS B 139       4.871 -30.031  -2.414  1.00  4.00           N  
ATOM   1669  N   THR B 140       4.145 -25.641  -9.000  1.00  9.00           N  
ATOM   1670  CA  THR B 140       3.773 -24.266  -9.305  1.00  0.00           C  
ATOM   1671  C   THR B 140       3.674 -23.438  -8.031  1.00  0.00           C  
ATOM   1672  O   THR B 140       3.033 -23.844  -7.059  1.00  0.00           O  
ATOM   1673  CB  THR B 140       2.438 -24.203 -10.070  1.00  0.00           C  
ATOM   1674  OG1 THR B 140       2.570 -24.891 -11.312  1.00  9.00           O  
ATOM   1675  CG2 THR B 140       2.031 -22.750 -10.344  1.00 41.00           C  
ATOM   1676  N   VAL B 141       4.355 -22.281  -7.953  1.00  0.00           N  
ATOM   1677  CA  VAL B 141       4.316 -21.375  -6.812  1.00  0.00           C  
ATOM   1678  C   VAL B 141       3.629 -20.062  -7.219  1.00  0.00           C  
ATOM   1679  O   VAL B 141       4.043 -19.422  -8.180  1.00  0.00           O  
ATOM   1680  CB  VAL B 141       5.730 -21.078  -6.270  1.00  0.00           C  
ATOM   1681  CG1 VAL B 141       5.656 -20.250  -4.988  1.00  0.00           C  
ATOM   1682  CG2 VAL B 141       6.484 -22.391  -6.016  1.00  0.00           C  
ATOM   1683  N   VAL B 142       2.551 -19.703  -6.559  1.00  0.00           N  
ATOM   1684  CA  VAL B 142       1.746 -18.531  -6.902  1.00  0.00           C  
ATOM   1685  C   VAL B 142       1.776 -17.531  -5.750  1.00  0.00           C  
ATOM   1686  O   VAL B 142       1.516 -17.891  -4.602  1.00  0.00           O  
ATOM   1687  CB  VAL B 142       0.288 -18.922  -7.230  1.00  0.00           C  
ATOM   1688  CG1 VAL B 142      -0.509 -17.703  -7.684  1.00  0.00           C  
ATOM   1689  CG2 VAL B 142       0.257 -20.016  -8.297  1.00  0.00           C  
ATOM   1690  N   HIS B 143       2.145 -16.297  -6.012  1.00  0.00           N  
ATOM   1691  CA  HIS B 143       2.012 -15.219  -5.039  1.00  0.00           C  
ATOM   1692  C   HIS B 143       0.694 -14.477  -5.223  1.00  0.00           C  
ATOM   1693  O   HIS B 143       0.444 -13.898  -6.281  1.00  0.00           O  
ATOM   1694  CB  HIS B 143       3.186 -14.250  -5.152  1.00  0.00           C  
ATOM   1695  CG  HIS B 143       3.209 -13.203  -4.082  1.00  0.00           C  
ATOM   1696  ND1 HIS B 143       3.277 -13.516  -2.742  1.00  0.00           N  
ATOM   1697  CD2 HIS B 143       3.174 -11.852  -4.156  1.00  1.00           C  
ATOM   1698  CE1 HIS B 143       3.283 -12.398  -2.035  1.00  0.00           C  
ATOM   1699  NE2 HIS B 143       3.221 -11.375  -2.869  1.00  1.00           N  
ATOM   1700  N   PHE B 144      -0.220 -14.562  -4.254  1.00  0.00           N  
ATOM   1701  CA  PHE B 144      -1.353 -13.641  -4.254  1.00  0.00           C  
ATOM   1702  C   PHE B 144      -0.892 -12.219  -3.992  1.00  0.00           C  
ATOM   1703  O   PHE B 144      -0.437 -11.898  -2.891  1.00  0.00           O  
ATOM   1704  CB  PHE B 144      -2.389 -14.062  -3.207  1.00  0.00           C  
ATOM   1705  CG  PHE B 144      -3.732 -13.406  -3.387  1.00  0.00           C  
ATOM   1706  CD1 PHE B 144      -4.109 -12.336  -2.590  1.00  0.00           C  
ATOM   1707  CD2 PHE B 144      -4.617 -13.867  -4.352  1.00  0.00           C  
ATOM   1708  CE1 PHE B 144      -5.352 -11.727  -2.754  1.00  0.00           C  
ATOM   1709  CE2 PHE B 144      -5.859 -13.266  -4.523  1.00  0.00           C  
ATOM   1710  CZ  PHE B 144      -6.227 -12.195  -3.723  1.00  0.00           C  
ATOM   1711  N   SER B 145      -1.058 -11.383  -4.984  1.00  0.00           N  
ATOM   1712  CA  SER B 145      -0.238 -10.180  -5.035  1.00  1.00           C  
ATOM   1713  C   SER B 145      -1.099  -8.922  -4.953  1.00  0.00           C  
ATOM   1714  O   SER B 145      -1.259  -8.203  -5.945  1.00  0.00           O  
ATOM   1715  CB  SER B 145       0.600 -10.148  -6.312  1.00  0.00           C  
ATOM   1716  OG  SER B 145       1.617  -9.164  -6.227  1.00  1.00           O  
ATOM   1717  N   PRO B 146      -1.600  -8.555  -3.734  1.00  0.00           N  
ATOM   1718  CA  PRO B 146      -2.250  -7.246  -3.582  1.00  0.00           C  
ATOM   1719  C   PRO B 146      -1.250  -6.109  -3.398  1.00  0.00           C  
ATOM   1720  O   PRO B 146      -0.114  -6.340  -2.977  1.00  2.00           O  
ATOM   1721  CB  PRO B 146      -3.109  -7.426  -2.328  1.00  1.00           C  
ATOM   1722  CG  PRO B 146      -2.305  -8.312  -1.437  1.00  2.00           C  
ATOM   1723  CD  PRO B 146      -1.595  -9.328  -2.287  1.00  0.00           C  
ATOM   1724  N   GLY B 147      -1.698  -4.926  -3.768  1.00  1.00           N  
ATOM   1725  CA  GLY B 147      -0.825  -3.797  -3.482  1.00  3.00           C  
ATOM   1726  C   GLY B 147      -1.165  -2.561  -4.293  1.00  0.00           C  
ATOM   1727  O   GLY B 147      -1.903  -2.639  -5.277  1.00  1.00           O  
ATOM   1728  N   PHE B 148      -0.706  -1.502  -3.787  1.00 17.00           N  
ATOM   1729  CA  PHE B 148      -0.689  -0.265  -4.559  1.00  0.00           C  
ATOM   1730  C   PHE B 148       0.648  -0.087  -5.270  1.00  1.00           C  
ATOM   1731  O   PHE B 148       1.364  -1.062  -5.508  1.00  0.00           O  
ATOM   1732  CB  PHE B 148      -0.968   0.938  -3.654  1.00 18.00           C  
ATOM   1733  CG  PHE B 148      -2.355   0.952  -3.072  1.00  0.00           C  
ATOM   1734  CD1 PHE B 148      -3.471   0.999  -3.898  1.00  0.00           C  
ATOM   1735  CD2 PHE B 148      -2.543   0.917  -1.696  1.00 19.00           C  
ATOM   1736  CE1 PHE B 148      -4.758   1.011  -3.361  1.00  1.00           C  
ATOM   1737  CE2 PHE B 148      -3.826   0.928  -1.152  1.00  0.00           C  
ATOM   1738  CZ  PHE B 148      -4.930   0.977  -1.987  1.00  0.00           C  
ATOM   1739  N   GLU B 149       0.936   1.108  -5.684  1.00  0.00           N  
ATOM   1740  CA  GLU B 149       2.137   1.363  -6.477  1.00  4.00           C  
ATOM   1741  C   GLU B 149       3.385   0.860  -5.758  1.00  0.00           C  
ATOM   1742  O   GLU B 149       4.270   0.271  -6.379  1.00  0.00           O  
ATOM   1743  CB  GLU B 149       2.271   2.857  -6.781  1.00  0.00           C  
ATOM   1744  CG  GLU B 149       1.186   3.396  -7.699  1.00 48.00           C  
ATOM   1745  CD  GLU B 149      -0.063   3.842  -6.953  1.00  0.00           C  
ATOM   1746  OE1 GLU B 149      -0.918   4.527  -7.559  1.00 23.00           O  
ATOM   1747  OE2 GLU B 149      -0.186   3.504  -5.758  1.00  0.00           O  
ATOM   1748  N   THR B 150       3.406   0.974  -4.441  1.00  0.00           N  
ATOM   1749  CA  THR B 150       4.582   0.642  -3.645  1.00  0.00           C  
ATOM   1750  C   THR B 150       4.852  -0.860  -3.678  1.00  0.00           C  
ATOM   1751  O   THR B 150       6.008  -1.290  -3.656  1.00  0.00           O  
ATOM   1752  CB  THR B 150       4.418   1.105  -2.186  1.00 18.00           C  
ATOM   1753  OG1 THR B 150       3.859   2.426  -2.170  1.00 16.00           O  
ATOM   1754  CG2 THR B 150       5.758   1.125  -1.460  1.00 13.00           C  
ATOM   1755  N   THR B 151       3.869  -1.682  -3.717  1.00  0.00           N  
ATOM   1756  CA  THR B 151       4.039  -3.131  -3.734  1.00  0.00           C  
ATOM   1757  C   THR B 151       4.016  -3.660  -5.164  1.00  0.00           C  
ATOM   1758  O   THR B 151       4.602  -4.707  -5.453  1.00  1.00           O  
ATOM   1759  CB  THR B 151       2.945  -3.832  -2.908  1.00  0.00           C  
ATOM   1760  OG1 THR B 151       2.838  -3.193  -1.629  1.00 19.00           O  
ATOM   1761  CG2 THR B 151       3.271  -5.305  -2.701  1.00  2.00           C  
ATOM   1762  N   THR B 152       3.391  -2.898  -6.070  1.00  0.00           N  
ATOM   1763  CA  THR B 152       3.393  -3.281  -7.477  1.00  0.00           C  
ATOM   1764  C   THR B 152       4.805  -3.223  -8.055  1.00  0.00           C  
ATOM   1765  O   THR B 152       5.188  -4.078  -8.852  1.00  0.00           O  
ATOM   1766  CB  THR B 152       2.463  -2.373  -8.305  1.00  7.00           C  
ATOM   1767  OG1 THR B 152       1.143  -2.418  -7.746  1.00  0.00           O  
ATOM   1768  CG2 THR B 152       2.402  -2.826  -9.758  1.00  0.00           C  
ATOM   1769  N   ALA B 153       5.574  -2.240  -7.578  1.00  0.00           N  
ATOM   1770  CA  ALA B 153       6.934  -2.062  -8.086  1.00  1.00           C  
ATOM   1771  C   ALA B 153       7.793  -3.287  -7.797  1.00  0.00           C  
ATOM   1772  O   ALA B 153       8.391  -3.869  -8.703  1.00  0.00           O  
ATOM   1773  CB  ALA B 153       7.566  -0.812  -7.484  1.00  0.00           C  
ATOM   1774  N   PRO B 154       7.836  -3.770  -6.555  1.00  0.00           N  
ATOM   1775  CA  PRO B 154       8.578  -5.008  -6.285  1.00  0.00           C  
ATOM   1776  C   PRO B 154       8.055  -6.191  -7.090  1.00  0.00           C  
ATOM   1777  O   PRO B 154       8.836  -7.012  -7.570  1.00  0.00           O  
ATOM   1778  CB  PRO B 154       8.359  -5.227  -4.785  1.00  1.00           C  
ATOM   1779  CG  PRO B 154       8.266  -3.852  -4.207  1.00  0.00           C  
ATOM   1780  CD  PRO B 154       7.496  -2.982  -5.164  1.00  0.00           C  
ATOM   1781  N   ALA B 155       6.762  -6.301  -7.238  1.00  0.00           N  
ATOM   1782  CA  ALA B 155       6.207  -7.379  -8.047  1.00  1.00           C  
ATOM   1783  C   ALA B 155       6.727  -7.316  -9.484  1.00  0.00           C  
ATOM   1784  O   ALA B 155       7.160  -8.328 -10.039  1.00  0.00           O  
ATOM   1785  CB  ALA B 155       4.680  -7.320  -8.039  1.00  1.00           C  
ATOM   1786  N   ALA B 156       6.742  -6.113 -10.070  1.00  0.00           N  
ATOM   1787  CA  ALA B 156       7.254  -5.930 -11.422  1.00  0.00           C  
ATOM   1788  C   ALA B 156       8.742  -6.270 -11.500  1.00  0.00           C  
ATOM   1789  O   ALA B 156       9.195  -6.906 -12.453  1.00  0.00           O  
ATOM   1790  CB  ALA B 156       7.012  -4.500 -11.898  1.00  0.00           C  
ATOM   1791  N   GLY B 157       9.469  -5.824 -10.477  1.00  0.00           N  
ATOM   1792  CA  GLY B 157      10.875  -6.168 -10.414  1.00 60.00           C  
ATOM   1793  C   GLY B 157      11.133  -7.664 -10.414  1.00  0.00           C  
ATOM   1794  O   GLY B 157      11.992  -8.156 -11.148  1.00 60.00           O  
ATOM   1795  N   MET B 158      10.359  -8.375  -9.617  1.00  0.00           N  
ATOM   1796  CA  MET B 158      10.562  -9.812  -9.516  1.00  0.00           C  
ATOM   1797  C   MET B 158      10.109 -10.523 -10.789  1.00  0.00           C  
ATOM   1798  O   MET B 158      10.734 -11.492 -11.227  1.00  0.00           O  
ATOM   1799  CB  MET B 158       9.805 -10.383  -8.312  1.00  0.00           C  
ATOM   1800  CG  MET B 158      10.227 -11.789  -7.930  1.00  0.00           C  
ATOM   1801  SD  MET B 158      11.961 -11.867  -7.344  1.00  0.00           S  
ATOM   1802  CE  MET B 158      12.836 -11.969  -8.930  1.00 49.00           C  
ATOM   1803  N   LEU B 159       9.031 -10.047 -11.414  1.00  0.00           N  
ATOM   1804  CA  LEU B 159       8.602 -10.578 -12.695  1.00  0.00           C  
ATOM   1805  C   LEU B 159       9.711 -10.453 -13.742  1.00  0.00           C  
ATOM   1806  O   LEU B 159       9.938 -11.367 -14.531  1.00  0.00           O  
ATOM   1807  CB  LEU B 159       7.340  -9.859 -13.180  1.00  0.00           C  
ATOM   1808  CG  LEU B 159       6.035 -10.234 -12.477  1.00  0.00           C  
ATOM   1809  CD1 LEU B 159       4.945  -9.227 -12.812  1.00  0.00           C  
ATOM   1810  CD2 LEU B 159       5.602 -11.648 -12.867  1.00  0.00           C  
ATOM   1811  N   ASN B 160      10.359  -9.297 -13.742  1.00  0.00           N  
ATOM   1812  CA  ASN B 160      11.453  -9.070 -14.680  1.00  0.00           C  
ATOM   1813  C   ASN B 160      12.562 -10.102 -14.500  1.00  0.00           C  
ATOM   1814  O   ASN B 160      13.055 -10.664 -15.477  1.00 35.00           O  
ATOM   1815  CB  ASN B 160      12.008  -7.652 -14.531  1.00 60.00           C  
ATOM   1816  CG  ASN B 160      12.992  -7.293 -15.625  1.00  0.00           C  
ATOM   1817  OD1 ASN B 160      12.648  -7.262 -16.812  1.00  8.00           O  
ATOM   1818  ND2 ASN B 160      14.234  -7.020 -15.234  1.00 14.00           N  
ATOM   1819  N   VAL B 161      12.891 -10.383 -13.234  1.00  0.00           N  
ATOM   1820  CA  VAL B 161      13.922 -11.367 -12.938  1.00 14.00           C  
ATOM   1821  C   VAL B 161      13.461 -12.750 -13.383  1.00  0.00           C  
ATOM   1822  O   VAL B 161      14.188 -13.469 -14.070  1.00  0.00           O  
ATOM   1823  CB  VAL B 161      14.281 -11.383 -11.430  1.00  0.00           C  
ATOM   1824  CG1 VAL B 161      15.227 -12.539 -11.109  1.00 11.00           C  
ATOM   1825  CG2 VAL B 161      14.898 -10.047 -11.016  1.00 11.00           C  
ATOM   1826  N   ALA B 162      12.258 -13.109 -13.016  1.00  0.00           N  
ATOM   1827  CA  ALA B 162      11.711 -14.422 -13.375  1.00  0.00           C  
ATOM   1828  C   ALA B 162      11.672 -14.602 -14.891  1.00  0.00           C  
ATOM   1829  O   ALA B 162      11.961 -15.680 -15.406  1.00 46.00           O  
ATOM   1830  CB  ALA B 162      10.320 -14.594 -12.781  1.00  0.00           C  
ATOM   1831  N   ALA B 163      11.320 -13.570 -15.602  1.00  0.00           N  
ATOM   1832  CA  ALA B 163      11.273 -13.625 -17.062  1.00  9.00           C  
ATOM   1833  C   ALA B 163      12.672 -13.828 -17.641  1.00  6.00           C  
ATOM   1834  O   ALA B 163      12.859 -14.641 -18.547  1.00  4.00           O  
ATOM   1835  CB  ALA B 163      10.648 -12.352 -17.625  1.00 10.00           C  
ATOM   1836  N   GLN B 164      13.609 -13.109 -17.141  1.00  0.00           N  
ATOM   1837  CA  GLN B 164      14.977 -13.219 -17.625  1.00  3.00           C  
ATOM   1838  C   GLN B 164      15.539 -14.617 -17.375  1.00  3.00           C  
ATOM   1839  O   GLN B 164      16.297 -15.133 -18.203  1.00  2.00           O  
ATOM   1840  CB  GLN B 164      15.867 -12.172 -16.938  1.00  3.00           C  
ATOM   1841  CG  GLN B 164      15.625 -10.750 -17.438  1.00  4.00           C  
ATOM   1842  CD  GLN B 164      16.422  -9.719 -16.656  1.00  2.00           C  
ATOM   1843  OE1 GLN B 164      17.062 -10.039 -15.648  1.00  4.00           O  
ATOM   1844  NE2 GLN B 164      16.391  -8.477 -17.125  1.00  2.00           N  
ATOM   1845  N   GLU B 165      15.102 -15.180 -16.297  1.00  0.00           N  
ATOM   1846  CA  GLU B 165      15.609 -16.500 -15.922  1.00  3.00           C  
ATOM   1847  C   GLU B 165      14.727 -17.609 -16.484  1.00  3.00           C  
ATOM   1848  O   GLU B 165      14.977 -18.797 -16.234  1.00  3.00           O  
ATOM   1849  CB  GLU B 165      15.711 -16.625 -14.406  1.00  5.00           C  
ATOM   1850  CG  GLU B 165      16.766 -15.719 -13.773  1.00  3.00           C  
ATOM   1851  CD  GLU B 165      16.953 -15.953 -12.289  1.00  3.00           C  
ATOM   1852  OE1 GLU B 165      17.719 -15.211 -11.648  1.00  3.00           O  
ATOM   1853  OE2 GLU B 165      16.312 -16.891 -11.758  1.00 10.00           O  
ATOM   1854  N   GLU B 166      13.703 -17.266 -17.172  1.00  0.00           N  
ATOM   1855  CA  GLU B 166      12.734 -18.219 -17.719  1.00 15.00           C  
ATOM   1856  C   GLU B 166      12.211 -19.172 -16.641  1.00 22.00           C  
ATOM   1857  O   GLU B 166      12.164 -20.375 -16.859  1.00  4.00           O  
ATOM   1858  CB  GLU B 166      13.367 -19.016 -18.859  1.00  3.00           C  
ATOM   1859  CG  GLU B 166      13.820 -18.156 -20.031  1.00  3.00           C  
ATOM   1860  CD  GLU B 166      14.344 -18.969 -21.219  1.00  2.00           C  
ATOM   1861  OE1 GLU B 166      14.539 -18.406 -22.312  1.00  1.00           O  
ATOM   1862  OE2 GLU B 166      14.562 -20.188 -21.031  1.00  1.00           O  
ATOM   1863  N   LEU B 167      11.938 -18.594 -15.453  1.00 54.00           N  
ATOM   1864  CA  LEU B 167      11.398 -19.359 -14.336  1.00  8.00           C  
ATOM   1865  C   LEU B 167       9.914 -19.672 -14.562  1.00 32.00           C  
ATOM   1866  O   LEU B 167       9.055 -18.891 -14.141  1.00 28.00           O  
ATOM   1867  CB  LEU B 167      11.586 -18.594 -13.023  1.00 19.00           C  
ATOM   1868  CG  LEU B 167      11.273 -19.375 -11.742  1.00  0.00           C  
ATOM   1869  CD1 LEU B 167      12.164 -20.609 -11.648  1.00  9.00           C  
ATOM   1870  CD2 LEU B 167      11.461 -18.484 -10.523  1.00  0.00           C  
ATOM   1871  N   GLU B 168       9.539 -20.859 -14.961  1.00  9.00           N  
ATOM   1872  CA  GLU B 168       8.219 -21.203 -15.469  1.00 31.00           C  
ATOM   1873  C   GLU B 168       7.238 -21.469 -14.328  1.00  7.00           C  
ATOM   1874  O   GLU B 168       6.031 -21.266 -14.477  1.00  9.00           O  
ATOM   1875  CB  GLU B 168       8.297 -22.422 -16.391  1.00  5.00           C  
ATOM   1876  CG  GLU B 168       8.984 -22.156 -17.719  1.00  6.00           C  
ATOM   1877  CD  GLU B 168       8.945 -23.344 -18.672  1.00  2.00           C  
ATOM   1878  OE1 GLU B 168       9.344 -23.188 -19.844  1.00  2.00           O  
ATOM   1879  OE2 GLU B 168       8.523 -24.422 -18.234  1.00  2.00           O  
ATOM   1880  N   ASN B 169       7.750 -21.906 -13.188  1.00 10.00           N  
ATOM   1881  CA  ASN B 169       6.848 -22.344 -12.125  1.00 12.00           C  
ATOM   1882  C   ASN B 169       6.523 -21.203 -11.164  1.00  0.00           C  
ATOM   1883  O   ASN B 169       5.855 -21.406 -10.148  1.00  0.00           O  
ATOM   1884  CB  ASN B 169       7.445 -23.516 -11.352  1.00  7.00           C  
ATOM   1885  CG  ASN B 169       8.648 -23.125 -10.523  1.00 12.00           C  
ATOM   1886  OD1 ASN B 169       9.422 -22.250 -10.914  1.00 18.00           O  
ATOM   1887  ND2 ASN B 169       8.820 -23.766  -9.375  1.00  0.00           N  
ATOM   1888  N   PHE B 170       7.023 -19.953 -11.453  1.00  0.00           N  
ATOM   1889  CA  PHE B 170       6.711 -18.750 -10.688  1.00  0.00           C  
ATOM   1890  C   PHE B 170       5.531 -18.000 -11.305  1.00  0.00           C  
ATOM   1891  O   PHE B 170       5.590 -17.578 -12.461  1.00 16.00           O  
ATOM   1892  CB  PHE B 170       7.930 -17.828 -10.617  1.00  0.00           C  
ATOM   1893  CG  PHE B 170       7.664 -16.516  -9.922  1.00  0.00           C  
ATOM   1894  CD1 PHE B 170       7.309 -15.383 -10.641  1.00  1.00           C  
ATOM   1895  CD2 PHE B 170       7.766 -16.422  -8.539  1.00  0.00           C  
ATOM   1896  CE1 PHE B 170       7.062 -14.172 -10.000  1.00  0.00           C  
ATOM   1897  CE2 PHE B 170       7.520 -15.211  -7.887  1.00  0.00           C  
ATOM   1898  CZ  PHE B 170       7.168 -14.094  -8.617  1.00  0.00           C  
ATOM   1899  N   LYS B 171       4.418 -17.828 -10.523  1.00  0.00           N  
ATOM   1900  CA  LYS B 171       3.213 -17.141 -10.977  1.00  1.00           C  
ATOM   1901  C   LYS B 171       2.721 -16.141  -9.938  1.00  0.00           C  
ATOM   1902  O   LYS B 171       3.123 -16.203  -8.773  1.00  0.00           O  
ATOM   1903  CB  LYS B 171       2.109 -18.141 -11.297  1.00  0.00           C  
ATOM   1904  CG  LYS B 171       2.574 -19.328 -12.141  1.00  0.00           C  
ATOM   1905  CD  LYS B 171       2.949 -18.891 -13.555  1.00  0.00           C  
ATOM   1906  CE  LYS B 171       3.355 -20.078 -14.414  1.00 20.00           C  
ATOM   1907  NZ  LYS B 171       3.969 -19.641 -15.703  1.00 22.00           N  
ATOM   1908  N   ILE B 172       1.907 -15.242 -10.406  1.00  0.00           N  
ATOM   1909  CA  ILE B 172       1.212 -14.359  -9.469  1.00  0.00           C  
ATOM   1910  C   ILE B 172      -0.289 -14.398  -9.742  1.00  0.00           C  
ATOM   1911  O   ILE B 172      -0.722 -14.867 -10.797  1.00  0.00           O  
ATOM   1912  CB  ILE B 172       1.737 -12.914  -9.555  1.00  0.00           C  
ATOM   1913  CG1 ILE B 172       1.398 -12.305 -10.922  1.00  0.00           C  
ATOM   1914  CD1 ILE B 172       1.642 -10.805 -11.008  1.00  0.00           C  
ATOM   1915  CG2 ILE B 172       3.246 -12.867  -9.297  1.00  0.00           C  
ATOM   1916  N   TYR B 173      -1.096 -14.070  -8.812  1.00  0.00           N  
ATOM   1917  CA  TYR B 173      -2.467 -13.594  -8.930  1.00  0.00           C  
ATOM   1918  C   TYR B 173      -2.545 -12.094  -8.641  1.00  0.00           C  
ATOM   1919  O   TYR B 173      -2.496 -11.680  -7.477  1.00  0.00           O  
ATOM   1920  CB  TYR B 173      -3.391 -14.359  -7.980  1.00  0.00           C  
ATOM   1921  CG  TYR B 173      -4.859 -14.172  -8.281  1.00  0.00           C  
ATOM   1922  CD1 TYR B 173      -5.438 -12.906  -8.266  1.00  0.00           C  
ATOM   1923  CD2 TYR B 173      -5.668 -15.266  -8.578  1.00  0.00           C  
ATOM   1924  CE1 TYR B 173      -6.793 -12.734  -8.539  1.00  0.00           C  
ATOM   1925  CE2 TYR B 173      -7.020 -15.102  -8.852  1.00  0.00           C  
ATOM   1926  CZ  TYR B 173      -7.574 -13.836  -8.836  1.00  0.00           C  
ATOM   1927  OH  TYR B 173      -8.914 -13.672  -9.102  1.00  9.00           O  
ATOM   1928  N   SER B 174      -2.613 -11.375  -9.695  1.00  0.00           N  
ATOM   1929  CA  SER B 174      -2.502  -9.930  -9.578  1.00  0.00           C  
ATOM   1930  C   SER B 174      -3.814  -9.305  -9.109  1.00  0.00           C  
ATOM   1931  O   SER B 174      -4.863  -9.531  -9.719  1.00 50.00           O  
ATOM   1932  CB  SER B 174      -2.080  -9.305 -10.906  1.00  0.00           C  
ATOM   1933  OG  SER B 174      -2.031  -7.895 -10.812  1.00  0.00           O  
ATOM   1934  N   VAL B 175      -3.799  -8.523  -8.031  1.00  0.00           N  
ATOM   1935  CA  VAL B 175      -4.906  -7.695  -7.570  1.00 56.00           C  
ATOM   1936  C   VAL B 175      -4.391  -6.305  -7.199  1.00  0.00           C  
ATOM   1937  O   VAL B 175      -4.766  -5.754  -6.160  1.00  1.00           O  
ATOM   1938  CB  VAL B 175      -5.625  -8.336  -6.363  1.00  1.00           C  
ATOM   1939  CG1 VAL B 175      -6.508  -9.500  -6.816  1.00 60.00           C  
ATOM   1940  CG2 VAL B 175      -4.609  -8.805  -5.320  1.00  0.00           C  
ATOM   1941  N   HIS B 176      -3.523  -5.781  -8.023  1.00  0.00           N  
ATOM   1942  CA  HIS B 176      -2.895  -4.480  -7.816  1.00  0.00           C  
ATOM   1943  C   HIS B 176      -3.854  -3.346  -8.156  1.00  0.00           C  
ATOM   1944  O   HIS B 176      -4.695  -3.484  -9.047  1.00  0.00           O  
ATOM   1945  CB  HIS B 176      -1.621  -4.363  -8.656  1.00  0.00           C  
ATOM   1946  CG  HIS B 176      -0.565  -5.355  -8.281  1.00  0.00           C  
ATOM   1947  ND1 HIS B 176      -0.299  -6.477  -9.039  1.00  0.00           N  
ATOM   1948  CD2 HIS B 176       0.294  -5.391  -7.238  1.00  0.00           C  
ATOM   1949  CE1 HIS B 176       0.680  -7.164  -8.469  1.00  0.00           C  
ATOM   1950  NE2 HIS B 176       1.058  -6.523  -7.379  1.00  0.00           N  
ATOM   1951  N   ARG B 177      -3.756  -2.244  -7.414  1.00  0.00           N  
ATOM   1952  CA  ARG B 177      -4.605  -1.072  -7.598  1.00  0.00           C  
ATOM   1953  C   ARG B 177      -3.777   0.206  -7.641  1.00  0.00           C  
ATOM   1954  O   ARG B 177      -2.611   0.209  -7.242  1.00  0.00           O  
ATOM   1955  CB  ARG B 177      -5.648  -0.983  -6.480  1.00  1.00           C  
ATOM   1956  CG  ARG B 177      -6.617  -2.154  -6.445  1.00  1.00           C  
ATOM   1957  CD  ARG B 177      -7.547  -2.150  -7.652  1.00  0.00           C  
ATOM   1958  NE  ARG B 177      -8.523  -3.230  -7.582  1.00  0.00           N  
ATOM   1959  CZ  ARG B 177      -8.344  -4.453  -8.078  1.00  1.00           C  
ATOM   1960  NH1 ARG B 177      -7.211  -4.773  -8.695  1.00 55.00           N  
ATOM   1961  NH2 ARG B 177      -9.305  -5.359  -7.957  1.00 28.00           N  
ATOM   1962  N   LEU B 178      -4.434   1.220  -8.195  1.00  0.00           N  
ATOM   1963  CA  LEU B 178      -3.803   2.529  -8.312  1.00  0.00           C  
ATOM   1964  C   LEU B 178      -4.469   3.543  -7.387  1.00  0.00           C  
ATOM   1965  O   LEU B 178      -5.695   3.660  -7.371  1.00  0.00           O  
ATOM   1966  CB  LEU B 178      -3.869   3.023  -9.766  1.00 19.00           C  
ATOM   1967  CG  LEU B 178      -3.117   2.188 -10.797  1.00  0.00           C  
ATOM   1968  CD1 LEU B 178      -3.498   2.625 -12.211  1.00  7.00           C  
ATOM   1969  CD2 LEU B 178      -1.612   2.299 -10.586  1.00 17.00           C  
ATOM   1970  N   THR B 179      -3.682   4.312  -6.715  1.00  0.00           N  
ATOM   1971  CA  THR B 179      -4.184   5.176  -5.652  1.00  1.00           C  
ATOM   1972  C   THR B 179      -4.766   6.465  -6.227  1.00  0.00           C  
ATOM   1973  O   THR B 179      -5.875   6.863  -5.871  1.00  1.00           O  
ATOM   1974  CB  THR B 179      -3.072   5.520  -4.641  1.00  1.00           C  
ATOM   1975  OG1 THR B 179      -1.870   5.840  -5.352  1.00  0.00           O  
ATOM   1976  CG2 THR B 179      -2.797   4.348  -3.705  1.00  4.00           C  
ATOM   1977  N   PRO B 180      -4.098   7.172  -7.211  1.00  0.00           N  
ATOM   1978  CA  PRO B 180      -4.652   8.445  -7.684  1.00  0.00           C  
ATOM   1979  C   PRO B 180      -6.027   8.289  -8.320  1.00  0.00           C  
ATOM   1980  O   PRO B 180      -6.949   9.047  -8.016  1.00  0.00           O  
ATOM   1981  CB  PRO B 180      -3.621   8.914  -8.719  1.00 10.00           C  
ATOM   1982  CG  PRO B 180      -2.311   8.414  -8.203  1.00 13.00           C  
ATOM   1983  CD  PRO B 180      -2.518   7.039  -7.629  1.00 20.00           C  
ATOM   1984  N   PRO B 181      -6.242   7.242  -9.156  1.00  0.00           N  
ATOM   1985  CA  PRO B 181      -7.582   7.074  -9.719  1.00  0.00           C  
ATOM   1986  C   PRO B 181      -8.648   6.840  -8.656  1.00  0.00           C  
ATOM   1987  O   PRO B 181      -9.805   7.238  -8.828  1.00 60.00           O  
ATOM   1988  CB  PRO B 181      -7.434   5.848 -10.625  1.00 34.00           C  
ATOM   1989  CG  PRO B 181      -5.996   5.855 -11.047  1.00  8.00           C  
ATOM   1990  CD  PRO B 181      -5.168   6.348  -9.898  1.00 12.00           C  
ATOM   1991  N   ALA B 182      -8.242   6.180  -7.578  1.00  0.00           N  
ATOM   1992  CA  ALA B 182      -9.211   5.953  -6.504  1.00  0.00           C  
ATOM   1993  C   ALA B 182      -9.656   7.273  -5.879  1.00  0.00           C  
ATOM   1994  O   ALA B 182     -10.844   7.473  -5.617  1.00  0.00           O  
ATOM   1995  CB  ALA B 182      -8.609   5.039  -5.438  1.00  1.00           C  
ATOM   1996  N   VAL B 183      -8.711   8.164  -5.680  1.00  0.00           N  
ATOM   1997  CA  VAL B 183      -9.039   9.469  -5.121  1.00  0.00           C  
ATOM   1998  C   VAL B 183      -9.961  10.227  -6.078  1.00  0.00           C  
ATOM   1999  O   VAL B 183     -10.945  10.828  -5.652  1.00  0.00           O  
ATOM   2000  CB  VAL B 183      -7.770  10.305  -4.836  1.00  0.00           C  
ATOM   2001  CG1 VAL B 183      -8.141  11.711  -4.379  1.00  1.00           C  
ATOM   2002  CG2 VAL B 183      -6.902   9.609  -3.785  1.00  1.00           C  
ATOM   2003  N   GLU B 184      -9.688  10.125  -7.352  1.00  0.00           N  
ATOM   2004  CA  GLU B 184     -10.516  10.773  -8.359  1.00  0.00           C  
ATOM   2005  C   GLU B 184     -11.961  10.273  -8.281  1.00  0.00           C  
ATOM   2006  O   GLU B 184     -12.898  11.070  -8.336  1.00  0.00           O  
ATOM   2007  CB  GLU B 184      -9.953  10.531  -9.758  1.00 60.00           C  
ATOM   2008  CG  GLU B 184     -10.750  11.203 -10.867  1.00 36.00           C  
ATOM   2009  CD  GLU B 184     -10.094  11.086 -12.234  1.00 12.00           C  
ATOM   2010  OE1 GLU B 184     -10.461  11.859 -13.148  1.00  5.00           O  
ATOM   2011  OE2 GLU B 184      -9.203  10.227 -12.391  1.00 13.00           O  
ATOM   2012  N   VAL B 185     -12.094   8.984  -8.133  1.00  0.00           N  
ATOM   2013  CA  VAL B 185     -13.430   8.406  -8.055  1.00 17.00           C  
ATOM   2014  C   VAL B 185     -14.156   8.930  -6.820  1.00  0.00           C  
ATOM   2015  O   VAL B 185     -15.344   9.266  -6.879  1.00  0.00           O  
ATOM   2016  CB  VAL B 185     -13.383   6.863  -8.031  1.00  0.00           C  
ATOM   2017  CG1 VAL B 185     -14.742   6.281  -7.660  1.00 11.00           C  
ATOM   2018  CG2 VAL B 185     -12.914   6.320  -9.383  1.00 31.00           C  
ATOM   2019  N   LEU B 186     -13.461   9.000  -5.723  1.00  0.00           N  
ATOM   2020  CA  LEU B 186     -14.070   9.531  -4.504  1.00  0.00           C  
ATOM   2021  C   LEU B 186     -14.562  10.953  -4.711  1.00  0.00           C  
ATOM   2022  O   LEU B 186     -15.680  11.297  -4.316  1.00  0.00           O  
ATOM   2023  CB  LEU B 186     -13.070   9.484  -3.346  1.00  0.00           C  
ATOM   2024  CG  LEU B 186     -12.680   8.094  -2.836  1.00  0.00           C  
ATOM   2025  CD1 LEU B 186     -11.672   8.211  -1.700  1.00  1.00           C  
ATOM   2026  CD2 LEU B 186     -13.922   7.328  -2.379  1.00  1.00           C  
ATOM   2027  N   LEU B 187     -13.750  11.773  -5.367  1.00  0.00           N  
ATOM   2028  CA  LEU B 187     -14.133  13.148  -5.668  1.00 13.00           C  
ATOM   2029  C   LEU B 187     -15.375  13.180  -6.551  1.00  7.00           C  
ATOM   2030  O   LEU B 187     -16.344  13.898  -6.250  1.00  5.00           O  
ATOM   2031  CB  LEU B 187     -12.984  13.891  -6.359  1.00  8.00           C  
ATOM   2032  CG  LEU B 187     -11.766  14.203  -5.496  1.00  0.00           C  
ATOM   2033  CD1 LEU B 187     -10.602  14.656  -6.367  1.00  1.00           C  
ATOM   2034  CD2 LEU B 187     -12.109  15.273  -4.457  1.00 11.00           C  
ATOM   2035  N   LYS B 188     -15.414  12.352  -7.516  1.00  0.00           N  
ATOM   2036  CA  LYS B 188     -16.531  12.320  -8.461  1.00  3.00           C  
ATOM   2037  C   LYS B 188     -17.797  11.812  -7.789  1.00  3.00           C  
ATOM   2038  O   LYS B 188     -18.906  12.195  -8.188  1.00  2.00           O  
ATOM   2039  CB  LYS B 188     -16.188  11.438  -9.664  1.00  4.00           C  
ATOM   2040  CG  LYS B 188     -15.195  12.070 -10.633  1.00  3.00           C  
ATOM   2041  CD  LYS B 188     -14.883  11.133 -11.797  1.00  5.00           C  
ATOM   2042  CE  LYS B 188     -14.000  11.812 -12.828  1.00  2.00           C  
ATOM   2043  NZ  LYS B 188     -13.641  10.883 -13.945  1.00  3.00           N  
ATOM   2044  N   GLN B 189     -17.609  11.008  -6.793  1.00  0.00           N  
ATOM   2045  CA  GLN B 189     -18.766  10.445  -6.098  1.00  2.00           C  
ATOM   2046  C   GLN B 189     -19.266  11.398  -5.016  1.00  2.00           C  
ATOM   2047  O   GLN B 189     -20.266  11.109  -4.348  1.00  3.00           O  
ATOM   2048  CB  GLN B 189     -18.406   9.094  -5.480  1.00 14.00           C  
ATOM   2049  CG  GLN B 189     -18.297   7.961  -6.496  1.00  3.00           C  
ATOM   2050  CD  GLN B 189     -17.953   6.629  -5.855  1.00  5.00           C  
ATOM   2051  OE1 GLN B 189     -17.531   6.574  -4.695  1.00 28.00           O  
ATOM   2052  NE2 GLN B 189     -18.125   5.547  -6.609  1.00  4.00           N  
ATOM   2053  N   GLY B 190     -18.578  12.438  -4.746  1.00  0.00           N  
ATOM   2054  CA  GLY B 190     -19.094  13.477  -3.867  1.00  2.00           C  
ATOM   2055  C   GLY B 190     -18.500  13.430  -2.475  1.00  5.00           C  
ATOM   2056  O   GLY B 190     -19.016  14.047  -1.546  1.00  3.00           O  
ATOM   2057  N   THR B 191     -17.531  12.547  -2.266  1.00 17.00           N  
ATOM   2058  CA  THR B 191     -16.812  12.617  -0.992  1.00 13.00           C  
ATOM   2059  C   THR B 191     -16.203  14.000  -0.788  1.00  0.00           C  
ATOM   2060  O   THR B 191     -15.516  14.523  -1.668  1.00 11.00           O  
ATOM   2061  CB  THR B 191     -15.711  11.555  -0.908  1.00  0.00           C  
ATOM   2062  OG1 THR B 191     -16.281  10.258  -1.139  1.00 41.00           O  
ATOM   2063  CG2 THR B 191     -15.039  11.562   0.462  1.00 35.00           C  
ATOM   2064  N   VAL B 192     -16.453  14.562   0.382  1.00 32.00           N  
ATOM   2065  CA  VAL B 192     -16.078  15.961   0.597  1.00  8.00           C  
ATOM   2066  C   VAL B 192     -14.805  16.031   1.443  1.00  0.00           C  
ATOM   2067  O   VAL B 192     -14.789  15.555   2.584  1.00 15.00           O  
ATOM   2068  CB  VAL B 192     -17.203  16.750   1.275  1.00  6.00           C  
ATOM   2069  CG1 VAL B 192     -16.781  18.203   1.517  1.00  3.00           C  
ATOM   2070  CG2 VAL B 192     -18.484  16.703   0.426  1.00  2.00           C  
ATOM   2071  N   PHE B 193     -13.812  16.625   0.863  1.00 21.00           N  
ATOM   2072  CA  PHE B 193     -12.594  17.016   1.564  1.00  0.00           C  
ATOM   2073  C   PHE B 193     -11.914  18.172   0.848  1.00  0.00           C  
ATOM   2074  O   PHE B 193     -12.031  18.312  -0.372  1.00  9.00           O  
ATOM   2075  CB  PHE B 193     -11.633  15.836   1.687  1.00  0.00           C  
ATOM   2076  CG  PHE B 193     -11.211  15.258   0.363  1.00  0.00           C  
ATOM   2077  CD1 PHE B 193     -11.953  14.242  -0.232  1.00  0.00           C  
ATOM   2078  CD2 PHE B 193     -10.078  15.727  -0.286  1.00  0.00           C  
ATOM   2079  CE1 PHE B 193     -11.570  13.703  -1.457  1.00  1.00           C  
ATOM   2080  CE2 PHE B 193      -9.688  15.188  -1.510  1.00  0.00           C  
ATOM   2081  CZ  PHE B 193     -10.430  14.180  -2.094  1.00  0.00           C  
ATOM   2082  N   GLN B 194     -11.258  19.031   1.608  1.00  0.00           N  
ATOM   2083  CA  GLN B 194     -10.695  20.266   1.077  1.00 12.00           C  
ATOM   2084  C   GLN B 194      -9.180  20.172   0.947  1.00  0.00           C  
ATOM   2085  O   GLN B 194      -8.531  21.109   0.472  1.00 11.00           O  
ATOM   2086  CB  GLN B 194     -11.070  21.453   1.965  1.00 12.00           C  
ATOM   2087  CG  GLN B 194     -12.531  21.875   1.847  1.00  4.00           C  
ATOM   2088  CD  GLN B 194     -13.469  20.922   2.578  1.00  7.00           C  
ATOM   2089  OE1 GLN B 194     -13.258  20.609   3.752  1.00 12.00           O  
ATOM   2090  NE2 GLN B 194     -14.516  20.484   1.889  1.00  4.00           N  
ATOM   2091  N   GLY B 195      -8.555  19.109   1.372  1.00  0.00           N  
ATOM   2092  CA  GLY B 195      -7.129  18.828   1.260  1.00  1.00           C  
ATOM   2093  C   GLY B 195      -6.805  17.344   1.313  1.00  0.00           C  
ATOM   2094  O   GLY B 195      -7.512  16.578   1.968  1.00  0.00           O  
ATOM   2095  N   LEU B 196      -5.734  17.016   0.622  1.00  0.00           N  
ATOM   2096  CA  LEU B 196      -5.305  15.617   0.579  1.00  0.00           C  
ATOM   2097  C   LEU B 196      -3.865  15.477   1.059  1.00  0.00           C  
ATOM   2098  O   LEU B 196      -2.979  16.203   0.594  1.00  0.00           O  
ATOM   2099  CB  LEU B 196      -5.441  15.055  -0.839  1.00  0.00           C  
ATOM   2100  CG  LEU B 196      -5.039  13.594  -1.032  1.00  0.00           C  
ATOM   2101  CD1 LEU B 196      -6.082  12.672  -0.413  1.00  1.00           C  
ATOM   2102  CD2 LEU B 196      -4.852  13.281  -2.514  1.00  1.00           C  
ATOM   2103  N   ILE B 197      -3.715  14.617   2.031  1.00  0.00           N  
ATOM   2104  CA  ILE B 197      -2.367  14.148   2.336  1.00  0.00           C  
ATOM   2105  C   ILE B 197      -2.045  12.922   1.476  1.00  0.00           C  
ATOM   2106  O   ILE B 197      -2.564  11.836   1.717  1.00  1.00           O  
ATOM   2107  CB  ILE B 197      -2.215  13.805   3.834  1.00  0.00           C  
ATOM   2108  CG1 ILE B 197      -2.615  15.000   4.699  1.00  0.00           C  
ATOM   2109  CD1 ILE B 197      -2.617  14.711   6.195  1.00  1.00           C  
ATOM   2110  CG2 ILE B 197      -0.781  13.359   4.141  1.00  1.00           C  
ATOM   2111  N   ALA B 198      -1.198  13.117   0.495  1.00  0.00           N  
ATOM   2112  CA  ALA B 198      -0.844  12.047  -0.434  1.00  0.00           C  
ATOM   2113  C   ALA B 198       0.142  11.070   0.204  1.00  0.00           C  
ATOM   2114  O   ALA B 198       1.041  11.484   0.942  1.00  0.00           O  
ATOM   2115  CB  ALA B 198      -0.259  12.625  -1.718  1.00  0.00           C  
ATOM   2116  N   PRO B 199      -0.031   9.789  -0.089  1.00  0.00           N  
ATOM   2117  CA  PRO B 199       0.807   8.766   0.538  1.00  0.00           C  
ATOM   2118  C   PRO B 199       2.283   8.906   0.182  1.00  0.00           C  
ATOM   2119  O   PRO B 199       2.643   8.898  -0.999  1.00  0.00           O  
ATOM   2120  CB  PRO B 199       0.238   7.457  -0.019  1.00 11.00           C  
ATOM   2121  CG  PRO B 199      -1.127   7.812  -0.512  1.00  9.00           C  
ATOM   2122  CD  PRO B 199      -1.114   9.250  -0.957  1.00  0.00           C  
ATOM   2123  N   GLY B 200       3.133   8.930   1.184  1.00  0.00           N  
ATOM   2124  CA  GLY B 200       4.559   9.141   0.983  1.00  0.00           C  
ATOM   2125  C   GLY B 200       5.211   8.039   0.170  1.00  0.00           C  
ATOM   2126  O   GLY B 200       5.844   8.305  -0.854  1.00  0.00           O  
ATOM   2127  N   HIS B 201       4.953   6.824   0.513  1.00  7.00           N  
ATOM   2128  CA  HIS B 201       5.688   5.738  -0.124  1.00  0.00           C  
ATOM   2129  C   HIS B 201       5.152   5.457  -1.524  1.00  0.00           C  
ATOM   2130  O   HIS B 201       5.914   5.102  -2.426  1.00  0.00           O  
ATOM   2131  CB  HIS B 201       5.613   4.469   0.729  1.00 14.00           C  
ATOM   2132  CG  HIS B 201       6.371   4.566   2.016  1.00  0.00           C  
ATOM   2133  ND1 HIS B 201       6.094   3.770   3.104  1.00 11.00           N  
ATOM   2134  CD2 HIS B 201       7.398   5.371   2.385  1.00  0.00           C  
ATOM   2135  CE1 HIS B 201       6.918   4.078   4.090  1.00 44.00           C  
ATOM   2136  NE2 HIS B 201       7.719   5.047   3.680  1.00 60.00           N  
ATOM   2137  N   VAL B 202       3.879   5.598  -1.711  1.00 13.00           N  
ATOM   2138  CA  VAL B 202       3.352   5.551  -3.070  1.00  0.00           C  
ATOM   2139  C   VAL B 202       4.035   6.613  -3.928  1.00  0.00           C  
ATOM   2140  O   VAL B 202       4.438   6.340  -5.062  1.00  0.00           O  
ATOM   2141  CB  VAL B 202       1.819   5.758  -3.092  1.00  0.00           C  
ATOM   2142  CG1 VAL B 202       1.336   6.074  -4.504  1.00  0.00           C  
ATOM   2143  CG2 VAL B 202       1.109   4.520  -2.545  1.00 16.00           C  
ATOM   2144  N   SER B 203       4.242   7.773  -3.379  1.00  0.00           N  
ATOM   2145  CA  SER B 203       4.824   8.906  -4.098  1.00  0.00           C  
ATOM   2146  C   SER B 203       6.301   8.664  -4.402  1.00  0.00           C  
ATOM   2147  O   SER B 203       6.859   9.289  -5.305  1.00  0.00           O  
ATOM   2148  CB  SER B 203       4.660  10.195  -3.291  1.00  0.00           C  
ATOM   2149  OG  SER B 203       3.291  10.453  -3.031  1.00  0.00           O  
ATOM   2150  N   THR B 204       6.965   7.789  -3.617  1.00  0.00           N  
ATOM   2151  CA  THR B 204       8.336   7.438  -3.986  1.00  1.00           C  
ATOM   2152  C   THR B 204       8.359   6.727  -5.336  1.00  0.00           C  
ATOM   2153  O   THR B 204       9.367   6.777  -6.047  1.00  1.00           O  
ATOM   2154  CB  THR B 204       8.984   6.543  -2.916  1.00  0.00           C  
ATOM   2155  OG1 THR B 204       8.266   5.309  -2.830  1.00  0.00           O  
ATOM   2156  CG2 THR B 204       8.977   7.223  -1.551  1.00  0.00           C  
ATOM   2157  N   ILE B 205       7.270   6.109  -5.676  1.00  0.00           N  
ATOM   2158  CA  ILE B 205       7.188   5.383  -6.938  1.00  0.00           C  
ATOM   2159  C   ILE B 205       6.703   6.316  -8.047  1.00  0.00           C  
ATOM   2160  O   ILE B 205       7.391   6.512  -9.047  1.00  0.00           O  
ATOM   2161  CB  ILE B 205       6.254   4.156  -6.824  1.00  0.00           C  
ATOM   2162  CG1 ILE B 205       6.734   3.221  -5.707  1.00  0.00           C  
ATOM   2163  CD1 ILE B 205       8.156   2.711  -5.898  1.00  0.00           C  
ATOM   2164  CG2 ILE B 205       6.168   3.416  -8.164  1.00 56.00           C  
ATOM   2165  N   ILE B 206       5.582   6.984  -7.848  1.00  0.00           N  
ATOM   2166  CA  ILE B 206       4.930   7.676  -8.953  1.00 11.00           C  
ATOM   2167  C   ILE B 206       5.336   9.148  -8.953  1.00  0.00           C  
ATOM   2168  O   ILE B 206       5.000   9.891  -9.875  1.00 16.00           O  
ATOM   2169  CB  ILE B 206       3.393   7.543  -8.875  1.00  9.00           C  
ATOM   2170  CG1 ILE B 206       2.859   8.242  -7.621  1.00  0.00           C  
ATOM   2171  CD1 ILE B 206       1.341   8.336  -7.559  1.00 17.00           C  
ATOM   2172  CG2 ILE B 206       2.975   6.070  -8.898  1.00 18.00           C  
ATOM   2173  N   GLY B 207       6.027   9.609  -7.902  1.00  0.00           N  
ATOM   2174  CA  GLY B 207       6.438  11.000  -7.809  1.00  0.00           C  
ATOM   2175  C   GLY B 207       5.297  11.938  -7.461  1.00  0.00           C  
ATOM   2176  O   GLY B 207       4.152  11.508  -7.312  1.00  0.00           O  
ATOM   2177  N   VAL B 208       5.730  13.188  -7.320  1.00  0.00           N  
ATOM   2178  CA  VAL B 208       4.730  14.234  -7.164  1.00  0.00           C  
ATOM   2179  C   VAL B 208       3.875  14.328  -8.422  1.00  0.00           C  
ATOM   2180  O   VAL B 208       2.656  14.508  -8.344  1.00  0.00           O  
ATOM   2181  CB  VAL B 208       5.387  15.602  -6.863  1.00  9.00           C  
ATOM   2182  CG1 VAL B 208       4.328  16.703  -6.770  1.00 10.00           C  
ATOM   2183  CG2 VAL B 208       6.199  15.531  -5.574  1.00 11.00           C  
ATOM   2184  N   LYS B 209       4.496  14.078  -9.508  1.00  0.00           N  
ATOM   2185  CA  LYS B 209       3.885  14.164 -10.836  1.00  0.00           C  
ATOM   2186  C   LYS B 209       2.652  13.266 -10.930  1.00  0.00           C  
ATOM   2187  O   LYS B 209       1.671  13.625 -11.586  1.00  8.00           O  
ATOM   2188  CB  LYS B 209       4.895  13.781 -11.914  1.00 30.00           C  
ATOM   2189  CG  LYS B 209       4.355  13.906 -13.336  1.00  6.00           C  
ATOM   2190  CD  LYS B 209       5.410  13.531 -14.367  1.00 11.00           C  
ATOM   2191  CE  LYS B 209       4.871  13.656 -15.789  1.00  2.00           C  
ATOM   2192  NZ  LYS B 209       5.902  13.297 -16.812  1.00  2.00           N  
ATOM   2193  N   GLY B 210       2.691  12.164 -10.312  1.00 14.00           N  
ATOM   2194  CA  GLY B 210       1.595  11.211 -10.383  1.00  6.00           C  
ATOM   2195  C   GLY B 210       0.321  11.719  -9.734  1.00  0.00           C  
ATOM   2196  O   GLY B 210      -0.764  11.188  -9.984  1.00  7.00           O  
ATOM   2197  N   TRP B 211       0.436  12.758  -8.930  1.00  0.00           N  
ATOM   2198  CA  TRP B 211      -0.694  13.281  -8.164  1.00  0.00           C  
ATOM   2199  C   TRP B 211      -1.188  14.594  -8.758  1.00  0.00           C  
ATOM   2200  O   TRP B 211      -2.295  15.047  -8.453  1.00  0.00           O  
ATOM   2201  CB  TRP B 211      -0.309  13.477  -6.699  1.00  0.00           C  
ATOM   2202  CG  TRP B 211      -0.030  12.203  -5.965  1.00  0.00           C  
ATOM   2203  CD1 TRP B 211       1.194  11.656  -5.699  1.00  0.00           C  
ATOM   2204  CD2 TRP B 211      -0.999  11.312  -5.402  1.00  0.00           C  
ATOM   2205  CE2 TRP B 211      -0.290  10.242  -4.812  1.00  0.00           C  
ATOM   2206  NE1 TRP B 211       1.045  10.477  -5.004  1.00  0.00           N  
ATOM   2207  CE3 TRP B 211      -2.398  11.312  -5.344  1.00  0.00           C  
ATOM   2208  CZ3 TRP B 211      -3.039  10.258  -4.699  1.00  0.00           C  
ATOM   2209  CH2 TRP B 211      -2.307   9.211  -4.121  1.00  0.00           C  
ATOM   2210  CZ2 TRP B 211      -0.936   9.180  -4.168  1.00  0.00           C  
ATOM   2211  N   GLU B 212      -0.454  15.266  -9.586  1.00  0.00           N  
ATOM   2212  CA  GLU B 212      -0.651  16.641 -10.023  1.00 35.00           C  
ATOM   2213  C   GLU B 212      -2.000  16.812 -10.711  1.00  0.00           C  
ATOM   2214  O   GLU B 212      -2.691  17.812 -10.492  1.00 28.00           O  
ATOM   2215  CB  GLU B 212       0.479  17.078 -10.953  1.00  9.00           C  
ATOM   2216  CG  GLU B 212       1.763  17.469 -10.234  1.00 11.00           C  
ATOM   2217  CD  GLU B 212       2.854  17.969 -11.172  1.00  4.00           C  
ATOM   2218  OE1 GLU B 212       3.619  18.875 -10.781  1.00  3.00           O  
ATOM   2219  OE2 GLU B 212       2.941  17.438 -12.305  1.00  5.00           O  
ATOM   2220  N   TYR B 213      -2.383  15.867 -11.500  1.00 10.00           N  
ATOM   2221  CA  TYR B 213      -3.580  16.031 -12.320  1.00  6.00           C  
ATOM   2222  C   TYR B 213      -4.816  16.188 -11.445  1.00  0.00           C  
ATOM   2223  O   TYR B 213      -5.809  16.797 -11.875  1.00  0.00           O  
ATOM   2224  CB  TYR B 213      -3.760  14.828 -13.250  1.00  3.00           C  
ATOM   2225  CG  TYR B 213      -4.391  13.625 -12.586  1.00  2.00           C  
ATOM   2226  CD1 TYR B 213      -3.613  12.695 -11.898  1.00  4.00           C  
ATOM   2227  CD2 TYR B 213      -5.766  13.422 -12.648  1.00  4.00           C  
ATOM   2228  CE1 TYR B 213      -4.188  11.594 -11.281  1.00  5.00           C  
ATOM   2229  CE2 TYR B 213      -6.352  12.312 -12.039  1.00  5.00           C  
ATOM   2230  CZ  TYR B 213      -5.559  11.406 -11.359  1.00  6.00           C  
ATOM   2231  OH  TYR B 213      -6.133  10.312 -10.750  1.00 10.00           O  
ATOM   2232  N   LEU B 214      -4.789  15.680 -10.195  1.00  0.00           N  
ATOM   2233  CA  LEU B 214      -5.926  15.836  -9.297  1.00  0.00           C  
ATOM   2234  C   LEU B 214      -6.082  17.297  -8.867  1.00  0.00           C  
ATOM   2235  O   LEU B 214      -7.203  17.797  -8.773  1.00  0.00           O  
ATOM   2236  CB  LEU B 214      -5.766  14.945  -8.062  1.00  1.00           C  
ATOM   2237  CG  LEU B 214      -5.895  13.438  -8.297  1.00  0.00           C  
ATOM   2238  CD1 LEU B 214      -5.504  12.672  -7.039  1.00  0.00           C  
ATOM   2239  CD2 LEU B 214      -7.312  13.086  -8.734  1.00  0.00           C  
ATOM   2240  N   THR B 215      -4.953  17.906  -8.570  1.00  0.00           N  
ATOM   2241  CA  THR B 215      -4.977  19.312  -8.211  1.00  0.00           C  
ATOM   2242  C   THR B 215      -5.375  20.172  -9.414  1.00  0.00           C  
ATOM   2243  O   THR B 215      -6.223  21.062  -9.297  1.00  6.00           O  
ATOM   2244  CB  THR B 215      -3.605  19.781  -7.684  1.00 29.00           C  
ATOM   2245  OG1 THR B 215      -3.275  19.031  -6.512  1.00  0.00           O  
ATOM   2246  CG2 THR B 215      -3.627  21.266  -7.336  1.00  9.00           C  
ATOM   2247  N   GLU B 216      -4.875  19.906 -10.578  1.00  0.00           N  
ATOM   2248  CA  GLU B 216      -5.148  20.672 -11.789  1.00  3.00           C  
ATOM   2249  C   GLU B 216      -6.605  20.531 -12.211  1.00  3.00           C  
ATOM   2250  O   GLU B 216      -7.262  21.531 -12.531  1.00  2.00           O  
ATOM   2251  CB  GLU B 216      -4.227  20.219 -12.922  1.00  3.00           C  
ATOM   2252  CG  GLU B 216      -2.764  20.578 -12.711  1.00  5.00           C  
ATOM   2253  CD  GLU B 216      -1.849  20.047 -13.797  1.00  2.00           C  
ATOM   2254  OE1 GLU B 216      -0.637  20.359 -13.781  1.00  2.00           O  
ATOM   2255  OE2 GLU B 216      -2.348  19.312 -14.680  1.00  2.00           O  
ATOM   2256  N   LYS B 217      -7.086  19.375 -12.141  1.00  0.00           N  
ATOM   2257  CA  LYS B 217      -8.406  19.094 -12.688  1.00  3.00           C  
ATOM   2258  C   LYS B 217      -9.508  19.375 -11.664  1.00  3.00           C  
ATOM   2259  O   LYS B 217     -10.602  19.797 -12.031  1.00  2.00           O  
ATOM   2260  CB  LYS B 217      -8.492  17.641 -13.156  1.00  5.00           C  
ATOM   2261  CG  LYS B 217      -9.805  17.281 -13.844  1.00  2.00           C  
ATOM   2262  CD  LYS B 217      -9.781  15.859 -14.398  1.00  3.00           C  
ATOM   2263  CE  LYS B 217     -11.133  15.469 -14.984  1.00  2.00           C  
ATOM   2264  NZ  LYS B 217     -11.133  14.055 -15.477  1.00  2.00           N  
ATOM   2265  N   TYR B 218      -9.234  19.156 -10.359  1.00  0.00           N  
ATOM   2266  CA  TYR B 218     -10.320  19.203  -9.383  1.00  3.00           C  
ATOM   2267  C   TYR B 218     -10.070  20.281  -8.336  1.00  2.00           C  
ATOM   2268  O   TYR B 218     -10.891  20.484  -7.438  1.00  3.00           O  
ATOM   2269  CB  TYR B 218     -10.477  17.844  -8.695  1.00  8.00           C  
ATOM   2270  CG  TYR B 218     -10.930  16.734  -9.625  1.00  0.00           C  
ATOM   2271  CD1 TYR B 218     -12.281  16.547  -9.898  1.00  4.00           C  
ATOM   2272  CD2 TYR B 218     -10.000  15.898 -10.234  1.00  0.00           C  
ATOM   2273  CE1 TYR B 218     -12.703  15.531 -10.750  1.00  4.00           C  
ATOM   2274  CE2 TYR B 218     -10.414  14.883 -11.094  1.00  0.00           C  
ATOM   2275  CZ  TYR B 218     -11.758  14.703 -11.344  1.00  0.00           C  
ATOM   2276  OH  TYR B 218     -12.172  13.703 -12.195  1.00  0.00           O  
ATOM   2277  N   GLY B 219      -8.914  20.938  -8.406  1.00  4.00           N  
ATOM   2278  CA  GLY B 219      -8.625  22.031  -7.504  1.00  3.00           C  
ATOM   2279  C   GLY B 219      -8.430  21.594  -6.062  1.00  0.00           C  
ATOM   2280  O   GLY B 219      -8.805  22.312  -5.133  1.00  5.00           O  
ATOM   2281  N   ILE B 220      -7.949  20.391  -5.824  1.00  0.00           N  
ATOM   2282  CA  ILE B 220      -7.742  19.906  -4.469  1.00  0.00           C  
ATOM   2283  C   ILE B 220      -6.293  20.141  -4.043  1.00  0.00           C  
ATOM   2284  O   ILE B 220      -5.363  19.641  -4.672  1.00  0.00           O  
ATOM   2285  CB  ILE B 220      -8.086  18.406  -4.355  1.00  1.00           C  
ATOM   2286  CG1 ILE B 220      -9.578  18.172  -4.637  1.00 10.00           C  
ATOM   2287  CD1 ILE B 220     -10.477  18.438  -3.436  1.00  7.00           C  
ATOM   2288  CG2 ILE B 220      -7.695  17.859  -2.979  1.00  1.00           C  
ATOM   2289  N   PRO B 221      -6.043  20.969  -2.975  1.00  0.00           N  
ATOM   2290  CA  PRO B 221      -4.684  21.062  -2.438  1.00  0.00           C  
ATOM   2291  C   PRO B 221      -4.145  19.719  -1.941  1.00  0.00           C  
ATOM   2292  O   PRO B 221      -4.895  18.938  -1.367  1.00  0.00           O  
ATOM   2293  CB  PRO B 221      -4.832  22.062  -1.280  1.00  1.00           C  
ATOM   2294  CG  PRO B 221      -6.129  22.750  -1.543  1.00 27.00           C  
ATOM   2295  CD  PRO B 221      -7.039  21.812  -2.273  1.00 14.00           C  
ATOM   2296  N   GLN B 222      -2.885  19.484  -2.232  1.00  0.00           N  
ATOM   2297  CA  GLN B 222      -2.268  18.234  -1.823  1.00  0.00           C  
ATOM   2298  C   GLN B 222      -0.913  18.469  -1.162  1.00  0.00           C  
ATOM   2299  O   GLN B 222      -0.192  19.406  -1.534  1.00  0.00           O  
ATOM   2300  CB  GLN B 222      -2.107  17.297  -3.023  1.00  0.00           C  
ATOM   2301  CG  GLN B 222      -3.428  16.844  -3.631  1.00  0.00           C  
ATOM   2302  CD  GLN B 222      -3.240  15.984  -4.867  1.00  1.00           C  
ATOM   2303  OE1 GLN B 222      -2.914  14.797  -4.773  1.00  0.00           O  
ATOM   2304  NE2 GLN B 222      -3.447  16.578  -6.039  1.00  0.00           N  
ATOM   2305  N   VAL B 223      -0.577  17.625  -0.197  1.00  0.00           N  
ATOM   2306  CA  VAL B 223       0.762  17.594   0.381  1.00  0.00           C  
ATOM   2307  C   VAL B 223       1.248  16.141   0.451  1.00  0.00           C  
ATOM   2308  O   VAL B 223       0.632  15.305   1.113  1.00  0.00           O  
ATOM   2309  CB  VAL B 223       0.794  18.234   1.786  1.00  0.00           C  
ATOM   2310  CG1 VAL B 223       2.191  18.125   2.395  1.00  0.00           C  
ATOM   2311  CG2 VAL B 223       0.341  19.688   1.718  1.00  0.00           C  
ATOM   2312  N   VAL B 224       2.285  15.836  -0.257  1.00  0.00           N  
ATOM   2313  CA  VAL B 224       2.969  14.562  -0.068  1.00  0.00           C  
ATOM   2314  C   VAL B 224       3.727  14.570   1.259  1.00  0.00           C  
ATOM   2315  O   VAL B 224       4.598  15.422   1.477  1.00  0.00           O  
ATOM   2316  CB  VAL B 224       3.938  14.258  -1.232  1.00  0.00           C  
ATOM   2317  CG1 VAL B 224       4.684  12.953  -0.987  1.00  0.00           C  
ATOM   2318  CG2 VAL B 224       3.180  14.203  -2.557  1.00  0.00           C  
ATOM   2319  N   ALA B 225       3.420  13.602   2.088  1.00  0.00           N  
ATOM   2320  CA  ALA B 225       3.982  13.680   3.434  1.00  0.00           C  
ATOM   2321  C   ALA B 225       4.688  12.383   3.814  1.00  0.00           C  
ATOM   2322  O   ALA B 225       4.336  11.312   3.316  1.00  0.00           O  
ATOM   2323  CB  ALA B 225       2.891  14.008   4.449  1.00  0.00           C  
ATOM   2324  N   GLY B 226       5.688  12.562   4.738  1.00  0.00           N  
ATOM   2325  CA  GLY B 226       6.285  11.398   5.383  1.00  0.00           C  
ATOM   2326  C   GLY B 226       5.402  10.797   6.453  1.00  0.00           C  
ATOM   2327  O   GLY B 226       4.188  11.016   6.461  1.00  0.00           O  
ATOM   2328  N   PHE B 227       6.039   9.984   7.355  1.00 60.00           N  
ATOM   2329  CA  PHE B 227       5.211   9.148   8.219  1.00  0.00           C  
ATOM   2330  C   PHE B 227       5.500   9.438   9.688  1.00 25.00           C  
ATOM   2331  O   PHE B 227       4.898   8.828  10.578  1.00 31.00           O  
ATOM   2332  CB  PHE B 227       5.441   7.664   7.918  1.00 29.00           C  
ATOM   2333  CG  PHE B 227       5.000   7.246   6.543  1.00  0.00           C  
ATOM   2334  CD1 PHE B 227       3.678   6.887   6.301  1.00  0.00           C  
ATOM   2335  CD2 PHE B 227       5.902   7.215   5.488  1.00 53.00           C  
ATOM   2336  CE1 PHE B 227       3.264   6.504   5.027  1.00  0.00           C  
ATOM   2337  CE2 PHE B 227       5.496   6.828   4.215  1.00  0.00           C  
ATOM   2338  CZ  PHE B 227       4.176   6.473   3.986  1.00  9.00           C  
ATOM   2339  N   GLU B 228       6.395  10.289   9.930  1.00  0.00           N  
ATOM   2340  CA  GLU B 228       6.590  10.742  11.305  1.00  0.00           C  
ATOM   2341  C   GLU B 228       5.480  11.703  11.734  1.00  0.00           C  
ATOM   2342  O   GLU B 228       4.836  12.328  10.891  1.00  0.00           O  
ATOM   2343  CB  GLU B 228       7.957  11.414  11.469  1.00  0.00           C  
ATOM   2344  CG  GLU B 228       9.133  10.492  11.164  1.00 54.00           C  
ATOM   2345  CD  GLU B 228       9.227   9.312  12.117  1.00 15.00           C  
ATOM   2346  OE1 GLU B 228       9.672   8.219  11.688  1.00 18.00           O  
ATOM   2347  OE2 GLU B 228       8.852   9.477  13.297  1.00 16.00           O  
ATOM   2348  N   PRO B 229       5.203  11.789  13.039  1.00  0.00           N  
ATOM   2349  CA  PRO B 229       4.117  12.656  13.484  1.00  0.00           C  
ATOM   2350  C   PRO B 229       4.277  14.102  13.008  1.00  0.00           C  
ATOM   2351  O   PRO B 229       3.295  14.742  12.625  1.00  0.00           O  
ATOM   2352  CB  PRO B 229       4.203  12.586  15.016  1.00 36.00           C  
ATOM   2353  CG  PRO B 229       5.551  11.992  15.289  1.00 19.00           C  
ATOM   2354  CD  PRO B 229       5.961  11.164  14.102  1.00 31.00           C  
ATOM   2355  N   ASN B 230       5.473  14.531  12.992  1.00  0.00           N  
ATOM   2356  CA  ASN B 230       5.680  15.914  12.586  1.00  0.00           C  
ATOM   2357  C   ASN B 230       5.523  16.094  11.078  1.00  0.00           C  
ATOM   2358  O   ASN B 230       5.129  17.156  10.609  1.00  0.00           O  
ATOM   2359  CB  ASN B 230       7.055  16.406  13.039  1.00  1.00           C  
ATOM   2360  CG  ASN B 230       7.148  16.594  14.539  1.00 60.00           C  
ATOM   2361  OD1 ASN B 230       6.133  16.688  15.227  1.00 60.00           O  
ATOM   2362  ND2 ASN B 230       8.375  16.641  15.055  1.00  1.00           N  
ATOM   2363  N   ASP B 231       5.793  15.039  10.297  1.00  0.00           N  
ATOM   2364  CA  ASP B 231       5.473  15.086   8.875  1.00  0.00           C  
ATOM   2365  C   ASP B 231       3.982  15.352   8.656  1.00  0.00           C  
ATOM   2366  O   ASP B 231       3.609  16.219   7.859  1.00  0.00           O  
ATOM   2367  CB  ASP B 231       5.883  13.781   8.188  1.00  0.00           C  
ATOM   2368  CG  ASP B 231       7.391  13.609   8.102  1.00  0.00           C  
ATOM   2369  OD1 ASP B 231       8.102  14.594   7.797  1.00  0.00           O  
ATOM   2370  OD2 ASP B 231       7.867  12.477   8.328  1.00  0.00           O  
ATOM   2371  N   VAL B 232       3.191  14.656   9.391  1.00  0.00           N  
ATOM   2372  CA  VAL B 232       1.743  14.719   9.227  1.00  0.00           C  
ATOM   2373  C   VAL B 232       1.222  16.062   9.711  1.00  0.00           C  
ATOM   2374  O   VAL B 232       0.407  16.703   9.039  1.00  0.00           O  
ATOM   2375  CB  VAL B 232       1.039  13.570   9.984  1.00  0.00           C  
ATOM   2376  CG1 VAL B 232      -0.479  13.734   9.922  1.00  1.00           C  
ATOM   2377  CG2 VAL B 232       1.453  12.219   9.398  1.00  0.00           C  
ATOM   2378  N   LEU B 233       1.719  16.516  10.820  1.00  0.00           N  
ATOM   2379  CA  LEU B 233       1.291  17.797  11.352  1.00  0.00           C  
ATOM   2380  C   LEU B 233       1.663  18.938  10.406  1.00  0.00           C  
ATOM   2381  O   LEU B 233       0.870  19.844  10.188  1.00  0.00           O  
ATOM   2382  CB  LEU B 233       1.917  18.047  12.727  1.00  0.00           C  
ATOM   2383  CG  LEU B 233       1.351  17.219  13.891  1.00  0.00           C  
ATOM   2384  CD1 LEU B 233       2.238  17.359  15.117  1.00 60.00           C  
ATOM   2385  CD2 LEU B 233      -0.078  17.656  14.203  1.00  0.00           C  
ATOM   2386  N   MET B 234       2.805  18.859   9.867  1.00  0.00           N  
ATOM   2387  CA  MET B 234       3.232  19.859   8.891  1.00  0.00           C  
ATOM   2388  C   MET B 234       2.322  19.844   7.668  1.00  0.00           C  
ATOM   2389  O   MET B 234       1.912  20.906   7.188  1.00  0.00           O  
ATOM   2390  CB  MET B 234       4.680  19.609   8.469  1.00  0.00           C  
ATOM   2391  CG  MET B 234       5.246  20.688   7.555  1.00 60.00           C  
ATOM   2392  SD  MET B 234       5.434  22.297   8.406  1.00 60.00           S  
ATOM   2393  CE  MET B 234       6.820  21.922   9.508  1.00 60.00           C  
ATOM   2394  N   ALA B 235       2.033  18.703   7.199  1.00  0.00           N  
ATOM   2395  CA  ALA B 235       1.143  18.578   6.047  1.00  0.00           C  
ATOM   2396  C   ALA B 235      -0.215  19.219   6.336  1.00  0.00           C  
ATOM   2397  O   ALA B 235      -0.765  19.938   5.500  1.00  0.00           O  
ATOM   2398  CB  ALA B 235       0.970  17.109   5.652  1.00  0.00           C  
ATOM   2399  N   ILE B 236      -0.737  18.953   7.492  1.00  0.00           N  
ATOM   2400  CA  ILE B 236      -2.023  19.516   7.891  1.00  0.00           C  
ATOM   2401  C   ILE B 236      -1.938  21.047   7.898  1.00  0.00           C  
ATOM   2402  O   ILE B 236      -2.812  21.719   7.352  1.00  0.00           O  
ATOM   2403  CB  ILE B 236      -2.461  19.000   9.281  1.00  0.00           C  
ATOM   2404  CG1 ILE B 236      -2.816  17.516   9.203  1.00  0.00           C  
ATOM   2405  CD1 ILE B 236      -2.963  16.844  10.562  1.00  1.00           C  
ATOM   2406  CG2 ILE B 236      -3.637  19.828   9.812  1.00  0.00           C  
ATOM   2407  N   LEU B 237      -0.867  21.531   8.500  1.00  0.00           N  
ATOM   2408  CA  LEU B 237      -0.677  22.984   8.547  1.00  0.00           C  
ATOM   2409  C   LEU B 237      -0.611  23.578   7.145  1.00  0.00           C  
ATOM   2410  O   LEU B 237      -1.283  24.562   6.848  1.00  0.00           O  
ATOM   2411  CB  LEU B 237       0.599  23.328   9.320  1.00  0.00           C  
ATOM   2412  CG  LEU B 237       0.958  24.812   9.406  1.00 30.00           C  
ATOM   2413  CD1 LEU B 237      -0.172  25.594  10.062  1.00  0.00           C  
ATOM   2414  CD2 LEU B 237       2.266  25.000  10.164  1.00 60.00           C  
ATOM   2415  N   MET B 238       0.169  22.969   6.277  1.00  0.00           N  
ATOM   2416  CA  MET B 238       0.315  23.453   4.906  1.00 60.00           C  
ATOM   2417  C   MET B 238      -1.027  23.438   4.180  1.00  0.00           C  
ATOM   2418  O   MET B 238      -1.353  24.375   3.457  1.00 60.00           O  
ATOM   2419  CB  MET B 238       1.327  22.594   4.141  1.00 47.00           C  
ATOM   2420  CG  MET B 238       2.768  22.812   4.582  1.00 41.00           C  
ATOM   2421  SD  MET B 238       3.932  21.656   3.764  1.00  0.00           S  
ATOM   2422  CE  MET B 238       5.512  22.281   4.391  1.00 13.00           C  
ATOM   2423  N   LEU B 239      -1.831  22.469   4.426  1.00  0.00           N  
ATOM   2424  CA  LEU B 239      -3.123  22.359   3.758  1.00  0.00           C  
ATOM   2425  C   LEU B 239      -4.090  23.422   4.262  1.00  0.00           C  
ATOM   2426  O   LEU B 239      -4.859  23.984   3.484  1.00  1.00           O  
ATOM   2427  CB  LEU B 239      -3.721  20.969   3.975  1.00  1.00           C  
ATOM   2428  CG  LEU B 239      -3.084  19.828   3.180  1.00  0.00           C  
ATOM   2429  CD1 LEU B 239      -3.574  18.469   3.703  1.00  0.00           C  
ATOM   2430  CD2 LEU B 239      -3.393  19.969   1.694  1.00  1.00           C  
ATOM   2431  N   ILE B 240      -4.066  23.703   5.543  1.00  0.00           N  
ATOM   2432  CA  ILE B 240      -4.910  24.750   6.105  1.00  0.00           C  
ATOM   2433  C   ILE B 240      -4.562  26.094   5.461  1.00  0.00           C  
ATOM   2434  O   ILE B 240      -5.453  26.828   5.039  1.00  0.00           O  
ATOM   2435  CB  ILE B 240      -4.754  24.844   7.641  1.00  0.00           C  
ATOM   2436  CG1 ILE B 240      -5.375  23.609   8.312  1.00  0.00           C  
ATOM   2437  CD1 ILE B 240      -5.039  23.469   9.789  1.00  0.00           C  
ATOM   2438  CG2 ILE B 240      -5.383  26.125   8.172  1.00  0.00           C  
ATOM   2439  N   ARG B 241      -3.324  26.344   5.332  1.00  0.00           N  
ATOM   2440  CA  ARG B 241      -2.883  27.609   4.750  1.00 35.00           C  
ATOM   2441  C   ARG B 241      -3.297  27.719   3.287  1.00  0.00           C  
ATOM   2442  O   ARG B 241      -3.820  28.734   2.857  1.00 35.00           O  
ATOM   2443  CB  ARG B 241      -1.366  27.750   4.879  1.00 60.00           C  
ATOM   2444  CG  ARG B 241      -0.894  28.062   6.293  1.00 31.00           C  
ATOM   2445  CD  ARG B 241       0.625  28.109   6.383  1.00 46.00           C  
ATOM   2446  NE  ARG B 241       1.072  28.594   7.684  1.00  0.00           N  
ATOM   2447  CZ  ARG B 241       2.344  28.672   8.070  1.00  0.00           C  
ATOM   2448  NH1 ARG B 241       3.322  28.281   7.258  1.00 32.00           N  
ATOM   2449  NH2 ARG B 241       2.639  29.141   9.273  1.00 25.00           N  
ATOM   2450  N   MET B 242      -3.078  26.641   2.529  1.00  0.00           N  
ATOM   2451  CA  MET B 242      -3.490  26.641   1.129  1.00  3.00           C  
ATOM   2452  C   MET B 242      -4.996  26.859   1.004  1.00  0.00           C  
ATOM   2453  O   MET B 242      -5.453  27.578   0.116  1.00 48.00           O  
ATOM   2454  CB  MET B 242      -3.088  25.344   0.444  1.00  0.00           C  
ATOM   2455  CG  MET B 242      -1.605  25.250   0.121  1.00 60.00           C  
ATOM   2456  SD  MET B 242      -1.212  23.828  -0.977  1.00  0.00           S  
ATOM   2457  CE  MET B 242      -1.226  22.484   0.232  1.00  0.00           C  
ATOM   2458  N   TYR B 243      -5.715  26.203   1.871  1.00  0.00           N  
ATOM   2459  CA  TYR B 243      -7.164  26.375   1.870  1.00 23.00           C  
ATOM   2460  C   TYR B 243      -7.555  27.828   2.111  1.00  0.00           C  
ATOM   2461  O   TYR B 243      -8.414  28.359   1.417  1.00  5.00           O  
ATOM   2462  CB  TYR B 243      -7.805  25.469   2.936  1.00  0.00           C  
ATOM   2463  CG  TYR B 243      -9.305  25.594   3.010  1.00  0.00           C  
ATOM   2464  CD1 TYR B 243      -9.922  26.234   4.086  1.00 17.00           C  
ATOM   2465  CD2 TYR B 243     -10.117  25.078   2.006  1.00 11.00           C  
ATOM   2466  CE1 TYR B 243     -11.305  26.344   4.160  1.00 24.00           C  
ATOM   2467  CE2 TYR B 243     -11.500  25.188   2.068  1.00  3.00           C  
ATOM   2468  CZ  TYR B 243     -12.086  25.828   3.146  1.00  4.00           C  
ATOM   2469  OH  TYR B 243     -13.453  25.938   3.215  1.00  4.00           O  
ATOM   2470  N   LYS B 244      -6.922  28.469   3.008  1.00  0.00           N  
ATOM   2471  CA  LYS B 244      -7.199  29.859   3.332  1.00  8.00           C  
ATOM   2472  C   LYS B 244      -6.820  30.781   2.176  1.00  4.00           C  
ATOM   2473  O   LYS B 244      -7.516  31.766   1.903  1.00  2.00           O  
ATOM   2474  CB  LYS B 244      -6.453  30.281   4.602  1.00  8.00           C  
ATOM   2475  CG  LYS B 244      -6.992  29.641   5.875  1.00 15.00           C  
ATOM   2476  CD  LYS B 244      -6.129  29.984   7.078  1.00 32.00           C  
ATOM   2477  CE  LYS B 244      -6.223  31.469   7.426  1.00  4.00           C  
ATOM   2478  NZ  LYS B 244      -5.383  31.812   8.617  1.00  4.00           N  
ATOM   2479  N   GLU B 245      -5.766  30.469   1.515  1.00  0.00           N  
ATOM   2480  CA  GLU B 245      -5.289  31.250   0.384  1.00  2.00           C  
ATOM   2481  C   GLU B 245      -6.191  31.078  -0.834  1.00  2.00           C  
ATOM   2482  O   GLU B 245      -6.195  31.906  -1.743  1.00  2.00           O  
ATOM   2483  CB  GLU B 245      -3.848  30.875   0.032  1.00  4.00           C  
ATOM   2484  CG  GLU B 245      -2.830  31.312   1.079  1.00  5.00           C  
ATOM   2485  CD  GLU B 245      -1.456  30.703   0.867  1.00  4.00           C  
ATOM   2486  OE1 GLU B 245      -0.593  30.812   1.768  1.00 26.00           O  
ATOM   2487  OE2 GLU B 245      -1.240  30.094  -0.207  1.00  6.00           O  
ATOM   2488  N   GLY B 246      -6.895  30.031  -0.889  1.00  0.00           N  
ATOM   2489  CA  GLY B 246      -7.742  29.734  -2.029  1.00  3.00           C  
ATOM   2490  C   GLY B 246      -6.965  29.266  -3.244  1.00  9.00           C  
ATOM   2491  O   GLY B 246      -7.406  29.453  -4.379  1.00  2.00           O  
ATOM   2492  N   GLU B 247      -5.723  28.812  -2.988  1.00 26.00           N  
ATOM   2493  CA  GLU B 247      -4.863  28.328  -4.062  1.00  3.00           C  
ATOM   2494  C   GLU B 247      -4.543  26.844  -3.881  1.00 32.00           C  
ATOM   2495  O   GLU B 247      -3.975  26.453  -2.861  1.00  5.00           O  
ATOM   2496  CB  GLU B 247      -3.568  29.141  -4.129  1.00 13.00           C  
ATOM   2497  CG  GLU B 247      -3.750  30.531  -4.707  1.00  2.00           C  
ATOM   2498  CD  GLU B 247      -2.436  31.250  -4.980  1.00  2.00           C  
ATOM   2499  OE1 GLU B 247      -2.459  32.406  -5.477  1.00  1.00           O  
ATOM   2500  OE2 GLU B 247      -1.373  30.656  -4.695  1.00  3.00           O  
ATOM   2501  N   ALA B 248      -5.004  26.141  -4.891  1.00  4.00           N  
ATOM   2502  CA  ALA B 248      -4.727  24.703  -4.844  1.00  0.00           C  
ATOM   2503  C   ALA B 248      -3.410  24.375  -5.543  1.00  0.00           C  
ATOM   2504  O   ALA B 248      -3.227  24.703  -6.715  1.00  4.00           O  
ATOM   2505  CB  ALA B 248      -5.871  23.922  -5.477  1.00  6.00           C  
ATOM   2506  N   ARG B 249      -2.480  23.844  -4.777  1.00  0.00           N  
ATOM   2507  CA  ARG B 249      -1.208  23.344  -5.293  1.00  6.00           C  
ATOM   2508  C   ARG B 249      -0.831  22.016  -4.645  1.00  0.00           C  
ATOM   2509  O   ARG B 249      -1.521  21.547  -3.736  1.00  0.00           O  
ATOM   2510  CB  ARG B 249      -0.100  24.375  -5.062  1.00  4.00           C  
ATOM   2511  CG  ARG B 249       0.057  24.797  -3.609  1.00  0.00           C  
ATOM   2512  CD  ARG B 249       1.068  25.922  -3.457  1.00  3.00           C  
ATOM   2513  NE  ARG B 249       1.193  26.344  -2.064  1.00  3.00           N  
ATOM   2514  CZ  ARG B 249       1.406  27.609  -1.672  1.00  3.00           C  
ATOM   2515  NH1 ARG B 249       1.522  28.578  -2.562  1.00  2.00           N  
ATOM   2516  NH2 ARG B 249       1.504  27.875  -0.380  1.00 19.00           N  
ATOM   2517  N   ILE B 250       0.178  21.406  -5.195  1.00  7.00           N  
ATOM   2518  CA  ILE B 250       0.741  20.219  -4.582  1.00  0.00           C  
ATOM   2519  C   ILE B 250       2.141  20.516  -4.051  1.00  0.00           C  
ATOM   2520  O   ILE B 250       2.973  21.078  -4.762  1.00  5.00           O  
ATOM   2521  CB  ILE B 250       0.789  19.031  -5.586  1.00  0.00           C  
ATOM   2522  CG1 ILE B 250       1.300  17.766  -4.895  1.00  0.00           C  
ATOM   2523  CD1 ILE B 250       1.033  16.484  -5.676  1.00  0.00           C  
ATOM   2524  CG2 ILE B 250       1.659  19.391  -6.793  1.00  9.00           C  
ATOM   2525  N   ILE B 251       2.324  20.219  -2.781  1.00  0.00           N  
ATOM   2526  CA  ILE B 251       3.602  20.469  -2.121  1.00  8.00           C  
ATOM   2527  C   ILE B 251       4.215  19.141  -1.675  1.00  0.00           C  
ATOM   2528  O   ILE B 251       3.502  18.234  -1.218  1.00  0.00           O  
ATOM   2529  CB  ILE B 251       3.441  21.406  -0.912  1.00  0.00           C  
ATOM   2530  CG1 ILE B 251       2.934  22.781  -1.374  1.00  4.00           C  
ATOM   2531  CD1 ILE B 251       2.656  23.750  -0.237  1.00 11.00           C  
ATOM   2532  CG2 ILE B 251       4.762  21.547  -0.151  1.00  5.00           C  
ATOM   2533  N   ASN B 252       5.496  19.031  -1.878  1.00  8.00           N  
ATOM   2534  CA  ASN B 252       6.227  17.859  -1.419  1.00  0.00           C  
ATOM   2535  C   ASN B 252       6.910  18.109  -0.077  1.00  0.00           C  
ATOM   2536  O   ASN B 252       8.039  18.594  -0.033  1.00 12.00           O  
ATOM   2537  CB  ASN B 252       7.258  17.422  -2.465  1.00  7.00           C  
ATOM   2538  CG  ASN B 252       7.918  16.094  -2.123  1.00  0.00           C  
ATOM   2539  OD1 ASN B 252       7.574  15.461  -1.124  1.00  0.00           O  
ATOM   2540  ND2 ASN B 252       8.867  15.680  -2.953  1.00 12.00           N  
ATOM   2541  N   GLU B 253       6.219  17.734   0.953  1.00  0.00           N  
ATOM   2542  CA  GLU B 253       6.801  17.828   2.289  1.00 30.00           C  
ATOM   2543  C   GLU B 253       7.828  16.719   2.521  1.00  0.00           C  
ATOM   2544  O   GLU B 253       8.742  16.875   3.330  1.00 57.00           O  
ATOM   2545  CB  GLU B 253       5.707  17.766   3.357  1.00  0.00           C  
ATOM   2546  CG  GLU B 253       6.215  18.000   4.773  1.00 60.00           C  
ATOM   2547  CD  GLU B 253       6.820  16.750   5.406  1.00  0.00           C  
ATOM   2548  OE1 GLU B 253       7.777  16.875   6.203  1.00  0.00           O  
ATOM   2549  OE2 GLU B 253       6.340  15.641   5.098  1.00  0.00           O  
ATOM   2550  N   TYR B 254       7.746  15.672   1.856  1.00  0.00           N  
ATOM   2551  CA  TYR B 254       8.594  14.500   2.025  1.00  0.00           C  
ATOM   2552  C   TYR B 254       9.750  14.516   1.025  1.00  0.00           C  
ATOM   2553  O   TYR B 254      10.047  13.492   0.408  1.00  0.00           O  
ATOM   2554  CB  TYR B 254       7.777  13.219   1.866  1.00  0.00           C  
ATOM   2555  CG  TYR B 254       8.391  12.016   2.555  1.00  0.00           C  
ATOM   2556  CD1 TYR B 254       8.102  10.727   2.129  1.00  0.00           C  
ATOM   2557  CD2 TYR B 254       9.250  12.180   3.631  1.00  0.00           C  
ATOM   2558  CE1 TYR B 254       8.656   9.617   2.760  1.00  0.00           C  
ATOM   2559  CE2 TYR B 254       9.820  11.078   4.270  1.00  0.00           C  
ATOM   2560  CZ  TYR B 254       9.516   9.805   3.828  1.00  0.00           C  
ATOM   2561  OH  TYR B 254      10.070   8.711   4.457  1.00 60.00           O  
ATOM   2562  N   GLU B 255      10.414  15.555   0.850  1.00  0.00           N  
ATOM   2563  CA  GLU B 255      11.461  15.773  -0.141  1.00  0.00           C  
ATOM   2564  C   GLU B 255      12.656  14.852   0.103  1.00  0.00           C  
ATOM   2565  O   GLU B 255      13.422  14.562  -0.818  1.00 39.00           O  
ATOM   2566  CB  GLU B 255      11.922  17.234  -0.128  1.00 42.00           C  
ATOM   2567  CG  GLU B 255      10.891  18.203  -0.688  1.00 11.00           C  
ATOM   2568  CD  GLU B 255      11.398  19.641  -0.774  1.00  5.00           C  
ATOM   2569  OE1 GLU B 255      10.695  20.500  -1.354  1.00  3.00           O  
ATOM   2570  OE2 GLU B 255      12.500  19.906  -0.259  1.00  5.00           O  
ATOM   2571  N   ARG B 256      12.820  14.438   1.305  1.00  0.00           N  
ATOM   2572  CA  ARG B 256      13.961  13.586   1.613  1.00  0.00           C  
ATOM   2573  C   ARG B 256      13.820  12.219   0.959  1.00 60.00           C  
ATOM   2574  O   ARG B 256      14.797  11.469   0.835  1.00 60.00           O  
ATOM   2575  CB  ARG B 256      14.125  13.430   3.127  1.00  0.00           C  
ATOM   2576  CG  ARG B 256      12.945  12.742   3.805  1.00  0.00           C  
ATOM   2577  CD  ARG B 256      13.094  12.750   5.320  1.00  0.00           C  
ATOM   2578  NE  ARG B 256      11.961  12.086   5.969  1.00 44.00           N  
ATOM   2579  CZ  ARG B 256      10.828  12.680   6.305  1.00  0.00           C  
ATOM   2580  NH1 ARG B 256      10.641  13.969   6.062  1.00  0.00           N  
ATOM   2581  NH2 ARG B 256       9.867  11.977   6.891  1.00 60.00           N  
ATOM   2582  N   ALA B 257      12.586  11.875   0.515  1.00  0.00           N  
ATOM   2583  CA  ALA B 257      12.383  10.547  -0.056  1.00 60.00           C  
ATOM   2584  C   ALA B 257      11.695  10.633  -1.415  1.00 60.00           C  
ATOM   2585  O   ALA B 257      11.844   9.742  -2.250  1.00 45.00           O  
ATOM   2586  CB  ALA B 257      11.570   9.680   0.897  1.00  0.00           C  
ATOM   2587  N   VAL B 258      10.922  11.695  -1.607  1.00  0.00           N  
ATOM   2588  CA  VAL B 258      10.078  11.742  -2.797  1.00  0.00           C  
ATOM   2589  C   VAL B 258      10.625  12.773  -3.781  1.00 40.00           C  
ATOM   2590  O   VAL B 258      10.867  13.922  -3.408  1.00 18.00           O  
ATOM   2591  CB  VAL B 258       8.609  12.062  -2.439  1.00  0.00           C  
ATOM   2592  CG1 VAL B 258       7.797  12.344  -3.701  1.00  0.00           C  
ATOM   2593  CG2 VAL B 258       7.988  10.922  -1.643  1.00  0.00           C  
ATOM   2594  N   LYS B 259      10.766  12.344  -5.016  1.00  1.00           N  
ATOM   2595  CA  LYS B 259      11.133  13.203  -6.137  1.00  9.00           C  
ATOM   2596  C   LYS B 259       9.914  13.547  -6.988  1.00  0.00           C  
ATOM   2597  O   LYS B 259       8.891  12.867  -6.922  1.00  0.00           O  
ATOM   2598  CB  LYS B 259      12.211  12.539  -6.996  1.00  5.00           C  
ATOM   2599  CG  LYS B 259      13.484  12.203  -6.242  1.00 17.00           C  
ATOM   2600  CD  LYS B 259      14.453  11.398  -7.105  1.00  4.00           C  
ATOM   2601  CE  LYS B 259      15.656  10.922  -6.305  1.00 12.00           C  
ATOM   2602  NZ  LYS B 259      16.500   9.984  -7.090  1.00  4.00           N  
ATOM   2603  N   TYR B 260      10.148  14.602  -7.781  1.00  7.00           N  
ATOM   2604  CA  TYR B 260       9.055  15.000  -8.656  1.00 10.00           C  
ATOM   2605  C   TYR B 260       8.688  13.867  -9.617  1.00  0.00           C  
ATOM   2606  O   TYR B 260       7.508  13.547  -9.773  1.00  0.00           O  
ATOM   2607  CB  TYR B 260       9.430  16.250  -9.453  1.00  3.00           C  
ATOM   2608  CG  TYR B 260       8.352  16.719 -10.398  1.00  2.00           C  
ATOM   2609  CD1 TYR B 260       8.461  16.500 -11.773  1.00  2.00           C  
ATOM   2610  CD2 TYR B 260       7.227  17.375  -9.930  1.00  4.00           C  
ATOM   2611  CE1 TYR B 260       7.473  16.922 -12.648  1.00  2.00           C  
ATOM   2612  CE2 TYR B 260       6.230  17.812 -10.797  1.00  3.00           C  
ATOM   2613  CZ  TYR B 260       6.363  17.578 -12.156  1.00  2.00           C  
ATOM   2614  OH  TYR B 260       5.379  18.000 -13.016  1.00  2.00           O  
ATOM   2615  N   GLU B 261       9.695  13.188 -10.203  1.00  6.00           N  
ATOM   2616  CA  GLU B 261       9.461  12.164 -11.211  1.00  0.00           C  
ATOM   2617  C   GLU B 261       9.211  10.805 -10.578  1.00  0.00           C  
ATOM   2618  O   GLU B 261       8.812   9.852 -11.258  1.00 26.00           O  
ATOM   2619  CB  GLU B 261      10.633  12.086 -12.188  1.00  6.00           C  
ATOM   2620  CG  GLU B 261      10.875  13.375 -12.969  1.00  2.00           C  
ATOM   2621  CD  GLU B 261       9.734  13.719 -13.914  1.00  2.00           C  
ATOM   2622  OE1 GLU B 261       9.617  14.906 -14.312  1.00  2.00           O  
ATOM   2623  OE2 GLU B 261       8.961  12.805 -14.266  1.00  6.00           O  
ATOM   2624  N   GLY B 262       9.477  10.672  -9.250  1.00  0.00           N  
ATOM   2625  CA  GLY B 262       9.406   9.375  -8.594  1.00  1.00           C  
ATOM   2626  C   GLY B 262      10.500   8.422  -9.039  1.00  0.00           C  
ATOM   2627  O   GLY B 262      11.586   8.859  -9.438  1.00 12.00           O  
ATOM   2628  N   ASN B 263      10.312   7.164  -8.844  1.00  0.00           N  
ATOM   2629  CA  ASN B 263      11.234   6.109  -9.258  1.00 24.00           C  
ATOM   2630  C   ASN B 263      10.961   5.656 -10.688  1.00  0.00           C  
ATOM   2631  O   ASN B 263      10.156   4.750 -10.914  1.00  0.00           O  
ATOM   2632  CB  ASN B 263      11.148   4.918  -8.297  1.00  0.00           C  
ATOM   2633  CG  ASN B 263      12.227   3.883  -8.562  1.00 36.00           C  
ATOM   2634  OD1 ASN B 263      12.648   3.689  -9.711  1.00 27.00           O  
ATOM   2635  ND2 ASN B 263      12.672   3.209  -7.512  1.00  0.00           N  
ATOM   2636  N   VAL B 264      11.727   6.258 -11.625  1.00 12.00           N  
ATOM   2637  CA  VAL B 264      11.477   6.070 -13.055  1.00  0.00           C  
ATOM   2638  C   VAL B 264      11.734   4.613 -13.430  1.00  0.00           C  
ATOM   2639  O   VAL B 264      11.031   4.055 -14.281  1.00  0.00           O  
ATOM   2640  CB  VAL B 264      12.359   7.004 -13.906  1.00  4.00           C  
ATOM   2641  CG1 VAL B 264      12.211   6.676 -15.391  1.00  4.00           C  
ATOM   2642  CG2 VAL B 264      12.000   8.469 -13.648  1.00  5.00           C  
ATOM   2643  N   VAL B 265      12.695   3.971 -12.828  1.00 11.00           N  
ATOM   2644  CA  VAL B 265      12.992   2.568 -13.094  1.00 11.00           C  
ATOM   2645  C   VAL B 265      11.797   1.704 -12.695  1.00  0.00           C  
ATOM   2646  O   VAL B 265      11.336   0.869 -13.484  1.00 19.00           O  
ATOM   2647  CB  VAL B 265      14.258   2.102 -12.344  1.00  0.00           C  
ATOM   2648  CG1 VAL B 265      14.469   0.598 -12.523  1.00  7.00           C  
ATOM   2649  CG2 VAL B 265      15.484   2.873 -12.836  1.00  6.00           C  
ATOM   2650  N   ALA B 266      11.312   1.954 -11.516  1.00  0.00           N  
ATOM   2651  CA  ALA B 266      10.148   1.213 -11.039  1.00  0.00           C  
ATOM   2652  C   ALA B 266       8.945   1.429 -11.961  1.00  0.00           C  
ATOM   2653  O   ALA B 266       8.250   0.476 -12.312  1.00  0.00           O  
ATOM   2654  CB  ALA B 266       9.797   1.626  -9.617  1.00  0.00           C  
ATOM   2655  N   GLN B 267       8.727   2.658 -12.383  1.00  0.00           N  
ATOM   2656  CA  GLN B 267       7.609   2.975 -13.266  1.00 20.00           C  
ATOM   2657  C   GLN B 267       7.730   2.230 -14.594  1.00  8.00           C  
ATOM   2658  O   GLN B 267       6.750   1.676 -15.094  1.00 12.00           O  
ATOM   2659  CB  GLN B 267       7.531   4.480 -13.516  1.00  7.00           C  
ATOM   2660  CG  GLN B 267       7.117   5.285 -12.289  1.00 19.00           C  
ATOM   2661  CD  GLN B 267       7.152   6.785 -12.531  1.00  9.00           C  
ATOM   2662  OE1 GLN B 267       6.746   7.266 -13.594  1.00  7.00           O  
ATOM   2663  NE2 GLN B 267       7.641   7.531 -11.547  1.00 20.00           N  
ATOM   2664  N   LYS B 268       8.891   2.213 -15.156  1.00  0.00           N  
ATOM   2665  CA  LYS B 268       9.117   1.500 -16.406  1.00  5.00           C  
ATOM   2666  C   LYS B 268       8.859   0.005 -16.250  1.00 12.00           C  
ATOM   2667  O   LYS B 268       8.305  -0.635 -17.141  1.00  7.00           O  
ATOM   2668  CB  LYS B 268      10.547   1.733 -16.906  1.00  6.00           C  
ATOM   2669  CG  LYS B 268      10.781   3.125 -17.469  1.00  4.00           C  
ATOM   2670  CD  LYS B 268      12.227   3.305 -17.922  1.00  3.00           C  
ATOM   2671  CE  LYS B 268      12.469   4.703 -18.469  1.00  2.00           C  
ATOM   2672  NZ  LYS B 268      13.906   4.914 -18.828  1.00  2.00           N  
ATOM   2673  N   MET B 269       9.273  -0.521 -15.094  1.00  0.00           N  
ATOM   2674  CA  MET B 269       9.047  -1.938 -14.828  1.00  0.00           C  
ATOM   2675  C   MET B 269       7.551  -2.236 -14.727  1.00  0.00           C  
ATOM   2676  O   MET B 269       7.070  -3.225 -15.289  1.00  0.00           O  
ATOM   2677  CB  MET B 269       9.750  -2.365 -13.547  1.00  1.00           C  
ATOM   2678  CG  MET B 269      11.266  -2.477 -13.688  1.00 53.00           C  
ATOM   2679  SD  MET B 269      11.766  -3.775 -14.883  1.00 60.00           S  
ATOM   2680  CE  MET B 269      13.211  -2.980 -15.625  1.00  6.00           C  
ATOM   2681  N   ILE B 270       6.848  -1.394 -14.039  1.00  0.00           N  
ATOM   2682  CA  ILE B 270       5.402  -1.563 -13.922  1.00  0.00           C  
ATOM   2683  C   ILE B 270       4.762  -1.494 -15.305  1.00  0.00           C  
ATOM   2684  O   ILE B 270       3.961  -2.357 -15.672  1.00  0.00           O  
ATOM   2685  CB  ILE B 270       4.781  -0.500 -12.992  1.00 21.00           C  
ATOM   2686  CG1 ILE B 270       5.238  -0.727 -11.539  1.00  0.00           C  
ATOM   2687  CD1 ILE B 270       4.883   0.412 -10.594  1.00 44.00           C  
ATOM   2688  CG2 ILE B 270       3.254  -0.519 -13.094  1.00 30.00           C  
ATOM   2689  N   ASP B 271       5.188  -0.526 -16.141  1.00  0.00           N  
ATOM   2690  CA  ASP B 271       4.641  -0.343 -17.469  1.00 33.00           C  
ATOM   2691  C   ASP B 271       4.953  -1.545 -18.359  1.00  4.00           C  
ATOM   2692  O   ASP B 271       4.160  -1.901 -19.234  1.00  5.00           O  
ATOM   2693  CB  ASP B 271       5.191   0.937 -18.109  1.00  3.00           C  
ATOM   2694  CG  ASP B 271       4.531   2.195 -17.578  1.00  3.00           C  
ATOM   2695  OD1 ASP B 271       3.490   2.094 -16.891  1.00  7.00           O  
ATOM   2696  OD2 ASP B 271       5.055   3.297 -17.844  1.00  3.00           O  
ATOM   2697  N   LYS B 272       6.031  -2.113 -18.141  1.00  0.00           N  
ATOM   2698  CA  LYS B 272       6.441  -3.270 -18.922  1.00  5.00           C  
ATOM   2699  C   LYS B 272       5.500  -4.449 -18.703  1.00  0.00           C  
ATOM   2700  O   LYS B 272       5.109  -5.129 -19.656  1.00  8.00           O  
ATOM   2701  CB  LYS B 272       7.875  -3.672 -18.594  1.00  5.00           C  
ATOM   2702  CG  LYS B 272       8.367  -4.906 -19.328  1.00  4.00           C  
ATOM   2703  CD  LYS B 272       9.805  -5.242 -18.969  1.00  4.00           C  
ATOM   2704  CE  LYS B 272      10.273  -6.523 -19.656  1.00  2.00           C  
ATOM   2705  NZ  LYS B 272      11.664  -6.883 -19.250  1.00  5.00           N  
ATOM   2706  N   PHE B 273       5.062  -4.680 -17.531  1.00  0.00           N  
ATOM   2707  CA  PHE B 273       4.406  -5.938 -17.188  1.00  0.00           C  
ATOM   2708  C   PHE B 273       2.902  -5.742 -17.047  1.00  0.00           C  
ATOM   2709  O   PHE B 273       2.129  -6.684 -17.234  1.00  0.00           O  
ATOM   2710  CB  PHE B 273       4.988  -6.523 -15.898  1.00  0.00           C  
ATOM   2711  CG  PHE B 273       6.324  -7.191 -16.078  1.00  0.00           C  
ATOM   2712  CD1 PHE B 273       6.410  -8.477 -16.594  1.00  0.00           C  
ATOM   2713  CD2 PHE B 273       7.496  -6.527 -15.742  1.00  0.00           C  
ATOM   2714  CE1 PHE B 273       7.645  -9.102 -16.766  1.00  0.00           C  
ATOM   2715  CE2 PHE B 273       8.734  -7.141 -15.906  1.00  0.00           C  
ATOM   2716  CZ  PHE B 273       8.805  -8.430 -16.422  1.00  0.00           C  
ATOM   2717  N   PHE B 274       2.463  -4.535 -16.719  1.00  0.00           N  
ATOM   2718  CA  PHE B 274       1.062  -4.355 -16.344  1.00  0.00           C  
ATOM   2719  C   PHE B 274       0.377  -3.375 -17.281  1.00  0.00           C  
ATOM   2720  O   PHE B 274       1.026  -2.494 -17.859  1.00 33.00           O  
ATOM   2721  CB  PHE B 274       0.942  -3.867 -14.898  1.00 60.00           C  
ATOM   2722  CG  PHE B 274       1.442  -4.855 -13.883  1.00  0.00           C  
ATOM   2723  CD1 PHE B 274       0.616  -5.867 -13.406  1.00  0.00           C  
ATOM   2724  CD2 PHE B 274       2.740  -4.770 -13.391  1.00  0.00           C  
ATOM   2725  CE1 PHE B 274       1.076  -6.785 -12.469  1.00  0.00           C  
ATOM   2726  CE2 PHE B 274       3.207  -5.684 -12.453  1.00  0.00           C  
ATOM   2727  CZ  PHE B 274       2.373  -6.688 -11.984  1.00  0.00           C  
ATOM   2728  N   GLU B 275      -0.871  -3.547 -17.453  1.00  0.00           N  
ATOM   2729  CA  GLU B 275      -1.748  -2.590 -18.125  1.00 10.00           C  
ATOM   2730  C   GLU B 275      -2.883  -2.146 -17.203  1.00  0.00           C  
ATOM   2731  O   GLU B 275      -3.279  -2.885 -16.297  1.00  0.00           O  
ATOM   2732  CB  GLU B 275      -2.320  -3.191 -19.406  1.00  4.00           C  
ATOM   2733  CG  GLU B 275      -3.221  -4.395 -19.188  1.00  5.00           C  
ATOM   2734  CD  GLU B 275      -3.684  -5.055 -20.469  1.00  5.00           C  
ATOM   2735  OE1 GLU B 275      -3.934  -6.281 -20.469  1.00  6.00           O  
ATOM   2736  OE2 GLU B 275      -3.797  -4.336 -21.484  1.00  3.00           O  
ATOM   2737  N   VAL B 276      -3.361  -0.951 -17.406  1.00  5.00           N  
ATOM   2738  CA  VAL B 276      -4.398  -0.351 -16.578  1.00  0.00           C  
ATOM   2739  C   VAL B 276      -5.773  -0.843 -17.031  1.00  0.00           C  
ATOM   2740  O   VAL B 276      -6.086  -0.817 -18.219  1.00  4.00           O  
ATOM   2741  CB  VAL B 276      -4.344   1.192 -16.625  1.00  3.00           C  
ATOM   2742  CG1 VAL B 276      -5.496   1.799 -15.820  1.00  5.00           C  
ATOM   2743  CG2 VAL B 276      -3.000   1.693 -16.094  1.00  5.00           C  
ATOM   2744  N   VAL B 277      -6.605  -1.237 -16.047  1.00  0.00           N  
ATOM   2745  CA  VAL B 277      -7.953  -1.726 -16.328  1.00  5.00           C  
ATOM   2746  C   VAL B 277      -8.922  -1.191 -15.273  1.00  0.00           C  
ATOM   2747  O   VAL B 277      -8.500  -0.592 -14.281  1.00  0.00           O  
ATOM   2748  CB  VAL B 277      -8.000  -3.270 -16.359  1.00  3.00           C  
ATOM   2749  CG1 VAL B 277      -7.125  -3.812 -17.484  1.00  3.00           C  
ATOM   2750  CG2 VAL B 277      -7.570  -3.846 -15.008  1.00 27.00           C  
ATOM   2751  N   ASP B 278     -10.211  -1.342 -15.547  1.00  4.00           N  
ATOM   2752  CA  ASP B 278     -11.195  -1.124 -14.492  1.00  0.00           C  
ATOM   2753  C   ASP B 278     -11.109  -2.209 -13.422  1.00  5.00           C  
ATOM   2754  O   ASP B 278     -10.828  -3.369 -13.734  1.00  5.00           O  
ATOM   2755  CB  ASP B 278     -12.609  -1.082 -15.086  1.00  3.00           C  
ATOM   2756  CG  ASP B 278     -12.812   0.075 -16.047  1.00  3.00           C  
ATOM   2757  OD1 ASP B 278     -11.898   0.906 -16.203  1.00  5.00           O  
ATOM   2758  OD2 ASP B 278     -13.914   0.158 -16.641  1.00  2.00           O  
ATOM   2759  N   ALA B 279     -11.312  -1.807 -12.195  1.00  0.00           N  
ATOM   2760  CA  ALA B 279     -11.133  -2.799 -11.141  1.00 10.00           C  
ATOM   2761  C   ALA B 279     -12.164  -2.611 -10.031  1.00  0.00           C  
ATOM   2762  O   ALA B 279     -12.508  -1.480  -9.680  1.00  0.00           O  
ATOM   2763  CB  ALA B 279      -9.719  -2.715 -10.570  1.00 31.00           C  
ATOM   2764  N   LYS B 280     -12.609  -3.719  -9.516  1.00  8.00           N  
ATOM   2765  CA  LYS B 280     -13.492  -3.709  -8.352  1.00  0.00           C  
ATOM   2766  C   LYS B 280     -12.711  -3.447  -7.070  1.00  0.00           C  
ATOM   2767  O   LYS B 280     -11.641  -4.027  -6.859  1.00  0.00           O  
ATOM   2768  CB  LYS B 280     -14.250  -5.031  -8.242  1.00  7.00           C  
ATOM   2769  CG  LYS B 280     -15.281  -5.062  -7.125  1.00  6.00           C  
ATOM   2770  CD  LYS B 280     -16.078  -6.359  -7.137  1.00  4.00           C  
ATOM   2771  CE  LYS B 280     -17.094  -6.402  -6.000  1.00  5.00           C  
ATOM   2772  NZ  LYS B 280     -17.875  -7.672  -6.012  1.00  4.00           N  
ATOM   2773  N   TRP B 281     -13.172  -2.547  -6.273  1.00  0.00           N  
ATOM   2774  CA  TRP B 281     -12.711  -2.281  -4.914  1.00  0.00           C  
ATOM   2775  C   TRP B 281     -13.734  -2.766  -3.893  1.00  0.00           C  
ATOM   2776  O   TRP B 281     -14.898  -2.352  -3.924  1.00 35.00           O  
ATOM   2777  CB  TRP B 281     -12.445  -0.787  -4.719  1.00  0.00           C  
ATOM   2778  CG  TRP B 281     -11.305  -0.259  -5.539  1.00  0.00           C  
ATOM   2779  CD1 TRP B 281     -11.133  -0.393  -6.891  1.00  0.00           C  
ATOM   2780  CD2 TRP B 281     -10.180   0.484  -5.062  1.00  0.00           C  
ATOM   2781  CE2 TRP B 281      -9.367   0.768  -6.180  1.00  0.00           C  
ATOM   2782  NE1 TRP B 281      -9.969   0.223  -7.281  1.00  0.00           N  
ATOM   2783  CE3 TRP B 281      -9.781   0.938  -3.799  1.00  0.00           C  
ATOM   2784  CZ3 TRP B 281      -8.594   1.653  -3.691  1.00  0.00           C  
ATOM   2785  CH2 TRP B 281      -7.805   1.920  -4.824  1.00  1.00           C  
ATOM   2786  CZ2 TRP B 281      -8.172   1.487  -6.070  1.00  0.00           C  
ATOM   2787  N   ARG B 282     -13.305  -3.586  -3.055  1.00  0.00           N  
ATOM   2788  CA  ARG B 282     -14.219  -4.199  -2.092  1.00  0.00           C  
ATOM   2789  C   ARG B 282     -15.016  -3.141  -1.343  1.00  0.00           C  
ATOM   2790  O   ARG B 282     -14.445  -2.189  -0.802  1.00  0.00           O  
ATOM   2791  CB  ARG B 282     -13.445  -5.070  -1.101  1.00  0.00           C  
ATOM   2792  CG  ARG B 282     -14.328  -5.852  -0.144  1.00  1.00           C  
ATOM   2793  CD  ARG B 282     -13.523  -6.828   0.702  1.00  0.00           C  
ATOM   2794  NE  ARG B 282     -14.383  -7.648   1.546  1.00  0.00           N  
ATOM   2795  CZ  ARG B 282     -13.961  -8.641   2.328  1.00  0.00           C  
ATOM   2796  NH1 ARG B 282     -12.672  -8.945   2.391  1.00  1.00           N  
ATOM   2797  NH2 ARG B 282     -14.836  -9.320   3.055  1.00  3.00           N  
ATOM   2798  N   ALA B 283     -16.297  -3.264  -1.323  1.00  0.00           N  
ATOM   2799  CA  ALA B 283     -17.250  -2.434  -0.585  1.00  5.00           C  
ATOM   2800  C   ALA B 283     -17.359  -1.044  -1.208  1.00  5.00           C  
ATOM   2801  O   ALA B 283     -18.156  -0.218  -0.757  1.00  5.00           O  
ATOM   2802  CB  ALA B 283     -16.828  -2.324   0.880  1.00  4.00           C  
ATOM   2803  N   LEU B 284     -16.609  -0.777  -2.314  1.00  0.00           N  
ATOM   2804  CA  LEU B 284     -16.609   0.570  -2.875  1.00 19.00           C  
ATOM   2805  C   LEU B 284     -17.125   0.560  -4.312  1.00  5.00           C  
ATOM   2806  O   LEU B 284     -17.500   1.604  -4.852  1.00 11.00           O  
ATOM   2807  CB  LEU B 284     -15.211   1.175  -2.818  1.00 57.00           C  
ATOM   2808  CG  LEU B 284     -14.570   1.289  -1.433  1.00  0.00           C  
ATOM   2809  CD1 LEU B 284     -13.203   1.953  -1.529  1.00  0.00           C  
ATOM   2810  CD2 LEU B 284     -15.484   2.066  -0.489  1.00  2.00           C  
ATOM   2811  N   GLY B 285     -17.125  -0.643  -4.969  1.00  7.00           N  
ATOM   2812  CA  GLY B 285     -17.578  -0.753  -6.344  1.00  4.00           C  
ATOM   2813  C   GLY B 285     -16.453  -0.838  -7.352  1.00  0.00           C  
ATOM   2814  O   GLY B 285     -15.312  -1.135  -6.988  1.00  0.00           O  
ATOM   2815  N   VAL B 286     -16.875  -0.635  -8.617  1.00  3.00           N  
ATOM   2816  CA  VAL B 286     -15.891  -0.702  -9.695  1.00  0.00           C  
ATOM   2817  C   VAL B 286     -15.367   0.699 -10.008  1.00  0.00           C  
ATOM   2818  O   VAL B 286     -16.156   1.606 -10.305  1.00  5.00           O  
ATOM   2819  CB  VAL B 286     -16.500  -1.342 -10.969  1.00  2.00           C  
ATOM   2820  CG1 VAL B 286     -15.484  -1.310 -12.117  1.00  3.00           C  
ATOM   2821  CG2 VAL B 286     -16.938  -2.775 -10.688  1.00  2.00           C  
ATOM   2822  N   PHE B 287     -14.070   0.846  -9.859  1.00  0.00           N  
ATOM   2823  CA  PHE B 287     -13.406   2.104 -10.188  1.00  0.00           C  
ATOM   2824  C   PHE B 287     -12.742   2.027 -11.555  1.00  0.00           C  
ATOM   2825  O   PHE B 287     -11.953   1.120 -11.820  1.00  0.00           O  
ATOM   2826  CB  PHE B 287     -12.359   2.453  -9.117  1.00  0.00           C  
ATOM   2827  CG  PHE B 287     -12.961   2.895  -7.809  1.00  0.00           C  
ATOM   2828  CD1 PHE B 287     -14.328   2.795  -7.582  1.00 13.00           C  
ATOM   2829  CD2 PHE B 287     -12.148   3.408  -6.805  1.00  0.00           C  
ATOM   2830  CE1 PHE B 287     -14.883   3.203  -6.371  1.00 12.00           C  
ATOM   2831  CE2 PHE B 287     -12.695   3.818  -5.590  1.00  0.00           C  
ATOM   2832  CZ  PHE B 287     -14.062   3.717  -5.379  1.00 14.00           C  
ATOM   2833  N   PRO B 288     -13.055   2.947 -12.430  1.00  0.00           N  
ATOM   2834  CA  PRO B 288     -12.430   2.941 -13.758  1.00  8.00           C  
ATOM   2835  C   PRO B 288     -10.930   3.209 -13.711  1.00 14.00           C  
ATOM   2836  O   PRO B 288     -10.477   4.043 -12.922  1.00 32.00           O  
ATOM   2837  CB  PRO B 288     -13.164   4.066 -14.492  1.00  5.00           C  
ATOM   2838  CG  PRO B 288     -14.414   4.289 -13.711  1.00  3.00           C  
ATOM   2839  CD  PRO B 288     -14.141   3.936 -12.273  1.00  8.00           C  
ATOM   2840  N   LYS B 289     -10.203   2.471 -14.531  1.00  0.00           N  
ATOM   2841  CA  LYS B 289      -8.773   2.682 -14.750  1.00  0.00           C  
ATOM   2842  C   LYS B 289      -8.023   2.750 -13.422  1.00  0.00           C  
ATOM   2843  O   LYS B 289      -7.195   3.643 -13.219  1.00  9.00           O  
ATOM   2844  CB  LYS B 289      -8.531   3.961 -15.555  1.00 10.00           C  
ATOM   2845  CG  LYS B 289      -9.125   3.932 -16.953  1.00  6.00           C  
ATOM   2846  CD  LYS B 289      -8.742   5.172 -17.750  1.00  3.00           C  
ATOM   2847  CE  LYS B 289      -9.266   5.105 -19.172  1.00  2.00           C  
ATOM   2848  NZ  LYS B 289      -8.844   6.293 -19.984  1.00  1.00           N  
ATOM   2849  N   SER B 290      -8.383   1.811 -12.508  1.00  0.00           N  
ATOM   2850  CA  SER B 290      -7.793   1.878 -11.172  1.00  0.00           C  
ATOM   2851  C   SER B 290      -7.109   0.567 -10.805  1.00  0.00           C  
ATOM   2852  O   SER B 290      -6.629   0.404  -9.680  1.00  0.00           O  
ATOM   2853  CB  SER B 290      -8.859   2.215 -10.125  1.00  0.00           C  
ATOM   2854  OG  SER B 290      -9.805   1.165 -10.016  1.00  0.00           O  
ATOM   2855  N   GLY B 291      -7.137  -0.359 -11.695  1.00  0.00           N  
ATOM   2856  CA  GLY B 291      -6.480  -1.634 -11.461  1.00 60.00           C  
ATOM   2857  C   GLY B 291      -5.344  -1.907 -12.430  1.00  0.00           C  
ATOM   2858  O   GLY B 291      -5.191  -1.201 -13.430  1.00  0.00           O  
ATOM   2859  N   LEU B 292      -4.520  -2.871 -12.086  1.00  7.00           N  
ATOM   2860  CA  LEU B 292      -3.426  -3.350 -12.922  1.00  0.00           C  
ATOM   2861  C   LEU B 292      -3.535  -4.852 -13.156  1.00  0.00           C  
ATOM   2862  O   LEU B 292      -3.744  -5.617 -12.211  1.00  7.00           O  
ATOM   2863  CB  LEU B 292      -2.074  -3.018 -12.281  1.00  0.00           C  
ATOM   2864  CG  LEU B 292      -1.699  -1.537 -12.219  1.00  0.00           C  
ATOM   2865  CD1 LEU B 292      -0.498  -1.333 -11.305  1.00 29.00           C  
ATOM   2866  CD2 LEU B 292      -1.408  -0.998 -13.617  1.00 21.00           C  
ATOM   2867  N   GLU B 293      -3.449  -5.238 -14.344  1.00  0.00           N  
ATOM   2868  CA  GLU B 293      -3.365  -6.641 -14.742  1.00  0.00           C  
ATOM   2869  C   GLU B 293      -2.160  -6.887 -15.641  1.00  0.00           C  
ATOM   2870  O   GLU B 293      -1.668  -5.965 -16.297  1.00  0.00           O  
ATOM   2871  CB  GLU B 293      -4.652  -7.074 -15.453  1.00 20.00           C  
ATOM   2872  CG  GLU B 293      -5.863  -7.156 -14.531  1.00 48.00           C  
ATOM   2873  CD  GLU B 293      -7.090  -7.734 -15.211  1.00  5.00           C  
ATOM   2874  OE1 GLU B 293      -8.141  -7.895 -14.547  1.00  6.00           O  
ATOM   2875  OE2 GLU B 293      -7.008  -8.039 -16.422  1.00  4.00           O  
ATOM   2876  N   LEU B 294      -1.713  -8.117 -15.617  1.00 53.00           N  
ATOM   2877  CA  LEU B 294      -0.583  -8.422 -16.484  1.00  0.00           C  
ATOM   2878  C   LEU B 294      -0.969  -8.273 -17.953  1.00  0.00           C  
ATOM   2879  O   LEU B 294      -2.068  -8.664 -18.359  1.00 15.00           O  
ATOM   2880  CB  LEU B 294      -0.080  -9.844 -16.219  1.00 39.00           C  
ATOM   2881  CG  LEU B 294       0.692 -10.062 -14.914  1.00  0.00           C  
ATOM   2882  CD1 LEU B 294       1.116 -11.523 -14.789  1.00  0.00           C  
ATOM   2883  CD2 LEU B 294       1.905  -9.141 -14.859  1.00  1.00           C  
ATOM   2884  N   ARG B 295      -0.061  -7.699 -18.688  1.00  0.00           N  
ATOM   2885  CA  ARG B 295      -0.238  -7.629 -20.125  1.00  0.00           C  
ATOM   2886  C   ARG B 295      -0.312  -9.023 -20.734  1.00  0.00           C  
ATOM   2887  O   ARG B 295       0.182  -9.992 -20.156  1.00 33.00           O  
ATOM   2888  CB  ARG B 295       0.900  -6.832 -20.781  1.00  9.00           C  
ATOM   2889  CG  ARG B 295       0.952  -5.375 -20.344  1.00  8.00           C  
ATOM   2890  CD  ARG B 295       2.150  -4.652 -20.953  1.00  5.00           C  
ATOM   2891  NE  ARG B 295       2.229  -3.268 -20.500  1.00  7.00           N  
ATOM   2892  CZ  ARG B 295       1.620  -2.242 -21.078  1.00  3.00           C  
ATOM   2893  NH1 ARG B 295       0.872  -2.426 -22.156  1.00  2.00           N  
ATOM   2894  NH2 ARG B 295       1.761  -1.021 -20.578  1.00  3.00           N  
ATOM   2895  N   LYS B 296      -0.899  -9.016 -21.953  1.00  9.00           N  
ATOM   2896  CA  LYS B 296      -1.107 -10.289 -22.625  1.00 12.00           C  
ATOM   2897  C   LYS B 296       0.219 -11.000 -22.891  1.00  4.00           C  
ATOM   2898  O   LYS B 296       0.301 -12.227 -22.828  1.00  5.00           O  
ATOM   2899  CB  LYS B 296      -1.858 -10.078 -23.953  1.00  3.00           C  
ATOM   2900  CG  LYS B 296      -3.338  -9.766 -23.766  1.00  5.00           C  
ATOM   2901  CD  LYS B 296      -4.043  -9.625 -25.109  1.00  2.00           C  
ATOM   2902  CE  LYS B 296      -5.508  -9.250 -24.938  1.00  2.00           C  
ATOM   2903  NZ  LYS B 296      -6.188  -9.062 -26.266  1.00  1.00           N  
ATOM   2904  N   GLU B 297       1.212 -10.227 -23.156  1.00  5.00           N  
ATOM   2905  CA  GLU B 297       2.531 -10.766 -23.469  1.00  3.00           C  
ATOM   2906  C   GLU B 297       3.131 -11.484 -22.266  1.00  0.00           C  
ATOM   2907  O   GLU B 297       4.031 -12.312 -22.422  1.00  5.00           O  
ATOM   2908  CB  GLU B 297       3.471  -9.648 -23.938  1.00  2.00           C  
ATOM   2909  CG  GLU B 297       3.670  -8.539 -22.906  1.00  6.00           C  
ATOM   2910  CD  GLU B 297       4.461  -7.359 -23.438  1.00  3.00           C  
ATOM   2911  OE1 GLU B 297       4.996  -6.570 -22.625  1.00  4.00           O  
ATOM   2912  OE2 GLU B 297       4.547  -7.223 -24.688  1.00  2.00           O  
ATOM   2913  N   TRP B 298       2.609 -11.250 -21.094  1.00  0.00           N  
ATOM   2914  CA  TRP B 298       3.172 -11.844 -19.875  1.00 19.00           C  
ATOM   2915  C   TRP B 298       2.156 -12.742 -19.188  1.00  0.00           C  
ATOM   2916  O   TRP B 298       2.211 -12.938 -17.969  1.00  0.00           O  
ATOM   2917  CB  TRP B 298       3.637 -10.742 -18.906  1.00  1.00           C  
ATOM   2918  CG  TRP B 298       4.641  -9.797 -19.500  1.00  0.00           C  
ATOM   2919  CD1 TRP B 298       4.426  -8.508 -19.891  1.00  0.00           C  
ATOM   2920  CD2 TRP B 298       6.020 -10.078 -19.766  1.00  0.00           C  
ATOM   2921  CE2 TRP B 298       6.582  -8.906 -20.328  1.00  6.00           C  
ATOM   2922  NE1 TRP B 298       5.590  -7.965 -20.391  1.00  0.00           N  
ATOM   2923  CE3 TRP B 298       6.832 -11.203 -19.594  1.00  9.00           C  
ATOM   2924  CZ3 TRP B 298       8.164 -11.133 -19.984  1.00  4.00           C  
ATOM   2925  CH2 TRP B 298       8.695  -9.953 -20.531  1.00  3.00           C  
ATOM   2926  CZ2 TRP B 298       7.922  -8.836 -20.703  1.00  3.00           C  
ATOM   2927  N   LYS B 299       1.195 -13.273 -19.938  1.00 17.00           N  
ATOM   2928  CA  LYS B 299       0.088 -14.062 -19.391  1.00 32.00           C  
ATOM   2929  C   LYS B 299       0.593 -15.328 -18.719  1.00  0.00           C  
ATOM   2930  O   LYS B 299      -0.081 -15.883 -17.844  1.00  0.00           O  
ATOM   2931  CB  LYS B 299      -0.901 -14.414 -20.516  1.00 11.00           C  
ATOM   2932  CG  LYS B 299      -0.324 -15.328 -21.578  1.00  9.00           C  
ATOM   2933  CD  LYS B 299      -1.359 -15.656 -22.656  1.00  4.00           C  
ATOM   2934  CE  LYS B 299      -0.790 -16.578 -23.719  1.00  3.00           C  
ATOM   2935  NZ  LYS B 299      -1.818 -16.969 -24.734  1.00  1.00           N  
ATOM   2936  N   ASP B 300       1.777 -15.828 -19.047  1.00 16.00           N  
ATOM   2937  CA  ASP B 300       2.318 -17.062 -18.500  1.00 29.00           C  
ATOM   2938  C   ASP B 300       2.715 -16.906 -17.047  1.00 50.00           C  
ATOM   2939  O   ASP B 300       2.934 -17.891 -16.328  1.00  0.00           O  
ATOM   2940  CB  ASP B 300       3.523 -17.531 -19.328  1.00 11.00           C  
ATOM   2941  CG  ASP B 300       3.139 -18.062 -20.703  1.00  4.00           C  
ATOM   2942  OD1 ASP B 300       1.953 -18.391 -20.906  1.00  5.00           O  
ATOM   2943  OD2 ASP B 300       4.027 -18.141 -21.578  1.00  2.00           O  
ATOM   2944  N   PHE B 301       2.783 -15.656 -16.547  1.00  0.00           N  
ATOM   2945  CA  PHE B 301       3.066 -15.406 -15.141  1.00  0.00           C  
ATOM   2946  C   PHE B 301       1.772 -15.273 -14.344  1.00  0.00           C  
ATOM   2947  O   PHE B 301       1.801 -15.180 -13.117  1.00  0.00           O  
ATOM   2948  CB  PHE B 301       3.918 -14.141 -14.977  1.00  0.00           C  
ATOM   2949  CG  PHE B 301       5.355 -14.328 -15.375  1.00  0.00           C  
ATOM   2950  CD1 PHE B 301       6.199 -15.148 -14.633  1.00 56.00           C  
ATOM   2951  CD2 PHE B 301       5.867 -13.672 -16.484  1.00 16.00           C  
ATOM   2952  CE1 PHE B 301       7.531 -15.320 -15.008  1.00 55.00           C  
ATOM   2953  CE2 PHE B 301       7.195 -13.844 -16.859  1.00 14.00           C  
ATOM   2954  CZ  PHE B 301       8.031 -14.664 -16.125  1.00 26.00           C  
ATOM   2955  N   GLU B 302       0.608 -15.203 -14.984  1.00  0.00           N  
ATOM   2956  CA  GLU B 302      -0.695 -15.047 -14.344  1.00  0.00           C  
ATOM   2957  C   GLU B 302      -1.380 -16.391 -14.156  1.00  0.00           C  
ATOM   2958  O   GLU B 302      -1.810 -17.031 -15.125  1.00  0.00           O  
ATOM   2959  CB  GLU B 302      -1.591 -14.117 -15.172  1.00 28.00           C  
ATOM   2960  CG  GLU B 302      -3.008 -13.992 -14.633  1.00 19.00           C  
ATOM   2961  CD  GLU B 302      -3.066 -13.445 -13.211  1.00  0.00           C  
ATOM   2962  OE1 GLU B 302      -3.465 -14.195 -12.289  1.00  0.00           O  
ATOM   2963  OE2 GLU B 302      -2.711 -12.266 -13.016  1.00 49.00           O  
ATOM   2964  N   ILE B 303      -1.637 -16.766 -12.906  1.00  0.00           N  
ATOM   2965  CA  ILE B 303      -2.148 -18.094 -12.602  1.00  0.00           C  
ATOM   2966  C   ILE B 303      -3.535 -18.266 -13.211  1.00  0.00           C  
ATOM   2967  O   ILE B 303      -3.918 -19.375 -13.602  1.00  0.00           O  
ATOM   2968  CB  ILE B 303      -2.201 -18.344 -11.078  1.00  0.00           C  
ATOM   2969  CG1 ILE B 303      -2.557 -19.812 -10.789  1.00  0.00           C  
ATOM   2970  CD1 ILE B 303      -1.544 -20.812 -11.328  1.00 60.00           C  
ATOM   2971  CG2 ILE B 303      -3.199 -17.391 -10.406  1.00  0.00           C  
ATOM   2972  N   ARG B 304      -4.266 -17.156 -13.391  1.00  0.00           N  
ATOM   2973  CA  ARG B 304      -5.613 -17.219 -13.945  1.00  0.00           C  
ATOM   2974  C   ARG B 304      -5.586 -17.656 -15.406  1.00  8.00           C  
ATOM   2975  O   ARG B 304      -6.609 -18.078 -15.953  1.00  0.00           O  
ATOM   2976  CB  ARG B 304      -6.312 -15.867 -13.820  1.00  8.00           C  
ATOM   2977  CG  ARG B 304      -6.711 -15.508 -12.398  1.00 28.00           C  
ATOM   2978  CD  ARG B 304      -7.238 -14.078 -12.297  1.00  7.00           C  
ATOM   2979  NE  ARG B 304      -6.168 -13.102 -12.469  1.00  8.00           N  
ATOM   2980  CZ  ARG B 304      -6.289 -11.797 -12.219  1.00  7.00           C  
ATOM   2981  NH1 ARG B 304      -7.441 -11.297 -11.789  1.00 11.00           N  
ATOM   2982  NH2 ARG B 304      -5.254 -10.992 -12.406  1.00 29.00           N  
ATOM   2983  N   SER B 305      -4.488 -17.562 -16.078  1.00  9.00           N  
ATOM   2984  CA  SER B 305      -4.352 -18.000 -17.469  1.00  5.00           C  
ATOM   2985  C   SER B 305      -4.367 -19.531 -17.562  1.00 11.00           C  
ATOM   2986  O   SER B 305      -4.648 -20.078 -18.641  1.00  4.00           O  
ATOM   2987  CB  SER B 305      -3.059 -17.453 -18.078  1.00  9.00           C  
ATOM   2988  OG  SER B 305      -3.084 -16.047 -18.109  1.00  8.00           O  
ATOM   2989  N   PHE B 306      -4.145 -20.219 -16.453  1.00  0.00           N  
ATOM   2990  CA  PHE B 306      -3.992 -21.672 -16.469  1.00  3.00           C  
ATOM   2991  C   PHE B 306      -5.230 -22.359 -15.906  1.00  6.00           C  
ATOM   2992  O   PHE B 306      -5.566 -23.469 -16.312  1.00  4.00           O  
ATOM   2993  CB  PHE B 306      -2.752 -22.094 -15.680  1.00 10.00           C  
ATOM   2994  CG  PHE B 306      -1.455 -21.641 -16.297  1.00 37.00           C  
ATOM   2995  CD1 PHE B 306      -0.757 -22.469 -17.172  1.00  4.00           C  
ATOM   2996  CD2 PHE B 306      -0.932 -20.391 -15.992  1.00 60.00           C  
ATOM   2997  CE1 PHE B 306       0.444 -22.047 -17.734  1.00  3.00           C  
ATOM   2998  CE2 PHE B 306       0.268 -19.969 -16.562  1.00 32.00           C  
ATOM   2999  CZ  PHE B 306       0.954 -20.797 -17.422  1.00  7.00           C  
ATOM   3000  N   TYR B 307      -5.871 -21.688 -14.984  1.00  0.00           N  
ATOM   3001  CA  TYR B 307      -7.055 -22.266 -14.344  1.00 10.00           C  
ATOM   3002  C   TYR B 307      -8.242 -21.312 -14.461  1.00  0.00           C  
ATOM   3003  O   TYR B 307      -8.188 -20.172 -14.000  1.00 39.00           O  
ATOM   3004  CB  TYR B 307      -6.770 -22.562 -12.867  1.00  0.00           C  
ATOM   3005  CG  TYR B 307      -5.699 -23.609 -12.656  1.00  0.00           C  
ATOM   3006  CD1 TYR B 307      -6.008 -24.969 -12.680  1.00 10.00           C  
ATOM   3007  CD2 TYR B 307      -4.379 -23.234 -12.438  1.00  0.00           C  
ATOM   3008  CE1 TYR B 307      -5.027 -25.922 -12.484  1.00  7.00           C  
ATOM   3009  CE2 TYR B 307      -3.387 -24.188 -12.242  1.00 34.00           C  
ATOM   3010  CZ  TYR B 307      -3.721 -25.531 -12.266  1.00  8.00           C  
ATOM   3011  OH  TYR B 307      -2.742 -26.484 -12.070  1.00 11.00           O  
ATOM   3012  N   LYS B 308      -9.258 -21.766 -15.109  1.00  7.00           N  
ATOM   3013  CA  LYS B 308     -10.508 -21.016 -15.180  1.00 11.00           C  
ATOM   3014  C   LYS B 308     -11.531 -21.562 -14.180  1.00  5.00           C  
ATOM   3015  O   LYS B 308     -11.898 -22.734 -14.234  1.00  4.00           O  
ATOM   3016  CB  LYS B 308     -11.086 -21.078 -16.594  1.00  3.00           C  
ATOM   3017  CG  LYS B 308     -10.148 -20.547 -17.672  1.00  2.00           C  
ATOM   3018  CD  LYS B 308      -9.883 -19.047 -17.484  1.00  4.00           C  
ATOM   3019  CE  LYS B 308      -8.953 -18.516 -18.578  1.00  2.00           C  
ATOM   3020  NZ  LYS B 308      -8.484 -17.125 -18.266  1.00  3.00           N  
ATOM   3021  N   VAL B 309     -11.867 -20.719 -13.242  1.00 14.00           N  
ATOM   3022  CA  VAL B 309     -12.820 -21.109 -12.211  1.00  7.00           C  
ATOM   3023  C   VAL B 309     -14.031 -20.188 -12.242  1.00  5.00           C  
ATOM   3024  O   VAL B 309     -13.945 -19.047 -12.703  1.00  5.00           O  
ATOM   3025  CB  VAL B 309     -12.164 -21.094 -10.812  1.00 11.00           C  
ATOM   3026  CG1 VAL B 309     -11.070 -22.156 -10.711  1.00 13.00           C  
ATOM   3027  CG2 VAL B 309     -11.602 -19.719 -10.500  1.00 24.00           C  
ATOM   3028  N   GLU B 310     -15.172 -20.719 -11.867  1.00  6.00           N  
ATOM   3029  CA  GLU B 310     -16.391 -19.938 -11.750  1.00  4.00           C  
ATOM   3030  C   GLU B 310     -16.641 -19.531 -10.305  1.00  0.00           C  
ATOM   3031  O   GLU B 310     -16.969 -20.359  -9.453  1.00  4.00           O  
ATOM   3032  CB  GLU B 310     -17.594 -20.734 -12.289  1.00  4.00           C  
ATOM   3033  CG  GLU B 310     -17.594 -20.891 -13.797  1.00  3.00           C  
ATOM   3034  CD  GLU B 310     -18.844 -21.562 -14.328  1.00  2.00           C  
ATOM   3035  OE1 GLU B 310     -18.969 -21.734 -15.562  1.00  1.00           O  
ATOM   3036  OE2 GLU B 310     -19.719 -21.922 -13.500  1.00  2.00           O  
ATOM   3037  N   VAL B 311     -16.516 -18.281 -10.023  1.00  5.00           N  
ATOM   3038  CA  VAL B 311     -16.781 -17.734  -8.695  1.00  0.00           C  
ATOM   3039  C   VAL B 311     -18.297 -17.516  -8.516  1.00  7.00           C  
ATOM   3040  O   VAL B 311     -18.953 -17.000  -9.406  1.00  6.00           O  
ATOM   3041  CB  VAL B 311     -16.031 -16.406  -8.461  1.00  5.00           C  
ATOM   3042  CG1 VAL B 311     -16.344 -15.844  -7.078  1.00 11.00           C  
ATOM   3043  CG2 VAL B 311     -14.523 -16.609  -8.633  1.00  6.00           C  
ATOM   3044  N   PRO B 312     -18.875 -17.984  -7.398  1.00  6.00           N  
ATOM   3045  CA  PRO B 312     -20.297 -17.750  -7.156  1.00  4.00           C  
ATOM   3046  C   PRO B 312     -20.703 -16.281  -7.328  1.00  0.00           C  
ATOM   3047  O   PRO B 312     -19.938 -15.391  -6.957  1.00 16.00           O  
ATOM   3048  CB  PRO B 312     -20.484 -18.203  -5.703  1.00  3.00           C  
ATOM   3049  CG  PRO B 312     -19.406 -19.219  -5.480  1.00  3.00           C  
ATOM   3050  CD  PRO B 312     -18.188 -18.797  -6.246  1.00  6.00           C  
ATOM   3051  N   LYS B 313     -21.859 -16.094  -7.859  1.00  4.00           N  
ATOM   3052  CA  LYS B 313     -22.359 -14.750  -8.102  1.00  8.00           C  
ATOM   3053  C   LYS B 313     -22.922 -14.133  -6.828  1.00  0.00           C  
ATOM   3054  O   LYS B 313     -23.344 -14.852  -5.918  1.00  4.00           O  
ATOM   3055  CB  LYS B 313     -23.438 -14.766  -9.195  1.00  3.00           C  
ATOM   3056  CG  LYS B 313     -22.922 -15.211 -10.555  1.00  4.00           C  
ATOM   3057  CD  LYS B 313     -24.031 -15.195 -11.602  1.00  2.00           C  
ATOM   3058  CE  LYS B 313     -23.531 -15.664 -12.961  1.00  2.00           C  
ATOM   3059  NZ  LYS B 313     -24.625 -15.656 -13.984  1.00  1.00           N  
ATOM   3060  N   ASN B 314     -22.891 -12.930  -6.656  1.00  6.00           N  
ATOM   3061  CA  ASN B 314     -23.531 -12.133  -5.617  1.00  4.00           C  
ATOM   3062  C   ASN B 314     -22.938 -12.406  -4.242  1.00  4.00           C  
ATOM   3063  O   ASN B 314     -23.656 -12.516  -3.254  1.00  3.00           O  
ATOM   3064  CB  ASN B 314     -25.047 -12.398  -5.598  1.00  2.00           C  
ATOM   3065  CG  ASN B 314     -25.719 -12.078  -6.914  1.00  1.00           C  
ATOM   3066  OD1 ASN B 314     -25.375 -11.086  -7.570  1.00  2.00           O  
ATOM   3067  ND2 ASN B 314     -26.672 -12.906  -7.316  1.00  2.00           N  
ATOM   3068  N   LEU B 315     -21.641 -12.742  -4.203  1.00 22.00           N  
ATOM   3069  CA  LEU B 315     -20.969 -12.781  -2.912  1.00  6.00           C  
ATOM   3070  C   LEU B 315     -20.984 -11.406  -2.248  1.00  0.00           C  
ATOM   3071  O   LEU B 315     -20.641 -10.406  -2.877  1.00  7.00           O  
ATOM   3072  CB  LEU B 315     -19.516 -13.258  -3.076  1.00 45.00           C  
ATOM   3073  CG  LEU B 315     -19.328 -14.703  -3.551  1.00  0.00           C  
ATOM   3074  CD1 LEU B 315     -17.875 -14.977  -3.859  1.00  0.00           C  
ATOM   3075  CD2 LEU B 315     -19.859 -15.680  -2.504  1.00  5.00           C  
ATOM   3076  N   PRO B 316     -21.469 -11.398  -1.035  1.00  0.00           N  
ATOM   3077  CA  PRO B 316     -21.438 -10.094  -0.372  1.00  3.00           C  
ATOM   3078  C   PRO B 316     -20.031  -9.586  -0.116  1.00  0.00           C  
ATOM   3079  O   PRO B 316     -19.156 -10.359   0.280  1.00  4.00           O  
ATOM   3080  CB  PRO B 316     -22.172 -10.359   0.947  1.00  3.00           C  
ATOM   3081  CG  PRO B 316     -21.969 -11.812   1.214  1.00  8.00           C  
ATOM   3082  CD  PRO B 316     -21.875 -12.531  -0.101  1.00  3.00           C  
ATOM   3083  N   ASP B 317     -19.812  -8.281  -0.332  1.00  4.00           N  
ATOM   3084  CA  ASP B 317     -18.516  -7.668  -0.060  1.00  0.00           C  
ATOM   3085  C   ASP B 317     -18.219  -7.648   1.438  1.00  0.00           C  
ATOM   3086  O   ASP B 317     -17.078  -7.805   1.851  1.00  0.00           O  
ATOM   3087  CB  ASP B 317     -18.469  -6.246  -0.621  1.00  5.00           C  
ATOM   3088  CG  ASP B 317     -18.266  -6.207  -2.125  1.00  5.00           C  
ATOM   3089  OD1 ASP B 317     -17.688  -7.160  -2.688  1.00  0.00           O  
ATOM   3090  OD2 ASP B 317     -18.703  -5.215  -2.756  1.00  5.00           O  
ATOM   3091  N   LEU B 318     -19.266  -7.395   2.215  1.00  6.00           N  
ATOM   3092  CA  LEU B 318     -19.156  -7.277   3.664  1.00  2.00           C  
ATOM   3093  C   LEU B 318     -20.297  -8.016   4.363  1.00 41.00           C  
ATOM   3094  O   LEU B 318     -21.406  -8.109   3.828  1.00  5.00           O  
ATOM   3095  CB  LEU B 318     -19.156  -5.805   4.082  1.00  6.00           C  
ATOM   3096  CG  LEU B 318     -18.047  -4.930   3.498  1.00  7.00           C  
ATOM   3097  CD1 LEU B 318     -18.281  -3.467   3.854  1.00  7.00           C  
ATOM   3098  CD2 LEU B 318     -16.688  -5.395   3.998  1.00  1.00           C  
ATOM   3099  N   GLU B 319     -19.938  -8.500   5.516  1.00  2.00           N  
ATOM   3100  CA  GLU B 319     -20.984  -9.070   6.363  1.00  8.00           C  
ATOM   3101  C   GLU B 319     -21.984  -8.000   6.801  1.00  6.00           C  
ATOM   3102  O   GLU B 319     -21.672  -6.812   6.809  1.00  7.00           O  
ATOM   3103  CB  GLU B 319     -20.375  -9.750   7.590  1.00  6.00           C  
ATOM   3104  CG  GLU B 319     -19.531 -10.969   7.258  1.00 19.00           C  
ATOM   3105  CD  GLU B 319     -20.328 -12.125   6.688  1.00  5.00           C  
ATOM   3106  OE1 GLU B 319     -19.797 -12.898   5.867  1.00 18.00           O  
ATOM   3107  OE2 GLU B 319     -21.516 -12.250   7.059  1.00  3.00           O  
ATOM   3108  N   LYS B 320     -23.141  -8.531   7.121  1.00  5.00           N  
ATOM   3109  CA  LYS B 320     -24.203  -7.625   7.566  1.00  4.00           C  
ATOM   3110  C   LYS B 320     -23.766  -6.828   8.789  1.00  4.00           C  
ATOM   3111  O   LYS B 320     -23.234  -7.398   9.750  1.00  5.00           O  
ATOM   3112  CB  LYS B 320     -25.469  -8.406   7.879  1.00  3.00           C  
ATOM   3113  CG  LYS B 320     -26.688  -7.531   8.141  1.00  2.00           C  
ATOM   3114  CD  LYS B 320     -27.938  -8.367   8.383  1.00  2.00           C  
ATOM   3115  CE  LYS B 320     -29.141  -7.488   8.695  1.00  1.00           C  
ATOM   3116  NZ  LYS B 320     -30.359  -8.305   8.977  1.00  1.00           N  
ATOM   3117  N   GLY B 321     -23.984  -5.543   8.703  1.00  4.00           N  
ATOM   3118  CA  GLY B 321     -23.656  -4.688   9.836  1.00  3.00           C  
ATOM   3119  C   GLY B 321     -22.281  -4.059   9.734  1.00  5.00           C  
ATOM   3120  O   GLY B 321     -22.016  -3.037  10.375  1.00  5.00           O  
ATOM   3121  N   CYS B 322     -21.375  -4.645   9.039  1.00  0.00           N  
ATOM   3122  CA  CYS B 322     -20.031  -4.102   8.898  1.00  0.00           C  
ATOM   3123  C   CYS B 322     -20.047  -2.771   8.156  1.00  0.00           C  
ATOM   3124  O   CYS B 322     -20.688  -2.648   7.113  1.00  6.00           O  
ATOM   3125  CB  CYS B 322     -19.125  -5.090   8.164  1.00  1.00           C  
ATOM   3126  SG  CYS B 322     -17.438  -4.496   7.918  1.00  1.00           S  
ATOM   3127  N   ARG B 323     -19.312  -1.778   8.609  1.00  0.00           N  
ATOM   3128  CA  ARG B 323     -19.312  -0.443   8.023  1.00  9.00           C  
ATOM   3129  C   ARG B 323     -17.969  -0.125   7.367  1.00  1.00           C  
ATOM   3130  O   ARG B 323     -17.625   1.044   7.195  1.00  0.00           O  
ATOM   3131  CB  ARG B 323     -19.641   0.611   9.086  1.00  1.00           C  
ATOM   3132  CG  ARG B 323     -21.078   0.546   9.594  1.00  4.00           C  
ATOM   3133  CD  ARG B 323     -21.453   1.808  10.359  1.00  3.00           C  
ATOM   3134  NE  ARG B 323     -21.547   2.963   9.469  1.00  3.00           N  
ATOM   3135  CZ  ARG B 323     -21.922   4.184   9.852  1.00  2.00           C  
ATOM   3136  NH1 ARG B 323     -22.234   4.430  11.117  1.00  2.00           N  
ATOM   3137  NH2 ARG B 323     -21.984   5.164   8.961  1.00  3.00           N  
ATOM   3138  N   CYS B 324     -17.250  -1.189   7.043  1.00  1.00           N  
ATOM   3139  CA  CYS B 324     -15.938  -0.994   6.430  1.00  1.00           C  
ATOM   3140  C   CYS B 324     -16.047  -0.105   5.195  1.00  0.00           C  
ATOM   3141  O   CYS B 324     -15.203   0.773   4.988  1.00  0.00           O  
ATOM   3142  CB  CYS B 324     -15.312  -2.338   6.051  1.00  1.00           C  
ATOM   3143  SG  CYS B 324     -13.539  -2.262   5.746  1.00  1.00           S  
ATOM   3144  N   GLY B 325     -17.016  -0.267   4.402  1.00 14.00           N  
ATOM   3145  CA  GLY B 325     -17.203   0.559   3.219  1.00  9.00           C  
ATOM   3146  C   GLY B 325     -17.297   2.041   3.533  1.00  0.00           C  
ATOM   3147  O   GLY B 325     -16.688   2.863   2.838  1.00  0.00           O  
ATOM   3148  N   ALA B 326     -18.078   2.426   4.586  1.00 10.00           N  
ATOM   3149  CA  ALA B 326     -18.203   3.818   5.008  1.00  0.00           C  
ATOM   3150  C   ALA B 326     -16.891   4.340   5.570  1.00  0.00           C  
ATOM   3151  O   ALA B 326     -16.500   5.480   5.309  1.00  0.00           O  
ATOM   3152  CB  ALA B 326     -19.312   3.967   6.047  1.00  6.00           C  
ATOM   3153  N   VAL B 327     -16.188   3.463   6.277  1.00  0.00           N  
ATOM   3154  CA  VAL B 327     -14.906   3.830   6.871  1.00  0.00           C  
ATOM   3155  C   VAL B 327     -13.891   4.125   5.770  1.00  0.00           C  
ATOM   3156  O   VAL B 327     -13.219   5.160   5.797  1.00  1.00           O  
ATOM   3157  CB  VAL B 327     -14.367   2.719   7.801  1.00  0.00           C  
ATOM   3158  CG1 VAL B 327     -12.930   3.014   8.227  1.00  1.00           C  
ATOM   3159  CG2 VAL B 327     -15.266   2.570   9.023  1.00  1.00           C  
ATOM   3160  N   LEU B 328     -13.898   3.314   4.711  1.00  0.00           N  
ATOM   3161  CA  LEU B 328     -12.938   3.434   3.619  1.00  1.00           C  
ATOM   3162  C   LEU B 328     -13.250   4.648   2.752  1.00  0.00           C  
ATOM   3163  O   LEU B 328     -12.422   5.066   1.939  1.00  0.00           O  
ATOM   3164  CB  LEU B 328     -12.945   2.164   2.762  1.00  0.00           C  
ATOM   3165  CG  LEU B 328     -12.320   0.918   3.395  1.00  0.00           C  
ATOM   3166  CD1 LEU B 328     -12.617  -0.311   2.541  1.00  1.00           C  
ATOM   3167  CD2 LEU B 328     -10.820   1.103   3.576  1.00  1.00           C  
ATOM   3168  N   ARG B 329     -14.414   5.242   2.965  1.00  0.00           N  
ATOM   3169  CA  ARG B 329     -14.781   6.438   2.209  1.00  0.00           C  
ATOM   3170  C   ARG B 329     -14.680   7.688   3.076  1.00  0.00           C  
ATOM   3171  O   ARG B 329     -15.055   8.781   2.643  1.00  0.00           O  
ATOM   3172  CB  ARG B 329     -16.203   6.301   1.646  1.00  0.00           C  
ATOM   3173  CG  ARG B 329     -16.297   5.348   0.466  1.00  0.00           C  
ATOM   3174  CD  ARG B 329     -17.703   5.332  -0.124  1.00 42.00           C  
ATOM   3175  NE  ARG B 329     -18.625   4.555   0.696  1.00  0.00           N  
ATOM   3176  CZ  ARG B 329     -19.875   4.238   0.347  1.00  5.00           C  
ATOM   3177  NH1 ARG B 329     -20.375   4.633  -0.820  1.00  4.00           N  
ATOM   3178  NH2 ARG B 329     -20.625   3.525   1.170  1.00  3.00           N  
ATOM   3179  N   GLY B 330     -14.281   7.531   4.281  1.00  0.00           N  
ATOM   3180  CA  GLY B 330     -14.188   8.656   5.195  1.00  4.00           C  
ATOM   3181  C   GLY B 330     -15.531   9.141   5.695  1.00 60.00           C  
ATOM   3182  O   GLY B 330     -15.672  10.297   6.094  1.00 21.00           O  
ATOM   3183  N   LEU B 331     -16.547   8.344   5.668  1.00  0.00           N  
ATOM   3184  CA  LEU B 331     -17.906   8.734   6.031  1.00  4.00           C  
ATOM   3185  C   LEU B 331     -18.219   8.312   7.461  1.00  9.00           C  
ATOM   3186  O   LEU B 331     -19.234   8.742   8.031  1.00  3.00           O  
ATOM   3187  CB  LEU B 331     -18.922   8.117   5.066  1.00  4.00           C  
ATOM   3188  CG  LEU B 331     -18.797   8.547   3.602  1.00 60.00           C  
ATOM   3189  CD1 LEU B 331     -19.828   7.797   2.748  1.00  6.00           C  
ATOM   3190  CD2 LEU B 331     -19.000  10.055   3.467  1.00 10.00           C  
ATOM   3191  N   ALA B 332     -17.406   7.461   7.980  1.00 29.00           N  
ATOM   3192  CA  ALA B 332     -17.578   6.992   9.352  1.00 11.00           C  
ATOM   3193  C   ALA B 332     -16.250   6.629   9.992  1.00 37.00           C  
ATOM   3194  O   ALA B 332     -15.297   6.270   9.289  1.00 20.00           O  
ATOM   3195  CB  ALA B 332     -18.531   5.793   9.383  1.00  4.00           C  
ATOM   3196  N   LEU B 333     -16.188   6.824  11.234  1.00  9.00           N  
ATOM   3197  CA  LEU B 333     -15.062   6.281  12.000  1.00  0.00           C  
ATOM   3198  C   LEU B 333     -15.336   4.832  12.398  1.00  0.00           C  
ATOM   3199  O   LEU B 333     -16.484   4.398  12.438  1.00  1.00           O  
ATOM   3200  CB  LEU B 333     -14.805   7.129  13.242  1.00  0.00           C  
ATOM   3201  CG  LEU B 333     -14.320   8.562  13.000  1.00 10.00           C  
ATOM   3202  CD1 LEU B 333     -14.250   9.328  14.320  1.00  5.00           C  
ATOM   3203  CD2 LEU B 333     -12.969   8.562  12.305  1.00 25.00           C  
ATOM   3204  N   PRO B 334     -14.273   4.105  12.648  1.00  0.00           N  
ATOM   3205  CA  PRO B 334     -14.477   2.723  13.086  1.00  1.00           C  
ATOM   3206  C   PRO B 334     -15.398   2.615  14.297  1.00  0.00           C  
ATOM   3207  O   PRO B 334     -16.219   1.695  14.375  1.00  0.00           O  
ATOM   3208  CB  PRO B 334     -13.062   2.252  13.438  1.00  0.00           C  
ATOM   3209  CG  PRO B 334     -12.172   2.980  12.484  1.00  0.00           C  
ATOM   3210  CD  PRO B 334     -12.688   4.379  12.320  1.00  1.00           C  
ATOM   3211  N   THR B 335     -15.406   3.637  15.164  1.00  0.00           N  
ATOM   3212  CA  THR B 335     -16.188   3.613  16.391  1.00 10.00           C  
ATOM   3213  C   THR B 335     -17.672   3.795  16.078  1.00  0.00           C  
ATOM   3214  O   THR B 335     -18.531   3.492  16.922  1.00  4.00           O  
ATOM   3215  CB  THR B 335     -15.727   4.707  17.375  1.00  3.00           C  
ATOM   3216  OG1 THR B 335     -15.664   5.961  16.688  1.00  5.00           O  
ATOM   3217  CG2 THR B 335     -14.352   4.387  17.938  1.00 17.00           C  
ATOM   3218  N   ASP B 336     -18.016   4.254  14.961  1.00  0.00           N  
ATOM   3219  CA  ASP B 336     -19.406   4.395  14.547  1.00  2.00           C  
ATOM   3220  C   ASP B 336     -20.000   3.045  14.164  1.00  5.00           C  
ATOM   3221  O   ASP B 336     -21.219   2.920  14.008  1.00  3.00           O  
ATOM   3222  CB  ASP B 336     -19.516   5.371  13.367  1.00  3.00           C  
ATOM   3223  CG  ASP B 336     -19.031   6.770  13.719  1.00  2.00           C  
ATOM   3224  OD1 ASP B 336     -19.141   7.180  14.891  1.00  2.00           O  
ATOM   3225  OD2 ASP B 336     -18.562   7.477  12.797  1.00  3.00           O  
ATOM   3226  N   CYS B 337     -19.188   2.051  13.977  1.00  1.00           N  
ATOM   3227  CA  CYS B 337     -19.641   0.721  13.578  1.00  0.00           C  
ATOM   3228  C   CYS B 337     -20.125  -0.071  14.781  1.00  6.00           C  
ATOM   3229  O   CYS B 337     -19.391  -0.276  15.742  1.00 12.00           O  
ATOM   3230  CB  CYS B 337     -18.500  -0.040  12.883  1.00  1.00           C  
ATOM   3231  SG  CYS B 337     -18.953  -1.722  12.398  1.00  1.00           S  
ATOM   3232  N   PRO B 338     -21.312  -0.602  14.688  1.00  0.00           N  
ATOM   3233  CA  PRO B 338     -21.875  -1.336  15.828  1.00  4.00           C  
ATOM   3234  C   PRO B 338     -21.094  -2.619  16.141  1.00 12.00           C  
ATOM   3235  O   PRO B 338     -21.188  -3.141  17.250  1.00  5.00           O  
ATOM   3236  CB  PRO B 338     -23.297  -1.648  15.383  1.00  2.00           C  
ATOM   3237  CG  PRO B 338     -23.250  -1.584  13.891  1.00  3.00           C  
ATOM   3238  CD  PRO B 338     -22.234  -0.548  13.484  1.00  4.00           C  
ATOM   3239  N   LEU B 339     -20.312  -3.072  15.188  1.00  0.00           N  
ATOM   3240  CA  LEU B 339     -19.594  -4.324  15.375  1.00  0.00           C  
ATOM   3241  C   LEU B 339     -18.203  -4.074  15.945  1.00  0.00           C  
ATOM   3242  O   LEU B 339     -17.562  -4.988  16.469  1.00  0.00           O  
ATOM   3243  CB  LEU B 339     -19.484  -5.082  14.047  1.00  1.00           C  
ATOM   3244  CG  LEU B 339     -20.797  -5.383  13.320  1.00  0.00           C  
ATOM   3245  CD1 LEU B 339     -20.531  -6.156  12.031  1.00  8.00           C  
ATOM   3246  CD2 LEU B 339     -21.734  -6.164  14.234  1.00  4.00           C  
ATOM   3247  N   PHE B 340     -17.734  -2.906  15.875  1.00  0.00           N  
ATOM   3248  CA  PHE B 340     -16.359  -2.576  16.203  1.00  1.00           C  
ATOM   3249  C   PHE B 340     -16.078  -2.805  17.688  1.00  0.00           C  
ATOM   3250  O   PHE B 340     -16.781  -2.279  18.547  1.00 10.00           O  
ATOM   3251  CB  PHE B 340     -16.047  -1.121  15.828  1.00 10.00           C  
ATOM   3252  CG  PHE B 340     -14.648  -0.693  16.172  1.00  0.00           C  
ATOM   3253  CD1 PHE B 340     -14.383   0.051  17.312  1.00 11.00           C  
ATOM   3254  CD2 PHE B 340     -13.586  -1.035  15.336  1.00  1.00           C  
ATOM   3255  CE1 PHE B 340     -13.086   0.448  17.625  1.00 31.00           C  
ATOM   3256  CE2 PHE B 340     -12.289  -0.641  15.641  1.00  0.00           C  
ATOM   3257  CZ  PHE B 340     -12.039   0.102  16.781  1.00  0.00           C  
ATOM   3258  N   GLY B 341     -15.094  -3.611  17.953  1.00  0.00           N  
ATOM   3259  CA  GLY B 341     -14.656  -3.857  19.328  1.00 10.00           C  
ATOM   3260  C   GLY B 341     -15.570  -4.801  20.078  1.00  6.00           C  
ATOM   3261  O   GLY B 341     -15.328  -5.105  21.250  1.00  3.00           O  
ATOM   3262  N   LYS B 342     -16.578  -5.281  19.484  1.00  0.00           N  
ATOM   3263  CA  LYS B 342     -17.500  -6.242  20.062  1.00  2.00           C  
ATOM   3264  C   LYS B 342     -17.438  -7.582  19.344  1.00  2.00           C  
ATOM   3265  O   LYS B 342     -16.641  -8.445  19.688  1.00  3.00           O  
ATOM   3266  CB  LYS B 342     -18.938  -5.695  20.031  1.00  3.00           C  
ATOM   3267  CG  LYS B 342     -19.125  -4.410  20.828  1.00  2.00           C  
ATOM   3268  CD  LYS B 342     -20.547  -3.887  20.703  1.00  2.00           C  
ATOM   3269  CE  LYS B 342     -20.719  -2.537  21.391  1.00  2.00           C  
ATOM   3270  NZ  LYS B 342     -22.062  -1.943  21.125  1.00  2.00           N  
ATOM   3271  N   THR B 343     -18.281  -7.645  18.328  1.00  0.00           N  
ATOM   3272  CA  THR B 343     -18.234  -8.883  17.547  1.00  3.00           C  
ATOM   3273  C   THR B 343     -17.047  -8.891  16.609  1.00  0.00           C  
ATOM   3274  O   THR B 343     -16.484  -9.945  16.297  1.00  8.00           O  
ATOM   3275  CB  THR B 343     -19.531  -9.070  16.734  1.00  3.00           C  
ATOM   3276  OG1 THR B 343     -20.672  -8.930  17.609  1.00  3.00           O  
ATOM   3277  CG2 THR B 343     -19.578 -10.453  16.078  1.00  3.00           C  
ATOM   3278  N   CYS B 344     -16.656  -7.715  16.203  1.00  0.00           N  
ATOM   3279  CA  CYS B 344     -15.516  -7.586  15.289  1.00  0.00           C  
ATOM   3280  C   CYS B 344     -14.250  -7.211  16.047  1.00  0.00           C  
ATOM   3281  O   CYS B 344     -14.117  -6.082  16.516  1.00  0.00           O  
ATOM   3282  CB  CYS B 344     -15.812  -6.539  14.211  1.00  1.00           C  
ATOM   3283  SG  CYS B 344     -14.539  -6.438  12.930  1.00  1.00           S  
ATOM   3284  N   THR B 345     -13.336  -8.133  16.156  1.00  0.00           N  
ATOM   3285  CA  THR B 345     -12.047  -7.980  16.812  1.00  0.00           C  
ATOM   3286  C   THR B 345     -10.930  -8.609  15.984  1.00  0.00           C  
ATOM   3287  O   THR B 345     -11.195  -9.344  15.039  1.00  0.00           O  
ATOM   3288  CB  THR B 345     -12.062  -8.609  18.219  1.00  9.00           C  
ATOM   3289  OG1 THR B 345     -12.172 -10.031  18.094  1.00  8.00           O  
ATOM   3290  CG2 THR B 345     -13.242  -8.094  19.047  1.00  5.00           C  
ATOM   3291  N   PRO B 346      -9.711  -8.242  16.312  1.00  0.00           N  
ATOM   3292  CA  PRO B 346      -8.617  -8.867  15.570  1.00 28.00           C  
ATOM   3293  C   PRO B 346      -8.633 -10.391  15.664  1.00  5.00           C  
ATOM   3294  O   PRO B 346      -8.219 -11.070  14.719  1.00 13.00           O  
ATOM   3295  CB  PRO B 346      -7.367  -8.297  16.250  1.00  5.00           C  
ATOM   3296  CG  PRO B 346      -7.766  -6.930  16.703  1.00  6.00           C  
ATOM   3297  CD  PRO B 346      -9.180  -6.988  17.203  1.00  9.00           C  
ATOM   3298  N   ARG B 347      -9.070 -10.930  16.766  1.00 15.00           N  
ATOM   3299  CA  ARG B 347      -9.148 -12.375  16.938  1.00  4.00           C  
ATOM   3300  C   ARG B 347     -10.273 -12.969  16.094  1.00  0.00           C  
ATOM   3301  O   ARG B 347     -10.148 -14.070  15.562  1.00  4.00           O  
ATOM   3302  CB  ARG B 347      -9.359 -12.734  18.406  1.00  5.00           C  
ATOM   3303  CG  ARG B 347      -8.117 -12.578  19.266  1.00  4.00           C  
ATOM   3304  CD  ARG B 347      -8.359 -13.031  20.703  1.00  3.00           C  
ATOM   3305  NE  ARG B 347      -7.176 -12.836  21.531  1.00  2.00           N  
ATOM   3306  CZ  ARG B 347      -7.109 -13.109  22.828  1.00  2.00           C  
ATOM   3307  NH1 ARG B 347      -8.156 -13.609  23.484  1.00  1.00           N  
ATOM   3308  NH2 ARG B 347      -5.980 -12.898  23.500  1.00  1.00           N  
ATOM   3309  N   HIS B 348     -11.328 -12.242  16.000  1.00  0.00           N  
ATOM   3310  CA  HIS B 348     -12.492 -12.648  15.211  1.00  4.00           C  
ATOM   3311  C   HIS B 348     -12.945 -11.523  14.281  1.00  6.00           C  
ATOM   3312  O   HIS B 348     -14.008 -10.938  14.484  1.00  9.00           O  
ATOM   3313  CB  HIS B 348     -13.641 -13.070  16.125  1.00  4.00           C  
ATOM   3314  CG  HIS B 348     -13.289 -14.180  17.062  1.00  2.00           C  
ATOM   3315  ND1 HIS B 348     -13.008 -15.461  16.625  1.00  2.00           N  
ATOM   3316  CD2 HIS B 348     -13.164 -14.211  18.406  1.00  3.00           C  
ATOM   3317  CE1 HIS B 348     -12.734 -16.219  17.656  1.00  1.00           C  
ATOM   3318  NE2 HIS B 348     -12.820 -15.492  18.750  1.00  2.00           N  
ATOM   3319  N   PRO B 349     -12.227 -11.328  13.227  1.00  0.00           N  
ATOM   3320  CA  PRO B 349     -12.578 -10.219  12.336  1.00  0.00           C  
ATOM   3321  C   PRO B 349     -13.828 -10.492  11.508  1.00  0.00           C  
ATOM   3322  O   PRO B 349     -13.961 -11.570  10.922  1.00  6.00           O  
ATOM   3323  CB  PRO B 349     -11.344 -10.086  11.438  1.00  0.00           C  
ATOM   3324  CG  PRO B 349     -10.766 -11.461  11.391  1.00 22.00           C  
ATOM   3325  CD  PRO B 349     -11.016 -12.133  12.703  1.00  8.00           C  
ATOM   3326  N   VAL B 350     -14.766  -9.523  11.492  1.00  0.00           N  
ATOM   3327  CA  VAL B 350     -15.969  -9.594  10.672  1.00  8.00           C  
ATOM   3328  C   VAL B 350     -15.703  -8.961   9.305  1.00  0.00           C  
ATOM   3329  O   VAL B 350     -16.172  -9.461   8.281  1.00 17.00           O  
ATOM   3330  CB  VAL B 350     -17.172  -8.906  11.359  1.00  1.00           C  
ATOM   3331  CG1 VAL B 350     -18.359  -8.844  10.414  1.00  8.00           C  
ATOM   3332  CG2 VAL B 350     -17.531  -9.641  12.648  1.00  6.00           C  
ATOM   3333  N   GLY B 351     -14.953  -7.879   9.305  1.00  0.00           N  
ATOM   3334  CA  GLY B 351     -14.594  -7.180   8.078  1.00  1.00           C  
ATOM   3335  C   GLY B 351     -13.102  -7.117   7.844  1.00  0.00           C  
ATOM   3336  O   GLY B 351     -12.312  -7.312   8.773  1.00  0.00           O  
ATOM   3337  N   PRO B 352     -12.766  -6.867   6.621  1.00  0.00           N  
ATOM   3338  CA  PRO B 352     -11.352  -6.879   6.258  1.00  0.00           C  
ATOM   3339  C   PRO B 352     -10.555  -5.781   6.957  1.00  0.00           C  
ATOM   3340  O   PRO B 352      -9.375  -5.973   7.262  1.00  0.00           O  
ATOM   3341  CB  PRO B 352     -11.375  -6.656   4.742  1.00  0.00           C  
ATOM   3342  CG  PRO B 352     -12.648  -5.918   4.488  1.00  1.00           C  
ATOM   3343  CD  PRO B 352     -13.688  -6.410   5.453  1.00  0.00           C  
ATOM   3344  N   CYS B 353     -11.172  -4.605   7.297  1.00  0.00           N  
ATOM   3345  CA  CYS B 353     -10.461  -3.479   7.879  1.00  0.00           C  
ATOM   3346  C   CYS B 353      -9.938  -3.822   9.266  1.00  0.00           C  
ATOM   3347  O   CYS B 353      -9.070  -3.125   9.805  1.00  0.00           O  
ATOM   3348  CB  CYS B 353     -11.359  -2.248   7.949  1.00  1.00           C  
ATOM   3349  SG  CYS B 353     -11.898  -1.643   6.336  1.00  1.00           S  
ATOM   3350  N   MET B 354     -10.406  -4.934   9.867  1.00  1.00           N  
ATOM   3351  CA  MET B 354     -10.000  -5.355  11.203  1.00  0.00           C  
ATOM   3352  C   MET B 354      -8.844  -6.348  11.133  1.00  0.00           C  
ATOM   3353  O   MET B 354      -8.320  -6.773  12.164  1.00 33.00           O  
ATOM   3354  CB  MET B 354     -11.172  -5.977  11.961  1.00  1.00           C  
ATOM   3355  CG  MET B 354     -10.859  -6.320  13.406  1.00  0.00           C  
ATOM   3356  SD  MET B 354     -10.375  -4.848  14.391  1.00  0.00           S  
ATOM   3357  CE  MET B 354     -12.016  -4.117  14.695  1.00  1.00           C  
ATOM   3358  N   VAL B 355      -8.477  -6.758   9.945  1.00  0.00           N  
ATOM   3359  CA  VAL B 355      -7.492  -7.824   9.789  1.00 33.00           C  
ATOM   3360  C   VAL B 355      -6.105  -7.215   9.602  1.00  0.00           C  
ATOM   3361  O   VAL B 355      -5.180  -7.520  10.359  1.00 10.00           O  
ATOM   3362  CB  VAL B 355      -7.836  -8.750   8.609  1.00  0.00           C  
ATOM   3363  CG1 VAL B 355      -6.742  -9.797   8.406  1.00 23.00           C  
ATOM   3364  CG2 VAL B 355      -9.188  -9.422   8.828  1.00 49.00           C  
ATOM   3365  N   SER B 356      -6.016  -6.305   8.703  1.00  0.00           N  
ATOM   3366  CA  SER B 356      -4.715  -5.777   8.297  1.00  0.00           C  
ATOM   3367  C   SER B 356      -4.195  -4.754   9.297  1.00  0.00           C  
ATOM   3368  O   SER B 356      -4.973  -3.977   9.859  1.00  0.00           O  
ATOM   3369  CB  SER B 356      -4.805  -5.145   6.902  1.00  0.00           C  
ATOM   3370  OG  SER B 356      -3.588  -4.500   6.566  1.00  0.00           O  
ATOM   3371  N   TYR B 357      -2.918  -4.719   9.469  1.00 10.00           N  
ATOM   3372  CA  TYR B 357      -2.291  -3.721  10.328  1.00 17.00           C  
ATOM   3373  C   TYR B 357      -2.406  -2.328   9.727  1.00  0.00           C  
ATOM   3374  O   TYR B 357      -2.203  -1.325  10.414  1.00 46.00           O  
ATOM   3375  CB  TYR B 357      -0.818  -4.066  10.570  1.00  7.00           C  
ATOM   3376  CG  TYR B 357      -0.040  -4.309   9.297  1.00  3.00           C  
ATOM   3377  CD1 TYR B 357       0.051  -5.586   8.742  1.00  3.00           C  
ATOM   3378  CD2 TYR B 357       0.607  -3.264   8.648  1.00 16.00           C  
ATOM   3379  CE1 TYR B 357       0.768  -5.816   7.578  1.00  6.00           C  
ATOM   3380  CE2 TYR B 357       1.327  -3.482   7.477  1.00  6.00           C  
ATOM   3381  CZ  TYR B 357       1.401  -4.758   6.949  1.00  5.00           C  
ATOM   3382  OH  TYR B 357       2.113  -4.980   5.793  1.00 23.00           O  
ATOM   3383  N   GLU B 358      -2.785  -2.279   8.461  1.00  0.00           N  
ATOM   3384  CA  GLU B 358      -3.010  -1.002   7.793  1.00  8.00           C  
ATOM   3385  C   GLU B 358      -4.496  -0.665   7.730  1.00  0.00           C  
ATOM   3386  O   GLU B 358      -4.879   0.387   7.211  1.00  1.00           O  
ATOM   3387  CB  GLU B 358      -2.414  -1.023   6.383  1.00  0.00           C  
ATOM   3388  CG  GLU B 358      -0.896  -1.106   6.355  1.00 51.00           C  
ATOM   3389  CD  GLU B 358      -0.306  -0.891   4.969  1.00 26.00           C  
ATOM   3390  OE1 GLU B 358       0.434   0.100   4.773  1.00 21.00           O  
ATOM   3391  OE2 GLU B 358      -0.586  -1.719   4.074  1.00 38.00           O  
ATOM   3392  N   GLY B 359      -5.238  -1.559   8.180  1.00  0.00           N  
ATOM   3393  CA  GLY B 359      -6.668  -1.313   8.172  1.00  1.00           C  
ATOM   3394  C   GLY B 359      -7.113  -0.358   9.266  1.00  0.00           C  
ATOM   3395  O   GLY B 359      -6.742  -0.522  10.430  1.00  0.00           O  
ATOM   3396  N   THR B 360      -7.938   0.578   8.914  1.00  1.00           N  
ATOM   3397  CA  THR B 360      -8.359   1.635   9.828  1.00  0.00           C  
ATOM   3398  C   THR B 360      -8.969   1.044  11.094  1.00  0.00           C  
ATOM   3399  O   THR B 360      -8.688   1.511  12.195  1.00  0.00           O  
ATOM   3400  CB  THR B 360      -9.375   2.576   9.156  1.00  1.00           C  
ATOM   3401  OG1 THR B 360      -8.820   3.078   7.934  1.00  1.00           O  
ATOM   3402  CG2 THR B 360      -9.719   3.752  10.062  1.00  1.00           C  
ATOM   3403  N   CYS B 361      -9.766   0.018  10.984  1.00  0.00           N  
ATOM   3404  CA  CYS B 361     -10.414  -0.578  12.148  1.00  0.00           C  
ATOM   3405  C   CYS B 361      -9.383  -1.230  13.070  1.00  0.00           C  
ATOM   3406  O   CYS B 361      -9.469  -1.109  14.289  1.00  0.00           O  
ATOM   3407  CB  CYS B 361     -11.453  -1.611  11.719  1.00  1.00           C  
ATOM   3408  SG  CYS B 361     -12.797  -0.920  10.734  1.00  1.00           S  
ATOM   3409  N   GLN B 362      -8.453  -1.939  12.500  1.00  0.00           N  
ATOM   3410  CA  GLN B 362      -7.391  -2.561  13.289  1.00  0.00           C  
ATOM   3411  C   GLN B 362      -6.562  -1.511  14.023  1.00  0.00           C  
ATOM   3412  O   GLN B 362      -6.266  -1.666  15.211  1.00 48.00           O  
ATOM   3413  CB  GLN B 362      -6.484  -3.410  12.398  1.00  0.00           C  
ATOM   3414  CG  GLN B 362      -5.391  -4.152  13.156  1.00 31.00           C  
ATOM   3415  CD  GLN B 362      -5.895  -5.414  13.828  1.00 23.00           C  
ATOM   3416  OE1 GLN B 362      -7.055  -5.805  13.648  1.00  0.00           O  
ATOM   3417  NE2 GLN B 362      -5.031  -6.059  14.602  1.00  6.00           N  
ATOM   3418  N   ILE B 363      -6.246  -0.431  13.359  1.00  0.00           N  
ATOM   3419  CA  ILE B 363      -5.449   0.651  13.922  1.00 60.00           C  
ATOM   3420  C   ILE B 363      -6.195   1.295  15.086  1.00  0.00           C  
ATOM   3421  O   ILE B 363      -5.637   1.476  16.172  1.00  0.00           O  
ATOM   3422  CB  ILE B 363      -5.102   1.714  12.852  1.00  0.00           C  
ATOM   3423  CG1 ILE B 363      -4.137   1.133  11.812  1.00 60.00           C  
ATOM   3424  CD1 ILE B 363      -4.020   1.965  10.547  1.00  0.00           C  
ATOM   3425  CG2 ILE B 363      -4.516   2.967  13.508  1.00  0.00           C  
ATOM   3426  N   PHE B 364      -7.473   1.570  14.852  1.00  0.00           N  
ATOM   3427  CA  PHE B 364      -8.289   2.154  15.914  1.00  0.00           C  
ATOM   3428  C   PHE B 364      -8.383   1.211  17.109  1.00  0.00           C  
ATOM   3429  O   PHE B 364      -8.328   1.651  18.250  1.00 14.00           O  
ATOM   3430  CB  PHE B 364      -9.688   2.482  15.391  1.00  9.00           C  
ATOM   3431  CG  PHE B 364      -9.844   3.898  14.906  1.00  0.00           C  
ATOM   3432  CD1 PHE B 364     -10.680   4.789  15.562  1.00 53.00           C  
ATOM   3433  CD2 PHE B 364      -9.141   4.340  13.789  1.00  0.00           C  
ATOM   3434  CE1 PHE B 364     -10.820   6.098  15.109  1.00 32.00           C  
ATOM   3435  CE2 PHE B 364      -9.273   5.648  13.336  1.00  2.00           C  
ATOM   3436  CZ  PHE B 364     -10.117   6.527  14.000  1.00 60.00           C  
ATOM   3437  N   TYR B 365      -8.539  -0.005  16.828  1.00  0.00           N  
ATOM   3438  CA  TYR B 365      -8.641  -0.981  17.906  1.00  0.00           C  
ATOM   3439  C   TYR B 365      -7.363  -1.021  18.734  1.00  0.00           C  
ATOM   3440  O   TYR B 365      -7.406  -1.111  19.969  1.00  5.00           O  
ATOM   3441  CB  TYR B 365      -8.945  -2.373  17.344  1.00  0.00           C  
ATOM   3442  CG  TYR B 365      -9.250  -3.404  18.406  1.00  0.00           C  
ATOM   3443  CD1 TYR B 365      -8.227  -4.125  19.016  1.00 11.00           C  
ATOM   3444  CD2 TYR B 365     -10.562  -3.656  18.812  1.00 26.00           C  
ATOM   3445  CE1 TYR B 365      -8.500  -5.078  20.000  1.00  3.00           C  
ATOM   3446  CE2 TYR B 365     -10.844  -4.605  19.781  1.00  6.00           C  
ATOM   3447  CZ  TYR B 365      -9.812  -5.309  20.375  1.00  3.00           C  
ATOM   3448  OH  TYR B 365     -10.086  -6.250  21.344  1.00  3.00           O  
ATOM   3449  N   LYS B 366      -6.277  -0.940  18.094  1.00  0.00           N  
ATOM   3450  CA  LYS B 366      -4.969  -1.049  18.719  1.00  5.00           C  
ATOM   3451  C   LYS B 366      -4.637   0.209  19.516  1.00 14.00           C  
ATOM   3452  O   LYS B 366      -4.117   0.125  20.641  1.00  4.00           O  
ATOM   3453  CB  LYS B 366      -3.881  -1.305  17.672  1.00 19.00           C  
ATOM   3454  CG  LYS B 366      -2.510  -1.596  18.266  1.00  3.00           C  
ATOM   3455  CD  LYS B 366      -1.492  -1.926  17.188  1.00 19.00           C  
ATOM   3456  CE  LYS B 366      -0.106  -2.158  17.766  1.00  2.00           C  
ATOM   3457  NZ  LYS B 366       0.905  -2.436  16.703  1.00  3.00           N  
ATOM   3458  N   TYR B 367      -5.020   1.398  18.938  1.00  0.00           N  
ATOM   3459  CA  TYR B 367      -4.520   2.637  19.531  1.00  6.00           C  
ATOM   3460  C   TYR B 367      -5.672   3.537  19.969  1.00 12.00           C  
ATOM   3461  O   TYR B 367      -5.473   4.477  20.734  1.00 13.00           O  
ATOM   3462  CB  TYR B 367      -3.625   3.381  18.531  1.00  9.00           C  
ATOM   3463  CG  TYR B 367      -2.430   2.580  18.078  1.00  0.00           C  
ATOM   3464  CD1 TYR B 367      -1.435   2.203  18.969  1.00  4.00           C  
ATOM   3465  CD2 TYR B 367      -2.295   2.199  16.750  1.00  0.00           C  
ATOM   3466  CE1 TYR B 367      -0.331   1.467  18.547  1.00  3.00           C  
ATOM   3467  CE2 TYR B 367      -1.195   1.463  16.312  1.00 48.00           C  
ATOM   3468  CZ  TYR B 367      -0.220   1.102  17.219  1.00  0.00           C  
ATOM   3469  OH  TYR B 367       0.870   0.373  16.812  1.00  4.00           O  
ATOM   3470  N   GLY B 368      -6.914   3.422  19.391  1.00  0.00           N  
ATOM   3471  CA  GLY B 368      -7.961   4.430  19.469  1.00 49.00           C  
ATOM   3472  C   GLY B 368      -8.766   4.367  20.750  1.00 51.00           C  
ATOM   3473  O   GLY B 368      -9.508   5.301  21.062  1.00 25.00           O  
ATOM   3474  N   VAL B 369      -9.195   3.162  21.359  1.00 29.00           N  
ATOM   3475  CA  VAL B 369     -10.227   3.061  22.391  1.00 20.00           C  
ATOM   3476  C   VAL B 369      -9.820   3.881  23.609  1.00  4.00           C  
ATOM   3477  O   VAL B 369     -10.570   3.982  24.578  1.00  3.00           O  
ATOM   3478  CB  VAL B 369     -10.484   1.593  22.797  1.00  4.00           C  
ATOM   3479  CG1 VAL B 369     -11.906   1.417  23.328  1.00  4.00           C  
ATOM   3480  CG2 VAL B 369     -10.227   0.661  21.609  1.00 13.00           C  
ATOM   3481  N   LEU B 370      -8.625   4.375  23.828  1.00  9.00           N  
ATOM   3482  CA  LEU B 370      -8.539   5.031  25.141  1.00  3.00           C  
ATOM   3483  C   LEU B 370      -9.516   6.199  25.219  1.00  7.00           C  
ATOM   3484  O   LEU B 370      -9.539   6.930  26.219  1.00  2.00           O  
ATOM   3485  CB  LEU B 370      -7.113   5.523  25.391  1.00  6.00           C  
ATOM   3486  CG  LEU B 370      -6.109   4.473  25.859  1.00  5.00           C  
ATOM   3487  CD1 LEU B 370      -4.688   4.910  25.531  1.00  2.00           C  
ATOM   3488  CD2 LEU B 370      -6.262   4.219  27.359  1.00  1.00           C  
ATOM   3489  N   PHE B 371     -10.344   6.660  24.234  1.00 14.00           N  
ATOM   3490  CA  PHE B 371     -11.242   7.629  24.844  1.00  2.00           C  
ATOM   3491  C   PHE B 371     -12.266   6.930  25.734  1.00  1.00           C  
ATOM   3492  O   PHE B 371     -12.617   5.773  25.500  1.00  2.00           O  
ATOM   3493  CB  PHE B 371     -11.953   8.461  23.781  1.00  2.00           C  
ATOM   3494  CG  PHE B 371     -11.023   9.086  22.781  1.00  2.00           C  
ATOM   3495  CD1 PHE B 371     -10.391  10.297  23.047  1.00  2.00           C  
ATOM   3496  CD2 PHE B 371     -10.773   8.469  21.562  1.00  7.00           C  
ATOM   3497  CE1 PHE B 371      -9.531  10.875  22.125  1.00  3.00           C  
ATOM   3498  CE2 PHE B 371      -9.914   9.047  20.625  1.00 20.00           C  
ATOM   3499  CZ  PHE B 371      -9.289  10.250  20.922  1.00 14.00           C  
TER 
END 
HETATM    1  C6  UNL A   1     -14.008 -15.247  13.164  1.00  0.00           C  
HETATM    2  O1  UNL A   1     -15.055 -14.250  13.077  1.00  0.00           O  
HETATM    3  C7  UNL A   1     -16.331 -14.928  13.068  1.00  0.00           C  
HETATM    4  C8  UNL A   1     -16.051 -16.403  12.761  1.00  0.00           C  
HETATM    5  C9  UNL A   1     -14.697 -16.597  13.423  1.00  0.00           C  
HETATM    6  C10 UNL A   1     -17.285 -14.236  12.100  1.00  0.00           C  
HETATM    7  O2  UNL A   1     -16.565 -13.463  11.151  1.00  0.00           O  
HETATM    8  P1  UNL A   1     -17.029 -13.565   9.620  1.00  0.00           P  
HETATM    9  O7  UNL A   1     -18.508 -13.524   9.410  1.00  0.00           O  
HETATM   10  O5  UNL A   1     -16.321 -14.871   9.061  1.00  0.00           O  
HETATM   11  P2  UNL A   1     -16.282 -15.128   7.488  1.00  0.00           P  
HETATM   12  O10 UNL A   1     -16.856 -14.044   6.636  1.00  0.00           O  
HETATM   13  O6  UNL A   1     -14.750 -15.434   7.194  1.00  0.00           O  
HETATM   14  P3  UNL A   1     -14.181 -16.895   7.436  1.00  0.00           P  
HETATM   15  O12 UNL A   1     -14.734 -18.006   6.615  1.00  0.00           O  
HETATM   16  O11 UNL A   1     -14.356 -17.123   9.009  1.00  0.00           O  
HETATM   17  H15 UNL A   1     -14.354 -18.072   9.225  1.00  0.00           H  
HETATM   18  O13 UNL A   1     -12.596 -16.726   7.319  1.00  0.00           O  
HETATM   19  H16 UNL A   1     -12.131 -17.478   7.744  1.00  0.00           H  
HETATM   20  O9  UNL A   1     -16.994 -16.552   7.334  1.00  0.00           O  
HETATM   21  H14 UNL A   1     -16.686 -17.043   6.542  1.00  0.00           H  
HETATM   22  O8  UNL A   1     -16.203 -12.374   8.950  1.00  0.00           O  
HETATM   23  H13 UNL A   1     -16.709 -11.905   8.262  1.00  0.00           H  
HETATM   24  O3  UNL A   1     -15.941 -16.634  11.358  1.00  0.00           O  
HETATM   25  H11 UNL A   1     -15.509 -15.855  10.961  1.00  0.00           H  
HETATM   26  N4  UNL A   1     -13.200 -15.206  11.957  1.00  0.00           N  
HETATM   27  C2  UNL A   1     -11.976 -15.803  11.822  1.00  0.00           C  
HETATM   28  C1  UNL A   1     -11.567 -15.497  10.533  1.00  0.00           C  
HETATM   29  N1  UNL A   1     -11.318 -16.535  12.734  1.00  0.00           N  
HETATM   30  C4  UNL A   1     -10.325 -16.012  10.130  1.00  0.00           C  
HETATM   31  N3  UNL A   1     -12.507 -14.713   9.896  1.00  0.00           N  
HETATM   32  N2  UNL A   1      -9.610 -16.742  11.015  1.00  0.00           N  
HETATM   33  C3  UNL A   1     -10.137 -16.962  12.240  1.00  0.00           C  
HETATM   34  C5  UNL A   1     -13.471 -14.561  10.780  1.00  0.00           C  
HETATM   35  N5  UNL A   1      -9.787 -15.794   8.867  1.00  0.00           N  
HETATM   36  H9  UNL A   1      -9.718 -16.646   8.327  1.00  0.00           H  
HETATM   37  H10 UNL A   1      -8.991 -15.165   8.870  1.00  0.00           H  
HETATM   38  O4  UNL A   1     -14.880 -16.851  14.825  1.00  0.00           O  
HETATM   39  H12 UNL A   1     -14.024 -16.777  15.283  1.00  0.00           H  
CONECT    1   26    2    5                                            
CONECT    2    3    1                                                 
CONECT    3    6    4    2                                            
CONECT    4   24    3    5                                            
CONECT    5    4    1   38                                            
CONECT    6    7    3                                                 
CONECT    7    8    6                                                 
CONECT    8   22   10    9    7                                       
CONECT    9    8                                                      
CONECT   10   11    8                                                 
CONECT   11   12   13   20   10                                       
CONECT   12   11                                                      
CONECT   13   14   11                                                 
CONECT   14   15   13   18   16                                       
CONECT   15   14                                                      
CONECT   16   14   17                                                 
CONECT   17   16                                                      
CONECT   18   14   19                                                 
CONECT   19   18                                                      
CONECT   20   21   11                                                 
CONECT   21   20                                                      
CONECT   22   23    8                                                 
CONECT   23   22                                                      
CONECT   24   25    4                                                 
CONECT   25   24                                                      
CONECT   26   34   27    1                                            
CONECT   27   28   26   29                                            
CONECT   28   31   30   27                                            
CONECT   29   27   33                                                 
CONECT   30   35   28   32                                            
CONECT   31   28   34                                                 
CONECT   32   30   33                                                 
CONECT   33   32   29                                                 
CONECT   34   31   26                                                 
CONECT   35   36   37   30                                            
CONECT   36   35                                                      
CONECT   37   35                                                      
CONECT   38    5   39                                                 
CONECT   39   38                                                      
MASTER        0    0    0    0    0    0    0    0   39    0   39    0
END
