# Supplementary material for: ATP-Triggered Fe(CN)2CO Synthon Transfer from the Maturase HypCD to the Active Site of Apo-[NiFe]-Hydrogenase
Source: J Am Chem Soc. 2024 Nov 4;146(45):30976–89. doi: 10.1021/jacs.4c09791 (PMC11565642; doi:10.1021/jacs.4c09791)
Supplement: Supplementary file 2 — ja4c09791_si_002.zip [file ja4c09791_si_002.zip › Supplementary Data II/CB-Dock2/TkHypCD_truncated_HypC_CBDock2_with_ATP/TkHypCD_truncated_HypC_CBDock2_ATP_cavityE.pdb]

REMARK The PDB FILE IS CREATED BY CY's PROGRAM CurvatureSurface AT Mon Oct  9 22:09:32 2023
ATOM      0  N   VAL A   4      10.789   0.898   5.391  1.00 18.00           N  
ATOM      1  CA  VAL A   4      11.672   1.263   6.492  1.00 10.00           C  
ATOM      2  C   VAL A   4      13.016   1.729   5.945  1.00  0.00           C  
ATOM      3  O   VAL A   4      13.539   1.149   4.988  1.00  0.00           O  
ATOM      4  CB  VAL A   4      11.875   0.084   7.473  1.00 24.00           C  
ATOM      5  CG1 VAL A   4      12.555   0.559   8.758  1.00  4.00           C  
ATOM      6  CG2 VAL A   4      10.539  -0.584   7.785  1.00  4.00           C  
ATOM      7  N   PRO A   5      13.547   2.762   6.562  1.00  0.00           N  
ATOM      8  CA  PRO A   5      14.867   3.209   6.121  1.00  0.00           C  
ATOM      9  C   PRO A   5      15.992   2.299   6.613  1.00  0.00           C  
ATOM     10  O   PRO A   5      15.883   1.696   7.684  1.00 22.00           O  
ATOM     11  CB  PRO A   5      14.992   4.605   6.734  1.00 60.00           C  
ATOM     12  CG  PRO A   5      14.141   4.562   7.961  1.00 22.00           C  
ATOM     13  CD  PRO A   5      13.000   3.609   7.719  1.00 18.00           C  
ATOM     14  N   GLY A   6      16.984   2.141   5.828  1.00  0.00           N  
ATOM     15  CA  GLY A   6      18.188   1.383   6.172  1.00 45.00           C  
ATOM     16  C   GLY A   6      19.422   1.839   5.422  1.00  0.00           C  
ATOM     17  O   GLY A   6      19.312   2.516   4.395  1.00  0.00           O  
ATOM     18  N   LYS A   7      20.562   1.492   6.020  1.00  0.00           N  
ATOM     19  CA  LYS A   7      21.828   1.870   5.410  1.00  0.00           C  
ATOM     20  C   LYS A   7      22.453   0.696   4.656  1.00  0.00           C  
ATOM     21  O   LYS A   7      22.594  -0.399   5.203  1.00  0.00           O  
ATOM     22  CB  LYS A   7      22.812   2.383   6.473  1.00 14.00           C  
ATOM     23  CG  LYS A   7      24.047   3.061   5.902  1.00  0.00           C  
ATOM     24  CD  LYS A   7      24.922   3.635   7.004  1.00  5.00           C  
ATOM     25  CE  LYS A   7      26.125   4.383   6.430  1.00  3.00           C  
ATOM     26  NZ  LYS A   7      26.953   5.016   7.504  1.00  2.00           N  
ATOM     27  N   VAL A   8      22.828   1.014   3.408  1.00  0.00           N  
ATOM     28  CA  VAL A   8      23.453  -0.020   2.584  1.00  0.00           C  
ATOM     29  C   VAL A   8      24.891  -0.265   3.049  1.00  0.00           C  
ATOM     30  O   VAL A   8      25.688   0.664   3.102  1.00 10.00           O  
ATOM     31  CB  VAL A   8      23.438   0.363   1.087  1.00  0.00           C  
ATOM     32  CG1 VAL A   8      24.109  -0.721   0.246  1.00  0.00           C  
ATOM     33  CG2 VAL A   8      22.000   0.600   0.614  1.00  1.00           C  
ATOM     34  N   ILE A   9      25.172  -1.508   3.379  1.00  0.00           N  
ATOM     35  CA  ILE A   9      26.484  -1.875   3.871  1.00  7.00           C  
ATOM     36  C   ILE A   9      27.312  -2.498   2.742  1.00  0.00           C  
ATOM     37  O   ILE A   9      28.500  -2.209   2.596  1.00  3.00           O  
ATOM     38  CB  ILE A   9      26.391  -2.848   5.066  1.00  0.00           C  
ATOM     39  CG1 ILE A   9      25.531  -2.246   6.180  1.00  0.00           C  
ATOM     40  CD1 ILE A   9      26.109  -0.978   6.793  1.00  4.00           C  
ATOM     41  CG2 ILE A   9      27.797  -3.199   5.590  1.00  3.00           C  
ATOM     42  N   GLU A  10      26.656  -3.406   2.006  1.00  0.00           N  
ATOM     43  CA  GLU A  10      27.297  -4.137   0.920  1.00  5.00           C  
ATOM     44  C   GLU A  10      26.359  -4.312  -0.266  1.00  0.00           C  
ATOM     45  O   GLU A  10      25.141  -4.422  -0.089  1.00  0.00           O  
ATOM     46  CB  GLU A  10      27.781  -5.500   1.408  1.00  4.00           C  
ATOM     47  CG  GLU A  10      28.656  -6.242   0.396  1.00  3.00           C  
ATOM     48  CD  GLU A  10      29.094  -7.613   0.878  1.00  2.00           C  
ATOM     49  OE1 GLU A  10      29.688  -8.375   0.082  1.00  1.00           O  
ATOM     50  OE2 GLU A  10      28.844  -7.934   2.061  1.00  2.00           O  
ATOM     51  N   VAL A  11      26.969  -4.219  -1.422  1.00  6.00           N  
ATOM     52  CA  VAL A  11      26.203  -4.453  -2.639  1.00  0.00           C  
ATOM     53  C   VAL A  11      26.812  -5.613  -3.422  1.00  0.00           C  
ATOM     54  O   VAL A  11      28.000  -5.602  -3.736  1.00  3.00           O  
ATOM     55  CB  VAL A  11      26.141  -3.189  -3.523  1.00  5.00           C  
ATOM     56  CG1 VAL A  11      25.438  -3.494  -4.852  1.00  6.00           C  
ATOM     57  CG2 VAL A  11      25.406  -2.061  -2.789  1.00  0.00           C  
ATOM     58  N   ASN A  12      26.031  -6.637  -3.650  1.00  0.00           N  
ATOM     59  CA  ASN A  12      26.391  -7.816  -4.426  1.00  2.00           C  
ATOM     60  C   ASN A  12      25.438  -8.039  -5.594  1.00  2.00           C  
ATOM     61  O   ASN A  12      24.516  -8.844  -5.500  1.00  4.00           O  
ATOM     62  CB  ASN A  12      26.438  -9.055  -3.531  1.00  3.00           C  
ATOM     63  CG  ASN A  12      27.391  -8.898  -2.365  1.00  2.00           C  
ATOM     64  OD1 ASN A  12      28.547  -8.508  -2.541  1.00  2.00           O  
ATOM     65  ND2 ASN A  12      26.922  -9.211  -1.164  1.00  8.00           N  
ATOM     66  N   GLY A  13      25.719  -7.320  -6.762  1.00  2.00           N  
ATOM     67  CA  GLY A  13      24.797  -7.398  -7.883  1.00  2.00           C  
ATOM     68  C   GLY A  13      23.453  -6.766  -7.590  1.00  4.00           C  
ATOM     69  O   GLY A  13      23.391  -5.602  -7.180  1.00 10.00           O  
ATOM     70  N   PRO A  14      22.422  -7.586  -7.844  1.00  0.00           N  
ATOM     71  CA  PRO A  14      21.094  -7.012  -7.609  1.00 11.00           C  
ATOM     72  C   PRO A  14      20.656  -7.117  -6.152  1.00  0.00           C  
ATOM     73  O   PRO A  14      19.484  -6.855  -5.840  1.00  0.00           O  
ATOM     74  CB  PRO A  14      20.188  -7.844  -8.523  1.00  6.00           C  
ATOM     75  CG  PRO A  14      20.844  -9.188  -8.586  1.00  4.00           C  
ATOM     76  CD  PRO A  14      22.328  -8.992  -8.562  1.00  2.00           C  
ATOM     77  N   VAL A  15      21.578  -7.539  -5.242  1.00  0.00           N  
ATOM     78  CA  VAL A  15      21.234  -7.715  -3.832  1.00  0.00           C  
ATOM     79  C   VAL A  15      22.172  -6.867  -2.971  1.00 60.00           C  
ATOM     80  O   VAL A  15      23.359  -6.746  -3.268  1.00  0.00           O  
ATOM     81  CB  VAL A  15      21.328  -9.195  -3.410  1.00  6.00           C  
ATOM     82  CG1 VAL A  15      21.000  -9.359  -1.925  1.00 24.00           C  
ATOM     83  CG2 VAL A  15      20.391 -10.047  -4.258  1.00  5.00           C  
ATOM     84  N   ALA A  16      21.672  -6.281  -2.000  1.00  0.00           N  
ATOM     85  CA  ALA A  16      22.469  -5.531  -1.028  1.00 60.00           C  
ATOM     86  C   ALA A  16      22.188  -6.020   0.392  1.00 60.00           C  
ATOM     87  O   ALA A  16      21.141  -6.586   0.668  1.00  0.00           O  
ATOM     88  CB  ALA A  16      22.172  -4.039  -1.143  1.00  0.00           C  
ATOM     89  N   VAL A  17      23.203  -5.926   1.231  1.00  0.00           N  
ATOM     90  CA  VAL A  17      22.984  -6.062   2.670  1.00  0.00           C  
ATOM     91  C   VAL A  17      22.703  -4.691   3.281  1.00  0.00           C  
ATOM     92  O   VAL A  17      23.516  -3.766   3.148  1.00  0.00           O  
ATOM     93  CB  VAL A  17      24.219  -6.711   3.359  1.00 15.00           C  
ATOM     94  CG1 VAL A  17      23.984  -6.832   4.863  1.00  6.00           C  
ATOM     95  CG2 VAL A  17      24.500  -8.078   2.748  1.00  6.00           C  
ATOM     96  N   VAL A  18      21.578  -4.547   3.873  1.00  0.00           N  
ATOM     97  CA  VAL A  18      21.156  -3.270   4.434  1.00  0.00           C  
ATOM     98  C   VAL A  18      21.016  -3.389   5.949  1.00  0.00           C  
ATOM     99  O   VAL A  18      20.500  -4.383   6.457  1.00  0.00           O  
ATOM    100  CB  VAL A  18      19.812  -2.797   3.818  1.00  0.00           C  
ATOM    101  CG1 VAL A  18      19.344  -1.497   4.473  1.00  0.00           C  
ATOM    102  CG2 VAL A  18      19.953  -2.617   2.309  1.00  1.00           C  
ATOM    103  N   ASP A  19      21.562  -2.432   6.684  1.00  0.00           N  
ATOM    104  CA  ASP A  19      21.484  -2.350   8.141  1.00  0.00           C  
ATOM    105  C   ASP A  19      20.312  -1.479   8.578  1.00  0.00           C  
ATOM    106  O   ASP A  19      20.219  -0.309   8.195  1.00 26.00           O  
ATOM    107  CB  ASP A  19      22.797  -1.799   8.719  1.00 12.00           C  
ATOM    108  CG  ASP A  19      22.828  -1.813  10.234  1.00 11.00           C  
ATOM    109  OD1 ASP A  19      21.812  -2.182  10.859  1.00  0.00           O  
ATOM    110  OD2 ASP A  19      23.875  -1.450  10.812  1.00  3.00           O  
ATOM    111  N   PHE A  20      19.375  -2.045   9.289  1.00  0.00           N  
ATOM    112  CA  PHE A  20      18.203  -1.352   9.797  1.00 23.00           C  
ATOM    113  C   PHE A  20      18.344  -1.053  11.289  1.00 12.00           C  
ATOM    114  O   PHE A  20      17.438  -1.309  12.070  1.00  4.00           O  
ATOM    115  CB  PHE A  20      16.938  -2.184   9.555  1.00  7.00           C  
ATOM    116  CG  PHE A  20      16.641  -2.424   8.102  1.00 14.00           C  
ATOM    117  CD1 PHE A  20      15.961  -1.470   7.348  1.00 14.00           C  
ATOM    118  CD2 PHE A  20      17.031  -3.602   7.480  1.00 20.00           C  
ATOM    119  CE1 PHE A  20      15.688  -1.688   6.000  1.00 36.00           C  
ATOM    120  CE2 PHE A  20      16.766  -3.828   6.137  1.00 52.00           C  
ATOM    121  CZ  PHE A  20      16.094  -2.869   5.398  1.00 56.00           C  
ATOM    122  N   GLY A  21      19.312  -0.480  11.758  1.00 14.00           N  
ATOM    123  CA  GLY A  21      19.547  -0.179  13.164  1.00  4.00           C  
ATOM    124  C   GLY A  21      20.016  -1.384  13.961  1.00  2.00           C  
ATOM    125  O   GLY A  21      19.500  -1.651  15.047  1.00  2.00           O  
ATOM    126  N   GLY A  22      20.844  -2.172  13.445  1.00  3.00           N  
ATOM    127  CA  GLY A  22      21.406  -3.324  14.133  1.00  2.00           C  
ATOM    128  C   GLY A  22      21.000  -4.648  13.508  1.00  3.00           C  
ATOM    129  O   GLY A  22      21.656  -5.668  13.734  1.00  2.00           O  
ATOM    130  N   VAL A  23      19.891  -4.629  12.789  1.00  0.00           N  
ATOM    131  CA  VAL A  23      19.453  -5.844  12.109  1.00  3.00           C  
ATOM    132  C   VAL A  23      19.781  -5.750  10.625  1.00  0.00           C  
ATOM    133  O   VAL A  23      19.375  -4.805   9.945  1.00  0.00           O  
ATOM    134  CB  VAL A  23      17.938  -6.090  12.297  1.00  6.00           C  
ATOM    135  CG1 VAL A  23      17.500  -7.348  11.555  1.00  3.00           C  
ATOM    136  CG2 VAL A  23      17.594  -6.195  13.789  1.00  2.00           C  
ATOM    137  N   LYS A  24      20.578  -6.707  10.172  1.00  3.00           N  
ATOM    138  CA  LYS A  24      20.984  -6.727   8.766  1.00  0.00           C  
ATOM    139  C   LYS A  24      20.141  -7.707   7.961  1.00  6.00           C  
ATOM    140  O   LYS A  24      19.828  -8.797   8.438  1.00  3.00           O  
ATOM    141  CB  LYS A  24      22.469  -7.086   8.641  1.00  3.00           C  
ATOM    142  CG  LYS A  24      23.406  -6.078   9.281  1.00  3.00           C  
ATOM    143  CD  LYS A  24      24.859  -6.480   9.109  1.00  3.00           C  
ATOM    144  CE  LYS A  24      25.797  -5.512   9.812  1.00  3.00           C  
ATOM    145  NZ  LYS A  24      27.234  -5.883   9.617  1.00  2.00           N  
ATOM    146  N   ARG A  25      19.734  -7.258   6.781  1.00  0.00           N  
ATOM    147  CA  ARG A  25      18.938  -8.102   5.898  1.00  5.00           C  
ATOM    148  C   ARG A  25      19.344  -7.910   4.441  1.00 10.00           C  
ATOM    149  O   ARG A  25      19.859  -6.859   4.070  1.00  0.00           O  
ATOM    150  CB  ARG A  25      17.453  -7.801   6.074  1.00 21.00           C  
ATOM    151  CG  ARG A  25      16.906  -8.156   7.449  1.00  4.00           C  
ATOM    152  CD  ARG A  25      15.383  -8.227   7.453  1.00 19.00           C  
ATOM    153  NE  ARG A  25      14.867  -8.602   8.766  1.00  6.00           N  
ATOM    154  CZ  ARG A  25      13.711  -9.227   8.977  1.00  4.00           C  
ATOM    155  NH1 ARG A  25      12.930  -9.570   7.961  1.00  4.00           N  
ATOM    156  NH2 ARG A  25      13.336  -9.516  10.219  1.00  2.00           N  
ATOM    157  N   GLU A  26      19.094  -8.953   3.682  1.00  6.00           N  
ATOM    158  CA  GLU A  26      19.250  -8.859   2.232  1.00  0.00           C  
ATOM    159  C   GLU A  26      18.094  -8.109   1.595  1.00 60.00           C  
ATOM    160  O   GLU A  26      16.938  -8.352   1.937  1.00 38.00           O  
ATOM    161  CB  GLU A  26      19.391 -10.258   1.615  1.00 20.00           C  
ATOM    162  CG  GLU A  26      20.688 -10.969   1.962  1.00  5.00           C  
ATOM    163  CD  GLU A  26      20.828 -12.328   1.292  1.00  3.00           C  
ATOM    164  OE1 GLU A  26      21.953 -12.859   1.226  1.00  2.00           O  
ATOM    165  OE2 GLU A  26      19.797 -12.859   0.829  1.00  5.00           O  
ATOM    166  N   VAL A  27      18.453  -7.184   0.712  1.00  0.00           N  
ATOM    167  CA  VAL A  27      17.469  -6.340   0.043  1.00 60.00           C  
ATOM    168  C   VAL A  27      17.719  -6.359  -1.465  1.00 22.00           C  
ATOM    169  O   VAL A  27      18.859  -6.305  -1.915  1.00  0.00           O  
ATOM    170  CB  VAL A  27      17.516  -4.887   0.572  1.00  0.00           C  
ATOM    171  CG1 VAL A  27      16.641  -3.977  -0.282  1.00  0.00           C  
ATOM    172  CG2 VAL A  27      17.078  -4.840   2.035  1.00 60.00           C  
ATOM    173  N   ARG A  28      16.641  -6.469  -2.211  1.00  0.00           N  
ATOM    174  CA  ARG A  28      16.734  -6.480  -3.668  1.00  0.00           C  
ATOM    175  C   ARG A  28      16.891  -5.066  -4.215  1.00  0.00           C  
ATOM    176  O   ARG A  28      16.250  -4.133  -3.742  1.00  1.00           O  
ATOM    177  CB  ARG A  28      15.492  -7.137  -4.281  1.00  0.00           C  
ATOM    178  CG  ARG A  28      15.328  -8.602  -3.910  1.00 57.00           C  
ATOM    179  CD  ARG A  28      16.406  -9.469  -4.547  1.00 42.00           C  
ATOM    180  NE  ARG A  28      16.344  -9.430  -6.004  1.00  0.00           N  
ATOM    181  CZ  ARG A  28      17.203 -10.039  -6.816  1.00 50.00           C  
ATOM    182  NH1 ARG A  28      18.203 -10.750  -6.332  1.00  8.00           N  
ATOM    183  NH2 ARG A  28      17.047  -9.938  -8.133  1.00 17.00           N  
ATOM    184  N   LEU A  29      17.750  -4.934  -5.262  1.00  0.00           N  
ATOM    185  CA  LEU A  29      18.078  -3.623  -5.816  1.00  0.00           C  
ATOM    186  C   LEU A  29      17.547  -3.500  -7.246  1.00 22.00           C  
ATOM    187  O   LEU A  29      17.969  -2.605  -7.984  1.00 17.00           O  
ATOM    188  CB  LEU A  29      19.578  -3.377  -5.785  1.00 26.00           C  
ATOM    189  CG  LEU A  29      20.234  -3.326  -4.406  1.00  0.00           C  
ATOM    190  CD1 LEU A  29      21.734  -3.055  -4.535  1.00 31.00           C  
ATOM    191  CD2 LEU A  29      19.562  -2.268  -3.535  1.00  1.00           C  
ATOM    192  N   ASP A  30      16.625  -4.340  -7.652  1.00  0.00           N  
ATOM    193  CA  ASP A  30      16.125  -4.379  -9.023  1.00 11.00           C  
ATOM    194  C   ASP A  30      15.516  -3.035  -9.422  1.00  0.00           C  
ATOM    195  O   ASP A  30      15.516  -2.674 -10.602  1.00 22.00           O  
ATOM    196  CB  ASP A  30      15.094  -5.496  -9.188  1.00 41.00           C  
ATOM    197  CG  ASP A  30      15.648  -6.871  -8.859  1.00  1.00           C  
ATOM    198  OD1 ASP A  30      16.109  -7.574  -9.789  1.00 12.00           O  
ATOM    199  OD2 ASP A  30      15.633  -7.250  -7.672  1.00  1.00           O  
ATOM    200  N   LEU A  31      15.031  -2.297  -8.484  1.00  1.00           N  
ATOM    201  CA  LEU A  31      14.383  -1.021  -8.773  1.00  0.00           C  
ATOM    202  C   LEU A  31      15.352   0.138  -8.555  1.00  0.00           C  
ATOM    203  O   LEU A  31      15.023   1.291  -8.844  1.00 34.00           O  
ATOM    204  CB  LEU A  31      13.148  -0.836  -7.887  1.00  0.00           C  
ATOM    205  CG  LEU A  31      12.094  -1.944  -7.953  1.00  0.00           C  
ATOM    206  CD1 LEU A  31      10.984  -1.679  -6.945  1.00  0.00           C  
ATOM    207  CD2 LEU A  31      11.531  -2.062  -9.367  1.00  5.00           C  
ATOM    208  N   MET A  32      16.500  -0.229  -8.000  1.00  0.00           N  
ATOM    209  CA  MET A  32      17.500   0.775  -7.656  1.00 31.00           C  
ATOM    210  C   MET A  32      18.906   0.322  -8.078  1.00  0.00           C  
ATOM    211  O   MET A  32      19.781   0.114  -7.234  1.00  0.00           O  
ATOM    212  CB  MET A  32      17.484   1.064  -6.152  1.00 60.00           C  
ATOM    213  CG  MET A  32      16.172   1.654  -5.660  1.00  0.00           C  
ATOM    214  SD  MET A  32      16.031   3.447  -6.023  1.00 23.00           S  
ATOM    215  CE  MET A  32      17.297   4.102  -4.895  1.00 21.00           C  
ATOM    216  N   PRO A  33      19.156   0.285  -9.383  1.00  0.00           N  
ATOM    217  CA  PRO A  33      20.391  -0.315  -9.867  1.00 13.00           C  
ATOM    218  C   PRO A  33      21.625   0.523  -9.516  1.00 24.00           C  
ATOM    219  O   PRO A  33      22.750   0.009  -9.516  1.00  6.00           O  
ATOM    220  CB  PRO A  33      20.188  -0.385 -11.383  1.00  3.00           C  
ATOM    221  CG  PRO A  33      19.156   0.649 -11.680  1.00  3.00           C  
ATOM    222  CD  PRO A  33      18.219   0.732 -10.508  1.00 16.00           C  
ATOM    223  N   ASP A  34      21.562   1.838  -9.195  1.00 24.00           N  
ATOM    224  CA  ASP A  34      22.703   2.705  -8.953  1.00  5.00           C  
ATOM    225  C   ASP A  34      23.016   2.812  -7.465  1.00 25.00           C  
ATOM    226  O   ASP A  34      23.797   3.674  -7.047  1.00  5.00           O  
ATOM    227  CB  ASP A  34      22.453   4.098  -9.547  1.00  6.00           C  
ATOM    228  CG  ASP A  34      22.344   4.090 -11.055  1.00  2.00           C  
ATOM    229  OD1 ASP A  34      23.031   3.281 -11.719  1.00  2.00           O  
ATOM    230  OD2 ASP A  34      21.562   4.906 -11.594  1.00  2.00           O  
ATOM    231  N   THR A  35      22.500   1.892  -6.711  1.00 60.00           N  
ATOM    232  CA  THR A  35      22.703   1.921  -5.266  1.00 37.00           C  
ATOM    233  C   THR A  35      24.125   1.528  -4.910  1.00  0.00           C  
ATOM    234  O   THR A  35      24.688   0.598  -5.492  1.00  9.00           O  
ATOM    235  CB  THR A  35      21.719   0.982  -4.547  1.00  0.00           C  
ATOM    236  OG1 THR A  35      20.375   1.379  -4.859  1.00  0.00           O  
ATOM    237  CG2 THR A  35      21.906   1.034  -3.035  1.00  0.00           C  
ATOM    238  N   LYS A  36      24.766   2.191  -3.936  1.00  0.00           N  
ATOM    239  CA  LYS A  36      26.125   1.937  -3.488  1.00  7.00           C  
ATOM    240  C   LYS A  36      26.188   1.804  -1.970  1.00  0.00           C  
ATOM    241  O   LYS A  36      25.312   2.297  -1.260  1.00  0.00           O  
ATOM    242  CB  LYS A  36      27.062   3.053  -3.957  1.00  4.00           C  
ATOM    243  CG  LYS A  36      27.094   3.238  -5.469  1.00  4.00           C  
ATOM    244  CD  LYS A  36      27.984   4.414  -5.867  1.00  2.00           C  
ATOM    245  CE  LYS A  36      27.906   4.684  -7.363  1.00  2.00           C  
ATOM    246  NZ  LYS A  36      29.250   5.020  -7.930  1.00  1.00           N  
ATOM    247  N   PRO A  37      27.297   1.066  -1.490  1.00  0.00           N  
ATOM    248  CA  PRO A  37      27.484   1.046  -0.037  1.00  0.00           C  
ATOM    249  C   PRO A  37      27.531   2.445   0.572  1.00  3.00           C  
ATOM    250  O   PRO A  37      28.125   3.355  -0.012  1.00  3.00           O  
ATOM    251  CB  PRO A  37      28.812   0.325   0.139  1.00  2.00           C  
ATOM    252  CG  PRO A  37      28.938  -0.546  -1.069  1.00  3.00           C  
ATOM    253  CD  PRO A  37      28.375   0.190  -2.248  1.00  3.00           C  
ATOM    254  N   GLY A  38      26.875   2.670   1.640  1.00  6.00           N  
ATOM    255  CA  GLY A  38      26.812   3.967   2.295  1.00  3.00           C  
ATOM    256  C   GLY A  38      25.516   4.703   2.039  1.00  4.00           C  
ATOM    257  O   GLY A  38      25.141   5.602   2.799  1.00  5.00           O  
ATOM    258  N   ASP A  39      24.875   4.285   0.946  1.00  0.00           N  
ATOM    259  CA  ASP A  39      23.594   4.922   0.633  1.00  9.00           C  
ATOM    260  C   ASP A  39      22.547   4.590   1.689  1.00  0.00           C  
ATOM    261  O   ASP A  39      22.547   3.486   2.240  1.00  0.00           O  
ATOM    262  CB  ASP A  39      23.109   4.492  -0.750  1.00  0.00           C  
ATOM    263  CG  ASP A  39      23.891   5.129  -1.883  1.00  0.00           C  
ATOM    264  OD1 ASP A  39      24.609   6.129  -1.645  1.00  4.00           O  
ATOM    265  OD2 ASP A  39      23.797   4.629  -3.025  1.00  8.00           O  
ATOM    266  N   TRP A  40      21.672   5.516   2.037  1.00 19.00           N  
ATOM    267  CA  TRP A  40      20.453   5.270   2.789  1.00  0.00           C  
ATOM    268  C   TRP A  40      19.281   5.043   1.850  1.00  0.00           C  
ATOM    269  O   TRP A  40      19.000   5.867   0.975  1.00  0.00           O  
ATOM    270  CB  TRP A  40      20.156   6.441   3.729  1.00 13.00           C  
ATOM    271  CG  TRP A  40      21.016   6.469   4.957  1.00  2.00           C  
ATOM    272  CD1 TRP A  40      22.266   6.992   5.074  1.00 17.00           C  
ATOM    273  CD2 TRP A  40      20.672   5.949   6.246  1.00  3.00           C  
ATOM    274  CE2 TRP A  40      21.766   6.191   7.098  1.00  0.00           C  
ATOM    275  NE1 TRP A  40      22.734   6.828   6.359  1.00  5.00           N  
ATOM    276  CE3 TRP A  40      19.547   5.305   6.766  1.00  0.00           C  
ATOM    277  CZ3 TRP A  40      19.547   4.926   8.102  1.00 29.00           C  
ATOM    278  CH2 TRP A  40      20.656   5.180   8.922  1.00 11.00           C  
ATOM    279  CZ2 TRP A  40      21.781   5.809   8.445  1.00  5.00           C  
ATOM    280  N   VAL A  41      18.578   3.908   2.072  1.00  0.00           N  
ATOM    281  CA  VAL A  41      17.500   3.551   1.170  1.00  0.00           C  
ATOM    282  C   VAL A  41      16.234   3.268   1.974  1.00  0.00           C  
ATOM    283  O   VAL A  41      16.297   2.982   3.172  1.00  0.00           O  
ATOM    284  CB  VAL A  41      17.859   2.328   0.299  1.00  0.00           C  
ATOM    285  CG1 VAL A  41      19.016   2.658  -0.639  1.00  0.00           C  
ATOM    286  CG2 VAL A  41      18.203   1.129   1.181  1.00  1.00           C  
ATOM    287  N   ILE A  42      15.078   3.473   1.343  1.00  0.00           N  
ATOM    288  CA  ILE A  42      13.789   3.023   1.857  1.00  0.00           C  
ATOM    289  C   ILE A  42      13.469   1.638   1.303  1.00  0.00           C  
ATOM    290  O   ILE A  42      13.461   1.436   0.086  1.00  0.00           O  
ATOM    291  CB  ILE A  42      12.664   4.020   1.504  1.00  0.00           C  
ATOM    292  CG1 ILE A  42      12.977   5.406   2.078  1.00 60.00           C  
ATOM    293  CD1 ILE A  42      11.969   6.480   1.680  1.00 60.00           C  
ATOM    294  CG2 ILE A  42      11.312   3.506   2.010  1.00 60.00           C  
ATOM    295  N   VAL A  43      13.258   0.686   2.232  1.00  0.00           N  
ATOM    296  CA  VAL A  43      13.039  -0.701   1.833  1.00  0.00           C  
ATOM    297  C   VAL A  43      11.586  -1.095   2.094  1.00  0.00           C  
ATOM    298  O   VAL A  43      11.062  -0.861   3.186  1.00 31.00           O  
ATOM    299  CB  VAL A  43      13.992  -1.661   2.576  1.00 60.00           C  
ATOM    300  CG1 VAL A  43      13.688  -3.113   2.217  1.00 60.00           C  
ATOM    301  CG2 VAL A  43      15.453  -1.323   2.250  1.00  0.00           C  
ATOM    302  N   HIS A  44      10.891  -1.589   1.025  1.00  0.00           N  
ATOM    303  CA  HIS A  44       9.523  -2.092   1.130  1.00 16.00           C  
ATOM    304  C   HIS A  44       9.438  -3.541   0.665  1.00  0.00           C  
ATOM    305  O   HIS A  44       9.773  -3.854  -0.479  1.00  0.00           O  
ATOM    306  CB  HIS A  44       8.570  -1.220   0.315  1.00 53.00           C  
ATOM    307  CG  HIS A  44       7.141  -1.663   0.389  1.00  0.00           C  
ATOM    308  ND1 HIS A  44       6.383  -1.542   1.534  1.00 16.00           N  
ATOM    309  CD2 HIS A  44       6.336  -2.225  -0.542  1.00  0.00           C  
ATOM    310  CE1 HIS A  44       5.168  -2.012   1.303  1.00 15.00           C  
ATOM    311  NE2 HIS A  44       5.113  -2.432   0.050  1.00 29.00           N  
ATOM    312  N   THR A  45       9.023  -4.418   1.557  1.00 14.00           N  
ATOM    313  CA  THR A  45       8.820  -5.836   1.296  1.00 13.00           C  
ATOM    314  C   THR A  45      10.055  -6.449   0.636  1.00  0.00           C  
ATOM    315  O   THR A  45       9.938  -7.199  -0.333  1.00 51.00           O  
ATOM    316  CB  THR A  45       7.586  -6.074   0.403  1.00  1.00           C  
ATOM    317  OG1 THR A  45       7.770  -5.395  -0.845  1.00  1.00           O  
ATOM    318  CG2 THR A  45       6.316  -5.551   1.069  1.00 18.00           C  
ATOM    319  N   GLY A  46      11.234  -5.977   1.095  1.00  0.00           N  
ATOM    320  CA  GLY A  46      12.484  -6.602   0.675  1.00 60.00           C  
ATOM    321  C   GLY A  46      13.117  -5.926  -0.524  1.00  0.00           C  
ATOM    322  O   GLY A  46      14.156  -6.371  -1.019  1.00 60.00           O  
ATOM    323  N   PHE A  47      12.539  -4.840  -0.990  1.00  0.00           N  
ATOM    324  CA  PHE A  47      13.086  -4.109  -2.127  1.00  0.00           C  
ATOM    325  C   PHE A  47      13.438  -2.680  -1.733  1.00  0.00           C  
ATOM    326  O   PHE A  47      12.664  -2.016  -1.037  1.00  0.00           O  
ATOM    327  CB  PHE A  47      12.094  -4.105  -3.293  1.00  0.00           C  
ATOM    328  CG  PHE A  47      12.039  -5.406  -4.051  1.00  0.00           C  
ATOM    329  CD1 PHE A  47      12.570  -5.500  -5.332  1.00  1.00           C  
ATOM    330  CD2 PHE A  47      11.453  -6.531  -3.482  1.00  0.00           C  
ATOM    331  CE1 PHE A  47      12.523  -6.703  -6.035  1.00  0.00           C  
ATOM    332  CE2 PHE A  47      11.406  -7.734  -4.180  1.00  0.00           C  
ATOM    333  CZ  PHE A  47      11.938  -7.816  -5.453  1.00  1.00           C  
ATOM    334  N   ALA A  48      14.656  -2.268  -2.154  1.00  0.00           N  
ATOM    335  CA  ALA A  48      14.914  -0.831  -2.102  1.00  0.00           C  
ATOM    336  C   ALA A  48      14.094  -0.088  -3.154  1.00  0.00           C  
ATOM    337  O   ALA A  48      14.117  -0.448  -4.336  1.00  1.00           O  
ATOM    338  CB  ALA A  48      16.406  -0.550  -2.293  1.00  0.00           C  
ATOM    339  N   ILE A  49      13.406   0.941  -2.721  1.00  0.00           N  
ATOM    340  CA  ILE A  49      12.492   1.580  -3.666  1.00  0.00           C  
ATOM    341  C   ILE A  49      12.914   3.031  -3.889  1.00  0.00           C  
ATOM    342  O   ILE A  49      12.539   3.648  -4.887  1.00  0.00           O  
ATOM    343  CB  ILE A  49      11.031   1.518  -3.176  1.00  0.00           C  
ATOM    344  CG1 ILE A  49      10.898   2.166  -1.794  1.00  0.00           C  
ATOM    345  CD1 ILE A  49       9.461   2.359  -1.333  1.00 60.00           C  
ATOM    346  CG2 ILE A  49      10.531   0.070  -3.150  1.00  0.00           C  
ATOM    347  N   GLU A  50      13.641   3.576  -2.967  1.00  0.00           N  
ATOM    348  CA  GLU A  50      14.133   4.941  -3.129  1.00  0.00           C  
ATOM    349  C   GLU A  50      15.320   5.211  -2.213  1.00  0.00           C  
ATOM    350  O   GLU A  50      15.508   4.527  -1.205  1.00  0.00           O  
ATOM    351  CB  GLU A  50      13.016   5.949  -2.852  1.00  0.00           C  
ATOM    352  CG  GLU A  50      13.383   7.387  -3.201  1.00 60.00           C  
ATOM    353  CD  GLU A  50      13.844   7.555  -4.641  1.00 36.00           C  
ATOM    354  OE1 GLU A  50      15.039   7.352  -4.926  1.00 20.00           O  
ATOM    355  OE2 GLU A  50      12.984   7.891  -5.492  1.00 23.00           O  
ATOM    356  N   LYS A  51      16.125   6.137  -2.643  1.00  0.00           N  
ATOM    357  CA  LYS A  51      17.219   6.613  -1.812  1.00  0.00           C  
ATOM    358  C   LYS A  51      16.797   7.797  -0.953  1.00 16.00           C  
ATOM    359  O   LYS A  51      16.078   8.680  -1.422  1.00 42.00           O  
ATOM    360  CB  LYS A  51      18.422   7.004  -2.682  1.00  9.00           C  
ATOM    361  CG  LYS A  51      19.734   7.094  -1.920  1.00 11.00           C  
ATOM    362  CD  LYS A  51      20.906   7.383  -2.854  1.00  4.00           C  
ATOM    363  CE  LYS A  51      21.484   6.102  -3.443  1.00 13.00           C  
ATOM    364  NZ  LYS A  51      22.594   6.387  -4.402  1.00  4.00           N  
ATOM    365  N   LEU A  52      17.234   7.746   0.249  1.00  0.00           N  
ATOM    366  CA  LEU A  52      16.969   8.875   1.137  1.00  0.00           C  
ATOM    367  C   LEU A  52      18.078   9.922   1.035  1.00 12.00           C  
ATOM    368  O   LEU A  52      19.250   9.578   1.008  1.00 14.00           O  
ATOM    369  CB  LEU A  52      16.828   8.391   2.584  1.00  1.00           C  
ATOM    370  CG  LEU A  52      15.531   7.680   2.945  1.00  0.00           C  
ATOM    371  CD1 LEU A  52      15.648   7.016   4.312  1.00 60.00           C  
ATOM    372  CD2 LEU A  52      14.359   8.656   2.920  1.00 32.00           C  
ATOM    373  N   ASP A  53      17.594  11.125   0.875  1.00 28.00           N  
ATOM    374  CA  ASP A  53      18.531  12.242   0.907  1.00  7.00           C  
ATOM    375  C   ASP A  53      18.812  12.680   2.342  1.00  0.00           C  
ATOM    376  O   ASP A  53      17.953  13.289   2.990  1.00  0.00           O  
ATOM    377  CB  ASP A  53      18.000  13.422   0.088  1.00 18.00           C  
ATOM    378  CG  ASP A  53      19.047  14.492  -0.158  1.00  3.00           C  
ATOM    379  OD1 ASP A  53      19.906  14.719   0.721  1.00  5.00           O  
ATOM    380  OD2 ASP A  53      19.016  15.117  -1.239  1.00  3.00           O  
ATOM    381  N   GLU A  54      19.922  12.305   2.783  1.00  9.00           N  
ATOM    382  CA  GLU A  54      20.297  12.586   4.168  1.00  1.00           C  
ATOM    383  C   GLU A  54      20.281  14.086   4.445  1.00  0.00           C  
ATOM    384  O   GLU A  54      19.828  14.523   5.508  1.00 60.00           O  
ATOM    385  CB  GLU A  54      21.688  12.008   4.480  1.00 12.00           C  
ATOM    386  CG  GLU A  54      21.672  10.531   4.844  1.00  9.00           C  
ATOM    387  CD  GLU A  54      23.047   9.984   5.184  1.00  7.00           C  
ATOM    388  OE1 GLU A  54      23.156   8.773   5.477  1.00  4.00           O  
ATOM    389  OE2 GLU A  54      24.016  10.766   5.152  1.00  3.00           O  
ATOM    390  N   LYS A  55      20.812  14.859   3.486  1.00  7.00           N  
ATOM    391  CA  LYS A  55      20.875  16.312   3.672  1.00 11.00           C  
ATOM    392  C   LYS A  55      19.469  16.891   3.816  1.00  0.00           C  
ATOM    393  O   LYS A  55      19.234  17.734   4.688  1.00 16.00           O  
ATOM    394  CB  LYS A  55      21.594  16.969   2.502  1.00  7.00           C  
ATOM    395  CG  LYS A  55      23.109  16.953   2.621  1.00  4.00           C  
ATOM    396  CD  LYS A  55      23.781  17.719   1.486  1.00  3.00           C  
ATOM    397  CE  LYS A  55      25.297  17.641   1.569  1.00  2.00           C  
ATOM    398  NZ  LYS A  55      25.953  18.375   0.451  1.00  1.00           N  
ATOM    399  N   LYS A  56      18.562  16.391   3.020  1.00  0.00           N  
ATOM    400  CA  LYS A  56      17.203  16.891   3.078  1.00 53.00           C  
ATOM    401  C   LYS A  56      16.484  16.375   4.320  1.00  0.00           C  
ATOM    402  O   LYS A  56      15.594  17.047   4.855  1.00  0.00           O  
ATOM    403  CB  LYS A  56      16.422  16.484   1.820  1.00 41.00           C  
ATOM    404  CG  LYS A  56      16.812  17.266   0.575  1.00 10.00           C  
ATOM    405  CD  LYS A  56      15.914  16.922  -0.605  1.00 15.00           C  
ATOM    406  CE  LYS A  56      16.297  17.703  -1.849  1.00  3.00           C  
ATOM    407  NZ  LYS A  56      15.438  17.359  -3.018  1.00  5.00           N  
ATOM    408  N   ALA A  57      16.938  15.234   4.676  1.00  0.00           N  
ATOM    409  CA  ALA A  57      16.375  14.703   5.906  1.00  0.00           C  
ATOM    410  C   ALA A  57      16.750  15.562   7.109  1.00  0.00           C  
ATOM    411  O   ALA A  57      15.938  15.789   8.008  1.00  0.00           O  
ATOM    412  CB  ALA A  57      16.812  13.258   6.121  1.00  1.00           C  
ATOM    413  N   MET A  58      17.938  16.094   6.969  1.00  0.00           N  
ATOM    414  CA  MET A  58      18.453  16.953   8.031  1.00  9.00           C  
ATOM    415  C   MET A  58      17.938  18.391   7.875  1.00 11.00           C  
ATOM    416  O   MET A  58      17.625  19.047   8.867  1.00  7.00           O  
ATOM    417  CB  MET A  58      19.984  16.953   8.039  1.00  8.00           C  
ATOM    418  CG  MET A  58      20.594  15.656   8.547  1.00 18.00           C  
ATOM    419  SD  MET A  58      22.188  15.914   9.414  1.00  4.00           S  
ATOM    420  CE  MET A  58      23.266  14.844   8.422  1.00  4.00           C  
ATOM    421  N   GLU A  59      17.766  18.875   6.602  1.00  0.00           N  
ATOM    422  CA  GLU A  59      17.344  20.250   6.281  1.00  0.00           C  
ATOM    423  C   GLU A  59      15.883  20.469   6.641  1.00  0.00           C  
ATOM    424  O   GLU A  59      15.531  21.531   7.160  1.00  0.00           O  
ATOM    425  CB  GLU A  59      17.578  20.547   4.801  1.00  9.00           C  
ATOM    426  CG  GLU A  59      19.016  20.938   4.469  1.00  6.00           C  
ATOM    427  CD  GLU A  59      19.250  21.156   2.982  1.00  3.00           C  
ATOM    428  OE1 GLU A  59      20.391  21.484   2.590  1.00  2.00           O  
ATOM    429  OE2 GLU A  59      18.281  21.000   2.203  1.00  4.00           O  
ATOM    430  N   ILE A  60      15.023  19.609   6.250  1.00 19.00           N  
ATOM    431  CA  ILE A  60      13.617  19.828   6.582  1.00 12.00           C  
ATOM    432  C   ILE A  60      13.477  20.078   8.086  1.00  0.00           C  
ATOM    433  O   ILE A  60      12.664  20.906   8.508  1.00  0.00           O  
ATOM    434  CB  ILE A  60      12.750  18.625   6.152  1.00  0.00           C  
ATOM    435  CG1 ILE A  60      12.531  18.641   4.637  1.00 20.00           C  
ATOM    436  CD1 ILE A  60      11.859  17.391   4.094  1.00 60.00           C  
ATOM    437  CG2 ILE A  60      11.414  18.625   6.902  1.00 59.00           C  
ATOM    438  N   LEU A  61      14.375  19.391   8.711  1.00  0.00           N  
ATOM    439  CA  LEU A  61      14.406  19.688  10.141  1.00  0.00           C  
ATOM    440  C   LEU A  61      14.773  21.156  10.375  1.00  6.00           C  
ATOM    441  O   LEU A  61      14.188  21.812  11.234  1.00 10.00           O  
ATOM    442  CB  LEU A  61      15.398  18.781  10.859  1.00  6.00           C  
ATOM    443  CG  LEU A  61      14.859  17.422  11.320  1.00  0.00           C  
ATOM    444  CD1 LEU A  61      16.000  16.422  11.484  1.00 11.00           C  
ATOM    445  CD2 LEU A  61      14.078  17.578  12.625  1.00 17.00           C  
ATOM    446  N   GLU A  62      15.820  21.578   9.617  1.00  7.00           N  
ATOM    447  CA  GLU A  62      16.203  22.984   9.680  1.00  5.00           C  
ATOM    448  C   GLU A  62      15.086  23.875   9.133  1.00  9.00           C  
ATOM    449  O   GLU A  62      14.805  24.938   9.695  1.00  8.00           O  
ATOM    450  CB  GLU A  62      17.500  23.234   8.914  1.00  6.00           C  
ATOM    451  CG  GLU A  62      18.750  23.062   9.758  1.00  3.00           C  
ATOM    452  CD  GLU A  62      20.031  23.266   8.969  1.00  4.00           C  
ATOM    453  OE1 GLU A  62      21.141  23.156   9.562  1.00  1.00           O  
ATOM    454  OE2 GLU A  62      19.953  23.547   7.758  1.00  2.00           O  
ATOM    455  N   ALA A  63      14.484  23.453   8.023  1.00  9.00           N  
ATOM    456  CA  ALA A  63      13.359  24.203   7.469  1.00  7.00           C  
ATOM    457  C   ALA A  63      12.195  24.250   8.453  1.00  0.00           C  
ATOM    458  O   ALA A  63      11.469  25.250   8.516  1.00 10.00           O  
ATOM    459  CB  ALA A  63      12.914  23.594   6.145  1.00  7.00           C  
ATOM    460  N   TRP A  64      12.094  23.156   9.148  1.00  0.00           N  
ATOM    461  CA  TRP A  64      11.164  23.250  10.266  1.00  0.00           C  
ATOM    462  C   TRP A  64      11.578  24.359  11.227  1.00 35.00           C  
ATOM    463  O   TRP A  64      10.727  25.031  11.820  1.00 26.00           O  
ATOM    464  CB  TRP A  64      11.078  21.922  11.016  1.00 41.00           C  
ATOM    465  CG  TRP A  64      10.203  20.906  10.352  1.00  7.00           C  
ATOM    466  CD1 TRP A  64      10.445  20.250   9.180  1.00 52.00           C  
ATOM    467  CD2 TRP A  64       8.930  20.438  10.812  1.00  2.00           C  
ATOM    468  CE2 TRP A  64       8.469  19.484   9.875  1.00  1.00           C  
ATOM    469  NE1 TRP A  64       9.406  19.391   8.883  1.00 60.00           N  
ATOM    470  CE3 TRP A  64       8.148  20.719  11.938  1.00  3.00           C  
ATOM    471  CZ3 TRP A  64       6.930  20.062  12.086  1.00  0.00           C  
ATOM    472  CH2 TRP A  64       6.496  19.125  11.133  1.00  0.00           C  
ATOM    473  CZ2 TRP A  64       7.246  18.828  10.023  1.00  0.00           C  
ATOM    474  N   ALA A  65      12.758  24.453  11.250  1.00  0.00           N  
ATOM    475  CA  ALA A  65      13.266  25.578  12.031  1.00 13.00           C  
ATOM    476  C   ALA A  65      12.828  26.906  11.414  1.00  9.00           C  
ATOM    477  O   ALA A  65      12.500  27.844  12.133  1.00  6.00           O  
ATOM    478  CB  ALA A  65      14.781  25.516  12.141  1.00  3.00           C  
ATOM    479  N   GLU A  66      12.836  26.906  10.047  1.00  0.00           N  
ATOM    480  CA  GLU A  66      12.352  28.094   9.359  1.00  0.00           C  
ATOM    481  C   GLU A  66      10.820  28.141   9.344  1.00  0.00           C  
ATOM    482  O   GLU A  66      10.234  29.234   9.375  1.00  0.00           O  
ATOM    483  CB  GLU A  66      12.891  28.141   7.926  1.00  6.00           C  
ATOM    484  CG  GLU A  66      14.234  28.844   7.797  1.00  6.00           C  
ATOM    485  CD  GLU A  66      14.633  29.125   6.359  1.00  3.00           C  
ATOM    486  OE1 GLU A  66      15.672  29.781   6.133  1.00  2.00           O  
ATOM    487  OE2 GLU A  66      13.891  28.703   5.449  1.00  2.00           O  
ATOM    488  N   VAL A  67      10.094  27.062   9.094  1.00 10.00           N  
ATOM    489  CA  VAL A  67       8.664  27.172   9.359  1.00 31.00           C  
ATOM    490  C   VAL A  67       8.445  27.859  10.703  1.00  0.00           C  
ATOM    491  O   VAL A  67       7.523  28.656  10.859  1.00  0.00           O  
ATOM    492  CB  VAL A  67       7.977  25.781   9.344  1.00  2.00           C  
ATOM    493  CG1 VAL A  67       6.531  25.906   9.836  1.00 22.00           C  
ATOM    494  CG2 VAL A  67       8.016  25.188   7.941  1.00 14.00           C  
ATOM    495  N   GLU A  68       9.281  27.562  11.586  1.00  4.00           N  
ATOM    496  CA  GLU A  68       9.312  28.453  12.742  1.00  0.00           C  
ATOM    497  C   GLU A  68       9.617  29.891  12.328  1.00  7.00           C  
ATOM    498  O   GLU A  68       9.000  30.828  12.820  1.00  7.00           O  
ATOM    499  CB  GLU A  68      10.344  27.969  13.766  1.00  6.00           C  
ATOM    500  CG  GLU A  68       9.727  27.406  15.039  1.00 18.00           C  
ATOM    501  CD  GLU A  68      10.758  26.969  16.062  1.00 13.00           C  
ATOM    502  OE1 GLU A  68      10.375  26.594  17.188  1.00  5.00           O  
ATOM    503  OE2 GLU A  68      11.969  27.016  15.742  1.00  3.00           O  
ATOM    504  N   LYS A  69      10.570  30.031  11.367  1.00  0.00           N  
ATOM    505  CA  LYS A  69      10.812  31.375  10.875  1.00  0.00           C  
ATOM    506  C   LYS A  69       9.711  31.828   9.914  1.00  6.00           C  
ATOM    507  O   LYS A  69       9.312  33.000   9.922  1.00  5.00           O  
ATOM    508  CB  LYS A  69      12.172  31.469  10.172  1.00  5.00           C  
ATOM    509  CG  LYS A  69      13.227  32.219  10.961  1.00  5.00           C  
ATOM    510  CD  LYS A  69      14.555  32.281  10.219  1.00  3.00           C  
ATOM    511  CE  LYS A  69      15.641  32.938  11.055  1.00  2.00           C  
ATOM    512  NZ  LYS A  69      16.953  32.969  10.336  1.00  1.00           N  
ATOM    513  N   ALA A  70       9.273  30.984   8.898  1.00  7.00           N  
ATOM    514  CA  ALA A  70       8.227  31.391   7.969  1.00  4.00           C  
ATOM    515  C   ALA A  70       6.871  31.469   8.672  1.00  0.00           C  
ATOM    516  O   ALA A  70       5.941  32.094   8.164  1.00  0.00           O  
ATOM    517  CB  ALA A  70       8.156  30.422   6.789  1.00  5.00           C  
ATOM    518  N   MET A  71       6.531  30.641   9.570  1.00  0.00           N  
ATOM    519  CA  MET A  71       5.414  31.031  10.430  1.00 20.00           C  
ATOM    520  C   MET A  71       5.660  32.406  11.062  1.00  7.00           C  
ATOM    521  O   MET A  71       4.742  33.000  11.609  1.00  6.00           O  
ATOM    522  CB  MET A  71       5.176  29.984  11.516  1.00 11.00           C  
ATOM    523  CG  MET A  71       4.555  28.703  11.008  1.00  0.00           C  
ATOM    524  SD  MET A  71       4.188  27.516  12.352  1.00  2.00           S  
ATOM    525  CE  MET A  71       2.680  28.250  13.039  1.00 19.00           C  
ATOM    526  N   GLU A  72       6.828  32.812  11.070  1.00  0.00           N  
ATOM    527  CA  GLU A  72       6.969  34.250  11.305  1.00  3.00           C  
ATOM    528  C   GLU A  72       6.594  35.062  10.055  1.00  2.00           C  
ATOM    529  O   GLU A  72       6.020  36.125  10.164  1.00  2.00           O  
ATOM    530  CB  GLU A  72       8.398  34.594  11.734  1.00  3.00           C  
ATOM    531  CG  GLU A  72       8.664  34.344  13.219  1.00  2.00           C  
ATOM    532  CD  GLU A  72      10.094  34.688  13.625  1.00  2.00           C  
ATOM    533  OE1 GLU A  72      10.406  34.594  14.836  1.00  2.00           O  
ATOM    534  OE2 GLU A  72      10.906  35.000  12.734  1.00  2.00           O  
ATOM    535  N   GLY A  73       7.051  34.750   8.719  1.00  4.00           N  
ATOM    536  CA  GLY A  73       6.613  35.688   7.695  1.00  2.00           C  
ATOM    537  C   GLY A  73       5.242  35.375   7.137  1.00  3.00           C  
ATOM    538  O   GLY A  73       4.820  35.938   6.137  1.00  2.00           O  
ATOM    539  N   PHE A  74       4.477  34.219   7.398  1.00  8.00           N  
ATOM    540  CA  PHE A  74       3.076  34.531   7.160  1.00  2.00           C  
ATOM    541  C   PHE A  74       2.475  35.250   8.375  1.00  2.00           C  
ATOM    542  O   PHE A  74       2.828  34.938   9.516  1.00  4.00           O  
ATOM    543  CB  PHE A  74       2.273  33.281   6.840  1.00  8.00           C  
ATOM    544  CG  PHE A  74       2.453  32.781   5.426  1.00 27.00           C  
ATOM    545  CD1 PHE A  74       1.724  33.344   4.383  1.00  6.00           C  
ATOM    546  CD2 PHE A  74       3.352  31.766   5.141  1.00  6.00           C  
ATOM    547  CE1 PHE A  74       1.889  32.906   3.076  1.00  2.00           C  
ATOM    548  CE2 PHE A  74       3.521  31.312   3.836  1.00  7.00           C  
ATOM    549  CZ  PHE A  74       2.787  31.875   2.805  1.00  4.00           C  
ATOM    550  N   GLU B   1      23.984  10.297  15.805  1.00  1.00           N  
ATOM    551  CA  GLU B   1      22.656  10.867  16.000  1.00  3.00           C  
ATOM    552  C   GLU B   1      21.719  10.508  14.852  1.00  3.00           C  
ATOM    553  O   GLU B   1      22.109  10.594  13.688  1.00  5.00           O  
ATOM    554  CB  GLU B   1      22.734  12.391  16.156  1.00  5.00           C  
ATOM    555  CG  GLU B   1      22.875  12.852  17.609  1.00  2.00           C  
ATOM    556  CD  GLU B   1      22.969  14.367  17.734  1.00  2.00           C  
ATOM    557  OE1 GLU B   1      22.938  14.875  18.875  1.00  1.00           O  
ATOM    558  OE2 GLU B   1      23.094  15.039  16.688  1.00  2.00           O  
ATOM    559  N   GLU B   2      20.594   9.742  15.109  1.00  4.00           N  
ATOM    560  CA  GLU B   2      19.703   9.250  14.062  1.00  4.00           C  
ATOM    561  C   GLU B   2      19.125  10.398  13.242  1.00  0.00           C  
ATOM    562  O   GLU B   2      18.609  11.367  13.797  1.00 17.00           O  
ATOM    563  CB  GLU B   2      18.578   8.422  14.672  1.00  8.00           C  
ATOM    564  CG  GLU B   2      18.781   6.918  14.555  1.00  5.00           C  
ATOM    565  CD  GLU B   2      17.625   6.105  15.102  1.00  6.00           C  
ATOM    566  OE1 GLU B   2      17.641   4.859  15.008  1.00  3.00           O  
ATOM    567  OE2 GLU B   2      16.672   6.723  15.641  1.00  8.00           O  
ATOM    568  N   PRO B   3      19.484  10.461  11.930  1.00  0.00           N  
ATOM    569  CA  PRO B   3      19.062  11.547  11.047  1.00 14.00           C  
ATOM    570  C   PRO B   3      17.578  11.867  11.180  1.00 27.00           C  
ATOM    571  O   PRO B   3      17.109  12.891  10.664  1.00 28.00           O  
ATOM    572  CB  PRO B   3      19.375  11.016   9.648  1.00 12.00           C  
ATOM    573  CG  PRO B   3      19.688   9.562   9.859  1.00 10.00           C  
ATOM    574  CD  PRO B   3      19.812   9.312  11.328  1.00  7.00           C  
ATOM    575  N   PHE B   4      16.828  11.109  12.062  1.00  0.00           N  
ATOM    576  CA  PHE B   4      15.375  11.266  12.000  1.00  0.00           C  
ATOM    577  C   PHE B   4      14.820  11.727  13.344  1.00 53.00           C  
ATOM    578  O   PHE B   4      13.602  11.789  13.531  1.00  0.00           O  
ATOM    579  CB  PHE B   4      14.711   9.961  11.578  1.00 34.00           C  
ATOM    580  CG  PHE B   4      15.250   9.391  10.289  1.00 34.00           C  
ATOM    581  CD1 PHE B   4      14.930   9.961   9.070  1.00 59.00           C  
ATOM    582  CD2 PHE B   4      16.094   8.281  10.312  1.00 20.00           C  
ATOM    583  CE1 PHE B   4      15.430   9.438   7.879  1.00 60.00           C  
ATOM    584  CE2 PHE B   4      16.594   7.750   9.125  1.00 28.00           C  
ATOM    585  CZ  PHE B   4      16.266   8.328   7.914  1.00  1.00           C  
ATOM    586  N   GLU B   5      15.633  12.125  14.312  1.00 31.00           N  
ATOM    587  CA  GLU B   5      15.188  12.453  15.664  1.00 21.00           C  
ATOM    588  C   GLU B   5      14.258  13.672  15.656  1.00  7.00           C  
ATOM    589  O   GLU B   5      13.258  13.695  16.375  1.00  7.00           O  
ATOM    590  CB  GLU B   5      16.375  12.711  16.578  1.00  8.00           C  
ATOM    591  CG  GLU B   5      16.172  12.227  18.016  1.00  5.00           C  
ATOM    592  CD  GLU B   5      17.391  12.453  18.906  1.00  3.00           C  
ATOM    593  OE1 GLU B   5      17.297  12.203  20.125  1.00  1.00           O  
ATOM    594  OE2 GLU B   5      18.438  12.883  18.375  1.00  4.00           O  
ATOM    595  N   ALA B   6      14.594  14.664  14.820  1.00 10.00           N  
ATOM    596  CA  ALA B   6      13.797  15.891  14.773  1.00  5.00           C  
ATOM    597  C   ALA B   6      12.359  15.602  14.336  1.00  0.00           C  
ATOM    598  O   ALA B   6      11.422  16.250  14.805  1.00  2.00           O  
ATOM    599  CB  ALA B   6      14.438  16.906  13.828  1.00  5.00           C  
ATOM    600  N   TYR B   7      12.078  14.625  13.555  1.00  0.00           N  
ATOM    601  CA  TYR B   7      10.758  14.289  13.023  1.00  1.00           C  
ATOM    602  C   TYR B   7       9.898  13.617  14.086  1.00  0.00           C  
ATOM    603  O   TYR B   7       8.688  13.484  13.922  1.00  0.00           O  
ATOM    604  CB  TYR B   7      10.891  13.367  11.805  1.00  0.00           C  
ATOM    605  CG  TYR B   7      11.500  14.039  10.602  1.00  0.00           C  
ATOM    606  CD1 TYR B   7      10.734  14.844   9.758  1.00  1.00           C  
ATOM    607  CD2 TYR B   7      12.852  13.875  10.297  1.00  5.00           C  
ATOM    608  CE1 TYR B   7      11.289  15.461   8.648  1.00  0.00           C  
ATOM    609  CE2 TYR B   7      13.422  14.484   9.188  1.00  0.00           C  
ATOM    610  CZ  TYR B   7      12.633  15.281   8.367  1.00  0.00           C  
ATOM    611  OH  TYR B   7      13.188  15.891   7.270  1.00  0.00           O  
ATOM    612  N   ARG B   8      10.578  13.469  15.289  1.00  0.00           N  
ATOM    613  CA  ARG B   8       9.836  12.867  16.391  1.00  0.00           C  
ATOM    614  C   ARG B   8       9.875  13.766  17.625  1.00 19.00           C  
ATOM    615  O   ARG B   8       9.383  13.391  18.688  1.00  6.00           O  
ATOM    616  CB  ARG B   8      10.406  11.484  16.734  1.00  5.00           C  
ATOM    617  CG  ARG B   8      10.227  10.461  15.633  1.00 10.00           C  
ATOM    618  CD  ARG B   8      10.820   9.109  16.016  1.00  6.00           C  
ATOM    619  NE  ARG B   8      10.773   8.164  14.906  1.00  7.00           N  
ATOM    620  CZ  ARG B   8      11.453   7.020  14.852  1.00  8.00           C  
ATOM    621  NH1 ARG B   8      12.242   6.656  15.859  1.00  4.00           N  
ATOM    622  NH2 ARG B   8      11.336   6.230  13.797  1.00  5.00           N  
ATOM    623  N   SER B   9      10.398  14.969  17.453  1.00  0.00           N  
ATOM    624  CA  SER B   9      10.578  15.875  18.578  1.00  4.00           C  
ATOM    625  C   SER B   9       9.234  16.375  19.109  1.00 29.00           C  
ATOM    626  O   SER B   9       8.430  16.922  18.344  1.00 54.00           O  
ATOM    627  CB  SER B   9      11.445  17.062  18.188  1.00  5.00           C  
ATOM    628  OG  SER B   9      11.375  18.094  19.156  1.00  4.00           O  
ATOM    629  N   ARG B  10       9.070  16.281  20.359  1.00  3.00           N  
ATOM    630  CA  ARG B  10       7.848  16.734  21.016  1.00 12.00           C  
ATOM    631  C   ARG B  10       7.730  18.250  20.984  1.00  0.00           C  
ATOM    632  O   ARG B  10       6.633  18.797  20.828  1.00  0.00           O  
ATOM    633  CB  ARG B  10       7.805  16.234  22.453  1.00  3.00           C  
ATOM    634  CG  ARG B  10       6.500  16.531  23.172  1.00  7.00           C  
ATOM    635  CD  ARG B  10       6.492  15.984  24.594  1.00  2.00           C  
ATOM    636  NE  ARG B  10       5.262  16.328  25.297  1.00  4.00           N  
ATOM    637  CZ  ARG B  10       4.988  15.984  26.562  1.00  2.00           C  
ATOM    638  NH1 ARG B  10       5.863  15.289  27.281  1.00  1.00           N  
ATOM    639  NH2 ARG B  10       3.836  16.344  27.109  1.00  2.00           N  
ATOM    640  N   GLU B  11       8.836  18.875  21.141  1.00  4.00           N  
ATOM    641  CA  GLU B  11       8.836  20.328  21.109  1.00  6.00           C  
ATOM    642  C   GLU B  11       8.344  20.859  19.766  1.00  0.00           C  
ATOM    643  O   GLU B  11       7.504  21.766  19.719  1.00 15.00           O  
ATOM    644  CB  GLU B  11      10.234  20.875  21.406  1.00  3.00           C  
ATOM    645  CG  GLU B  11      10.273  22.391  21.625  1.00  5.00           C  
ATOM    646  CD  GLU B  11      11.672  22.906  21.906  1.00  3.00           C  
ATOM    647  OE1 GLU B  11      11.859  24.156  21.938  1.00  1.00           O  
ATOM    648  OE2 GLU B  11      12.586  22.078  22.109  1.00  2.00           O  
ATOM    649  N   VAL B  12       8.773  20.266  18.719  1.00  0.00           N  
ATOM    650  CA  VAL B  12       8.352  20.688  17.375  1.00 60.00           C  
ATOM    651  C   VAL B  12       6.871  20.375  17.188  1.00  0.00           C  
ATOM    652  O   VAL B  12       6.125  21.203  16.656  1.00  0.00           O  
ATOM    653  CB  VAL B  12       9.188  19.984  16.281  1.00  0.00           C  
ATOM    654  CG1 VAL B  12       8.625  20.281  14.891  1.00 42.00           C  
ATOM    655  CG2 VAL B  12      10.648  20.406  16.359  1.00 18.00           C  
ATOM    656  N   ALA B  13       6.457  19.266  17.656  1.00  0.00           N  
ATOM    657  CA  ALA B  13       5.055  18.875  17.531  1.00  0.00           C  
ATOM    658  C   ALA B  13       4.145  19.906  18.203  1.00 29.00           C  
ATOM    659  O   ALA B  13       3.127  20.312  17.641  1.00  0.00           O  
ATOM    660  CB  ALA B  13       4.828  17.500  18.141  1.00 23.00           C  
ATOM    661  N   MET B  14       4.570  20.328  19.344  1.00  0.00           N  
ATOM    662  CA  MET B  14       3.760  21.281  20.094  1.00 21.00           C  
ATOM    663  C   MET B  14       3.686  22.625  19.375  1.00  9.00           C  
ATOM    664  O   MET B  14       2.625  23.250  19.312  1.00 15.00           O  
ATOM    665  CB  MET B  14       4.328  21.484  21.500  1.00  8.00           C  
ATOM    666  CG  MET B  14       4.102  20.297  22.422  1.00 12.00           C  
ATOM    667  SD  MET B  14       4.668  20.625  24.141  1.00  4.00           S  
ATOM    668  CE  MET B  14       3.312  21.688  24.734  1.00  2.00           C  
ATOM    669  N   LYS B  15       4.754  23.000  18.797  1.00  0.00           N  
ATOM    670  CA  LYS B  15       4.762  24.250  18.031  1.00 13.00           C  
ATOM    671  C   LYS B  15       3.855  24.156  16.797  1.00  0.00           C  
ATOM    672  O   LYS B  15       3.121  25.094  16.484  1.00 20.00           O  
ATOM    673  CB  LYS B  15       6.188  24.609  17.594  1.00 17.00           C  
ATOM    674  CG  LYS B  15       7.078  25.078  18.734  1.00  6.00           C  
ATOM    675  CD  LYS B  15       8.477  25.438  18.250  1.00 34.00           C  
ATOM    676  CE  LYS B  15       9.375  25.891  19.391  1.00  3.00           C  
ATOM    677  NZ  LYS B  15      10.758  26.188  18.922  1.00  3.00           N  
ATOM    678  N   LEU B  16       3.908  23.047  16.156  1.00  3.00           N  
ATOM    679  CA  LEU B  16       3.064  22.828  14.977  1.00  3.00           C  
ATOM    680  C   LEU B  16       1.589  22.859  15.359  1.00  0.00           C  
ATOM    681  O   LEU B  16       0.776  23.484  14.680  1.00  0.00           O  
ATOM    682  CB  LEU B  16       3.414  21.516  14.297  1.00  0.00           C  
ATOM    683  CG  LEU B  16       4.727  21.469  13.516  1.00  2.00           C  
ATOM    684  CD1 LEU B  16       5.086  20.031  13.148  1.00  0.00           C  
ATOM    685  CD2 LEU B  16       4.633  22.344  12.266  1.00  2.00           C  
ATOM    686  N   VAL B  17       1.288  22.203  16.438  1.00  0.00           N  
ATOM    687  CA  VAL B  17      -0.095  22.156  16.906  1.00  0.00           C  
ATOM    688  C   VAL B  17      -0.577  23.562  17.250  1.00  0.00           C  
ATOM    689  O   VAL B  17      -1.707  23.938  16.922  1.00  0.00           O  
ATOM    690  CB  VAL B  17      -0.250  21.219  18.125  1.00 23.00           C  
ATOM    691  CG1 VAL B  17      -1.630  21.391  18.766  1.00 12.00           C  
ATOM    692  CG2 VAL B  17      -0.016  19.766  17.719  1.00 26.00           C  
ATOM    693  N   GLU B  18       0.274  24.328  17.859  1.00  0.00           N  
ATOM    694  CA  GLU B  18      -0.075  25.719  18.188  1.00  9.00           C  
ATOM    695  C   GLU B  18      -0.336  26.531  16.922  1.00  0.00           C  
ATOM    696  O   GLU B  18      -1.325  27.266  16.844  1.00  0.00           O  
ATOM    697  CB  GLU B  18       1.033  26.359  19.016  1.00 10.00           C  
ATOM    698  CG  GLU B  18       0.649  27.719  19.594  1.00  7.00           C  
ATOM    699  CD  GLU B  18       1.701  28.297  20.531  1.00  3.00           C  
ATOM    700  OE1 GLU B  18       1.432  29.312  21.188  1.00  1.00           O  
ATOM    701  OE2 GLU B  18       2.805  27.703  20.609  1.00  4.00           O  
ATOM    702  N   LYS B  19       0.467  26.359  15.922  1.00  0.00           N  
ATOM    703  CA  LYS B  19       0.288  27.078  14.664  1.00  0.00           C  
ATOM    704  C   LYS B  19      -0.995  26.641  13.961  1.00  0.00           C  
ATOM    705  O   LYS B  19      -1.706  27.469  13.383  1.00  0.00           O  
ATOM    706  CB  LYS B  19       1.490  26.859  13.742  1.00  0.00           C  
ATOM    707  CG  LYS B  19       2.725  27.656  14.133  1.00 14.00           C  
ATOM    708  CD  LYS B  19       3.877  27.406  13.164  1.00  4.00           C  
ATOM    709  CE  LYS B  19       5.090  28.266  13.516  1.00 13.00           C  
ATOM    710  NZ  LYS B  19       5.668  28.922  12.312  1.00  0.00           N  
ATOM    711  N   ILE B  20      -1.250  25.375  14.023  1.00  0.00           N  
ATOM    712  CA  ILE B  20      -2.482  24.875  13.438  1.00  0.00           C  
ATOM    713  C   ILE B  20      -3.688  25.516  14.117  1.00  0.00           C  
ATOM    714  O   ILE B  20      -4.617  25.969  13.445  1.00  0.00           O  
ATOM    715  CB  ILE B  20      -2.564  23.328  13.547  1.00  1.00           C  
ATOM    716  CG1 ILE B  20      -1.590  22.672  12.562  1.00  0.00           C  
ATOM    717  CD1 ILE B  20      -1.374  21.188  12.812  1.00  0.00           C  
ATOM    718  CG2 ILE B  20      -3.998  22.844  13.305  1.00  1.00           C  
ATOM    719  N   ARG B  21      -3.623  25.609  15.398  1.00  0.00           N  
ATOM    720  CA  ARG B  21      -4.711  26.219  16.141  1.00 17.00           C  
ATOM    721  C   ARG B  21      -4.867  27.688  15.773  1.00  0.00           C  
ATOM    722  O   ARG B  21      -5.988  28.172  15.586  1.00 17.00           O  
ATOM    723  CB  ARG B  21      -4.469  26.094  17.656  1.00  9.00           C  
ATOM    724  CG  ARG B  21      -4.664  24.688  18.188  1.00  6.00           C  
ATOM    725  CD  ARG B  21      -4.402  24.609  19.688  1.00  4.00           C  
ATOM    726  NE  ARG B  21      -4.602  23.250  20.188  1.00  6.00           N  
ATOM    727  CZ  ARG B  21      -4.004  22.750  21.281  1.00  2.00           C  
ATOM    728  NH1 ARG B  21      -3.158  23.484  21.984  1.00  4.00           N  
ATOM    729  NH2 ARG B  21      -4.258  21.516  21.656  1.00  3.00           N  
ATOM    730  N   GLU B  22      -3.801  28.344  15.648  1.00  0.00           N  
ATOM    731  CA  GLU B  22      -3.830  29.766  15.273  1.00  6.00           C  
ATOM    732  C   GLU B  22      -4.426  29.953  13.883  1.00  8.00           C  
ATOM    733  O   GLU B  22      -5.312  30.781  13.688  1.00  6.00           O  
ATOM    734  CB  GLU B  22      -2.424  30.359  15.336  1.00  7.00           C  
ATOM    735  CG  GLU B  22      -1.911  30.594  16.750  1.00  5.00           C  
ATOM    736  CD  GLU B  22      -0.524  31.203  16.797  1.00  3.00           C  
ATOM    737  OE1 GLU B  22      -0.056  31.578  17.891  1.00  2.00           O  
ATOM    738  OE2 GLU B  22       0.098  31.328  15.711  1.00  5.00           O  
ATOM    739  N   GLU B  23      -3.980  29.156  12.945  1.00  0.00           N  
ATOM    740  CA  GLU B  23      -4.492  29.250  11.586  1.00 10.00           C  
ATOM    741  C   GLU B  23      -5.965  28.875  11.516  1.00  0.00           C  
ATOM    742  O   GLU B  23      -6.738  29.469  10.773  1.00  0.00           O  
ATOM    743  CB  GLU B  23      -3.672  28.375  10.641  1.00  0.00           C  
ATOM    744  CG  GLU B  23      -2.227  28.828  10.477  1.00 21.00           C  
ATOM    745  CD  GLU B  23      -2.076  30.078   9.633  1.00  9.00           C  
ATOM    746  OE1 GLU B  23      -0.967  30.656   9.594  1.00 11.00           O  
ATOM    747  OE2 GLU B  23      -3.078  30.484   9.000  1.00 12.00           O  
ATOM    748  N   ALA B  24      -6.336  27.906  12.297  1.00  0.00           N  
ATOM    749  CA  ALA B  24      -7.699  27.375  12.273  1.00  0.00           C  
ATOM    750  C   ALA B  24      -8.695  28.406  12.789  1.00 11.00           C  
ATOM    751  O   ALA B  24      -9.875  28.359  12.445  1.00  7.00           O  
ATOM    752  CB  ALA B  24      -7.785  26.094  13.102  1.00 19.00           C  
ATOM    753  N   LYS B  25      -8.266  29.344  13.625  1.00 19.00           N  
ATOM    754  CA  LYS B  25      -9.141  30.375  14.195  1.00  5.00           C  
ATOM    755  C   LYS B  25      -9.766  31.234  13.102  1.00  0.00           C  
ATOM    756  O   LYS B  25     -10.852  31.797  13.297  1.00  2.00           O  
ATOM    757  CB  LYS B  25      -8.359  31.250  15.180  1.00  3.00           C  
ATOM    758  CG  LYS B  25      -8.062  30.578  16.516  1.00  4.00           C  
ATOM    759  CD  LYS B  25      -7.234  31.484  17.422  1.00  2.00           C  
ATOM    760  CE  LYS B  25      -6.855  30.781  18.703  1.00  3.00           C  
ATOM    761  NZ  LYS B  25      -5.961  31.625  19.562  1.00  2.00           N  
ATOM    762  N   THR B  26      -9.125  31.375  12.008  1.00  0.00           N  
ATOM    763  CA  THR B  26      -9.578  32.281  10.969  1.00  2.00           C  
ATOM    764  C   THR B  26     -10.156  31.516   9.789  1.00  3.00           C  
ATOM    765  O   THR B  26     -10.328  32.094   8.703  1.00  4.00           O  
ATOM    766  CB  THR B  26      -8.438  33.219  10.484  1.00  2.00           C  
ATOM    767  OG1 THR B  26      -7.340  32.406  10.055  1.00 12.00           O  
ATOM    768  CG2 THR B  26      -7.961  34.125  11.602  1.00  2.00           C  
ATOM    769  N   LEU B  27     -10.352  30.297   9.977  1.00  0.00           N  
ATOM    770  CA  LEU B  27     -11.023  29.500   8.953  1.00 19.00           C  
ATOM    771  C   LEU B  27     -12.508  29.828   8.898  1.00  4.00           C  
ATOM    772  O   LEU B  27     -13.141  30.062   9.930  1.00  4.00           O  
ATOM    773  CB  LEU B  27     -10.836  28.000   9.234  1.00 15.00           C  
ATOM    774  CG  LEU B  27      -9.461  27.422   8.898  1.00  0.00           C  
ATOM    775  CD1 LEU B  27      -9.328  26.016   9.477  1.00  1.00           C  
ATOM    776  CD2 LEU B  27      -9.242  27.406   7.391  1.00 16.00           C  
ATOM    777  N   ASP B  28     -12.938  29.906   7.641  1.00 11.00           N  
ATOM    778  CA  ASP B  28     -14.383  30.000   7.445  1.00  3.00           C  
ATOM    779  C   ASP B  28     -15.031  28.625   7.492  1.00 13.00           C  
ATOM    780  O   ASP B  28     -15.031  27.891   6.496  1.00  8.00           O  
ATOM    781  CB  ASP B  28     -14.695  30.688   6.113  1.00  3.00           C  
ATOM    782  CG  ASP B  28     -16.141  31.156   6.016  1.00  2.00           C  
ATOM    783  OD1 ASP B  28     -16.891  31.031   7.004  1.00  1.00           O  
ATOM    784  OD2 ASP B  28     -16.531  31.641   4.934  1.00  1.00           O  
ATOM    785  N   GLY B  29     -15.461  28.078   8.719  1.00  3.00           N  
ATOM    786  CA  GLY B  29     -16.094  26.781   8.883  1.00  2.00           C  
ATOM    787  C   GLY B  29     -15.102  25.672   9.148  1.00 22.00           C  
ATOM    788  O   GLY B  29     -14.039  25.906   9.734  1.00  7.00           O  
ATOM    789  N   GLU B  30     -15.469  24.453   8.727  1.00  3.00           N  
ATOM    790  CA  GLU B  30     -14.672  23.250   8.984  1.00  0.00           C  
ATOM    791  C   GLU B  30     -13.836  22.875   7.766  1.00 34.00           C  
ATOM    792  O   GLU B  30     -14.289  23.031   6.625  1.00  9.00           O  
ATOM    793  CB  GLU B  30     -15.570  22.078   9.391  1.00  3.00           C  
ATOM    794  CG  GLU B  30     -14.812  20.797   9.672  1.00  0.00           C  
ATOM    795  CD  GLU B  30     -15.727  19.609   9.969  1.00  2.00           C  
ATOM    796  OE1 GLU B  30     -15.961  18.781   9.055  1.00  4.00           O  
ATOM    797  OE2 GLU B  30     -16.219  19.516  11.117  1.00  3.00           O  
ATOM    798  N   ILE B  31     -12.625  22.469   7.992  1.00  0.00           N  
ATOM    799  CA  ILE B  31     -11.805  21.891   6.926  1.00  0.00           C  
ATOM    800  C   ILE B  31     -11.656  20.391   7.137  1.00  0.00           C  
ATOM    801  O   ILE B  31     -11.359  19.938   8.250  1.00  0.00           O  
ATOM    802  CB  ILE B  31     -10.414  22.578   6.855  1.00  2.00           C  
ATOM    803  CG1 ILE B  31      -9.625  22.047   5.652  1.00  0.00           C  
ATOM    804  CD1 ILE B  31      -8.328  22.797   5.383  1.00  1.00           C  
ATOM    805  CG2 ILE B  31      -9.648  22.359   8.156  1.00  0.00           C  
ATOM    806  N   ARG B  32     -11.945  19.656   6.066  1.00  0.00           N  
ATOM    807  CA  ARG B  32     -11.766  18.203   6.066  1.00  0.00           C  
ATOM    808  C   ARG B  32     -10.555  17.812   5.227  1.00  0.00           C  
ATOM    809  O   ARG B  32     -10.508  18.078   4.023  1.00  0.00           O  
ATOM    810  CB  ARG B  32     -13.016  17.500   5.539  1.00  0.00           C  
ATOM    811  CG  ARG B  32     -14.211  17.594   6.477  1.00 17.00           C  
ATOM    812  CD  ARG B  32     -15.406  16.812   5.938  1.00  6.00           C  
ATOM    813  NE  ARG B  32     -15.531  15.500   6.555  1.00  9.00           N  
ATOM    814  CZ  ARG B  32     -16.609  14.727   6.488  1.00 22.00           C  
ATOM    815  NH1 ARG B  32     -17.688  15.125   5.824  1.00  5.00           N  
ATOM    816  NH2 ARG B  32     -16.609  13.547   7.086  1.00  8.00           N  
ATOM    817  N   ILE B  33      -9.617  17.141   5.902  1.00  0.00           N  
ATOM    818  CA  ILE B  33      -8.391  16.688   5.262  1.00  0.00           C  
ATOM    819  C   ILE B  33      -8.383  15.164   5.188  1.00  0.00           C  
ATOM    820  O   ILE B  33      -8.508  14.484   6.211  1.00  0.00           O  
ATOM    821  CB  ILE B  33      -7.137  17.188   6.012  1.00  0.00           C  
ATOM    822  CG1 ILE B  33      -7.082  18.734   5.988  1.00  0.00           C  
ATOM    823  CD1 ILE B  33      -6.043  19.328   6.930  1.00  0.00           C  
ATOM    824  CG2 ILE B  33      -5.867  16.594   5.410  1.00  0.00           C  
ATOM    825  N   MET B  34      -8.227  14.656   4.020  1.00  0.00           N  
ATOM    826  CA  MET B  34      -8.242  13.211   3.836  1.00  0.00           C  
ATOM    827  C   MET B  34      -6.844  12.680   3.535  1.00  1.00           C  
ATOM    828  O   MET B  34      -6.055  13.352   2.867  1.00  0.00           O  
ATOM    829  CB  MET B  34      -9.203  12.820   2.711  1.00  0.00           C  
ATOM    830  CG  MET B  34      -9.234  11.328   2.420  1.00  0.00           C  
ATOM    831  SD  MET B  34     -10.562  10.867   1.237  1.00  1.00           S  
ATOM    832  CE  MET B  34     -11.992  10.852   2.354  1.00  1.00           C  
ATOM    833  N   HIS B  35      -6.535  11.547   4.078  1.00  0.00           N  
ATOM    834  CA  HIS B  35      -5.422  10.742   3.592  1.00  0.00           C  
ATOM    835  C   HIS B  35      -5.906   9.375   3.105  1.00  0.00           C  
ATOM    836  O   HIS B  35      -7.012   8.953   3.438  1.00  0.00           O  
ATOM    837  CB  HIS B  35      -4.367  10.562   4.688  1.00  1.00           C  
ATOM    838  CG  HIS B  35      -4.805   9.664   5.801  1.00  0.00           C  
ATOM    839  ND1 HIS B  35      -4.695   8.289   5.730  1.00  0.00           N  
ATOM    840  CD2 HIS B  35      -5.352   9.938   7.008  1.00  1.00           C  
ATOM    841  CE1 HIS B  35      -5.156   7.762   6.855  1.00  0.00           C  
ATOM    842  NE2 HIS B  35      -5.559   8.742   7.645  1.00  0.00           N  
ATOM    843  N   VAL B  36      -5.078   8.719   2.256  1.00  0.00           N  
ATOM    844  CA  VAL B  36      -5.438   7.414   1.709  1.00  0.00           C  
ATOM    845  C   VAL B  36      -4.273   6.445   1.879  1.00  0.00           C  
ATOM    846  O   VAL B  36      -3.928   5.711   0.949  1.00 12.00           O  
ATOM    847  CB  VAL B  36      -5.836   7.516   0.219  1.00  1.00           C  
ATOM    848  CG1 VAL B  36      -7.215   8.164   0.071  1.00  1.00           C  
ATOM    849  CG2 VAL B  36      -4.785   8.297  -0.562  1.00  1.00           C  
ATOM    850  N   CYS B  37      -3.766   6.492   3.049  1.00  1.00           N  
ATOM    851  CA  CYS B  37      -2.605   5.676   3.393  1.00 60.00           C  
ATOM    852  C   CYS B  37      -2.775   5.043   4.770  1.00  1.00           C  
ATOM    853  O   CYS B  37      -2.936   5.746   5.766  1.00  0.00           O  
ATOM    854  CB  CYS B  37      -1.332   6.520   3.363  1.00  1.00           C  
ATOM    855  SG  CYS B  37       0.156   5.605   3.826  1.00 60.00           S  
ATOM    856  N   GLY B  38      -2.648   3.693   4.777  1.00 60.00           N  
ATOM    857  CA  GLY B  38      -2.775   3.008   6.055  1.00  1.00           C  
ATOM    858  C   GLY B  38      -1.722   3.426   7.062  1.00 60.00           C  
ATOM    859  O   GLY B  38      -2.008   3.537   8.258  1.00  0.00           O  
ATOM    860  N   THR B  39      -0.501   3.654   6.602  1.00 50.00           N  
ATOM    861  CA  THR B  39       0.576   4.043   7.504  1.00 23.00           C  
ATOM    862  C   THR B  39       0.353   5.457   8.031  1.00  0.00           C  
ATOM    863  O   THR B  39       0.673   5.750   9.188  1.00  0.00           O  
ATOM    864  CB  THR B  39       1.946   3.967   6.801  1.00  0.00           C  
ATOM    865  OG1 THR B  39       2.084   2.688   6.172  1.00 13.00           O  
ATOM    866  CG2 THR B  39       3.084   4.156   7.801  1.00  7.00           C  
ATOM    867  N   HIS B  40      -0.188   6.320   7.191  1.00  0.00           N  
ATOM    868  CA  HIS B  40      -0.573   7.629   7.711  1.00  0.00           C  
ATOM    869  C   HIS B  40      -1.656   7.496   8.781  1.00  0.00           C  
ATOM    870  O   HIS B  40      -1.609   8.180   9.805  1.00  0.00           O  
ATOM    871  CB  HIS B  40      -1.058   8.531   6.578  1.00  1.00           C  
ATOM    872  CG  HIS B  40       0.052   9.180   5.812  1.00  1.00           C  
ATOM    873  ND1 HIS B  40      -0.074   9.547   4.492  1.00  0.00           N  
ATOM    874  CD2 HIS B  40       1.307   9.523   6.188  1.00  0.00           C  
ATOM    875  CE1 HIS B  40       1.060  10.094   4.082  1.00  0.00           C  
ATOM    876  NE2 HIS B  40       1.914  10.094   5.090  1.00  0.00           N  
ATOM    877  N   GLU B  41      -2.617   6.617   8.555  1.00  0.00           N  
ATOM    878  CA  GLU B  41      -3.648   6.406   9.570  1.00  0.00           C  
ATOM    879  C   GLU B  41      -3.045   5.902  10.875  1.00  0.00           C  
ATOM    880  O   GLU B  41      -3.451   6.328  11.961  1.00  0.00           O  
ATOM    881  CB  GLU B  41      -4.707   5.422   9.062  1.00  1.00           C  
ATOM    882  CG  GLU B  41      -5.840   5.176  10.047  1.00  0.00           C  
ATOM    883  CD  GLU B  41      -6.559   6.449  10.469  1.00  0.00           C  
ATOM    884  OE1 GLU B  41      -7.137   6.484  11.578  1.00  0.00           O  
ATOM    885  OE2 GLU B  41      -6.543   7.418   9.680  1.00  0.00           O  
ATOM    886  N   ASP B  42      -2.115   4.980  10.742  1.00  0.00           N  
ATOM    887  CA  ASP B  42      -1.420   4.484  11.922  1.00  0.00           C  
ATOM    888  C   ASP B  42      -0.750   5.625  12.688  1.00  0.00           C  
ATOM    889  O   ASP B  42      -0.930   5.758  13.898  1.00  0.00           O  
ATOM    890  CB  ASP B  42      -0.380   3.430  11.531  1.00 34.00           C  
ATOM    891  CG  ASP B  42       0.367   2.863  12.727  1.00 11.00           C  
ATOM    892  OD1 ASP B  42       1.469   3.357  13.055  1.00 13.00           O  
ATOM    893  OD2 ASP B  42      -0.150   1.910  13.352  1.00 27.00           O  
ATOM    894  N   THR B  43      -0.028   6.523  11.969  1.00  0.00           N  
ATOM    895  CA  THR B  43       0.648   7.660  12.594  1.00 41.00           C  
ATOM    896  C   THR B  43      -0.358   8.586  13.266  1.00  0.00           C  
ATOM    897  O   THR B  43      -0.188   8.953  14.430  1.00  0.00           O  
ATOM    898  CB  THR B  43       1.471   8.453  11.562  1.00  0.00           C  
ATOM    899  OG1 THR B  43       2.516   7.617  11.047  1.00 23.00           O  
ATOM    900  CG2 THR B  43       2.092   9.695  12.188  1.00  0.00           C  
ATOM    901  N   VAL B  44      -1.419   8.906  12.578  1.00  0.00           N  
ATOM    902  CA  VAL B  44      -2.428   9.836  13.078  1.00  0.00           C  
ATOM    903  C   VAL B  44      -3.059   9.281  14.352  1.00  0.00           C  
ATOM    904  O   VAL B  44      -3.225  10.008  15.336  1.00 21.00           O  
ATOM    905  CB  VAL B  44      -3.520  10.109  12.016  1.00  0.00           C  
ATOM    906  CG1 VAL B  44      -4.723  10.805  12.648  1.00  0.00           C  
ATOM    907  CG2 VAL B  44      -2.953  10.938  10.867  1.00  1.00           C  
ATOM    908  N   THR B  45      -3.373   7.996  14.375  1.00  0.00           N  
ATOM    909  CA  THR B  45      -4.098   7.395  15.484  1.00 60.00           C  
ATOM    910  C   THR B  45      -3.145   7.066  16.641  1.00  0.00           C  
ATOM    911  O   THR B  45      -3.422   7.398  17.781  1.00 24.00           O  
ATOM    912  CB  THR B  45      -4.832   6.113  15.047  1.00  0.00           C  
ATOM    913  OG1 THR B  45      -5.707   6.422  13.953  1.00  0.00           O  
ATOM    914  CG2 THR B  45      -5.652   5.531  16.188  1.00 60.00           C  
ATOM    915  N   ARG B  46      -2.002   6.488  16.344  1.00  0.00           N  
ATOM    916  CA  ARG B  46      -1.026   6.078  17.344  1.00  0.00           C  
ATOM    917  C   ARG B  46      -0.532   7.277  18.156  1.00  0.00           C  
ATOM    918  O   ARG B  46      -0.335   7.180  19.359  1.00  4.00           O  
ATOM    919  CB  ARG B  46       0.156   5.363  16.688  1.00  0.00           C  
ATOM    920  CG  ARG B  46       1.213   4.887  17.672  1.00  3.00           C  
ATOM    921  CD  ARG B  46       2.441   4.340  16.969  1.00  3.00           C  
ATOM    922  NE  ARG B  46       2.115   3.174  16.141  1.00  3.00           N  
ATOM    923  CZ  ARG B  46       2.869   2.707  15.156  1.00  2.00           C  
ATOM    924  NH1 ARG B  46       4.016   3.301  14.836  1.00  5.00           N  
ATOM    925  NH2 ARG B  46       2.479   1.639  14.477  1.00  4.00           N  
ATOM    926  N   HIS B  47      -0.396   8.406  17.516  1.00  0.00           N  
ATOM    927  CA  HIS B  47       0.176   9.570  18.172  1.00  3.00           C  
ATOM    928  C   HIS B  47      -0.912  10.555  18.594  1.00  3.00           C  
ATOM    929  O   HIS B  47      -0.612  11.680  19.000  1.00  6.00           O  
ATOM    930  CB  HIS B  47       1.189  10.258  17.266  1.00 14.00           C  
ATOM    931  CG  HIS B  47       2.406   9.438  16.984  1.00  0.00           C  
ATOM    932  ND1 HIS B  47       2.502   8.594  15.891  1.00  0.00           N  
ATOM    933  CD2 HIS B  47       3.576   9.320  17.641  1.00  4.00           C  
ATOM    934  CE1 HIS B  47       3.684   8.000  15.898  1.00 18.00           C  
ATOM    935  NE2 HIS B  47       4.355   8.430  16.953  1.00  5.00           N  
ATOM    936  N   GLY B  48      -2.148  10.188  18.438  1.00  6.00           N  
ATOM    937  CA  GLY B  48      -3.270  10.984  18.906  1.00 19.00           C  
ATOM    938  C   GLY B  48      -3.408  12.305  18.172  1.00  0.00           C  
ATOM    939  O   GLY B  48      -3.814  13.305  18.781  1.00  6.00           O  
ATOM    940  N   ILE B  49      -3.029  12.398  16.984  1.00  0.00           N  
ATOM    941  CA  ILE B  49      -3.004  13.656  16.234  1.00  0.00           C  
ATOM    942  C   ILE B  49      -4.414  14.227  16.141  1.00  0.00           C  
ATOM    943  O   ILE B  49      -4.617  15.430  16.328  1.00  0.00           O  
ATOM    944  CB  ILE B  49      -2.408  13.461  14.828  1.00  0.00           C  
ATOM    945  CG1 ILE B  49      -0.900  13.203  14.914  1.00 60.00           C  
ATOM    946  CD1 ILE B  49      -0.226  13.016  13.562  1.00  0.00           C  
ATOM    947  CG2 ILE B  49      -2.707  14.680  13.945  1.00  0.00           C  
ATOM    948  N   ARG B  50      -5.434  13.422  15.922  1.00  0.00           N  
ATOM    949  CA  ARG B  50      -6.809  13.891  15.797  1.00 51.00           C  
ATOM    950  C   ARG B  50      -7.242  14.656  17.047  1.00  7.00           C  
ATOM    951  O   ARG B  50      -7.914  15.688  16.953  1.00 16.00           O  
ATOM    952  CB  ARG B  50      -7.762  12.727  15.539  1.00 25.00           C  
ATOM    953  CG  ARG B  50      -7.699  12.180  14.125  1.00 51.00           C  
ATOM    954  CD  ARG B  50      -8.781  11.133  13.875  1.00 19.00           C  
ATOM    955  NE  ARG B  50      -8.719  10.609  12.508  1.00  0.00           N  
ATOM    956  CZ  ARG B  50      -7.973   9.570  12.133  1.00  0.00           C  
ATOM    957  NH1 ARG B  50      -7.211   8.930  13.008  1.00 60.00           N  
ATOM    958  NH2 ARG B  50      -7.992   9.180  10.867  1.00  2.00           N  
ATOM    959  N   SER B  51      -6.855  14.164  18.156  1.00 19.00           N  
ATOM    960  CA  SER B  51      -7.285  14.773  19.406  1.00  4.00           C  
ATOM    961  C   SER B  51      -6.555  16.078  19.672  1.00  0.00           C  
ATOM    962  O   SER B  51      -7.012  16.906  20.469  1.00  3.00           O  
ATOM    963  CB  SER B  51      -7.055  13.805  20.578  1.00  4.00           C  
ATOM    964  OG  SER B  51      -5.680  13.477  20.688  1.00  4.00           O  
ATOM    965  N   LEU B  52      -5.477  16.328  19.047  1.00  0.00           N  
ATOM    966  CA  LEU B  52      -4.684  17.531  19.234  1.00  5.00           C  
ATOM    967  C   LEU B  52      -5.195  18.656  18.344  1.00  8.00           C  
ATOM    968  O   LEU B  52      -4.867  19.828  18.578  1.00 11.00           O  
ATOM    969  CB  LEU B  52      -3.207  17.266  18.938  1.00  1.00           C  
ATOM    970  CG  LEU B  52      -2.494  16.281  19.875  1.00  5.00           C  
ATOM    971  CD1 LEU B  52      -1.073  16.016  19.375  1.00 18.00           C  
ATOM    972  CD2 LEU B  52      -2.480  16.812  21.297  1.00  4.00           C  
ATOM    973  N   LEU B  53      -5.980  18.297  17.391  1.00  0.00           N  
ATOM    974  CA  LEU B  53      -6.438  19.297  16.406  1.00  1.00           C  
ATOM    975  C   LEU B  53      -7.691  20.000  16.906  1.00 10.00           C  
ATOM    976  O   LEU B  53      -8.453  19.453  17.703  1.00  8.00           O  
ATOM    977  CB  LEU B  53      -6.719  18.625  15.062  1.00 52.00           C  
ATOM    978  CG  LEU B  53      -5.520  17.969  14.367  1.00  0.00           C  
ATOM    979  CD1 LEU B  53      -5.977  17.234  13.117  1.00 60.00           C  
ATOM    980  CD2 LEU B  53      -4.473  19.031  14.016  1.00  1.00           C  
ATOM    981  N   PRO B  54      -7.859  21.297  16.516  1.00  0.00           N  
ATOM    982  CA  PRO B  54      -9.117  21.984  16.812  1.00  5.00           C  
ATOM    983  C   PRO B  54     -10.328  21.297  16.203  1.00  0.00           C  
ATOM    984  O   PRO B  54     -10.188  20.531  15.242  1.00 26.00           O  
ATOM    985  CB  PRO B  54      -8.906  23.375  16.219  1.00  7.00           C  
ATOM    986  CG  PRO B  54      -7.828  23.203  15.203  1.00  0.00           C  
ATOM    987  CD  PRO B  54      -7.004  22.016  15.586  1.00  1.00           C  
ATOM    988  N   GLU B  55     -11.492  21.578  16.703  1.00  4.00           N  
ATOM    989  CA  GLU B  55     -12.727  20.906  16.328  1.00 10.00           C  
ATOM    990  C   GLU B  55     -13.062  21.125  14.859  1.00  5.00           C  
ATOM    991  O   GLU B  55     -13.695  20.281  14.219  1.00  5.00           O  
ATOM    992  CB  GLU B  55     -13.883  21.375  17.219  1.00  3.00           C  
ATOM    993  CG  GLU B  55     -13.852  20.812  18.625  1.00  3.00           C  
ATOM    994  CD  GLU B  55     -15.055  21.219  19.469  1.00  1.00           C  
ATOM    995  OE1 GLU B  55     -15.195  20.719  20.609  1.00  1.00           O  
ATOM    996  OE2 GLU B  55     -15.867  22.031  18.969  1.00  1.00           O  
ATOM    997  N   ASN B  56     -12.648  22.281  14.352  1.00  4.00           N  
ATOM    998  CA  ASN B  56     -13.008  22.625  12.977  1.00  6.00           C  
ATOM    999  C   ASN B  56     -11.977  22.109  11.984  1.00  0.00           C  
ATOM   1000  O   ASN B  56     -12.039  22.422  10.797  1.00  0.00           O  
ATOM   1001  CB  ASN B  56     -13.164  24.141  12.828  1.00  4.00           C  
ATOM   1002  CG  ASN B  56     -11.898  24.906  13.180  1.00  5.00           C  
ATOM   1003  OD1 ASN B  56     -11.062  24.406  13.938  1.00  8.00           O  
ATOM   1004  ND2 ASN B  56     -11.758  26.109  12.641  1.00  6.00           N  
ATOM   1005  N   VAL B  57     -10.953  21.344  12.438  1.00  0.00           N  
ATOM   1006  CA  VAL B  57     -10.000  20.641  11.578  1.00  0.00           C  
ATOM   1007  C   VAL B  57     -10.188  19.141  11.711  1.00  0.00           C  
ATOM   1008  O   VAL B  57      -9.883  18.547  12.750  1.00 36.00           O  
ATOM   1009  CB  VAL B  57      -8.539  21.031  11.906  1.00  0.00           C  
ATOM   1010  CG1 VAL B  57      -7.566  20.297  10.984  1.00  0.00           C  
ATOM   1011  CG2 VAL B  57      -8.352  22.547  11.805  1.00  0.00           C  
ATOM   1012  N   LYS B  58     -10.648  18.453  10.633  1.00  0.00           N  
ATOM   1013  CA  LYS B  58     -10.938  17.016  10.656  1.00 29.00           C  
ATOM   1014  C   LYS B  58     -10.000  16.250   9.727  1.00  0.00           C  
ATOM   1015  O   LYS B  58      -9.805  16.656   8.570  1.00  0.00           O  
ATOM   1016  CB  LYS B  58     -12.391  16.766  10.258  1.00 19.00           C  
ATOM   1017  CG  LYS B  58     -13.406  17.547  11.078  1.00  8.00           C  
ATOM   1018  CD  LYS B  58     -13.406  17.109  12.539  1.00 10.00           C  
ATOM   1019  CE  LYS B  58     -14.445  17.859  13.359  1.00  3.00           C  
ATOM   1020  NZ  LYS B  58     -14.344  17.531  14.812  1.00  3.00           N  
ATOM   1021  N   VAL B  59      -9.430  15.227  10.266  1.00 46.00           N  
ATOM   1022  CA  VAL B  59      -8.625  14.320   9.461  1.00  0.00           C  
ATOM   1023  C   VAL B  59      -9.359  13.000   9.273  1.00  0.00           C  
ATOM   1024  O   VAL B  59      -9.750  12.352  10.250  1.00 29.00           O  
ATOM   1025  CB  VAL B  59      -7.242  14.070  10.109  1.00  0.00           C  
ATOM   1026  CG1 VAL B  59      -6.430  13.078   9.273  1.00  1.00           C  
ATOM   1027  CG2 VAL B  59      -6.480  15.383  10.266  1.00  0.00           C  
ATOM   1028  N   VAL B  60      -9.570  12.609   8.023  1.00  0.00           N  
ATOM   1029  CA  VAL B  60     -10.336  11.398   7.719  1.00 50.00           C  
ATOM   1030  C   VAL B  60      -9.508  10.477   6.836  1.00  0.00           C  
ATOM   1031  O   VAL B  60      -8.570  10.922   6.156  1.00  0.00           O  
ATOM   1032  CB  VAL B  60     -11.672  11.734   7.031  1.00 60.00           C  
ATOM   1033  CG1 VAL B  60     -12.578  12.523   7.977  1.00 28.00           C  
ATOM   1034  CG2 VAL B  60     -11.430  12.516   5.742  1.00  2.00           C  
ATOM   1035  N   SER B  61      -9.820   9.211   6.953  1.00  3.00           N  
ATOM   1036  CA  SER B  61      -9.070   8.203   6.211  1.00  0.00           C  
ATOM   1037  C   SER B  61      -9.883   7.660   5.039  1.00  0.00           C  
ATOM   1038  O   SER B  61     -11.055   7.301   5.203  1.00  2.00           O  
ATOM   1039  CB  SER B  61      -8.648   7.055   7.129  1.00  1.00           C  
ATOM   1040  OG  SER B  61      -7.922   6.074   6.410  1.00  1.00           O  
ATOM   1041  N   GLY B  62      -9.289   7.668   3.832  1.00  0.00           N  
ATOM   1042  CA  GLY B  62      -9.820   6.961   2.674  1.00  0.00           C  
ATOM   1043  C   GLY B  62      -9.227   5.574   2.500  1.00  0.00           C  
ATOM   1044  O   GLY B  62      -8.672   5.008   3.443  1.00  1.00           O  
ATOM   1045  N   PRO B  63      -9.500   5.031   1.344  1.00  0.00           N  
ATOM   1046  CA  PRO B  63      -9.016   3.672   1.111  1.00  0.00           C  
ATOM   1047  C   PRO B  63      -7.504   3.623   0.870  1.00  1.00           C  
ATOM   1048  O   PRO B  63      -7.031   4.031  -0.195  1.00  1.00           O  
ATOM   1049  CB  PRO B  63      -9.781   3.229  -0.137  1.00  0.00           C  
ATOM   1050  CG  PRO B  63     -10.078   4.496  -0.874  1.00  1.00           C  
ATOM   1051  CD  PRO B  63     -10.281   5.594   0.129  1.00  0.00           C  
ATOM   1052  N   GLY B  64      -6.777   3.105   1.877  1.00  1.00           N  
ATOM   1053  CA  GLY B  64      -5.324   3.068   1.789  1.00  1.00           C  
ATOM   1054  C   GLY B  64      -4.742   1.710   2.123  1.00  1.00           C  
ATOM   1055  O   GLY B  64      -3.521   1.562   2.230  1.00 60.00           O  
ATOM   1056  N   CYS B  65      -5.578   0.759   2.367  1.00  1.00           N  
ATOM   1057  CA  CYS B  65      -5.156  -0.602   2.682  1.00  0.00           C  
ATOM   1058  C   CYS B  65      -5.469  -1.550   1.529  1.00  0.00           C  
ATOM   1059  O   CYS B  65      -6.633  -1.874   1.284  1.00  0.00           O  
ATOM   1060  CB  CYS B  65      -5.840  -1.094   3.957  1.00  1.00           C  
ATOM   1061  SG  CYS B  65      -5.551  -2.840   4.312  1.00  7.00           S  
ATOM   1062  N   PRO B  66      -4.402  -1.982   0.863  1.00  0.00           N  
ATOM   1063  CA  PRO B  66      -4.676  -2.795  -0.325  1.00  0.00           C  
ATOM   1064  C   PRO B  66      -5.355  -4.117   0.009  1.00  0.00           C  
ATOM   1065  O   PRO B  66      -6.176  -4.609  -0.771  1.00  1.00           O  
ATOM   1066  CB  PRO B  66      -3.281  -3.033  -0.915  1.00  1.00           C  
ATOM   1067  CG  PRO B  66      -2.340  -2.803   0.224  1.00 60.00           C  
ATOM   1068  CD  PRO B  66      -2.926  -1.752   1.122  1.00 47.00           C  
ATOM   1069  N   VAL B  67      -5.105  -4.684   1.150  1.00  0.00           N  
ATOM   1070  CA  VAL B  67      -5.707  -5.957   1.536  1.00  0.00           C  
ATOM   1071  C   VAL B  67      -7.180  -5.746   1.879  1.00  0.00           C  
ATOM   1072  O   VAL B  67      -8.023  -6.590   1.564  1.00  0.00           O  
ATOM   1073  CB  VAL B  67      -4.965  -6.594   2.732  1.00  0.00           C  
ATOM   1074  CG1 VAL B  67      -3.553  -7.016   2.332  1.00 60.00           C  
ATOM   1075  CG2 VAL B  67      -4.922  -5.625   3.912  1.00 13.00           C  
ATOM   1076  N   CYS B  68      -7.504  -4.527   2.459  1.00  0.00           N  
ATOM   1077  CA  CYS B  68      -8.867  -4.238   2.877  1.00  0.00           C  
ATOM   1078  C   CYS B  68      -9.789  -4.098   1.672  1.00  0.00           C  
ATOM   1079  O   CYS B  68     -10.977  -4.426   1.749  1.00  1.00           O  
ATOM   1080  CB  CYS B  68      -8.914  -2.959   3.715  1.00  0.00           C  
ATOM   1081  SG  CYS B  68      -7.906  -3.037   5.211  1.00  1.00           S  
ATOM   1082  N   ILE B  69      -9.227  -3.662   0.558  1.00  0.00           N  
ATOM   1083  CA  ILE B  69     -10.078  -3.354  -0.586  1.00  0.00           C  
ATOM   1084  C   ILE B  69     -10.039  -4.508  -1.584  1.00  0.00           C  
ATOM   1085  O   ILE B  69     -10.680  -4.449  -2.637  1.00  0.00           O  
ATOM   1086  CB  ILE B  69      -9.648  -2.037  -1.272  1.00  0.00           C  
ATOM   1087  CG1 ILE B  69      -8.172  -2.107  -1.684  1.00  0.00           C  
ATOM   1088  CD1 ILE B  69      -7.930  -2.854  -2.988  1.00  1.00           C  
ATOM   1089  CG2 ILE B  69      -9.906  -0.841  -0.352  1.00  0.00           C  
ATOM   1090  N   THR B  70      -9.266  -5.539  -1.287  1.00  0.00           N  
ATOM   1091  CA  THR B  70      -9.195  -6.688  -2.186  1.00  1.00           C  
ATOM   1092  C   THR B  70     -10.570  -7.336  -2.346  1.00  0.00           C  
ATOM   1093  O   THR B  70     -11.203  -7.711  -1.356  1.00  1.00           O  
ATOM   1094  CB  THR B  70      -8.188  -7.734  -1.677  1.00  0.00           C  
ATOM   1095  OG1 THR B  70      -6.875  -7.164  -1.681  1.00  1.00           O  
ATOM   1096  CG2 THR B  70      -8.195  -8.977  -2.559  1.00  0.00           C  
ATOM   1097  N   PRO B  71     -11.031  -7.523  -3.588  1.00  0.00           N  
ATOM   1098  CA  PRO B  71     -12.375  -8.086  -3.793  1.00  0.00           C  
ATOM   1099  C   PRO B  71     -12.508  -9.500  -3.250  1.00  0.00           C  
ATOM   1100  O   PRO B  71     -11.570 -10.297  -3.352  1.00  0.00           O  
ATOM   1101  CB  PRO B  71     -12.539  -8.062  -5.312  1.00 15.00           C  
ATOM   1102  CG  PRO B  71     -11.625  -6.969  -5.781  1.00 16.00           C  
ATOM   1103  CD  PRO B  71     -10.406  -6.961  -4.906  1.00  1.00           C  
ATOM   1104  N   VAL B  72     -13.680  -9.758  -2.744  1.00  0.00           N  
ATOM   1105  CA  VAL B  72     -14.016 -11.094  -2.262  1.00  0.00           C  
ATOM   1106  C   VAL B  72     -13.875 -12.102  -3.398  1.00  0.00           C  
ATOM   1107  O   VAL B  72     -13.344 -13.203  -3.205  1.00  0.00           O  
ATOM   1108  CB  VAL B  72     -15.445 -11.148  -1.672  1.00  8.00           C  
ATOM   1109  CG1 VAL B  72     -15.875 -12.594  -1.432  1.00  0.00           C  
ATOM   1110  CG2 VAL B  72     -15.516 -10.344  -0.375  1.00  0.00           C  
ATOM   1111  N   GLU B  73     -14.289 -11.742  -4.570  1.00  0.00           N  
ATOM   1112  CA  GLU B  73     -14.281 -12.609  -5.738  1.00  0.00           C  
ATOM   1113  C   GLU B  73     -12.867 -13.086  -6.062  1.00 12.00           C  
ATOM   1114  O   GLU B  73     -12.664 -14.227  -6.480  1.00 13.00           O  
ATOM   1115  CB  GLU B  73     -14.883 -11.891  -6.949  1.00  6.00           C  
ATOM   1116  CG  GLU B  73     -16.359 -11.586  -6.805  1.00  7.00           C  
ATOM   1117  CD  GLU B  73     -16.641 -10.273  -6.090  1.00  8.00           C  
ATOM   1118  OE1 GLU B  73     -17.812  -9.812  -6.094  1.00  7.00           O  
ATOM   1119  OE2 GLU B  73     -15.688  -9.703  -5.523  1.00  0.00           O  
ATOM   1120  N   ASP B  74     -11.898 -12.234  -5.926  1.00  0.00           N  
ATOM   1121  CA  ASP B  74     -10.516 -12.602  -6.234  1.00 14.00           C  
ATOM   1122  C   ASP B  74      -9.969 -13.602  -5.219  1.00  0.00           C  
ATOM   1123  O   ASP B  74      -9.281 -14.562  -5.586  1.00  0.00           O  
ATOM   1124  CB  ASP B  74      -9.625 -11.359  -6.277  1.00  0.00           C  
ATOM   1125  CG  ASP B  74      -9.844 -10.516  -7.523  1.00 13.00           C  
ATOM   1126  OD1 ASP B  74      -9.773 -11.055  -8.648  1.00  8.00           O  
ATOM   1127  OD2 ASP B  74     -10.094  -9.297  -7.379  1.00 19.00           O  
ATOM   1128  N   ILE B  75     -10.273 -13.398  -3.963  1.00  0.00           N  
ATOM   1129  CA  ILE B  75      -9.828 -14.312  -2.916  1.00  0.00           C  
ATOM   1130  C   ILE B  75     -10.453 -15.688  -3.133  1.00  0.00           C  
ATOM   1131  O   ILE B  75      -9.758 -16.703  -3.105  1.00  0.00           O  
ATOM   1132  CB  ILE B  75     -10.180 -13.773  -1.512  1.00  0.00           C  
ATOM   1133  CG1 ILE B  75      -9.523 -12.406  -1.281  1.00  0.00           C  
ATOM   1134  CD1 ILE B  75     -10.008 -11.695  -0.026  1.00  0.00           C  
ATOM   1135  CG2 ILE B  75      -9.758 -14.773  -0.431  1.00  1.00           C  
ATOM   1136  N   VAL B  76     -11.711 -15.680  -3.398  1.00  0.00           N  
ATOM   1137  CA  VAL B  76     -12.438 -16.922  -3.627  1.00  0.00           C  
ATOM   1138  C   VAL B  76     -11.922 -17.594  -4.898  1.00  0.00           C  
ATOM   1139  O   VAL B  76     -11.727 -18.812  -4.926  1.00  0.00           O  
ATOM   1140  CB  VAL B  76     -13.961 -16.672  -3.730  1.00  0.00           C  
ATOM   1141  CG1 VAL B  76     -14.680 -17.938  -4.188  1.00  0.00           C  
ATOM   1142  CG2 VAL B  76     -14.516 -16.203  -2.391  1.00  0.00           C  
ATOM   1143  N   ALA B  77     -11.727 -16.828  -5.918  1.00  0.00           N  
ATOM   1144  CA  ALA B  77     -11.195 -17.391  -7.156  1.00  0.00           C  
ATOM   1145  C   ALA B  77      -9.875 -18.109  -6.910  1.00  0.00           C  
ATOM   1146  O   ALA B  77      -9.664 -19.219  -7.406  1.00  0.00           O  
ATOM   1147  CB  ALA B  77     -11.008 -16.281  -8.203  1.00 18.00           C  
ATOM   1148  N   MET B  78      -9.000 -17.547  -6.168  1.00  0.00           N  
ATOM   1149  CA  MET B  78      -7.711 -18.188  -5.883  1.00  0.00           C  
ATOM   1150  C   MET B  78      -7.906 -19.484  -5.113  1.00  0.00           C  
ATOM   1151  O   MET B  78      -7.219 -20.469  -5.371  1.00  0.00           O  
ATOM   1152  CB  MET B  78      -6.809 -17.234  -5.094  1.00  0.00           C  
ATOM   1153  CG  MET B  78      -5.398 -17.766  -4.879  1.00  0.00           C  
ATOM   1154  SD  MET B  78      -4.469 -17.922  -6.453  1.00  0.00           S  
ATOM   1155  CE  MET B  78      -3.934 -19.656  -6.324  1.00  0.00           C  
ATOM   1156  N   GLN B  79      -8.820 -19.469  -4.152  1.00  0.00           N  
ATOM   1157  CA  GLN B  79      -9.125 -20.703  -3.428  1.00  0.00           C  
ATOM   1158  C   GLN B  79      -9.625 -21.781  -4.375  1.00  0.00           C  
ATOM   1159  O   GLN B  79      -9.219 -22.938  -4.273  1.00  0.00           O  
ATOM   1160  CB  GLN B  79     -10.172 -20.438  -2.340  1.00 60.00           C  
ATOM   1161  CG  GLN B  79      -9.680 -19.516  -1.229  1.00  0.00           C  
ATOM   1162  CD  GLN B  79     -10.758 -19.188  -0.215  1.00 42.00           C  
ATOM   1163  OE1 GLN B  79     -11.953 -19.266  -0.514  1.00 60.00           O  
ATOM   1164  NE2 GLN B  79     -10.344 -18.812   0.991  1.00 57.00           N  
ATOM   1165  N   LEU B  80     -10.477 -21.406  -5.277  1.00  0.00           N  
ATOM   1166  CA  LEU B  80     -11.023 -22.359  -6.242  1.00  0.00           C  
ATOM   1167  C   LEU B  80      -9.938 -22.859  -7.188  1.00  0.00           C  
ATOM   1168  O   LEU B  80      -9.953 -24.016  -7.594  1.00 17.00           O  
ATOM   1169  CB  LEU B  80     -12.156 -21.703  -7.047  1.00 13.00           C  
ATOM   1170  CG  LEU B  80     -13.445 -21.391  -6.277  1.00  4.00           C  
ATOM   1171  CD1 LEU B  80     -14.422 -20.641  -7.172  1.00  7.00           C  
ATOM   1172  CD2 LEU B  80     -14.070 -22.672  -5.750  1.00  8.00           C  
ATOM   1173  N   ILE B  81      -9.016 -22.000  -7.543  1.00  0.00           N  
ATOM   1174  CA  ILE B  81      -7.883 -22.391  -8.375  1.00  0.00           C  
ATOM   1175  C   ILE B  81      -7.059 -23.453  -7.648  1.00  0.00           C  
ATOM   1176  O   ILE B  81      -6.684 -24.469  -8.242  1.00  0.00           O  
ATOM   1177  CB  ILE B  81      -6.992 -21.188  -8.734  1.00  0.00           C  
ATOM   1178  CG1 ILE B  81      -7.684 -20.312  -9.789  1.00  0.00           C  
ATOM   1179  CD1 ILE B  81      -7.012 -18.969 -10.016  1.00 60.00           C  
ATOM   1180  CG2 ILE B  81      -5.617 -21.656  -9.219  1.00  0.00           C  
ATOM   1181  N   MET B  82      -6.793 -23.250  -6.328  1.00  0.00           N  
ATOM   1182  CA  MET B  82      -6.059 -24.219  -5.527  1.00  1.00           C  
ATOM   1183  C   MET B  82      -6.762 -25.578  -5.535  1.00  0.00           C  
ATOM   1184  O   MET B  82      -6.121 -26.609  -5.730  1.00  1.00           O  
ATOM   1185  CB  MET B  82      -5.898 -23.719  -4.086  1.00  0.00           C  
ATOM   1186  CG  MET B  82      -5.023 -22.484  -3.961  1.00  1.00           C  
ATOM   1187  SD  MET B  82      -3.242 -22.859  -4.207  1.00  0.00           S  
ATOM   1188  CE  MET B  82      -2.863 -23.672  -2.625  1.00  1.00           C  
ATOM   1189  N   ARG B  83      -8.023 -25.609  -5.414  1.00  0.00           N  
ATOM   1190  CA  ARG B  83      -8.805 -26.844  -5.379  1.00 17.00           C  
ATOM   1191  C   ARG B  83      -8.820 -27.516  -6.742  1.00  0.00           C  
ATOM   1192  O   ARG B  83      -8.625 -28.734  -6.844  1.00 18.00           O  
ATOM   1193  CB  ARG B  83     -10.242 -26.562  -4.918  1.00  8.00           C  
ATOM   1194  CG  ARG B  83     -10.336 -26.062  -3.484  1.00  8.00           C  
ATOM   1195  CD  ARG B  83     -11.781 -25.750  -3.092  1.00  3.00           C  
ATOM   1196  NE  ARG B  83     -11.859 -25.172  -1.760  1.00 21.00           N  
ATOM   1197  CZ  ARG B  83     -11.758 -25.844  -0.622  1.00  3.00           C  
ATOM   1198  NH1 ARG B  83     -11.562 -27.156  -0.633  1.00  3.00           N  
ATOM   1199  NH2 ARG B  83     -11.844 -25.219   0.537  1.00 20.00           N  
ATOM   1200  N   LYS B  84      -9.070 -26.703  -7.758  1.00 13.00           N  
ATOM   1201  CA  LYS B  84      -9.102 -27.250  -9.117  1.00  9.00           C  
ATOM   1202  C   LYS B  84      -7.758 -27.859  -9.492  1.00  0.00           C  
ATOM   1203  O   LYS B  84      -7.707 -28.953 -10.062  1.00  0.00           O  
ATOM   1204  CB  LYS B  84      -9.484 -26.156 -10.117  1.00 11.00           C  
ATOM   1205  CG  LYS B  84      -9.594 -26.656 -11.555  1.00  5.00           C  
ATOM   1206  CD  LYS B  84     -10.172 -25.578 -12.469  1.00  6.00           C  
ATOM   1207  CE  LYS B  84     -10.289 -26.078 -13.906  1.00  3.00           C  
ATOM   1208  NZ  LYS B  84     -11.195 -25.219 -14.719  1.00  2.00           N  
ATOM   1209  N   ALA B  85      -6.695 -27.188  -9.211  1.00  0.00           N  
ATOM   1210  CA  ALA B  85      -5.359 -27.703  -9.484  1.00  0.00           C  
ATOM   1211  C   ALA B  85      -5.156 -29.062  -8.805  1.00  0.00           C  
ATOM   1212  O   ALA B  85      -4.672 -30.000  -9.422  1.00  0.00           O  
ATOM   1213  CB  ALA B  85      -4.293 -26.719  -9.023  1.00  0.00           C  
ATOM   1214  N   ARG B  86      -5.547 -29.156  -7.551  1.00  0.00           N  
ATOM   1215  CA  ARG B  86      -5.402 -30.406  -6.820  1.00 17.00           C  
ATOM   1216  C   ARG B  86      -6.238 -31.516  -7.457  1.00  0.00           C  
ATOM   1217  O   ARG B  86      -5.785 -32.656  -7.570  1.00  3.00           O  
ATOM   1218  CB  ARG B  86      -5.805 -30.234  -5.355  1.00  7.00           C  
ATOM   1219  CG  ARG B  86      -5.766 -31.516  -4.539  1.00  4.00           C  
ATOM   1220  CD  ARG B  86      -5.965 -31.250  -3.057  1.00  4.00           C  
ATOM   1221  NE  ARG B  86      -4.742 -30.766  -2.424  1.00  3.00           N  
ATOM   1222  CZ  ARG B  86      -4.652 -30.359  -1.162  1.00  3.00           C  
ATOM   1223  NH1 ARG B  86      -5.719 -30.359  -0.369  1.00  3.00           N  
ATOM   1224  NH2 ARG B  86      -3.488 -29.938  -0.689  1.00  5.00           N  
ATOM   1225  N   GLU B  87      -7.391 -31.172  -7.867  1.00  0.00           N  
ATOM   1226  CA  GLU B  87      -8.234 -32.125  -8.570  1.00  3.00           C  
ATOM   1227  C   GLU B  87      -7.566 -32.625  -9.852  1.00  4.00           C  
ATOM   1228  O   GLU B  87      -7.766 -33.781 -10.258  1.00  2.00           O  
ATOM   1229  CB  GLU B  87      -9.594 -31.516  -8.898  1.00  3.00           C  
ATOM   1230  CG  GLU B  87     -10.484 -31.297  -7.680  1.00  3.00           C  
ATOM   1231  CD  GLU B  87     -11.727 -30.484  -7.980  1.00  3.00           C  
ATOM   1232  OE1 GLU B  87     -12.477 -30.141  -7.035  1.00  2.00           O  
ATOM   1233  OE2 GLU B  87     -11.953 -30.172  -9.172  1.00  3.00           O  
ATOM   1234  N   GLU B  88      -6.805 -31.781 -10.422  1.00  0.00           N  
ATOM   1235  CA  GLU B  88      -6.148 -32.094 -11.688  1.00  2.00           C  
ATOM   1236  C   GLU B  88      -4.758 -32.688 -11.453  1.00  2.00           C  
ATOM   1237  O   GLU B  88      -3.975 -32.844 -12.391  1.00  2.00           O  
ATOM   1238  CB  GLU B  88      -6.051 -30.844 -12.570  1.00  5.00           C  
ATOM   1239  CG  GLU B  88      -7.398 -30.344 -13.062  1.00  3.00           C  
ATOM   1240  CD  GLU B  88      -7.293 -29.094 -13.930  1.00  2.00           C  
ATOM   1241  OE1 GLU B  88      -8.344 -28.516 -14.305  1.00  3.00           O  
ATOM   1242  OE2 GLU B  88      -6.148 -28.688 -14.234  1.00  4.00           O  
ATOM   1243  N   GLY B  89      -4.379 -32.875 -10.172  1.00  3.00           N  
ATOM   1244  CA  GLY B  89      -3.166 -33.594  -9.828  1.00  2.00           C  
ATOM   1245  C   GLY B  89      -1.981 -32.688  -9.562  1.00  5.00           C  
ATOM   1246  O   GLY B  89      -0.843 -33.156  -9.469  1.00  2.00           O  
ATOM   1247  N   GLU B  90      -2.232 -31.406  -9.562  1.00  0.00           N  
ATOM   1248  CA  GLU B  90      -1.173 -30.438  -9.281  1.00  5.00           C  
ATOM   1249  C   GLU B  90      -1.331 -29.844  -7.887  1.00  0.00           C  
ATOM   1250  O   GLU B  90      -2.428 -29.438  -7.500  1.00  1.00           O  
ATOM   1251  CB  GLU B  90      -1.161 -29.328 -10.336  1.00  4.00           C  
ATOM   1252  CG  GLU B  90       0.018 -28.375 -10.203  1.00 10.00           C  
ATOM   1253  CD  GLU B  90       0.115 -27.391 -11.359  1.00  3.00           C  
ATOM   1254  OE1 GLU B  90       0.946 -26.453 -11.289  1.00 11.00           O  
ATOM   1255  OE2 GLU B  90      -0.647 -27.547 -12.336  1.00  4.00           O  
ATOM   1256  N   GLU B  91      -0.236 -29.812  -7.105  1.00 11.00           N  
ATOM   1257  CA  GLU B  91      -0.229 -29.141  -5.805  1.00  1.00           C  
ATOM   1258  C   GLU B  91       0.461 -27.781  -5.887  1.00  0.00           C  
ATOM   1259  O   GLU B  91       1.690 -27.719  -5.949  1.00 42.00           O  
ATOM   1260  CB  GLU B  91       0.457 -30.016  -4.754  1.00 17.00           C  
ATOM   1261  CG  GLU B  91      -0.383 -31.203  -4.301  1.00  3.00           C  
ATOM   1262  CD  GLU B  91      -1.514 -30.812  -3.363  1.00  4.00           C  
ATOM   1263  OE1 GLU B  91      -2.379 -31.672  -3.066  1.00  3.00           O  
ATOM   1264  OE2 GLU B  91      -1.535 -29.641  -2.920  1.00 15.00           O  
ATOM   1265  N   ILE B  92      -0.295 -26.750  -5.801  1.00  1.00           N  
ATOM   1266  CA  ILE B  92       0.204 -25.391  -5.887  1.00  0.00           C  
ATOM   1267  C   ILE B  92       0.640 -24.906  -4.504  1.00 46.00           C  
ATOM   1268  O   ILE B  92      -0.036 -25.172  -3.506  1.00 54.00           O  
ATOM   1269  CB  ILE B  92      -0.861 -24.438  -6.473  1.00  1.00           C  
ATOM   1270  CG1 ILE B  92      -1.117 -24.766  -7.945  1.00  0.00           C  
ATOM   1271  CD1 ILE B  92      -2.236 -23.938  -8.578  1.00  0.00           C  
ATOM   1272  CG2 ILE B  92      -0.431 -22.969  -6.301  1.00  0.00           C  
ATOM   1273  N   ILE B  93       1.792 -24.266  -4.410  1.00  0.00           N  
ATOM   1274  CA  ILE B  93       2.174 -23.516  -3.223  1.00  0.00           C  
ATOM   1275  C   ILE B  93       1.672 -22.078  -3.348  1.00  0.00           C  
ATOM   1276  O   ILE B  93       2.125 -21.328  -4.215  1.00  0.00           O  
ATOM   1277  CB  ILE B  93       3.705 -23.531  -3.010  1.00  0.00           C  
ATOM   1278  CG1 ILE B  93       4.211 -24.969  -2.895  1.00 60.00           C  
ATOM   1279  CD1 ILE B  93       5.727 -25.094  -2.850  1.00 11.00           C  
ATOM   1280  CG2 ILE B  93       4.086 -22.719  -1.771  1.00  0.00           C  
ATOM   1281  N   LEU B  94       0.761 -21.703  -2.514  1.00  0.00           N  
ATOM   1282  CA  LEU B  94       0.249 -20.344  -2.475  1.00  0.00           C  
ATOM   1283  C   LEU B  94       0.990 -19.516  -1.432  1.00  0.00           C  
ATOM   1284  O   LEU B  94       1.045 -19.891  -0.259  1.00  0.00           O  
ATOM   1285  CB  LEU B  94      -1.252 -20.344  -2.174  1.00  0.00           C  
ATOM   1286  CG  LEU B  94      -1.894 -18.969  -1.938  1.00  0.00           C  
ATOM   1287  CD1 LEU B  94      -1.758 -18.109  -3.182  1.00  0.00           C  
ATOM   1288  CD2 LEU B  94      -3.359 -19.125  -1.546  1.00  0.00           C  
ATOM   1289  N   THR B  95       1.611 -18.422  -1.830  1.00  0.00           N  
ATOM   1290  CA  THR B  95       2.209 -17.484  -0.884  1.00  0.00           C  
ATOM   1291  C   THR B  95       1.369 -16.219  -0.775  1.00  0.00           C  
ATOM   1292  O   THR B  95       0.721 -15.805  -1.741  1.00  0.00           O  
ATOM   1293  CB  THR B  95       3.648 -17.125  -1.295  1.00  0.00           C  
ATOM   1294  OG1 THR B  95       3.613 -16.359  -2.514  1.00  0.00           O  
ATOM   1295  CG2 THR B  95       4.496 -18.375  -1.506  1.00  0.00           C  
ATOM   1296  N   THR B  96       1.342 -15.609   0.407  1.00  0.00           N  
ATOM   1297  CA  THR B  96       0.581 -14.391   0.645  1.00  0.00           C  
ATOM   1298  C   THR B  96       1.178 -13.594   1.805  1.00  0.00           C  
ATOM   1299  O   THR B  96       1.936 -14.141   2.611  1.00  0.00           O  
ATOM   1300  CB  THR B  96      -0.898 -14.703   0.939  1.00  0.00           C  
ATOM   1301  OG1 THR B  96      -1.628 -13.469   1.036  1.00  0.00           O  
ATOM   1302  CG2 THR B  96      -1.049 -15.469   2.246  1.00  0.00           C  
ATOM   1303  N   PHE B  97       0.864 -12.352   1.812  1.00  0.00           N  
ATOM   1304  CA  PHE B  97       1.269 -11.516   2.941  1.00  0.00           C  
ATOM   1305  C   PHE B  97       0.503 -11.906   4.199  1.00  0.00           C  
ATOM   1306  O   PHE B  97      -0.572 -12.508   4.121  1.00  0.00           O  
ATOM   1307  CB  PHE B  97       1.043 -10.039   2.629  1.00 30.00           C  
ATOM   1308  CG  PHE B  97       1.866  -9.523   1.477  1.00 43.00           C  
ATOM   1309  CD1 PHE B  97       3.254  -9.562   1.526  1.00 24.00           C  
ATOM   1310  CD2 PHE B  97       1.251  -9.008   0.343  1.00 60.00           C  
ATOM   1311  CE1 PHE B  97       4.020  -9.094   0.461  1.00 45.00           C  
ATOM   1312  CE2 PHE B  97       2.008  -8.539  -0.726  1.00 58.00           C  
ATOM   1313  CZ  PHE B  97       3.393  -8.578  -0.664  1.00 13.00           C  
ATOM   1314  N   GLY B  98       1.108 -11.594   5.297  1.00 12.00           N  
ATOM   1315  CA  GLY B  98       0.533 -11.969   6.578  1.00  4.00           C  
ATOM   1316  C   GLY B  98      -0.854 -11.398   6.801  1.00  4.00           C  
ATOM   1317  O   GLY B  98      -1.720 -12.062   7.379  1.00 13.00           O  
ATOM   1318  N   ASP B  99      -1.039 -10.180   6.352  1.00  7.00           N  
ATOM   1319  CA  ASP B  99      -2.320  -9.539   6.637  1.00 12.00           C  
ATOM   1320  C   ASP B  99      -3.355  -9.883   5.566  1.00  0.00           C  
ATOM   1321  O   ASP B  99      -4.512  -9.469   5.660  1.00  0.00           O  
ATOM   1322  CB  ASP B  99      -2.150  -8.023   6.734  1.00  8.00           C  
ATOM   1323  CG  ASP B  99      -1.467  -7.422   5.523  1.00  0.00           C  
ATOM   1324  OD1 ASP B  99      -0.970  -8.180   4.664  1.00 50.00           O  
ATOM   1325  OD2 ASP B  99      -1.421  -6.176   5.426  1.00 60.00           O  
ATOM   1326  N   MET B 100      -3.004 -10.562   4.570  1.00  0.00           N  
ATOM   1327  CA  MET B 100      -3.941 -11.086   3.582  1.00  0.00           C  
ATOM   1328  C   MET B 100      -4.434 -12.469   3.980  1.00  0.00           C  
ATOM   1329  O   MET B 100      -5.527 -12.883   3.594  1.00  1.00           O  
ATOM   1330  CB  MET B 100      -3.293 -11.141   2.197  1.00  0.00           C  
ATOM   1331  CG  MET B 100      -4.266 -11.469   1.077  1.00  0.00           C  
ATOM   1332  SD  MET B 100      -5.566 -10.195   0.870  1.00  0.00           S  
ATOM   1333  CE  MET B 100      -7.051 -11.219   1.039  1.00  1.00           C  
ATOM   1334  N   TYR B 101      -3.695 -13.133   4.844  1.00  0.00           N  
ATOM   1335  CA  TYR B 101      -3.832 -14.539   5.207  1.00  0.00           C  
ATOM   1336  C   TYR B 101      -5.176 -14.797   5.875  1.00  0.00           C  
ATOM   1337  O   TYR B 101      -5.797 -15.836   5.648  1.00  0.00           O  
ATOM   1338  CB  TYR B 101      -2.693 -14.961   6.141  1.00 12.00           C  
ATOM   1339  CG  TYR B 101      -2.793 -16.391   6.605  1.00  0.00           C  
ATOM   1340  CD1 TYR B 101      -2.953 -16.703   7.953  1.00  9.00           C  
ATOM   1341  CD2 TYR B 101      -2.725 -17.453   5.695  1.00  0.00           C  
ATOM   1342  CE1 TYR B 101      -3.043 -18.016   8.391  1.00  4.00           C  
ATOM   1343  CE2 TYR B 101      -2.814 -18.766   6.117  1.00 44.00           C  
ATOM   1344  CZ  TYR B 101      -2.973 -19.047   7.465  1.00  9.00           C  
ATOM   1345  OH  TYR B 101      -3.062 -20.359   7.887  1.00  4.00           O  
ATOM   1346  N   LYS B 102      -5.707 -13.789   6.605  1.00  0.00           N  
ATOM   1347  CA  LYS B 102      -6.902 -14.023   7.410  1.00 19.00           C  
ATOM   1348  C   LYS B 102      -8.078 -13.180   6.906  1.00  0.00           C  
ATOM   1349  O   LYS B 102      -9.070 -13.008   7.609  1.00 18.00           O  
ATOM   1350  CB  LYS B 102      -6.633 -13.703   8.883  1.00 18.00           C  
ATOM   1351  CG  LYS B 102      -5.762 -14.734   9.586  1.00 11.00           C  
ATOM   1352  CD  LYS B 102      -5.609 -14.422  11.070  1.00 10.00           C  
ATOM   1353  CE  LYS B 102      -4.777 -15.484  11.781  1.00  3.00           C  
ATOM   1354  NZ  LYS B 102      -4.645 -15.188  13.242  1.00  2.00           N  
ATOM   1355  N   ILE B 103      -7.918 -12.547   5.754  1.00  0.00           N  
ATOM   1356  CA  ILE B 103      -9.016 -11.734   5.234  1.00  0.00           C  
ATOM   1357  C   ILE B 103     -10.250 -12.602   5.020  1.00  0.00           C  
ATOM   1358  O   ILE B 103     -10.203 -13.594   4.285  1.00  1.00           O  
ATOM   1359  CB  ILE B 103      -8.617 -11.031   3.914  1.00  0.00           C  
ATOM   1360  CG1 ILE B 103      -7.555  -9.961   4.180  1.00  0.00           C  
ATOM   1361  CD1 ILE B 103      -8.070  -8.750   4.949  1.00  0.00           C  
ATOM   1362  CG2 ILE B 103      -9.844 -10.430   3.232  1.00  0.00           C  
ATOM   1363  N   PRO B 104     -11.359 -12.195   5.602  1.00  0.00           N  
ATOM   1364  CA  PRO B 104     -12.547 -13.055   5.559  1.00 14.00           C  
ATOM   1365  C   PRO B 104     -13.320 -12.930   4.246  1.00  9.00           C  
ATOM   1366  O   PRO B 104     -13.406 -11.836   3.682  1.00  0.00           O  
ATOM   1367  CB  PRO B 104     -13.391 -12.555   6.738  1.00 16.00           C  
ATOM   1368  CG  PRO B 104     -13.000 -11.117   6.898  1.00  0.00           C  
ATOM   1369  CD  PRO B 104     -11.555 -10.969   6.523  1.00  0.00           C  
ATOM   1370  N   THR B 105     -13.875 -14.000   3.803  1.00 15.00           N  
ATOM   1371  CA  THR B 105     -14.852 -14.086   2.727  1.00 39.00           C  
ATOM   1372  C   THR B 105     -15.953 -15.086   3.078  1.00 39.00           C  
ATOM   1373  O   THR B 105     -15.828 -15.844   4.039  1.00  6.00           O  
ATOM   1374  CB  THR B 105     -14.188 -14.500   1.398  1.00  0.00           C  
ATOM   1375  OG1 THR B 105     -13.945 -15.914   1.411  1.00  0.00           O  
ATOM   1376  CG2 THR B 105     -12.867 -13.766   1.194  1.00  0.00           C  
ATOM   1377  N   PRO B 106     -17.094 -15.070   2.332  1.00  0.00           N  
ATOM   1378  CA  PRO B 106     -18.172 -16.031   2.588  1.00  3.00           C  
ATOM   1379  C   PRO B 106     -17.719 -17.484   2.393  1.00  4.00           C  
ATOM   1380  O   PRO B 106     -18.375 -18.406   2.859  1.00  2.00           O  
ATOM   1381  CB  PRO B 106     -19.234 -15.656   1.563  1.00  4.00           C  
ATOM   1382  CG  PRO B 106     -19.047 -14.195   1.331  1.00 45.00           C  
ATOM   1383  CD  PRO B 106     -17.562 -13.906   1.335  1.00 15.00           C  
ATOM   1384  N   MET B 107     -16.578 -17.688   1.739  1.00  0.00           N  
ATOM   1385  CA  MET B 107     -16.109 -19.031   1.468  1.00  3.00           C  
ATOM   1386  C   MET B 107     -14.859 -19.344   2.281  1.00  3.00           C  
ATOM   1387  O   MET B 107     -14.156 -20.328   2.008  1.00 18.00           O  
ATOM   1388  CB  MET B 107     -15.820 -19.219  -0.023  1.00  6.00           C  
ATOM   1389  CG  MET B 107     -17.062 -19.125  -0.901  1.00  4.00           C  
ATOM   1390  SD  MET B 107     -16.734 -19.656  -2.629  1.00  4.00           S  
ATOM   1391  CE  MET B 107     -16.344 -21.406  -2.357  1.00  9.00           C  
ATOM   1392  N   GLY B 108     -14.547 -18.484   3.275  1.00  3.00           N  
ATOM   1393  CA  GLY B 108     -13.375 -18.703   4.109  1.00  5.00           C  
ATOM   1394  C   GLY B 108     -12.180 -17.859   3.689  1.00 15.00           C  
ATOM   1395  O   GLY B 108     -12.242 -17.141   2.686  1.00  0.00           O  
ATOM   1396  N   SER B 109     -11.125 -17.906   4.484  1.00 14.00           N  
ATOM   1397  CA  SER B 109      -9.875 -17.188   4.242  1.00  0.00           C  
ATOM   1398  C   SER B 109      -8.781 -18.141   3.750  1.00  0.00           C  
ATOM   1399  O   SER B 109      -9.008 -19.344   3.635  1.00 60.00           O  
ATOM   1400  CB  SER B 109      -9.406 -16.484   5.512  1.00 14.00           C  
ATOM   1401  OG  SER B 109      -9.055 -17.422   6.516  1.00 11.00           O  
ATOM   1402  N   PHE B 110      -7.641 -17.594   3.428  1.00  1.00           N  
ATOM   1403  CA  PHE B 110      -6.508 -18.438   3.072  1.00  0.00           C  
ATOM   1404  C   PHE B 110      -6.059 -19.281   4.266  1.00  0.00           C  
ATOM   1405  O   PHE B 110      -5.547 -20.375   4.094  1.00  0.00           O  
ATOM   1406  CB  PHE B 110      -5.340 -17.578   2.562  1.00  0.00           C  
ATOM   1407  CG  PHE B 110      -5.578 -16.984   1.202  1.00  0.00           C  
ATOM   1408  CD1 PHE B 110      -6.375 -17.641   0.270  1.00  0.00           C  
ATOM   1409  CD2 PHE B 110      -4.996 -15.773   0.856  1.00  1.00           C  
ATOM   1410  CE1 PHE B 110      -6.598 -17.078  -0.990  1.00  0.00           C  
ATOM   1411  CE2 PHE B 110      -5.215 -15.211  -0.400  1.00  0.00           C  
ATOM   1412  CZ  PHE B 110      -6.012 -15.867  -1.322  1.00  0.00           C  
ATOM   1413  N   ALA B 111      -6.305 -18.703   5.488  1.00  0.00           N  
ATOM   1414  CA  ALA B 111      -6.047 -19.484   6.691  1.00  0.00           C  
ATOM   1415  C   ALA B 111      -6.918 -20.750   6.723  1.00  6.00           C  
ATOM   1416  O   ALA B 111      -6.449 -21.828   7.078  1.00  7.00           O  
ATOM   1417  CB  ALA B 111      -6.281 -18.656   7.941  1.00  5.00           C  
ATOM   1418  N   ASP B 112      -8.164 -20.609   6.398  1.00  0.00           N  
ATOM   1419  CA  ASP B 112      -9.070 -21.750   6.324  1.00  5.00           C  
ATOM   1420  C   ASP B 112      -8.617 -22.750   5.258  1.00  0.00           C  
ATOM   1421  O   ASP B 112      -8.664 -23.953   5.473  1.00  7.00           O  
ATOM   1422  CB  ASP B 112     -10.500 -21.281   6.035  1.00 12.00           C  
ATOM   1423  CG  ASP B 112     -11.078 -20.438   7.152  1.00  3.00           C  
ATOM   1424  OD1 ASP B 112     -10.992 -20.828   8.328  1.00  2.00           O  
ATOM   1425  OD2 ASP B 112     -11.641 -19.359   6.848  1.00  4.00           O  
ATOM   1426  N   LEU B 113      -8.227 -22.219   4.137  1.00 49.00           N  
ATOM   1427  CA  LEU B 113      -7.699 -23.062   3.068  1.00 54.00           C  
ATOM   1428  C   LEU B 113      -6.539 -23.906   3.566  1.00  0.00           C  
ATOM   1429  O   LEU B 113      -6.477 -25.109   3.289  1.00  0.00           O  
ATOM   1430  CB  LEU B 113      -7.250 -22.203   1.884  1.00  7.00           C  
ATOM   1431  CG  LEU B 113      -6.906 -22.953   0.595  1.00  0.00           C  
ATOM   1432  CD1 LEU B 113      -8.156 -23.609   0.014  1.00 30.00           C  
ATOM   1433  CD2 LEU B 113      -6.270 -22.000  -0.419  1.00  1.00           C  
ATOM   1434  N   LYS B 114      -5.613 -23.297   4.305  1.00  0.00           N  
ATOM   1435  CA  LYS B 114      -4.492 -24.031   4.883  1.00  0.00           C  
ATOM   1436  C   LYS B 114      -4.980 -25.141   5.824  1.00  0.00           C  
ATOM   1437  O   LYS B 114      -4.438 -26.250   5.824  1.00  4.00           O  
ATOM   1438  CB  LYS B 114      -3.559 -23.078   5.633  1.00  8.00           C  
ATOM   1439  CG  LYS B 114      -2.311 -23.750   6.195  1.00  5.00           C  
ATOM   1440  CD  LYS B 114      -1.316 -22.719   6.723  1.00  8.00           C  
ATOM   1441  CE  LYS B 114      -0.035 -23.391   7.211  1.00  2.00           C  
ATOM   1442  NZ  LYS B 114       1.146 -22.484   7.062  1.00  4.00           N  
ATOM   1443  N   SER B 115      -5.926 -24.844   6.621  1.00  6.00           N  
ATOM   1444  CA  SER B 115      -6.473 -25.812   7.574  1.00  3.00           C  
ATOM   1445  C   SER B 115      -7.094 -27.000   6.855  1.00  3.00           C  
ATOM   1446  O   SER B 115      -7.211 -28.094   7.426  1.00  2.00           O  
ATOM   1447  CB  SER B 115      -7.520 -25.141   8.469  1.00  2.00           C  
ATOM   1448  OG  SER B 115      -6.938 -24.094   9.227  1.00  3.00           O  
ATOM   1449  N   GLU B 116      -7.516 -26.812   5.637  1.00  0.00           N  
ATOM   1450  CA  GLU B 116      -8.070 -27.891   4.816  1.00  2.00           C  
ATOM   1451  C   GLU B 116      -6.965 -28.750   4.207  1.00  2.00           C  
ATOM   1452  O   GLU B 116      -7.246 -29.719   3.512  1.00  2.00           O  
ATOM   1453  CB  GLU B 116      -8.961 -27.312   3.709  1.00  3.00           C  
ATOM   1454  CG  GLU B 116     -10.242 -26.672   4.219  1.00  2.00           C  
ATOM   1455  CD  GLU B 116     -11.016 -25.938   3.137  1.00  2.00           C  
ATOM   1456  OE1 GLU B 116     -11.609 -24.875   3.430  1.00  9.00           O  
ATOM   1457  OE2 GLU B 116     -11.039 -26.438   1.988  1.00  2.00           O  
ATOM   1458  N   GLY B 117      -5.648 -28.375   4.441  1.00  0.00           N  
ATOM   1459  CA  GLY B 117      -4.531 -29.203   4.012  1.00  2.00           C  
ATOM   1460  C   GLY B 117      -3.799 -28.625   2.807  1.00  4.00           C  
ATOM   1461  O   GLY B 117      -2.875 -29.266   2.285  1.00  3.00           O  
ATOM   1462  N   PHE B 118      -4.234 -27.531   2.270  1.00  0.00           N  
ATOM   1463  CA  PHE B 118      -3.537 -26.906   1.147  1.00  4.00           C  
ATOM   1464  C   PHE B 118      -2.258 -26.234   1.615  1.00  6.00           C  
ATOM   1465  O   PHE B 118      -2.139 -25.859   2.785  1.00  7.00           O  
ATOM   1466  CB  PHE B 118      -4.445 -25.906   0.438  1.00  0.00           C  
ATOM   1467  CG  PHE B 118      -5.586 -26.531  -0.313  1.00  0.00           C  
ATOM   1468  CD1 PHE B 118      -5.445 -26.875  -1.651  1.00  1.00           C  
ATOM   1469  CD2 PHE B 118      -6.797 -26.781   0.319  1.00  0.00           C  
ATOM   1470  CE1 PHE B 118      -6.500 -27.469  -2.350  1.00  0.00           C  
ATOM   1471  CE2 PHE B 118      -7.855 -27.359  -0.372  1.00  6.00           C  
ATOM   1472  CZ  PHE B 118      -7.707 -27.703  -1.706  1.00  8.00           C  
ATOM   1473  N   ASP B 119      -1.213 -26.078   0.754  1.00 12.00           N  
ATOM   1474  CA  ASP B 119       0.067 -25.453   1.072  1.00  7.00           C  
ATOM   1475  C   ASP B 119      -0.007 -23.938   0.912  1.00  0.00           C  
ATOM   1476  O   ASP B 119       0.185 -23.406  -0.188  1.00  0.00           O  
ATOM   1477  CB  ASP B 119       1.177 -26.016   0.186  1.00 23.00           C  
ATOM   1478  CG  ASP B 119       2.570 -25.672   0.682  1.00  3.00           C  
ATOM   1479  OD1 ASP B 119       2.709 -24.734   1.504  1.00  6.00           O  
ATOM   1480  OD2 ASP B 119       3.537 -26.328   0.245  1.00  4.00           O  
ATOM   1481  N   VAL B 120      -0.326 -23.281   1.946  1.00 12.00           N  
ATOM   1482  CA  VAL B 120      -0.381 -21.828   2.010  1.00  0.00           C  
ATOM   1483  C   VAL B 120       0.732 -21.312   2.916  1.00  0.00           C  
ATOM   1484  O   VAL B 120       0.823 -21.703   4.082  1.00 37.00           O  
ATOM   1485  CB  VAL B 120      -1.754 -21.328   2.514  1.00  0.00           C  
ATOM   1486  CG1 VAL B 120      -1.827 -19.812   2.473  1.00  7.00           C  
ATOM   1487  CG2 VAL B 120      -2.881 -21.953   1.685  1.00  0.00           C  
ATOM   1488  N   ARG B 121       1.516 -20.406   2.404  1.00  0.00           N  
ATOM   1489  CA  ARG B 121       2.676 -19.922   3.141  1.00  6.00           C  
ATOM   1490  C   ARG B 121       2.650 -18.391   3.256  1.00  0.00           C  
ATOM   1491  O   ARG B 121       2.385 -17.703   2.275  1.00  0.00           O  
ATOM   1492  CB  ARG B 121       3.973 -20.359   2.463  1.00  5.00           C  
ATOM   1493  CG  ARG B 121       4.047 -21.859   2.213  1.00  5.00           C  
ATOM   1494  CD  ARG B 121       5.418 -22.281   1.701  1.00  3.00           C  
ATOM   1495  NE  ARG B 121       5.418 -23.672   1.233  1.00  3.00           N  
ATOM   1496  CZ  ARG B 121       6.508 -24.359   0.910  1.00  2.00           C  
ATOM   1497  NH1 ARG B 121       7.711 -23.797   0.997  1.00  3.00           N  
ATOM   1498  NH2 ARG B 121       6.395 -25.609   0.495  1.00  3.00           N  
ATOM   1499  N   ILE B 122       2.900 -17.922   4.441  1.00  7.00           N  
ATOM   1500  CA  ILE B 122       3.039 -16.500   4.672  1.00  0.00           C  
ATOM   1501  C   ILE B 122       4.465 -16.047   4.344  1.00  0.00           C  
ATOM   1502  O   ILE B 122       5.430 -16.672   4.801  1.00  3.00           O  
ATOM   1503  CB  ILE B 122       2.682 -16.125   6.129  1.00  3.00           C  
ATOM   1504  CG1 ILE B 122       1.221 -16.469   6.426  1.00 21.00           C  
ATOM   1505  CD1 ILE B 122       0.853 -16.391   7.902  1.00  3.00           C  
ATOM   1506  CG2 ILE B 122       2.951 -14.633   6.383  1.00  3.00           C  
ATOM   1507  N   VAL B 123       4.547 -15.023   3.541  1.00  0.00           N  
ATOM   1508  CA  VAL B 123       5.863 -14.523   3.166  1.00  5.00           C  
ATOM   1509  C   VAL B 123       5.961 -13.031   3.482  1.00  5.00           C  
ATOM   1510  O   VAL B 123       4.941 -12.367   3.686  1.00 11.00           O  
ATOM   1511  CB  VAL B 123       6.160 -14.766   1.670  1.00  0.00           C  
ATOM   1512  CG1 VAL B 123       6.266 -16.266   1.382  1.00  7.00           C  
ATOM   1513  CG2 VAL B 123       5.082 -14.125   0.800  1.00  0.00           C  
ATOM   1514  N   TYR B 124       7.191 -12.562   3.580  1.00  4.00           N  
ATOM   1515  CA  TYR B 124       7.457 -11.148   3.824  1.00  8.00           C  
ATOM   1516  C   TYR B 124       7.312 -10.336   2.541  1.00  0.00           C  
ATOM   1517  O   TYR B 124       6.816  -9.211   2.564  1.00 16.00           O  
ATOM   1518  CB  TYR B 124       8.859 -10.953   4.410  1.00  4.00           C  
ATOM   1519  CG  TYR B 124       9.242  -9.508   4.594  1.00  5.00           C  
ATOM   1520  CD1 TYR B 124      10.211  -8.914   3.781  1.00 31.00           C  
ATOM   1521  CD2 TYR B 124       8.648  -8.734   5.586  1.00  4.00           C  
ATOM   1522  CE1 TYR B 124      10.570  -7.582   3.949  1.00 31.00           C  
ATOM   1523  CE2 TYR B 124       9.008  -7.398   5.762  1.00  4.00           C  
ATOM   1524  CZ  TYR B 124       9.961  -6.832   4.941  1.00 10.00           C  
ATOM   1525  OH  TYR B 124      10.320  -5.512   5.113  1.00 17.00           O  
ATOM   1526  N   GLY B 125       7.703 -10.898   1.470  1.00  0.00           N  
ATOM   1527  CA  GLY B 125       7.637 -10.266   0.163  1.00 59.00           C  
ATOM   1528  C   GLY B 125       7.703 -11.258  -0.984  1.00  0.00           C  
ATOM   1529  O   GLY B 125       7.941 -12.445  -0.771  1.00  0.00           O  
ATOM   1530  N   ILE B 126       7.547 -10.734  -2.143  1.00  1.00           N  
ATOM   1531  CA  ILE B 126       7.449 -11.570  -3.338  1.00  0.00           C  
ATOM   1532  C   ILE B 126       8.797 -12.227  -3.623  1.00  0.00           C  
ATOM   1533  O   ILE B 126       8.859 -13.258  -4.297  1.00  0.00           O  
ATOM   1534  CB  ILE B 126       6.984 -10.742  -4.559  1.00  1.00           C  
ATOM   1535  CG1 ILE B 126       6.566 -11.680  -5.703  1.00  0.00           C  
ATOM   1536  CD1 ILE B 126       5.781 -10.984  -6.809  1.00  1.00           C  
ATOM   1537  CG2 ILE B 126       8.086  -9.781  -5.012  1.00  1.00           C  
ATOM   1538  N   PHE B 127       9.875 -11.656  -3.137  1.00  0.00           N  
ATOM   1539  CA  PHE B 127      11.180 -12.289  -3.283  1.00  0.00           C  
ATOM   1540  C   PHE B 127      11.195 -13.664  -2.625  1.00  0.00           C  
ATOM   1541  O   PHE B 127      11.828 -14.594  -3.129  1.00  0.00           O  
ATOM   1542  CB  PHE B 127      12.281 -11.406  -2.678  1.00 60.00           C  
ATOM   1543  CG  PHE B 127      13.664 -12.000  -2.789  1.00  0.00           C  
ATOM   1544  CD1 PHE B 127      14.469 -12.133  -1.665  1.00 47.00           C  
ATOM   1545  CD2 PHE B 127      14.156 -12.422  -4.020  1.00  0.00           C  
ATOM   1546  CE1 PHE B 127      15.742 -12.680  -1.766  1.00 39.00           C  
ATOM   1547  CE2 PHE B 127      15.430 -12.961  -4.125  1.00 17.00           C  
ATOM   1548  CZ  PHE B 127      16.219 -13.094  -2.998  1.00  8.00           C  
ATOM   1549  N   ASP B 128      10.539 -13.797  -1.503  1.00 60.00           N  
ATOM   1550  CA  ASP B 128      10.414 -15.102  -0.862  1.00 16.00           C  
ATOM   1551  C   ASP B 128       9.711 -16.094  -1.778  1.00  0.00           C  
ATOM   1552  O   ASP B 128      10.102 -17.266  -1.843  1.00 20.00           O  
ATOM   1553  CB  ASP B 128       9.656 -14.977   0.462  1.00  8.00           C  
ATOM   1554  CG  ASP B 128      10.391 -14.125   1.487  1.00 18.00           C  
ATOM   1555  OD1 ASP B 128      11.633 -14.203   1.565  1.00  9.00           O  
ATOM   1556  OD2 ASP B 128       9.711 -13.375   2.225  1.00 11.00           O  
ATOM   1557  N   THR B 129       8.688 -15.641  -2.465  1.00  0.00           N  
ATOM   1558  CA  THR B 129       7.977 -16.484  -3.416  1.00  0.00           C  
ATOM   1559  C   THR B 129       8.922 -17.000  -4.500  1.00  0.00           C  
ATOM   1560  O   THR B 129       8.914 -18.188  -4.840  1.00  0.00           O  
ATOM   1561  CB  THR B 129       6.801 -15.742  -4.070  1.00  0.00           C  
ATOM   1562  OG1 THR B 129       5.930 -15.242  -3.045  1.00  0.00           O  
ATOM   1563  CG2 THR B 129       6.008 -16.656  -4.996  1.00  0.00           C  
ATOM   1564  N   TYR B 130       9.727 -16.062  -5.047  1.00  0.00           N  
ATOM   1565  CA  TYR B 130      10.734 -16.406  -6.051  1.00  0.00           C  
ATOM   1566  C   TYR B 130      11.688 -17.469  -5.531  1.00  0.00           C  
ATOM   1567  O   TYR B 130      11.945 -18.469  -6.215  1.00  0.00           O  
ATOM   1568  CB  TYR B 130      11.523 -15.148  -6.461  1.00  0.00           C  
ATOM   1569  CG  TYR B 130      12.789 -15.461  -7.219  1.00  0.00           C  
ATOM   1570  CD1 TYR B 130      14.023 -15.469  -6.574  1.00  0.00           C  
ATOM   1571  CD2 TYR B 130      12.758 -15.742  -8.578  1.00  1.00           C  
ATOM   1572  CE1 TYR B 130      15.195 -15.742  -7.270  1.00 12.00           C  
ATOM   1573  CE2 TYR B 130      13.922 -16.016  -9.281  1.00  0.00           C  
ATOM   1574  CZ  TYR B 130      15.133 -16.016  -8.625  1.00  0.00           C  
ATOM   1575  OH  TYR B 130      16.297 -16.297  -9.312  1.00  4.00           O  
ATOM   1576  N   ARG B 131      12.156 -17.359  -4.305  1.00  0.00           N  
ATOM   1577  CA  ARG B 131      13.055 -18.344  -3.703  1.00 12.00           C  
ATOM   1578  C   ARG B 131      12.359 -19.688  -3.541  1.00  0.00           C  
ATOM   1579  O   ARG B 131      12.930 -20.734  -3.859  1.00  0.00           O  
ATOM   1580  CB  ARG B 131      13.562 -17.844  -2.348  1.00 15.00           C  
ATOM   1581  CG  ARG B 131      14.562 -16.703  -2.443  1.00  7.00           C  
ATOM   1582  CD  ARG B 131      14.992 -16.203  -1.066  1.00  9.00           C  
ATOM   1583  NE  ARG B 131      15.688 -17.250  -0.314  1.00  5.00           N  
ATOM   1584  CZ  ARG B 131      16.188 -17.094   0.911  1.00  4.00           C  
ATOM   1585  NH1 ARG B 131      16.062 -15.930   1.548  1.00  4.00           N  
ATOM   1586  NH2 ARG B 131      16.797 -18.109   1.504  1.00  2.00           N  
ATOM   1587  N   ILE B 132      11.148 -19.656  -3.082  1.00 19.00           N  
ATOM   1588  CA  ILE B 132      10.375 -20.875  -2.895  1.00 13.00           C  
ATOM   1589  C   ILE B 132      10.195 -21.578  -4.234  1.00  0.00           C  
ATOM   1590  O   ILE B 132      10.320 -22.812  -4.320  1.00  0.00           O  
ATOM   1591  CB  ILE B 132       9.000 -20.578  -2.256  1.00  0.00           C  
ATOM   1592  CG1 ILE B 132       9.172 -20.125  -0.800  1.00  8.00           C  
ATOM   1593  CD1 ILE B 132       7.930 -19.500  -0.195  1.00  7.00           C  
ATOM   1594  CG2 ILE B 132       8.094 -21.812  -2.344  1.00 14.00           C  
ATOM   1595  N   ALA B 133       9.938 -20.828  -5.305  1.00  0.00           N  
ATOM   1596  CA  ALA B 133       9.789 -21.422  -6.637  1.00  0.00           C  
ATOM   1597  C   ALA B 133      11.086 -22.094  -7.078  1.00  0.00           C  
ATOM   1598  O   ALA B 133      11.055 -23.203  -7.625  1.00 27.00           O  
ATOM   1599  CB  ALA B 133       9.391 -20.344  -7.645  1.00  0.00           C  
ATOM   1600  N   LYS B 134      12.195 -21.469  -6.789  1.00  0.00           N  
ATOM   1601  CA  LYS B 134      13.492 -22.031  -7.133  1.00 11.00           C  
ATOM   1602  C   LYS B 134      13.758 -23.312  -6.352  1.00  3.00           C  
ATOM   1603  O   LYS B 134      14.352 -24.266  -6.883  1.00  4.00           O  
ATOM   1604  CB  LYS B 134      14.609 -21.016  -6.875  1.00  5.00           C  
ATOM   1605  CG  LYS B 134      14.594 -19.828  -7.816  1.00  9.00           C  
ATOM   1606  CD  LYS B 134      15.148 -20.188  -9.188  1.00  7.00           C  
ATOM   1607  CE  LYS B 134      16.672 -20.234  -9.188  1.00  2.00           C  
ATOM   1608  NZ  LYS B 134      17.219 -20.594 -10.531  1.00  3.00           N  
ATOM   1609  N   GLU B 135      13.312 -23.344  -5.156  1.00  0.00           N  
ATOM   1610  CA  GLU B 135      13.539 -24.484  -4.273  1.00  3.00           C  
ATOM   1611  C   GLU B 135      12.555 -25.609  -4.562  1.00  3.00           C  
ATOM   1612  O   GLU B 135      12.742 -26.734  -4.105  1.00  2.00           O  
ATOM   1613  CB  GLU B 135      13.445 -24.062  -2.807  1.00  3.00           C  
ATOM   1614  CG  GLU B 135      14.602 -23.188  -2.342  1.00  3.00           C  
ATOM   1615  CD  GLU B 135      14.352 -22.531  -0.991  1.00  2.00           C  
ATOM   1616  OE1 GLU B 135      15.180 -21.703  -0.557  1.00  3.00           O  
ATOM   1617  OE2 GLU B 135      13.320 -22.859  -0.361  1.00  4.00           O  
ATOM   1618  N   ASN B 136      11.531 -25.297  -5.293  1.00  0.00           N  
ATOM   1619  CA  ASN B 136      10.500 -26.281  -5.621  1.00  6.00           C  
ATOM   1620  C   ASN B 136      10.211 -26.312  -7.117  1.00  0.00           C  
ATOM   1621  O   ASN B 136       9.094 -26.016  -7.543  1.00  0.00           O  
ATOM   1622  CB  ASN B 136       9.219 -26.000  -4.836  1.00  0.00           C  
ATOM   1623  CG  ASN B 136       9.422 -26.062  -3.334  1.00  5.00           C  
ATOM   1624  OD1 ASN B 136       9.219 -27.109  -2.711  1.00  4.00           O  
ATOM   1625  ND2 ASN B 136       9.836 -24.938  -2.744  1.00  6.00           N  
ATOM   1626  N   PRO B 137      11.148 -26.766  -7.926  1.00  0.00           N  
ATOM   1627  CA  PRO B 137      11.000 -26.672  -9.375  1.00 13.00           C  
ATOM   1628  C   PRO B 137       9.867 -27.547  -9.906  1.00  3.00           C  
ATOM   1629  O   PRO B 137       9.383 -27.344 -11.023  1.00  4.00           O  
ATOM   1630  CB  PRO B 137      12.352 -27.156  -9.906  1.00  3.00           C  
ATOM   1631  CG  PRO B 137      12.922 -27.984  -8.789  1.00  2.00           C  
ATOM   1632  CD  PRO B 137      12.477 -27.391  -7.484  1.00  3.00           C  
ATOM   1633  N   ASP B 138       9.422 -28.516  -9.148  1.00  0.00           N  
ATOM   1634  CA  ASP B 138       8.406 -29.453  -9.609  1.00  2.00           C  
ATOM   1635  C   ASP B 138       7.004 -28.984  -9.219  1.00  5.00           C  
ATOM   1636  O   ASP B 138       6.016 -29.656  -9.531  1.00  4.00           O  
ATOM   1637  CB  ASP B 138       8.664 -30.859  -9.039  1.00  2.00           C  
ATOM   1638  CG  ASP B 138       8.789 -30.875  -7.527  1.00  2.00           C  
ATOM   1639  OD1 ASP B 138       9.422 -29.953  -6.957  1.00  4.00           O  
ATOM   1640  OD2 ASP B 138       8.250 -31.797  -6.898  1.00  2.00           O  
ATOM   1641  N   LYS B 139       6.902 -27.828  -8.539  1.00  0.00           N  
ATOM   1642  CA  LYS B 139       5.613 -27.297  -8.102  1.00 19.00           C  
ATOM   1643  C   LYS B 139       5.387 -25.875  -8.625  1.00 10.00           C  
ATOM   1644  O   LYS B 139       6.320 -25.078  -8.680  1.00  0.00           O  
ATOM   1645  CB  LYS B 139       5.523 -27.312  -6.574  1.00  0.00           C  
ATOM   1646  CG  LYS B 139       5.535 -28.703  -5.965  1.00 10.00           C  
ATOM   1647  CD  LYS B 139       5.277 -28.656  -4.465  1.00 41.00           C  
ATOM   1648  CE  LYS B 139       5.238 -30.062  -3.861  1.00  3.00           C  
ATOM   1649  NZ  LYS B 139       4.871 -30.031  -2.414  1.00  4.00           N  
ATOM   1650  N   THR B 140       4.145 -25.641  -9.000  1.00  9.00           N  
ATOM   1651  CA  THR B 140       3.773 -24.266  -9.305  1.00  0.00           C  
ATOM   1652  C   THR B 140       3.674 -23.438  -8.031  1.00  0.00           C  
ATOM   1653  O   THR B 140       3.033 -23.844  -7.059  1.00  0.00           O  
ATOM   1654  CB  THR B 140       2.438 -24.203 -10.070  1.00  0.00           C  
ATOM   1655  OG1 THR B 140       2.570 -24.891 -11.312  1.00  9.00           O  
ATOM   1656  CG2 THR B 140       2.031 -22.750 -10.344  1.00 41.00           C  
ATOM   1657  N   VAL B 141       4.355 -22.281  -7.953  1.00  0.00           N  
ATOM   1658  CA  VAL B 141       4.316 -21.375  -6.812  1.00  0.00           C  
ATOM   1659  C   VAL B 141       3.629 -20.062  -7.219  1.00  0.00           C  
ATOM   1660  O   VAL B 141       4.043 -19.422  -8.180  1.00  0.00           O  
ATOM   1661  CB  VAL B 141       5.730 -21.078  -6.270  1.00  0.00           C  
ATOM   1662  CG1 VAL B 141       5.656 -20.250  -4.988  1.00  0.00           C  
ATOM   1663  CG2 VAL B 141       6.484 -22.391  -6.016  1.00  0.00           C  
ATOM   1664  N   VAL B 142       2.551 -19.703  -6.559  1.00  0.00           N  
ATOM   1665  CA  VAL B 142       1.746 -18.531  -6.902  1.00  0.00           C  
ATOM   1666  C   VAL B 142       1.776 -17.531  -5.750  1.00  0.00           C  
ATOM   1667  O   VAL B 142       1.516 -17.891  -4.602  1.00  0.00           O  
ATOM   1668  CB  VAL B 142       0.288 -18.922  -7.230  1.00  0.00           C  
ATOM   1669  CG1 VAL B 142      -0.509 -17.703  -7.684  1.00  0.00           C  
ATOM   1670  CG2 VAL B 142       0.257 -20.016  -8.297  1.00  0.00           C  
ATOM   1671  N   HIS B 143       2.145 -16.297  -6.012  1.00  0.00           N  
ATOM   1672  CA  HIS B 143       2.012 -15.219  -5.039  1.00  0.00           C  
ATOM   1673  C   HIS B 143       0.694 -14.477  -5.223  1.00  0.00           C  
ATOM   1674  O   HIS B 143       0.444 -13.898  -6.281  1.00  0.00           O  
ATOM   1675  CB  HIS B 143       3.186 -14.250  -5.152  1.00  0.00           C  
ATOM   1676  CG  HIS B 143       3.209 -13.203  -4.082  1.00  0.00           C  
ATOM   1677  ND1 HIS B 143       3.277 -13.516  -2.742  1.00  0.00           N  
ATOM   1678  CD2 HIS B 143       3.174 -11.852  -4.156  1.00  1.00           C  
ATOM   1679  CE1 HIS B 143       3.283 -12.398  -2.035  1.00  0.00           C  
ATOM   1680  NE2 HIS B 143       3.221 -11.375  -2.869  1.00  1.00           N  
ATOM   1681  N   PHE B 144      -0.220 -14.562  -4.254  1.00  0.00           N  
ATOM   1682  CA  PHE B 144      -1.353 -13.641  -4.254  1.00  0.00           C  
ATOM   1683  C   PHE B 144      -0.892 -12.219  -3.992  1.00  0.00           C  
ATOM   1684  O   PHE B 144      -0.437 -11.898  -2.891  1.00  0.00           O  
ATOM   1685  CB  PHE B 144      -2.389 -14.062  -3.207  1.00  0.00           C  
ATOM   1686  CG  PHE B 144      -3.732 -13.406  -3.387  1.00  0.00           C  
ATOM   1687  CD1 PHE B 144      -4.109 -12.336  -2.590  1.00  0.00           C  
ATOM   1688  CD2 PHE B 144      -4.617 -13.867  -4.352  1.00  0.00           C  
ATOM   1689  CE1 PHE B 144      -5.352 -11.727  -2.754  1.00  0.00           C  
ATOM   1690  CE2 PHE B 144      -5.859 -13.266  -4.523  1.00  0.00           C  
ATOM   1691  CZ  PHE B 144      -6.227 -12.195  -3.723  1.00  0.00           C  
ATOM   1692  N   SER B 145      -1.058 -11.383  -4.984  1.00  0.00           N  
ATOM   1693  CA  SER B 145      -0.238 -10.180  -5.035  1.00  1.00           C  
ATOM   1694  C   SER B 145      -1.099  -8.922  -4.953  1.00  0.00           C  
ATOM   1695  O   SER B 145      -1.259  -8.203  -5.945  1.00  0.00           O  
ATOM   1696  CB  SER B 145       0.600 -10.148  -6.312  1.00  0.00           C  
ATOM   1697  OG  SER B 145       1.617  -9.164  -6.227  1.00  1.00           O  
ATOM   1698  N   PRO B 146      -1.600  -8.555  -3.734  1.00  0.00           N  
ATOM   1699  CA  PRO B 146      -2.250  -7.246  -3.582  1.00  0.00           C  
ATOM   1700  C   PRO B 146      -1.250  -6.109  -3.398  1.00  0.00           C  
ATOM   1701  O   PRO B 146      -0.114  -6.340  -2.977  1.00 57.00           O  
ATOM   1702  CB  PRO B 146      -3.109  -7.426  -2.328  1.00  1.00           C  
ATOM   1703  CG  PRO B 146      -2.305  -8.312  -1.437  1.00 14.00           C  
ATOM   1704  CD  PRO B 146      -1.595  -9.328  -2.287  1.00  0.00           C  
ATOM   1705  N   GLY B 147      -1.698  -4.926  -3.768  1.00  1.00           N  
ATOM   1706  CA  GLY B 147      -0.825  -3.797  -3.482  1.00 60.00           C  
ATOM   1707  C   GLY B 147      -1.165  -2.561  -4.293  1.00  0.00           C  
ATOM   1708  O   GLY B 147      -1.903  -2.639  -5.277  1.00  1.00           O  
ATOM   1709  N   PHE B 148      -0.706  -1.502  -3.787  1.00 60.00           N  
ATOM   1710  CA  PHE B 148      -0.689  -0.265  -4.559  1.00  0.00           C  
ATOM   1711  C   PHE B 148       0.648  -0.087  -5.270  1.00  1.00           C  
ATOM   1712  O   PHE B 148       1.364  -1.062  -5.508  1.00  0.00           O  
ATOM   1713  CB  PHE B 148      -0.968   0.938  -3.654  1.00 60.00           C  
ATOM   1714  CG  PHE B 148      -2.355   0.952  -3.072  1.00  0.00           C  
ATOM   1715  CD1 PHE B 148      -3.471   0.999  -3.898  1.00  0.00           C  
ATOM   1716  CD2 PHE B 148      -2.543   0.917  -1.696  1.00 60.00           C  
ATOM   1717  CE1 PHE B 148      -4.758   1.011  -3.361  1.00  1.00           C  
ATOM   1718  CE2 PHE B 148      -3.826   0.928  -1.152  1.00  0.00           C  
ATOM   1719  CZ  PHE B 148      -4.930   0.977  -1.987  1.00  0.00           C  
ATOM   1720  N   GLU B 149       0.936   1.108  -5.684  1.00  0.00           N  
ATOM   1721  CA  GLU B 149       2.137   1.363  -6.477  1.00  4.00           C  
ATOM   1722  C   GLU B 149       3.385   0.860  -5.758  1.00  0.00           C  
ATOM   1723  O   GLU B 149       4.270   0.271  -6.379  1.00  0.00           O  
ATOM   1724  CB  GLU B 149       2.271   2.857  -6.781  1.00  0.00           C  
ATOM   1725  CG  GLU B 149       1.186   3.396  -7.699  1.00 48.00           C  
ATOM   1726  CD  GLU B 149      -0.063   3.842  -6.953  1.00  0.00           C  
ATOM   1727  OE1 GLU B 149      -0.918   4.527  -7.559  1.00 23.00           O  
ATOM   1728  OE2 GLU B 149      -0.186   3.504  -5.758  1.00  0.00           O  
ATOM   1729  N   THR B 150       3.406   0.974  -4.441  1.00  0.00           N  
ATOM   1730  CA  THR B 150       4.582   0.642  -3.645  1.00  0.00           C  
ATOM   1731  C   THR B 150       4.852  -0.860  -3.678  1.00  0.00           C  
ATOM   1732  O   THR B 150       6.008  -1.290  -3.656  1.00  0.00           O  
ATOM   1733  CB  THR B 150       4.418   1.105  -2.186  1.00 53.00           C  
ATOM   1734  OG1 THR B 150       3.859   2.426  -2.170  1.00 60.00           O  
ATOM   1735  CG2 THR B 150       5.758   1.125  -1.460  1.00 31.00           C  
ATOM   1736  N   THR B 151       3.869  -1.682  -3.717  1.00  0.00           N  
ATOM   1737  CA  THR B 151       4.039  -3.131  -3.734  1.00  0.00           C  
ATOM   1738  C   THR B 151       4.016  -3.660  -5.164  1.00  0.00           C  
ATOM   1739  O   THR B 151       4.602  -4.707  -5.453  1.00  1.00           O  
ATOM   1740  CB  THR B 151       2.945  -3.832  -2.908  1.00  0.00           C  
ATOM   1741  OG1 THR B 151       2.838  -3.193  -1.629  1.00 48.00           O  
ATOM   1742  CG2 THR B 151       3.271  -5.305  -2.701  1.00 22.00           C  
ATOM   1743  N   THR B 152       3.391  -2.898  -6.070  1.00  0.00           N  
ATOM   1744  CA  THR B 152       3.393  -3.281  -7.477  1.00  0.00           C  
ATOM   1745  C   THR B 152       4.805  -3.223  -8.055  1.00  0.00           C  
ATOM   1746  O   THR B 152       5.188  -4.078  -8.852  1.00  0.00           O  
ATOM   1747  CB  THR B 152       2.463  -2.373  -8.305  1.00  7.00           C  
ATOM   1748  OG1 THR B 152       1.143  -2.418  -7.746  1.00  0.00           O  
ATOM   1749  CG2 THR B 152       2.402  -2.826  -9.758  1.00  0.00           C  
ATOM   1750  N   ALA B 153       5.574  -2.240  -7.578  1.00  0.00           N  
ATOM   1751  CA  ALA B 153       6.934  -2.062  -8.086  1.00  1.00           C  
ATOM   1752  C   ALA B 153       7.793  -3.287  -7.797  1.00  0.00           C  
ATOM   1753  O   ALA B 153       8.391  -3.869  -8.703  1.00  0.00           O  
ATOM   1754  CB  ALA B 153       7.566  -0.812  -7.484  1.00  0.00           C  
ATOM   1755  N   PRO B 154       7.836  -3.770  -6.555  1.00  0.00           N  
ATOM   1756  CA  PRO B 154       8.578  -5.008  -6.285  1.00  0.00           C  
ATOM   1757  C   PRO B 154       8.055  -6.191  -7.090  1.00  0.00           C  
ATOM   1758  O   PRO B 154       8.836  -7.012  -7.570  1.00  0.00           O  
ATOM   1759  CB  PRO B 154       8.359  -5.227  -4.785  1.00  1.00           C  
ATOM   1760  CG  PRO B 154       8.266  -3.852  -4.207  1.00  0.00           C  
ATOM   1761  CD  PRO B 154       7.496  -2.982  -5.164  1.00  0.00           C  
ATOM   1762  N   ALA B 155       6.762  -6.301  -7.238  1.00  0.00           N  
ATOM   1763  CA  ALA B 155       6.207  -7.379  -8.047  1.00  1.00           C  
ATOM   1764  C   ALA B 155       6.727  -7.316  -9.484  1.00  0.00           C  
ATOM   1765  O   ALA B 155       7.160  -8.328 -10.039  1.00  0.00           O  
ATOM   1766  CB  ALA B 155       4.680  -7.320  -8.039  1.00  1.00           C  
ATOM   1767  N   ALA B 156       6.742  -6.113 -10.070  1.00  0.00           N  
ATOM   1768  CA  ALA B 156       7.254  -5.930 -11.422  1.00  0.00           C  
ATOM   1769  C   ALA B 156       8.742  -6.270 -11.500  1.00  0.00           C  
ATOM   1770  O   ALA B 156       9.195  -6.906 -12.453  1.00  0.00           O  
ATOM   1771  CB  ALA B 156       7.012  -4.500 -11.898  1.00  0.00           C  
ATOM   1772  N   GLY B 157       9.469  -5.824 -10.477  1.00  0.00           N  
ATOM   1773  CA  GLY B 157      10.875  -6.168 -10.414  1.00 60.00           C  
ATOM   1774  C   GLY B 157      11.133  -7.664 -10.414  1.00  0.00           C  
ATOM   1775  O   GLY B 157      11.992  -8.156 -11.148  1.00 60.00           O  
ATOM   1776  N   MET B 158      10.359  -8.375  -9.617  1.00  0.00           N  
ATOM   1777  CA  MET B 158      10.562  -9.812  -9.516  1.00  0.00           C  
ATOM   1778  C   MET B 158      10.109 -10.523 -10.789  1.00  0.00           C  
ATOM   1779  O   MET B 158      10.734 -11.492 -11.227  1.00  0.00           O  
ATOM   1780  CB  MET B 158       9.805 -10.383  -8.312  1.00  0.00           C  
ATOM   1781  CG  MET B 158      10.227 -11.789  -7.930  1.00  0.00           C  
ATOM   1782  SD  MET B 158      11.961 -11.867  -7.344  1.00  0.00           S  
ATOM   1783  CE  MET B 158      12.836 -11.969  -8.930  1.00 49.00           C  
ATOM   1784  N   LEU B 159       9.031 -10.047 -11.414  1.00  0.00           N  
ATOM   1785  CA  LEU B 159       8.602 -10.578 -12.695  1.00  0.00           C  
ATOM   1786  C   LEU B 159       9.711 -10.453 -13.742  1.00  0.00           C  
ATOM   1787  O   LEU B 159       9.938 -11.367 -14.531  1.00  0.00           O  
ATOM   1788  CB  LEU B 159       7.340  -9.859 -13.180  1.00  0.00           C  
ATOM   1789  CG  LEU B 159       6.035 -10.234 -12.477  1.00  0.00           C  
ATOM   1790  CD1 LEU B 159       4.945  -9.227 -12.812  1.00  0.00           C  
ATOM   1791  CD2 LEU B 159       5.602 -11.648 -12.867  1.00  0.00           C  
ATOM   1792  N   ASN B 160      10.359  -9.297 -13.742  1.00  0.00           N  
ATOM   1793  CA  ASN B 160      11.453  -9.070 -14.680  1.00  0.00           C  
ATOM   1794  C   ASN B 160      12.562 -10.102 -14.500  1.00  0.00           C  
ATOM   1795  O   ASN B 160      13.055 -10.664 -15.477  1.00 35.00           O  
ATOM   1796  CB  ASN B 160      12.008  -7.652 -14.531  1.00 60.00           C  
ATOM   1797  CG  ASN B 160      12.992  -7.293 -15.625  1.00  0.00           C  
ATOM   1798  OD1 ASN B 160      12.648  -7.262 -16.812  1.00  8.00           O  
ATOM   1799  ND2 ASN B 160      14.234  -7.020 -15.234  1.00 14.00           N  
ATOM   1800  N   VAL B 161      12.891 -10.383 -13.234  1.00  0.00           N  
ATOM   1801  CA  VAL B 161      13.922 -11.367 -12.938  1.00 14.00           C  
ATOM   1802  C   VAL B 161      13.461 -12.750 -13.383  1.00  0.00           C  
ATOM   1803  O   VAL B 161      14.188 -13.469 -14.070  1.00  0.00           O  
ATOM   1804  CB  VAL B 161      14.281 -11.383 -11.430  1.00  0.00           C  
ATOM   1805  CG1 VAL B 161      15.227 -12.539 -11.109  1.00 11.00           C  
ATOM   1806  CG2 VAL B 161      14.898 -10.047 -11.016  1.00 11.00           C  
ATOM   1807  N   ALA B 162      12.258 -13.109 -13.016  1.00  0.00           N  
ATOM   1808  CA  ALA B 162      11.711 -14.422 -13.375  1.00  0.00           C  
ATOM   1809  C   ALA B 162      11.672 -14.602 -14.891  1.00  0.00           C  
ATOM   1810  O   ALA B 162      11.961 -15.680 -15.406  1.00 46.00           O  
ATOM   1811  CB  ALA B 162      10.320 -14.594 -12.781  1.00  0.00           C  
ATOM   1812  N   ALA B 163      11.320 -13.570 -15.602  1.00  0.00           N  
ATOM   1813  CA  ALA B 163      11.273 -13.625 -17.062  1.00  9.00           C  
ATOM   1814  C   ALA B 163      12.672 -13.828 -17.641  1.00  6.00           C  
ATOM   1815  O   ALA B 163      12.859 -14.641 -18.547  1.00  4.00           O  
ATOM   1816  CB  ALA B 163      10.648 -12.352 -17.625  1.00 10.00           C  
ATOM   1817  N   GLN B 164      13.609 -13.109 -17.141  1.00  0.00           N  
ATOM   1818  CA  GLN B 164      14.977 -13.219 -17.625  1.00  3.00           C  
ATOM   1819  C   GLN B 164      15.539 -14.617 -17.375  1.00  3.00           C  
ATOM   1820  O   GLN B 164      16.297 -15.133 -18.203  1.00  2.00           O  
ATOM   1821  CB  GLN B 164      15.867 -12.172 -16.938  1.00  3.00           C  
ATOM   1822  CG  GLN B 164      15.625 -10.750 -17.438  1.00  4.00           C  
ATOM   1823  CD  GLN B 164      16.422  -9.719 -16.656  1.00  2.00           C  
ATOM   1824  OE1 GLN B 164      17.062 -10.039 -15.648  1.00  4.00           O  
ATOM   1825  NE2 GLN B 164      16.391  -8.477 -17.125  1.00  2.00           N  
ATOM   1826  N   GLU B 165      15.102 -15.180 -16.297  1.00  0.00           N  
ATOM   1827  CA  GLU B 165      15.609 -16.500 -15.922  1.00  3.00           C  
ATOM   1828  C   GLU B 165      14.727 -17.609 -16.484  1.00  3.00           C  
ATOM   1829  O   GLU B 165      14.977 -18.797 -16.234  1.00  3.00           O  
ATOM   1830  CB  GLU B 165      15.711 -16.625 -14.406  1.00  5.00           C  
ATOM   1831  CG  GLU B 165      16.766 -15.719 -13.773  1.00  3.00           C  
ATOM   1832  CD  GLU B 165      16.953 -15.953 -12.289  1.00  3.00           C  
ATOM   1833  OE1 GLU B 165      17.719 -15.211 -11.648  1.00  3.00           O  
ATOM   1834  OE2 GLU B 165      16.312 -16.891 -11.758  1.00 10.00           O  
ATOM   1835  N   GLU B 166      13.703 -17.266 -17.172  1.00  0.00           N  
ATOM   1836  CA  GLU B 166      12.734 -18.219 -17.719  1.00 15.00           C  
ATOM   1837  C   GLU B 166      12.211 -19.172 -16.641  1.00 22.00           C  
ATOM   1838  O   GLU B 166      12.164 -20.375 -16.859  1.00  4.00           O  
ATOM   1839  CB  GLU B 166      13.367 -19.016 -18.859  1.00  3.00           C  
ATOM   1840  CG  GLU B 166      13.820 -18.156 -20.031  1.00  3.00           C  
ATOM   1841  CD  GLU B 166      14.344 -18.969 -21.219  1.00  2.00           C  
ATOM   1842  OE1 GLU B 166      14.539 -18.406 -22.312  1.00  1.00           O  
ATOM   1843  OE2 GLU B 166      14.562 -20.188 -21.031  1.00  1.00           O  
ATOM   1844  N   LEU B 167      11.938 -18.594 -15.453  1.00 54.00           N  
ATOM   1845  CA  LEU B 167      11.398 -19.359 -14.336  1.00  8.00           C  
ATOM   1846  C   LEU B 167       9.914 -19.672 -14.562  1.00 32.00           C  
ATOM   1847  O   LEU B 167       9.055 -18.891 -14.141  1.00 28.00           O  
ATOM   1848  CB  LEU B 167      11.586 -18.594 -13.023  1.00 19.00           C  
ATOM   1849  CG  LEU B 167      11.273 -19.375 -11.742  1.00  0.00           C  
ATOM   1850  CD1 LEU B 167      12.164 -20.609 -11.648  1.00  9.00           C  
ATOM   1851  CD2 LEU B 167      11.461 -18.484 -10.523  1.00  0.00           C  
ATOM   1852  N   GLU B 168       9.539 -20.859 -14.961  1.00  9.00           N  
ATOM   1853  CA  GLU B 168       8.219 -21.203 -15.469  1.00 31.00           C  
ATOM   1854  C   GLU B 168       7.238 -21.469 -14.328  1.00  7.00           C  
ATOM   1855  O   GLU B 168       6.031 -21.266 -14.477  1.00  9.00           O  
ATOM   1856  CB  GLU B 168       8.297 -22.422 -16.391  1.00  5.00           C  
ATOM   1857  CG  GLU B 168       8.984 -22.156 -17.719  1.00  6.00           C  
ATOM   1858  CD  GLU B 168       8.945 -23.344 -18.672  1.00  2.00           C  
ATOM   1859  OE1 GLU B 168       9.344 -23.188 -19.844  1.00  2.00           O  
ATOM   1860  OE2 GLU B 168       8.523 -24.422 -18.234  1.00  2.00           O  
ATOM   1861  N   ASN B 169       7.750 -21.906 -13.188  1.00 10.00           N  
ATOM   1862  CA  ASN B 169       6.848 -22.344 -12.125  1.00 12.00           C  
ATOM   1863  C   ASN B 169       6.523 -21.203 -11.164  1.00  0.00           C  
ATOM   1864  O   ASN B 169       5.855 -21.406 -10.148  1.00  0.00           O  
ATOM   1865  CB  ASN B 169       7.445 -23.516 -11.352  1.00  7.00           C  
ATOM   1866  CG  ASN B 169       8.648 -23.125 -10.523  1.00 12.00           C  
ATOM   1867  OD1 ASN B 169       9.422 -22.250 -10.914  1.00 18.00           O  
ATOM   1868  ND2 ASN B 169       8.820 -23.766  -9.375  1.00  0.00           N  
ATOM   1869  N   PHE B 170       7.023 -19.953 -11.453  1.00  0.00           N  
ATOM   1870  CA  PHE B 170       6.711 -18.750 -10.688  1.00  0.00           C  
ATOM   1871  C   PHE B 170       5.531 -18.000 -11.305  1.00  0.00           C  
ATOM   1872  O   PHE B 170       5.590 -17.578 -12.461  1.00 16.00           O  
ATOM   1873  CB  PHE B 170       7.930 -17.828 -10.617  1.00  0.00           C  
ATOM   1874  CG  PHE B 170       7.664 -16.516  -9.922  1.00  0.00           C  
ATOM   1875  CD1 PHE B 170       7.309 -15.383 -10.641  1.00  1.00           C  
ATOM   1876  CD2 PHE B 170       7.766 -16.422  -8.539  1.00  0.00           C  
ATOM   1877  CE1 PHE B 170       7.062 -14.172 -10.000  1.00  0.00           C  
ATOM   1878  CE2 PHE B 170       7.520 -15.211  -7.887  1.00  0.00           C  
ATOM   1879  CZ  PHE B 170       7.168 -14.094  -8.617  1.00  0.00           C  
ATOM   1880  N   LYS B 171       4.418 -17.828 -10.523  1.00  0.00           N  
ATOM   1881  CA  LYS B 171       3.213 -17.141 -10.977  1.00  1.00           C  
ATOM   1882  C   LYS B 171       2.721 -16.141  -9.938  1.00  0.00           C  
ATOM   1883  O   LYS B 171       3.123 -16.203  -8.773  1.00  0.00           O  
ATOM   1884  CB  LYS B 171       2.109 -18.141 -11.297  1.00  0.00           C  
ATOM   1885  CG  LYS B 171       2.574 -19.328 -12.141  1.00  0.00           C  
ATOM   1886  CD  LYS B 171       2.949 -18.891 -13.555  1.00  0.00           C  
ATOM   1887  CE  LYS B 171       3.355 -20.078 -14.414  1.00 20.00           C  
ATOM   1888  NZ  LYS B 171       3.969 -19.641 -15.703  1.00 22.00           N  
ATOM   1889  N   ILE B 172       1.907 -15.242 -10.406  1.00  0.00           N  
ATOM   1890  CA  ILE B 172       1.212 -14.359  -9.469  1.00  0.00           C  
ATOM   1891  C   ILE B 172      -0.289 -14.398  -9.742  1.00  0.00           C  
ATOM   1892  O   ILE B 172      -0.722 -14.867 -10.797  1.00  0.00           O  
ATOM   1893  CB  ILE B 172       1.737 -12.914  -9.555  1.00  0.00           C  
ATOM   1894  CG1 ILE B 172       1.398 -12.305 -10.922  1.00  0.00           C  
ATOM   1895  CD1 ILE B 172       1.642 -10.805 -11.008  1.00  0.00           C  
ATOM   1896  CG2 ILE B 172       3.246 -12.867  -9.297  1.00  0.00           C  
ATOM   1897  N   TYR B 173      -1.096 -14.070  -8.812  1.00  0.00           N  
ATOM   1898  CA  TYR B 173      -2.467 -13.594  -8.930  1.00  0.00           C  
ATOM   1899  C   TYR B 173      -2.545 -12.094  -8.641  1.00  0.00           C  
ATOM   1900  O   TYR B 173      -2.496 -11.680  -7.477  1.00  0.00           O  
ATOM   1901  CB  TYR B 173      -3.391 -14.359  -7.980  1.00  0.00           C  
ATOM   1902  CG  TYR B 173      -4.859 -14.172  -8.281  1.00  0.00           C  
ATOM   1903  CD1 TYR B 173      -5.438 -12.906  -8.266  1.00  0.00           C  
ATOM   1904  CD2 TYR B 173      -5.668 -15.266  -8.578  1.00  0.00           C  
ATOM   1905  CE1 TYR B 173      -6.793 -12.734  -8.539  1.00  0.00           C  
ATOM   1906  CE2 TYR B 173      -7.020 -15.102  -8.852  1.00  0.00           C  
ATOM   1907  CZ  TYR B 173      -7.574 -13.836  -8.836  1.00  0.00           C  
ATOM   1908  OH  TYR B 173      -8.914 -13.672  -9.102  1.00  9.00           O  
ATOM   1909  N   SER B 174      -2.613 -11.375  -9.695  1.00  0.00           N  
ATOM   1910  CA  SER B 174      -2.502  -9.930  -9.578  1.00  0.00           C  
ATOM   1911  C   SER B 174      -3.814  -9.305  -9.109  1.00  0.00           C  
ATOM   1912  O   SER B 174      -4.863  -9.531  -9.719  1.00 50.00           O  
ATOM   1913  CB  SER B 174      -2.080  -9.305 -10.906  1.00  0.00           C  
ATOM   1914  OG  SER B 174      -2.031  -7.895 -10.812  1.00  0.00           O  
ATOM   1915  N   VAL B 175      -3.799  -8.523  -8.031  1.00  0.00           N  
ATOM   1916  CA  VAL B 175      -4.906  -7.695  -7.570  1.00 56.00           C  
ATOM   1917  C   VAL B 175      -4.391  -6.305  -7.199  1.00  0.00           C  
ATOM   1918  O   VAL B 175      -4.766  -5.754  -6.160  1.00  1.00           O  
ATOM   1919  CB  VAL B 175      -5.625  -8.336  -6.363  1.00  1.00           C  
ATOM   1920  CG1 VAL B 175      -6.508  -9.500  -6.816  1.00 60.00           C  
ATOM   1921  CG2 VAL B 175      -4.609  -8.805  -5.320  1.00  0.00           C  
ATOM   1922  N   HIS B 176      -3.523  -5.781  -8.023  1.00  0.00           N  
ATOM   1923  CA  HIS B 176      -2.895  -4.480  -7.816  1.00  0.00           C  
ATOM   1924  C   HIS B 176      -3.854  -3.346  -8.156  1.00  0.00           C  
ATOM   1925  O   HIS B 176      -4.695  -3.484  -9.047  1.00  0.00           O  
ATOM   1926  CB  HIS B 176      -1.621  -4.363  -8.656  1.00  0.00           C  
ATOM   1927  CG  HIS B 176      -0.565  -5.355  -8.281  1.00  0.00           C  
ATOM   1928  ND1 HIS B 176      -0.299  -6.477  -9.039  1.00  0.00           N  
ATOM   1929  CD2 HIS B 176       0.294  -5.391  -7.238  1.00  0.00           C  
ATOM   1930  CE1 HIS B 176       0.680  -7.164  -8.469  1.00  0.00           C  
ATOM   1931  NE2 HIS B 176       1.058  -6.523  -7.379  1.00  0.00           N  
ATOM   1932  N   ARG B 177      -3.756  -2.244  -7.414  1.00  0.00           N  
ATOM   1933  CA  ARG B 177      -4.605  -1.072  -7.598  1.00  0.00           C  
ATOM   1934  C   ARG B 177      -3.777   0.206  -7.641  1.00  0.00           C  
ATOM   1935  O   ARG B 177      -2.611   0.209  -7.242  1.00  0.00           O  
ATOM   1936  CB  ARG B 177      -5.648  -0.983  -6.480  1.00  1.00           C  
ATOM   1937  CG  ARG B 177      -6.617  -2.154  -6.445  1.00  1.00           C  
ATOM   1938  CD  ARG B 177      -7.547  -2.150  -7.652  1.00  0.00           C  
ATOM   1939  NE  ARG B 177      -8.523  -3.230  -7.582  1.00  0.00           N  
ATOM   1940  CZ  ARG B 177      -8.344  -4.453  -8.078  1.00  1.00           C  
ATOM   1941  NH1 ARG B 177      -7.211  -4.773  -8.695  1.00 55.00           N  
ATOM   1942  NH2 ARG B 177      -9.305  -5.359  -7.957  1.00 28.00           N  
ATOM   1943  N   LEU B 178      -4.434   1.220  -8.195  1.00  0.00           N  
ATOM   1944  CA  LEU B 178      -3.803   2.529  -8.312  1.00  0.00           C  
ATOM   1945  C   LEU B 178      -4.469   3.543  -7.387  1.00  0.00           C  
ATOM   1946  O   LEU B 178      -5.695   3.660  -7.371  1.00  0.00           O  
ATOM   1947  CB  LEU B 178      -3.869   3.023  -9.766  1.00 19.00           C  
ATOM   1948  CG  LEU B 178      -3.117   2.188 -10.797  1.00  0.00           C  
ATOM   1949  CD1 LEU B 178      -3.498   2.625 -12.211  1.00  7.00           C  
ATOM   1950  CD2 LEU B 178      -1.612   2.299 -10.586  1.00 17.00           C  
ATOM   1951  N   THR B 179      -3.682   4.312  -6.715  1.00  0.00           N  
ATOM   1952  CA  THR B 179      -4.184   5.176  -5.652  1.00  1.00           C  
ATOM   1953  C   THR B 179      -4.766   6.465  -6.227  1.00  0.00           C  
ATOM   1954  O   THR B 179      -5.875   6.863  -5.871  1.00  1.00           O  
ATOM   1955  CB  THR B 179      -3.072   5.520  -4.641  1.00  1.00           C  
ATOM   1956  OG1 THR B 179      -1.870   5.840  -5.352  1.00  0.00           O  
ATOM   1957  CG2 THR B 179      -2.797   4.348  -3.705  1.00  5.00           C  
ATOM   1958  N   PRO B 180      -4.098   7.172  -7.211  1.00  0.00           N  
ATOM   1959  CA  PRO B 180      -4.652   8.445  -7.684  1.00  0.00           C  
ATOM   1960  C   PRO B 180      -6.027   8.289  -8.320  1.00  0.00           C  
ATOM   1961  O   PRO B 180      -6.949   9.047  -8.016  1.00  0.00           O  
ATOM   1962  CB  PRO B 180      -3.621   8.914  -8.719  1.00 10.00           C  
ATOM   1963  CG  PRO B 180      -2.311   8.414  -8.203  1.00 13.00           C  
ATOM   1964  CD  PRO B 180      -2.518   7.039  -7.629  1.00 20.00           C  
ATOM   1965  N   PRO B 181      -6.242   7.242  -9.156  1.00  0.00           N  
ATOM   1966  CA  PRO B 181      -7.582   7.074  -9.719  1.00  0.00           C  
ATOM   1967  C   PRO B 181      -8.648   6.840  -8.656  1.00  0.00           C  
ATOM   1968  O   PRO B 181      -9.805   7.238  -8.828  1.00 60.00           O  
ATOM   1969  CB  PRO B 181      -7.434   5.848 -10.625  1.00 34.00           C  
ATOM   1970  CG  PRO B 181      -5.996   5.855 -11.047  1.00  8.00           C  
ATOM   1971  CD  PRO B 181      -5.168   6.348  -9.898  1.00 12.00           C  
ATOM   1972  N   ALA B 182      -8.242   6.180  -7.578  1.00  0.00           N  
ATOM   1973  CA  ALA B 182      -9.211   5.953  -6.504  1.00  0.00           C  
ATOM   1974  C   ALA B 182      -9.656   7.273  -5.879  1.00  0.00           C  
ATOM   1975  O   ALA B 182     -10.844   7.473  -5.617  1.00  0.00           O  
ATOM   1976  CB  ALA B 182      -8.609   5.039  -5.438  1.00  1.00           C  
ATOM   1977  N   VAL B 183      -8.711   8.164  -5.680  1.00  0.00           N  
ATOM   1978  CA  VAL B 183      -9.039   9.469  -5.121  1.00  0.00           C  
ATOM   1979  C   VAL B 183      -9.961  10.227  -6.078  1.00  0.00           C  
ATOM   1980  O   VAL B 183     -10.945  10.828  -5.652  1.00  0.00           O  
ATOM   1981  CB  VAL B 183      -7.770  10.305  -4.836  1.00  0.00           C  
ATOM   1982  CG1 VAL B 183      -8.141  11.711  -4.379  1.00  1.00           C  
ATOM   1983  CG2 VAL B 183      -6.902   9.609  -3.785  1.00  1.00           C  
ATOM   1984  N   GLU B 184      -9.688  10.125  -7.352  1.00  0.00           N  
ATOM   1985  CA  GLU B 184     -10.516  10.773  -8.359  1.00  0.00           C  
ATOM   1986  C   GLU B 184     -11.961  10.273  -8.281  1.00  0.00           C  
ATOM   1987  O   GLU B 184     -12.898  11.070  -8.336  1.00  0.00           O  
ATOM   1988  CB  GLU B 184      -9.953  10.531  -9.758  1.00 60.00           C  
ATOM   1989  CG  GLU B 184     -10.750  11.203 -10.867  1.00 36.00           C  
ATOM   1990  CD  GLU B 184     -10.094  11.086 -12.234  1.00 12.00           C  
ATOM   1991  OE1 GLU B 184     -10.461  11.859 -13.148  1.00  5.00           O  
ATOM   1992  OE2 GLU B 184      -9.203  10.227 -12.391  1.00 13.00           O  
ATOM   1993  N   VAL B 185     -12.094   8.984  -8.133  1.00  0.00           N  
ATOM   1994  CA  VAL B 185     -13.430   8.406  -8.055  1.00 17.00           C  
ATOM   1995  C   VAL B 185     -14.156   8.930  -6.820  1.00  0.00           C  
ATOM   1996  O   VAL B 185     -15.344   9.266  -6.879  1.00  0.00           O  
ATOM   1997  CB  VAL B 185     -13.383   6.863  -8.031  1.00  0.00           C  
ATOM   1998  CG1 VAL B 185     -14.742   6.281  -7.660  1.00 11.00           C  
ATOM   1999  CG2 VAL B 185     -12.914   6.320  -9.383  1.00 31.00           C  
ATOM   2000  N   LEU B 186     -13.461   9.000  -5.723  1.00  0.00           N  
ATOM   2001  CA  LEU B 186     -14.070   9.531  -4.504  1.00  0.00           C  
ATOM   2002  C   LEU B 186     -14.562  10.953  -4.711  1.00  0.00           C  
ATOM   2003  O   LEU B 186     -15.680  11.297  -4.316  1.00  0.00           O  
ATOM   2004  CB  LEU B 186     -13.070   9.484  -3.346  1.00  0.00           C  
ATOM   2005  CG  LEU B 186     -12.680   8.094  -2.836  1.00  0.00           C  
ATOM   2006  CD1 LEU B 186     -11.672   8.211  -1.700  1.00  1.00           C  
ATOM   2007  CD2 LEU B 186     -13.922   7.328  -2.379  1.00  1.00           C  
ATOM   2008  N   LEU B 187     -13.750  11.773  -5.367  1.00  0.00           N  
ATOM   2009  CA  LEU B 187     -14.133  13.148  -5.668  1.00 13.00           C  
ATOM   2010  C   LEU B 187     -15.375  13.180  -6.551  1.00  7.00           C  
ATOM   2011  O   LEU B 187     -16.344  13.898  -6.250  1.00  5.00           O  
ATOM   2012  CB  LEU B 187     -12.984  13.891  -6.359  1.00  8.00           C  
ATOM   2013  CG  LEU B 187     -11.766  14.203  -5.496  1.00  0.00           C  
ATOM   2014  CD1 LEU B 187     -10.602  14.656  -6.367  1.00  1.00           C  
ATOM   2015  CD2 LEU B 187     -12.109  15.273  -4.457  1.00 11.00           C  
ATOM   2016  N   LYS B 188     -15.414  12.352  -7.516  1.00  0.00           N  
ATOM   2017  CA  LYS B 188     -16.531  12.320  -8.461  1.00  3.00           C  
ATOM   2018  C   LYS B 188     -17.797  11.812  -7.789  1.00  3.00           C  
ATOM   2019  O   LYS B 188     -18.906  12.195  -8.188  1.00  2.00           O  
ATOM   2020  CB  LYS B 188     -16.188  11.438  -9.664  1.00  4.00           C  
ATOM   2021  CG  LYS B 188     -15.195  12.070 -10.633  1.00  3.00           C  
ATOM   2022  CD  LYS B 188     -14.883  11.133 -11.797  1.00  5.00           C  
ATOM   2023  CE  LYS B 188     -14.000  11.812 -12.828  1.00  2.00           C  
ATOM   2024  NZ  LYS B 188     -13.641  10.883 -13.945  1.00  3.00           N  
ATOM   2025  N   GLN B 189     -17.609  11.008  -6.793  1.00  0.00           N  
ATOM   2026  CA  GLN B 189     -18.766  10.445  -6.098  1.00  2.00           C  
ATOM   2027  C   GLN B 189     -19.266  11.398  -5.016  1.00  2.00           C  
ATOM   2028  O   GLN B 189     -20.266  11.109  -4.348  1.00  3.00           O  
ATOM   2029  CB  GLN B 189     -18.406   9.094  -5.480  1.00 14.00           C  
ATOM   2030  CG  GLN B 189     -18.297   7.961  -6.496  1.00  3.00           C  
ATOM   2031  CD  GLN B 189     -17.953   6.629  -5.855  1.00  5.00           C  
ATOM   2032  OE1 GLN B 189     -17.531   6.574  -4.695  1.00 28.00           O  
ATOM   2033  NE2 GLN B 189     -18.125   5.547  -6.609  1.00  4.00           N  
ATOM   2034  N   GLY B 190     -18.578  12.438  -4.746  1.00  0.00           N  
ATOM   2035  CA  GLY B 190     -19.094  13.477  -3.867  1.00  2.00           C  
ATOM   2036  C   GLY B 190     -18.500  13.430  -2.475  1.00  5.00           C  
ATOM   2037  O   GLY B 190     -19.016  14.047  -1.546  1.00  3.00           O  
ATOM   2038  N   THR B 191     -17.531  12.547  -2.266  1.00 17.00           N  
ATOM   2039  CA  THR B 191     -16.812  12.617  -0.992  1.00 13.00           C  
ATOM   2040  C   THR B 191     -16.203  14.000  -0.788  1.00  0.00           C  
ATOM   2041  O   THR B 191     -15.516  14.523  -1.668  1.00 11.00           O  
ATOM   2042  CB  THR B 191     -15.711  11.555  -0.908  1.00  0.00           C  
ATOM   2043  OG1 THR B 191     -16.281  10.258  -1.139  1.00 41.00           O  
ATOM   2044  CG2 THR B 191     -15.039  11.562   0.462  1.00 35.00           C  
ATOM   2045  N   VAL B 192     -16.453  14.562   0.382  1.00 32.00           N  
ATOM   2046  CA  VAL B 192     -16.078  15.961   0.597  1.00  8.00           C  
ATOM   2047  C   VAL B 192     -14.805  16.031   1.443  1.00  0.00           C  
ATOM   2048  O   VAL B 192     -14.789  15.555   2.584  1.00 15.00           O  
ATOM   2049  CB  VAL B 192     -17.203  16.750   1.275  1.00  6.00           C  
ATOM   2050  CG1 VAL B 192     -16.781  18.203   1.517  1.00  3.00           C  
ATOM   2051  CG2 VAL B 192     -18.484  16.703   0.426  1.00  2.00           C  
ATOM   2052  N   PHE B 193     -13.812  16.625   0.863  1.00 21.00           N  
ATOM   2053  CA  PHE B 193     -12.594  17.016   1.564  1.00  0.00           C  
ATOM   2054  C   PHE B 193     -11.914  18.172   0.848  1.00  0.00           C  
ATOM   2055  O   PHE B 193     -12.031  18.312  -0.372  1.00  9.00           O  
ATOM   2056  CB  PHE B 193     -11.633  15.836   1.687  1.00  0.00           C  
ATOM   2057  CG  PHE B 193     -11.211  15.258   0.363  1.00  0.00           C  
ATOM   2058  CD1 PHE B 193     -11.953  14.242  -0.232  1.00  0.00           C  
ATOM   2059  CD2 PHE B 193     -10.078  15.727  -0.286  1.00  0.00           C  
ATOM   2060  CE1 PHE B 193     -11.570  13.703  -1.457  1.00  1.00           C  
ATOM   2061  CE2 PHE B 193      -9.688  15.188  -1.510  1.00  0.00           C  
ATOM   2062  CZ  PHE B 193     -10.430  14.180  -2.094  1.00  0.00           C  
ATOM   2063  N   GLN B 194     -11.258  19.031   1.608  1.00  0.00           N  
ATOM   2064  CA  GLN B 194     -10.695  20.266   1.077  1.00 12.00           C  
ATOM   2065  C   GLN B 194      -9.180  20.172   0.947  1.00  0.00           C  
ATOM   2066  O   GLN B 194      -8.531  21.109   0.472  1.00 11.00           O  
ATOM   2067  CB  GLN B 194     -11.070  21.453   1.965  1.00 12.00           C  
ATOM   2068  CG  GLN B 194     -12.531  21.875   1.847  1.00  4.00           C  
ATOM   2069  CD  GLN B 194     -13.469  20.922   2.578  1.00  7.00           C  
ATOM   2070  OE1 GLN B 194     -13.258  20.609   3.752  1.00 12.00           O  
ATOM   2071  NE2 GLN B 194     -14.516  20.484   1.889  1.00  4.00           N  
ATOM   2072  N   GLY B 195      -8.555  19.109   1.372  1.00  0.00           N  
ATOM   2073  CA  GLY B 195      -7.129  18.828   1.260  1.00  1.00           C  
ATOM   2074  C   GLY B 195      -6.805  17.344   1.313  1.00  0.00           C  
ATOM   2075  O   GLY B 195      -7.512  16.578   1.968  1.00  0.00           O  
ATOM   2076  N   LEU B 196      -5.734  17.016   0.622  1.00  0.00           N  
ATOM   2077  CA  LEU B 196      -5.305  15.617   0.579  1.00  0.00           C  
ATOM   2078  C   LEU B 196      -3.865  15.477   1.059  1.00  0.00           C  
ATOM   2079  O   LEU B 196      -2.979  16.203   0.594  1.00  0.00           O  
ATOM   2080  CB  LEU B 196      -5.441  15.055  -0.839  1.00  0.00           C  
ATOM   2081  CG  LEU B 196      -5.039  13.594  -1.032  1.00  0.00           C  
ATOM   2082  CD1 LEU B 196      -6.082  12.672  -0.413  1.00  1.00           C  
ATOM   2083  CD2 LEU B 196      -4.852  13.281  -2.514  1.00  1.00           C  
ATOM   2084  N   ILE B 197      -3.715  14.617   2.031  1.00  0.00           N  
ATOM   2085  CA  ILE B 197      -2.367  14.148   2.336  1.00  0.00           C  
ATOM   2086  C   ILE B 197      -2.045  12.922   1.476  1.00  0.00           C  
ATOM   2087  O   ILE B 197      -2.564  11.836   1.717  1.00  1.00           O  
ATOM   2088  CB  ILE B 197      -2.215  13.805   3.834  1.00  0.00           C  
ATOM   2089  CG1 ILE B 197      -2.615  15.000   4.699  1.00  0.00           C  
ATOM   2090  CD1 ILE B 197      -2.617  14.711   6.195  1.00  1.00           C  
ATOM   2091  CG2 ILE B 197      -0.781  13.359   4.141  1.00  1.00           C  
ATOM   2092  N   ALA B 198      -1.198  13.117   0.495  1.00  0.00           N  
ATOM   2093  CA  ALA B 198      -0.844  12.047  -0.434  1.00  0.00           C  
ATOM   2094  C   ALA B 198       0.142  11.070   0.204  1.00  0.00           C  
ATOM   2095  O   ALA B 198       1.041  11.484   0.942  1.00  0.00           O  
ATOM   2096  CB  ALA B 198      -0.259  12.625  -1.718  1.00  0.00           C  
ATOM   2097  N   PRO B 199      -0.031   9.789  -0.089  1.00  0.00           N  
ATOM   2098  CA  PRO B 199       0.807   8.766   0.538  1.00  0.00           C  
ATOM   2099  C   PRO B 199       2.283   8.906   0.182  1.00  0.00           C  
ATOM   2100  O   PRO B 199       2.643   8.898  -0.999  1.00  0.00           O  
ATOM   2101  CB  PRO B 199       0.238   7.457  -0.019  1.00 60.00           C  
ATOM   2102  CG  PRO B 199      -1.127   7.812  -0.512  1.00 11.00           C  
ATOM   2103  CD  PRO B 199      -1.114   9.250  -0.957  1.00  0.00           C  
ATOM   2104  N   GLY B 200       3.133   8.930   1.184  1.00  0.00           N  
ATOM   2105  CA  GLY B 200       4.559   9.141   0.983  1.00  0.00           C  
ATOM   2106  C   GLY B 200       5.211   8.039   0.170  1.00  0.00           C  
ATOM   2107  O   GLY B 200       5.844   8.305  -0.854  1.00  0.00           O  
ATOM   2108  N   HIS B 201       4.953   6.824   0.513  1.00 38.00           N  
ATOM   2109  CA  HIS B 201       5.688   5.738  -0.124  1.00  0.00           C  
ATOM   2110  C   HIS B 201       5.152   5.457  -1.524  1.00  0.00           C  
ATOM   2111  O   HIS B 201       5.914   5.102  -2.426  1.00  0.00           O  
ATOM   2112  CB  HIS B 201       5.613   4.469   0.729  1.00 60.00           C  
ATOM   2113  CG  HIS B 201       6.371   4.566   2.016  1.00 60.00           C  
ATOM   2114  ND1 HIS B 201       6.094   3.770   3.104  1.00 21.00           N  
ATOM   2115  CD2 HIS B 201       7.398   5.371   2.385  1.00  0.00           C  
ATOM   2116  CE1 HIS B 201       6.918   4.078   4.090  1.00 13.00           C  
ATOM   2117  NE2 HIS B 201       7.719   5.047   3.680  1.00 34.00           N  
ATOM   2118  N   VAL B 202       3.879   5.598  -1.711  1.00 60.00           N  
ATOM   2119  CA  VAL B 202       3.352   5.551  -3.070  1.00  0.00           C  
ATOM   2120  C   VAL B 202       4.035   6.613  -3.928  1.00  0.00           C  
ATOM   2121  O   VAL B 202       4.438   6.340  -5.062  1.00  0.00           O  
ATOM   2122  CB  VAL B 202       1.819   5.758  -3.092  1.00  0.00           C  
ATOM   2123  CG1 VAL B 202       1.336   6.074  -4.504  1.00  0.00           C  
ATOM   2124  CG2 VAL B 202       1.109   4.520  -2.545  1.00 60.00           C  
ATOM   2125  N   SER B 203       4.242   7.773  -3.379  1.00  0.00           N  
ATOM   2126  CA  SER B 203       4.824   8.906  -4.098  1.00  0.00           C  
ATOM   2127  C   SER B 203       6.301   8.664  -4.402  1.00  0.00           C  
ATOM   2128  O   SER B 203       6.859   9.289  -5.305  1.00  0.00           O  
ATOM   2129  CB  SER B 203       4.660  10.195  -3.291  1.00  0.00           C  
ATOM   2130  OG  SER B 203       3.291  10.453  -3.031  1.00  0.00           O  
ATOM   2131  N   THR B 204       6.965   7.789  -3.617  1.00  0.00           N  
ATOM   2132  CA  THR B 204       8.336   7.438  -3.986  1.00  1.00           C  
ATOM   2133  C   THR B 204       8.359   6.727  -5.336  1.00  0.00           C  
ATOM   2134  O   THR B 204       9.367   6.777  -6.047  1.00  1.00           O  
ATOM   2135  CB  THR B 204       8.984   6.543  -2.916  1.00  0.00           C  
ATOM   2136  OG1 THR B 204       8.266   5.309  -2.830  1.00  0.00           O  
ATOM   2137  CG2 THR B 204       8.977   7.223  -1.551  1.00  0.00           C  
ATOM   2138  N   ILE B 205       7.270   6.109  -5.676  1.00  0.00           N  
ATOM   2139  CA  ILE B 205       7.188   5.383  -6.938  1.00  0.00           C  
ATOM   2140  C   ILE B 205       6.703   6.316  -8.047  1.00  0.00           C  
ATOM   2141  O   ILE B 205       7.391   6.512  -9.047  1.00  0.00           O  
ATOM   2142  CB  ILE B 205       6.254   4.156  -6.824  1.00  0.00           C  
ATOM   2143  CG1 ILE B 205       6.734   3.221  -5.707  1.00  0.00           C  
ATOM   2144  CD1 ILE B 205       8.156   2.711  -5.898  1.00  0.00           C  
ATOM   2145  CG2 ILE B 205       6.168   3.416  -8.164  1.00 56.00           C  
ATOM   2146  N   ILE B 206       5.582   6.984  -7.848  1.00  0.00           N  
ATOM   2147  CA  ILE B 206       4.930   7.676  -8.953  1.00 11.00           C  
ATOM   2148  C   ILE B 206       5.336   9.148  -8.953  1.00  0.00           C  
ATOM   2149  O   ILE B 206       5.000   9.891  -9.875  1.00 16.00           O  
ATOM   2150  CB  ILE B 206       3.393   7.543  -8.875  1.00  9.00           C  
ATOM   2151  CG1 ILE B 206       2.859   8.242  -7.621  1.00  0.00           C  
ATOM   2152  CD1 ILE B 206       1.341   8.336  -7.559  1.00 17.00           C  
ATOM   2153  CG2 ILE B 206       2.975   6.070  -8.898  1.00 18.00           C  
ATOM   2154  N   GLY B 207       6.027   9.609  -7.902  1.00  0.00           N  
ATOM   2155  CA  GLY B 207       6.438  11.000  -7.809  1.00  0.00           C  
ATOM   2156  C   GLY B 207       5.297  11.938  -7.461  1.00  0.00           C  
ATOM   2157  O   GLY B 207       4.152  11.508  -7.312  1.00  0.00           O  
ATOM   2158  N   VAL B 208       5.730  13.188  -7.320  1.00  0.00           N  
ATOM   2159  CA  VAL B 208       4.730  14.234  -7.164  1.00  0.00           C  
ATOM   2160  C   VAL B 208       3.875  14.328  -8.422  1.00  0.00           C  
ATOM   2161  O   VAL B 208       2.656  14.508  -8.344  1.00  0.00           O  
ATOM   2162  CB  VAL B 208       5.387  15.602  -6.863  1.00  9.00           C  
ATOM   2163  CG1 VAL B 208       4.328  16.703  -6.770  1.00 10.00           C  
ATOM   2164  CG2 VAL B 208       6.199  15.531  -5.574  1.00 11.00           C  
ATOM   2165  N   LYS B 209       4.496  14.078  -9.508  1.00  0.00           N  
ATOM   2166  CA  LYS B 209       3.885  14.164 -10.836  1.00  0.00           C  
ATOM   2167  C   LYS B 209       2.652  13.266 -10.930  1.00  0.00           C  
ATOM   2168  O   LYS B 209       1.671  13.625 -11.586  1.00  8.00           O  
ATOM   2169  CB  LYS B 209       4.895  13.781 -11.914  1.00 30.00           C  
ATOM   2170  CG  LYS B 209       4.355  13.906 -13.336  1.00  6.00           C  
ATOM   2171  CD  LYS B 209       5.410  13.531 -14.367  1.00 11.00           C  
ATOM   2172  CE  LYS B 209       4.871  13.656 -15.789  1.00  2.00           C  
ATOM   2173  NZ  LYS B 209       5.902  13.297 -16.812  1.00  2.00           N  
ATOM   2174  N   GLY B 210       2.691  12.164 -10.312  1.00 14.00           N  
ATOM   2175  CA  GLY B 210       1.595  11.211 -10.383  1.00  6.00           C  
ATOM   2176  C   GLY B 210       0.321  11.719  -9.734  1.00  0.00           C  
ATOM   2177  O   GLY B 210      -0.764  11.188  -9.984  1.00  7.00           O  
ATOM   2178  N   TRP B 211       0.436  12.758  -8.930  1.00  0.00           N  
ATOM   2179  CA  TRP B 211      -0.694  13.281  -8.164  1.00  0.00           C  
ATOM   2180  C   TRP B 211      -1.188  14.594  -8.758  1.00  0.00           C  
ATOM   2181  O   TRP B 211      -2.295  15.047  -8.453  1.00  0.00           O  
ATOM   2182  CB  TRP B 211      -0.309  13.477  -6.699  1.00  0.00           C  
ATOM   2183  CG  TRP B 211      -0.030  12.203  -5.965  1.00  0.00           C  
ATOM   2184  CD1 TRP B 211       1.194  11.656  -5.699  1.00  0.00           C  
ATOM   2185  CD2 TRP B 211      -0.999  11.312  -5.402  1.00  0.00           C  
ATOM   2186  CE2 TRP B 211      -0.290  10.242  -4.812  1.00  0.00           C  
ATOM   2187  NE1 TRP B 211       1.045  10.477  -5.004  1.00  0.00           N  
ATOM   2188  CE3 TRP B 211      -2.398  11.312  -5.344  1.00  0.00           C  
ATOM   2189  CZ3 TRP B 211      -3.039  10.258  -4.699  1.00  0.00           C  
ATOM   2190  CH2 TRP B 211      -2.307   9.211  -4.121  1.00  0.00           C  
ATOM   2191  CZ2 TRP B 211      -0.936   9.180  -4.168  1.00  0.00           C  
ATOM   2192  N   GLU B 212      -0.454  15.266  -9.586  1.00  0.00           N  
ATOM   2193  CA  GLU B 212      -0.651  16.641 -10.023  1.00 35.00           C  
ATOM   2194  C   GLU B 212      -2.000  16.812 -10.711  1.00  0.00           C  
ATOM   2195  O   GLU B 212      -2.691  17.812 -10.492  1.00 28.00           O  
ATOM   2196  CB  GLU B 212       0.479  17.078 -10.953  1.00  9.00           C  
ATOM   2197  CG  GLU B 212       1.763  17.469 -10.234  1.00 11.00           C  
ATOM   2198  CD  GLU B 212       2.854  17.969 -11.172  1.00  4.00           C  
ATOM   2199  OE1 GLU B 212       3.619  18.875 -10.781  1.00  3.00           O  
ATOM   2200  OE2 GLU B 212       2.941  17.438 -12.305  1.00  5.00           O  
ATOM   2201  N   TYR B 213      -2.383  15.867 -11.500  1.00 10.00           N  
ATOM   2202  CA  TYR B 213      -3.580  16.031 -12.320  1.00  6.00           C  
ATOM   2203  C   TYR B 213      -4.816  16.188 -11.445  1.00  0.00           C  
ATOM   2204  O   TYR B 213      -5.809  16.797 -11.875  1.00  0.00           O  
ATOM   2205  CB  TYR B 213      -3.760  14.828 -13.250  1.00  3.00           C  
ATOM   2206  CG  TYR B 213      -4.391  13.625 -12.586  1.00  2.00           C  
ATOM   2207  CD1 TYR B 213      -3.613  12.695 -11.898  1.00  4.00           C  
ATOM   2208  CD2 TYR B 213      -5.766  13.422 -12.648  1.00  4.00           C  
ATOM   2209  CE1 TYR B 213      -4.188  11.594 -11.281  1.00  5.00           C  
ATOM   2210  CE2 TYR B 213      -6.352  12.312 -12.039  1.00  5.00           C  
ATOM   2211  CZ  TYR B 213      -5.559  11.406 -11.359  1.00  6.00           C  
ATOM   2212  OH  TYR B 213      -6.133  10.312 -10.750  1.00 10.00           O  
ATOM   2213  N   LEU B 214      -4.789  15.680 -10.195  1.00  0.00           N  
ATOM   2214  CA  LEU B 214      -5.926  15.836  -9.297  1.00  0.00           C  
ATOM   2215  C   LEU B 214      -6.082  17.297  -8.867  1.00  0.00           C  
ATOM   2216  O   LEU B 214      -7.203  17.797  -8.773  1.00  0.00           O  
ATOM   2217  CB  LEU B 214      -5.766  14.945  -8.062  1.00  1.00           C  
ATOM   2218  CG  LEU B 214      -5.895  13.438  -8.297  1.00  0.00           C  
ATOM   2219  CD1 LEU B 214      -5.504  12.672  -7.039  1.00  0.00           C  
ATOM   2220  CD2 LEU B 214      -7.312  13.086  -8.734  1.00  0.00           C  
ATOM   2221  N   THR B 215      -4.953  17.906  -8.570  1.00  0.00           N  
ATOM   2222  CA  THR B 215      -4.977  19.312  -8.211  1.00  0.00           C  
ATOM   2223  C   THR B 215      -5.375  20.172  -9.414  1.00  0.00           C  
ATOM   2224  O   THR B 215      -6.223  21.062  -9.297  1.00  6.00           O  
ATOM   2225  CB  THR B 215      -3.605  19.781  -7.684  1.00 29.00           C  
ATOM   2226  OG1 THR B 215      -3.275  19.031  -6.512  1.00  0.00           O  
ATOM   2227  CG2 THR B 215      -3.627  21.266  -7.336  1.00  9.00           C  
ATOM   2228  N   GLU B 216      -4.875  19.906 -10.578  1.00  0.00           N  
ATOM   2229  CA  GLU B 216      -5.148  20.672 -11.789  1.00  3.00           C  
ATOM   2230  C   GLU B 216      -6.605  20.531 -12.211  1.00  3.00           C  
ATOM   2231  O   GLU B 216      -7.262  21.531 -12.531  1.00  2.00           O  
ATOM   2232  CB  GLU B 216      -4.227  20.219 -12.922  1.00  3.00           C  
ATOM   2233  CG  GLU B 216      -2.764  20.578 -12.711  1.00  5.00           C  
ATOM   2234  CD  GLU B 216      -1.849  20.047 -13.797  1.00  2.00           C  
ATOM   2235  OE1 GLU B 216      -0.637  20.359 -13.781  1.00  2.00           O  
ATOM   2236  OE2 GLU B 216      -2.348  19.312 -14.680  1.00  2.00           O  
ATOM   2237  N   LYS B 217      -7.086  19.375 -12.141  1.00  0.00           N  
ATOM   2238  CA  LYS B 217      -8.406  19.094 -12.688  1.00  3.00           C  
ATOM   2239  C   LYS B 217      -9.508  19.375 -11.664  1.00  3.00           C  
ATOM   2240  O   LYS B 217     -10.602  19.797 -12.031  1.00  2.00           O  
ATOM   2241  CB  LYS B 217      -8.492  17.641 -13.156  1.00  5.00           C  
ATOM   2242  CG  LYS B 217      -9.805  17.281 -13.844  1.00  2.00           C  
ATOM   2243  CD  LYS B 217      -9.781  15.859 -14.398  1.00  3.00           C  
ATOM   2244  CE  LYS B 217     -11.133  15.469 -14.984  1.00  2.00           C  
ATOM   2245  NZ  LYS B 217     -11.133  14.055 -15.477  1.00  2.00           N  
ATOM   2246  N   TYR B 218      -9.234  19.156 -10.359  1.00  0.00           N  
ATOM   2247  CA  TYR B 218     -10.320  19.203  -9.383  1.00  3.00           C  
ATOM   2248  C   TYR B 218     -10.070  20.281  -8.336  1.00  2.00           C  
ATOM   2249  O   TYR B 218     -10.891  20.484  -7.438  1.00  3.00           O  
ATOM   2250  CB  TYR B 218     -10.477  17.844  -8.695  1.00  8.00           C  
ATOM   2251  CG  TYR B 218     -10.930  16.734  -9.625  1.00  0.00           C  
ATOM   2252  CD1 TYR B 218     -12.281  16.547  -9.898  1.00  4.00           C  
ATOM   2253  CD2 TYR B 218     -10.000  15.898 -10.234  1.00  0.00           C  
ATOM   2254  CE1 TYR B 218     -12.703  15.531 -10.750  1.00  4.00           C  
ATOM   2255  CE2 TYR B 218     -10.414  14.883 -11.094  1.00  0.00           C  
ATOM   2256  CZ  TYR B 218     -11.758  14.703 -11.344  1.00  0.00           C  
ATOM   2257  OH  TYR B 218     -12.172  13.703 -12.195  1.00  0.00           O  
ATOM   2258  N   GLY B 219      -8.914  20.938  -8.406  1.00  4.00           N  
ATOM   2259  CA  GLY B 219      -8.625  22.031  -7.504  1.00  3.00           C  
ATOM   2260  C   GLY B 219      -8.430  21.594  -6.062  1.00  0.00           C  
ATOM   2261  O   GLY B 219      -8.805  22.312  -5.133  1.00  5.00           O  
ATOM   2262  N   ILE B 220      -7.949  20.391  -5.824  1.00  0.00           N  
ATOM   2263  CA  ILE B 220      -7.742  19.906  -4.469  1.00  0.00           C  
ATOM   2264  C   ILE B 220      -6.293  20.141  -4.043  1.00  0.00           C  
ATOM   2265  O   ILE B 220      -5.363  19.641  -4.672  1.00  0.00           O  
ATOM   2266  CB  ILE B 220      -8.086  18.406  -4.355  1.00  1.00           C  
ATOM   2267  CG1 ILE B 220      -9.578  18.172  -4.637  1.00 10.00           C  
ATOM   2268  CD1 ILE B 220     -10.477  18.438  -3.436  1.00  7.00           C  
ATOM   2269  CG2 ILE B 220      -7.695  17.859  -2.979  1.00  1.00           C  
ATOM   2270  N   PRO B 221      -6.043  20.969  -2.975  1.00  0.00           N  
ATOM   2271  CA  PRO B 221      -4.684  21.062  -2.438  1.00  0.00           C  
ATOM   2272  C   PRO B 221      -4.145  19.719  -1.941  1.00  0.00           C  
ATOM   2273  O   PRO B 221      -4.895  18.938  -1.367  1.00  0.00           O  
ATOM   2274  CB  PRO B 221      -4.832  22.062  -1.280  1.00  1.00           C  
ATOM   2275  CG  PRO B 221      -6.129  22.750  -1.543  1.00 27.00           C  
ATOM   2276  CD  PRO B 221      -7.039  21.812  -2.273  1.00 14.00           C  
ATOM   2277  N   GLN B 222      -2.885  19.484  -2.232  1.00  0.00           N  
ATOM   2278  CA  GLN B 222      -2.268  18.234  -1.823  1.00  0.00           C  
ATOM   2279  C   GLN B 222      -0.913  18.469  -1.162  1.00  0.00           C  
ATOM   2280  O   GLN B 222      -0.192  19.406  -1.534  1.00  0.00           O  
ATOM   2281  CB  GLN B 222      -2.107  17.297  -3.023  1.00  0.00           C  
ATOM   2282  CG  GLN B 222      -3.428  16.844  -3.631  1.00  0.00           C  
ATOM   2283  CD  GLN B 222      -3.240  15.984  -4.867  1.00  1.00           C  
ATOM   2284  OE1 GLN B 222      -2.914  14.797  -4.773  1.00  0.00           O  
ATOM   2285  NE2 GLN B 222      -3.447  16.578  -6.039  1.00  0.00           N  
ATOM   2286  N   VAL B 223      -0.577  17.625  -0.197  1.00  0.00           N  
ATOM   2287  CA  VAL B 223       0.762  17.594   0.381  1.00  0.00           C  
ATOM   2288  C   VAL B 223       1.248  16.141   0.451  1.00  0.00           C  
ATOM   2289  O   VAL B 223       0.632  15.305   1.113  1.00  0.00           O  
ATOM   2290  CB  VAL B 223       0.794  18.234   1.786  1.00  0.00           C  
ATOM   2291  CG1 VAL B 223       2.191  18.125   2.395  1.00  0.00           C  
ATOM   2292  CG2 VAL B 223       0.341  19.688   1.718  1.00  0.00           C  
ATOM   2293  N   VAL B 224       2.285  15.836  -0.257  1.00  0.00           N  
ATOM   2294  CA  VAL B 224       2.969  14.562  -0.068  1.00  0.00           C  
ATOM   2295  C   VAL B 224       3.727  14.570   1.259  1.00  0.00           C  
ATOM   2296  O   VAL B 224       4.598  15.422   1.477  1.00  0.00           O  
ATOM   2297  CB  VAL B 224       3.938  14.258  -1.232  1.00  0.00           C  
ATOM   2298  CG1 VAL B 224       4.684  12.953  -0.987  1.00  0.00           C  
ATOM   2299  CG2 VAL B 224       3.180  14.203  -2.557  1.00  0.00           C  
ATOM   2300  N   ALA B 225       3.420  13.602   2.088  1.00  0.00           N  
ATOM   2301  CA  ALA B 225       3.982  13.680   3.434  1.00  0.00           C  
ATOM   2302  C   ALA B 225       4.688  12.383   3.814  1.00  0.00           C  
ATOM   2303  O   ALA B 225       4.336  11.312   3.316  1.00  0.00           O  
ATOM   2304  CB  ALA B 225       2.891  14.008   4.449  1.00  0.00           C  
ATOM   2305  N   GLY B 226       5.688  12.562   4.738  1.00  0.00           N  
ATOM   2306  CA  GLY B 226       6.285  11.398   5.383  1.00  0.00           C  
ATOM   2307  C   GLY B 226       5.402  10.797   6.453  1.00  0.00           C  
ATOM   2308  O   GLY B 226       4.188  11.016   6.461  1.00  0.00           O  
ATOM   2309  N   PHE B 227       6.039   9.984   7.355  1.00 56.00           N  
ATOM   2310  CA  PHE B 227       5.211   9.148   8.219  1.00  0.00           C  
ATOM   2311  C   PHE B 227       5.500   9.438   9.688  1.00 16.00           C  
ATOM   2312  O   PHE B 227       4.898   8.828  10.578  1.00 20.00           O  
ATOM   2313  CB  PHE B 227       5.441   7.664   7.918  1.00 14.00           C  
ATOM   2314  CG  PHE B 227       5.000   7.246   6.543  1.00 11.00           C  
ATOM   2315  CD1 PHE B 227       3.678   6.887   6.301  1.00  0.00           C  
ATOM   2316  CD2 PHE B 227       5.902   7.215   5.488  1.00 23.00           C  
ATOM   2317  CE1 PHE B 227       3.264   6.504   5.027  1.00  0.00           C  
ATOM   2318  CE2 PHE B 227       5.496   6.828   4.215  1.00  0.00           C  
ATOM   2319  CZ  PHE B 227       4.176   6.473   3.986  1.00 60.00           C  
ATOM   2320  N   GLU B 228       6.395  10.289   9.930  1.00  0.00           N  
ATOM   2321  CA  GLU B 228       6.590  10.742  11.305  1.00  0.00           C  
ATOM   2322  C   GLU B 228       5.480  11.703  11.734  1.00  0.00           C  
ATOM   2323  O   GLU B 228       4.836  12.328  10.891  1.00  0.00           O  
ATOM   2324  CB  GLU B 228       7.957  11.414  11.469  1.00  0.00           C  
ATOM   2325  CG  GLU B 228       9.133  10.492  11.164  1.00 47.00           C  
ATOM   2326  CD  GLU B 228       9.227   9.312  12.117  1.00 11.00           C  
ATOM   2327  OE1 GLU B 228       9.672   8.219  11.688  1.00 14.00           O  
ATOM   2328  OE2 GLU B 228       8.852   9.477  13.297  1.00 14.00           O  
ATOM   2329  N   PRO B 229       5.203  11.789  13.039  1.00  0.00           N  
ATOM   2330  CA  PRO B 229       4.117  12.656  13.484  1.00  0.00           C  
ATOM   2331  C   PRO B 229       4.277  14.102  13.008  1.00  0.00           C  
ATOM   2332  O   PRO B 229       3.295  14.742  12.625  1.00  0.00           O  
ATOM   2333  CB  PRO B 229       4.203  12.586  15.016  1.00 36.00           C  
ATOM   2334  CG  PRO B 229       5.551  11.992  15.289  1.00 19.00           C  
ATOM   2335  CD  PRO B 229       5.961  11.164  14.102  1.00 27.00           C  
ATOM   2336  N   ASN B 230       5.473  14.531  12.992  1.00  0.00           N  
ATOM   2337  CA  ASN B 230       5.680  15.914  12.586  1.00  0.00           C  
ATOM   2338  C   ASN B 230       5.523  16.094  11.078  1.00  0.00           C  
ATOM   2339  O   ASN B 230       5.129  17.156  10.609  1.00  0.00           O  
ATOM   2340  CB  ASN B 230       7.055  16.406  13.039  1.00  1.00           C  
ATOM   2341  CG  ASN B 230       7.148  16.594  14.539  1.00 60.00           C  
ATOM   2342  OD1 ASN B 230       6.133  16.688  15.227  1.00 60.00           O  
ATOM   2343  ND2 ASN B 230       8.375  16.641  15.055  1.00  1.00           N  
ATOM   2344  N   ASP B 231       5.793  15.039  10.297  1.00  0.00           N  
ATOM   2345  CA  ASP B 231       5.473  15.086   8.875  1.00  0.00           C  
ATOM   2346  C   ASP B 231       3.982  15.352   8.656  1.00  0.00           C  
ATOM   2347  O   ASP B 231       3.609  16.219   7.859  1.00  0.00           O  
ATOM   2348  CB  ASP B 231       5.883  13.781   8.188  1.00  0.00           C  
ATOM   2349  CG  ASP B 231       7.391  13.609   8.102  1.00  0.00           C  
ATOM   2350  OD1 ASP B 231       8.102  14.594   7.797  1.00  0.00           O  
ATOM   2351  OD2 ASP B 231       7.867  12.477   8.328  1.00  0.00           O  
ATOM   2352  N   VAL B 232       3.191  14.656   9.391  1.00  0.00           N  
ATOM   2353  CA  VAL B 232       1.743  14.719   9.227  1.00  0.00           C  
ATOM   2354  C   VAL B 232       1.222  16.062   9.711  1.00  0.00           C  
ATOM   2355  O   VAL B 232       0.407  16.703   9.039  1.00  0.00           O  
ATOM   2356  CB  VAL B 232       1.039  13.570   9.984  1.00  0.00           C  
ATOM   2357  CG1 VAL B 232      -0.479  13.734   9.922  1.00  1.00           C  
ATOM   2358  CG2 VAL B 232       1.453  12.219   9.398  1.00  0.00           C  
ATOM   2359  N   LEU B 233       1.719  16.516  10.820  1.00  0.00           N  
ATOM   2360  CA  LEU B 233       1.291  17.797  11.352  1.00  0.00           C  
ATOM   2361  C   LEU B 233       1.663  18.938  10.406  1.00  0.00           C  
ATOM   2362  O   LEU B 233       0.870  19.844  10.188  1.00  0.00           O  
ATOM   2363  CB  LEU B 233       1.917  18.047  12.727  1.00  0.00           C  
ATOM   2364  CG  LEU B 233       1.351  17.219  13.891  1.00  0.00           C  
ATOM   2365  CD1 LEU B 233       2.238  17.359  15.117  1.00 60.00           C  
ATOM   2366  CD2 LEU B 233      -0.078  17.656  14.203  1.00  0.00           C  
ATOM   2367  N   MET B 234       2.805  18.859   9.867  1.00  0.00           N  
ATOM   2368  CA  MET B 234       3.232  19.859   8.891  1.00  0.00           C  
ATOM   2369  C   MET B 234       2.322  19.844   7.668  1.00  0.00           C  
ATOM   2370  O   MET B 234       1.912  20.906   7.188  1.00  0.00           O  
ATOM   2371  CB  MET B 234       4.680  19.609   8.469  1.00  0.00           C  
ATOM   2372  CG  MET B 234       5.246  20.688   7.555  1.00 60.00           C  
ATOM   2373  SD  MET B 234       5.434  22.297   8.406  1.00 60.00           S  
ATOM   2374  CE  MET B 234       6.820  21.922   9.508  1.00 60.00           C  
ATOM   2375  N   ALA B 235       2.033  18.703   7.199  1.00  0.00           N  
ATOM   2376  CA  ALA B 235       1.143  18.578   6.047  1.00  0.00           C  
ATOM   2377  C   ALA B 235      -0.215  19.219   6.336  1.00  0.00           C  
ATOM   2378  O   ALA B 235      -0.765  19.938   5.500  1.00  0.00           O  
ATOM   2379  CB  ALA B 235       0.970  17.109   5.652  1.00  0.00           C  
ATOM   2380  N   ILE B 236      -0.737  18.953   7.492  1.00  0.00           N  
ATOM   2381  CA  ILE B 236      -2.023  19.516   7.891  1.00  0.00           C  
ATOM   2382  C   ILE B 236      -1.938  21.047   7.898  1.00  0.00           C  
ATOM   2383  O   ILE B 236      -2.812  21.719   7.352  1.00  0.00           O  
ATOM   2384  CB  ILE B 236      -2.461  19.000   9.281  1.00  0.00           C  
ATOM   2385  CG1 ILE B 236      -2.816  17.516   9.203  1.00  0.00           C  
ATOM   2386  CD1 ILE B 236      -2.963  16.844  10.562  1.00  1.00           C  
ATOM   2387  CG2 ILE B 236      -3.637  19.828   9.812  1.00  0.00           C  
ATOM   2388  N   LEU B 237      -0.867  21.531   8.500  1.00  0.00           N  
ATOM   2389  CA  LEU B 237      -0.677  22.984   8.547  1.00  0.00           C  
ATOM   2390  C   LEU B 237      -0.611  23.578   7.145  1.00  0.00           C  
ATOM   2391  O   LEU B 237      -1.283  24.562   6.848  1.00  0.00           O  
ATOM   2392  CB  LEU B 237       0.599  23.328   9.320  1.00  0.00           C  
ATOM   2393  CG  LEU B 237       0.958  24.812   9.406  1.00 30.00           C  
ATOM   2394  CD1 LEU B 237      -0.172  25.594  10.062  1.00  0.00           C  
ATOM   2395  CD2 LEU B 237       2.266  25.000  10.164  1.00 60.00           C  
ATOM   2396  N   MET B 238       0.169  22.969   6.277  1.00  0.00           N  
ATOM   2397  CA  MET B 238       0.315  23.453   4.906  1.00 60.00           C  
ATOM   2398  C   MET B 238      -1.027  23.438   4.180  1.00  0.00           C  
ATOM   2399  O   MET B 238      -1.353  24.375   3.457  1.00 60.00           O  
ATOM   2400  CB  MET B 238       1.327  22.594   4.141  1.00 47.00           C  
ATOM   2401  CG  MET B 238       2.768  22.812   4.582  1.00 41.00           C  
ATOM   2402  SD  MET B 238       3.932  21.656   3.764  1.00  0.00           S  
ATOM   2403  CE  MET B 238       5.512  22.281   4.391  1.00 13.00           C  
ATOM   2404  N   LEU B 239      -1.831  22.469   4.426  1.00  0.00           N  
ATOM   2405  CA  LEU B 239      -3.123  22.359   3.758  1.00  0.00           C  
ATOM   2406  C   LEU B 239      -4.090  23.422   4.262  1.00  0.00           C  
ATOM   2407  O   LEU B 239      -4.859  23.984   3.484  1.00  1.00           O  
ATOM   2408  CB  LEU B 239      -3.721  20.969   3.975  1.00  1.00           C  
ATOM   2409  CG  LEU B 239      -3.084  19.828   3.180  1.00  0.00           C  
ATOM   2410  CD1 LEU B 239      -3.574  18.469   3.703  1.00  0.00           C  
ATOM   2411  CD2 LEU B 239      -3.393  19.969   1.694  1.00  1.00           C  
ATOM   2412  N   ILE B 240      -4.066  23.703   5.543  1.00  0.00           N  
ATOM   2413  CA  ILE B 240      -4.910  24.750   6.105  1.00  0.00           C  
ATOM   2414  C   ILE B 240      -4.562  26.094   5.461  1.00  0.00           C  
ATOM   2415  O   ILE B 240      -5.453  26.828   5.039  1.00  0.00           O  
ATOM   2416  CB  ILE B 240      -4.754  24.844   7.641  1.00  0.00           C  
ATOM   2417  CG1 ILE B 240      -5.375  23.609   8.312  1.00  0.00           C  
ATOM   2418  CD1 ILE B 240      -5.039  23.469   9.789  1.00  0.00           C  
ATOM   2419  CG2 ILE B 240      -5.383  26.125   8.172  1.00  0.00           C  
ATOM   2420  N   ARG B 241      -3.324  26.344   5.332  1.00  0.00           N  
ATOM   2421  CA  ARG B 241      -2.883  27.609   4.750  1.00 35.00           C  
ATOM   2422  C   ARG B 241      -3.297  27.719   3.287  1.00  0.00           C  
ATOM   2423  O   ARG B 241      -3.820  28.734   2.857  1.00 35.00           O  
ATOM   2424  CB  ARG B 241      -1.366  27.750   4.879  1.00 60.00           C  
ATOM   2425  CG  ARG B 241      -0.894  28.062   6.293  1.00 31.00           C  
ATOM   2426  CD  ARG B 241       0.625  28.109   6.383  1.00 46.00           C  
ATOM   2427  NE  ARG B 241       1.072  28.594   7.684  1.00  0.00           N  
ATOM   2428  CZ  ARG B 241       2.344  28.672   8.070  1.00  0.00           C  
ATOM   2429  NH1 ARG B 241       3.322  28.281   7.258  1.00 32.00           N  
ATOM   2430  NH2 ARG B 241       2.639  29.141   9.273  1.00 25.00           N  
ATOM   2431  N   MET B 242      -3.078  26.641   2.529  1.00  0.00           N  
ATOM   2432  CA  MET B 242      -3.490  26.641   1.129  1.00  3.00           C  
ATOM   2433  C   MET B 242      -4.996  26.859   1.004  1.00  0.00           C  
ATOM   2434  O   MET B 242      -5.453  27.578   0.116  1.00 48.00           O  
ATOM   2435  CB  MET B 242      -3.088  25.344   0.444  1.00  0.00           C  
ATOM   2436  CG  MET B 242      -1.605  25.250   0.121  1.00 60.00           C  
ATOM   2437  SD  MET B 242      -1.212  23.828  -0.977  1.00  0.00           S  
ATOM   2438  CE  MET B 242      -1.226  22.484   0.232  1.00  0.00           C  
ATOM   2439  N   TYR B 243      -5.715  26.203   1.871  1.00  0.00           N  
ATOM   2440  CA  TYR B 243      -7.164  26.375   1.870  1.00 23.00           C  
ATOM   2441  C   TYR B 243      -7.555  27.828   2.111  1.00  0.00           C  
ATOM   2442  O   TYR B 243      -8.414  28.359   1.417  1.00  5.00           O  
ATOM   2443  CB  TYR B 243      -7.805  25.469   2.936  1.00  0.00           C  
ATOM   2444  CG  TYR B 243      -9.305  25.594   3.010  1.00  0.00           C  
ATOM   2445  CD1 TYR B 243      -9.922  26.234   4.086  1.00 17.00           C  
ATOM   2446  CD2 TYR B 243     -10.117  25.078   2.006  1.00 11.00           C  
ATOM   2447  CE1 TYR B 243     -11.305  26.344   4.160  1.00 24.00           C  
ATOM   2448  CE2 TYR B 243     -11.500  25.188   2.068  1.00  3.00           C  
ATOM   2449  CZ  TYR B 243     -12.086  25.828   3.146  1.00  4.00           C  
ATOM   2450  OH  TYR B 243     -13.453  25.938   3.215  1.00  4.00           O  
ATOM   2451  N   LYS B 244      -6.922  28.469   3.008  1.00  0.00           N  
ATOM   2452  CA  LYS B 244      -7.199  29.859   3.332  1.00  8.00           C  
ATOM   2453  C   LYS B 244      -6.820  30.781   2.176  1.00  4.00           C  
ATOM   2454  O   LYS B 244      -7.516  31.766   1.903  1.00  2.00           O  
ATOM   2455  CB  LYS B 244      -6.453  30.281   4.602  1.00  8.00           C  
ATOM   2456  CG  LYS B 244      -6.992  29.641   5.875  1.00 15.00           C  
ATOM   2457  CD  LYS B 244      -6.129  29.984   7.078  1.00 32.00           C  
ATOM   2458  CE  LYS B 244      -6.223  31.469   7.426  1.00  4.00           C  
ATOM   2459  NZ  LYS B 244      -5.383  31.812   8.617  1.00  4.00           N  
ATOM   2460  N   GLU B 245      -5.766  30.469   1.515  1.00  0.00           N  
ATOM   2461  CA  GLU B 245      -5.289  31.250   0.384  1.00  2.00           C  
ATOM   2462  C   GLU B 245      -6.191  31.078  -0.834  1.00  2.00           C  
ATOM   2463  O   GLU B 245      -6.195  31.906  -1.743  1.00  2.00           O  
ATOM   2464  CB  GLU B 245      -3.848  30.875   0.032  1.00  4.00           C  
ATOM   2465  CG  GLU B 245      -2.830  31.312   1.079  1.00  5.00           C  
ATOM   2466  CD  GLU B 245      -1.456  30.703   0.867  1.00  4.00           C  
ATOM   2467  OE1 GLU B 245      -0.593  30.812   1.768  1.00 26.00           O  
ATOM   2468  OE2 GLU B 245      -1.240  30.094  -0.207  1.00  6.00           O  
ATOM   2469  N   GLY B 246      -6.895  30.031  -0.889  1.00  0.00           N  
ATOM   2470  CA  GLY B 246      -7.742  29.734  -2.029  1.00  3.00           C  
ATOM   2471  C   GLY B 246      -6.965  29.266  -3.244  1.00  9.00           C  
ATOM   2472  O   GLY B 246      -7.406  29.453  -4.379  1.00  2.00           O  
ATOM   2473  N   GLU B 247      -5.723  28.812  -2.988  1.00 26.00           N  
ATOM   2474  CA  GLU B 247      -4.863  28.328  -4.062  1.00  3.00           C  
ATOM   2475  C   GLU B 247      -4.543  26.844  -3.881  1.00 32.00           C  
ATOM   2476  O   GLU B 247      -3.975  26.453  -2.861  1.00  5.00           O  
ATOM   2477  CB  GLU B 247      -3.568  29.141  -4.129  1.00 13.00           C  
ATOM   2478  CG  GLU B 247      -3.750  30.531  -4.707  1.00  2.00           C  
ATOM   2479  CD  GLU B 247      -2.436  31.250  -4.980  1.00  2.00           C  
ATOM   2480  OE1 GLU B 247      -2.459  32.406  -5.477  1.00  1.00           O  
ATOM   2481  OE2 GLU B 247      -1.373  30.656  -4.695  1.00  3.00           O  
ATOM   2482  N   ALA B 248      -5.004  26.141  -4.891  1.00  4.00           N  
ATOM   2483  CA  ALA B 248      -4.727  24.703  -4.844  1.00  0.00           C  
ATOM   2484  C   ALA B 248      -3.410  24.375  -5.543  1.00  0.00           C  
ATOM   2485  O   ALA B 248      -3.227  24.703  -6.715  1.00  4.00           O  
ATOM   2486  CB  ALA B 248      -5.871  23.922  -5.477  1.00  6.00           C  
ATOM   2487  N   ARG B 249      -2.480  23.844  -4.777  1.00  0.00           N  
ATOM   2488  CA  ARG B 249      -1.208  23.344  -5.293  1.00  6.00           C  
ATOM   2489  C   ARG B 249      -0.831  22.016  -4.645  1.00  0.00           C  
ATOM   2490  O   ARG B 249      -1.521  21.547  -3.736  1.00  0.00           O  
ATOM   2491  CB  ARG B 249      -0.100  24.375  -5.062  1.00  4.00           C  
ATOM   2492  CG  ARG B 249       0.057  24.797  -3.609  1.00  0.00           C  
ATOM   2493  CD  ARG B 249       1.068  25.922  -3.457  1.00  3.00           C  
ATOM   2494  NE  ARG B 249       1.193  26.344  -2.064  1.00  3.00           N  
ATOM   2495  CZ  ARG B 249       1.406  27.609  -1.672  1.00  3.00           C  
ATOM   2496  NH1 ARG B 249       1.522  28.578  -2.562  1.00  2.00           N  
ATOM   2497  NH2 ARG B 249       1.504  27.875  -0.380  1.00 19.00           N  
ATOM   2498  N   ILE B 250       0.178  21.406  -5.195  1.00  7.00           N  
ATOM   2499  CA  ILE B 250       0.741  20.219  -4.582  1.00  0.00           C  
ATOM   2500  C   ILE B 250       2.141  20.516  -4.051  1.00  0.00           C  
ATOM   2501  O   ILE B 250       2.973  21.078  -4.762  1.00  5.00           O  
ATOM   2502  CB  ILE B 250       0.789  19.031  -5.586  1.00  0.00           C  
ATOM   2503  CG1 ILE B 250       1.300  17.766  -4.895  1.00  0.00           C  
ATOM   2504  CD1 ILE B 250       1.033  16.484  -5.676  1.00  0.00           C  
ATOM   2505  CG2 ILE B 250       1.659  19.391  -6.793  1.00  9.00           C  
ATOM   2506  N   ILE B 251       2.324  20.219  -2.781  1.00  0.00           N  
ATOM   2507  CA  ILE B 251       3.602  20.469  -2.121  1.00  8.00           C  
ATOM   2508  C   ILE B 251       4.215  19.141  -1.675  1.00  0.00           C  
ATOM   2509  O   ILE B 251       3.502  18.234  -1.218  1.00  0.00           O  
ATOM   2510  CB  ILE B 251       3.441  21.406  -0.912  1.00  0.00           C  
ATOM   2511  CG1 ILE B 251       2.934  22.781  -1.374  1.00  4.00           C  
ATOM   2512  CD1 ILE B 251       2.656  23.750  -0.237  1.00 11.00           C  
ATOM   2513  CG2 ILE B 251       4.762  21.547  -0.151  1.00  5.00           C  
ATOM   2514  N   ASN B 252       5.496  19.031  -1.878  1.00  8.00           N  
ATOM   2515  CA  ASN B 252       6.227  17.859  -1.419  1.00  0.00           C  
ATOM   2516  C   ASN B 252       6.910  18.109  -0.077  1.00  0.00           C  
ATOM   2517  O   ASN B 252       8.039  18.594  -0.033  1.00 12.00           O  
ATOM   2518  CB  ASN B 252       7.258  17.422  -2.465  1.00  7.00           C  
ATOM   2519  CG  ASN B 252       7.918  16.094  -2.123  1.00  0.00           C  
ATOM   2520  OD1 ASN B 252       7.574  15.461  -1.124  1.00  0.00           O  
ATOM   2521  ND2 ASN B 252       8.867  15.680  -2.953  1.00 12.00           N  
ATOM   2522  N   GLU B 253       6.219  17.734   0.953  1.00  0.00           N  
ATOM   2523  CA  GLU B 253       6.801  17.828   2.289  1.00 30.00           C  
ATOM   2524  C   GLU B 253       7.828  16.719   2.521  1.00  0.00           C  
ATOM   2525  O   GLU B 253       8.742  16.875   3.330  1.00 57.00           O  
ATOM   2526  CB  GLU B 253       5.707  17.766   3.357  1.00  0.00           C  
ATOM   2527  CG  GLU B 253       6.215  18.000   4.773  1.00 60.00           C  
ATOM   2528  CD  GLU B 253       6.820  16.750   5.406  1.00  0.00           C  
ATOM   2529  OE1 GLU B 253       7.777  16.875   6.203  1.00  0.00           O  
ATOM   2530  OE2 GLU B 253       6.340  15.641   5.098  1.00  0.00           O  
ATOM   2531  N   TYR B 254       7.746  15.672   1.856  1.00  0.00           N  
ATOM   2532  CA  TYR B 254       8.594  14.500   2.025  1.00  0.00           C  
ATOM   2533  C   TYR B 254       9.750  14.516   1.025  1.00  0.00           C  
ATOM   2534  O   TYR B 254      10.047  13.492   0.408  1.00  0.00           O  
ATOM   2535  CB  TYR B 254       7.777  13.219   1.866  1.00  0.00           C  
ATOM   2536  CG  TYR B 254       8.391  12.016   2.555  1.00  0.00           C  
ATOM   2537  CD1 TYR B 254       8.102  10.727   2.129  1.00  0.00           C  
ATOM   2538  CD2 TYR B 254       9.250  12.180   3.631  1.00  0.00           C  
ATOM   2539  CE1 TYR B 254       8.656   9.617   2.760  1.00  0.00           C  
ATOM   2540  CE2 TYR B 254       9.820  11.078   4.270  1.00  0.00           C  
ATOM   2541  CZ  TYR B 254       9.516   9.805   3.828  1.00  0.00           C  
ATOM   2542  OH  TYR B 254      10.070   8.711   4.457  1.00 60.00           O  
ATOM   2543  N   GLU B 255      10.414  15.555   0.850  1.00  0.00           N  
ATOM   2544  CA  GLU B 255      11.461  15.773  -0.141  1.00  0.00           C  
ATOM   2545  C   GLU B 255      12.656  14.852   0.103  1.00  0.00           C  
ATOM   2546  O   GLU B 255      13.422  14.562  -0.818  1.00 39.00           O  
ATOM   2547  CB  GLU B 255      11.922  17.234  -0.128  1.00 42.00           C  
ATOM   2548  CG  GLU B 255      10.891  18.203  -0.688  1.00 11.00           C  
ATOM   2549  CD  GLU B 255      11.398  19.641  -0.774  1.00  5.00           C  
ATOM   2550  OE1 GLU B 255      10.695  20.500  -1.354  1.00  3.00           O  
ATOM   2551  OE2 GLU B 255      12.500  19.906  -0.259  1.00  5.00           O  
ATOM   2552  N   ARG B 256      12.820  14.438   1.305  1.00  0.00           N  
ATOM   2553  CA  ARG B 256      13.961  13.586   1.613  1.00  0.00           C  
ATOM   2554  C   ARG B 256      13.820  12.219   0.959  1.00 60.00           C  
ATOM   2555  O   ARG B 256      14.797  11.469   0.835  1.00 60.00           O  
ATOM   2556  CB  ARG B 256      14.125  13.430   3.127  1.00  0.00           C  
ATOM   2557  CG  ARG B 256      12.945  12.742   3.805  1.00  0.00           C  
ATOM   2558  CD  ARG B 256      13.094  12.750   5.320  1.00  0.00           C  
ATOM   2559  NE  ARG B 256      11.961  12.086   5.969  1.00 54.00           N  
ATOM   2560  CZ  ARG B 256      10.828  12.680   6.305  1.00  0.00           C  
ATOM   2561  NH1 ARG B 256      10.641  13.969   6.062  1.00  0.00           N  
ATOM   2562  NH2 ARG B 256       9.867  11.977   6.891  1.00 60.00           N  
ATOM   2563  N   ALA B 257      12.586  11.875   0.515  1.00  0.00           N  
ATOM   2564  CA  ALA B 257      12.383  10.547  -0.056  1.00 60.00           C  
ATOM   2565  C   ALA B 257      11.695  10.633  -1.415  1.00 60.00           C  
ATOM   2566  O   ALA B 257      11.844   9.742  -2.250  1.00 45.00           O  
ATOM   2567  CB  ALA B 257      11.570   9.680   0.897  1.00  0.00           C  
ATOM   2568  N   VAL B 258      10.922  11.695  -1.607  1.00  0.00           N  
ATOM   2569  CA  VAL B 258      10.078  11.742  -2.797  1.00  0.00           C  
ATOM   2570  C   VAL B 258      10.625  12.773  -3.781  1.00 40.00           C  
ATOM   2571  O   VAL B 258      10.867  13.922  -3.408  1.00 18.00           O  
ATOM   2572  CB  VAL B 258       8.609  12.062  -2.439  1.00  0.00           C  
ATOM   2573  CG1 VAL B 258       7.797  12.344  -3.701  1.00  0.00           C  
ATOM   2574  CG2 VAL B 258       7.988  10.922  -1.643  1.00  0.00           C  
ATOM   2575  N   LYS B 259      10.766  12.344  -5.016  1.00  1.00           N  
ATOM   2576  CA  LYS B 259      11.133  13.203  -6.137  1.00  9.00           C  
ATOM   2577  C   LYS B 259       9.914  13.547  -6.988  1.00  0.00           C  
ATOM   2578  O   LYS B 259       8.891  12.867  -6.922  1.00  0.00           O  
ATOM   2579  CB  LYS B 259      12.211  12.539  -6.996  1.00  5.00           C  
ATOM   2580  CG  LYS B 259      13.484  12.203  -6.242  1.00 17.00           C  
ATOM   2581  CD  LYS B 259      14.453  11.398  -7.105  1.00  4.00           C  
ATOM   2582  CE  LYS B 259      15.656  10.922  -6.305  1.00 12.00           C  
ATOM   2583  NZ  LYS B 259      16.500   9.984  -7.090  1.00  4.00           N  
ATOM   2584  N   TYR B 260      10.148  14.602  -7.781  1.00  7.00           N  
ATOM   2585  CA  TYR B 260       9.055  15.000  -8.656  1.00 10.00           C  
ATOM   2586  C   TYR B 260       8.688  13.867  -9.617  1.00  0.00           C  
ATOM   2587  O   TYR B 260       7.508  13.547  -9.773  1.00  0.00           O  
ATOM   2588  CB  TYR B 260       9.430  16.250  -9.453  1.00  3.00           C  
ATOM   2589  CG  TYR B 260       8.352  16.719 -10.398  1.00  2.00           C  
ATOM   2590  CD1 TYR B 260       8.461  16.500 -11.773  1.00  2.00           C  
ATOM   2591  CD2 TYR B 260       7.227  17.375  -9.930  1.00  4.00           C  
ATOM   2592  CE1 TYR B 260       7.473  16.922 -12.648  1.00  2.00           C  
ATOM   2593  CE2 TYR B 260       6.230  17.812 -10.797  1.00  3.00           C  
ATOM   2594  CZ  TYR B 260       6.363  17.578 -12.156  1.00  2.00           C  
ATOM   2595  OH  TYR B 260       5.379  18.000 -13.016  1.00  2.00           O  
ATOM   2596  N   GLU B 261       9.695  13.188 -10.203  1.00  6.00           N  
ATOM   2597  CA  GLU B 261       9.461  12.164 -11.211  1.00  0.00           C  
ATOM   2598  C   GLU B 261       9.211  10.805 -10.578  1.00  0.00           C  
ATOM   2599  O   GLU B 261       8.812   9.852 -11.258  1.00 26.00           O  
ATOM   2600  CB  GLU B 261      10.633  12.086 -12.188  1.00  6.00           C  
ATOM   2601  CG  GLU B 261      10.875  13.375 -12.969  1.00  2.00           C  
ATOM   2602  CD  GLU B 261       9.734  13.719 -13.914  1.00  2.00           C  
ATOM   2603  OE1 GLU B 261       9.617  14.906 -14.312  1.00  2.00           O  
ATOM   2604  OE2 GLU B 261       8.961  12.805 -14.266  1.00  6.00           O  
ATOM   2605  N   GLY B 262       9.477  10.672  -9.250  1.00  0.00           N  
ATOM   2606  CA  GLY B 262       9.406   9.375  -8.594  1.00  1.00           C  
ATOM   2607  C   GLY B 262      10.500   8.422  -9.039  1.00  0.00           C  
ATOM   2608  O   GLY B 262      11.586   8.859  -9.438  1.00 12.00           O  
ATOM   2609  N   ASN B 263      10.312   7.164  -8.844  1.00  0.00           N  
ATOM   2610  CA  ASN B 263      11.234   6.109  -9.258  1.00 24.00           C  
ATOM   2611  C   ASN B 263      10.961   5.656 -10.688  1.00  0.00           C  
ATOM   2612  O   ASN B 263      10.156   4.750 -10.914  1.00  0.00           O  
ATOM   2613  CB  ASN B 263      11.148   4.918  -8.297  1.00  0.00           C  
ATOM   2614  CG  ASN B 263      12.227   3.883  -8.562  1.00 36.00           C  
ATOM   2615  OD1 ASN B 263      12.648   3.689  -9.711  1.00 27.00           O  
ATOM   2616  ND2 ASN B 263      12.672   3.209  -7.512  1.00  0.00           N  
ATOM   2617  N   VAL B 264      11.727   6.258 -11.625  1.00 12.00           N  
ATOM   2618  CA  VAL B 264      11.477   6.070 -13.055  1.00  0.00           C  
ATOM   2619  C   VAL B 264      11.734   4.613 -13.430  1.00  0.00           C  
ATOM   2620  O   VAL B 264      11.031   4.055 -14.281  1.00  0.00           O  
ATOM   2621  CB  VAL B 264      12.359   7.004 -13.906  1.00  4.00           C  
ATOM   2622  CG1 VAL B 264      12.211   6.676 -15.391  1.00  4.00           C  
ATOM   2623  CG2 VAL B 264      12.000   8.469 -13.648  1.00  5.00           C  
ATOM   2624  N   VAL B 265      12.695   3.971 -12.828  1.00 11.00           N  
ATOM   2625  CA  VAL B 265      12.992   2.568 -13.094  1.00 11.00           C  
ATOM   2626  C   VAL B 265      11.797   1.704 -12.695  1.00  0.00           C  
ATOM   2627  O   VAL B 265      11.336   0.869 -13.484  1.00 19.00           O  
ATOM   2628  CB  VAL B 265      14.258   2.102 -12.344  1.00  0.00           C  
ATOM   2629  CG1 VAL B 265      14.469   0.598 -12.523  1.00  7.00           C  
ATOM   2630  CG2 VAL B 265      15.484   2.873 -12.836  1.00  6.00           C  
ATOM   2631  N   ALA B 266      11.312   1.954 -11.516  1.00  0.00           N  
ATOM   2632  CA  ALA B 266      10.148   1.213 -11.039  1.00  0.00           C  
ATOM   2633  C   ALA B 266       8.945   1.429 -11.961  1.00  0.00           C  
ATOM   2634  O   ALA B 266       8.250   0.476 -12.312  1.00  0.00           O  
ATOM   2635  CB  ALA B 266       9.797   1.626  -9.617  1.00  0.00           C  
ATOM   2636  N   GLN B 267       8.727   2.658 -12.383  1.00  0.00           N  
ATOM   2637  CA  GLN B 267       7.609   2.975 -13.266  1.00 20.00           C  
ATOM   2638  C   GLN B 267       7.730   2.230 -14.594  1.00  8.00           C  
ATOM   2639  O   GLN B 267       6.750   1.676 -15.094  1.00 12.00           O  
ATOM   2640  CB  GLN B 267       7.531   4.480 -13.516  1.00  7.00           C  
ATOM   2641  CG  GLN B 267       7.117   5.285 -12.289  1.00 19.00           C  
ATOM   2642  CD  GLN B 267       7.152   6.785 -12.531  1.00  9.00           C  
ATOM   2643  OE1 GLN B 267       6.746   7.266 -13.594  1.00  7.00           O  
ATOM   2644  NE2 GLN B 267       7.641   7.531 -11.547  1.00 20.00           N  
ATOM   2645  N   LYS B 268       8.891   2.213 -15.156  1.00  0.00           N  
ATOM   2646  CA  LYS B 268       9.117   1.500 -16.406  1.00  5.00           C  
ATOM   2647  C   LYS B 268       8.859   0.005 -16.250  1.00 12.00           C  
ATOM   2648  O   LYS B 268       8.305  -0.635 -17.141  1.00  7.00           O  
ATOM   2649  CB  LYS B 268      10.547   1.733 -16.906  1.00  6.00           C  
ATOM   2650  CG  LYS B 268      10.781   3.125 -17.469  1.00  4.00           C  
ATOM   2651  CD  LYS B 268      12.227   3.305 -17.922  1.00  3.00           C  
ATOM   2652  CE  LYS B 268      12.469   4.703 -18.469  1.00  2.00           C  
ATOM   2653  NZ  LYS B 268      13.906   4.914 -18.828  1.00  2.00           N  
ATOM   2654  N   MET B 269       9.273  -0.521 -15.094  1.00  0.00           N  
ATOM   2655  CA  MET B 269       9.047  -1.938 -14.828  1.00  0.00           C  
ATOM   2656  C   MET B 269       7.551  -2.236 -14.727  1.00  0.00           C  
ATOM   2657  O   MET B 269       7.070  -3.225 -15.289  1.00  0.00           O  
ATOM   2658  CB  MET B 269       9.750  -2.365 -13.547  1.00  1.00           C  
ATOM   2659  CG  MET B 269      11.266  -2.477 -13.688  1.00 53.00           C  
ATOM   2660  SD  MET B 269      11.766  -3.775 -14.883  1.00 60.00           S  
ATOM   2661  CE  MET B 269      13.211  -2.980 -15.625  1.00  6.00           C  
ATOM   2662  N   ILE B 270       6.848  -1.394 -14.039  1.00  0.00           N  
ATOM   2663  CA  ILE B 270       5.402  -1.563 -13.922  1.00  0.00           C  
ATOM   2664  C   ILE B 270       4.762  -1.494 -15.305  1.00  0.00           C  
ATOM   2665  O   ILE B 270       3.961  -2.357 -15.672  1.00  0.00           O  
ATOM   2666  CB  ILE B 270       4.781  -0.500 -12.992  1.00 21.00           C  
ATOM   2667  CG1 ILE B 270       5.238  -0.727 -11.539  1.00  0.00           C  
ATOM   2668  CD1 ILE B 270       4.883   0.412 -10.594  1.00 44.00           C  
ATOM   2669  CG2 ILE B 270       3.254  -0.519 -13.094  1.00 30.00           C  
ATOM   2670  N   ASP B 271       5.188  -0.526 -16.141  1.00  0.00           N  
ATOM   2671  CA  ASP B 271       4.641  -0.343 -17.469  1.00 33.00           C  
ATOM   2672  C   ASP B 271       4.953  -1.545 -18.359  1.00  4.00           C  
ATOM   2673  O   ASP B 271       4.160  -1.901 -19.234  1.00  5.00           O  
ATOM   2674  CB  ASP B 271       5.191   0.937 -18.109  1.00  3.00           C  
ATOM   2675  CG  ASP B 271       4.531   2.195 -17.578  1.00  3.00           C  
ATOM   2676  OD1 ASP B 271       3.490   2.094 -16.891  1.00  7.00           O  
ATOM   2677  OD2 ASP B 271       5.055   3.297 -17.844  1.00  3.00           O  
ATOM   2678  N   LYS B 272       6.031  -2.113 -18.141  1.00  0.00           N  
ATOM   2679  CA  LYS B 272       6.441  -3.270 -18.922  1.00  5.00           C  
ATOM   2680  C   LYS B 272       5.500  -4.449 -18.703  1.00  0.00           C  
ATOM   2681  O   LYS B 272       5.109  -5.129 -19.656  1.00  8.00           O  
ATOM   2682  CB  LYS B 272       7.875  -3.672 -18.594  1.00  5.00           C  
ATOM   2683  CG  LYS B 272       8.367  -4.906 -19.328  1.00  4.00           C  
ATOM   2684  CD  LYS B 272       9.805  -5.242 -18.969  1.00  4.00           C  
ATOM   2685  CE  LYS B 272      10.273  -6.523 -19.656  1.00  2.00           C  
ATOM   2686  NZ  LYS B 272      11.664  -6.883 -19.250  1.00  5.00           N  
ATOM   2687  N   PHE B 273       5.062  -4.680 -17.531  1.00  0.00           N  
ATOM   2688  CA  PHE B 273       4.406  -5.938 -17.188  1.00  0.00           C  
ATOM   2689  C   PHE B 273       2.902  -5.742 -17.047  1.00  0.00           C  
ATOM   2690  O   PHE B 273       2.129  -6.684 -17.234  1.00  0.00           O  
ATOM   2691  CB  PHE B 273       4.988  -6.523 -15.898  1.00  0.00           C  
ATOM   2692  CG  PHE B 273       6.324  -7.191 -16.078  1.00  0.00           C  
ATOM   2693  CD1 PHE B 273       6.410  -8.477 -16.594  1.00  0.00           C  
ATOM   2694  CD2 PHE B 273       7.496  -6.527 -15.742  1.00  0.00           C  
ATOM   2695  CE1 PHE B 273       7.645  -9.102 -16.766  1.00  0.00           C  
ATOM   2696  CE2 PHE B 273       8.734  -7.141 -15.906  1.00  0.00           C  
ATOM   2697  CZ  PHE B 273       8.805  -8.430 -16.422  1.00  0.00           C  
ATOM   2698  N   PHE B 274       2.463  -4.535 -16.719  1.00  0.00           N  
ATOM   2699  CA  PHE B 274       1.062  -4.355 -16.344  1.00  0.00           C  
ATOM   2700  C   PHE B 274       0.377  -3.375 -17.281  1.00  0.00           C  
ATOM   2701  O   PHE B 274       1.026  -2.494 -17.859  1.00 33.00           O  
ATOM   2702  CB  PHE B 274       0.942  -3.867 -14.898  1.00 60.00           C  
ATOM   2703  CG  PHE B 274       1.442  -4.855 -13.883  1.00  0.00           C  
ATOM   2704  CD1 PHE B 274       0.616  -5.867 -13.406  1.00  0.00           C  
ATOM   2705  CD2 PHE B 274       2.740  -4.770 -13.391  1.00  0.00           C  
ATOM   2706  CE1 PHE B 274       1.076  -6.785 -12.469  1.00  0.00           C  
ATOM   2707  CE2 PHE B 274       3.207  -5.684 -12.453  1.00  0.00           C  
ATOM   2708  CZ  PHE B 274       2.373  -6.688 -11.984  1.00  0.00           C  
ATOM   2709  N   GLU B 275      -0.871  -3.547 -17.453  1.00  0.00           N  
ATOM   2710  CA  GLU B 275      -1.748  -2.590 -18.125  1.00 10.00           C  
ATOM   2711  C   GLU B 275      -2.883  -2.146 -17.203  1.00  0.00           C  
ATOM   2712  O   GLU B 275      -3.279  -2.885 -16.297  1.00  0.00           O  
ATOM   2713  CB  GLU B 275      -2.320  -3.191 -19.406  1.00  4.00           C  
ATOM   2714  CG  GLU B 275      -3.221  -4.395 -19.188  1.00  5.00           C  
ATOM   2715  CD  GLU B 275      -3.684  -5.055 -20.469  1.00  5.00           C  
ATOM   2716  OE1 GLU B 275      -3.934  -6.281 -20.469  1.00  6.00           O  
ATOM   2717  OE2 GLU B 275      -3.797  -4.336 -21.484  1.00  3.00           O  
ATOM   2718  N   VAL B 276      -3.361  -0.951 -17.406  1.00  5.00           N  
ATOM   2719  CA  VAL B 276      -4.398  -0.351 -16.578  1.00  0.00           C  
ATOM   2720  C   VAL B 276      -5.773  -0.843 -17.031  1.00  0.00           C  
ATOM   2721  O   VAL B 276      -6.086  -0.817 -18.219  1.00  4.00           O  
ATOM   2722  CB  VAL B 276      -4.344   1.192 -16.625  1.00  3.00           C  
ATOM   2723  CG1 VAL B 276      -5.496   1.799 -15.820  1.00  5.00           C  
ATOM   2724  CG2 VAL B 276      -3.000   1.693 -16.094  1.00  5.00           C  
ATOM   2725  N   VAL B 277      -6.605  -1.237 -16.047  1.00  0.00           N  
ATOM   2726  CA  VAL B 277      -7.953  -1.726 -16.328  1.00  5.00           C  
ATOM   2727  C   VAL B 277      -8.922  -1.191 -15.273  1.00  0.00           C  
ATOM   2728  O   VAL B 277      -8.500  -0.592 -14.281  1.00  0.00           O  
ATOM   2729  CB  VAL B 277      -8.000  -3.270 -16.359  1.00  3.00           C  
ATOM   2730  CG1 VAL B 277      -7.125  -3.812 -17.484  1.00  3.00           C  
ATOM   2731  CG2 VAL B 277      -7.570  -3.846 -15.008  1.00 27.00           C  
ATOM   2732  N   ASP B 278     -10.211  -1.342 -15.547  1.00  4.00           N  
ATOM   2733  CA  ASP B 278     -11.195  -1.124 -14.492  1.00  0.00           C  
ATOM   2734  C   ASP B 278     -11.109  -2.209 -13.422  1.00  5.00           C  
ATOM   2735  O   ASP B 278     -10.828  -3.369 -13.734  1.00  5.00           O  
ATOM   2736  CB  ASP B 278     -12.609  -1.082 -15.086  1.00  3.00           C  
ATOM   2737  CG  ASP B 278     -12.812   0.075 -16.047  1.00  3.00           C  
ATOM   2738  OD1 ASP B 278     -11.898   0.906 -16.203  1.00  5.00           O  
ATOM   2739  OD2 ASP B 278     -13.914   0.158 -16.641  1.00  2.00           O  
ATOM   2740  N   ALA B 279     -11.312  -1.807 -12.195  1.00  0.00           N  
ATOM   2741  CA  ALA B 279     -11.133  -2.799 -11.141  1.00 10.00           C  
ATOM   2742  C   ALA B 279     -12.164  -2.611 -10.031  1.00  0.00           C  
ATOM   2743  O   ALA B 279     -12.508  -1.480  -9.680  1.00  0.00           O  
ATOM   2744  CB  ALA B 279      -9.719  -2.715 -10.570  1.00 31.00           C  
ATOM   2745  N   LYS B 280     -12.609  -3.719  -9.516  1.00  8.00           N  
ATOM   2746  CA  LYS B 280     -13.492  -3.709  -8.352  1.00  0.00           C  
ATOM   2747  C   LYS B 280     -12.711  -3.447  -7.070  1.00  0.00           C  
ATOM   2748  O   LYS B 280     -11.641  -4.027  -6.859  1.00  0.00           O  
ATOM   2749  CB  LYS B 280     -14.250  -5.031  -8.242  1.00  7.00           C  
ATOM   2750  CG  LYS B 280     -15.281  -5.062  -7.125  1.00  6.00           C  
ATOM   2751  CD  LYS B 280     -16.078  -6.359  -7.137  1.00  4.00           C  
ATOM   2752  CE  LYS B 280     -17.094  -6.402  -6.000  1.00  5.00           C  
ATOM   2753  NZ  LYS B 280     -17.875  -7.672  -6.012  1.00  4.00           N  
ATOM   2754  N   TRP B 281     -13.172  -2.547  -6.273  1.00  0.00           N  
ATOM   2755  CA  TRP B 281     -12.711  -2.281  -4.914  1.00  0.00           C  
ATOM   2756  C   TRP B 281     -13.734  -2.766  -3.893  1.00  0.00           C  
ATOM   2757  O   TRP B 281     -14.898  -2.352  -3.924  1.00 35.00           O  
ATOM   2758  CB  TRP B 281     -12.445  -0.787  -4.719  1.00  0.00           C  
ATOM   2759  CG  TRP B 281     -11.305  -0.259  -5.539  1.00  0.00           C  
ATOM   2760  CD1 TRP B 281     -11.133  -0.393  -6.891  1.00  0.00           C  
ATOM   2761  CD2 TRP B 281     -10.180   0.484  -5.062  1.00  0.00           C  
ATOM   2762  CE2 TRP B 281      -9.367   0.768  -6.180  1.00  0.00           C  
ATOM   2763  NE1 TRP B 281      -9.969   0.223  -7.281  1.00  0.00           N  
ATOM   2764  CE3 TRP B 281      -9.781   0.938  -3.799  1.00  0.00           C  
ATOM   2765  CZ3 TRP B 281      -8.594   1.653  -3.691  1.00  0.00           C  
ATOM   2766  CH2 TRP B 281      -7.805   1.920  -4.824  1.00  1.00           C  
ATOM   2767  CZ2 TRP B 281      -8.172   1.487  -6.070  1.00  0.00           C  
ATOM   2768  N   ARG B 282     -13.305  -3.586  -3.055  1.00  0.00           N  
ATOM   2769  CA  ARG B 282     -14.219  -4.199  -2.092  1.00  0.00           C  
ATOM   2770  C   ARG B 282     -15.016  -3.141  -1.343  1.00  0.00           C  
ATOM   2771  O   ARG B 282     -14.445  -2.189  -0.802  1.00  0.00           O  
ATOM   2772  CB  ARG B 282     -13.445  -5.070  -1.101  1.00  0.00           C  
ATOM   2773  CG  ARG B 282     -14.328  -5.852  -0.144  1.00  1.00           C  
ATOM   2774  CD  ARG B 282     -13.523  -6.828   0.702  1.00  0.00           C  
ATOM   2775  NE  ARG B 282     -14.383  -7.648   1.546  1.00  0.00           N  
ATOM   2776  CZ  ARG B 282     -13.961  -8.641   2.328  1.00  0.00           C  
ATOM   2777  NH1 ARG B 282     -12.672  -8.945   2.391  1.00  1.00           N  
ATOM   2778  NH2 ARG B 282     -14.836  -9.320   3.055  1.00  3.00           N  
ATOM   2779  N   ALA B 283     -16.297  -3.264  -1.323  1.00  0.00           N  
ATOM   2780  CA  ALA B 283     -17.250  -2.434  -0.585  1.00  5.00           C  
ATOM   2781  C   ALA B 283     -17.359  -1.044  -1.208  1.00  5.00           C  
ATOM   2782  O   ALA B 283     -18.156  -0.218  -0.757  1.00  5.00           O  
ATOM   2783  CB  ALA B 283     -16.828  -2.324   0.880  1.00  4.00           C  
ATOM   2784  N   LEU B 284     -16.609  -0.777  -2.314  1.00  0.00           N  
ATOM   2785  CA  LEU B 284     -16.609   0.570  -2.875  1.00 19.00           C  
ATOM   2786  C   LEU B 284     -17.125   0.560  -4.312  1.00  5.00           C  
ATOM   2787  O   LEU B 284     -17.500   1.604  -4.852  1.00 11.00           O  
ATOM   2788  CB  LEU B 284     -15.211   1.175  -2.818  1.00 57.00           C  
ATOM   2789  CG  LEU B 284     -14.570   1.289  -1.433  1.00  0.00           C  
ATOM   2790  CD1 LEU B 284     -13.203   1.953  -1.529  1.00  0.00           C  
ATOM   2791  CD2 LEU B 284     -15.484   2.066  -0.489  1.00  2.00           C  
ATOM   2792  N   GLY B 285     -17.125  -0.643  -4.969  1.00  7.00           N  
ATOM   2793  CA  GLY B 285     -17.578  -0.753  -6.344  1.00  4.00           C  
ATOM   2794  C   GLY B 285     -16.453  -0.838  -7.352  1.00  0.00           C  
ATOM   2795  O   GLY B 285     -15.312  -1.135  -6.988  1.00  0.00           O  
ATOM   2796  N   VAL B 286     -16.875  -0.635  -8.617  1.00  3.00           N  
ATOM   2797  CA  VAL B 286     -15.891  -0.702  -9.695  1.00  0.00           C  
ATOM   2798  C   VAL B 286     -15.367   0.699 -10.008  1.00  0.00           C  
ATOM   2799  O   VAL B 286     -16.156   1.606 -10.305  1.00  5.00           O  
ATOM   2800  CB  VAL B 286     -16.500  -1.342 -10.969  1.00  2.00           C  
ATOM   2801  CG1 VAL B 286     -15.484  -1.310 -12.117  1.00  3.00           C  
ATOM   2802  CG2 VAL B 286     -16.938  -2.775 -10.688  1.00  2.00           C  
ATOM   2803  N   PHE B 287     -14.070   0.846  -9.859  1.00  0.00           N  
ATOM   2804  CA  PHE B 287     -13.406   2.104 -10.188  1.00  0.00           C  
ATOM   2805  C   PHE B 287     -12.742   2.027 -11.555  1.00  0.00           C  
ATOM   2806  O   PHE B 287     -11.953   1.120 -11.820  1.00  0.00           O  
ATOM   2807  CB  PHE B 287     -12.359   2.453  -9.117  1.00  0.00           C  
ATOM   2808  CG  PHE B 287     -12.961   2.895  -7.809  1.00  0.00           C  
ATOM   2809  CD1 PHE B 287     -14.328   2.795  -7.582  1.00 13.00           C  
ATOM   2810  CD2 PHE B 287     -12.148   3.408  -6.805  1.00  0.00           C  
ATOM   2811  CE1 PHE B 287     -14.883   3.203  -6.371  1.00 12.00           C  
ATOM   2812  CE2 PHE B 287     -12.695   3.818  -5.590  1.00  0.00           C  
ATOM   2813  CZ  PHE B 287     -14.062   3.717  -5.379  1.00 14.00           C  
ATOM   2814  N   PRO B 288     -13.055   2.947 -12.430  1.00  0.00           N  
ATOM   2815  CA  PRO B 288     -12.430   2.941 -13.758  1.00  8.00           C  
ATOM   2816  C   PRO B 288     -10.930   3.209 -13.711  1.00 14.00           C  
ATOM   2817  O   PRO B 288     -10.477   4.043 -12.922  1.00 32.00           O  
ATOM   2818  CB  PRO B 288     -13.164   4.066 -14.492  1.00  5.00           C  
ATOM   2819  CG  PRO B 288     -14.414   4.289 -13.711  1.00  3.00           C  
ATOM   2820  CD  PRO B 288     -14.141   3.936 -12.273  1.00  8.00           C  
ATOM   2821  N   LYS B 289     -10.203   2.471 -14.531  1.00  0.00           N  
ATOM   2822  CA  LYS B 289      -8.773   2.682 -14.750  1.00  0.00           C  
ATOM   2823  C   LYS B 289      -8.023   2.750 -13.422  1.00  0.00           C  
ATOM   2824  O   LYS B 289      -7.195   3.643 -13.219  1.00  9.00           O  
ATOM   2825  CB  LYS B 289      -8.531   3.961 -15.555  1.00 10.00           C  
ATOM   2826  CG  LYS B 289      -9.125   3.932 -16.953  1.00  6.00           C  
ATOM   2827  CD  LYS B 289      -8.742   5.172 -17.750  1.00  3.00           C  
ATOM   2828  CE  LYS B 289      -9.266   5.105 -19.172  1.00  2.00           C  
ATOM   2829  NZ  LYS B 289      -8.844   6.293 -19.984  1.00  1.00           N  
ATOM   2830  N   SER B 290      -8.383   1.811 -12.508  1.00  0.00           N  
ATOM   2831  CA  SER B 290      -7.793   1.878 -11.172  1.00  0.00           C  
ATOM   2832  C   SER B 290      -7.109   0.567 -10.805  1.00  0.00           C  
ATOM   2833  O   SER B 290      -6.629   0.404  -9.680  1.00  0.00           O  
ATOM   2834  CB  SER B 290      -8.859   2.215 -10.125  1.00  0.00           C  
ATOM   2835  OG  SER B 290      -9.805   1.165 -10.016  1.00  0.00           O  
ATOM   2836  N   GLY B 291      -7.137  -0.359 -11.695  1.00  0.00           N  
ATOM   2837  CA  GLY B 291      -6.480  -1.634 -11.461  1.00 60.00           C  
ATOM   2838  C   GLY B 291      -5.344  -1.907 -12.430  1.00  0.00           C  
ATOM   2839  O   GLY B 291      -5.191  -1.201 -13.430  1.00  0.00           O  
ATOM   2840  N   LEU B 292      -4.520  -2.871 -12.086  1.00  7.00           N  
ATOM   2841  CA  LEU B 292      -3.426  -3.350 -12.922  1.00  0.00           C  
ATOM   2842  C   LEU B 292      -3.535  -4.852 -13.156  1.00  0.00           C  
ATOM   2843  O   LEU B 292      -3.744  -5.617 -12.211  1.00  7.00           O  
ATOM   2844  CB  LEU B 292      -2.074  -3.018 -12.281  1.00  0.00           C  
ATOM   2845  CG  LEU B 292      -1.699  -1.537 -12.219  1.00  0.00           C  
ATOM   2846  CD1 LEU B 292      -0.498  -1.333 -11.305  1.00 29.00           C  
ATOM   2847  CD2 LEU B 292      -1.408  -0.998 -13.617  1.00 21.00           C  
ATOM   2848  N   GLU B 293      -3.449  -5.238 -14.344  1.00  0.00           N  
ATOM   2849  CA  GLU B 293      -3.365  -6.641 -14.742  1.00  0.00           C  
ATOM   2850  C   GLU B 293      -2.160  -6.887 -15.641  1.00  0.00           C  
ATOM   2851  O   GLU B 293      -1.668  -5.965 -16.297  1.00  0.00           O  
ATOM   2852  CB  GLU B 293      -4.652  -7.074 -15.453  1.00 20.00           C  
ATOM   2853  CG  GLU B 293      -5.863  -7.156 -14.531  1.00 48.00           C  
ATOM   2854  CD  GLU B 293      -7.090  -7.734 -15.211  1.00  5.00           C  
ATOM   2855  OE1 GLU B 293      -8.141  -7.895 -14.547  1.00  6.00           O  
ATOM   2856  OE2 GLU B 293      -7.008  -8.039 -16.422  1.00  4.00           O  
ATOM   2857  N   LEU B 294      -1.713  -8.117 -15.617  1.00 53.00           N  
ATOM   2858  CA  LEU B 294      -0.583  -8.422 -16.484  1.00  0.00           C  
ATOM   2859  C   LEU B 294      -0.969  -8.273 -17.953  1.00  0.00           C  
ATOM   2860  O   LEU B 294      -2.068  -8.664 -18.359  1.00 15.00           O  
ATOM   2861  CB  LEU B 294      -0.080  -9.844 -16.219  1.00 39.00           C  
ATOM   2862  CG  LEU B 294       0.692 -10.062 -14.914  1.00  0.00           C  
ATOM   2863  CD1 LEU B 294       1.116 -11.523 -14.789  1.00  0.00           C  
ATOM   2864  CD2 LEU B 294       1.905  -9.141 -14.859  1.00  1.00           C  
ATOM   2865  N   ARG B 295      -0.061  -7.699 -18.688  1.00  0.00           N  
ATOM   2866  CA  ARG B 295      -0.238  -7.629 -20.125  1.00  0.00           C  
ATOM   2867  C   ARG B 295      -0.312  -9.023 -20.734  1.00  0.00           C  
ATOM   2868  O   ARG B 295       0.182  -9.992 -20.156  1.00 33.00           O  
ATOM   2869  CB  ARG B 295       0.900  -6.832 -20.781  1.00  9.00           C  
ATOM   2870  CG  ARG B 295       0.952  -5.375 -20.344  1.00  8.00           C  
ATOM   2871  CD  ARG B 295       2.150  -4.652 -20.953  1.00  5.00           C  
ATOM   2872  NE  ARG B 295       2.229  -3.268 -20.500  1.00  7.00           N  
ATOM   2873  CZ  ARG B 295       1.620  -2.242 -21.078  1.00  3.00           C  
ATOM   2874  NH1 ARG B 295       0.872  -2.426 -22.156  1.00  2.00           N  
ATOM   2875  NH2 ARG B 295       1.761  -1.021 -20.578  1.00  3.00           N  
ATOM   2876  N   LYS B 296      -0.899  -9.016 -21.953  1.00  9.00           N  
ATOM   2877  CA  LYS B 296      -1.107 -10.289 -22.625  1.00 12.00           C  
ATOM   2878  C   LYS B 296       0.219 -11.000 -22.891  1.00  4.00           C  
ATOM   2879  O   LYS B 296       0.301 -12.227 -22.828  1.00  5.00           O  
ATOM   2880  CB  LYS B 296      -1.858 -10.078 -23.953  1.00  3.00           C  
ATOM   2881  CG  LYS B 296      -3.338  -9.766 -23.766  1.00  5.00           C  
ATOM   2882  CD  LYS B 296      -4.043  -9.625 -25.109  1.00  2.00           C  
ATOM   2883  CE  LYS B 296      -5.508  -9.250 -24.938  1.00  2.00           C  
ATOM   2884  NZ  LYS B 296      -6.188  -9.062 -26.266  1.00  1.00           N  
ATOM   2885  N   GLU B 297       1.212 -10.227 -23.156  1.00  5.00           N  
ATOM   2886  CA  GLU B 297       2.531 -10.766 -23.469  1.00  3.00           C  
ATOM   2887  C   GLU B 297       3.131 -11.484 -22.266  1.00  0.00           C  
ATOM   2888  O   GLU B 297       4.031 -12.312 -22.422  1.00  5.00           O  
ATOM   2889  CB  GLU B 297       3.471  -9.648 -23.938  1.00  2.00           C  
ATOM   2890  CG  GLU B 297       3.670  -8.539 -22.906  1.00  6.00           C  
ATOM   2891  CD  GLU B 297       4.461  -7.359 -23.438  1.00  3.00           C  
ATOM   2892  OE1 GLU B 297       4.996  -6.570 -22.625  1.00  4.00           O  
ATOM   2893  OE2 GLU B 297       4.547  -7.223 -24.688  1.00  2.00           O  
ATOM   2894  N   TRP B 298       2.609 -11.250 -21.094  1.00  0.00           N  
ATOM   2895  CA  TRP B 298       3.172 -11.844 -19.875  1.00 19.00           C  
ATOM   2896  C   TRP B 298       2.156 -12.742 -19.188  1.00  0.00           C  
ATOM   2897  O   TRP B 298       2.211 -12.938 -17.969  1.00  0.00           O  
ATOM   2898  CB  TRP B 298       3.637 -10.742 -18.906  1.00  1.00           C  
ATOM   2899  CG  TRP B 298       4.641  -9.797 -19.500  1.00  0.00           C  
ATOM   2900  CD1 TRP B 298       4.426  -8.508 -19.891  1.00  0.00           C  
ATOM   2901  CD2 TRP B 298       6.020 -10.078 -19.766  1.00  0.00           C  
ATOM   2902  CE2 TRP B 298       6.582  -8.906 -20.328  1.00  6.00           C  
ATOM   2903  NE1 TRP B 298       5.590  -7.965 -20.391  1.00  0.00           N  
ATOM   2904  CE3 TRP B 298       6.832 -11.203 -19.594  1.00  9.00           C  
ATOM   2905  CZ3 TRP B 298       8.164 -11.133 -19.984  1.00  4.00           C  
ATOM   2906  CH2 TRP B 298       8.695  -9.953 -20.531  1.00  3.00           C  
ATOM   2907  CZ2 TRP B 298       7.922  -8.836 -20.703  1.00  3.00           C  
ATOM   2908  N   LYS B 299       1.195 -13.273 -19.938  1.00 17.00           N  
ATOM   2909  CA  LYS B 299       0.088 -14.062 -19.391  1.00 32.00           C  
ATOM   2910  C   LYS B 299       0.593 -15.328 -18.719  1.00  0.00           C  
ATOM   2911  O   LYS B 299      -0.081 -15.883 -17.844  1.00  0.00           O  
ATOM   2912  CB  LYS B 299      -0.901 -14.414 -20.516  1.00 11.00           C  
ATOM   2913  CG  LYS B 299      -0.324 -15.328 -21.578  1.00  9.00           C  
ATOM   2914  CD  LYS B 299      -1.359 -15.656 -22.656  1.00  4.00           C  
ATOM   2915  CE  LYS B 299      -0.790 -16.578 -23.719  1.00  3.00           C  
ATOM   2916  NZ  LYS B 299      -1.818 -16.969 -24.734  1.00  1.00           N  
ATOM   2917  N   ASP B 300       1.777 -15.828 -19.047  1.00 16.00           N  
ATOM   2918  CA  ASP B 300       2.318 -17.062 -18.500  1.00 29.00           C  
ATOM   2919  C   ASP B 300       2.715 -16.906 -17.047  1.00 50.00           C  
ATOM   2920  O   ASP B 300       2.934 -17.891 -16.328  1.00  0.00           O  
ATOM   2921  CB  ASP B 300       3.523 -17.531 -19.328  1.00 11.00           C  
ATOM   2922  CG  ASP B 300       3.139 -18.062 -20.703  1.00  4.00           C  
ATOM   2923  OD1 ASP B 300       1.953 -18.391 -20.906  1.00  5.00           O  
ATOM   2924  OD2 ASP B 300       4.027 -18.141 -21.578  1.00  2.00           O  
ATOM   2925  N   PHE B 301       2.783 -15.656 -16.547  1.00  0.00           N  
ATOM   2926  CA  PHE B 301       3.066 -15.406 -15.141  1.00  0.00           C  
ATOM   2927  C   PHE B 301       1.772 -15.273 -14.344  1.00  0.00           C  
ATOM   2928  O   PHE B 301       1.801 -15.180 -13.117  1.00  0.00           O  
ATOM   2929  CB  PHE B 301       3.918 -14.141 -14.977  1.00  0.00           C  
ATOM   2930  CG  PHE B 301       5.355 -14.328 -15.375  1.00  0.00           C  
ATOM   2931  CD1 PHE B 301       6.199 -15.148 -14.633  1.00 56.00           C  
ATOM   2932  CD2 PHE B 301       5.867 -13.672 -16.484  1.00 16.00           C  
ATOM   2933  CE1 PHE B 301       7.531 -15.320 -15.008  1.00 55.00           C  
ATOM   2934  CE2 PHE B 301       7.195 -13.844 -16.859  1.00 14.00           C  
ATOM   2935  CZ  PHE B 301       8.031 -14.664 -16.125  1.00 26.00           C  
ATOM   2936  N   GLU B 302       0.608 -15.203 -14.984  1.00  0.00           N  
ATOM   2937  CA  GLU B 302      -0.695 -15.047 -14.344  1.00  0.00           C  
ATOM   2938  C   GLU B 302      -1.380 -16.391 -14.156  1.00  0.00           C  
ATOM   2939  O   GLU B 302      -1.810 -17.031 -15.125  1.00  0.00           O  
ATOM   2940  CB  GLU B 302      -1.591 -14.117 -15.172  1.00 28.00           C  
ATOM   2941  CG  GLU B 302      -3.008 -13.992 -14.633  1.00 19.00           C  
ATOM   2942  CD  GLU B 302      -3.066 -13.445 -13.211  1.00  0.00           C  
ATOM   2943  OE1 GLU B 302      -3.465 -14.195 -12.289  1.00  0.00           O  
ATOM   2944  OE2 GLU B 302      -2.711 -12.266 -13.016  1.00 49.00           O  
ATOM   2945  N   ILE B 303      -1.637 -16.766 -12.906  1.00  0.00           N  
ATOM   2946  CA  ILE B 303      -2.148 -18.094 -12.602  1.00  0.00           C  
ATOM   2947  C   ILE B 303      -3.535 -18.266 -13.211  1.00  0.00           C  
ATOM   2948  O   ILE B 303      -3.918 -19.375 -13.602  1.00  0.00           O  
ATOM   2949  CB  ILE B 303      -2.201 -18.344 -11.078  1.00  0.00           C  
ATOM   2950  CG1 ILE B 303      -2.557 -19.812 -10.789  1.00  0.00           C  
ATOM   2951  CD1 ILE B 303      -1.544 -20.812 -11.328  1.00 60.00           C  
ATOM   2952  CG2 ILE B 303      -3.199 -17.391 -10.406  1.00  0.00           C  
ATOM   2953  N   ARG B 304      -4.266 -17.156 -13.391  1.00  0.00           N  
ATOM   2954  CA  ARG B 304      -5.613 -17.219 -13.945  1.00  0.00           C  
ATOM   2955  C   ARG B 304      -5.586 -17.656 -15.406  1.00  8.00           C  
ATOM   2956  O   ARG B 304      -6.609 -18.078 -15.953  1.00  0.00           O  
ATOM   2957  CB  ARG B 304      -6.312 -15.867 -13.820  1.00  8.00           C  
ATOM   2958  CG  ARG B 304      -6.711 -15.508 -12.398  1.00 28.00           C  
ATOM   2959  CD  ARG B 304      -7.238 -14.078 -12.297  1.00  7.00           C  
ATOM   2960  NE  ARG B 304      -6.168 -13.102 -12.469  1.00  8.00           N  
ATOM   2961  CZ  ARG B 304      -6.289 -11.797 -12.219  1.00  7.00           C  
ATOM   2962  NH1 ARG B 304      -7.441 -11.297 -11.789  1.00 11.00           N  
ATOM   2963  NH2 ARG B 304      -5.254 -10.992 -12.406  1.00 29.00           N  
ATOM   2964  N   SER B 305      -4.488 -17.562 -16.078  1.00  9.00           N  
ATOM   2965  CA  SER B 305      -4.352 -18.000 -17.469  1.00  5.00           C  
ATOM   2966  C   SER B 305      -4.367 -19.531 -17.562  1.00 11.00           C  
ATOM   2967  O   SER B 305      -4.648 -20.078 -18.641  1.00  4.00           O  
ATOM   2968  CB  SER B 305      -3.059 -17.453 -18.078  1.00  9.00           C  
ATOM   2969  OG  SER B 305      -3.084 -16.047 -18.109  1.00  8.00           O  
ATOM   2970  N   PHE B 306      -4.145 -20.219 -16.453  1.00  0.00           N  
ATOM   2971  CA  PHE B 306      -3.992 -21.672 -16.469  1.00  3.00           C  
ATOM   2972  C   PHE B 306      -5.230 -22.359 -15.906  1.00  6.00           C  
ATOM   2973  O   PHE B 306      -5.566 -23.469 -16.312  1.00  4.00           O  
ATOM   2974  CB  PHE B 306      -2.752 -22.094 -15.680  1.00 10.00           C  
ATOM   2975  CG  PHE B 306      -1.455 -21.641 -16.297  1.00 37.00           C  
ATOM   2976  CD1 PHE B 306      -0.757 -22.469 -17.172  1.00  4.00           C  
ATOM   2977  CD2 PHE B 306      -0.932 -20.391 -15.992  1.00 60.00           C  
ATOM   2978  CE1 PHE B 306       0.444 -22.047 -17.734  1.00  3.00           C  
ATOM   2979  CE2 PHE B 306       0.268 -19.969 -16.562  1.00 32.00           C  
ATOM   2980  CZ  PHE B 306       0.954 -20.797 -17.422  1.00  7.00           C  
ATOM   2981  N   TYR B 307      -5.871 -21.688 -14.984  1.00  0.00           N  
ATOM   2982  CA  TYR B 307      -7.055 -22.266 -14.344  1.00 10.00           C  
ATOM   2983  C   TYR B 307      -8.242 -21.312 -14.461  1.00  0.00           C  
ATOM   2984  O   TYR B 307      -8.188 -20.172 -14.000  1.00 39.00           O  
ATOM   2985  CB  TYR B 307      -6.770 -22.562 -12.867  1.00  0.00           C  
ATOM   2986  CG  TYR B 307      -5.699 -23.609 -12.656  1.00  0.00           C  
ATOM   2987  CD1 TYR B 307      -6.008 -24.969 -12.680  1.00 10.00           C  
ATOM   2988  CD2 TYR B 307      -4.379 -23.234 -12.438  1.00  0.00           C  
ATOM   2989  CE1 TYR B 307      -5.027 -25.922 -12.484  1.00  7.00           C  
ATOM   2990  CE2 TYR B 307      -3.387 -24.188 -12.242  1.00 34.00           C  
ATOM   2991  CZ  TYR B 307      -3.721 -25.531 -12.266  1.00  8.00           C  
ATOM   2992  OH  TYR B 307      -2.742 -26.484 -12.070  1.00 11.00           O  
ATOM   2993  N   LYS B 308      -9.258 -21.766 -15.109  1.00  7.00           N  
ATOM   2994  CA  LYS B 308     -10.508 -21.016 -15.180  1.00 11.00           C  
ATOM   2995  C   LYS B 308     -11.531 -21.562 -14.180  1.00  5.00           C  
ATOM   2996  O   LYS B 308     -11.898 -22.734 -14.234  1.00  4.00           O  
ATOM   2997  CB  LYS B 308     -11.086 -21.078 -16.594  1.00  3.00           C  
ATOM   2998  CG  LYS B 308     -10.148 -20.547 -17.672  1.00  2.00           C  
ATOM   2999  CD  LYS B 308      -9.883 -19.047 -17.484  1.00  4.00           C  
ATOM   3000  CE  LYS B 308      -8.953 -18.516 -18.578  1.00  2.00           C  
ATOM   3001  NZ  LYS B 308      -8.484 -17.125 -18.266  1.00  3.00           N  
ATOM   3002  N   VAL B 309     -11.867 -20.719 -13.242  1.00 14.00           N  
ATOM   3003  CA  VAL B 309     -12.820 -21.109 -12.211  1.00  7.00           C  
ATOM   3004  C   VAL B 309     -14.031 -20.188 -12.242  1.00  5.00           C  
ATOM   3005  O   VAL B 309     -13.945 -19.047 -12.703  1.00  5.00           O  
ATOM   3006  CB  VAL B 309     -12.164 -21.094 -10.812  1.00 11.00           C  
ATOM   3007  CG1 VAL B 309     -11.070 -22.156 -10.711  1.00 13.00           C  
ATOM   3008  CG2 VAL B 309     -11.602 -19.719 -10.500  1.00 24.00           C  
ATOM   3009  N   GLU B 310     -15.172 -20.719 -11.867  1.00  6.00           N  
ATOM   3010  CA  GLU B 310     -16.391 -19.938 -11.750  1.00  4.00           C  
ATOM   3011  C   GLU B 310     -16.641 -19.531 -10.305  1.00  0.00           C  
ATOM   3012  O   GLU B 310     -16.969 -20.359  -9.453  1.00  4.00           O  
ATOM   3013  CB  GLU B 310     -17.594 -20.734 -12.289  1.00  4.00           C  
ATOM   3014  CG  GLU B 310     -17.594 -20.891 -13.797  1.00  3.00           C  
ATOM   3015  CD  GLU B 310     -18.844 -21.562 -14.328  1.00  2.00           C  
ATOM   3016  OE1 GLU B 310     -18.969 -21.734 -15.562  1.00  1.00           O  
ATOM   3017  OE2 GLU B 310     -19.719 -21.922 -13.500  1.00  2.00           O  
ATOM   3018  N   VAL B 311     -16.516 -18.281 -10.023  1.00  5.00           N  
ATOM   3019  CA  VAL B 311     -16.781 -17.734  -8.695  1.00  0.00           C  
ATOM   3020  C   VAL B 311     -18.297 -17.516  -8.516  1.00  7.00           C  
ATOM   3021  O   VAL B 311     -18.953 -17.000  -9.406  1.00  6.00           O  
ATOM   3022  CB  VAL B 311     -16.031 -16.406  -8.461  1.00  5.00           C  
ATOM   3023  CG1 VAL B 311     -16.344 -15.844  -7.078  1.00 11.00           C  
ATOM   3024  CG2 VAL B 311     -14.523 -16.609  -8.633  1.00  6.00           C  
ATOM   3025  N   PRO B 312     -18.875 -17.984  -7.398  1.00  6.00           N  
ATOM   3026  CA  PRO B 312     -20.297 -17.750  -7.156  1.00  4.00           C  
ATOM   3027  C   PRO B 312     -20.703 -16.281  -7.328  1.00  0.00           C  
ATOM   3028  O   PRO B 312     -19.938 -15.391  -6.957  1.00 16.00           O  
ATOM   3029  CB  PRO B 312     -20.484 -18.203  -5.703  1.00  3.00           C  
ATOM   3030  CG  PRO B 312     -19.406 -19.219  -5.480  1.00  3.00           C  
ATOM   3031  CD  PRO B 312     -18.188 -18.797  -6.246  1.00  6.00           C  
ATOM   3032  N   LYS B 313     -21.859 -16.094  -7.859  1.00  4.00           N  
ATOM   3033  CA  LYS B 313     -22.359 -14.750  -8.102  1.00  8.00           C  
ATOM   3034  C   LYS B 313     -22.922 -14.133  -6.828  1.00  0.00           C  
ATOM   3035  O   LYS B 313     -23.344 -14.852  -5.918  1.00  4.00           O  
ATOM   3036  CB  LYS B 313     -23.438 -14.766  -9.195  1.00  3.00           C  
ATOM   3037  CG  LYS B 313     -22.922 -15.211 -10.555  1.00  4.00           C  
ATOM   3038  CD  LYS B 313     -24.031 -15.195 -11.602  1.00  2.00           C  
ATOM   3039  CE  LYS B 313     -23.531 -15.664 -12.961  1.00  2.00           C  
ATOM   3040  NZ  LYS B 313     -24.625 -15.656 -13.984  1.00  1.00           N  
ATOM   3041  N   ASN B 314     -22.891 -12.930  -6.656  1.00  6.00           N  
ATOM   3042  CA  ASN B 314     -23.531 -12.133  -5.617  1.00  4.00           C  
ATOM   3043  C   ASN B 314     -22.938 -12.406  -4.242  1.00  4.00           C  
ATOM   3044  O   ASN B 314     -23.656 -12.516  -3.254  1.00  3.00           O  
ATOM   3045  CB  ASN B 314     -25.047 -12.398  -5.598  1.00  2.00           C  
ATOM   3046  CG  ASN B 314     -25.719 -12.078  -6.914  1.00  1.00           C  
ATOM   3047  OD1 ASN B 314     -25.375 -11.086  -7.570  1.00  2.00           O  
ATOM   3048  ND2 ASN B 314     -26.672 -12.906  -7.316  1.00  2.00           N  
ATOM   3049  N   LEU B 315     -21.641 -12.742  -4.203  1.00 22.00           N  
ATOM   3050  CA  LEU B 315     -20.969 -12.781  -2.912  1.00  6.00           C  
ATOM   3051  C   LEU B 315     -20.984 -11.406  -2.248  1.00  0.00           C  
ATOM   3052  O   LEU B 315     -20.641 -10.406  -2.877  1.00  7.00           O  
ATOM   3053  CB  LEU B 315     -19.516 -13.258  -3.076  1.00 45.00           C  
ATOM   3054  CG  LEU B 315     -19.328 -14.703  -3.551  1.00  0.00           C  
ATOM   3055  CD1 LEU B 315     -17.875 -14.977  -3.859  1.00  0.00           C  
ATOM   3056  CD2 LEU B 315     -19.859 -15.680  -2.504  1.00  5.00           C  
ATOM   3057  N   PRO B 316     -21.469 -11.398  -1.035  1.00  0.00           N  
ATOM   3058  CA  PRO B 316     -21.438 -10.094  -0.372  1.00  3.00           C  
ATOM   3059  C   PRO B 316     -20.031  -9.586  -0.116  1.00  0.00           C  
ATOM   3060  O   PRO B 316     -19.156 -10.359   0.280  1.00  4.00           O  
ATOM   3061  CB  PRO B 316     -22.172 -10.359   0.947  1.00  3.00           C  
ATOM   3062  CG  PRO B 316     -21.969 -11.812   1.214  1.00  8.00           C  
ATOM   3063  CD  PRO B 316     -21.875 -12.531  -0.101  1.00  3.00           C  
ATOM   3064  N   ASP B 317     -19.812  -8.281  -0.332  1.00  4.00           N  
ATOM   3065  CA  ASP B 317     -18.516  -7.668  -0.060  1.00  0.00           C  
ATOM   3066  C   ASP B 317     -18.219  -7.648   1.438  1.00  0.00           C  
ATOM   3067  O   ASP B 317     -17.078  -7.805   1.851  1.00  0.00           O  
ATOM   3068  CB  ASP B 317     -18.469  -6.246  -0.621  1.00  5.00           C  
ATOM   3069  CG  ASP B 317     -18.266  -6.207  -2.125  1.00  5.00           C  
ATOM   3070  OD1 ASP B 317     -17.688  -7.160  -2.688  1.00  0.00           O  
ATOM   3071  OD2 ASP B 317     -18.703  -5.215  -2.756  1.00  5.00           O  
ATOM   3072  N   LEU B 318     -19.266  -7.395   2.215  1.00  6.00           N  
ATOM   3073  CA  LEU B 318     -19.156  -7.277   3.664  1.00  2.00           C  
ATOM   3074  C   LEU B 318     -20.297  -8.016   4.363  1.00 41.00           C  
ATOM   3075  O   LEU B 318     -21.406  -8.109   3.828  1.00  5.00           O  
ATOM   3076  CB  LEU B 318     -19.156  -5.805   4.082  1.00  6.00           C  
ATOM   3077  CG  LEU B 318     -18.047  -4.930   3.498  1.00  7.00           C  
ATOM   3078  CD1 LEU B 318     -18.281  -3.467   3.854  1.00  7.00           C  
ATOM   3079  CD2 LEU B 318     -16.688  -5.395   3.998  1.00  1.00           C  
ATOM   3080  N   GLU B 319     -19.938  -8.500   5.516  1.00  2.00           N  
ATOM   3081  CA  GLU B 319     -20.984  -9.070   6.363  1.00  8.00           C  
ATOM   3082  C   GLU B 319     -21.984  -8.000   6.801  1.00  6.00           C  
ATOM   3083  O   GLU B 319     -21.672  -6.812   6.809  1.00  7.00           O  
ATOM   3084  CB  GLU B 319     -20.375  -9.750   7.590  1.00  6.00           C  
ATOM   3085  CG  GLU B 319     -19.531 -10.969   7.258  1.00 19.00           C  
ATOM   3086  CD  GLU B 319     -20.328 -12.125   6.688  1.00  5.00           C  
ATOM   3087  OE1 GLU B 319     -19.797 -12.898   5.867  1.00 18.00           O  
ATOM   3088  OE2 GLU B 319     -21.516 -12.250   7.059  1.00  3.00           O  
ATOM   3089  N   LYS B 320     -23.141  -8.531   7.121  1.00  5.00           N  
ATOM   3090  CA  LYS B 320     -24.203  -7.625   7.566  1.00  4.00           C  
ATOM   3091  C   LYS B 320     -23.766  -6.828   8.789  1.00  4.00           C  
ATOM   3092  O   LYS B 320     -23.234  -7.398   9.750  1.00  5.00           O  
ATOM   3093  CB  LYS B 320     -25.469  -8.406   7.879  1.00  3.00           C  
ATOM   3094  CG  LYS B 320     -26.688  -7.531   8.141  1.00  2.00           C  
ATOM   3095  CD  LYS B 320     -27.938  -8.367   8.383  1.00  2.00           C  
ATOM   3096  CE  LYS B 320     -29.141  -7.488   8.695  1.00  1.00           C  
ATOM   3097  NZ  LYS B 320     -30.359  -8.305   8.977  1.00  1.00           N  
ATOM   3098  N   GLY B 321     -23.984  -5.543   8.703  1.00  4.00           N  
ATOM   3099  CA  GLY B 321     -23.656  -4.688   9.836  1.00  3.00           C  
ATOM   3100  C   GLY B 321     -22.281  -4.059   9.734  1.00  5.00           C  
ATOM   3101  O   GLY B 321     -22.016  -3.037  10.375  1.00  5.00           O  
ATOM   3102  N   CYS B 322     -21.375  -4.645   9.039  1.00  0.00           N  
ATOM   3103  CA  CYS B 322     -20.031  -4.102   8.898  1.00  0.00           C  
ATOM   3104  C   CYS B 322     -20.047  -2.771   8.156  1.00  0.00           C  
ATOM   3105  O   CYS B 322     -20.688  -2.648   7.113  1.00  6.00           O  
ATOM   3106  CB  CYS B 322     -19.125  -5.090   8.164  1.00  1.00           C  
ATOM   3107  SG  CYS B 322     -17.438  -4.496   7.918  1.00  1.00           S  
ATOM   3108  N   ARG B 323     -19.312  -1.778   8.609  1.00  0.00           N  
ATOM   3109  CA  ARG B 323     -19.312  -0.443   8.023  1.00  9.00           C  
ATOM   3110  C   ARG B 323     -17.969  -0.125   7.367  1.00  1.00           C  
ATOM   3111  O   ARG B 323     -17.625   1.044   7.195  1.00  0.00           O  
ATOM   3112  CB  ARG B 323     -19.641   0.611   9.086  1.00  1.00           C  
ATOM   3113  CG  ARG B 323     -21.078   0.546   9.594  1.00  4.00           C  
ATOM   3114  CD  ARG B 323     -21.453   1.808  10.359  1.00  3.00           C  
ATOM   3115  NE  ARG B 323     -21.547   2.963   9.469  1.00  3.00           N  
ATOM   3116  CZ  ARG B 323     -21.922   4.184   9.852  1.00  2.00           C  
ATOM   3117  NH1 ARG B 323     -22.234   4.430  11.117  1.00  2.00           N  
ATOM   3118  NH2 ARG B 323     -21.984   5.164   8.961  1.00  3.00           N  
ATOM   3119  N   CYS B 324     -17.250  -1.189   7.043  1.00  1.00           N  
ATOM   3120  CA  CYS B 324     -15.938  -0.994   6.430  1.00  1.00           C  
ATOM   3121  C   CYS B 324     -16.047  -0.105   5.195  1.00  0.00           C  
ATOM   3122  O   CYS B 324     -15.203   0.773   4.988  1.00  0.00           O  
ATOM   3123  CB  CYS B 324     -15.312  -2.338   6.051  1.00  1.00           C  
ATOM   3124  SG  CYS B 324     -13.539  -2.262   5.746  1.00  1.00           S  
ATOM   3125  N   GLY B 325     -17.016  -0.267   4.402  1.00 14.00           N  
ATOM   3126  CA  GLY B 325     -17.203   0.559   3.219  1.00  9.00           C  
ATOM   3127  C   GLY B 325     -17.297   2.041   3.533  1.00  0.00           C  
ATOM   3128  O   GLY B 325     -16.688   2.863   2.838  1.00  0.00           O  
ATOM   3129  N   ALA B 326     -18.078   2.426   4.586  1.00 10.00           N  
ATOM   3130  CA  ALA B 326     -18.203   3.818   5.008  1.00  0.00           C  
ATOM   3131  C   ALA B 326     -16.891   4.340   5.570  1.00  0.00           C  
ATOM   3132  O   ALA B 326     -16.500   5.480   5.309  1.00  0.00           O  
ATOM   3133  CB  ALA B 326     -19.312   3.967   6.047  1.00  6.00           C  
ATOM   3134  N   VAL B 327     -16.188   3.463   6.277  1.00  0.00           N  
ATOM   3135  CA  VAL B 327     -14.906   3.830   6.871  1.00  0.00           C  
ATOM   3136  C   VAL B 327     -13.891   4.125   5.770  1.00  0.00           C  
ATOM   3137  O   VAL B 327     -13.219   5.160   5.797  1.00  1.00           O  
ATOM   3138  CB  VAL B 327     -14.367   2.719   7.801  1.00  0.00           C  
ATOM   3139  CG1 VAL B 327     -12.930   3.014   8.227  1.00  1.00           C  
ATOM   3140  CG2 VAL B 327     -15.266   2.570   9.023  1.00  1.00           C  
ATOM   3141  N   LEU B 328     -13.898   3.314   4.711  1.00  0.00           N  
ATOM   3142  CA  LEU B 328     -12.938   3.434   3.619  1.00  1.00           C  
ATOM   3143  C   LEU B 328     -13.250   4.648   2.752  1.00  0.00           C  
ATOM   3144  O   LEU B 328     -12.422   5.066   1.939  1.00  0.00           O  
ATOM   3145  CB  LEU B 328     -12.945   2.164   2.762  1.00  0.00           C  
ATOM   3146  CG  LEU B 328     -12.320   0.918   3.395  1.00  0.00           C  
ATOM   3147  CD1 LEU B 328     -12.617  -0.311   2.541  1.00  1.00           C  
ATOM   3148  CD2 LEU B 328     -10.820   1.103   3.576  1.00  1.00           C  
ATOM   3149  N   ARG B 329     -14.414   5.242   2.965  1.00  0.00           N  
ATOM   3150  CA  ARG B 329     -14.781   6.438   2.209  1.00  0.00           C  
ATOM   3151  C   ARG B 329     -14.680   7.688   3.076  1.00  0.00           C  
ATOM   3152  O   ARG B 329     -15.055   8.781   2.643  1.00  0.00           O  
ATOM   3153  CB  ARG B 329     -16.203   6.301   1.646  1.00  0.00           C  
ATOM   3154  CG  ARG B 329     -16.297   5.348   0.466  1.00  0.00           C  
ATOM   3155  CD  ARG B 329     -17.703   5.332  -0.124  1.00 42.00           C  
ATOM   3156  NE  ARG B 329     -18.625   4.555   0.696  1.00  0.00           N  
ATOM   3157  CZ  ARG B 329     -19.875   4.238   0.347  1.00  5.00           C  
ATOM   3158  NH1 ARG B 329     -20.375   4.633  -0.820  1.00  4.00           N  
ATOM   3159  NH2 ARG B 329     -20.625   3.525   1.170  1.00  3.00           N  
ATOM   3160  N   GLY B 330     -14.281   7.531   4.281  1.00  0.00           N  
ATOM   3161  CA  GLY B 330     -14.188   8.656   5.195  1.00  4.00           C  
ATOM   3162  C   GLY B 330     -15.531   9.141   5.695  1.00 60.00           C  
ATOM   3163  O   GLY B 330     -15.672  10.297   6.094  1.00 21.00           O  
ATOM   3164  N   LEU B 331     -16.547   8.344   5.668  1.00  0.00           N  
ATOM   3165  CA  LEU B 331     -17.906   8.734   6.031  1.00  4.00           C  
ATOM   3166  C   LEU B 331     -18.219   8.312   7.461  1.00  9.00           C  
ATOM   3167  O   LEU B 331     -19.234   8.742   8.031  1.00  3.00           O  
ATOM   3168  CB  LEU B 331     -18.922   8.117   5.066  1.00  4.00           C  
ATOM   3169  CG  LEU B 331     -18.797   8.547   3.602  1.00 60.00           C  
ATOM   3170  CD1 LEU B 331     -19.828   7.797   2.748  1.00  6.00           C  
ATOM   3171  CD2 LEU B 331     -19.000  10.055   3.467  1.00 10.00           C  
ATOM   3172  N   ALA B 332     -17.406   7.461   7.980  1.00 29.00           N  
ATOM   3173  CA  ALA B 332     -17.578   6.992   9.352  1.00 11.00           C  
ATOM   3174  C   ALA B 332     -16.250   6.629   9.992  1.00 37.00           C  
ATOM   3175  O   ALA B 332     -15.297   6.270   9.289  1.00 20.00           O  
ATOM   3176  CB  ALA B 332     -18.531   5.793   9.383  1.00  4.00           C  
ATOM   3177  N   LEU B 333     -16.188   6.824  11.234  1.00  9.00           N  
ATOM   3178  CA  LEU B 333     -15.062   6.281  12.000  1.00  0.00           C  
ATOM   3179  C   LEU B 333     -15.336   4.832  12.398  1.00  0.00           C  
ATOM   3180  O   LEU B 333     -16.484   4.398  12.438  1.00  1.00           O  
ATOM   3181  CB  LEU B 333     -14.805   7.129  13.242  1.00  0.00           C  
ATOM   3182  CG  LEU B 333     -14.320   8.562  13.000  1.00 10.00           C  
ATOM   3183  CD1 LEU B 333     -14.250   9.328  14.320  1.00  5.00           C  
ATOM   3184  CD2 LEU B 333     -12.969   8.562  12.305  1.00 25.00           C  
ATOM   3185  N   PRO B 334     -14.273   4.105  12.648  1.00  0.00           N  
ATOM   3186  CA  PRO B 334     -14.477   2.723  13.086  1.00  1.00           C  
ATOM   3187  C   PRO B 334     -15.398   2.615  14.297  1.00  0.00           C  
ATOM   3188  O   PRO B 334     -16.219   1.695  14.375  1.00  0.00           O  
ATOM   3189  CB  PRO B 334     -13.062   2.252  13.438  1.00  0.00           C  
ATOM   3190  CG  PRO B 334     -12.172   2.980  12.484  1.00  0.00           C  
ATOM   3191  CD  PRO B 334     -12.688   4.379  12.320  1.00  1.00           C  
ATOM   3192  N   THR B 335     -15.406   3.637  15.164  1.00  0.00           N  
ATOM   3193  CA  THR B 335     -16.188   3.613  16.391  1.00 10.00           C  
ATOM   3194  C   THR B 335     -17.672   3.795  16.078  1.00  0.00           C  
ATOM   3195  O   THR B 335     -18.531   3.492  16.922  1.00  4.00           O  
ATOM   3196  CB  THR B 335     -15.727   4.707  17.375  1.00  3.00           C  
ATOM   3197  OG1 THR B 335     -15.664   5.961  16.688  1.00  5.00           O  
ATOM   3198  CG2 THR B 335     -14.352   4.387  17.938  1.00 17.00           C  
ATOM   3199  N   ASP B 336     -18.016   4.254  14.961  1.00  0.00           N  
ATOM   3200  CA  ASP B 336     -19.406   4.395  14.547  1.00  2.00           C  
ATOM   3201  C   ASP B 336     -20.000   3.045  14.164  1.00  5.00           C  
ATOM   3202  O   ASP B 336     -21.219   2.920  14.008  1.00  3.00           O  
ATOM   3203  CB  ASP B 336     -19.516   5.371  13.367  1.00  3.00           C  
ATOM   3204  CG  ASP B 336     -19.031   6.770  13.719  1.00  2.00           C  
ATOM   3205  OD1 ASP B 336     -19.141   7.180  14.891  1.00  2.00           O  
ATOM   3206  OD2 ASP B 336     -18.562   7.477  12.797  1.00  3.00           O  
ATOM   3207  N   CYS B 337     -19.188   2.051  13.977  1.00  1.00           N  
ATOM   3208  CA  CYS B 337     -19.641   0.721  13.578  1.00  0.00           C  
ATOM   3209  C   CYS B 337     -20.125  -0.071  14.781  1.00  6.00           C  
ATOM   3210  O   CYS B 337     -19.391  -0.276  15.742  1.00 12.00           O  
ATOM   3211  CB  CYS B 337     -18.500  -0.040  12.883  1.00  1.00           C  
ATOM   3212  SG  CYS B 337     -18.953  -1.722  12.398  1.00  1.00           S  
ATOM   3213  N   PRO B 338     -21.312  -0.602  14.688  1.00  0.00           N  
ATOM   3214  CA  PRO B 338     -21.875  -1.336  15.828  1.00  4.00           C  
ATOM   3215  C   PRO B 338     -21.094  -2.619  16.141  1.00 12.00           C  
ATOM   3216  O   PRO B 338     -21.188  -3.141  17.250  1.00  5.00           O  
ATOM   3217  CB  PRO B 338     -23.297  -1.648  15.383  1.00  2.00           C  
ATOM   3218  CG  PRO B 338     -23.250  -1.584  13.891  1.00  3.00           C  
ATOM   3219  CD  PRO B 338     -22.234  -0.548  13.484  1.00  4.00           C  
ATOM   3220  N   LEU B 339     -20.312  -3.072  15.188  1.00  0.00           N  
ATOM   3221  CA  LEU B 339     -19.594  -4.324  15.375  1.00  0.00           C  
ATOM   3222  C   LEU B 339     -18.203  -4.074  15.945  1.00  0.00           C  
ATOM   3223  O   LEU B 339     -17.562  -4.988  16.469  1.00  0.00           O  
ATOM   3224  CB  LEU B 339     -19.484  -5.082  14.047  1.00  1.00           C  
ATOM   3225  CG  LEU B 339     -20.797  -5.383  13.320  1.00  0.00           C  
ATOM   3226  CD1 LEU B 339     -20.531  -6.156  12.031  1.00  8.00           C  
ATOM   3227  CD2 LEU B 339     -21.734  -6.164  14.234  1.00  4.00           C  
ATOM   3228  N   PHE B 340     -17.734  -2.906  15.875  1.00  0.00           N  
ATOM   3229  CA  PHE B 340     -16.359  -2.576  16.203  1.00  1.00           C  
ATOM   3230  C   PHE B 340     -16.078  -2.805  17.688  1.00  0.00           C  
ATOM   3231  O   PHE B 340     -16.781  -2.279  18.547  1.00 10.00           O  
ATOM   3232  CB  PHE B 340     -16.047  -1.121  15.828  1.00 10.00           C  
ATOM   3233  CG  PHE B 340     -14.648  -0.693  16.172  1.00  0.00           C  
ATOM   3234  CD1 PHE B 340     -14.383   0.051  17.312  1.00 11.00           C  
ATOM   3235  CD2 PHE B 340     -13.586  -1.035  15.336  1.00  1.00           C  
ATOM   3236  CE1 PHE B 340     -13.086   0.448  17.625  1.00 31.00           C  
ATOM   3237  CE2 PHE B 340     -12.289  -0.641  15.641  1.00  0.00           C  
ATOM   3238  CZ  PHE B 340     -12.039   0.102  16.781  1.00  0.00           C  
ATOM   3239  N   GLY B 341     -15.094  -3.611  17.953  1.00  0.00           N  
ATOM   3240  CA  GLY B 341     -14.656  -3.857  19.328  1.00 10.00           C  
ATOM   3241  C   GLY B 341     -15.570  -4.801  20.078  1.00  6.00           C  
ATOM   3242  O   GLY B 341     -15.328  -5.105  21.250  1.00  3.00           O  
ATOM   3243  N   LYS B 342     -16.578  -5.281  19.484  1.00  0.00           N  
ATOM   3244  CA  LYS B 342     -17.500  -6.242  20.062  1.00  2.00           C  
ATOM   3245  C   LYS B 342     -17.438  -7.582  19.344  1.00  2.00           C  
ATOM   3246  O   LYS B 342     -16.641  -8.445  19.688  1.00  3.00           O  
ATOM   3247  CB  LYS B 342     -18.938  -5.695  20.031  1.00  3.00           C  
ATOM   3248  CG  LYS B 342     -19.125  -4.410  20.828  1.00  2.00           C  
ATOM   3249  CD  LYS B 342     -20.547  -3.887  20.703  1.00  2.00           C  
ATOM   3250  CE  LYS B 342     -20.719  -2.537  21.391  1.00  2.00           C  
ATOM   3251  NZ  LYS B 342     -22.062  -1.943  21.125  1.00  2.00           N  
ATOM   3252  N   THR B 343     -18.281  -7.645  18.328  1.00  0.00           N  
ATOM   3253  CA  THR B 343     -18.234  -8.883  17.547  1.00  3.00           C  
ATOM   3254  C   THR B 343     -17.047  -8.891  16.609  1.00  0.00           C  
ATOM   3255  O   THR B 343     -16.484  -9.945  16.297  1.00  8.00           O  
ATOM   3256  CB  THR B 343     -19.531  -9.070  16.734  1.00  3.00           C  
ATOM   3257  OG1 THR B 343     -20.672  -8.930  17.609  1.00  3.00           O  
ATOM   3258  CG2 THR B 343     -19.578 -10.453  16.078  1.00  3.00           C  
ATOM   3259  N   CYS B 344     -16.656  -7.715  16.203  1.00  0.00           N  
ATOM   3260  CA  CYS B 344     -15.516  -7.586  15.289  1.00  0.00           C  
ATOM   3261  C   CYS B 344     -14.250  -7.211  16.047  1.00  0.00           C  
ATOM   3262  O   CYS B 344     -14.117  -6.082  16.516  1.00  0.00           O  
ATOM   3263  CB  CYS B 344     -15.812  -6.539  14.211  1.00  1.00           C  
ATOM   3264  SG  CYS B 344     -14.539  -6.438  12.930  1.00  1.00           S  
ATOM   3265  N   THR B 345     -13.336  -8.133  16.156  1.00  0.00           N  
ATOM   3266  CA  THR B 345     -12.047  -7.980  16.812  1.00  0.00           C  
ATOM   3267  C   THR B 345     -10.930  -8.609  15.984  1.00  0.00           C  
ATOM   3268  O   THR B 345     -11.195  -9.344  15.039  1.00  0.00           O  
ATOM   3269  CB  THR B 345     -12.062  -8.609  18.219  1.00  9.00           C  
ATOM   3270  OG1 THR B 345     -12.172 -10.031  18.094  1.00  8.00           O  
ATOM   3271  CG2 THR B 345     -13.242  -8.094  19.047  1.00  5.00           C  
ATOM   3272  N   PRO B 346      -9.711  -8.242  16.312  1.00  0.00           N  
ATOM   3273  CA  PRO B 346      -8.617  -8.867  15.570  1.00 28.00           C  
ATOM   3274  C   PRO B 346      -8.633 -10.391  15.664  1.00  5.00           C  
ATOM   3275  O   PRO B 346      -8.219 -11.070  14.719  1.00 13.00           O  
ATOM   3276  CB  PRO B 346      -7.367  -8.297  16.250  1.00  5.00           C  
ATOM   3277  CG  PRO B 346      -7.766  -6.930  16.703  1.00  6.00           C  
ATOM   3278  CD  PRO B 346      -9.180  -6.988  17.203  1.00  9.00           C  
ATOM   3279  N   ARG B 347      -9.070 -10.930  16.766  1.00 15.00           N  
ATOM   3280  CA  ARG B 347      -9.148 -12.375  16.938  1.00  4.00           C  
ATOM   3281  C   ARG B 347     -10.273 -12.969  16.094  1.00  0.00           C  
ATOM   3282  O   ARG B 347     -10.148 -14.070  15.562  1.00  4.00           O  
ATOM   3283  CB  ARG B 347      -9.359 -12.734  18.406  1.00  5.00           C  
ATOM   3284  CG  ARG B 347      -8.117 -12.578  19.266  1.00  4.00           C  
ATOM   3285  CD  ARG B 347      -8.359 -13.031  20.703  1.00  3.00           C  
ATOM   3286  NE  ARG B 347      -7.176 -12.836  21.531  1.00  2.00           N  
ATOM   3287  CZ  ARG B 347      -7.109 -13.109  22.828  1.00  2.00           C  
ATOM   3288  NH1 ARG B 347      -8.156 -13.609  23.484  1.00  1.00           N  
ATOM   3289  NH2 ARG B 347      -5.980 -12.898  23.500  1.00  1.00           N  
ATOM   3290  N   HIS B 348     -11.328 -12.242  16.000  1.00  0.00           N  
ATOM   3291  CA  HIS B 348     -12.492 -12.648  15.211  1.00  4.00           C  
ATOM   3292  C   HIS B 348     -12.945 -11.523  14.281  1.00  6.00           C  
ATOM   3293  O   HIS B 348     -14.008 -10.938  14.484  1.00  9.00           O  
ATOM   3294  CB  HIS B 348     -13.641 -13.070  16.125  1.00  4.00           C  
ATOM   3295  CG  HIS B 348     -13.289 -14.180  17.062  1.00  2.00           C  
ATOM   3296  ND1 HIS B 348     -13.008 -15.461  16.625  1.00  2.00           N  
ATOM   3297  CD2 HIS B 348     -13.164 -14.211  18.406  1.00  3.00           C  
ATOM   3298  CE1 HIS B 348     -12.734 -16.219  17.656  1.00  1.00           C  
ATOM   3299  NE2 HIS B 348     -12.820 -15.492  18.750  1.00  2.00           N  
ATOM   3300  N   PRO B 349     -12.227 -11.328  13.227  1.00  0.00           N  
ATOM   3301  CA  PRO B 349     -12.578 -10.219  12.336  1.00  0.00           C  
ATOM   3302  C   PRO B 349     -13.828 -10.492  11.508  1.00  0.00           C  
ATOM   3303  O   PRO B 349     -13.961 -11.570  10.922  1.00  6.00           O  
ATOM   3304  CB  PRO B 349     -11.344 -10.086  11.438  1.00  0.00           C  
ATOM   3305  CG  PRO B 349     -10.766 -11.461  11.391  1.00 22.00           C  
ATOM   3306  CD  PRO B 349     -11.016 -12.133  12.703  1.00  8.00           C  
ATOM   3307  N   VAL B 350     -14.766  -9.523  11.492  1.00  0.00           N  
ATOM   3308  CA  VAL B 350     -15.969  -9.594  10.672  1.00  8.00           C  
ATOM   3309  C   VAL B 350     -15.703  -8.961   9.305  1.00  0.00           C  
ATOM   3310  O   VAL B 350     -16.172  -9.461   8.281  1.00 17.00           O  
ATOM   3311  CB  VAL B 350     -17.172  -8.906  11.359  1.00  1.00           C  
ATOM   3312  CG1 VAL B 350     -18.359  -8.844  10.414  1.00  8.00           C  
ATOM   3313  CG2 VAL B 350     -17.531  -9.641  12.648  1.00  6.00           C  
ATOM   3314  N   GLY B 351     -14.953  -7.879   9.305  1.00  0.00           N  
ATOM   3315  CA  GLY B 351     -14.594  -7.180   8.078  1.00  1.00           C  
ATOM   3316  C   GLY B 351     -13.102  -7.117   7.844  1.00  0.00           C  
ATOM   3317  O   GLY B 351     -12.312  -7.312   8.773  1.00  0.00           O  
ATOM   3318  N   PRO B 352     -12.766  -6.867   6.621  1.00  0.00           N  
ATOM   3319  CA  PRO B 352     -11.352  -6.879   6.258  1.00  0.00           C  
ATOM   3320  C   PRO B 352     -10.555  -5.781   6.957  1.00  0.00           C  
ATOM   3321  O   PRO B 352      -9.375  -5.973   7.262  1.00  0.00           O  
ATOM   3322  CB  PRO B 352     -11.375  -6.656   4.742  1.00  0.00           C  
ATOM   3323  CG  PRO B 352     -12.648  -5.918   4.488  1.00  1.00           C  
ATOM   3324  CD  PRO B 352     -13.688  -6.410   5.453  1.00  0.00           C  
ATOM   3325  N   CYS B 353     -11.172  -4.605   7.297  1.00  0.00           N  
ATOM   3326  CA  CYS B 353     -10.461  -3.479   7.879  1.00  0.00           C  
ATOM   3327  C   CYS B 353      -9.938  -3.822   9.266  1.00  0.00           C  
ATOM   3328  O   CYS B 353      -9.070  -3.125   9.805  1.00  0.00           O  
ATOM   3329  CB  CYS B 353     -11.359  -2.248   7.949  1.00  1.00           C  
ATOM   3330  SG  CYS B 353     -11.898  -1.643   6.336  1.00  1.00           S  
ATOM   3331  N   MET B 354     -10.406  -4.934   9.867  1.00  1.00           N  
ATOM   3332  CA  MET B 354     -10.000  -5.355  11.203  1.00  0.00           C  
ATOM   3333  C   MET B 354      -8.844  -6.348  11.133  1.00  0.00           C  
ATOM   3334  O   MET B 354      -8.320  -6.773  12.164  1.00 33.00           O  
ATOM   3335  CB  MET B 354     -11.172  -5.977  11.961  1.00  1.00           C  
ATOM   3336  CG  MET B 354     -10.859  -6.320  13.406  1.00  0.00           C  
ATOM   3337  SD  MET B 354     -10.375  -4.848  14.391  1.00  0.00           S  
ATOM   3338  CE  MET B 354     -12.016  -4.117  14.695  1.00  1.00           C  
ATOM   3339  N   VAL B 355      -8.477  -6.758   9.945  1.00  0.00           N  
ATOM   3340  CA  VAL B 355      -7.492  -7.824   9.789  1.00 33.00           C  
ATOM   3341  C   VAL B 355      -6.105  -7.215   9.602  1.00  0.00           C  
ATOM   3342  O   VAL B 355      -5.180  -7.520  10.359  1.00 10.00           O  
ATOM   3343  CB  VAL B 355      -7.836  -8.750   8.609  1.00  0.00           C  
ATOM   3344  CG1 VAL B 355      -6.742  -9.797   8.406  1.00 23.00           C  
ATOM   3345  CG2 VAL B 355      -9.188  -9.422   8.828  1.00 49.00           C  
ATOM   3346  N   SER B 356      -6.016  -6.305   8.703  1.00  0.00           N  
ATOM   3347  CA  SER B 356      -4.715  -5.777   8.297  1.00  0.00           C  
ATOM   3348  C   SER B 356      -4.195  -4.754   9.297  1.00  0.00           C  
ATOM   3349  O   SER B 356      -4.973  -3.977   9.859  1.00  0.00           O  
ATOM   3350  CB  SER B 356      -4.805  -5.145   6.902  1.00  0.00           C  
ATOM   3351  OG  SER B 356      -3.588  -4.500   6.566  1.00  0.00           O  
ATOM   3352  N   TYR B 357      -2.918  -4.719   9.469  1.00 10.00           N  
ATOM   3353  CA  TYR B 357      -2.291  -3.721  10.328  1.00 17.00           C  
ATOM   3354  C   TYR B 357      -2.406  -2.328   9.727  1.00  0.00           C  
ATOM   3355  O   TYR B 357      -2.203  -1.325  10.414  1.00 35.00           O  
ATOM   3356  CB  TYR B 357      -0.818  -4.066  10.570  1.00  6.00           C  
ATOM   3357  CG  TYR B 357      -0.040  -4.309   9.297  1.00  2.00           C  
ATOM   3358  CD1 TYR B 357       0.051  -5.586   8.742  1.00  3.00           C  
ATOM   3359  CD2 TYR B 357       0.607  -3.264   8.648  1.00  5.00           C  
ATOM   3360  CE1 TYR B 357       0.768  -5.816   7.578  1.00  5.00           C  
ATOM   3361  CE2 TYR B 357       1.327  -3.482   7.477  1.00  4.00           C  
ATOM   3362  CZ  TYR B 357       1.401  -4.758   6.949  1.00  3.00           C  
ATOM   3363  OH  TYR B 357       2.113  -4.980   5.793  1.00 13.00           O  
ATOM   3364  N   GLU B 358      -2.785  -2.279   8.461  1.00  0.00           N  
ATOM   3365  CA  GLU B 358      -3.010  -1.002   7.793  1.00 60.00           C  
ATOM   3366  C   GLU B 358      -4.496  -0.665   7.730  1.00  0.00           C  
ATOM   3367  O   GLU B 358      -4.879   0.387   7.211  1.00  1.00           O  
ATOM   3368  CB  GLU B 358      -2.414  -1.023   6.383  1.00  0.00           C  
ATOM   3369  CG  GLU B 358      -0.896  -1.106   6.355  1.00 24.00           C  
ATOM   3370  CD  GLU B 358      -0.306  -0.891   4.969  1.00 15.00           C  
ATOM   3371  OE1 GLU B 358       0.434   0.100   4.773  1.00 24.00           O  
ATOM   3372  OE2 GLU B 358      -0.586  -1.719   4.074  1.00 34.00           O  
ATOM   3373  N   GLY B 359      -5.238  -1.559   8.180  1.00  0.00           N  
ATOM   3374  CA  GLY B 359      -6.668  -1.313   8.172  1.00  1.00           C  
ATOM   3375  C   GLY B 359      -7.113  -0.358   9.266  1.00  0.00           C  
ATOM   3376  O   GLY B 359      -6.742  -0.522  10.430  1.00  0.00           O  
ATOM   3377  N   THR B 360      -7.938   0.578   8.914  1.00  1.00           N  
ATOM   3378  CA  THR B 360      -8.359   1.635   9.828  1.00  0.00           C  
ATOM   3379  C   THR B 360      -8.969   1.044  11.094  1.00  0.00           C  
ATOM   3380  O   THR B 360      -8.688   1.511  12.195  1.00  0.00           O  
ATOM   3381  CB  THR B 360      -9.375   2.576   9.156  1.00  1.00           C  
ATOM   3382  OG1 THR B 360      -8.820   3.078   7.934  1.00  1.00           O  
ATOM   3383  CG2 THR B 360      -9.719   3.752  10.062  1.00  1.00           C  
ATOM   3384  N   CYS B 361      -9.766   0.018  10.984  1.00  0.00           N  
ATOM   3385  CA  CYS B 361     -10.414  -0.578  12.148  1.00  0.00           C  
ATOM   3386  C   CYS B 361      -9.383  -1.230  13.070  1.00  0.00           C  
ATOM   3387  O   CYS B 361      -9.469  -1.109  14.289  1.00  0.00           O  
ATOM   3388  CB  CYS B 361     -11.453  -1.611  11.719  1.00  1.00           C  
ATOM   3389  SG  CYS B 361     -12.797  -0.920  10.734  1.00  1.00           S  
ATOM   3390  N   GLN B 362      -8.453  -1.939  12.500  1.00  0.00           N  
ATOM   3391  CA  GLN B 362      -7.391  -2.561  13.289  1.00  0.00           C  
ATOM   3392  C   GLN B 362      -6.562  -1.511  14.023  1.00  0.00           C  
ATOM   3393  O   GLN B 362      -6.266  -1.666  15.211  1.00 48.00           O  
ATOM   3394  CB  GLN B 362      -6.484  -3.410  12.398  1.00  0.00           C  
ATOM   3395  CG  GLN B 362      -5.391  -4.152  13.156  1.00 31.00           C  
ATOM   3396  CD  GLN B 362      -5.895  -5.414  13.828  1.00 23.00           C  
ATOM   3397  OE1 GLN B 362      -7.055  -5.805  13.648  1.00  0.00           O  
ATOM   3398  NE2 GLN B 362      -5.031  -6.059  14.602  1.00  6.00           N  
ATOM   3399  N   ILE B 363      -6.246  -0.431  13.359  1.00  0.00           N  
ATOM   3400  CA  ILE B 363      -5.449   0.651  13.922  1.00 60.00           C  
ATOM   3401  C   ILE B 363      -6.195   1.295  15.086  1.00  0.00           C  
ATOM   3402  O   ILE B 363      -5.637   1.476  16.172  1.00  0.00           O  
ATOM   3403  CB  ILE B 363      -5.102   1.714  12.852  1.00  0.00           C  
ATOM   3404  CG1 ILE B 363      -4.137   1.133  11.812  1.00 60.00           C  
ATOM   3405  CD1 ILE B 363      -4.020   1.965  10.547  1.00  0.00           C  
ATOM   3406  CG2 ILE B 363      -4.516   2.967  13.508  1.00  0.00           C  
ATOM   3407  N   PHE B 364      -7.473   1.570  14.852  1.00  0.00           N  
ATOM   3408  CA  PHE B 364      -8.289   2.154  15.914  1.00  0.00           C  
ATOM   3409  C   PHE B 364      -8.383   1.211  17.109  1.00  0.00           C  
ATOM   3410  O   PHE B 364      -8.328   1.651  18.250  1.00 14.00           O  
ATOM   3411  CB  PHE B 364      -9.688   2.482  15.391  1.00  9.00           C  
ATOM   3412  CG  PHE B 364      -9.844   3.898  14.906  1.00  0.00           C  
ATOM   3413  CD1 PHE B 364     -10.680   4.789  15.562  1.00 53.00           C  
ATOM   3414  CD2 PHE B 364      -9.141   4.340  13.789  1.00  0.00           C  
ATOM   3415  CE1 PHE B 364     -10.820   6.098  15.109  1.00 32.00           C  
ATOM   3416  CE2 PHE B 364      -9.273   5.648  13.336  1.00  2.00           C  
ATOM   3417  CZ  PHE B 364     -10.117   6.527  14.000  1.00 60.00           C  
ATOM   3418  N   TYR B 365      -8.539  -0.005  16.828  1.00  0.00           N  
ATOM   3419  CA  TYR B 365      -8.641  -0.981  17.906  1.00  0.00           C  
ATOM   3420  C   TYR B 365      -7.363  -1.021  18.734  1.00  0.00           C  
ATOM   3421  O   TYR B 365      -7.406  -1.111  19.969  1.00  5.00           O  
ATOM   3422  CB  TYR B 365      -8.945  -2.373  17.344  1.00  0.00           C  
ATOM   3423  CG  TYR B 365      -9.250  -3.404  18.406  1.00  0.00           C  
ATOM   3424  CD1 TYR B 365      -8.227  -4.125  19.016  1.00 11.00           C  
ATOM   3425  CD2 TYR B 365     -10.562  -3.656  18.812  1.00 26.00           C  
ATOM   3426  CE1 TYR B 365      -8.500  -5.078  20.000  1.00  3.00           C  
ATOM   3427  CE2 TYR B 365     -10.844  -4.605  19.781  1.00  6.00           C  
ATOM   3428  CZ  TYR B 365      -9.812  -5.309  20.375  1.00  3.00           C  
ATOM   3429  OH  TYR B 365     -10.086  -6.250  21.344  1.00  3.00           O  
ATOM   3430  N   LYS B 366      -6.277  -0.940  18.094  1.00  0.00           N  
ATOM   3431  CA  LYS B 366      -4.969  -1.049  18.719  1.00  5.00           C  
ATOM   3432  C   LYS B 366      -4.637   0.209  19.516  1.00 14.00           C  
ATOM   3433  O   LYS B 366      -4.117   0.125  20.641  1.00  4.00           O  
ATOM   3434  CB  LYS B 366      -3.881  -1.305  17.672  1.00 19.00           C  
ATOM   3435  CG  LYS B 366      -2.510  -1.596  18.266  1.00  3.00           C  
ATOM   3436  CD  LYS B 366      -1.492  -1.926  17.188  1.00 19.00           C  
ATOM   3437  CE  LYS B 366      -0.106  -2.158  17.766  1.00  2.00           C  
ATOM   3438  NZ  LYS B 366       0.905  -2.436  16.703  1.00  3.00           N  
ATOM   3439  N   TYR B 367      -5.020   1.398  18.938  1.00  0.00           N  
ATOM   3440  CA  TYR B 367      -4.520   2.637  19.531  1.00  6.00           C  
ATOM   3441  C   TYR B 367      -5.672   3.537  19.969  1.00 12.00           C  
ATOM   3442  O   TYR B 367      -5.473   4.477  20.734  1.00 13.00           O  
ATOM   3443  CB  TYR B 367      -3.625   3.381  18.531  1.00  9.00           C  
ATOM   3444  CG  TYR B 367      -2.430   2.580  18.078  1.00  0.00           C  
ATOM   3445  CD1 TYR B 367      -1.435   2.203  18.969  1.00  4.00           C  
ATOM   3446  CD2 TYR B 367      -2.295   2.199  16.750  1.00  0.00           C  
ATOM   3447  CE1 TYR B 367      -0.331   1.467  18.547  1.00  3.00           C  
ATOM   3448  CE2 TYR B 367      -1.195   1.463  16.312  1.00 50.00           C  
ATOM   3449  CZ  TYR B 367      -0.220   1.102  17.219  1.00  0.00           C  
ATOM   3450  OH  TYR B 367       0.870   0.373  16.812  1.00  4.00           O  
ATOM   3451  N   GLY B 368      -6.914   3.422  19.391  1.00  0.00           N  
ATOM   3452  CA  GLY B 368      -7.961   4.430  19.469  1.00 49.00           C  
ATOM   3453  C   GLY B 368      -8.766   4.367  20.750  1.00 51.00           C  
ATOM   3454  O   GLY B 368      -9.508   5.301  21.062  1.00 25.00           O  
ATOM   3455  N   VAL B 369      -9.195   3.162  21.359  1.00 29.00           N  
ATOM   3456  CA  VAL B 369     -10.227   3.061  22.391  1.00 20.00           C  
ATOM   3457  C   VAL B 369      -9.820   3.881  23.609  1.00  4.00           C  
ATOM   3458  O   VAL B 369     -10.570   3.982  24.578  1.00  3.00           O  
ATOM   3459  CB  VAL B 369     -10.484   1.593  22.797  1.00  4.00           C  
ATOM   3460  CG1 VAL B 369     -11.906   1.417  23.328  1.00  4.00           C  
ATOM   3461  CG2 VAL B 369     -10.227   0.661  21.609  1.00 13.00           C  
ATOM   3462  N   LEU B 370      -8.625   4.375  23.828  1.00  9.00           N  
ATOM   3463  CA  LEU B 370      -8.539   5.031  25.141  1.00  3.00           C  
ATOM   3464  C   LEU B 370      -9.516   6.199  25.219  1.00  7.00           C  
ATOM   3465  O   LEU B 370      -9.539   6.930  26.219  1.00  2.00           O  
ATOM   3466  CB  LEU B 370      -7.113   5.523  25.391  1.00  6.00           C  
ATOM   3467  CG  LEU B 370      -6.109   4.473  25.859  1.00  5.00           C  
ATOM   3468  CD1 LEU B 370      -4.688   4.910  25.531  1.00  2.00           C  
ATOM   3469  CD2 LEU B 370      -6.262   4.219  27.359  1.00  1.00           C  
ATOM   3470  N   PHE B 371     -10.344   6.660  24.234  1.00 14.00           N  
ATOM   3471  CA  PHE B 371     -11.242   7.629  24.844  1.00  2.00           C  
ATOM   3472  C   PHE B 371     -12.266   6.930  25.734  1.00  1.00           C  
ATOM   3473  O   PHE B 371     -12.617   5.773  25.500  1.00  2.00           O  
ATOM   3474  CB  PHE B 371     -11.953   8.461  23.781  1.00  2.00           C  
ATOM   3475  CG  PHE B 371     -11.023   9.086  22.781  1.00  2.00           C  
ATOM   3476  CD1 PHE B 371     -10.391  10.297  23.047  1.00  2.00           C  
ATOM   3477  CD2 PHE B 371     -10.773   8.469  21.562  1.00  7.00           C  
ATOM   3478  CE1 PHE B 371      -9.531  10.875  22.125  1.00  3.00           C  
ATOM   3479  CE2 PHE B 371      -9.914   9.047  20.625  1.00 20.00           C  
ATOM   3480  CZ  PHE B 371      -9.289  10.250  20.922  1.00 14.00           C  
TER 
END 
HETATM    1  C6  UNL A   1      -2.165  11.779  23.729  1.00  0.00           C  
HETATM    2  O1  UNL A   1      -0.725  11.886  23.839  1.00  0.00           O  
HETATM    3  C7  UNL A   1      -0.315  13.142  23.255  1.00  0.00           C  
HETATM    4  C8  UNL A   1      -1.495  13.656  22.423  1.00  0.00           C  
HETATM    5  C9  UNL A   1      -2.678  13.140  23.228  1.00  0.00           C  
HETATM    6  C10 UNL A   1       0.988  12.961  22.484  1.00  0.00           C  
HETATM    7  O2  UNL A   1       1.071  13.887  21.411  1.00  0.00           O  
HETATM    8  P1  UNL A   1       2.188  15.031  21.516  1.00  0.00           P  
HETATM    9  O7  UNL A   1       1.732  16.293  22.176  1.00  0.00           O  
HETATM   10  O5  UNL A   1       2.726  15.221  20.036  1.00  0.00           O  
HETATM   11  P2  UNL A   1       2.747  13.975  19.043  1.00  0.00           P  
HETATM   12  O10 UNL A   1       1.535  13.802  18.187  1.00  0.00           O  
HETATM   13  O6  UNL A   1       4.092  14.171  18.219  1.00  0.00           O  
HETATM   14  P3  UNL A   1       5.461  13.626  18.807  1.00  0.00           P  
HETATM   15  O12 UNL A   1       5.681  12.154  18.816  1.00  0.00           O  
HETATM   16  O11 UNL A   1       5.548  14.287  20.261  1.00  0.00           O  
HETATM   17  H15 UNL A   1       4.854  14.960  20.379  1.00  0.00           H  
HETATM   18  O13 UNL A   1       6.585  14.447  18.022  1.00  0.00           O  
HETATM   19  H16 UNL A   1       6.234  15.306  17.705  1.00  0.00           H  
HETATM   20  O9  UNL A   1       3.068  12.743  20.011  1.00  0.00           O  
HETATM   21  H14 UNL A   1       3.594  12.043  19.568  1.00  0.00           H  
HETATM   22  O8  UNL A   1       3.376  14.258  22.252  1.00  0.00           O  
HETATM   23  H13 UNL A   1       3.752  14.764  22.994  1.00  0.00           H  
HETATM   24  O3  UNL A   1      -1.507  13.077  21.120  1.00  0.00           O  
HETATM   25  H11 UNL A   1      -1.439  12.110  21.223  1.00  0.00           H  
HETATM   26  N4  UNL A   1      -2.502  10.657  22.870  1.00  0.00           N  
HETATM   27  C2  UNL A   1      -3.776  10.216  22.633  1.00  0.00           C  
HETATM   28  C1  UNL A   1      -3.629   9.130  21.784  1.00  0.00           C  
HETATM   29  N1  UNL A   1      -4.922  10.730  23.109  1.00  0.00           N  
HETATM   30  C4  UNL A   1      -4.809   8.493  21.369  1.00  0.00           C  
HETATM   31  N3  UNL A   1      -2.296   8.894  21.520  1.00  0.00           N  
HETATM   32  N2  UNL A   1      -5.992   8.957  21.833  1.00  0.00           N  
HETATM   33  C3  UNL A   1      -5.982  10.030  22.655  1.00  0.00           C  
HETATM   34  C5  UNL A   1      -1.651   9.829  22.188  1.00  0.00           C  
HETATM   35  N5  UNL A   1      -4.820   7.397  20.516  1.00  0.00           N  
HETATM   36  H9  UNL A   1      -5.020   6.533  21.002  1.00  0.00           H  
HETATM   37  H10 UNL A   1      -4.062   7.402  19.842  1.00  0.00           H  
HETATM   38  O4  UNL A   1      -2.954  14.045  24.307  1.00  0.00           O  
HETATM   39  H12 UNL A   1      -2.625  14.933  24.078  1.00  0.00           H  
CONECT    1   26    5    2                                            
CONECT    2    3    1                                                 
CONECT    3    4    6    2                                            
CONECT    4   24    5    3                                            
CONECT    5    4    1   38                                            
CONECT    6    7    3                                                 
CONECT    7    8    6                                                 
CONECT    8   10    7    9   22                                       
CONECT    9    8                                                      
CONECT   10   11    8                                                 
CONECT   11   12   13   20   10                                       
CONECT   12   11                                                      
CONECT   13   14   11                                                 
CONECT   14   18   13   15   16                                       
CONECT   15   14                                                      
CONECT   16   14   17                                                 
CONECT   17   16                                                      
CONECT   18   19   14                                                 
CONECT   19   18                                                      
CONECT   20   11   21                                                 
CONECT   21   20                                                      
CONECT   22    8   23                                                 
CONECT   23   22                                                      
CONECT   24   25    4                                                 
CONECT   25   24                                                      
CONECT   26   34   27    1                                            
CONECT   27   28   26   29                                            
CONECT   28   30   31   27                                            
CONECT   29   27   33                                                 
CONECT   30   35   28   32                                            
CONECT   31   28   34                                                 
CONECT   32   30   33                                                 
CONECT   33   32   29                                                 
CONECT   34   31   26                                                 
CONECT   35   37   36   30                                            
CONECT   36   35                                                      
CONECT   37   35                                                      
CONECT   38    5   39                                                 
CONECT   39   38                                                      
MASTER        0    0    0    0    0    0    0    0   39    0   39    0
END
