# Supplementary material for: ATP-Triggered Fe(CN)2CO Synthon Transfer from the Maturase HypCD to the Active Site of Apo-[NiFe]-Hydrogenase
Source: J Am Chem Soc. 2024 Nov 4;146(45):30976–89. doi: 10.1021/jacs.4c09791 (PMC11565642; doi:10.1021/jacs.4c09791)
Supplement: Supplementary file 2 — ja4c09791_si_002.zip [file ja4c09791_si_002.zip › Supplementary Data II/CB-Dock2/TkHypCD_xtal_CBDock2_with_ATP/TkHypCD_xtal_CBDock2_ATP_cavityC.pdb]

REMARK The PDB FILE IS CREATED BY CY's PROGRAM CurvatureSurface AT Thu Apr 27 17:42:21 2023
ATOM      0  N   ALA A   4     -15.018 -82.433 -30.169  1.00  3.00           N  
ATOM      1  CA  ALA A   4     -13.536 -82.323 -30.335  1.00  9.00           C  
ATOM      2  C   ALA A   4     -12.937 -83.591 -30.960  1.00 49.00           C  
ATOM      3  O   ALA A   4     -12.702 -84.586 -30.272  1.00 22.00           O  
ATOM      4  CB  ALA A   4     -12.882 -82.041 -28.975  1.00 24.00           C  
ATOM      5  N   VAL A   5     -12.684 -83.546 -32.266  1.00 12.00           N  
ATOM      6  CA  VAL A   5     -12.116 -84.690 -32.979  1.00 11.00           C  
ATOM      7  C   VAL A   5     -10.690 -84.416 -33.461  1.00 60.00           C  
ATOM      8  O   VAL A   5     -10.369 -83.309 -33.881  1.00 43.00           O  
ATOM      9  CB  VAL A   5     -12.990 -85.050 -34.183  1.00  8.00           C  
ATOM     10  CG1 VAL A   5     -12.424 -86.259 -34.903  1.00  6.00           C  
ATOM     11  CG2 VAL A   5     -14.411 -85.313 -33.712  1.00  3.00           C  
ATOM     12  N   PRO A   6      -9.814 -85.429 -33.404  1.00 60.00           N  
ATOM     13  CA  PRO A   6      -8.423 -85.262 -33.841  1.00 60.00           C  
ATOM     14  C   PRO A   6      -8.351 -85.266 -35.357  1.00  0.00           C  
ATOM     15  O   PRO A   6      -9.256 -85.768 -36.027  1.00 60.00           O  
ATOM     16  CB  PRO A   6      -7.712 -86.493 -33.266  1.00  0.00           C  
ATOM     17  CG  PRO A   6      -8.727 -87.138 -32.349  1.00 60.00           C  
ATOM     18  CD  PRO A   6     -10.049 -86.806 -32.955  1.00 19.00           C  
ATOM     19  N   GLY A   7      -7.265 -84.731 -35.899  1.00  0.00           N  
ATOM     20  CA  GLY A   7      -7.121 -84.713 -37.339  1.00  0.00           C  
ATOM     21  C   GLY A   7      -5.754 -85.171 -37.792  1.00  0.00           C  
ATOM     22  O   GLY A   7      -4.777 -85.097 -37.033  1.00  0.00           O  
ATOM     23  N   LYS A   8      -5.679 -85.654 -39.029  1.00  0.00           N  
ATOM     24  CA  LYS A   8      -4.406 -86.099 -39.571  1.00  0.00           C  
ATOM     25  C   LYS A   8      -3.840 -85.026 -40.496  1.00  0.00           C  
ATOM     26  O   LYS A   8      -4.520 -84.549 -41.405  1.00  0.00           O  
ATOM     27  CB  LYS A   8      -4.568 -87.412 -40.332  1.00 14.00           C  
ATOM     28  CG  LYS A   8      -3.231 -88.079 -40.652  1.00  0.00           C  
ATOM     29  CD  LYS A   8      -3.421 -89.423 -41.319  1.00  5.00           C  
ATOM     30  CE  LYS A   8      -2.083 -90.058 -41.666  1.00  3.00           C  
ATOM     31  NZ  LYS A   8      -2.232 -91.171 -42.659  1.00  2.00           N  
ATOM     32  N   VAL A   9      -2.600 -84.633 -40.245  1.00  0.00           N  
ATOM     33  CA  VAL A   9      -1.948 -83.618 -41.052  1.00  0.00           C  
ATOM     34  C   VAL A   9      -1.583 -84.242 -42.388  1.00  0.00           C  
ATOM     35  O   VAL A   9      -0.818 -85.206 -42.427  1.00  9.00           O  
ATOM     36  CB  VAL A   9      -0.647 -83.117 -40.388  1.00  0.00           C  
ATOM     37  CG1 VAL A   9       0.018 -82.067 -41.266  1.00  0.00           C  
ATOM     38  CG2 VAL A   9      -0.936 -82.583 -39.012  1.00  1.00           C  
ATOM     39  N   ILE A  10      -2.128 -83.702 -43.475  1.00  0.00           N  
ATOM     40  CA  ILE A  10      -1.820 -84.228 -44.803  1.00  6.00           C  
ATOM     41  C   ILE A  10      -0.949 -83.258 -45.602  1.00  0.00           C  
ATOM     42  O   ILE A  10      -0.336 -83.644 -46.592  1.00  3.00           O  
ATOM     43  CB  ILE A  10      -3.098 -84.539 -45.619  1.00  3.00           C  
ATOM     44  CG1 ILE A  10      -3.833 -83.252 -45.943  1.00  0.00           C  
ATOM     45  CD1 ILE A  10      -5.032 -83.478 -46.822  1.00  4.00           C  
ATOM     46  CG2 ILE A  10      -4.012 -85.478 -44.834  1.00  5.00           C  
ATOM     47  N   GLU A  11      -0.870 -82.011 -45.149  1.00  0.00           N  
ATOM     48  CA  GLU A  11      -0.076 -81.002 -45.838  1.00  6.00           C  
ATOM     49  C   GLU A  11       0.499 -79.958 -44.870  1.00  0.00           C  
ATOM     50  O   GLU A  11      -0.189 -79.517 -43.943  1.00  0.00           O  
ATOM     51  CB  GLU A  11      -0.965 -80.294 -46.860  1.00  9.00           C  
ATOM     52  CG  GLU A  11      -0.349 -80.139 -48.207  1.00  3.00           C  
ATOM     53  CD  GLU A  11      -0.339 -81.420 -49.018  1.00  2.00           C  
ATOM     54  OE1 GLU A  11       0.651 -81.634 -49.726  1.00  2.00           O  
ATOM     55  OE2 GLU A  11      -1.312 -82.195 -48.973  1.00  3.00           O  
ATOM     56  N   VAL A  12       1.756 -79.564 -45.073  1.00  6.00           N  
ATOM     57  CA  VAL A  12       2.370 -78.536 -44.225  1.00  0.00           C  
ATOM     58  C   VAL A  12       3.057 -77.493 -45.103  1.00  0.00           C  
ATOM     59  O   VAL A  12       3.904 -77.832 -45.925  1.00  3.00           O  
ATOM     60  CB  VAL A  12       3.421 -79.118 -43.235  1.00  4.00           C  
ATOM     61  CG1 VAL A  12       4.020 -77.984 -42.398  1.00  5.00           C  
ATOM     62  CG2 VAL A  12       2.769 -80.146 -42.312  1.00  0.00           C  
ATOM     63  N   ASN A  13       2.684 -76.230 -44.919  1.00  0.00           N  
ATOM     64  CA  ASN A  13       3.228 -75.116 -45.693  1.00  2.00           C  
ATOM     65  C   ASN A  13       3.497 -73.954 -44.755  1.00  2.00           C  
ATOM     66  O   ASN A  13       2.627 -73.108 -44.542  1.00  3.00           O  
ATOM     67  CB  ASN A  13       2.216 -74.660 -46.752  1.00  3.00           C  
ATOM     68  CG  ASN A  13       1.734 -75.795 -47.622  1.00  2.00           C  
ATOM     69  OD1 ASN A  13       2.489 -76.337 -48.430  1.00  2.00           O  
ATOM     70  ND2 ASN A  13       0.475 -76.172 -47.457  1.00  7.00           N  
ATOM     71  N   GLY A  14       4.700 -73.899 -44.197  1.00  2.00           N  
ATOM     72  CA  GLY A  14       5.005 -72.825 -43.276  1.00  2.00           C  
ATOM     73  C   GLY A  14       4.152 -72.962 -42.023  1.00  4.00           C  
ATOM     74  O   GLY A  14       4.024 -74.054 -41.468  1.00  8.00           O  
ATOM     75  N   PRO A  15       3.527 -71.872 -41.570  1.00  3.00           N  
ATOM     76  CA  PRO A  15       2.685 -71.876 -40.371  1.00 11.00           C  
ATOM     77  C   PRO A  15       1.282 -72.435 -40.601  1.00  0.00           C  
ATOM     78  O   PRO A  15       0.446 -72.400 -39.692  1.00  0.00           O  
ATOM     79  CB  PRO A  15       2.646 -70.401 -39.992  1.00  6.00           C  
ATOM     80  CG  PRO A  15       2.529 -69.755 -41.348  1.00  4.00           C  
ATOM     81  CD  PRO A  15       3.534 -70.539 -42.202  1.00  2.00           C  
ATOM     82  N   VAL A  16       1.012 -72.933 -41.807  1.00  0.00           N  
ATOM     83  CA  VAL A  16      -0.312 -73.482 -42.102  1.00  0.00           C  
ATOM     84  C   VAL A  16      -0.265 -74.925 -42.571  1.00 60.00           C  
ATOM     85  O   VAL A  16       0.558 -75.282 -43.411  1.00  0.00           O  
ATOM     86  CB  VAL A  16      -1.064 -72.661 -43.183  1.00  6.00           C  
ATOM     87  CG1 VAL A  16      -2.445 -73.251 -43.404  1.00 14.00           C  
ATOM     88  CG2 VAL A  16      -1.194 -71.204 -42.747  1.00  5.00           C  
ATOM     89  N   ALA A  17      -1.168 -75.739 -42.026  1.00  0.00           N  
ATOM     90  CA  ALA A  17      -1.278 -77.152 -42.373  1.00 60.00           C  
ATOM     91  C   ALA A  17      -2.680 -77.457 -42.887  1.00  0.00           C  
ATOM     92  O   ALA A  17      -3.624 -76.701 -42.638  1.00  0.00           O  
ATOM     93  CB  ALA A  17      -1.011 -78.004 -41.156  1.00  0.00           C  
ATOM     94  N   VAL A  18      -2.803 -78.548 -43.636  1.00  0.00           N  
ATOM     95  CA  VAL A  18      -4.101 -78.996 -44.115  1.00  0.00           C  
ATOM     96  C   VAL A  18      -4.339 -80.253 -43.285  1.00  0.00           C  
ATOM     97  O   VAL A  18      -3.583 -81.226 -43.368  1.00  0.00           O  
ATOM     98  CB  VAL A  18      -4.107 -79.361 -45.629  1.00  0.00           C  
ATOM     99  CG1 VAL A  18      -5.458 -80.006 -46.009  1.00  5.00           C  
ATOM    100  CG2 VAL A  18      -3.900 -78.107 -46.473  1.00  5.00           C  
ATOM    101  N   VAL A  19      -5.374 -80.214 -42.459  1.00  0.00           N  
ATOM    102  CA  VAL A  19      -5.684 -81.329 -41.589  1.00  0.00           C  
ATOM    103  C   VAL A  19      -6.955 -82.031 -42.035  1.00  0.00           C  
ATOM    104  O   VAL A  19      -7.951 -81.389 -42.382  1.00  0.00           O  
ATOM    105  CB  VAL A  19      -5.838 -80.857 -40.128  1.00  0.00           C  
ATOM    106  CG1 VAL A  19      -6.090 -82.047 -39.212  1.00  0.00           C  
ATOM    107  CG2 VAL A  19      -4.596 -80.135 -39.704  1.00  1.00           C  
ATOM    108  N   ASP A  20      -6.900 -83.359 -42.012  1.00  0.00           N  
ATOM    109  CA  ASP A  20      -8.010 -84.186 -42.423  1.00  0.00           C  
ATOM    110  C   ASP A  20      -8.776 -84.727 -41.237  1.00  0.00           C  
ATOM    111  O   ASP A  20      -8.272 -85.568 -40.490  1.00 41.00           O  
ATOM    112  CB  ASP A  20      -7.503 -85.353 -43.265  1.00 11.00           C  
ATOM    113  CG  ASP A  20      -8.627 -86.121 -43.950  1.00 10.00           C  
ATOM    114  OD1 ASP A  20      -8.299 -87.035 -44.740  1.00  3.00           O  
ATOM    115  OD2 ASP A  20      -9.825 -85.825 -43.713  1.00  0.00           O  
ATOM    116  N   PHE A  21     -10.014 -84.266 -41.087  1.00  0.00           N  
ATOM    117  CA  PHE A  21     -10.896 -84.707 -40.017  1.00  0.00           C  
ATOM    118  C   PHE A  21     -12.015 -85.548 -40.610  1.00  7.00           C  
ATOM    119  O   PHE A  21     -13.039 -85.000 -41.000  1.00  5.00           O  
ATOM    120  CB  PHE A  21     -11.563 -83.516 -39.334  1.00  8.00           C  
ATOM    121  CG  PHE A  21     -10.613 -82.505 -38.783  1.00  0.00           C  
ATOM    122  CD1 PHE A  21     -10.182 -81.452 -39.560  1.00  0.00           C  
ATOM    123  CD2 PHE A  21     -10.184 -82.583 -37.475  1.00 13.00           C  
ATOM    124  CE1 PHE A  21      -9.325 -80.515 -39.052  1.00  0.00           C  
ATOM    125  CE2 PHE A  21      -9.326 -81.648 -36.964  1.00 28.00           C  
ATOM    126  CZ  PHE A  21      -8.897 -80.612 -37.751  1.00  0.00           C  
ATOM    127  N   GLY A  22     -11.851 -86.863 -40.686  1.00 18.00           N  
ATOM    128  CA  GLY A  22     -12.909 -87.680 -41.243  1.00  3.00           C  
ATOM    129  C   GLY A  22     -13.359 -87.325 -42.646  1.00  2.00           C  
ATOM    130  O   GLY A  22     -14.548 -87.304 -42.926  1.00  2.00           O  
ATOM    131  N   GLY A  23     -12.416 -87.046 -43.530  1.00  3.00           N  
ATOM    132  CA  GLY A  23     -12.742 -86.698 -44.900  1.00  2.00           C  
ATOM    133  C   GLY A  23     -12.993 -85.223 -45.151  1.00  2.00           C  
ATOM    134  O   GLY A  23     -13.192 -84.815 -46.286  1.00  2.00           O  
ATOM    135  N   VAL A  24     -12.960 -84.416 -44.101  1.00  0.00           N  
ATOM    136  CA  VAL A  24     -13.136 -82.984 -44.249  1.00  3.00           C  
ATOM    137  C   VAL A  24     -11.776 -82.378 -43.969  1.00  0.00           C  
ATOM    138  O   VAL A  24     -11.186 -82.623 -42.934  1.00  0.00           O  
ATOM    139  CB  VAL A  24     -14.181 -82.436 -43.282  1.00  8.00           C  
ATOM    140  CG1 VAL A  24     -14.372 -80.962 -43.499  1.00  2.00           C  
ATOM    141  CG2 VAL A  24     -15.481 -83.154 -43.474  1.00  2.00           C  
ATOM    142  N   LYS A  25     -11.276 -81.591 -44.905  1.00  4.00           N  
ATOM    143  CA  LYS A  25      -9.940 -81.024 -44.785  1.00  0.00           C  
ATOM    144  C   LYS A  25     -10.053 -79.538 -44.506  1.00  8.00           C  
ATOM    145  O   LYS A  25     -10.810 -78.842 -45.166  1.00  3.00           O  
ATOM    146  CB  LYS A  25      -9.160 -81.279 -46.077  1.00  3.00           C  
ATOM    147  CG  LYS A  25      -8.985 -82.760 -46.340  1.00  4.00           C  
ATOM    148  CD  LYS A  25      -8.429 -83.085 -47.697  1.00  2.00           C  
ATOM    149  CE  LYS A  25      -8.227 -84.587 -47.796  1.00  3.00           C  
ATOM    150  NZ  LYS A  25      -7.857 -85.048 -49.163  1.00  2.00           N  
ATOM    151  N   ARG A  26      -9.304 -79.059 -43.521  1.00  0.00           N  
ATOM    152  CA  ARG A  26      -9.342 -77.652 -43.142  1.00  5.00           C  
ATOM    153  C   ARG A  26      -7.931 -77.124 -42.943  1.00 10.00           C  
ATOM    154  O   ARG A  26      -7.003 -77.895 -42.721  1.00  0.00           O  
ATOM    155  CB  ARG A  26     -10.162 -77.489 -41.855  1.00 15.00           C  
ATOM    156  CG  ARG A  26     -11.683 -77.527 -42.079  1.00  3.00           C  
ATOM    157  CD  ARG A  26     -12.448 -78.064 -40.862  1.00  3.00           C  
ATOM    158  NE  ARG A  26     -11.931 -77.566 -39.585  1.00 19.00           N  
ATOM    159  CZ  ARG A  26     -12.337 -77.992 -38.388  1.00  4.00           C  
ATOM    160  NH1 ARG A  26     -13.280 -78.927 -38.291  1.00  4.00           N  
ATOM    161  NH2 ARG A  26     -11.778 -77.500 -37.285  1.00 11.00           N  
ATOM    162  N   GLU A  27      -7.753 -75.813 -43.048  1.00  6.00           N  
ATOM    163  CA  GLU A  27      -6.431 -75.238 -42.853  1.00  0.00           C  
ATOM    164  C   GLU A  27      -6.297 -74.912 -41.378  1.00 57.00           C  
ATOM    165  O   GLU A  27      -7.216 -74.378 -40.757  1.00 37.00           O  
ATOM    166  CB  GLU A  27      -6.246 -73.995 -43.710  1.00 10.00           C  
ATOM    167  CG  GLU A  27      -6.360 -74.271 -45.200  1.00  5.00           C  
ATOM    168  CD  GLU A  27      -6.071 -73.033 -46.028  1.00  2.00           C  
ATOM    169  OE1 GLU A  27      -4.878 -72.765 -46.299  1.00  4.00           O  
ATOM    170  OE2 GLU A  27      -7.037 -72.320 -46.393  1.00  2.00           O  
ATOM    171  N   VAL A  28      -5.143 -75.255 -40.824  1.00  0.00           N  
ATOM    172  CA  VAL A  28      -4.879 -75.068 -39.413  1.00 17.00           C  
ATOM    173  C   VAL A  28      -3.568 -74.345 -39.171  1.00  4.00           C  
ATOM    174  O   VAL A  28      -2.558 -74.619 -39.820  1.00  0.00           O  
ATOM    175  CB  VAL A  28      -4.823 -76.439 -38.725  1.00  0.00           C  
ATOM    176  CG1 VAL A  28      -4.373 -76.298 -37.303  1.00  1.00           C  
ATOM    177  CG2 VAL A  28      -6.185 -77.099 -38.800  1.00 50.00           C  
ATOM    178  N   ARG A  29      -3.585 -73.415 -38.229  1.00  6.00           N  
ATOM    179  CA  ARG A  29      -2.379 -72.680 -37.900  1.00  0.00           C  
ATOM    180  C   ARG A  29      -1.479 -73.556 -37.033  1.00  0.00           C  
ATOM    181  O   ARG A  29      -1.955 -74.246 -36.119  1.00  0.00           O  
ATOM    182  CB  ARG A  29      -2.752 -71.388 -37.181  1.00  0.00           C  
ATOM    183  CG  ARG A  29      -3.394 -70.374 -38.115  1.00  0.00           C  
ATOM    184  CD  ARG A  29      -2.408 -69.904 -39.160  1.00  0.00           C  
ATOM    185  NE  ARG A  29      -1.263 -69.251 -38.528  1.00  0.00           N  
ATOM    186  CZ  ARG A  29      -0.378 -68.491 -39.167  1.00  0.00           C  
ATOM    187  NH1 ARG A  29      -0.498 -68.277 -40.467  1.00  9.00           N  
ATOM    188  NH2 ARG A  29       0.631 -67.941 -38.506  1.00  9.00           N  
ATOM    189  N   LEU A  30      -0.180 -73.530 -37.323  1.00  0.00           N  
ATOM    190  CA  LEU A  30       0.780 -74.349 -36.592  1.00  1.00           C  
ATOM    191  C   LEU A  30       1.670 -73.590 -35.613  1.00 20.00           C  
ATOM    192  O   LEU A  30       2.603 -74.169 -35.056  1.00  0.00           O  
ATOM    193  CB  LEU A  30       1.669 -75.101 -37.585  1.00 23.00           C  
ATOM    194  CG  LEU A  30       0.999 -76.029 -38.594  1.00  0.00           C  
ATOM    195  CD1 LEU A  30       2.057 -76.524 -39.586  1.00 19.00           C  
ATOM    196  CD2 LEU A  30       0.318 -77.189 -37.872  1.00  1.00           C  
ATOM    197  N   ASP A  31       1.388 -72.308 -35.406  1.00  0.00           N  
ATOM    198  CA  ASP A  31       2.177 -71.471 -34.503  1.00 10.00           C  
ATOM    199  C   ASP A  31       2.481 -72.077 -33.142  1.00  0.00           C  
ATOM    200  O   ASP A  31       3.548 -71.833 -32.586  1.00  9.00           O  
ATOM    201  CB  ASP A  31       1.484 -70.135 -34.295  1.00 20.00           C  
ATOM    202  CG  ASP A  31       1.102 -69.484 -35.600  1.00  4.00           C  
ATOM    203  OD1 ASP A  31       0.340 -70.110 -36.362  1.00  0.00           O  
ATOM    204  OD2 ASP A  31       1.566 -68.358 -35.871  1.00 14.00           O  
ATOM    205  N   LEU A  32       1.551 -72.862 -32.606  1.00  1.00           N  
ATOM    206  CA  LEU A  32       1.746 -73.485 -31.297  1.00  0.00           C  
ATOM    207  C   LEU A  32       2.373 -74.882 -31.367  1.00  0.00           C  
ATOM    208  O   LEU A  32       2.658 -75.479 -30.338  1.00 35.00           O  
ATOM    209  CB  LEU A  32       0.412 -73.562 -30.546  1.00  0.00           C  
ATOM    210  CG  LEU A  32      -0.422 -72.276 -30.532  1.00  0.00           C  
ATOM    211  CD1 LEU A  32      -1.701 -72.523 -29.754  1.00  0.00           C  
ATOM    212  CD2 LEU A  32       0.365 -71.122 -29.929  1.00  0.00           C  
ATOM    213  N   MET A  33       2.577 -75.377 -32.582  1.00  0.00           N  
ATOM    214  CA  MET A  33       3.173 -76.686 -32.818  1.00 22.00           C  
ATOM    215  C   MET A  33       4.005 -76.607 -34.086  1.00  0.00           C  
ATOM    216  O   MET A  33       3.746 -77.305 -35.056  1.00  0.00           O  
ATOM    217  CB  MET A  33       2.091 -77.749 -32.977  1.00  0.00           C  
ATOM    218  CG  MET A  33       1.211 -77.935 -31.760  1.00  1.00           C  
ATOM    219  SD  MET A  33       2.064 -78.706 -30.381  1.00 23.00           S  
ATOM    220  CE  MET A  33       2.372 -80.336 -31.031  1.00 19.00           C  
ATOM    221  N   PRO A  34       5.005 -75.739 -34.061  1.00  0.00           N  
ATOM    222  CA  PRO A  34       5.893 -75.492 -35.203  1.00 14.00           C  
ATOM    223  C   PRO A  34       6.523 -76.713 -35.867  1.00  0.00           C  
ATOM    224  O   PRO A  34       6.739 -76.683 -37.071  1.00  6.00           O  
ATOM    225  CB  PRO A  34       6.997 -74.617 -34.600  1.00  3.00           C  
ATOM    226  CG  PRO A  34       6.448 -74.116 -33.314  1.00  4.00           C  
ATOM    227  CD  PRO A  34       5.540 -75.170 -32.818  1.00 13.00           C  
ATOM    228  N   ASP A  35       6.823 -77.755 -35.107  1.00 19.00           N  
ATOM    229  CA  ASP A  35       7.457 -78.940 -35.674  1.00  3.00           C  
ATOM    230  C   ASP A  35       6.476 -79.974 -36.203  1.00 16.00           C  
ATOM    231  O   ASP A  35       6.831 -81.135 -36.377  1.00  7.00           O  
ATOM    232  CB  ASP A  35       8.371 -79.572 -34.623  1.00  5.00           C  
ATOM    233  CG  ASP A  35       9.374 -78.573 -34.050  1.00  2.00           C  
ATOM    234  OD1 ASP A  35       9.810 -78.764 -32.897  1.00  2.00           O  
ATOM    235  OD2 ASP A  35       9.729 -77.599 -34.749  1.00  2.00           O  
ATOM    236  N   THR A  36       5.242 -79.555 -36.457  1.00 37.00           N  
ATOM    237  CA  THR A  36       4.225 -80.463 -36.975  1.00 54.00           C  
ATOM    238  C   THR A  36       4.601 -80.881 -38.397  1.00  0.00           C  
ATOM    239  O   THR A  36       5.115 -80.075 -39.182  1.00  7.00           O  
ATOM    240  CB  THR A  36       2.839 -79.784 -36.999  1.00  0.00           C  
ATOM    241  OG1 THR A  36       2.415 -79.545 -35.655  1.00 50.00           O  
ATOM    242  CG2 THR A  36       1.808 -80.662 -37.708  1.00  0.00           C  
ATOM    243  N   LYS A  37       4.349 -82.140 -38.735  1.00  0.00           N  
ATOM    244  CA  LYS A  37       4.684 -82.610 -40.071  1.00  0.00           C  
ATOM    245  C   LYS A  37       3.617 -83.532 -40.639  1.00  0.00           C  
ATOM    246  O   LYS A  37       2.765 -84.048 -39.909  1.00  0.00           O  
ATOM    247  CB  LYS A  37       6.038 -83.319 -40.049  1.00  3.00           C  
ATOM    248  CG  LYS A  37       6.068 -84.548 -39.184  1.00  9.00           C  
ATOM    249  CD  LYS A  37       7.419 -85.232 -39.254  1.00  2.00           C  
ATOM    250  CE  LYS A  37       7.402 -86.549 -38.496  1.00  3.00           C  
ATOM    251  NZ  LYS A  37       8.654 -87.307 -38.751  1.00  1.00           N  
ATOM    252  N   PRO A  38       3.632 -83.732 -41.961  1.00  0.00           N  
ATOM    253  CA  PRO A  38       2.634 -84.611 -42.578  1.00  0.00           C  
ATOM    254  C   PRO A  38       2.634 -85.962 -41.877  1.00  3.00           C  
ATOM    255  O   PRO A  38       3.699 -86.524 -41.587  1.00  3.00           O  
ATOM    256  CB  PRO A  38       3.107 -84.705 -44.021  1.00  3.00           C  
ATOM    257  CG  PRO A  38       3.701 -83.358 -44.255  1.00  3.00           C  
ATOM    258  CD  PRO A  38       4.488 -83.109 -42.983  1.00  3.00           C  
ATOM    259  N   GLY A  39       1.440 -86.469 -41.590  1.00  6.00           N  
ATOM    260  CA  GLY A  39       1.333 -87.747 -40.917  1.00  3.00           C  
ATOM    261  C   GLY A  39       0.991 -87.590 -39.449  1.00  5.00           C  
ATOM    262  O   GLY A  39       0.379 -88.480 -38.864  1.00  5.00           O  
ATOM    263  N   ASP A  40       1.360 -86.466 -38.856  1.00  0.00           N  
ATOM    264  CA  ASP A  40       1.066 -86.236 -37.453  1.00 15.00           C  
ATOM    265  C   ASP A  40      -0.428 -86.180 -37.182  1.00  0.00           C  
ATOM    266  O   ASP A  40      -1.207 -85.749 -38.021  1.00  0.00           O  
ATOM    267  CB  ASP A  40       1.696 -84.928 -36.981  1.00  4.00           C  
ATOM    268  CG  ASP A  40       3.183 -85.036 -36.777  1.00  0.00           C  
ATOM    269  OD1 ASP A  40       3.729 -86.141 -36.937  1.00  7.00           O  
ATOM    270  OD2 ASP A  40       3.808 -84.011 -36.454  1.00 20.00           O  
ATOM    271  N   TRP A  41      -0.815 -86.620 -35.994  1.00 29.00           N  
ATOM    272  CA  TRP A  41      -2.200 -86.592 -35.574  1.00  0.00           C  
ATOM    273  C   TRP A  41      -2.234 -85.462 -34.571  1.00  0.00           C  
ATOM    274  O   TRP A  41      -1.488 -85.473 -33.603  1.00  0.00           O  
ATOM    275  CB  TRP A  41      -2.606 -87.900 -34.912  1.00  0.00           C  
ATOM    276  CG  TRP A  41      -3.088 -88.930 -35.870  1.00  0.00           C  
ATOM    277  CD1 TRP A  41      -2.356 -89.919 -36.443  1.00 10.00           C  
ATOM    278  CD2 TRP A  41      -4.419 -89.076 -36.369  1.00  0.00           C  
ATOM    279  CE2 TRP A  41      -4.417 -90.176 -37.239  1.00  0.00           C  
ATOM    280  NE1 TRP A  41      -3.143 -90.674 -37.267  1.00  4.00           N  
ATOM    281  CE3 TRP A  41      -5.612 -88.383 -36.162  1.00  0.00           C  
ATOM    282  CZ3 TRP A  41      -6.742 -88.804 -36.821  1.00 60.00           C  
ATOM    283  CH2 TRP A  41      -6.709 -89.901 -37.682  1.00 19.00           C  
ATOM    284  CZ2 TRP A  41      -5.559 -90.599 -37.904  1.00  5.00           C  
ATOM    285  N   VAL A  42      -3.083 -84.474 -34.801  1.00  0.00           N  
ATOM    286  CA  VAL A  42      -3.138 -83.348 -33.889  1.00  0.00           C  
ATOM    287  C   VAL A  42      -4.522 -83.001 -33.384  1.00  0.00           C  
ATOM    288  O   VAL A  42      -5.530 -83.356 -33.978  1.00  0.00           O  
ATOM    289  CB  VAL A  42      -2.559 -82.085 -34.550  1.00  1.00           C  
ATOM    290  CG1 VAL A  42      -1.155 -82.338 -35.038  1.00  4.00           C  
ATOM    291  CG2 VAL A  42      -3.441 -81.645 -35.694  1.00  1.00           C  
ATOM    292  N   ILE A  43      -4.542 -82.288 -32.268  1.00  0.00           N  
ATOM    293  CA  ILE A  43      -5.775 -81.829 -31.653  1.00  0.00           C  
ATOM    294  C   ILE A  43      -5.814 -80.367 -32.093  1.00  0.00           C  
ATOM    295  O   ILE A  43      -4.823 -79.635 -31.942  1.00  0.00           O  
ATOM    296  CB  ILE A  43      -5.710 -81.853 -30.114  1.00  0.00           C  
ATOM    297  CG1 ILE A  43      -5.265 -83.226 -29.616  1.00 60.00           C  
ATOM    298  CD1 ILE A  43      -4.967 -83.251 -28.131  1.00 60.00           C  
ATOM    299  CG2 ILE A  43      -7.075 -81.497 -29.543  1.00 60.00           C  
ATOM    300  N   VAL A  44      -6.943 -79.945 -32.638  1.00 60.00           N  
ATOM    301  CA  VAL A  44      -7.085 -78.581 -33.117  1.00  0.00           C  
ATOM    302  C   VAL A  44      -8.144 -77.849 -32.309  1.00 19.00           C  
ATOM    303  O   VAL A  44      -9.190 -78.401 -31.999  1.00 22.00           O  
ATOM    304  CB  VAL A  44      -7.489 -78.578 -34.607  1.00 39.00           C  
ATOM    305  CG1 VAL A  44      -7.669 -77.156 -35.097  1.00 22.00           C  
ATOM    306  CG2 VAL A  44      -6.427 -79.295 -35.428  1.00  0.00           C  
ATOM    307  N   HIS A  45      -7.865 -76.603 -31.957  1.00  0.00           N  
ATOM    308  CA  HIS A  45      -8.816 -75.809 -31.202  1.00 10.00           C  
ATOM    309  C   HIS A  45      -8.884 -74.436 -31.858  1.00  0.00           C  
ATOM    310  O   HIS A  45      -7.850 -73.802 -32.090  1.00  0.00           O  
ATOM    311  CB  HIS A  45      -8.371 -75.681 -29.738  1.00 51.00           C  
ATOM    312  CG  HIS A  45      -9.310 -74.876 -28.896  1.00  0.00           C  
ATOM    313  ND1 HIS A  45     -10.573 -75.316 -28.564  1.00 10.00           N  
ATOM    314  CD2 HIS A  45      -9.191 -73.638 -28.363  1.00  0.00           C  
ATOM    315  CE1 HIS A  45     -11.191 -74.382 -27.863  1.00 11.00           C  
ATOM    316  NE2 HIS A  45     -10.374 -73.354 -27.728  1.00 34.00           N  
ATOM    317  N   THR A  46     -10.100 -73.987 -32.156  1.00  8.00           N  
ATOM    318  CA  THR A  46     -10.320 -72.700 -32.807  1.00  9.00           C  
ATOM    319  C   THR A  46      -9.330 -72.439 -33.939  1.00 25.00           C  
ATOM    320  O   THR A  46      -8.773 -71.345 -34.064  1.00 37.00           O  
ATOM    321  CB  THR A  46     -10.268 -71.507 -31.806  1.00  1.00           C  
ATOM    322  OG1 THR A  46      -8.961 -71.392 -31.237  1.00  1.00           O  
ATOM    323  CG2 THR A  46     -11.277 -71.702 -30.699  1.00  9.00           C  
ATOM    324  N   GLY A  47      -9.095 -73.454 -34.763  1.00 14.00           N  
ATOM    325  CA  GLY A  47      -8.199 -73.273 -35.894  1.00 45.00           C  
ATOM    326  C   GLY A  47      -6.714 -73.496 -35.679  1.00  0.00           C  
ATOM    327  O   GLY A  47      -5.937 -73.425 -36.640  1.00 53.00           O  
ATOM    328  N   PHE A  48      -6.313 -73.763 -34.445  1.00  0.00           N  
ATOM    329  CA  PHE A  48      -4.908 -73.983 -34.141  1.00  0.00           C  
ATOM    330  C   PHE A  48      -4.623 -75.364 -33.580  1.00  0.00           C  
ATOM    331  O   PHE A  48      -5.351 -75.863 -32.733  1.00  0.00           O  
ATOM    332  CB  PHE A  48      -4.421 -72.958 -33.118  1.00  1.00           C  
ATOM    333  CG  PHE A  48      -4.277 -71.573 -33.658  1.00  0.00           C  
ATOM    334  CD1 PHE A  48      -5.373 -70.881 -34.129  1.00  0.00           C  
ATOM    335  CD2 PHE A  48      -3.047 -70.950 -33.667  1.00  0.00           C  
ATOM    336  CE1 PHE A  48      -5.239 -69.606 -34.614  1.00  0.00           C  
ATOM    337  CE2 PHE A  48      -2.912 -69.673 -34.151  1.00  0.00           C  
ATOM    338  CZ  PHE A  48      -4.011 -69.000 -34.624  1.00  0.00           C  
ATOM    339  N   ALA A  49      -3.545 -75.971 -34.054  1.00  0.00           N  
ATOM    340  CA  ALA A  49      -3.136 -77.271 -33.569  1.00  0.00           C  
ATOM    341  C   ALA A  49      -2.511 -76.985 -32.201  1.00  0.00           C  
ATOM    342  O   ALA A  49      -1.596 -76.162 -32.107  1.00  1.00           O  
ATOM    343  CB  ALA A  49      -2.102 -77.879 -34.519  1.00  1.00           C  
ATOM    344  N   ILE A  50      -3.003 -77.633 -31.144  1.00  0.00           N  
ATOM    345  CA  ILE A  50      -2.438 -77.401 -29.812  1.00  0.00           C  
ATOM    346  C   ILE A  50      -1.567 -78.524 -29.245  1.00  0.00           C  
ATOM    347  O   ILE A  50      -0.823 -78.299 -28.288  1.00  0.00           O  
ATOM    348  CB  ILE A  50      -3.523 -77.059 -28.777  1.00  0.00           C  
ATOM    349  CG1 ILE A  50      -4.663 -78.073 -28.845  1.00  0.00           C  
ATOM    350  CD1 ILE A  50      -5.772 -77.824 -27.821  1.00  0.00           C  
ATOM    351  CG2 ILE A  50      -4.011 -75.656 -29.011  1.00  1.00           C  
ATOM    352  N   GLU A  51      -1.656 -79.719 -29.830  1.00  0.00           N  
ATOM    353  CA  GLU A  51      -0.846 -80.860 -29.395  1.00  0.00           C  
ATOM    354  C   GLU A  51      -0.929 -82.062 -30.321  1.00  0.00           C  
ATOM    355  O   GLU A  51      -1.916 -82.269 -31.033  1.00  0.00           O  
ATOM    356  CB  GLU A  51      -1.229 -81.320 -27.985  1.00  0.00           C  
ATOM    357  CG  GLU A  51      -0.263 -80.899 -26.860  1.00  1.00           C  
ATOM    358  CD  GLU A  51       1.156 -81.441 -27.012  1.00  2.00           C  
ATOM    359  OE1 GLU A  51       1.319 -82.627 -27.375  1.00 37.00           O  
ATOM    360  OE2 GLU A  51       2.110 -80.674 -26.745  1.00 20.00           O  
ATOM    361  N   LYS A  52       0.117 -82.871 -30.265  1.00  0.00           N  
ATOM    362  CA  LYS A  52       0.242 -84.070 -31.070  1.00  0.00           C  
ATOM    363  C   LYS A  52      -0.232 -85.311 -30.316  1.00 38.00           C  
ATOM    364  O   LYS A  52      -0.188 -85.347 -29.090  1.00 53.00           O  
ATOM    365  CB  LYS A  52       1.706 -84.213 -31.466  1.00 20.00           C  
ATOM    366  CG  LYS A  52       2.069 -85.450 -32.225  1.00 22.00           C  
ATOM    367  CD  LYS A  52       3.502 -85.311 -32.687  1.00 16.00           C  
ATOM    368  CE  LYS A  52       4.023 -86.574 -33.323  1.00 12.00           C  
ATOM    369  NZ  LYS A  52       5.465 -86.404 -33.632  1.00  4.00           N  
ATOM    370  N   LEU A  53      -0.708 -86.313 -31.051  1.00  0.00           N  
ATOM    371  CA  LEU A  53      -1.163 -87.574 -30.461  1.00  0.00           C  
ATOM    372  C   LEU A  53      -0.278 -88.655 -31.034  1.00  0.00           C  
ATOM    373  O   LEU A  53      -0.319 -88.920 -32.232  1.00 23.00           O  
ATOM    374  CB  LEU A  53      -2.599 -87.891 -30.847  1.00  0.00           C  
ATOM    375  CG  LEU A  53      -3.725 -87.074 -30.226  1.00  0.00           C  
ATOM    376  CD1 LEU A  53      -5.047 -87.532 -30.803  1.00 60.00           C  
ATOM    377  CD2 LEU A  53      -3.719 -87.251 -28.729  1.00 60.00           C  
ATOM    378  N   ASP A  54       0.527 -89.283 -30.189  1.00 60.00           N  
ATOM    379  CA  ASP A  54       1.419 -90.326 -30.673  1.00 13.00           C  
ATOM    380  C   ASP A  54       1.056 -91.679 -30.038  1.00  0.00           C  
ATOM    381  O   ASP A  54       1.481 -92.006 -28.932  1.00 49.00           O  
ATOM    382  CB  ASP A  54       2.867 -89.946 -30.345  1.00 23.00           C  
ATOM    383  CG  ASP A  54       3.865 -90.750 -31.135  1.00  6.00           C  
ATOM    384  OD1 ASP A  54       3.645 -91.974 -31.307  1.00  5.00           O  
ATOM    385  OD2 ASP A  54       4.871 -90.157 -31.576  1.00  3.00           O  
ATOM    386  N   GLU A  55       0.259 -92.467 -30.736  1.00 14.00           N  
ATOM    387  CA  GLU A  55      -0.132 -93.751 -30.190  1.00  0.00           C  
ATOM    388  C   GLU A  55       1.088 -94.648 -30.016  1.00  6.00           C  
ATOM    389  O   GLU A  55       1.159 -95.420 -29.062  1.00  0.00           O  
ATOM    390  CB  GLU A  55      -1.160 -94.409 -31.102  1.00  6.00           C  
ATOM    391  CG  GLU A  55      -1.798 -95.661 -30.551  1.00 14.00           C  
ATOM    392  CD  GLU A  55      -2.943 -96.133 -31.427  1.00  3.00           C  
ATOM    393  OE1 GLU A  55      -2.726 -96.297 -32.646  1.00  2.00           O  
ATOM    394  OE2 GLU A  55      -4.059 -96.339 -30.907  1.00  6.00           O  
ATOM    395  N   LYS A  56       2.054 -94.536 -30.926  1.00  4.00           N  
ATOM    396  CA  LYS A  56       3.263 -95.353 -30.838  1.00  4.00           C  
ATOM    397  C   LYS A  56       3.929 -95.101 -29.492  1.00  0.00           C  
ATOM    398  O   LYS A  56       4.174 -96.038 -28.726  1.00  8.00           O  
ATOM    399  CB  LYS A  56       4.231 -95.015 -31.970  1.00  2.00           C  
ATOM    400  N   LYS A  57       4.216 -93.832 -29.210  1.00  5.00           N  
ATOM    401  CA  LYS A  57       4.842 -93.463 -27.956  1.00  5.00           C  
ATOM    402  C   LYS A  57       4.057 -94.057 -26.776  1.00  0.00           C  
ATOM    403  O   LYS A  57       4.610 -94.766 -25.933  1.00  9.00           O  
ATOM    404  CB  LYS A  57       4.900 -91.937 -27.835  1.00  4.00           C  
ATOM    405  CG  LYS A  57       5.313 -91.438 -26.445  1.00  8.00           C  
ATOM    406  CD  LYS A  57       5.133 -89.927 -26.279  1.00 26.00           C  
ATOM    407  CE  LYS A  57       5.371 -89.518 -24.827  1.00 14.00           C  
ATOM    408  NZ  LYS A  57       5.266 -88.050 -24.588  1.00  8.00           N  
ATOM    409  N   ALA A  58       2.760 -93.773 -26.742  1.00 60.00           N  
ATOM    410  CA  ALA A  58       1.893 -94.245 -25.682  1.00 60.00           C  
ATOM    411  C   ALA A  58       1.969 -95.763 -25.493  1.00 27.00           C  
ATOM    412  O   ALA A  58       1.993 -96.255 -24.360  1.00 23.00           O  
ATOM    413  CB  ALA A  58       0.472 -93.814 -25.960  1.00 37.00           C  
ATOM    414  N   MET A  59       2.005 -96.511 -26.588  1.00  0.00           N  
ATOM    415  CA  MET A  59       2.099 -97.956 -26.464  1.00  0.00           C  
ATOM    416  C   MET A  59       3.438 -98.356 -25.865  1.00  0.00           C  
ATOM    417  O   MET A  59       3.518 -99.308 -25.088  1.00  0.00           O  
ATOM    418  CB  MET A  59       1.920 -98.641 -27.820  1.00  5.00           C  
ATOM    419  CG  MET A  59       0.473 -98.840 -28.207  1.00  6.00           C  
ATOM    420  SD  MET A  59      -0.439 -99.627 -26.870  1.00  8.00           S  
ATOM    421  CE  MET A  59       0.319-101.309 -26.887  1.00  2.00           C  
ATOM    422  N   GLU A  60       4.486 -97.624 -26.227  1.00  0.00           N  
ATOM    423  CA  GLU A  60       5.821 -97.907 -25.718  1.00  6.00           C  
ATOM    424  C   GLU A  60       5.904 -97.693 -24.204  1.00  5.00           C  
ATOM    425  O   GLU A  60       6.420 -98.541 -23.464  1.00  6.00           O  
ATOM    426  CB  GLU A  60       6.838 -97.041 -26.450  1.00  4.00           C  
ATOM    427  CG  GLU A  60       7.082 -97.540 -27.860  1.00  3.00           C  
ATOM    428  CD  GLU A  60       7.981 -96.629 -28.657  1.00  2.00           C  
ATOM    429  OE1 GLU A  60       8.534 -97.094 -29.675  1.00  1.00           O  
ATOM    430  OE2 GLU A  60       8.127 -95.449 -28.268  1.00  3.00           O  
ATOM    431  N   ILE A  61       5.385 -96.566 -23.741  1.00  0.00           N  
ATOM    432  CA  ILE A  61       5.391 -96.303 -22.319  1.00  4.00           C  
ATOM    433  C   ILE A  61       4.636 -97.433 -21.601  1.00  0.00           C  
ATOM    434  O   ILE A  61       5.116 -97.955 -20.602  1.00  6.00           O  
ATOM    435  CB  ILE A  61       4.757 -94.932 -22.026  1.00 26.00           C  
ATOM    436  CG1 ILE A  61       5.687 -93.820 -22.539  1.00  3.00           C  
ATOM    437  CD1 ILE A  61       5.147 -92.402 -22.358  1.00  9.00           C  
ATOM    438  CG2 ILE A  61       4.522 -94.774 -20.554  1.00  5.00           C  
ATOM    439  N   LEU A  62       3.477 -97.826 -22.127  1.00 17.00           N  
ATOM    440  CA  LEU A  62       2.676 -98.902 -21.535  1.00 11.00           C  
ATOM    441  C   LEU A  62       3.469-100.204 -21.436  1.00 10.00           C  
ATOM    442  O   LEU A  62       3.529-100.829 -20.378  1.00  0.00           O  
ATOM    443  CB  LEU A  62       1.422 -99.179 -22.370  1.00 10.00           C  
ATOM    444  CG  LEU A  62       0.036 -98.961 -21.765  1.00 10.00           C  
ATOM    445  CD1 LEU A  62      -0.979 -99.807 -22.512  1.00  4.00           C  
ATOM    446  CD2 LEU A  62       0.028 -99.331 -20.311  1.00  4.00           C  
ATOM    447  N   GLU A  63       4.066-100.625 -22.545  1.00 14.00           N  
ATOM    448  CA  GLU A  63       4.844-101.855 -22.550  1.00  7.00           C  
ATOM    449  C   GLU A  63       5.996-101.769 -21.574  1.00  6.00           C  
ATOM    450  O   GLU A  63       6.258-102.727 -20.848  1.00  8.00           O  
ATOM    451  CB  GLU A  63       5.353-102.140 -23.954  1.00  4.00           C  
ATOM    452  CG  GLU A  63       4.210-102.189 -24.943  1.00  4.00           C  
ATOM    453  CD  GLU A  63       4.662-102.320 -26.373  1.00  2.00           C  
ATOM    454  OE1 GLU A  63       5.657-101.664 -26.755  1.00  3.00           O  
ATOM    455  OE2 GLU A  63       4.001-103.073 -27.116  1.00  2.00           O  
ATOM    456  N   ALA A  64       6.676-100.623 -21.552  1.00  6.00           N  
ATOM    457  CA  ALA A  64       7.791-100.411 -20.629  1.00  4.00           C  
ATOM    458  C   ALA A  64       7.307-100.642 -19.190  1.00  5.00           C  
ATOM    459  O   ALA A  64       7.919-101.388 -18.425  1.00  4.00           O  
ATOM    460  CB  ALA A  64       8.355 -98.974 -20.782  1.00  3.00           C  
ATOM    461  N   TRP A  65       6.196-100.007 -18.844  1.00  5.00           N  
ATOM    462  CA  TRP A  65       5.625-100.148 -17.518  1.00  5.00           C  
ATOM    463  C   TRP A  65       5.281-101.599 -17.204  1.00  0.00           C  
ATOM    464  O   TRP A  65       5.580-102.084 -16.123  1.00  0.00           O  
ATOM    465  CB  TRP A  65       4.382 -99.274 -17.361  1.00  5.00           C  
ATOM    466  CG  TRP A  65       3.624 -99.596 -16.127  1.00  5.00           C  
ATOM    467  CD1 TRP A  65       3.858 -99.118 -14.882  1.00  3.00           C  
ATOM    468  CD2 TRP A  65       2.520-100.495 -16.011  1.00  4.00           C  
ATOM    469  CE2 TRP A  65       2.134-100.506 -14.665  1.00  3.00           C  
ATOM    470  NE1 TRP A  65       2.968 -99.654 -13.995  1.00  2.00           N  
ATOM    471  CE3 TRP A  65       1.820-101.290 -16.917  1.00  4.00           C  
ATOM    472  CZ3 TRP A  65       0.780-102.053 -16.456  1.00  3.00           C  
ATOM    473  CH2 TRP A  65       0.416-102.042 -15.111  1.00  2.00           C  
ATOM    474  CZ2 TRP A  65       1.078-101.276 -14.201  1.00  2.00           C  
ATOM    475  N   ALA A  66       4.651-102.287 -18.150  1.00  0.00           N  
ATOM    476  CA  ALA A  66       4.277-103.687 -17.945  1.00  8.00           C  
ATOM    477  C   ALA A  66       5.513-104.554 -17.733  1.00  9.00           C  
ATOM    478  O   ALA A  66       5.521-105.425 -16.863  1.00  8.00           O  
ATOM    479  CB  ALA A  66       3.474-104.208 -19.126  1.00  4.00           C  
ATOM    480  N   GLU A  67       6.556-104.303 -18.523  1.00  0.00           N  
ATOM    481  CA  GLU A  67       7.803-105.060 -18.407  1.00 11.00           C  
ATOM    482  C   GLU A  67       8.424-104.899 -17.021  1.00  5.00           C  
ATOM    483  O   GLU A  67       8.929-105.858 -16.443  1.00  5.00           O  
ATOM    484  CB  GLU A  67       8.802-104.622 -19.486  1.00  3.00           C  
ATOM    485  CG  GLU A  67       8.407-105.086 -20.895  1.00  3.00           C  
ATOM    486  CD  GLU A  67       8.470-106.606 -21.066  1.00  3.00           C  
ATOM    487  OE1 GLU A  67       8.096-107.102 -22.151  1.00  2.00           O  
ATOM    488  OE2 GLU A  67       8.900-107.311 -20.122  1.00  3.00           O  
ATOM    489  N   VAL A  68       8.389-103.693 -16.476  1.00  0.00           N  
ATOM    490  CA  VAL A  68       8.943-103.508 -15.153  1.00  4.00           C  
ATOM    491  C   VAL A  68       8.108-104.270 -14.126  1.00  0.00           C  
ATOM    492  O   VAL A  68       8.658-104.961 -13.279  1.00  0.00           O  
ATOM    493  CB  VAL A  68       9.003-102.024 -14.769  1.00  8.00           C  
ATOM    494  CG1 VAL A  68       9.417-101.878 -13.311  1.00  2.00           C  
ATOM    495  CG2 VAL A  68       9.990-101.325 -15.657  1.00  2.00           C  
ATOM    496  N   GLU A  69       6.784-104.164 -14.207  1.00  0.00           N  
ATOM    497  CA  GLU A  69       5.924-104.866 -13.253  1.00  0.00           C  
ATOM    498  C   GLU A  69       6.007-106.383 -13.403  1.00  0.00           C  
ATOM    499  O   GLU A  69       6.082-107.108 -12.416  1.00  0.00           O  
ATOM    500  CB  GLU A  69       4.472-104.409 -13.402  1.00  7.00           C  
ATOM    501  CG  GLU A  69       4.266-102.966 -12.979  1.00  5.00           C  
ATOM    502  CD  GLU A  69       4.770-102.716 -11.566  1.00  3.00           C  
ATOM    503  OE1 GLU A  69       4.247-103.358 -10.621  1.00  3.00           O  
ATOM    504  OE2 GLU A  69       5.694-101.883 -11.409  1.00  3.00           O  
ATOM    505  N   LYS A  70       5.986-106.857 -14.640  1.00 10.00           N  
ATOM    506  CA  LYS A  70       6.070-108.277 -14.904  1.00  9.00           C  
ATOM    507  C   LYS A  70       7.359-108.800 -14.275  1.00  0.00           C  
ATOM    508  O   LYS A  70       7.366-109.844 -13.633  1.00  0.00           O  
ATOM    509  CB  LYS A  70       6.073-108.520 -16.417  1.00  6.00           C  
ATOM    510  CG  LYS A  70       5.927-109.969 -16.829  1.00  4.00           C  
ATOM    511  CD  LYS A  70       7.217-110.525 -17.354  1.00  3.00           C  
ATOM    512  CE  LYS A  70       7.526-109.943 -18.699  1.00  3.00           C  
ATOM    513  NZ  LYS A  70       8.956-110.174 -19.026  1.00  2.00           N  
ATOM    514  N   ALA A  71       8.447-108.054 -14.436  1.00  0.00           N  
ATOM    515  CA  ALA A  71       9.734-108.473 -13.888  1.00  4.00           C  
ATOM    516  C   ALA A  71       9.773-108.416 -12.365  1.00  3.00           C  
ATOM    517  O   ALA A  71      10.362-109.287 -11.723  1.00  3.00           O  
ATOM    518  CB  ALA A  71      10.845-107.627 -14.463  1.00  3.00           C  
ATOM    519  N   MET A  72       9.139-107.410 -11.781  1.00  0.00           N  
ATOM    520  CA  MET A  72       9.121-107.282 -10.333  1.00  3.00           C  
ATOM    521  C   MET A  72       8.191-108.291  -9.677  1.00  4.00           C  
ATOM    522  O   MET A  72       8.331-108.586  -8.501  1.00  2.00           O  
ATOM    523  CB  MET A  72       8.699-105.873  -9.919  1.00  4.00           C  
ATOM    524  CG  MET A  72       9.715-104.795 -10.207  1.00  3.00           C  
ATOM    525  SD  MET A  72      11.286-105.066  -9.393  1.00  2.00           S  
ATOM    526  CE  MET A  72      10.797-105.162  -7.684  1.00  1.00           C  
ATOM    527  N   GLU A  73       7.239-108.817 -10.437  1.00  0.00           N  
ATOM    528  CA  GLU A  73       6.286-109.776  -9.889  1.00  2.00           C  
ATOM    529  C   GLU A  73       6.636-111.252 -10.063  1.00  4.00           C  
ATOM    530  O   GLU A  73       6.150-112.085  -9.307  1.00  2.00           O  
ATOM    531  CB  GLU A  73       4.876-109.480 -10.393  1.00  6.00           C  
ATOM    532  CG  GLU A  73       4.307-108.193  -9.830  1.00  3.00           C  
ATOM    533  CD  GLU A  73       2.959-107.849 -10.407  1.00  2.00           C  
ATOM    534  OE1 GLU A  73       2.347-108.724 -11.040  1.00  3.00           O  
ATOM    535  OE2 GLU A  73       2.510-106.703 -10.227  1.00  2.00           O  
ATOM    536  N   GLY A  74       7.471-111.587 -11.040  1.00  3.00           N  
ATOM    537  CA  GLY A  74       7.843-112.978 -11.220  1.00  2.00           C  
ATOM    538  C   GLY A  74       7.659-113.663 -12.559  1.00  3.00           C  
ATOM    539  O   GLY A  74       8.010-114.828 -12.694  1.00  2.00           O  
ATOM    540  N   PHE A  75       7.110-112.957 -13.539  1.00 10.00           N  
ATOM    541  CA  PHE A  75       6.897-113.526 -14.865  1.00  2.00           C  
ATOM    542  C   PHE A  75       8.140-113.400 -15.744  1.00  2.00           C  
ATOM    543  O   PHE A  75       8.989-112.534 -15.523  1.00  3.00           O  
ATOM    544  CB  PHE A  75       5.706-112.857 -15.550  1.00 11.00           C  
ATOM    545  CG  PHE A  75       4.501-113.744 -15.703  1.00  4.00           C  
ATOM    546  CD1 PHE A  75       3.734-114.095 -14.610  1.00  4.00           C  
ATOM    547  CD2 PHE A  75       4.121-114.202 -16.952  1.00  2.00           C  
ATOM    548  CE1 PHE A  75       2.626-114.895 -14.757  1.00  1.00           C  
ATOM    549  CE2 PHE A  75       3.012-115.001 -17.104  1.00  1.00           C  
ATOM    550  CZ  PHE A  75       2.265-115.347 -16.004  1.00  1.00           C  
ATOM    551  N   GLU B   2      -8.897 -94.214 -39.610  1.00  2.00           N  
ATOM    552  CA  GLU B   2      -9.290 -94.573 -38.212  1.00  3.00           C  
ATOM    553  C   GLU B   2      -8.450 -93.786 -37.216  1.00  9.00           C  
ATOM    554  O   GLU B   2      -7.219 -93.738 -37.330  1.00  4.00           O  
ATOM    555  CB  GLU B   2      -9.108 -96.073 -37.974  1.00  2.00           C  
ATOM    556  N   GLU B   3      -9.124 -93.179 -36.239  1.00  5.00           N  
ATOM    557  CA  GLU B   3      -8.467 -92.373 -35.214  1.00  0.00           C  
ATOM    558  C   GLU B   3      -7.702 -93.246 -34.232  1.00  8.00           C  
ATOM    559  O   GLU B   3      -8.211 -94.252 -33.746  1.00  7.00           O  
ATOM    560  CB  GLU B   3      -9.504 -91.554 -34.459  1.00 60.00           C  
ATOM    561  CG  GLU B   3     -10.676 -91.168 -35.318  1.00  6.00           C  
ATOM    562  CD  GLU B   3     -11.371 -89.941 -34.805  1.00  3.00           C  
ATOM    563  OE1 GLU B   3     -11.644 -89.889 -33.583  1.00 12.00           O  
ATOM    564  OE2 GLU B   3     -11.641 -89.035 -35.627  1.00 12.00           O  
ATOM    565  N   PRO B   4      -6.461 -92.871 -33.920  1.00  0.00           N  
ATOM    566  CA  PRO B   4      -5.724 -93.710 -32.979  1.00  6.00           C  
ATOM    567  C   PRO B   4      -6.417 -93.761 -31.616  1.00  0.00           C  
ATOM    568  O   PRO B   4      -7.432 -93.079 -31.392  1.00 35.00           O  
ATOM    569  CB  PRO B   4      -4.359 -93.038 -32.930  1.00  8.00           C  
ATOM    570  CG  PRO B   4      -4.698 -91.584 -33.147  1.00 21.00           C  
ATOM    571  CD  PRO B   4      -5.711 -91.648 -34.255  1.00  9.00           C  
ATOM    572  N   PHE B   5      -5.878 -94.599 -30.730  1.00  9.00           N  
ATOM    573  CA  PHE B   5      -6.390 -94.763 -29.369  1.00 16.00           C  
ATOM    574  C   PHE B   5      -7.824 -95.303 -29.232  1.00  0.00           C  
ATOM    575  O   PHE B   5      -8.591 -94.834 -28.389  1.00  9.00           O  
ATOM    576  CB  PHE B   5      -6.268 -93.424 -28.632  1.00 24.00           C  
ATOM    577  CG  PHE B   5      -4.860 -92.918 -28.538  1.00  0.00           C  
ATOM    578  CD1 PHE B   5      -3.984 -93.429 -27.580  1.00 27.00           C  
ATOM    579  CD2 PHE B   5      -4.397 -91.944 -29.422  1.00 21.00           C  
ATOM    580  CE1 PHE B   5      -2.664 -92.975 -27.505  1.00 34.00           C  
ATOM    581  CE2 PHE B   5      -3.086 -91.486 -29.355  1.00  0.00           C  
ATOM    582  CZ  PHE B   5      -2.216 -92.001 -28.396  1.00  0.00           C  
ATOM    583  N   GLU B   6      -8.178 -96.304 -30.033  1.00  6.00           N  
ATOM    584  CA  GLU B   6      -9.525 -96.867 -29.972  1.00  0.00           C  
ATOM    585  C   GLU B   6      -9.949 -97.283 -28.555  1.00  5.00           C  
ATOM    586  O   GLU B   6     -11.087 -97.051 -28.148  1.00  7.00           O  
ATOM    587  CB  GLU B   6      -9.640 -98.046 -30.925  1.00  3.00           C  
ATOM    588  N   ALA B   7      -9.038 -97.878 -27.796  1.00  4.00           N  
ATOM    589  CA  ALA B   7      -9.374 -98.307 -26.442  1.00  3.00           C  
ATOM    590  C   ALA B   7     -10.092 -97.232 -25.624  1.00 22.00           C  
ATOM    591  O   ALA B   7     -10.980 -97.544 -24.836  1.00 32.00           O  
ATOM    592  CB  ALA B   7      -8.133 -98.738 -25.723  1.00  5.00           C  
ATOM    593  N   TYR B   8      -9.709 -95.972 -25.814  1.00  0.00           N  
ATOM    594  CA  TYR B   8     -10.311 -94.870 -25.071  1.00 51.00           C  
ATOM    595  C   TYR B   8     -11.740 -94.524 -25.472  1.00  0.00           C  
ATOM    596  O   TYR B   8     -12.370 -93.662 -24.852  1.00  0.00           O  
ATOM    597  CB  TYR B   8      -9.420 -93.626 -25.157  1.00 14.00           C  
ATOM    598  CG  TYR B   8      -8.193 -93.722 -24.282  1.00 20.00           C  
ATOM    599  CD1 TYR B   8      -8.250 -93.409 -22.922  1.00 31.00           C  
ATOM    600  CD2 TYR B   8      -6.980 -94.166 -24.805  1.00 20.00           C  
ATOM    601  CE1 TYR B   8      -7.119 -93.539 -22.103  1.00 20.00           C  
ATOM    602  CE2 TYR B   8      -5.851 -94.294 -24.000  1.00 15.00           C  
ATOM    603  CZ  TYR B   8      -5.926 -93.982 -22.655  1.00 12.00           C  
ATOM    604  OH  TYR B   8      -4.802 -94.127 -21.879  1.00 14.00           O  
ATOM    605  N   ARG B   9     -12.256 -95.175 -26.508  1.00  0.00           N  
ATOM    606  CA  ARG B   9     -13.636 -94.922 -26.894  1.00  0.00           C  
ATOM    607  C   ARG B   9     -14.443 -96.199 -27.065  1.00 25.00           C  
ATOM    608  O   ARG B   9     -15.522 -96.188 -27.650  1.00  5.00           O  
ATOM    609  CB  ARG B   9     -13.717 -94.055 -28.155  1.00  6.00           C  
ATOM    610  CG  ARG B   9     -12.801 -94.426 -29.278  1.00  8.00           C  
ATOM    611  CD  ARG B   9     -12.857 -93.349 -30.364  1.00 10.00           C  
ATOM    612  NE  ARG B   9     -11.693 -93.431 -31.235  1.00 60.00           N  
ATOM    613  CZ  ARG B   9     -11.535 -94.349 -32.177  1.00  4.00           C  
ATOM    614  NH1 ARG B   9     -12.475 -95.261 -32.391  1.00  3.00           N  
ATOM    615  NH2 ARG B   9     -10.419 -94.381 -32.879  1.00  5.00           N  
ATOM    616  N   SER B  10     -13.920 -97.295 -26.524  1.00  0.00           N  
ATOM    617  CA  SER B  10     -14.577 -98.593 -26.585  1.00  4.00           C  
ATOM    618  C   SER B  10     -15.726 -98.703 -25.584  1.00 50.00           C  
ATOM    619  O   SER B  10     -15.538 -98.513 -24.371  1.00  0.00           O  
ATOM    620  CB  SER B  10     -13.557 -99.706 -26.318  1.00  3.00           C  
ATOM    621  OG  SER B  10     -14.125-100.775 -25.569  1.00  3.00           O  
ATOM    622  N   ARG B  11     -16.915 -99.025 -26.088  1.00  3.00           N  
ATOM    623  CA  ARG B  11     -18.084 -99.160 -25.225  1.00 11.00           C  
ATOM    624  C   ARG B  11     -17.886-100.288 -24.218  1.00  4.00           C  
ATOM    625  O   ARG B  11     -18.317-100.192 -23.060  1.00  0.00           O  
ATOM    626  CB  ARG B  11     -19.340 -99.409 -26.065  1.00  2.00           C  
ATOM    627  N   GLU B  12     -17.220-101.354 -24.653  1.00  3.00           N  
ATOM    628  CA  GLU B  12     -16.981-102.487 -23.772  1.00  3.00           C  
ATOM    629  C   GLU B  12     -16.095-102.060 -22.595  1.00  7.00           C  
ATOM    630  O   GLU B  12     -16.309-102.486 -21.459  1.00  6.00           O  
ATOM    631  CB  GLU B  12     -16.345-103.626 -24.568  1.00  2.00           C  
ATOM    632  N   VAL B  13     -15.108-101.206 -22.860  1.00  0.00           N  
ATOM    633  CA  VAL B  13     -14.235-100.702 -21.797  1.00  7.00           C  
ATOM    634  C   VAL B  13     -15.038 -99.812 -20.837  1.00  0.00           C  
ATOM    635  O   VAL B  13     -14.840 -99.861 -19.612  1.00  0.00           O  
ATOM    636  CB  VAL B  13     -13.056 -99.879 -22.366  1.00  0.00           C  
ATOM    637  CG1 VAL B  13     -12.257 -99.266 -21.222  1.00 10.00           C  
ATOM    638  CG2 VAL B  13     -12.152-100.770 -23.210  1.00  3.00           C  
ATOM    639  N   ALA B  14     -15.942 -99.003 -21.395  1.00  0.00           N  
ATOM    640  CA  ALA B  14     -16.793 -98.118 -20.583  1.00  0.00           C  
ATOM    641  C   ALA B  14     -17.614 -98.936 -19.595  1.00  0.00           C  
ATOM    642  O   ALA B  14     -17.822 -98.529 -18.443  1.00  0.00           O  
ATOM    643  CB  ALA B  14     -17.722 -97.310 -21.475  1.00 34.00           C  
ATOM    644  N   MET B  15     -18.077-100.095 -20.052  1.00  0.00           N  
ATOM    645  CA  MET B  15     -18.866-100.979 -19.212  1.00  6.00           C  
ATOM    646  C   MET B  15     -18.064-101.523 -18.042  1.00  5.00           C  
ATOM    647  O   MET B  15     -18.551-101.554 -16.908  1.00  6.00           O  
ATOM    648  CB  MET B  15     -19.433-102.126 -20.045  1.00  3.00           C  
ATOM    649  CG  MET B  15     -20.501-101.680 -21.032  1.00  2.00           C  
ATOM    650  SD  MET B  15     -21.786-100.707 -20.201  1.00  3.00           S  
ATOM    651  CE  MET B  15     -21.408 -99.022 -20.787  1.00  6.00           C  
ATOM    652  N   LYS B  16     -16.835-101.956 -18.304  1.00  0.00           N  
ATOM    653  CA  LYS B  16     -16.009-102.473 -17.221  1.00  6.00           C  
ATOM    654  C   LYS B  16     -15.655-101.360 -16.242  1.00 12.00           C  
ATOM    655  O   LYS B  16     -15.688-101.558 -15.023  1.00 10.00           O  
ATOM    656  CB  LYS B  16     -14.746-103.136 -17.772  1.00  6.00           C  
ATOM    657  CG  LYS B  16     -15.044-104.456 -18.456  1.00  5.00           C  
ATOM    658  CD  LYS B  16     -13.923-105.451 -18.266  1.00  3.00           C  
ATOM    659  CE  LYS B  16     -14.409-106.878 -18.478  1.00  1.00           C  
ATOM    660  NZ  LYS B  16     -14.847-107.146 -19.878  1.00  2.00           N  
ATOM    661  N   LEU B  17     -15.336-100.179 -16.766  1.00  0.00           N  
ATOM    662  CA  LEU B  17     -15.003 -99.062 -15.885  1.00 14.00           C  
ATOM    663  C   LEU B  17     -16.204 -98.726 -14.992  1.00  0.00           C  
ATOM    664  O   LEU B  17     -16.052 -98.539 -13.782  1.00  0.00           O  
ATOM    665  CB  LEU B  17     -14.577 -97.845 -16.711  1.00  0.00           C  
ATOM    666  CG  LEU B  17     -13.216 -97.973 -17.406  1.00 11.00           C  
ATOM    667  CD1 LEU B  17     -13.029 -96.861 -18.432  1.00  0.00           C  
ATOM    668  CD2 LEU B  17     -12.117 -97.941 -16.346  1.00  7.00           C  
ATOM    669  N   VAL B  18     -17.401 -98.667 -15.579  1.00  0.00           N  
ATOM    670  CA  VAL B  18     -18.602 -98.373 -14.797  1.00  0.00           C  
ATOM    671  C   VAL B  18     -18.762 -99.430 -13.708  1.00  0.00           C  
ATOM    672  O   VAL B  18     -19.055 -99.109 -12.555  1.00  1.00           O  
ATOM    673  CB  VAL B  18     -19.880 -98.363 -15.673  1.00 13.00           C  
ATOM    674  CG1 VAL B  18     -21.119 -98.290 -14.784  1.00  7.00           C  
ATOM    675  CG2 VAL B  18     -19.858 -97.172 -16.620  1.00 18.00           C  
ATOM    676  N   GLU B  19     -18.560-100.694 -14.069  1.00  9.00           N  
ATOM    677  CA  GLU B  19     -18.675-101.766 -13.089  1.00  6.00           C  
ATOM    678  C   GLU B  19     -17.607-101.625 -11.995  1.00  9.00           C  
ATOM    679  O   GLU B  19     -17.884-101.868 -10.814  1.00  7.00           O  
ATOM    680  CB  GLU B  19     -18.571-103.130 -13.782  1.00  3.00           C  
ATOM    681  N   LYS B  20     -16.395-101.212 -12.379  1.00 12.00           N  
ATOM    682  CA  LYS B  20     -15.304-101.049 -11.412  1.00 10.00           C  
ATOM    683  C   LYS B  20     -15.589 -99.927 -10.431  1.00  0.00           C  
ATOM    684  O   LYS B  20     -15.330-100.052  -9.234  1.00  0.00           O  
ATOM    685  CB  LYS B  20     -13.985-100.749 -12.123  1.00  0.00           C  
ATOM    686  CG  LYS B  20     -12.910-101.796 -11.899  1.00  6.00           C  
ATOM    687  CD  LYS B  20     -12.640-102.035 -10.422  1.00  0.00           C  
ATOM    688  CE  LYS B  20     -11.680-103.203 -10.234  1.00  2.00           C  
ATOM    689  NZ  LYS B  20     -11.444-103.512  -8.801  1.00  3.00           N  
ATOM    690  N   ILE B  21     -16.108 -98.822 -10.958  1.00  0.00           N  
ATOM    691  CA  ILE B  21     -16.454 -97.663 -10.154  1.00  0.00           C  
ATOM    692  C   ILE B  21     -17.467 -98.071  -9.088  1.00  0.00           C  
ATOM    693  O   ILE B  21     -17.322 -97.698  -7.922  1.00  0.00           O  
ATOM    694  CB  ILE B  21     -17.040 -96.546 -11.051  1.00  1.00           C  
ATOM    695  CG1 ILE B  21     -15.943 -96.016 -11.971  1.00  0.00           C  
ATOM    696  CD1 ILE B  21     -16.365 -94.885 -12.849  1.00  0.00           C  
ATOM    697  CG2 ILE B  21     -17.628 -95.435 -10.210  1.00  0.00           C  
ATOM    698  N   ARG B  22     -18.477 -98.849  -9.490  1.00  0.00           N  
ATOM    699  CA  ARG B  22     -19.514 -99.308  -8.563  1.00 24.00           C  
ATOM    700  C   ARG B  22     -18.918-100.094  -7.416  1.00  9.00           C  
ATOM    701  O   ARG B  22     -19.265 -99.866  -6.254  1.00 22.00           O  
ATOM    702  CB  ARG B  22     -20.549-100.179  -9.272  1.00  7.00           C  
ATOM    703  CG  ARG B  22     -21.485 -99.424 -10.193  1.00  9.00           C  
ATOM    704  CD  ARG B  22     -22.491-100.374 -10.824  1.00  3.00           C  
ATOM    705  NE  ARG B  22     -23.297 -99.735 -11.864  1.00  3.00           N  
ATOM    706  CZ  ARG B  22     -24.167 -98.752 -11.649  1.00  2.00           C  
ATOM    707  NH1 ARG B  22     -24.360 -98.276 -10.421  1.00  4.00           N  
ATOM    708  NH2 ARG B  22     -24.852 -98.248 -12.669  1.00  3.00           N  
ATOM    709  N   GLU B  23     -18.022-101.022  -7.736  1.00  0.00           N  
ATOM    710  CA  GLU B  23     -17.398-101.814  -6.689  1.00  5.00           C  
ATOM    711  C   GLU B  23     -16.652-100.934  -5.704  1.00  9.00           C  
ATOM    712  O   GLU B  23     -16.846-101.048  -4.499  1.00  6.00           O  
ATOM    713  CB  GLU B  23     -16.440-102.841  -7.281  1.00  6.00           C  
ATOM    714  CG  GLU B  23     -17.132-103.882  -8.131  1.00  3.00           C  
ATOM    715  CD  GLU B  23     -16.179-104.946  -8.626  1.00  3.00           C  
ATOM    716  OE1 GLU B  23     -16.597-105.766  -9.473  1.00  2.00           O  
ATOM    717  OE2 GLU B  23     -15.016-104.961  -8.164  1.00  2.00           O  
ATOM    718  N   GLU B  24     -15.807-100.045  -6.214  1.00 12.00           N  
ATOM    719  CA  GLU B  24     -15.035 -99.155  -5.350  1.00 10.00           C  
ATOM    720  C   GLU B  24     -15.937 -98.280  -4.488  1.00  0.00           C  
ATOM    721  O   GLU B  24     -15.602 -97.973  -3.344  1.00  0.00           O  
ATOM    722  CB  GLU B  24     -14.123 -98.256  -6.188  1.00  0.00           C  
ATOM    723  CG  GLU B  24     -13.107 -98.991  -7.044  1.00 14.00           C  
ATOM    724  CD  GLU B  24     -11.793 -99.254  -6.322  1.00  6.00           C  
ATOM    725  OE1 GLU B  24     -11.608 -98.731  -5.196  1.00  7.00           O  
ATOM    726  OE2 GLU B  24     -10.940 -99.975  -6.894  1.00  4.00           O  
ATOM    727  N   ALA B  25     -17.078 -97.878  -5.039  1.00  0.00           N  
ATOM    728  CA  ALA B  25     -18.007 -97.013  -4.324  1.00  0.00           C  
ATOM    729  C   ALA B  25     -18.692 -97.725  -3.156  1.00 19.00           C  
ATOM    730  O   ALA B  25     -18.989 -97.099  -2.134  1.00  9.00           O  
ATOM    731  CB  ALA B  25     -19.054 -96.465  -5.296  1.00 29.00           C  
ATOM    732  N   LYS B  26     -18.960 -99.022  -3.317  1.00 22.00           N  
ATOM    733  CA  LYS B  26     -19.600 -99.812  -2.262  1.00  8.00           C  
ATOM    734  C   LYS B  26     -18.854 -99.626  -0.954  1.00  3.00           C  
ATOM    735  O   LYS B  26     -19.452 -99.320   0.072  1.00  3.00           O  
ATOM    736  CB  LYS B  26     -19.604-101.303  -2.614  1.00  3.00           C  
ATOM    737  CG  LYS B  26     -20.717-101.724  -3.555  1.00  3.00           C  
ATOM    738  CD  LYS B  26     -22.085-101.460  -2.942  1.00  3.00           C  
ATOM    739  CE  LYS B  26     -23.209-101.797  -3.918  1.00  4.00           C  
ATOM    740  NZ  LYS B  26     -24.565-101.559  -3.335  1.00  1.00           N  
ATOM    741  N   THR B  27     -17.538 -99.809  -1.011  1.00  0.00           N  
ATOM    742  CA  THR B  27     -16.672 -99.677   0.153  1.00  3.00           C  
ATOM    743  C   THR B  27     -16.263 -98.242   0.432  1.00  4.00           C  
ATOM    744  O   THR B  27     -15.267 -98.001   1.107  1.00  4.00           O  
ATOM    745  CB  THR B  27     -15.395-100.506  -0.024  1.00  2.00           C  
ATOM    746  OG1 THR B  27     -14.840-100.246  -1.317  1.00  5.00           O  
ATOM    747  CG2 THR B  27     -15.696-101.989   0.101  1.00  2.00           C  
ATOM    748  N   LEU B  28     -17.039 -97.292  -0.066  1.00  0.00           N  
ATOM    749  CA  LEU B  28     -16.746 -95.890   0.168  1.00 14.00           C  
ATOM    750  C   LEU B  28     -17.519 -95.469   1.402  1.00  4.00           C  
ATOM    751  O   LEU B  28     -18.720 -95.688   1.495  1.00  4.00           O  
ATOM    752  CB  LEU B  28     -17.152 -95.045  -1.031  1.00  0.00           C  
ATOM    753  CG  LEU B  28     -16.266 -93.833  -1.293  1.00  1.00           C  
ATOM    754  CD1 LEU B  28     -16.971 -92.868  -2.210  1.00  0.00           C  
ATOM    755  CD2 LEU B  28     -15.906 -93.160   0.009  1.00 13.00           C  
ATOM    756  N   ASP B  29     -16.819 -94.859   2.345  1.00  8.00           N  
ATOM    757  CA  ASP B  29     -17.401 -94.480   3.622  1.00  2.00           C  
ATOM    758  C   ASP B  29     -18.564 -93.498   3.569  1.00  0.00           C  
ATOM    759  O   ASP B  29     -19.560 -93.682   4.259  1.00  2.00           O  
ATOM    760  CB  ASP B  29     -16.298 -93.921   4.524  1.00  3.00           C  
ATOM    761  CG  ASP B  29     -16.742 -92.703   5.304  1.00  3.00           C  
ATOM    762  OD1 ASP B  29     -17.452 -91.853   4.730  1.00  3.00           O  
ATOM    763  OD2 ASP B  29     -16.368 -92.589   6.488  1.00  1.00           O  
ATOM    764  N   GLY B  30     -18.453 -92.465   2.753  1.00 19.00           N  
ATOM    765  CA  GLY B  30     -19.520 -91.494   2.665  1.00  3.00           C  
ATOM    766  C   GLY B  30     -19.968 -91.264   1.245  1.00  3.00           C  
ATOM    767  O   GLY B  30     -20.386 -92.180   0.553  1.00  5.00           O  
ATOM    768  N   GLU B  31     -19.875 -90.016   0.821  1.00  7.00           N  
ATOM    769  CA  GLU B  31     -20.245 -89.622  -0.518  1.00  0.00           C  
ATOM    770  C   GLU B  31     -19.065 -88.893  -1.113  1.00  0.00           C  
ATOM    771  O   GLU B  31     -18.415 -88.118  -0.430  1.00  9.00           O  
ATOM    772  CB  GLU B  31     -21.451 -88.694  -0.471  1.00  3.00           C  
ATOM    773  CG  GLU B  31     -21.982 -88.299  -1.824  1.00 27.00           C  
ATOM    774  CD  GLU B  31     -23.177 -87.392  -1.725  1.00  2.00           C  
ATOM    775  OE1 GLU B  31     -22.999 -86.209  -1.388  1.00  4.00           O  
ATOM    776  OE2 GLU B  31     -24.298 -87.863  -1.989  1.00  3.00           O  
ATOM    777  N   ILE B  32     -18.769 -89.142  -2.378  1.00  0.00           N  
ATOM    778  CA  ILE B  32     -17.664 -88.444  -3.009  1.00  0.00           C  
ATOM    779  C   ILE B  32     -18.219 -87.482  -4.054  1.00  0.00           C  
ATOM    780  O   ILE B  32     -19.048 -87.848  -4.895  1.00  0.00           O  
ATOM    781  CB  ILE B  32     -16.655 -89.425  -3.657  1.00  0.00           C  
ATOM    782  CG1 ILE B  32     -15.441 -88.649  -4.172  1.00  0.00           C  
ATOM    783  CD1 ILE B  32     -14.216 -89.517  -4.448  1.00  1.00           C  
ATOM    784  CG2 ILE B  32     -17.325 -90.213  -4.786  1.00  0.00           C  
ATOM    785  N   ARG B  33     -17.774 -86.236  -3.964  1.00  0.00           N  
ATOM    786  CA  ARG B  33     -18.201 -85.185  -4.870  1.00  0.00           C  
ATOM    787  C   ARG B  33     -17.018 -84.770  -5.761  1.00  0.00           C  
ATOM    788  O   ARG B  33     -16.006 -84.229  -5.292  1.00  0.00           O  
ATOM    789  CB  ARG B  33     -18.733 -84.003  -4.049  1.00 25.00           C  
ATOM    790  CG  ARG B  33     -20.149 -83.613  -4.406  1.00  0.00           C  
ATOM    791  CD  ARG B  33     -20.834 -82.796  -3.307  1.00  7.00           C  
ATOM    792  NE  ARG B  33     -21.940 -82.025  -3.870  1.00  4.00           N  
ATOM    793  CZ  ARG B  33     -21.789 -80.871  -4.522  1.00  5.00           C  
ATOM    794  NH1 ARG B  33     -20.579 -80.342  -4.682  1.00 17.00           N  
ATOM    795  NH2 ARG B  33     -22.843 -80.254  -5.044  1.00  7.00           N  
ATOM    796  N   ILE B  34     -17.168 -85.041  -7.051  1.00  0.00           N  
ATOM    797  CA  ILE B  34     -16.143 -84.759  -8.037  1.00  0.00           C  
ATOM    798  C   ILE B  34     -16.531 -83.640  -9.005  1.00  0.00           C  
ATOM    799  O   ILE B  34     -17.553 -83.711  -9.679  1.00  0.00           O  
ATOM    800  CB  ILE B  34     -15.847 -86.039  -8.849  1.00  0.00           C  
ATOM    801  CG1 ILE B  34     -15.275 -87.108  -7.915  1.00  0.00           C  
ATOM    802  CD1 ILE B  34     -15.009 -88.459  -8.586  1.00  0.00           C  
ATOM    803  CG2 ILE B  34     -14.922 -85.731 -10.017  1.00  0.00           C  
ATOM    804  N   MET B  35     -15.702 -82.611  -9.076  1.00  0.00           N  
ATOM    805  CA  MET B  35     -15.981 -81.501  -9.964  1.00  0.00           C  
ATOM    806  C   MET B  35     -15.066 -81.429 -11.176  1.00  1.00           C  
ATOM    807  O   MET B  35     -13.901 -81.798 -11.121  1.00  0.00           O  
ATOM    808  CB  MET B  35     -15.904 -80.178  -9.210  1.00  0.00           C  
ATOM    809  CG  MET B  35     -15.822 -78.981 -10.129  1.00  0.00           C  
ATOM    810  SD  MET B  35     -15.542 -77.433  -9.277  1.00  1.00           S  
ATOM    811  CE  MET B  35     -17.175 -77.094  -8.659  1.00  1.00           C  
ATOM    812  N   HIS B  36     -15.624 -80.936 -12.271  1.00  0.00           N  
ATOM    813  CA  HIS B  36     -14.895 -80.757 -13.507  1.00  0.00           C  
ATOM    814  C   HIS B  36     -15.175 -79.319 -13.899  1.00  0.00           C  
ATOM    815  O   HIS B  36     -16.208 -78.773 -13.541  1.00  0.00           O  
ATOM    816  CB  HIS B  36     -15.381 -81.715 -14.591  1.00  1.00           C  
ATOM    817  CG  HIS B  36     -16.710 -81.348 -15.172  1.00  0.00           C  
ATOM    818  ND1 HIS B  36     -16.922 -80.175 -15.861  1.00  0.00           N  
ATOM    819  CD2 HIS B  36     -17.892 -82.004 -15.176  1.00  1.00           C  
ATOM    820  CE1 HIS B  36     -18.179 -80.120 -16.256  1.00  1.00           C  
ATOM    821  NE2 HIS B  36     -18.790 -81.218 -15.853  1.00  0.00           N  
ATOM    822  N   VAL B  37     -14.258 -78.698 -14.620  1.00  1.00           N  
ATOM    823  CA  VAL B  37     -14.451 -77.321 -15.036  1.00  1.00           C  
ATOM    824  C   VAL B  37     -14.245 -77.217 -16.526  1.00  0.00           C  
ATOM    825  O   VAL B  37     -13.448 -76.415 -16.996  1.00 10.00           O  
ATOM    826  CB  VAL B  37     -13.472 -76.377 -14.339  1.00  1.00           C  
ATOM    827  CG1 VAL B  37     -13.953 -76.051 -12.948  1.00  1.00           C  
ATOM    828  CG2 VAL B  37     -12.094 -76.990 -14.299  1.00  0.00           C  
ATOM    829  N   CYS B  38     -14.965 -78.037 -17.275  1.00  1.00           N  
ATOM    830  CA  CYS B  38     -14.823 -78.012 -18.718  1.00 60.00           C  
ATOM    831  C   CYS B  38     -16.143 -78.362 -19.395  1.00  1.00           C  
ATOM    832  O   CYS B  38     -16.703 -79.441 -19.176  1.00  0.00           O  
ATOM    833  CB  CYS B  38     -13.731 -79.003 -19.123  1.00  0.00           C  
ATOM    834  SG  CYS B  38     -13.206 -78.847 -20.816  1.00 60.00           S  
ATOM    835  N   GLY B  39     -16.643 -77.441 -20.214  1.00 59.00           N  
ATOM    836  CA  GLY B  39     -17.901 -77.673 -20.904  1.00  1.00           C  
ATOM    837  C   GLY B  39     -17.887 -78.939 -21.744  1.00  0.00           C  
ATOM    838  O   GLY B  39     -18.902 -79.627 -21.876  1.00  0.00           O  
ATOM    839  N   THR B  40     -16.729 -79.252 -22.317  1.00  0.00           N  
ATOM    840  CA  THR B  40     -16.600 -80.439 -23.140  1.00 15.00           C  
ATOM    841  C   THR B  40     -16.747 -81.688 -22.266  1.00  0.00           C  
ATOM    842  O   THR B  40     -17.283 -82.710 -22.707  1.00 23.00           O  
ATOM    843  CB  THR B  40     -15.257 -80.441 -23.876  1.00 43.00           C  
ATOM    844  OG1 THR B  40     -15.084 -79.177 -24.542  1.00 15.00           O  
ATOM    845  CG2 THR B  40     -15.219 -81.564 -24.908  1.00 10.00           C  
ATOM    846  N   HIS B  41     -16.287 -81.603 -21.021  1.00  0.00           N  
ATOM    847  CA  HIS B  41     -16.426 -82.732 -20.109  1.00  0.00           C  
ATOM    848  C   HIS B  41     -17.903 -82.938 -19.775  1.00  0.00           C  
ATOM    849  O   HIS B  41     -18.388 -84.075 -19.747  1.00  0.00           O  
ATOM    850  CB  HIS B  41     -15.633 -82.487 -18.825  1.00  1.00           C  
ATOM    851  CG  HIS B  41     -14.207 -82.920 -18.914  1.00  0.00           C  
ATOM    852  ND1 HIS B  41     -13.218 -82.403 -18.106  1.00  0.00           N  
ATOM    853  CD2 HIS B  41     -13.598 -83.807 -19.735  1.00  0.00           C  
ATOM    854  CE1 HIS B  41     -12.059 -82.946 -18.432  1.00  0.00           C  
ATOM    855  NE2 HIS B  41     -12.262 -83.800 -19.419  1.00  0.00           N  
ATOM    856  N   GLU B  42     -18.610 -81.836 -19.518  1.00  0.00           N  
ATOM    857  CA  GLU B  42     -20.034 -81.896 -19.199  1.00  0.00           C  
ATOM    858  C   GLU B  42     -20.795 -82.456 -20.390  1.00  0.00           C  
ATOM    859  O   GLU B  42     -21.770 -83.193 -20.227  1.00  0.00           O  
ATOM    860  CB  GLU B  42     -20.583 -80.512 -18.859  1.00  1.00           C  
ATOM    861  CG  GLU B  42     -22.064 -80.515 -18.500  1.00  0.00           C  
ATOM    862  CD  GLU B  42     -22.400 -81.459 -17.343  1.00  0.00           C  
ATOM    863  OE1 GLU B  42     -21.749 -81.367 -16.278  1.00  0.00           O  
ATOM    864  OE2 GLU B  42     -23.322 -82.293 -17.494  1.00  0.00           O  
ATOM    865  N   ASP B  43     -20.345 -82.110 -21.591  1.00  0.00           N  
ATOM    866  CA  ASP B  43     -20.992 -82.612 -22.782  1.00  0.00           C  
ATOM    867  C   ASP B  43     -20.823 -84.130 -22.843  1.00  0.00           C  
ATOM    868  O   ASP B  43     -21.778 -84.863 -23.090  1.00  0.00           O  
ATOM    869  CB  ASP B  43     -20.396 -81.968 -24.019  1.00 16.00           C  
ATOM    870  CG  ASP B  43     -21.187 -82.285 -25.263  1.00  7.00           C  
ATOM    871  OD1 ASP B  43     -21.305 -83.482 -25.592  1.00 11.00           O  
ATOM    872  OD2 ASP B  43     -21.695 -81.341 -25.909  1.00  8.00           O  
ATOM    873  N   THR B  44     -19.604 -84.603 -22.611  1.00 22.00           N  
ATOM    874  CA  THR B  44     -19.339 -86.038 -22.623  1.00 22.00           C  
ATOM    875  C   THR B  44     -20.196 -86.721 -21.567  1.00  0.00           C  
ATOM    876  O   THR B  44     -20.874 -87.707 -21.850  1.00  0.00           O  
ATOM    877  CB  THR B  44     -17.865 -86.339 -22.297  1.00  0.00           C  
ATOM    878  OG1 THR B  44     -17.031 -85.795 -23.321  1.00 20.00           O  
ATOM    879  CG2 THR B  44     -17.626 -87.846 -22.183  1.00 24.00           C  
ATOM    880  N   VAL B  45     -20.157 -86.183 -20.349  1.00  0.00           N  
ATOM    881  CA  VAL B  45     -20.912 -86.733 -19.228  1.00  0.00           C  
ATOM    882  C   VAL B  45     -22.421 -86.856 -19.473  1.00  0.00           C  
ATOM    883  O   VAL B  45     -22.990 -87.940 -19.343  1.00 60.00           O  
ATOM    884  CB  VAL B  45     -20.669 -85.901 -17.945  1.00  0.00           C  
ATOM    885  CG1 VAL B  45     -21.607 -86.372 -16.829  1.00  8.00           C  
ATOM    886  CG2 VAL B  45     -19.206 -86.042 -17.505  1.00  1.00           C  
ATOM    887  N   THR B  46     -23.065 -85.753 -19.833  1.00  0.00           N  
ATOM    888  CA  THR B  46     -24.501 -85.761 -20.078  1.00 60.00           C  
ATOM    889  C   THR B  46     -24.912 -86.568 -21.312  1.00  0.00           C  
ATOM    890  O   THR B  46     -25.894 -87.309 -21.276  1.00  9.00           O  
ATOM    891  CB  THR B  46     -25.029 -84.332 -20.223  1.00  0.00           C  
ATOM    892  OG1 THR B  46     -24.929 -83.672 -18.955  1.00 25.00           O  
ATOM    893  CG2 THR B  46     -26.479 -84.338 -20.689  1.00 56.00           C  
ATOM    894  N   ARG B  47     -24.163 -86.422 -22.399  1.00  0.00           N  
ATOM    895  CA  ARG B  47     -24.466 -87.142 -23.628  1.00  6.00           C  
ATOM    896  C   ARG B  47     -24.431 -88.671 -23.489  1.00  0.00           C  
ATOM    897  O   ARG B  47     -25.141 -89.379 -24.208  1.00  3.00           O  
ATOM    898  CB  ARG B  47     -23.499 -86.715 -24.733  1.00  0.00           C  
ATOM    899  CG  ARG B  47     -23.512 -87.620 -25.938  1.00  4.00           C  
ATOM    900  CD  ARG B  47     -22.771 -86.997 -27.091  1.00 11.00           C  
ATOM    901  NE  ARG B  47     -22.837 -87.837 -28.282  1.00  3.00           N  
ATOM    902  CZ  ARG B  47     -22.680 -87.388 -29.524  1.00  3.00           C  
ATOM    903  NH1 ARG B  47     -22.447 -86.099 -29.746  1.00  2.00           N  
ATOM    904  NH2 ARG B  47     -22.760 -88.229 -30.547  1.00  1.00           N  
ATOM    905  N   HIS B  48     -23.612 -89.179 -22.574  1.00  0.00           N  
ATOM    906  CA  HIS B  48     -23.494 -90.621 -22.388  1.00  3.00           C  
ATOM    907  C   HIS B  48     -24.170 -91.066 -21.101  1.00  3.00           C  
ATOM    908  O   HIS B  48     -23.944 -92.177 -20.624  1.00  5.00           O  
ATOM    909  CB  HIS B  48     -22.012 -91.031 -22.372  1.00 26.00           C  
ATOM    910  CG  HIS B  48     -21.306 -90.811 -23.675  1.00  0.00           C  
ATOM    911  ND1 HIS B  48     -21.439 -91.664 -24.749  1.00  5.00           N  
ATOM    912  CD2 HIS B  48     -20.480 -89.821 -24.087  1.00  0.00           C  
ATOM    913  CE1 HIS B  48     -20.728 -91.211 -25.766  1.00  3.00           C  
ATOM    914  NE2 HIS B  48     -20.137 -90.092 -25.391  1.00 10.00           N  
ATOM    915  N   GLY B  49     -24.989 -90.190 -20.533  1.00  4.00           N  
ATOM    916  CA  GLY B  49     -25.695 -90.528 -19.309  1.00  9.00           C  
ATOM    917  C   GLY B  49     -24.846 -91.041 -18.158  1.00  0.00           C  
ATOM    918  O   GLY B  49     -25.313 -91.825 -17.328  1.00  5.00           O  
ATOM    919  N   ILE B  50     -23.606 -90.577 -18.087  1.00  0.00           N  
ATOM    920  CA  ILE B  50     -22.695 -91.007 -17.041  1.00  0.00           C  
ATOM    921  C   ILE B  50     -23.201 -90.773 -15.612  1.00  0.00           C  
ATOM    922  O   ILE B  50     -22.926 -91.582 -14.722  1.00  0.00           O  
ATOM    923  CB  ILE B  50     -21.297 -90.355 -17.249  1.00  0.00           C  
ATOM    924  CG1 ILE B  50     -20.616 -91.030 -18.447  1.00 60.00           C  
ATOM    925  CD1 ILE B  50     -19.252 -90.466 -18.801  1.00  0.00           C  
ATOM    926  CG2 ILE B  50     -20.433 -90.467 -15.977  1.00  1.00           C  
ATOM    927  N   ARG B  51     -23.942 -89.695 -15.372  1.00 55.00           N  
ATOM    928  CA  ARG B  51     -24.416 -89.461 -14.012  1.00 60.00           C  
ATOM    929  C   ARG B  51     -25.366 -90.567 -13.575  1.00  7.00           C  
ATOM    930  O   ARG B  51     -25.437 -90.892 -12.386  1.00 16.00           O  
ATOM    931  CB  ARG B  51     -25.114 -88.107 -13.879  1.00 24.00           C  
ATOM    932  CG  ARG B  51     -24.194 -86.909 -13.923  1.00 60.00           C  
ATOM    933  CD  ARG B  51     -24.866 -85.671 -13.337  1.00 26.00           C  
ATOM    934  NE  ARG B  51     -23.957 -84.527 -13.257  1.00 36.00           N  
ATOM    935  CZ  ARG B  51     -23.606 -83.772 -14.293  1.00  0.00           C  
ATOM    936  NH1 ARG B  51     -24.092 -84.026 -15.499  1.00 60.00           N  
ATOM    937  NH2 ARG B  51     -22.750 -82.772 -14.128  1.00  0.00           N  
ATOM    938  N   SER B  52     -26.082 -91.147 -14.540  1.00 11.00           N  
ATOM    939  CA  SER B  52     -27.035 -92.223 -14.258  1.00  4.00           C  
ATOM    940  C   SER B  52     -26.320 -93.522 -13.942  1.00  3.00           C  
ATOM    941  O   SER B  52     -26.702 -94.251 -13.027  1.00  3.00           O  
ATOM    942  CB  SER B  52     -27.955 -92.456 -15.453  1.00  2.00           C  
ATOM    943  OG  SER B  52     -28.776 -91.329 -15.683  1.00  4.00           O  
ATOM    944  N   LEU B  53     -25.284 -93.808 -14.718  1.00  0.00           N  
ATOM    945  CA  LEU B  53     -24.501 -95.014 -14.543  1.00  4.00           C  
ATOM    946  C   LEU B  53     -23.760 -95.029 -13.208  1.00  0.00           C  
ATOM    947  O   LEU B  53     -23.352 -96.084 -12.744  1.00  1.00           O  
ATOM    948  CB  LEU B  53     -23.488 -95.134 -15.680  1.00  1.00           C  
ATOM    949  CG  LEU B  53     -24.046 -95.071 -17.105  1.00  6.00           C  
ATOM    950  CD1 LEU B  53     -22.903 -95.027 -18.098  1.00 30.00           C  
ATOM    951  CD2 LEU B  53     -24.937 -96.275 -17.377  1.00  3.00           C  
ATOM    952  N   LEU B  54     -23.600 -93.873 -12.576  1.00  0.00           N  
ATOM    953  CA  LEU B  54     -22.854 -93.817 -11.324  1.00  0.00           C  
ATOM    954  C   LEU B  54     -23.615 -94.136 -10.044  1.00  0.00           C  
ATOM    955  O   LEU B  54     -24.809 -93.879  -9.928  1.00  7.00           O  
ATOM    956  CB  LEU B  54     -22.205 -92.437 -11.153  1.00 55.00           C  
ATOM    957  CG  LEU B  54     -21.221 -91.926 -12.203  1.00  0.00           C  
ATOM    958  CD1 LEU B  54     -20.824 -90.516 -11.838  1.00 60.00           C  
ATOM    959  CD2 LEU B  54     -20.000 -92.834 -12.286  1.00  1.00           C  
ATOM    960  N   PRO B  55     -22.908 -94.701  -9.056  1.00  0.00           N  
ATOM    961  CA  PRO B  55     -23.444 -95.068  -7.745  1.00  5.00           C  
ATOM    962  C   PRO B  55     -24.064 -93.827  -7.113  1.00  0.00           C  
ATOM    963  O   PRO B  55     -23.735 -92.706  -7.494  1.00 27.00           O  
ATOM    964  CB  PRO B  55     -22.201 -95.517  -6.984  1.00 13.00           C  
ATOM    965  CG  PRO B  55     -21.381 -96.139  -8.048  1.00 19.00           C  
ATOM    966  CD  PRO B  55     -21.521 -95.179  -9.203  1.00  1.00           C  
ATOM    967  N   GLU B  56     -24.941 -94.022  -6.138  1.00  4.00           N  
ATOM    968  CA  GLU B  56     -25.594 -92.895  -5.482  1.00  6.00           C  
ATOM    969  C   GLU B  56     -24.599 -92.018  -4.727  1.00  5.00           C  
ATOM    970  O   GLU B  56     -24.764 -90.796  -4.651  1.00  4.00           O  
ATOM    971  CB  GLU B  56     -26.675 -93.403  -4.526  1.00  2.00           C  
ATOM    972  N   ASN B  57     -23.560 -92.644  -4.183  1.00  5.00           N  
ATOM    973  CA  ASN B  57     -22.556 -91.928  -3.407  1.00  5.00           C  
ATOM    974  C   ASN B  57     -21.412 -91.312  -4.223  1.00  0.00           C  
ATOM    975  O   ASN B  57     -20.366 -90.949  -3.670  1.00  0.00           O  
ATOM    976  CB  ASN B  57     -21.996 -92.863  -2.331  1.00  4.00           C  
ATOM    977  CG  ASN B  57     -21.422 -94.134  -2.908  1.00  5.00           C  
ATOM    978  OD1 ASN B  57     -21.756 -94.530  -4.030  1.00 13.00           O  
ATOM    979  ND2 ASN B  57     -20.562 -94.794  -2.140  1.00  7.00           N  
ATOM    980  N   VAL B  58     -21.608 -91.193  -5.532  1.00  0.00           N  
ATOM    981  CA  VAL B  58     -20.594 -90.602  -6.399  1.00  0.00           C  
ATOM    982  C   VAL B  58     -21.253 -89.547  -7.267  1.00  0.00           C  
ATOM    983  O   VAL B  58     -22.007 -89.873  -8.172  1.00 48.00           O  
ATOM    984  CB  VAL B  58     -19.937 -91.654  -7.304  1.00  0.00           C  
ATOM    985  CG1 VAL B  58     -18.955 -90.984  -8.246  1.00  0.00           C  
ATOM    986  CG2 VAL B  58     -19.217 -92.687  -6.451  1.00  0.00           C  
ATOM    987  N   LYS B  59     -20.956 -88.281  -6.989  1.00  0.00           N  
ATOM    988  CA  LYS B  59     -21.546 -87.171  -7.729  1.00 60.00           C  
ATOM    989  C   LYS B  59     -20.540 -86.387  -8.577  1.00  0.00           C  
ATOM    990  O   LYS B  59     -19.422 -86.087  -8.129  1.00  0.00           O  
ATOM    991  CB  LYS B  59     -22.208 -86.190  -6.752  1.00 20.00           C  
ATOM    992  CG  LYS B  59     -23.246 -86.785  -5.825  1.00  6.00           C  
ATOM    993  CD  LYS B  59     -24.486 -87.185  -6.578  1.00 14.00           C  
ATOM    994  CE  LYS B  59     -25.520 -87.771  -5.640  1.00  2.00           C  
ATOM    995  NZ  LYS B  59     -26.679 -88.308  -6.409  1.00  4.00           N  
ATOM    996  N   VAL B  60     -20.956 -86.044  -9.794  1.00 57.00           N  
ATOM    997  CA  VAL B  60     -20.135 -85.247 -10.690  1.00  0.00           C  
ATOM    998  C   VAL B  60     -20.723 -83.832 -10.756  1.00 40.00           C  
ATOM    999  O   VAL B  60     -21.817 -83.615 -11.267  1.00 37.00           O  
ATOM   1000  CB  VAL B  60     -20.083 -85.845 -12.109  1.00  0.00           C  
ATOM   1001  CG1 VAL B  60     -19.340 -84.900 -13.042  1.00  1.00           C  
ATOM   1002  CG2 VAL B  60     -19.390 -87.192 -12.074  1.00  1.00           C  
ATOM   1003  N   VAL B  61     -19.974 -82.885 -10.213  1.00  0.00           N  
ATOM   1004  CA  VAL B  61     -20.339 -81.477 -10.163  1.00 60.00           C  
ATOM   1005  C   VAL B  61     -19.768 -80.738 -11.379  1.00  0.00           C  
ATOM   1006  O   VAL B  61     -18.620 -80.948 -11.755  1.00  0.00           O  
ATOM   1007  CB  VAL B  61     -19.749 -80.835  -8.886  1.00  0.00           C  
ATOM   1008  CG1 VAL B  61     -20.046 -79.358  -8.841  1.00 60.00           C  
ATOM   1009  CG2 VAL B  61     -20.295 -81.523  -7.672  1.00 32.00           C  
ATOM   1010  N   SER B  62     -20.564 -79.862 -11.979  1.00 10.00           N  
ATOM   1011  CA  SER B  62     -20.116 -79.087 -13.128  1.00  0.00           C  
ATOM   1012  C   SER B  62     -19.692 -77.683 -12.699  1.00  0.00           C  
ATOM   1013  O   SER B  62     -20.517 -76.893 -12.244  1.00  0.00           O  
ATOM   1014  CB  SER B  62     -21.234 -78.972 -14.155  1.00  1.00           C  
ATOM   1015  OG  SER B  62     -20.856 -78.087 -15.188  1.00  1.00           O  
ATOM   1016  N   GLY B  63     -18.404 -77.388 -12.860  1.00  0.00           N  
ATOM   1017  CA  GLY B  63     -17.868 -76.090 -12.491  1.00  0.00           C  
ATOM   1018  C   GLY B  63     -18.079 -75.023 -13.551  1.00  0.00           C  
ATOM   1019  O   GLY B  63     -18.875 -75.211 -14.467  1.00  1.00           O  
ATOM   1020  N   PRO B  64     -17.367 -73.889 -13.460  1.00  0.00           N  
ATOM   1021  CA  PRO B  64     -17.491 -72.787 -14.416  1.00  0.00           C  
ATOM   1022  C   PRO B  64     -16.693 -72.934 -15.710  1.00  1.00           C  
ATOM   1023  O   PRO B  64     -16.117 -71.959 -16.203  1.00  1.00           O  
ATOM   1024  CB  PRO B  64     -17.051 -71.586 -13.594  1.00  0.00           C  
ATOM   1025  CG  PRO B  64     -15.952 -72.157 -12.769  1.00  1.00           C  
ATOM   1026  CD  PRO B  64     -16.499 -73.508 -12.331  1.00  1.00           C  
ATOM   1027  N   GLY B  65     -16.677 -74.146 -16.262  1.00  1.00           N  
ATOM   1028  CA  GLY B  65     -15.955 -74.404 -17.496  1.00  7.00           C  
ATOM   1029  C   GLY B  65     -16.681 -73.948 -18.751  1.00 22.00           C  
ATOM   1030  O   GLY B  65     -16.928 -74.743 -19.662  1.00 60.00           O  
ATOM   1031  N   CYS B  66     -17.032 -72.665 -18.793  1.00  0.00           N  
ATOM   1032  CA  CYS B  66     -17.717 -72.070 -19.937  1.00  0.00           C  
ATOM   1033  C   CYS B  66     -17.312 -70.605 -20.042  1.00  0.00           C  
ATOM   1034  O   CYS B  66     -17.992 -69.723 -19.519  1.00  0.00           O  
ATOM   1035  CB  CYS B  66     -19.236 -72.175 -19.787  1.00  1.00           C  
ATOM   1036  SG  CYS B  66     -20.093 -71.137 -21.008  1.00 60.00           S  
ATOM   1037  N   PRO B  67     -16.203 -70.328 -20.743  1.00  0.00           N  
ATOM   1038  CA  PRO B  67     -15.665 -68.977 -20.932  1.00  0.00           C  
ATOM   1039  C   PRO B  67     -16.632 -67.892 -21.406  1.00  0.00           C  
ATOM   1040  O   PRO B  67     -16.533 -66.745 -20.967  1.00  1.00           O  
ATOM   1041  CB  PRO B  67     -14.494 -69.200 -21.892  1.00 31.00           C  
ATOM   1042  CG  PRO B  67     -14.885 -70.425 -22.633  1.00 31.00           C  
ATOM   1043  CD  PRO B  67     -15.457 -71.300 -21.559  1.00 50.00           C  
ATOM   1044  N   VAL B  68     -17.558 -68.239 -22.296  1.00  0.00           N  
ATOM   1045  CA  VAL B  68     -18.524 -67.256 -22.776  1.00  0.00           C  
ATOM   1046  C   VAL B  68     -19.513 -66.923 -21.658  1.00  0.00           C  
ATOM   1047  O   VAL B  68     -19.775 -65.755 -21.385  1.00  1.00           O  
ATOM   1048  CB  VAL B  68     -19.289 -67.774 -24.022  1.00 60.00           C  
ATOM   1049  CG1 VAL B  68     -20.401 -66.821 -24.391  1.00  0.00           C  
ATOM   1050  CG2 VAL B  68     -18.333 -67.902 -25.196  1.00 50.00           C  
ATOM   1051  N   CYS B  69     -20.042 -67.953 -21.002  1.00  0.00           N  
ATOM   1052  CA  CYS B  69     -20.998 -67.766 -19.907  1.00  0.00           C  
ATOM   1053  C   CYS B  69     -20.510 -66.736 -18.893  1.00  0.00           C  
ATOM   1054  O   CYS B  69     -21.271 -65.872 -18.463  1.00  1.00           O  
ATOM   1055  CB  CYS B  69     -21.229 -69.073 -19.139  1.00  0.00           C  
ATOM   1056  SG  CYS B  69     -21.776 -70.534 -20.067  1.00  1.00           S  
ATOM   1057  N   ILE B  70     -19.241 -66.842 -18.508  1.00  0.00           N  
ATOM   1058  CA  ILE B  70     -18.668 -65.949 -17.510  1.00  0.00           C  
ATOM   1059  C   ILE B  70     -18.145 -64.614 -17.989  1.00  0.00           C  
ATOM   1060  O   ILE B  70     -17.643 -63.831 -17.183  1.00  0.00           O  
ATOM   1061  CB  ILE B  70     -17.567 -66.677 -16.662  1.00  0.00           C  
ATOM   1062  CG1 ILE B  70     -16.496 -67.323 -17.553  1.00  0.00           C  
ATOM   1063  CD1 ILE B  70     -15.302 -66.448 -17.867  1.00  1.00           C  
ATOM   1064  CG2 ILE B  70     -18.214 -67.758 -15.824  1.00  0.00           C  
ATOM   1065  N   THR B  71     -18.260 -64.341 -19.285  1.00  0.00           N  
ATOM   1066  CA  THR B  71     -17.807 -63.052 -19.798  1.00  1.00           C  
ATOM   1067  C   THR B  71     -18.744 -62.009 -19.203  1.00  0.00           C  
ATOM   1068  O   THR B  71     -19.972 -62.108 -19.316  1.00  1.00           O  
ATOM   1069  CB  THR B  71     -17.843 -63.010 -21.337  1.00  1.00           C  
ATOM   1070  OG1 THR B  71     -16.854 -63.920 -21.847  1.00  1.00           O  
ATOM   1071  CG2 THR B  71     -17.546 -61.591 -21.847  1.00  0.00           C  
ATOM   1072  N   PRO B  72     -18.177 -61.000 -18.538  1.00  0.00           N  
ATOM   1073  CA  PRO B  72     -19.022 -59.972 -17.926  1.00  1.00           C  
ATOM   1074  C   PRO B  72     -19.877 -59.120 -18.860  1.00  0.00           C  
ATOM   1075  O   PRO B  72     -19.483 -58.816 -19.989  1.00  0.00           O  
ATOM   1076  CB  PRO B  72     -18.029 -59.148 -17.099  1.00 10.00           C  
ATOM   1077  CG  PRO B  72     -16.730 -59.361 -17.778  1.00 15.00           C  
ATOM   1078  CD  PRO B  72     -16.754 -60.789 -18.227  1.00  0.00           C  
ATOM   1079  N   VAL B  73     -21.065 -58.763 -18.376  1.00  0.00           N  
ATOM   1080  CA  VAL B  73     -21.999 -57.936 -19.126  1.00  0.00           C  
ATOM   1081  C   VAL B  73     -21.361 -56.598 -19.509  1.00  0.00           C  
ATOM   1082  O   VAL B  73     -21.518 -56.133 -20.640  1.00  0.00           O  
ATOM   1083  CB  VAL B  73     -23.273 -57.662 -18.299  1.00 60.00           C  
ATOM   1084  CG1 VAL B  73     -24.009 -56.460 -18.857  1.00  0.00           C  
ATOM   1085  CG2 VAL B  73     -24.175 -58.880 -18.330  1.00  0.00           C  
ATOM   1086  N   GLU B  74     -20.639 -55.994 -18.566  1.00  0.00           N  
ATOM   1087  CA  GLU B  74     -19.976 -54.707 -18.775  1.00  0.00           C  
ATOM   1088  C   GLU B  74     -19.131 -54.714 -20.038  1.00 12.00           C  
ATOM   1089  O   GLU B  74     -19.146 -53.764 -20.824  1.00 13.00           O  
ATOM   1090  CB  GLU B  74     -19.069 -54.365 -17.589  1.00  6.00           C  
ATOM   1091  CG  GLU B  74     -19.727 -54.458 -16.223  1.00 11.00           C  
ATOM   1092  CD  GLU B  74     -19.837 -55.890 -15.711  1.00 14.00           C  
ATOM   1093  OE1 GLU B  74     -20.655 -56.668 -16.247  1.00 40.00           O  
ATOM   1094  OE2 GLU B  74     -19.095 -56.240 -14.767  1.00  4.00           O  
ATOM   1095  N   ASP B  75     -18.391 -55.796 -20.234  1.00  0.00           N  
ATOM   1096  CA  ASP B  75     -17.534 -55.903 -21.397  1.00  0.00           C  
ATOM   1097  C   ASP B  75     -18.317 -56.049 -22.686  1.00  0.00           C  
ATOM   1098  O   ASP B  75     -17.955 -55.455 -23.695  1.00  0.00           O  
ATOM   1099  CB  ASP B  75     -16.555 -57.061 -21.210  1.00  0.00           C  
ATOM   1100  CG  ASP B  75     -15.536 -56.773 -20.123  1.00 15.00           C  
ATOM   1101  OD1 ASP B  75     -15.327 -57.634 -19.245  1.00 20.00           O  
ATOM   1102  OD2 ASP B  75     -14.940 -55.674 -20.147  1.00  7.00           O  
ATOM   1103  N   ILE B  76     -19.399 -56.821 -22.659  1.00  0.00           N  
ATOM   1104  CA  ILE B  76     -20.207 -56.990 -23.859  1.00  0.00           C  
ATOM   1105  C   ILE B  76     -20.866 -55.660 -24.252  1.00  0.00           C  
ATOM   1106  O   ILE B  76     -20.835 -55.245 -25.420  1.00  0.00           O  
ATOM   1107  CB  ILE B  76     -21.288 -58.060 -23.660  1.00  0.00           C  
ATOM   1108  CG1 ILE B  76     -20.615 -59.410 -23.396  1.00  0.00           C  
ATOM   1109  CD1 ILE B  76     -21.572 -60.573 -23.279  1.00  1.00           C  
ATOM   1110  CG2 ILE B  76     -22.183 -58.136 -24.909  1.00  1.00           C  
ATOM   1111  N   VAL B  77     -21.452 -54.983 -23.272  1.00  0.00           N  
ATOM   1112  CA  VAL B  77     -22.091 -53.707 -23.543  1.00  0.00           C  
ATOM   1113  C   VAL B  77     -21.022 -52.708 -23.995  1.00  0.00           C  
ATOM   1114  O   VAL B  77     -21.232 -51.941 -24.936  1.00  0.00           O  
ATOM   1115  CB  VAL B  77     -22.829 -53.182 -22.292  1.00  0.00           C  
ATOM   1116  CG1 VAL B  77     -23.259 -51.746 -22.509  1.00 45.00           C  
ATOM   1117  CG2 VAL B  77     -24.053 -54.060 -22.000  1.00  0.00           C  
ATOM   1118  N   ALA B  78     -19.867 -52.740 -23.341  1.00  0.00           N  
ATOM   1119  CA  ALA B  78     -18.781 -51.833 -23.688  1.00  0.00           C  
ATOM   1120  C   ALA B  78     -18.389 -51.981 -25.145  1.00  0.00           C  
ATOM   1121  O   ALA B  78     -18.158 -50.984 -25.832  1.00  0.00           O  
ATOM   1122  CB  ALA B  78     -17.590 -52.101 -22.824  1.00 15.00           C  
ATOM   1123  N   MET B  79     -18.305 -53.224 -25.619  1.00  0.00           N  
ATOM   1124  CA  MET B  79     -17.925 -53.461 -27.004  1.00  0.00           C  
ATOM   1125  C   MET B  79     -18.998 -52.869 -27.915  1.00  1.00           C  
ATOM   1126  O   MET B  79     -18.704 -52.373 -29.003  1.00  0.00           O  
ATOM   1127  CB  MET B  79     -17.777 -54.960 -27.286  1.00  0.00           C  
ATOM   1128  CG  MET B  79     -17.297 -55.274 -28.705  1.00  0.00           C  
ATOM   1129  SD  MET B  79     -15.585 -54.706 -28.991  1.00  0.00           S  
ATOM   1130  CE  MET B  79     -15.751 -53.432 -30.250  1.00  0.00           C  
ATOM   1131  N   GLN B  80     -20.246 -52.930 -27.466  1.00  0.00           N  
ATOM   1132  CA  GLN B  80     -21.342 -52.386 -28.243  1.00  0.00           C  
ATOM   1133  C   GLN B  80     -21.213 -50.852 -28.325  1.00  0.00           C  
ATOM   1134  O   GLN B  80     -21.305 -50.271 -29.411  1.00  0.00           O  
ATOM   1135  CB  GLN B  80     -22.670 -52.810 -27.608  1.00 52.00           C  
ATOM   1136  CG  GLN B  80     -22.985 -54.284 -27.819  1.00  0.00           C  
ATOM   1137  CD  GLN B  80     -24.208 -54.764 -27.053  1.00  3.00           C  
ATOM   1138  OE1 GLN B  80     -25.060 -53.975 -26.660  1.00 60.00           O  
ATOM   1139  NE2 GLN B  80     -24.305 -56.074 -26.859  1.00  0.00           N  
ATOM   1140  N   LEU B  81     -20.971 -50.202 -27.188  1.00  0.00           N  
ATOM   1141  CA  LEU B  81     -20.829 -48.752 -27.169  1.00 10.00           C  
ATOM   1142  C   LEU B  81     -19.660 -48.322 -28.039  1.00  0.00           C  
ATOM   1143  O   LEU B  81     -19.734 -47.309 -28.726  1.00 11.00           O  
ATOM   1144  CB  LEU B  81     -20.622 -48.243 -25.739  1.00 10.00           C  
ATOM   1145  CG  LEU B  81     -21.698 -48.662 -24.729  1.00  0.00           C  
ATOM   1146  CD1 LEU B  81     -21.450 -48.001 -23.368  1.00  6.00           C  
ATOM   1147  CD2 LEU B  81     -23.056 -48.284 -25.260  1.00 12.00           C  
ATOM   1148  N   ILE B  82     -18.579 -49.093 -28.016  1.00  0.00           N  
ATOM   1149  CA  ILE B  82     -17.410 -48.755 -28.826  1.00  0.00           C  
ATOM   1150  C   ILE B  82     -17.783 -48.807 -30.305  1.00  0.00           C  
ATOM   1151  O   ILE B  82     -17.330 -47.987 -31.102  1.00  0.00           O  
ATOM   1152  CB  ILE B  82     -16.228 -49.721 -28.540  1.00  0.00           C  
ATOM   1153  CG1 ILE B  82     -15.682 -49.459 -27.139  1.00  0.00           C  
ATOM   1154  CD1 ILE B  82     -14.504 -50.335 -26.751  1.00  0.00           C  
ATOM   1155  CG2 ILE B  82     -15.137 -49.549 -29.571  1.00  0.00           C  
ATOM   1156  N   MET B  83     -18.617 -49.769 -30.673  1.00  0.00           N  
ATOM   1157  CA  MET B  83     -19.036 -49.885 -32.059  1.00  1.00           C  
ATOM   1158  C   MET B  83     -19.811 -48.636 -32.468  1.00  0.00           C  
ATOM   1159  O   MET B  83     -19.630 -48.116 -33.564  1.00  1.00           O  
ATOM   1160  CB  MET B  83     -19.911 -51.127 -32.256  1.00  0.00           C  
ATOM   1161  CG  MET B  83     -19.162 -52.452 -32.170  1.00  1.00           C  
ATOM   1162  SD  MET B  83     -17.950 -52.657 -33.484  1.00  1.00           S  
ATOM   1163  CE  MET B  83     -18.999 -53.125 -34.854  1.00  1.00           C  
ATOM   1164  N   ARG B  84     -20.671 -48.156 -31.578  1.00  0.00           N  
ATOM   1165  CA  ARG B  84     -21.472 -46.979 -31.873  1.00 12.00           C  
ATOM   1166  C   ARG B  84     -20.594 -45.737 -31.939  1.00  5.00           C  
ATOM   1167  O   ARG B  84     -20.662 -44.970 -32.898  1.00  7.00           O  
ATOM   1168  CB  ARG B  84     -22.576 -46.797 -30.823  1.00  5.00           C  
ATOM   1169  CG  ARG B  84     -23.633 -47.914 -30.791  1.00  7.00           C  
ATOM   1170  CD  ARG B  84     -24.719 -47.544 -29.791  1.00  2.00           C  
ATOM   1171  NE  ARG B  84     -25.407 -48.675 -29.169  1.00 12.00           N  
ATOM   1172  CZ  ARG B  84     -26.269 -49.468 -29.789  1.00  2.00           C  
ATOM   1173  NH1 ARG B  84     -26.560 -49.265 -31.075  1.00  3.00           N  
ATOM   1174  NH2 ARG B  84     -26.852 -50.454 -29.112  1.00 17.00           N  
ATOM   1175  N   LYS B  85     -19.760 -45.547 -30.928  1.00 10.00           N  
ATOM   1176  CA  LYS B  85     -18.877 -44.394 -30.894  1.00  4.00           C  
ATOM   1177  C   LYS B  85     -17.947 -44.354 -32.096  1.00  0.00           C  
ATOM   1178  O   LYS B  85     -17.668 -43.285 -32.632  1.00  0.00           O  
ATOM   1179  CB  LYS B  85     -18.056 -44.396 -29.613  1.00  8.00           C  
ATOM   1180  CG  LYS B  85     -17.178 -43.190 -29.465  1.00  4.00           C  
ATOM   1181  CD  LYS B  85     -16.793 -42.974 -28.010  1.00  4.00           C  
ATOM   1182  CE  LYS B  85     -15.940 -41.724 -27.853  1.00  3.00           C  
ATOM   1183  NZ  LYS B  85     -15.590 -41.457 -26.434  1.00  2.00           N  
ATOM   1184  N   ALA B  86     -17.470 -45.520 -32.522  1.00  0.00           N  
ATOM   1185  CA  ALA B  86     -16.572 -45.589 -33.665  1.00  0.00           C  
ATOM   1186  C   ALA B  86     -17.266 -45.009 -34.894  1.00  0.00           C  
ATOM   1187  O   ALA B  86     -16.746 -44.103 -35.543  1.00  0.00           O  
ATOM   1188  CB  ALA B  86     -16.155 -47.033 -33.925  1.00  1.00           C  
ATOM   1189  N   ARG B  87     -18.444 -45.541 -35.203  1.00  1.00           N  
ATOM   1190  CA  ARG B  87     -19.226 -45.090 -36.348  1.00 15.00           C  
ATOM   1191  C   ARG B  87     -19.476 -43.585 -36.286  1.00  0.00           C  
ATOM   1192  O   ARG B  87     -19.258 -42.871 -37.263  1.00  3.00           O  
ATOM   1193  CB  ARG B  87     -20.557 -45.842 -36.393  1.00  5.00           C  
ATOM   1194  CG  ARG B  87     -21.505 -45.371 -37.473  1.00  4.00           C  
ATOM   1195  CD  ARG B  87     -22.690 -46.318 -37.636  1.00  3.00           C  
ATOM   1196  NE  ARG B  87     -22.331 -47.531 -38.366  1.00  3.00           N  
ATOM   1197  CZ  ARG B  87     -23.181 -48.518 -38.637  1.00  2.00           C  
ATOM   1198  NH1 ARG B  87     -24.448 -48.443 -38.237  1.00  3.00           N  
ATOM   1199  NH2 ARG B  87     -22.765 -49.581 -39.315  1.00  4.00           N  
ATOM   1200  N   GLU B  88     -19.921 -43.110 -35.130  1.00  5.00           N  
ATOM   1201  CA  GLU B  88     -20.189 -41.698 -34.945  1.00  2.00           C  
ATOM   1202  C   GLU B  88     -18.947 -40.890 -35.296  1.00  3.00           C  
ATOM   1203  O   GLU B  88     -19.049 -39.822 -35.889  1.00  2.00           O  
ATOM   1204  CB  GLU B  88     -20.608 -41.425 -33.503  1.00  2.00           C  
ATOM   1205  N   GLU B  89     -17.776 -41.404 -34.937  1.00  0.00           N  
ATOM   1206  CA  GLU B  89     -16.520 -40.715 -35.217  1.00  2.00           C  
ATOM   1207  C   GLU B  89     -15.958 -41.044 -36.593  1.00  2.00           C  
ATOM   1208  O   GLU B  89     -14.778 -40.819 -36.854  1.00  2.00           O  
ATOM   1209  CB  GLU B  89     -15.470 -41.054 -34.155  1.00  5.00           C  
ATOM   1210  CG  GLU B  89     -15.695 -40.399 -32.807  1.00  2.00           C  
ATOM   1211  CD  GLU B  89     -14.677 -40.849 -31.773  1.00  2.00           C  
ATOM   1212  OE1 GLU B  89     -13.587 -41.309 -32.172  1.00  3.00           O  
ATOM   1213  OE2 GLU B  89     -14.957 -40.731 -30.562  1.00  3.00           O  
ATOM   1214  N   GLY B  90     -16.789 -41.595 -37.469  1.00  2.00           N  
ATOM   1215  CA  GLY B  90     -16.320 -41.900 -38.808  1.00  2.00           C  
ATOM   1216  C   GLY B  90     -15.516 -43.169 -39.017  1.00  6.00           C  
ATOM   1217  O   GLY B  90     -15.394 -43.637 -40.150  1.00  3.00           O  
ATOM   1218  N   GLU B  91     -14.953 -43.734 -37.955  1.00  0.00           N  
ATOM   1219  CA  GLU B  91     -14.188 -44.966 -38.108  1.00  7.00           C  
ATOM   1220  C   GLU B  91     -15.140 -46.167 -38.153  1.00 15.00           C  
ATOM   1221  O   GLU B  91     -15.920 -46.386 -37.229  1.00  1.00           O  
ATOM   1222  CB  GLU B  91     -13.197 -45.119 -36.952  1.00 12.00           C  
ATOM   1223  CG  GLU B  91     -11.760 -45.399 -37.399  1.00 10.00           C  
ATOM   1224  CD  GLU B  91     -11.152 -44.262 -38.229  1.00  2.00           C  
ATOM   1225  OE1 GLU B  91     -11.008 -43.136 -37.697  1.00  2.00           O  
ATOM   1226  OE2 GLU B  91     -10.816 -44.498 -39.412  1.00  3.00           O  
ATOM   1227  N   GLU B  92     -15.088 -46.930 -39.239  1.00 11.00           N  
ATOM   1228  CA  GLU B  92     -15.945 -48.106 -39.393  1.00  1.00           C  
ATOM   1229  C   GLU B  92     -15.188 -49.339 -38.888  1.00  0.00           C  
ATOM   1230  O   GLU B  92     -14.016 -49.535 -39.225  1.00 25.00           O  
ATOM   1231  CB  GLU B  92     -16.327 -48.285 -40.867  1.00  5.00           C  
ATOM   1232  CG  GLU B  92     -17.406 -49.326 -41.129  1.00 12.00           C  
ATOM   1233  CD  GLU B  92     -18.702 -49.026 -40.393  1.00  5.00           C  
ATOM   1234  OE1 GLU B  92     -19.224 -47.901 -40.540  1.00  4.00           O  
ATOM   1235  OE2 GLU B  92     -19.200 -49.917 -39.668  1.00  6.00           O  
ATOM   1236  N   ILE B  93     -15.860 -50.165 -38.087  1.00  1.00           N  
ATOM   1237  CA  ILE B  93     -15.245 -51.362 -37.516  1.00  0.00           C  
ATOM   1238  C   ILE B  93     -15.899 -52.685 -37.901  1.00  0.00           C  
ATOM   1239  O   ILE B  93     -17.120 -52.784 -37.964  1.00  0.00           O  
ATOM   1240  CB  ILE B  93     -15.270 -51.313 -35.973  1.00  1.00           C  
ATOM   1241  CG1 ILE B  93     -14.333 -50.232 -35.455  1.00 60.00           C  
ATOM   1242  CD1 ILE B  93     -14.312 -50.157 -33.946  1.00  0.00           C  
ATOM   1243  CG2 ILE B  93     -14.877 -52.668 -35.393  1.00  0.00           C  
ATOM   1244  N   ILE B  94     -15.088 -53.703 -38.171  1.00  0.00           N  
ATOM   1245  CA  ILE B  94     -15.650 -55.023 -38.436  1.00  0.00           C  
ATOM   1246  C   ILE B  94     -15.428 -55.783 -37.120  1.00  0.00           C  
ATOM   1247  O   ILE B  94     -14.297 -55.885 -36.649  1.00  0.00           O  
ATOM   1248  CB  ILE B  94     -14.938 -55.779 -39.562  1.00  0.00           C  
ATOM   1249  CG1 ILE B  94     -15.125 -55.049 -40.890  1.00 60.00           C  
ATOM   1250  CD1 ILE B  94     -14.560 -55.812 -42.102  1.00  0.00           C  
ATOM   1251  CG2 ILE B  94     -15.526 -57.185 -39.678  1.00  0.00           C  
ATOM   1252  N   LEU B  95     -16.510 -56.283 -36.523  1.00  0.00           N  
ATOM   1253  CA  LEU B  95     -16.443 -57.007 -35.256  1.00  0.00           C  
ATOM   1254  C   LEU B  95     -16.607 -58.507 -35.440  1.00  0.00           C  
ATOM   1255  O   LEU B  95     -17.590 -58.963 -36.043  1.00  0.00           O  
ATOM   1256  CB  LEU B  95     -17.540 -56.504 -34.314  1.00  0.00           C  
ATOM   1257  CG  LEU B  95     -17.683 -57.146 -32.925  1.00  0.00           C  
ATOM   1258  CD1 LEU B  95     -16.458 -56.835 -32.083  1.00  0.00           C  
ATOM   1259  CD2 LEU B  95     -18.926 -56.600 -32.231  1.00  0.00           C  
ATOM   1260  N   THR B  96     -15.646 -59.281 -34.938  1.00  0.00           N  
ATOM   1261  CA  THR B  96     -15.766 -60.737 -35.035  1.00  0.00           C  
ATOM   1262  C   THR B  96     -16.052 -61.307 -33.645  1.00  0.00           C  
ATOM   1263  O   THR B  96     -15.629 -60.749 -32.623  1.00  0.00           O  
ATOM   1264  CB  THR B  96     -14.498 -61.398 -35.634  1.00  0.00           C  
ATOM   1265  OG1 THR B  96     -13.381 -61.209 -34.758  1.00  0.00           O  
ATOM   1266  CG2 THR B  96     -14.194 -60.790 -36.998  1.00  0.00           C  
ATOM   1267  N   THR B  97     -16.782 -62.414 -33.616  1.00  0.00           N  
ATOM   1268  CA  THR B  97     -17.168 -63.055 -32.369  1.00  0.00           C  
ATOM   1269  C   THR B  97     -17.527 -64.516 -32.634  1.00  0.00           C  
ATOM   1270  O   THR B  97     -17.848 -64.901 -33.762  1.00  0.00           O  
ATOM   1271  CB  THR B  97     -18.418 -62.375 -31.782  1.00  0.00           C  
ATOM   1272  OG1 THR B  97     -18.855 -63.070 -30.607  1.00  0.00           O  
ATOM   1273  CG2 THR B  97     -19.537 -62.417 -32.800  1.00  0.00           C  
ATOM   1274  N   PHE B  98     -17.469 -65.332 -31.591  1.00  1.00           N  
ATOM   1275  CA  PHE B  98     -17.821 -66.724 -31.739  1.00  0.00           C  
ATOM   1276  C   PHE B  98     -19.336 -66.773 -31.883  1.00  0.00           C  
ATOM   1277  O   PHE B  98     -20.029 -65.834 -31.496  1.00  0.00           O  
ATOM   1278  CB  PHE B  98     -17.347 -67.514 -30.522  1.00 19.00           C  
ATOM   1279  CG  PHE B  98     -15.853 -67.609 -30.420  1.00 18.00           C  
ATOM   1280  CD1 PHE B  98     -15.174 -67.020 -29.360  1.00 32.00           C  
ATOM   1281  CD2 PHE B  98     -15.118 -68.263 -31.410  1.00 13.00           C  
ATOM   1282  CE1 PHE B  98     -13.783 -67.072 -29.283  1.00 41.00           C  
ATOM   1283  CE2 PHE B  98     -13.724 -68.325 -31.345  1.00 14.00           C  
ATOM   1284  CZ  PHE B  98     -13.055 -67.724 -30.275  1.00  6.00           C  
ATOM   1285  N   GLY B  99     -19.839 -67.862 -32.453  1.00 24.00           N  
ATOM   1286  CA  GLY B  99     -21.267 -68.007 -32.668  1.00  8.00           C  
ATOM   1287  C   GLY B  99     -22.151 -67.872 -31.445  1.00  7.00           C  
ATOM   1288  O   GLY B  99     -23.175 -67.200 -31.505  1.00 10.00           O  
ATOM   1289  N   ASP B 100     -21.787 -68.512 -30.338  1.00  0.00           N  
ATOM   1290  CA  ASP B 100     -22.619 -68.403 -29.147  1.00 17.00           C  
ATOM   1291  C   ASP B 100     -22.522 -67.021 -28.489  1.00  0.00           C  
ATOM   1292  O   ASP B 100     -23.533 -66.466 -28.054  1.00  0.00           O  
ATOM   1293  CB  ASP B 100     -22.300 -69.525 -28.144  1.00  0.00           C  
ATOM   1294  CG  ASP B 100     -20.822 -69.622 -27.801  1.00  0.00           C  
ATOM   1295  OD1 ASP B 100     -20.015 -68.850 -28.369  1.00 28.00           O  
ATOM   1296  OD2 ASP B 100     -20.473 -70.485 -26.957  1.00 37.00           O  
ATOM   1297  N   MET B 101     -21.326 -66.446 -28.432  1.00  0.00           N  
ATOM   1298  CA  MET B 101     -21.189 -65.124 -27.826  1.00  0.00           C  
ATOM   1299  C   MET B 101     -22.069 -64.115 -28.576  1.00  0.00           C  
ATOM   1300  O   MET B 101     -22.536 -63.137 -28.007  1.00  1.00           O  
ATOM   1301  CB  MET B 101     -19.728 -64.664 -27.872  1.00  0.00           C  
ATOM   1302  CG  MET B 101     -19.481 -63.270 -27.284  1.00  1.00           C  
ATOM   1303  SD  MET B 101     -19.866 -63.177 -25.522  1.00  1.00           S  
ATOM   1304  CE  MET B 101     -18.336 -63.844 -24.800  1.00  0.00           C  
ATOM   1305  N   TYR B 102     -22.278 -64.367 -29.860  1.00  0.00           N  
ATOM   1306  CA  TYR B 102     -23.077 -63.511 -30.728  1.00  0.00           C  
ATOM   1307  C   TYR B 102     -24.486 -63.262 -30.200  1.00  0.00           C  
ATOM   1308  O   TYR B 102     -25.017 -62.165 -30.307  1.00  0.00           O  
ATOM   1309  CB  TYR B 102     -23.142 -64.155 -32.112  1.00  0.00           C  
ATOM   1310  CG  TYR B 102     -23.911 -63.390 -33.157  1.00  0.00           C  
ATOM   1311  CD1 TYR B 102     -23.493 -62.143 -33.583  1.00  0.00           C  
ATOM   1312  CD2 TYR B 102     -25.037 -63.936 -33.746  1.00  6.00           C  
ATOM   1313  CE1 TYR B 102     -24.187 -61.454 -34.548  1.00 41.00           C  
ATOM   1314  CE2 TYR B 102     -25.733 -63.256 -34.711  1.00  3.00           C  
ATOM   1315  CZ  TYR B 102     -25.305 -62.015 -35.109  1.00 11.00           C  
ATOM   1316  OH  TYR B 102     -26.003 -61.336 -36.074  1.00  5.00           O  
ATOM   1317  N   LYS B 103     -25.080 -64.300 -29.631  1.00  0.00           N  
ATOM   1318  CA  LYS B 103     -26.431 -64.247 -29.079  1.00 19.00           C  
ATOM   1319  C   LYS B 103     -26.465 -64.075 -27.554  1.00  0.00           C  
ATOM   1320  O   LYS B 103     -27.522 -64.212 -26.940  1.00 14.00           O  
ATOM   1321  CB  LYS B 103     -27.180 -65.533 -29.449  1.00 14.00           C  
ATOM   1322  CG  LYS B 103     -27.537 -65.681 -30.919  1.00  7.00           C  
ATOM   1323  CD  LYS B 103     -28.617 -64.679 -31.308  1.00  6.00           C  
ATOM   1324  CE  LYS B 103     -29.069 -64.825 -32.760  1.00  2.00           C  
ATOM   1325  NZ  LYS B 103     -29.755 -66.109 -33.020  1.00  2.00           N  
ATOM   1326  N   ILE B 104     -25.324 -63.799 -26.931  1.00  0.00           N  
ATOM   1327  CA  ILE B 104     -25.317 -63.635 -25.476  1.00  0.00           C  
ATOM   1328  C   ILE B 104     -26.076 -62.390 -25.056  1.00  0.00           C  
ATOM   1329  O   ILE B 104     -25.757 -61.272 -25.463  1.00  1.00           O  
ATOM   1330  CB  ILE B 104     -23.888 -63.557 -24.884  1.00  1.00           C  
ATOM   1331  CG1 ILE B 104     -23.267 -64.954 -24.822  1.00  0.00           C  
ATOM   1332  CD1 ILE B 104     -23.968 -65.889 -23.831  1.00  0.00           C  
ATOM   1333  CG2 ILE B 104     -23.949 -62.983 -23.482  1.00  1.00           C  
ATOM   1334  N   PRO B 105     -27.091 -62.572 -24.213  1.00  0.00           N  
ATOM   1335  CA  PRO B 105     -27.911 -61.461 -23.731  1.00 12.00           C  
ATOM   1336  C   PRO B 105     -27.286 -60.572 -22.669  1.00 43.00           C  
ATOM   1337  O   PRO B 105     -26.454 -61.015 -21.880  1.00  0.00           O  
ATOM   1338  CB  PRO B 105     -29.146 -62.172 -23.199  1.00 12.00           C  
ATOM   1339  CG  PRO B 105     -28.559 -63.411 -22.611  1.00 27.00           C  
ATOM   1340  CD  PRO B 105     -27.611 -63.859 -23.717  1.00 17.00           C  
ATOM   1341  N   THR B 106     -27.700 -59.310 -22.671  1.00 22.00           N  
ATOM   1342  CA  THR B 106     -27.274 -58.332 -21.673  1.00 52.00           C  
ATOM   1343  C   THR B 106     -28.495 -57.432 -21.539  1.00 21.00           C  
ATOM   1344  O   THR B 106     -29.309 -57.357 -22.456  1.00  6.00           O  
ATOM   1345  CB  THR B 106     -26.103 -57.459 -22.133  1.00  0.00           C  
ATOM   1346  OG1 THR B 106     -26.596 -56.442 -23.005  1.00  0.00           O  
ATOM   1347  CG2 THR B 106     -25.046 -58.289 -22.851  1.00  0.00           C  
ATOM   1348  N   PRO B 107     -28.651 -56.750 -20.398  1.00  0.00           N  
ATOM   1349  CA  PRO B 107     -29.823 -55.881 -20.257  1.00  5.00           C  
ATOM   1350  C   PRO B 107     -30.000 -54.789 -21.315  1.00  3.00           C  
ATOM   1351  O   PRO B 107     -31.031 -54.123 -21.337  1.00  2.00           O  
ATOM   1352  CB  PRO B 107     -29.690 -55.321 -18.830  1.00  4.00           C  
ATOM   1353  CG  PRO B 107     -28.255 -55.579 -18.451  1.00  0.00           C  
ATOM   1354  CD  PRO B 107     -27.944 -56.889 -19.114  1.00 47.00           C  
ATOM   1355  N   MET B 108     -29.023 -54.623 -22.204  1.00  0.00           N  
ATOM   1356  CA  MET B 108     -29.116 -53.608 -23.257  1.00  2.00           C  
ATOM   1357  C   MET B 108     -28.960 -54.152 -24.669  1.00  3.00           C  
ATOM   1358  O   MET B 108     -28.692 -53.392 -25.608  1.00  8.00           O  
ATOM   1359  CB  MET B 108     -28.070 -52.519 -23.053  1.00 22.00           C  
ATOM   1360  CG  MET B 108     -28.369 -51.572 -21.910  1.00  3.00           C  
ATOM   1361  SD  MET B 108     -27.144 -50.268 -21.912  1.00  6.00           S  
ATOM   1362  CE  MET B 108     -26.056 -50.897 -20.720  1.00  0.00           C  
ATOM   1363  N   GLY B 109     -29.115 -55.461 -24.829  1.00  4.00           N  
ATOM   1364  CA  GLY B 109     -28.978 -56.038 -26.154  1.00  7.00           C  
ATOM   1365  C   GLY B 109     -27.750 -56.908 -26.342  1.00 13.00           C  
ATOM   1366  O   GLY B 109     -26.797 -56.874 -25.555  1.00  0.00           O  
ATOM   1367  N   SER B 110     -27.776 -57.688 -27.413  1.00  9.00           N  
ATOM   1368  CA  SER B 110     -26.691 -58.599 -27.738  1.00  0.00           C  
ATOM   1369  C   SER B 110     -25.942 -58.106 -28.968  1.00  0.00           C  
ATOM   1370  O   SER B 110     -26.297 -57.082 -29.549  1.00 14.00           O  
ATOM   1371  CB  SER B 110     -27.276 -59.964 -28.049  1.00 11.00           C  
ATOM   1372  OG  SER B 110     -28.044 -59.881 -29.239  1.00  8.00           O  
ATOM   1373  N   PHE B 111     -24.910 -58.845 -29.367  1.00  1.00           N  
ATOM   1374  CA  PHE B 111     -24.147 -58.502 -30.563  1.00  0.00           C  
ATOM   1375  C   PHE B 111     -25.030 -58.755 -31.779  1.00  0.00           C  
ATOM   1376  O   PHE B 111     -24.838 -58.156 -32.833  1.00  0.00           O  
ATOM   1377  CB  PHE B 111     -22.877 -59.351 -30.662  1.00  0.00           C  
ATOM   1378  CG  PHE B 111     -21.797 -58.921 -29.729  1.00  0.00           C  
ATOM   1379  CD1 PHE B 111     -20.927 -59.851 -29.181  1.00  1.00           C  
ATOM   1380  CD2 PHE B 111     -21.662 -57.590 -29.372  1.00  0.00           C  
ATOM   1381  CE1 PHE B 111     -19.943 -59.463 -28.286  1.00  0.00           C  
ATOM   1382  CE2 PHE B 111     -20.676 -57.187 -28.475  1.00  1.00           C  
ATOM   1383  CZ  PHE B 111     -19.816 -58.124 -27.930  1.00  0.00           C  
ATOM   1384  N   ALA B 112     -25.997 -59.654 -31.635  1.00  0.00           N  
ATOM   1385  CA  ALA B 112     -26.901 -59.935 -32.741  1.00  0.00           C  
ATOM   1386  C   ALA B 112     -27.807 -58.698 -32.937  1.00  6.00           C  
ATOM   1387  O   ALA B 112     -28.181 -58.354 -34.064  1.00  6.00           O  
ATOM   1388  CB  ALA B 112     -27.722 -61.178 -32.443  1.00  5.00           C  
ATOM   1389  N   ASP B 113     -28.143 -58.022 -31.843  1.00  7.00           N  
ATOM   1390  CA  ASP B 113     -28.957 -56.813 -31.933  1.00  5.00           C  
ATOM   1391  C   ASP B 113     -28.143 -55.719 -32.599  1.00  0.00           C  
ATOM   1392  O   ASP B 113     -28.685 -54.901 -33.340  1.00  0.00           O  
ATOM   1393  CB  ASP B 113     -29.387 -56.329 -30.546  1.00 20.00           C  
ATOM   1394  CG  ASP B 113     -30.520 -57.146 -29.974  1.00  3.00           C  
ATOM   1395  OD1 ASP B 113     -31.549 -57.282 -30.669  1.00  2.00           O  
ATOM   1396  OD2 ASP B 113     -30.390 -57.647 -28.836  1.00  4.00           O  
ATOM   1397  N   LEU B 114     -26.839 -55.709 -32.321  1.00 47.00           N  
ATOM   1398  CA  LEU B 114     -25.926 -54.715 -32.880  1.00  0.00           C  
ATOM   1399  C   LEU B 114     -25.877 -54.883 -34.395  1.00  0.00           C  
ATOM   1400  O   LEU B 114     -25.770 -53.912 -35.147  1.00  0.00           O  
ATOM   1401  CB  LEU B 114     -24.528 -54.903 -32.289  1.00  0.00           C  
ATOM   1402  CG  LEU B 114     -23.746 -53.698 -31.756  1.00  0.00           C  
ATOM   1403  CD1 LEU B 114     -22.459 -53.560 -32.533  1.00  0.00           C  
ATOM   1404  CD2 LEU B 114     -24.573 -52.433 -31.839  1.00 22.00           C  
ATOM   1405  N   LYS B 115     -25.953 -56.136 -34.823  1.00  0.00           N  
ATOM   1406  CA  LYS B 115     -25.937 -56.496 -36.229  1.00  0.00           C  
ATOM   1407  C   LYS B 115     -27.201 -55.923 -36.881  1.00  0.00           C  
ATOM   1408  O   LYS B 115     -27.126 -55.157 -37.837  1.00  5.00           O  
ATOM   1409  CB  LYS B 115     -25.941 -58.019 -36.340  1.00  7.00           C  
ATOM   1410  CG  LYS B 115     -25.053 -58.609 -37.405  1.00  0.00           C  
ATOM   1411  CD  LYS B 115     -25.620 -58.472 -38.786  1.00  4.00           C  
ATOM   1412  CE  LYS B 115     -24.849 -59.374 -39.737  1.00  4.00           C  
ATOM   1413  NZ  LYS B 115     -25.129 -59.053 -41.158  1.00  2.00           N  
ATOM   1414  N   SER B 116     -28.359 -56.296 -36.336  1.00  7.00           N  
ATOM   1415  CA  SER B 116     -29.652 -55.851 -36.847  1.00  3.00           C  
ATOM   1416  C   SER B 116     -29.788 -54.328 -36.923  1.00  3.00           C  
ATOM   1417  O   SER B 116     -30.671 -53.815 -37.603  1.00  2.00           O  
ATOM   1418  CB  SER B 116     -30.776 -56.413 -35.976  1.00  2.00           C  
ATOM   1419  OG  SER B 116     -30.800 -55.757 -34.724  1.00  3.00           O  
ATOM   1420  N   GLU B 117     -28.928 -53.611 -36.213  1.00  0.00           N  
ATOM   1421  CA  GLU B 117     -28.957 -52.153 -36.235  1.00  2.00           C  
ATOM   1422  C   GLU B 117     -28.017 -51.620 -37.317  1.00  2.00           C  
ATOM   1423  O   GLU B 117     -27.725 -50.423 -37.377  1.00  3.00           O  
ATOM   1424  CB  GLU B 117     -28.551 -51.599 -34.874  1.00  4.00           C  
ATOM   1425  CG  GLU B 117     -29.564 -51.860 -33.780  1.00  2.00           C  
ATOM   1426  CD  GLU B 117     -28.941 -51.921 -32.392  1.00  3.00           C  
ATOM   1427  OE1 GLU B 117     -27.903 -51.254 -32.155  1.00  0.00           O  
ATOM   1428  OE2 GLU B 117     -29.511 -52.633 -31.536  1.00  9.00           O  
ATOM   1429  N   GLY B 118     -27.532 -52.524 -38.162  1.00  3.00           N  
ATOM   1430  CA  GLY B 118     -26.648 -52.130 -39.242  1.00  2.00           C  
ATOM   1431  C   GLY B 118     -25.143 -52.203 -39.038  1.00  6.00           C  
ATOM   1432  O   GLY B 118     -24.400 -51.620 -39.828  1.00  3.00           O  
ATOM   1433  N   PHE B 119     -24.662 -52.892 -38.008  1.00  0.00           N  
ATOM   1434  CA  PHE B 119     -23.214 -52.977 -37.837  1.00  0.00           C  
ATOM   1435  C   PHE B 119     -22.670 -54.266 -38.432  1.00  6.00           C  
ATOM   1436  O   PHE B 119     -23.370 -55.286 -38.483  1.00  7.00           O  
ATOM   1437  CB  PHE B 119     -22.817 -52.885 -36.368  1.00  0.00           C  
ATOM   1438  CG  PHE B 119     -22.958 -51.515 -35.790  1.00  0.00           C  
ATOM   1439  CD1 PHE B 119     -24.169 -51.093 -35.249  1.00  0.00           C  
ATOM   1440  CD2 PHE B 119     -21.871 -50.645 -35.772  1.00  1.00           C  
ATOM   1441  CE1 PHE B 119     -24.290 -49.819 -34.693  1.00  7.00           C  
ATOM   1442  CE2 PHE B 119     -21.979 -49.367 -35.218  1.00  1.00           C  
ATOM   1443  CZ  PHE B 119     -23.190 -48.952 -34.675  1.00  8.00           C  
ATOM   1444  N   ASP B 120     -21.420 -54.207 -38.887  1.00  8.00           N  
ATOM   1445  CA  ASP B 120     -20.768 -55.362 -39.491  1.00  6.00           C  
ATOM   1446  C   ASP B 120     -20.293 -56.298 -38.373  1.00  0.00           C  
ATOM   1447  O   ASP B 120     -19.231 -56.093 -37.775  1.00  0.00           O  
ATOM   1448  CB  ASP B 120     -19.581 -54.894 -40.337  1.00 15.00           C  
ATOM   1449  CG  ASP B 120     -19.135 -55.933 -41.358  1.00  3.00           C  
ATOM   1450  OD1 ASP B 120     -19.622 -57.082 -41.314  1.00  5.00           O  
ATOM   1451  OD2 ASP B 120     -18.282 -55.597 -42.207  1.00  6.00           O  
ATOM   1452  N   VAL B 121     -21.096 -57.310 -38.070  1.00 11.00           N  
ATOM   1453  CA  VAL B 121     -20.730 -58.245 -37.026  1.00  0.00           C  
ATOM   1454  C   VAL B 121     -20.647 -59.607 -37.676  1.00  0.00           C  
ATOM   1455  O   VAL B 121     -21.631 -60.115 -38.209  1.00 10.00           O  
ATOM   1456  CB  VAL B 121     -21.770 -58.250 -35.875  1.00  0.00           C  
ATOM   1457  CG1 VAL B 121     -21.344 -59.219 -34.785  1.00  0.00           C  
ATOM   1458  CG2 VAL B 121     -21.897 -56.846 -35.284  1.00  0.00           C  
ATOM   1459  N   ARG B 122     -19.458 -60.195 -37.648  1.00  0.00           N  
ATOM   1460  CA  ARG B 122     -19.270 -61.490 -38.274  1.00  5.00           C  
ATOM   1461  C   ARG B 122     -18.919 -62.572 -37.280  1.00  0.00           C  
ATOM   1462  O   ARG B 122     -18.150 -62.359 -36.341  1.00  0.00           O  
ATOM   1463  CB  ARG B 122     -18.188 -61.397 -39.351  1.00  5.00           C  
ATOM   1464  CG  ARG B 122     -18.428 -60.244 -40.307  1.00  5.00           C  
ATOM   1465  CD  ARG B 122     -17.453 -60.217 -41.460  1.00  3.00           C  
ATOM   1466  NE  ARG B 122     -17.428 -58.887 -42.055  1.00  3.00           N  
ATOM   1467  CZ  ARG B 122     -16.804 -58.583 -43.186  1.00  2.00           C  
ATOM   1468  NH1 ARG B 122     -16.153 -59.523 -43.857  1.00  4.00           N  
ATOM   1469  NH2 ARG B 122     -16.812 -57.333 -43.631  1.00  3.00           N  
ATOM   1470  N   ILE B 123     -19.508 -63.735 -37.501  1.00  6.00           N  
ATOM   1471  CA  ILE B 123     -19.290 -64.894 -36.668  1.00  0.00           C  
ATOM   1472  C   ILE B 123     -18.066 -65.633 -37.196  1.00  0.00           C  
ATOM   1473  O   ILE B 123     -18.003 -65.944 -38.385  1.00  5.00           O  
ATOM   1474  CB  ILE B 123     -20.519 -65.807 -36.736  1.00  3.00           C  
ATOM   1475  CG1 ILE B 123     -21.700 -65.098 -36.063  1.00 12.00           C  
ATOM   1476  CD1 ILE B 123     -22.970 -65.912 -36.049  1.00  3.00           C  
ATOM   1477  CG2 ILE B 123     -20.205 -67.170 -36.143  1.00  5.00           C  
ATOM   1478  N   VAL B 124     -17.094 -65.897 -36.323  1.00  0.00           N  
ATOM   1479  CA  VAL B 124     -15.876 -66.615 -36.718  1.00  9.00           C  
ATOM   1480  C   VAL B 124     -15.662 -67.851 -35.854  1.00  0.00           C  
ATOM   1481  O   VAL B 124     -16.295 -68.005 -34.810  1.00 37.00           O  
ATOM   1482  CB  VAL B 124     -14.644 -65.724 -36.592  1.00  0.00           C  
ATOM   1483  CG1 VAL B 124     -14.786 -64.547 -37.517  1.00  9.00           C  
ATOM   1484  CG2 VAL B 124     -14.493 -65.241 -35.153  1.00  0.00           C  
ATOM   1485  N   TYR B 125     -14.778 -68.736 -36.289  1.00  0.00           N  
ATOM   1486  CA  TYR B 125     -14.512 -69.947 -35.532  1.00 13.00           C  
ATOM   1487  C   TYR B 125     -13.195 -69.856 -34.793  1.00 28.00           C  
ATOM   1488  O   TYR B 125     -12.907 -70.672 -33.930  1.00  8.00           O  
ATOM   1489  CB  TYR B 125     -14.541 -71.175 -36.438  1.00 10.00           C  
ATOM   1490  CG  TYR B 125     -15.906 -71.442 -37.011  1.00  3.00           C  
ATOM   1491  CD1 TYR B 125     -16.093 -71.591 -38.374  1.00  4.00           C  
ATOM   1492  CD2 TYR B 125     -17.017 -71.517 -36.188  1.00  8.00           C  
ATOM   1493  CE1 TYR B 125     -17.345 -71.824 -38.896  1.00  2.00           C  
ATOM   1494  CE2 TYR B 125     -18.268 -71.746 -36.700  1.00  5.00           C  
ATOM   1495  CZ  TYR B 125     -18.429 -71.898 -38.054  1.00  3.00           C  
ATOM   1496  OH  TYR B 125     -19.684 -72.129 -38.566  1.00  2.00           O  
ATOM   1497  N   GLY B 126     -12.397 -68.854 -35.133  1.00 38.00           N  
ATOM   1498  CA  GLY B 126     -11.114 -68.677 -34.486  1.00 60.00           C  
ATOM   1499  C   GLY B 126     -10.484 -67.348 -34.846  1.00  0.00           C  
ATOM   1500  O   GLY B 126     -10.867 -66.719 -35.835  1.00  0.00           O  
ATOM   1501  N   ILE B 127      -9.507 -66.936 -34.043  1.00  1.00           N  
ATOM   1502  CA  ILE B 127      -8.815 -65.671 -34.224  1.00  0.00           C  
ATOM   1503  C   ILE B 127      -8.102 -65.552 -35.584  1.00  0.00           C  
ATOM   1504  O   ILE B 127      -7.828 -64.450 -36.048  1.00  0.00           O  
ATOM   1505  CB  ILE B 127      -7.788 -65.467 -33.099  1.00  1.00           C  
ATOM   1506  CG1 ILE B 127      -7.317 -64.010 -33.057  1.00  1.00           C  
ATOM   1507  CD1 ILE B 127      -8.327 -63.049 -32.503  1.00  1.00           C  
ATOM   1508  CG2 ILE B 127      -6.599 -66.393 -33.327  1.00  1.00           C  
ATOM   1509  N   PHE B 128      -7.783 -66.675 -36.219  1.00  0.00           N  
ATOM   1510  CA  PHE B 128      -7.121 -66.599 -37.517  1.00  0.00           C  
ATOM   1511  C   PHE B 128      -8.103 -66.066 -38.562  1.00  0.00           C  
ATOM   1512  O   PHE B 128      -7.701 -65.487 -39.564  1.00  0.00           O  
ATOM   1513  CB  PHE B 128      -6.590 -67.970 -37.945  1.00 60.00           C  
ATOM   1514  CG  PHE B 128      -5.838 -67.950 -39.247  1.00  0.00           C  
ATOM   1515  CD1 PHE B 128      -4.960 -66.906 -39.544  1.00  0.00           C  
ATOM   1516  CD2 PHE B 128      -5.979 -68.990 -40.166  1.00 60.00           C  
ATOM   1517  CE1 PHE B 128      -4.232 -66.898 -40.734  1.00 10.00           C  
ATOM   1518  CE2 PHE B 128      -5.251 -68.993 -41.366  1.00 21.00           C  
ATOM   1519  CZ  PHE B 128      -4.379 -67.944 -41.647  1.00  6.00           C  
ATOM   1520  N   ASP B 129      -9.395 -66.266 -38.320  1.00  0.00           N  
ATOM   1521  CA  ASP B 129     -10.416 -65.771 -39.231  1.00 10.00           C  
ATOM   1522  C   ASP B 129     -10.406 -64.249 -39.136  1.00  0.00           C  
ATOM   1523  O   ASP B 129     -10.457 -63.546 -40.143  1.00 15.00           O  
ATOM   1524  CB  ASP B 129     -11.793 -66.314 -38.834  1.00  9.00           C  
ATOM   1525  CG  ASP B 129     -11.954 -67.805 -39.141  1.00 15.00           C  
ATOM   1526  OD1 ASP B 129     -12.929 -68.409 -38.651  1.00  7.00           O  
ATOM   1527  OD2 ASP B 129     -11.116 -68.378 -39.877  1.00 16.00           O  
ATOM   1528  N   THR B 130     -10.318 -63.743 -37.915  1.00  0.00           N  
ATOM   1529  CA  THR B 130     -10.303 -62.310 -37.699  1.00  0.00           C  
ATOM   1530  C   THR B 130      -9.119 -61.710 -38.458  1.00  0.00           C  
ATOM   1531  O   THR B 130      -9.238 -60.677 -39.123  1.00  0.00           O  
ATOM   1532  CB  THR B 130     -10.149 -62.001 -36.204  1.00  0.00           C  
ATOM   1533  OG1 THR B 130     -11.101 -62.773 -35.461  1.00  0.00           O  
ATOM   1534  CG2 THR B 130     -10.362 -60.512 -35.932  1.00  0.00           C  
ATOM   1535  N   TYR B 131      -7.980 -62.386 -38.352  1.00  0.00           N  
ATOM   1536  CA  TYR B 131      -6.733 -61.985 -38.993  1.00  0.00           C  
ATOM   1537  C   TYR B 131      -6.875 -61.807 -40.499  1.00  0.00           C  
ATOM   1538  O   TYR B 131      -6.524 -60.767 -41.038  1.00  0.00           O  
ATOM   1539  CB  TYR B 131      -5.643 -63.011 -38.679  1.00  0.00           C  
ATOM   1540  CG  TYR B 131      -4.297 -62.715 -39.291  1.00  0.00           C  
ATOM   1541  CD1 TYR B 131      -3.422 -61.827 -38.691  1.00  0.00           C  
ATOM   1542  CD2 TYR B 131      -3.895 -63.337 -40.459  1.00 15.00           C  
ATOM   1543  CE1 TYR B 131      -2.192 -61.559 -39.244  1.00  0.00           C  
ATOM   1544  CE2 TYR B 131      -2.668 -63.076 -41.017  1.00 10.00           C  
ATOM   1545  CZ  TYR B 131      -1.820 -62.186 -40.406  1.00  0.00           C  
ATOM   1546  OH  TYR B 131      -0.593 -61.923 -40.960  1.00  7.00           O  
ATOM   1547  N   ARG B 132      -7.387 -62.825 -41.177  1.00  0.00           N  
ATOM   1548  CA  ARG B 132      -7.581 -62.746 -42.629  1.00 11.00           C  
ATOM   1549  C   ARG B 132      -8.489 -61.562 -42.953  1.00  0.00           C  
ATOM   1550  O   ARG B 132      -8.224 -60.790 -43.870  1.00  0.00           O  
ATOM   1551  CB  ARG B 132      -8.233 -64.019 -43.171  1.00  6.00           C  
ATOM   1552  CG  ARG B 132      -7.359 -65.270 -43.124  1.00  5.00           C  
ATOM   1553  CD  ARG B 132      -8.210 -66.470 -42.718  1.00  5.00           C  
ATOM   1554  NE  ARG B 132      -7.722 -67.749 -43.224  1.00  3.00           N  
ATOM   1555  CZ  ARG B 132      -8.231 -68.925 -42.865  1.00  2.00           C  
ATOM   1556  NH1 ARG B 132      -9.233 -68.973 -41.996  1.00  8.00           N  
ATOM   1557  NH2 ARG B 132      -7.751 -70.051 -43.383  1.00  7.00           N  
ATOM   1558  N   ILE B 133      -9.565 -61.427 -42.186  1.00  0.00           N  
ATOM   1559  CA  ILE B 133     -10.507 -60.343 -42.383  1.00  0.00           C  
ATOM   1560  C   ILE B 133      -9.776 -59.009 -42.270  1.00  0.00           C  
ATOM   1561  O   ILE B 133     -10.052 -58.080 -43.025  1.00  0.00           O  
ATOM   1562  CB  ILE B 133     -11.657 -60.428 -41.347  1.00  0.00           C  
ATOM   1563  CG1 ILE B 133     -12.528 -61.648 -41.653  1.00  7.00           C  
ATOM   1564  CD1 ILE B 133     -13.665 -61.864 -40.651  1.00  7.00           C  
ATOM   1565  CG2 ILE B 133     -12.502 -59.164 -41.371  1.00 16.00           C  
ATOM   1566  N   ALA B 134      -8.837 -58.912 -41.335  1.00  0.00           N  
ATOM   1567  CA  ALA B 134      -8.085 -57.670 -41.174  1.00  0.00           C  
ATOM   1568  C   ALA B 134      -7.267 -57.424 -42.440  1.00  0.00           C  
ATOM   1569  O   ALA B 134      -7.161 -56.292 -42.925  1.00 20.00           O  
ATOM   1570  CB  ALA B 134      -7.171 -57.764 -39.984  1.00  0.00           C  
ATOM   1571  N   LYS B 135      -6.689 -58.502 -42.963  1.00  0.00           N  
ATOM   1572  CA  LYS B 135      -5.886 -58.442 -44.169  1.00 13.00           C  
ATOM   1573  C   LYS B 135      -6.724 -57.947 -45.341  1.00  3.00           C  
ATOM   1574  O   LYS B 135      -6.357 -56.984 -46.013  1.00  3.00           O  
ATOM   1575  CB  LYS B 135      -5.323 -59.824 -44.499  1.00  4.00           C  
ATOM   1576  CG  LYS B 135      -4.113 -60.225 -43.689  1.00  7.00           C  
ATOM   1577  CD  LYS B 135      -2.951 -59.289 -43.948  1.00  3.00           C  
ATOM   1578  CE  LYS B 135      -1.638 -59.952 -43.576  1.00  3.00           C  
ATOM   1579  NZ  LYS B 135      -1.482 -61.254 -44.305  1.00  2.00           N  
ATOM   1580  N   GLU B 136      -7.854 -58.605 -45.571  1.00  0.00           N  
ATOM   1581  CA  GLU B 136      -8.749 -58.259 -46.668  1.00  2.00           C  
ATOM   1582  C   GLU B 136      -9.466 -56.912 -46.533  1.00  3.00           C  
ATOM   1583  O   GLU B 136     -10.173 -56.504 -47.451  1.00  3.00           O  
ATOM   1584  CB  GLU B 136      -9.796 -59.352 -46.831  1.00  2.00           C  
ATOM   1585  CG  GLU B 136      -9.221 -60.747 -46.794  1.00  3.00           C  
ATOM   1586  CD  GLU B 136     -10.298 -61.806 -46.679  1.00  2.00           C  
ATOM   1587  OE1 GLU B 136     -11.328 -61.533 -46.018  1.00  4.00           O  
ATOM   1588  OE2 GLU B 136     -10.107 -62.911 -47.233  1.00  2.00           O  
ATOM   1589  N   ASN B 137      -9.298 -56.219 -45.411  1.00  0.00           N  
ATOM   1590  CA  ASN B 137      -9.978 -54.943 -45.236  1.00  6.00           C  
ATOM   1591  C   ASN B 137      -9.110 -53.920 -44.539  1.00  0.00           C  
ATOM   1592  O   ASN B 137      -9.446 -53.448 -43.451  1.00  0.00           O  
ATOM   1593  CB  ASN B 137     -11.273 -55.132 -44.440  1.00  0.00           C  
ATOM   1594  CG  ASN B 137     -12.214 -56.140 -45.086  1.00  0.00           C  
ATOM   1595  OD1 ASN B 137     -11.937 -57.341 -45.114  1.00  9.00           O  
ATOM   1596  ND2 ASN B 137     -13.329 -55.652 -45.614  1.00  4.00           N  
ATOM   1597  N   PRO B 138      -7.984 -53.547 -45.167  1.00  0.00           N  
ATOM   1598  CA  PRO B 138      -7.042 -52.566 -44.612  1.00 10.00           C  
ATOM   1599  C   PRO B 138      -7.701 -51.242 -44.266  1.00  2.00           C  
ATOM   1600  O   PRO B 138      -7.274 -50.539 -43.351  1.00  4.00           O  
ATOM   1601  CB  PRO B 138      -5.995 -52.430 -45.716  1.00  3.00           C  
ATOM   1602  CG  PRO B 138      -6.770 -52.762 -46.965  1.00  2.00           C  
ATOM   1603  CD  PRO B 138      -7.587 -53.944 -46.528  1.00  3.00           C  
ATOM   1604  N   ASP B 139      -8.757 -50.919 -44.999  1.00  3.00           N  
ATOM   1605  CA  ASP B 139      -9.493 -49.678 -44.798  1.00  2.00           C  
ATOM   1606  C   ASP B 139     -10.386 -49.698 -43.560  1.00  5.00           C  
ATOM   1607  O   ASP B 139     -10.969 -48.683 -43.197  1.00  6.00           O  
ATOM   1608  CB  ASP B 139     -10.334 -49.390 -46.042  1.00  2.00           C  
ATOM   1609  CG  ASP B 139     -11.146 -50.600 -46.487  1.00  2.00           C  
ATOM   1610  OD1 ASP B 139     -10.566 -51.707 -46.603  1.00  4.00           O  
ATOM   1611  OD2 ASP B 139     -12.363 -50.442 -46.727  1.00  2.00           O  
ATOM   1612  N   LYS B 140     -10.489 -50.850 -42.909  1.00  0.00           N  
ATOM   1613  CA  LYS B 140     -11.320 -50.970 -41.717  1.00 14.00           C  
ATOM   1614  C   LYS B 140     -10.579 -51.548 -40.515  1.00 11.00           C  
ATOM   1615  O   LYS B 140      -9.628 -52.317 -40.664  1.00  0.00           O  
ATOM   1616  CB  LYS B 140     -12.540 -51.837 -42.024  1.00  0.00           C  
ATOM   1617  CG  LYS B 140     -13.487 -51.216 -43.021  1.00  9.00           C  
ATOM   1618  CD  LYS B 140     -14.555 -52.194 -43.413  1.00 45.00           C  
ATOM   1619  CE  LYS B 140     -15.451 -51.638 -44.498  1.00  3.00           C  
ATOM   1620  NZ  LYS B 140     -16.314 -52.716 -45.069  1.00  3.00           N  
ATOM   1621  N   THR B 141     -11.018 -51.151 -39.324  1.00 18.00           N  
ATOM   1622  CA  THR B 141     -10.440 -51.637 -38.079  1.00 12.00           C  
ATOM   1623  C   THR B 141     -11.196 -52.921 -37.781  1.00  0.00           C  
ATOM   1624  O   THR B 141     -12.421 -52.900 -37.620  1.00  0.00           O  
ATOM   1625  CB  THR B 141     -10.698 -50.670 -36.918  1.00 56.00           C  
ATOM   1626  OG1 THR B 141     -10.376 -49.333 -37.317  1.00 12.00           O  
ATOM   1627  CG2 THR B 141      -9.850 -51.048 -35.716  1.00 31.00           C  
ATOM   1628  N   VAL B 142     -10.479 -54.037 -37.732  1.00  0.00           N  
ATOM   1629  CA  VAL B 142     -11.106 -55.322 -37.458  1.00  0.00           C  
ATOM   1630  C   VAL B 142     -10.796 -55.759 -36.027  1.00  0.00           C  
ATOM   1631  O   VAL B 142      -9.636 -55.915 -35.652  1.00  0.00           O  
ATOM   1632  CB  VAL B 142     -10.608 -56.383 -38.433  1.00  0.00           C  
ATOM   1633  CG1 VAL B 142     -11.306 -57.695 -38.172  1.00  0.00           C  
ATOM   1634  CG2 VAL B 142     -10.863 -55.928 -39.857  1.00  0.00           C  
ATOM   1635  N   VAL B 143     -11.837 -55.942 -35.222  1.00  0.00           N  
ATOM   1636  CA  VAL B 143     -11.653 -56.349 -33.836  1.00  0.00           C  
ATOM   1637  C   VAL B 143     -12.433 -57.595 -33.445  1.00  0.00           C  
ATOM   1638  O   VAL B 143     -13.621 -57.743 -33.749  1.00  0.00           O  
ATOM   1639  CB  VAL B 143     -11.998 -55.180 -32.867  1.00  0.00           C  
ATOM   1640  CG1 VAL B 143     -13.167 -54.419 -33.389  1.00  0.00           C  
ATOM   1641  CG2 VAL B 143     -12.305 -55.710 -31.465  1.00  0.00           C  
ATOM   1642  N   HIS B 144     -11.753 -58.485 -32.744  1.00  0.00           N  
ATOM   1643  CA  HIS B 144     -12.369 -59.707 -32.286  1.00  0.00           C  
ATOM   1644  C   HIS B 144     -12.626 -59.623 -30.795  1.00  0.00           C  
ATOM   1645  O   HIS B 144     -11.705 -59.422 -30.016  1.00  0.00           O  
ATOM   1646  CB  HIS B 144     -11.463 -60.895 -32.592  1.00  0.00           C  
ATOM   1647  CG  HIS B 144     -11.938 -62.187 -32.007  1.00  0.00           C  
ATOM   1648  ND1 HIS B 144     -13.127 -62.775 -32.372  1.00  0.00           N  
ATOM   1649  CD2 HIS B 144     -11.377 -63.011 -31.094  1.00  1.00           C  
ATOM   1650  CE1 HIS B 144     -13.282 -63.902 -31.703  1.00  0.00           C  
ATOM   1651  NE2 HIS B 144     -12.233 -64.069 -30.922  1.00  1.00           N  
ATOM   1652  N   PHE B 145     -13.885 -59.770 -30.401  1.00  0.00           N  
ATOM   1653  CA  PHE B 145     -14.231 -59.758 -28.996  1.00  0.00           C  
ATOM   1654  C   PHE B 145     -13.670 -61.093 -28.549  1.00  0.00           C  
ATOM   1655  O   PHE B 145     -14.212 -62.139 -28.882  1.00  1.00           O  
ATOM   1656  CB  PHE B 145     -15.743 -59.686 -28.813  1.00  0.00           C  
ATOM   1657  CG  PHE B 145     -16.166 -59.411 -27.406  1.00  0.00           C  
ATOM   1658  CD1 PHE B 145     -15.869 -58.208 -26.807  1.00  0.00           C  
ATOM   1659  CD2 PHE B 145     -16.860 -60.357 -26.681  1.00  0.00           C  
ATOM   1660  CE1 PHE B 145     -16.252 -57.955 -25.518  1.00  0.00           C  
ATOM   1661  CE2 PHE B 145     -17.245 -60.104 -25.390  1.00  0.00           C  
ATOM   1662  CZ  PHE B 145     -16.940 -58.902 -24.809  1.00  0.00           C  
ATOM   1663  N   SER B 146     -12.562 -61.054 -27.820  1.00  0.00           N  
ATOM   1664  CA  SER B 146     -11.873 -62.271 -27.411  1.00  0.00           C  
ATOM   1665  C   SER B 146     -12.052 -62.791 -25.987  1.00  0.00           C  
ATOM   1666  O   SER B 146     -11.426 -62.311 -25.054  1.00  0.00           O  
ATOM   1667  CB  SER B 146     -10.381 -62.118 -27.712  1.00  0.00           C  
ATOM   1668  OG  SER B 146      -9.731 -63.369 -27.729  1.00  1.00           O  
ATOM   1669  N   PRO B 147     -12.898 -63.803 -25.849  1.00  0.00           N  
ATOM   1670  CA  PRO B 147     -13.140 -64.453 -24.566  1.00  0.00           C  
ATOM   1671  C   PRO B 147     -12.399 -65.777 -24.607  1.00 60.00           C  
ATOM   1672  O   PRO B 147     -11.834 -66.093 -25.644  1.00  0.00           O  
ATOM   1673  CB  PRO B 147     -14.640 -64.702 -24.594  1.00 60.00           C  
ATOM   1674  CG  PRO B 147     -14.938 -64.903 -26.013  1.00 60.00           C  
ATOM   1675  CD  PRO B 147     -14.034 -63.980 -26.766  1.00  1.00           C  
ATOM   1676  N   GLY B 148     -12.394 -66.543 -23.527  1.00  1.00           N  
ATOM   1677  CA  GLY B 148     -11.682 -67.813 -23.562  1.00 60.00           C  
ATOM   1678  C   GLY B 148     -10.682 -68.120 -22.460  1.00  0.00           C  
ATOM   1679  O   GLY B 148     -10.073 -67.222 -21.866  1.00  0.00           O  
ATOM   1680  N   PHE B 149     -10.529 -69.409 -22.173  1.00 53.00           N  
ATOM   1681  CA  PHE B 149      -9.567 -69.855 -21.175  1.00  0.00           C  
ATOM   1682  C   PHE B 149      -8.204 -70.040 -21.856  1.00  0.00           C  
ATOM   1683  O   PHE B 149      -7.973 -69.584 -22.977  1.00  0.00           O  
ATOM   1684  CB  PHE B 149     -10.039 -71.158 -20.511  1.00 60.00           C  
ATOM   1685  CG  PHE B 149     -11.256 -70.984 -19.651  1.00  0.00           C  
ATOM   1686  CD1 PHE B 149     -12.214 -71.981 -19.566  1.00 60.00           C  
ATOM   1687  CD2 PHE B 149     -11.461 -69.800 -18.939  1.00  0.00           C  
ATOM   1688  CE1 PHE B 149     -13.372 -71.807 -18.788  1.00 25.00           C  
ATOM   1689  CE2 PHE B 149     -12.607 -69.614 -18.163  1.00  0.00           C  
ATOM   1690  CZ  PHE B 149     -13.566 -70.622 -18.089  1.00  1.00           C  
ATOM   1691  N   GLU B 150      -7.293 -70.708 -21.181  1.00  0.00           N  
ATOM   1692  CA  GLU B 150      -5.964 -70.881 -21.731  1.00  7.00           C  
ATOM   1693  C   GLU B 150      -5.890 -71.429 -23.168  1.00  0.00           C  
ATOM   1694  O   GLU B 150      -5.071 -70.969 -23.969  1.00  0.00           O  
ATOM   1695  CB  GLU B 150      -5.141 -71.740 -20.765  1.00  0.00           C  
ATOM   1696  CG  GLU B 150      -4.957 -71.073 -19.395  1.00 36.00           C  
ATOM   1697  CD  GLU B 150      -6.083 -71.373 -18.411  1.00  0.00           C  
ATOM   1698  OE1 GLU B 150      -7.201 -71.733 -18.849  1.00  0.00           O  
ATOM   1699  OE2 GLU B 150      -5.849 -71.237 -17.186  1.00 20.00           O  
ATOM   1700  N   THR B 151      -6.759 -72.386 -23.492  1.00  0.00           N  
ATOM   1701  CA  THR B 151      -6.776 -73.024 -24.809  1.00  0.00           C  
ATOM   1702  C   THR B 151      -7.128 -72.073 -25.940  1.00  0.00           C  
ATOM   1703  O   THR B 151      -6.744 -72.292 -27.089  1.00  0.00           O  
ATOM   1704  CB  THR B 151      -7.799 -74.184 -24.868  1.00 55.00           C  
ATOM   1705  OG1 THR B 151      -7.843 -74.856 -23.607  1.00 60.00           O  
ATOM   1706  CG2 THR B 151      -7.419 -75.180 -25.947  1.00 43.00           C  
ATOM   1707  N   THR B 152      -7.870 -71.021 -25.626  1.00 60.00           N  
ATOM   1708  CA  THR B 152      -8.262 -70.079 -26.655  1.00  0.00           C  
ATOM   1709  C   THR B 152      -7.355 -68.873 -26.643  1.00  0.00           C  
ATOM   1710  O   THR B 152      -7.167 -68.212 -27.666  1.00  1.00           O  
ATOM   1711  CB  THR B 152      -9.717 -69.660 -26.463  1.00  0.00           C  
ATOM   1712  OG1 THR B 152     -10.527 -70.833 -26.547  1.00 29.00           O  
ATOM   1713  CG2 THR B 152     -10.159 -68.681 -27.546  1.00  9.00           C  
ATOM   1714  N   THR B 153      -6.775 -68.605 -25.482  1.00  0.00           N  
ATOM   1715  CA  THR B 153      -5.860 -67.482 -25.321  1.00  0.00           C  
ATOM   1716  C   THR B 153      -4.556 -67.753 -26.082  1.00  0.00           C  
ATOM   1717  O   THR B 153      -3.966 -66.830 -26.653  1.00  0.00           O  
ATOM   1718  CB  THR B 153      -5.530 -67.251 -23.833  1.00  5.00           C  
ATOM   1719  OG1 THR B 153      -6.750 -67.138 -23.086  1.00  1.00           O  
ATOM   1720  CG2 THR B 153      -4.709 -65.985 -23.664  1.00 22.00           C  
ATOM   1721  N   ALA B 154      -4.116 -69.013 -26.106  1.00  0.00           N  
ATOM   1722  CA  ALA B 154      -2.874 -69.356 -26.800  1.00  1.00           C  
ATOM   1723  C   ALA B 154      -2.970 -68.995 -28.296  1.00  0.00           C  
ATOM   1724  O   ALA B 154      -2.076 -68.344 -28.842  1.00  1.00           O  
ATOM   1725  CB  ALA B 154      -2.536 -70.855 -26.595  1.00  0.00           C  
ATOM   1726  N   PRO B 155      -4.043 -69.425 -28.985  1.00  0.00           N  
ATOM   1727  CA  PRO B 155      -4.082 -69.035 -30.398  1.00  0.00           C  
ATOM   1728  C   PRO B 155      -4.169 -67.510 -30.575  1.00  0.00           C  
ATOM   1729  O   PRO B 155      -3.658 -66.959 -31.541  1.00  0.00           O  
ATOM   1730  CB  PRO B 155      -5.299 -69.786 -30.949  1.00  1.00           C  
ATOM   1731  CG  PRO B 155      -5.951 -70.432 -29.769  1.00  1.00           C  
ATOM   1732  CD  PRO B 155      -4.894 -70.599 -28.742  1.00  0.00           C  
ATOM   1733  N   ALA B 156      -4.802 -66.823 -29.635  1.00  1.00           N  
ATOM   1734  CA  ALA B 156      -4.877 -65.370 -29.715  1.00  0.00           C  
ATOM   1735  C   ALA B 156      -3.456 -64.821 -29.601  1.00  0.00           C  
ATOM   1736  O   ALA B 156      -3.062 -63.917 -30.340  1.00  1.00           O  
ATOM   1737  CB  ALA B 156      -5.732 -64.819 -28.577  1.00  1.00           C  
ATOM   1738  N   ALA B 157      -2.688 -65.372 -28.663  1.00  0.00           N  
ATOM   1739  CA  ALA B 157      -1.314 -64.927 -28.448  1.00  0.00           C  
ATOM   1740  C   ALA B 157      -0.503 -65.181 -29.707  1.00  0.00           C  
ATOM   1741  O   ALA B 157       0.205 -64.304 -30.189  1.00  0.00           O  
ATOM   1742  CB  ALA B 157      -0.697 -65.658 -27.268  1.00  0.00           C  
ATOM   1743  N   GLY B 158      -0.610 -66.385 -30.248  1.00  0.00           N  
ATOM   1744  CA  GLY B 158       0.126 -66.668 -31.455  1.00 54.00           C  
ATOM   1745  C   GLY B 158      -0.196 -65.674 -32.568  1.00  0.00           C  
ATOM   1746  O   GLY B 158       0.709 -65.143 -33.208  1.00 49.00           O  
ATOM   1747  N   MET B 159      -1.479 -65.414 -32.806  1.00  0.00           N  
ATOM   1748  CA  MET B 159      -1.885 -64.501 -33.871  1.00  2.00           C  
ATOM   1749  C   MET B 159      -1.392 -63.070 -33.591  1.00  0.00           C  
ATOM   1750  O   MET B 159      -1.011 -62.336 -34.512  1.00  0.00           O  
ATOM   1751  CB  MET B 159      -3.413 -64.535 -34.042  1.00  1.00           C  
ATOM   1752  CG  MET B 159      -3.900 -64.310 -35.474  1.00  0.00           C  
ATOM   1753  SD  MET B 159      -3.433 -65.627 -36.630  1.00  1.00           S  
ATOM   1754  CE  MET B 159      -2.045 -64.894 -37.490  1.00  2.00           C  
ATOM   1755  N   LEU B 160      -1.391 -62.665 -32.327  1.00  0.00           N  
ATOM   1756  CA  LEU B 160      -0.899 -61.334 -32.006  1.00  0.00           C  
ATOM   1757  C   LEU B 160       0.590 -61.275 -32.362  1.00  0.00           C  
ATOM   1758  O   LEU B 160       1.091 -60.265 -32.849  1.00  0.00           O  
ATOM   1759  CB  LEU B 160      -1.091 -61.036 -30.522  1.00  0.00           C  
ATOM   1760  CG  LEU B 160      -2.534 -60.805 -30.087  1.00  1.00           C  
ATOM   1761  CD1 LEU B 160      -2.616 -60.720 -28.575  1.00  1.00           C  
ATOM   1762  CD2 LEU B 160      -3.045 -59.535 -30.712  1.00  1.00           C  
ATOM   1763  N   ASN B 161       1.289 -62.377 -32.128  1.00  0.00           N  
ATOM   1764  CA  ASN B 161       2.704 -62.435 -32.420  1.00 43.00           C  
ATOM   1765  C   ASN B 161       2.923 -62.214 -33.907  1.00  0.00           C  
ATOM   1766  O   ASN B 161       3.797 -61.444 -34.299  1.00 26.00           O  
ATOM   1767  CB  ASN B 161       3.277 -63.782 -32.000  1.00 39.00           C  
ATOM   1768  CG  ASN B 161       4.779 -63.739 -31.824  1.00 10.00           C  
ATOM   1769  OD1 ASN B 161       5.292 -63.082 -30.914  1.00 11.00           O  
ATOM   1770  ND2 ASN B 161       5.494 -64.434 -32.696  1.00  6.00           N  
ATOM   1771  N   VAL B 162       2.126 -62.878 -34.738  1.00  0.00           N  
ATOM   1772  CA  VAL B 162       2.259 -62.717 -36.183  1.00  0.00           C  
ATOM   1773  C   VAL B 162       1.901 -61.298 -36.611  1.00  0.00           C  
ATOM   1774  O   VAL B 162       2.539 -60.733 -37.493  1.00  0.00           O  
ATOM   1775  CB  VAL B 162       1.354 -63.689 -36.963  1.00  0.00           C  
ATOM   1776  CG1 VAL B 162       1.318 -63.297 -38.442  1.00  9.00           C  
ATOM   1777  CG2 VAL B 162       1.868 -65.108 -36.823  1.00  9.00           C  
ATOM   1778  N   ALA B 163       0.881 -60.719 -35.991  1.00  0.00           N  
ATOM   1779  CA  ALA B 163       0.467 -59.369 -36.356  1.00  0.00           C  
ATOM   1780  C   ALA B 163       1.538 -58.351 -35.999  1.00  0.00           C  
ATOM   1781  O   ALA B 163       1.821 -57.443 -36.774  1.00 60.00           O  
ATOM   1782  CB  ALA B 163      -0.849 -59.012 -35.669  1.00  0.00           C  
ATOM   1783  N   ALA B 164       2.137 -58.503 -34.825  1.00  0.00           N  
ATOM   1784  CA  ALA B 164       3.173 -57.578 -34.404  1.00 14.00           C  
ATOM   1785  C   ALA B 164       4.388 -57.643 -35.336  1.00  6.00           C  
ATOM   1786  O   ALA B 164       5.035 -56.629 -35.565  1.00  4.00           O  
ATOM   1787  CB  ALA B 164       3.580 -57.863 -32.972  1.00 12.00           C  
ATOM   1788  N   GLN B 165       4.697 -58.822 -35.875  1.00  8.00           N  
ATOM   1789  CA  GLN B 165       5.834 -58.962 -36.788  1.00  3.00           C  
ATOM   1790  C   GLN B 165       5.565 -58.226 -38.096  1.00  3.00           C  
ATOM   1791  O   GLN B 165       6.399 -57.458 -38.574  1.00  2.00           O  
ATOM   1792  CB  GLN B 165       6.119 -60.433 -37.102  1.00  3.00           C  
ATOM   1793  CG  GLN B 165       6.903 -61.161 -36.032  1.00  5.00           C  
ATOM   1794  CD  GLN B 165       7.234 -62.595 -36.422  1.00  3.00           C  
ATOM   1795  OE1 GLN B 165       6.340 -63.410 -36.661  1.00  4.00           O  
ATOM   1796  NE2 GLN B 165       8.524 -62.907 -36.489  1.00  1.00           N  
ATOM   1797  N   GLU B 166       4.395 -58.476 -38.672  1.00  0.00           N  
ATOM   1798  CA  GLU B 166       4.001 -57.844 -39.919  1.00  2.00           C  
ATOM   1799  C   GLU B 166       3.565 -56.414 -39.660  1.00  3.00           C  
ATOM   1800  O   GLU B 166       3.336 -55.646 -40.588  1.00  3.00           O  
ATOM   1801  CB  GLU B 166       2.838 -58.602 -40.537  1.00  4.00           C  
ATOM   1802  CG  GLU B 166       3.089 -60.069 -40.742  1.00  3.00           C  
ATOM   1803  CD  GLU B 166       1.846 -60.774 -41.233  1.00  2.00           C  
ATOM   1804  OE1 GLU B 166       1.924 -61.988 -41.535  1.00  3.00           O  
ATOM   1805  OE2 GLU B 166       0.788 -60.106 -41.313  1.00  6.00           O  
ATOM   1806  N   GLU B 167       3.430 -56.066 -38.391  1.00  0.00           N  
ATOM   1807  CA  GLU B 167       3.002 -54.729 -38.019  1.00 14.00           C  
ATOM   1808  C   GLU B 167       1.594 -54.391 -38.514  1.00  0.00           C  
ATOM   1809  O   GLU B 167       1.324 -53.246 -38.878  1.00  4.00           O  
ATOM   1810  CB  GLU B 167       4.004 -53.704 -38.537  1.00  4.00           C  
ATOM   1811  CG  GLU B 167       5.391 -53.911 -37.966  1.00  3.00           C  
ATOM   1812  CD  GLU B 167       6.386 -52.881 -38.447  1.00  2.00           C  
ATOM   1813  OE1 GLU B 167       6.638 -52.816 -39.670  1.00  1.00           O  
ATOM   1814  OE2 GLU B 167       6.918 -52.137 -37.598  1.00  1.00           O  
ATOM   1815  N   LEU B 168       0.709 -55.392 -38.528  1.00  0.00           N  
ATOM   1816  CA  LEU B 168      -0.687 -55.203 -38.937  1.00  6.00           C  
ATOM   1817  C   LEU B 168      -1.274 -54.195 -37.954  1.00  0.00           C  
ATOM   1818  O   LEU B 168      -1.141 -54.364 -36.739  1.00 38.00           O  
ATOM   1819  CB  LEU B 168      -1.454 -56.512 -38.820  1.00  0.00           C  
ATOM   1820  CG  LEU B 168      -2.072 -57.108 -40.077  1.00  9.00           C  
ATOM   1821  CD1 LEU B 168      -2.910 -58.310 -39.675  1.00  0.00           C  
ATOM   1822  CD2 LEU B 168      -2.929 -56.083 -40.784  1.00  8.00           C  
ATOM   1823  N   GLU B 169      -1.936 -53.160 -38.453  1.00  7.00           N  
ATOM   1824  CA  GLU B 169      -2.459 -52.152 -37.544  1.00 22.00           C  
ATOM   1825  C   GLU B 169      -3.972 -52.036 -37.433  1.00  5.00           C  
ATOM   1826  O   GLU B 169      -4.474 -51.238 -36.645  1.00  7.00           O  
ATOM   1827  CB  GLU B 169      -1.859 -50.803 -37.909  1.00  4.00           C  
ATOM   1828  CG  GLU B 169      -0.348 -50.833 -37.961  1.00  8.00           C  
ATOM   1829  CD  GLU B 169       0.239 -49.502 -38.366  1.00  2.00           C  
ATOM   1830  OE1 GLU B 169      -0.120 -49.004 -39.457  1.00  1.00           O  
ATOM   1831  OE2 GLU B 169       1.059 -48.957 -37.596  1.00  2.00           O  
ATOM   1832  N   ASN B 170      -4.696 -52.831 -38.212  1.00  9.00           N  
ATOM   1833  CA  ASN B 170      -6.155 -52.801 -38.177  1.00  9.00           C  
ATOM   1834  C   ASN B 170      -6.665 -54.109 -37.568  1.00  0.00           C  
ATOM   1835  O   ASN B 170      -7.795 -54.536 -37.848  1.00  0.00           O  
ATOM   1836  CB  ASN B 170      -6.697 -52.656 -39.598  1.00  7.00           C  
ATOM   1837  CG  ASN B 170      -6.344 -53.843 -40.467  1.00 10.00           C  
ATOM   1838  OD1 ASN B 170      -5.255 -54.406 -40.337  1.00 10.00           O  
ATOM   1839  ND2 ASN B 170      -7.254 -54.228 -41.361  1.00  0.00           N  
ATOM   1840  N   PHE B 171      -5.822 -54.737 -36.747  1.00  4.00           N  
ATOM   1841  CA  PHE B 171      -6.144 -56.011 -36.104  1.00  0.00           C  
ATOM   1842  C   PHE B 171      -6.097 -55.893 -34.570  1.00  0.00           C  
ATOM   1843  O   PHE B 171      -5.030 -55.956 -33.969  1.00  6.00           O  
ATOM   1844  CB  PHE B 171      -5.153 -57.062 -36.596  1.00  0.00           C  
ATOM   1845  CG  PHE B 171      -5.285 -58.386 -35.920  1.00  0.00           C  
ATOM   1846  CD1 PHE B 171      -6.351 -59.224 -36.207  1.00  0.00           C  
ATOM   1847  CD2 PHE B 171      -4.337 -58.797 -34.988  1.00  0.00           C  
ATOM   1848  CE1 PHE B 171      -6.475 -60.455 -35.578  1.00  0.00           C  
ATOM   1849  CE2 PHE B 171      -4.449 -60.025 -34.352  1.00  0.00           C  
ATOM   1850  CZ  PHE B 171      -5.520 -60.856 -34.649  1.00  1.00           C  
ATOM   1851  N   LYS B 172      -7.263 -55.724 -33.949  1.00  0.00           N  
ATOM   1852  CA  LYS B 172      -7.365 -55.574 -32.500  1.00  1.00           C  
ATOM   1853  C   LYS B 172      -8.227 -56.659 -31.847  1.00  0.00           C  
ATOM   1854  O   LYS B 172      -8.886 -57.458 -32.521  1.00  0.00           O  
ATOM   1855  CB  LYS B 172      -8.007 -54.230 -32.145  1.00  0.00           C  
ATOM   1856  CG  LYS B 172      -7.588 -53.053 -32.992  1.00  0.00           C  
ATOM   1857  CD  LYS B 172      -6.107 -52.787 -32.897  1.00  0.00           C  
ATOM   1858  CE  LYS B 172      -5.745 -51.486 -33.594  1.00 24.00           C  
ATOM   1859  NZ  LYS B 172      -4.281 -51.425 -33.854  1.00 24.00           N  
ATOM   1860  N   ILE B 173      -8.263 -56.645 -30.525  1.00  0.00           N  
ATOM   1861  CA  ILE B 173      -9.088 -57.579 -29.789  1.00  0.00           C  
ATOM   1862  C   ILE B 173      -9.569 -56.919 -28.520  1.00  0.00           C  
ATOM   1863  O   ILE B 173      -8.915 -56.034 -27.989  1.00  0.00           O  
ATOM   1864  CB  ILE B 173      -8.328 -58.854 -29.381  1.00  0.00           C  
ATOM   1865  CG1 ILE B 173      -7.330 -58.542 -28.267  1.00  0.00           C  
ATOM   1866  CD1 ILE B 173      -6.859 -59.747 -27.514  1.00  1.00           C  
ATOM   1867  CG2 ILE B 173      -7.660 -59.491 -30.577  1.00  1.00           C  
ATOM   1868  N   TYR B 174     -10.720 -57.359 -28.038  1.00  0.00           N  
ATOM   1869  CA  TYR B 174     -11.258 -56.868 -26.792  1.00  0.00           C  
ATOM   1870  C   TYR B 174     -10.994 -58.048 -25.887  1.00  0.00           C  
ATOM   1871  O   TYR B 174     -11.702 -59.045 -25.931  1.00  0.00           O  
ATOM   1872  CB  TYR B 174     -12.749 -56.586 -26.887  1.00  0.00           C  
ATOM   1873  CG  TYR B 174     -13.306 -55.936 -25.645  1.00  0.00           C  
ATOM   1874  CD1 TYR B 174     -13.850 -54.666 -25.689  1.00  0.00           C  
ATOM   1875  CD2 TYR B 174     -13.269 -56.586 -24.425  1.00  0.00           C  
ATOM   1876  CE1 TYR B 174     -14.353 -54.071 -24.561  1.00  0.00           C  
ATOM   1877  CE2 TYR B 174     -13.770 -55.999 -23.294  1.00  0.00           C  
ATOM   1878  CZ  TYR B 174     -14.310 -54.740 -23.366  1.00  0.00           C  
ATOM   1879  OH  TYR B 174     -14.809 -54.146 -22.237  1.00  8.00           O  
ATOM   1880  N   SER B 175      -9.949 -57.943 -25.083  1.00  0.00           N  
ATOM   1881  CA  SER B 175      -9.556 -59.033 -24.209  1.00  0.00           C  
ATOM   1882  C   SER B 175     -10.413 -59.293 -22.979  1.00  0.00           C  
ATOM   1883  O   SER B 175     -10.497 -58.467 -22.082  1.00 54.00           O  
ATOM   1884  CB  SER B 175      -8.096 -58.859 -23.786  1.00  0.00           C  
ATOM   1885  OG  SER B 175      -7.728 -59.827 -22.827  1.00  0.00           O  
ATOM   1886  N   VAL B 176     -11.033 -60.465 -22.950  1.00  0.00           N  
ATOM   1887  CA  VAL B 176     -11.822 -60.904 -21.793  1.00 36.00           C  
ATOM   1888  C   VAL B 176     -11.419 -62.338 -21.501  1.00  0.00           C  
ATOM   1889  O   VAL B 176     -12.233 -63.178 -21.097  1.00  1.00           O  
ATOM   1890  CB  VAL B 176     -13.366 -60.818 -21.998  1.00  1.00           C  
ATOM   1891  CG1 VAL B 176     -13.825 -59.383 -21.803  1.00 60.00           C  
ATOM   1892  CG2 VAL B 176     -13.755 -61.318 -23.382  1.00  0.00           C  
ATOM   1893  N   HIS B 177     -10.137 -62.606 -21.722  1.00  0.00           N  
ATOM   1894  CA  HIS B 177      -9.572 -63.919 -21.466  1.00  0.00           C  
ATOM   1895  C   HIS B 177      -9.515 -64.189 -19.962  1.00  0.00           C  
ATOM   1896  O   HIS B 177      -9.368 -63.268 -19.148  1.00  0.00           O  
ATOM   1897  CB  HIS B 177      -8.190 -64.008 -22.107  1.00  0.00           C  
ATOM   1898  CG  HIS B 177      -8.249 -64.098 -23.597  1.00  0.00           C  
ATOM   1899  ND1 HIS B 177      -8.722 -65.214 -24.251  1.00  0.00           N  
ATOM   1900  CD2 HIS B 177      -7.969 -63.188 -24.560  1.00  0.00           C  
ATOM   1901  CE1 HIS B 177      -8.730 -64.989 -25.553  1.00  1.00           C  
ATOM   1902  NE2 HIS B 177      -8.278 -63.768 -25.767  1.00  0.00           N  
ATOM   1903  N   ARG B 178      -9.641 -65.460 -19.600  1.00  0.00           N  
ATOM   1904  CA  ARG B 178      -9.650 -65.847 -18.200  1.00  0.00           C  
ATOM   1905  C   ARG B 178      -8.758 -67.057 -17.891  1.00  0.00           C  
ATOM   1906  O   ARG B 178      -8.444 -67.853 -18.780  1.00  1.00           O  
ATOM   1907  CB  ARG B 178     -11.102 -66.133 -17.800  1.00  1.00           C  
ATOM   1908  CG  ARG B 178     -12.020 -64.904 -17.877  1.00  1.00           C  
ATOM   1909  CD  ARG B 178     -11.926 -64.095 -16.596  1.00  0.00           C  
ATOM   1910  NE  ARG B 178     -12.823 -62.941 -16.544  1.00  0.00           N  
ATOM   1911  CZ  ARG B 178     -12.626 -61.801 -17.199  1.00  1.00           C  
ATOM   1912  NH1 ARG B 178     -11.557 -61.644 -17.975  1.00 59.00           N  
ATOM   1913  NH2 ARG B 178     -13.496 -60.809 -17.063  1.00 35.00           N  
ATOM   1914  N   LEU B 179      -8.347 -67.182 -16.632  1.00  0.00           N  
ATOM   1915  CA  LEU B 179      -7.515 -68.304 -16.196  1.00  0.00           C  
ATOM   1916  C   LEU B 179      -8.417 -69.276 -15.424  1.00  0.00           C  
ATOM   1917  O   LEU B 179      -9.305 -68.844 -14.693  1.00  0.00           O  
ATOM   1918  CB  LEU B 179      -6.380 -67.797 -15.307  1.00 16.00           C  
ATOM   1919  CG  LEU B 179      -5.536 -66.716 -15.972  1.00  0.00           C  
ATOM   1920  CD1 LEU B 179      -4.543 -66.139 -14.983  1.00  6.00           C  
ATOM   1921  CD2 LEU B 179      -4.835 -67.305 -17.172  1.00 16.00           C  
ATOM   1922  N   THR B 180      -8.188 -70.578 -15.578  1.00  0.00           N  
ATOM   1923  CA  THR B 180      -9.027 -71.588 -14.926  1.00  1.00           C  
ATOM   1924  C   THR B 180      -8.669 -71.986 -13.488  1.00  0.00           C  
ATOM   1925  O   THR B 180      -9.552 -72.061 -12.625  1.00  1.00           O  
ATOM   1926  CB  THR B 180      -9.082 -72.889 -15.755  1.00  0.00           C  
ATOM   1927  OG1 THR B 180      -9.228 -72.576 -17.146  1.00  0.00           O  
ATOM   1928  CG2 THR B 180     -10.262 -73.734 -15.310  1.00  1.00           C  
ATOM   1929  N   PRO B 181      -7.383 -72.277 -13.215  1.00  0.00           N  
ATOM   1930  CA  PRO B 181      -7.002 -72.666 -11.848  1.00  0.00           C  
ATOM   1931  C   PRO B 181      -7.452 -71.663 -10.775  1.00  0.00           C  
ATOM   1932  O   PRO B 181      -8.049 -72.055  -9.763  1.00  0.00           O  
ATOM   1933  CB  PRO B 181      -5.487 -72.808 -11.942  1.00 11.00           C  
ATOM   1934  CG  PRO B 181      -5.301 -73.320 -13.362  1.00 14.00           C  
ATOM   1935  CD  PRO B 181      -6.245 -72.429 -14.148  1.00 21.00           C  
ATOM   1936  N   PRO B 182      -7.181 -70.360 -10.979  1.00  0.00           N  
ATOM   1937  CA  PRO B 182      -7.608 -69.378  -9.970  1.00 34.00           C  
ATOM   1938  C   PRO B 182      -9.111 -69.491  -9.655  1.00  0.00           C  
ATOM   1939  O   PRO B 182      -9.534 -69.246  -8.529  1.00 60.00           O  
ATOM   1940  CB  PRO B 182      -7.255 -68.032 -10.609  1.00 28.00           C  
ATOM   1941  CG  PRO B 182      -6.078 -68.367 -11.474  1.00  8.00           C  
ATOM   1942  CD  PRO B 182      -6.482 -69.698 -12.096  1.00 13.00           C  
ATOM   1943  N   ALA B 183      -9.914 -69.876 -10.640  1.00  0.00           N  
ATOM   1944  CA  ALA B 183     -11.348 -70.017 -10.413  1.00  0.00           C  
ATOM   1945  C   ALA B 183     -11.637 -71.241  -9.568  1.00  1.00           C  
ATOM   1946  O   ALA B 183     -12.571 -71.235  -8.764  1.00  0.00           O  
ATOM   1947  CB  ALA B 183     -12.096 -70.112 -11.737  1.00  1.00           C  
ATOM   1948  N   VAL B 184     -10.856 -72.303  -9.756  1.00  0.00           N  
ATOM   1949  CA  VAL B 184     -11.058 -73.516  -8.965  1.00  1.00           C  
ATOM   1950  C   VAL B 184     -10.718 -73.198  -7.498  1.00  0.00           C  
ATOM   1951  O   VAL B 184     -11.415 -73.609  -6.574  1.00  0.00           O  
ATOM   1952  CB  VAL B 184     -10.160 -74.672  -9.463  1.00  0.00           C  
ATOM   1953  CG1 VAL B 184     -10.189 -75.836  -8.464  1.00  1.00           C  
ATOM   1954  CG2 VAL B 184     -10.637 -75.140 -10.820  1.00  1.00           C  
ATOM   1955  N   GLU B 185      -9.643 -72.446  -7.300  1.00  0.00           N  
ATOM   1956  CA  GLU B 185      -9.219 -72.060  -5.967  1.00  0.00           C  
ATOM   1957  C   GLU B 185     -10.329 -71.272  -5.268  1.00  0.00           C  
ATOM   1958  O   GLU B 185     -10.688 -71.566  -4.128  1.00  0.00           O  
ATOM   1959  CB  GLU B 185      -7.943 -71.228  -6.072  1.00 43.00           C  
ATOM   1960  CG  GLU B 185      -7.496 -70.596  -4.779  1.00 33.00           C  
ATOM   1961  CD  GLU B 185      -6.005 -70.338  -4.771  1.00  9.00           C  
ATOM   1962  OE1 GLU B 185      -5.437 -70.095  -5.862  1.00 12.00           O  
ATOM   1963  OE2 GLU B 185      -5.401 -70.371  -3.681  1.00  6.00           O  
ATOM   1964  N   VAL B 186     -10.883 -70.282  -5.959  1.00  0.00           N  
ATOM   1965  CA  VAL B 186     -11.950 -69.472  -5.395  1.00 18.00           C  
ATOM   1966  C   VAL B 186     -13.187 -70.297  -5.050  1.00  0.00           C  
ATOM   1967  O   VAL B 186     -13.778 -70.118  -3.990  1.00  0.00           O  
ATOM   1968  CB  VAL B 186     -12.372 -68.338  -6.363  1.00  0.00           C  
ATOM   1969  CG1 VAL B 186     -13.659 -67.693  -5.880  1.00 12.00           C  
ATOM   1970  CG2 VAL B 186     -11.260 -67.296  -6.464  1.00 26.00           C  
ATOM   1971  N   LEU B 187     -13.591 -71.193  -5.944  1.00  0.00           N  
ATOM   1972  CA  LEU B 187     -14.773 -72.010  -5.686  1.00  3.00           C  
ATOM   1973  C   LEU B 187     -14.559 -72.856  -4.452  1.00  0.00           C  
ATOM   1974  O   LEU B 187     -15.476 -73.080  -3.664  1.00  0.00           O  
ATOM   1975  CB  LEU B 187     -15.071 -72.911  -6.881  1.00  1.00           C  
ATOM   1976  CG  LEU B 187     -16.175 -72.427  -7.819  1.00  0.00           C  
ATOM   1977  CD1 LEU B 187     -16.033 -70.954  -8.119  1.00  1.00           C  
ATOM   1978  CD2 LEU B 187     -16.112 -73.242  -9.081  1.00  1.00           C  
ATOM   1979  N   LEU B 188     -13.332 -73.328  -4.302  1.00  0.00           N  
ATOM   1980  CA  LEU B 188     -12.940 -74.143  -3.170  1.00  0.00           C  
ATOM   1981  C   LEU B 188     -13.127 -73.324  -1.883  1.00  6.00           C  
ATOM   1982  O   LEU B 188     -13.712 -73.797  -0.906  1.00  5.00           O  
ATOM   1983  CB  LEU B 188     -11.475 -74.540  -3.341  1.00  0.00           C  
ATOM   1984  CG  LEU B 188     -10.903 -75.671  -2.497  1.00  5.00           C  
ATOM   1985  CD1 LEU B 188     -11.706 -76.948  -2.718  1.00  8.00           C  
ATOM   1986  CD2 LEU B 188      -9.457 -75.877  -2.893  1.00  4.00           C  
ATOM   1987  N   LYS B 189     -12.644 -72.087  -1.899  1.00  0.00           N  
ATOM   1988  CA  LYS B 189     -12.751 -71.208  -0.743  1.00  3.00           C  
ATOM   1989  C   LYS B 189     -14.134 -70.622  -0.495  1.00  4.00           C  
ATOM   1990  O   LYS B 189     -14.463 -70.295   0.638  1.00  2.00           O  
ATOM   1991  CB  LYS B 189     -11.731 -70.065  -0.847  1.00  4.00           C  
ATOM   1992  CG  LYS B 189     -10.302 -70.564  -0.863  1.00  4.00           C  
ATOM   1993  CD  LYS B 189      -9.308 -69.481  -0.556  1.00  2.00           C  
ATOM   1994  CE  LYS B 189      -9.041 -68.604  -1.743  1.00  7.00           C  
ATOM   1995  NZ  LYS B 189      -7.827 -67.770  -1.482  1.00  3.00           N  
ATOM   1996  N   GLN B 190     -14.953 -70.487  -1.532  1.00  0.00           N  
ATOM   1997  CA  GLN B 190     -16.278 -69.912  -1.331  1.00  2.00           C  
ATOM   1998  C   GLN B 190     -17.399 -70.897  -1.046  1.00 16.00           C  
ATOM   1999  O   GLN B 190     -18.568 -70.522  -1.072  1.00  5.00           O  
ATOM   2000  CB  GLN B 190     -16.675 -69.030  -2.510  1.00  6.00           C  
ATOM   2001  CG  GLN B 190     -15.799 -67.814  -2.668  1.00  4.00           C  
ATOM   2002  CD  GLN B 190     -16.261 -66.933  -3.810  1.00  3.00           C  
ATOM   2003  OE1 GLN B 190     -17.025 -67.372  -4.677  1.00  4.00           O  
ATOM   2004  NE2 GLN B 190     -15.792 -65.686  -3.829  1.00  4.00           N  
ATOM   2005  N   GLY B 191     -17.070 -72.158  -0.794  1.00  3.00           N  
ATOM   2006  CA  GLY B 191     -18.139 -73.078  -0.461  1.00  3.00           C  
ATOM   2007  C   GLY B 191     -18.487 -74.243  -1.354  1.00  7.00           C  
ATOM   2008  O   GLY B 191     -19.209 -75.136  -0.907  1.00  3.00           O  
ATOM   2009  N   THR B 192     -18.030 -74.259  -2.602  1.00 39.00           N  
ATOM   2010  CA  THR B 192     -18.353 -75.404  -3.448  1.00  0.00           C  
ATOM   2011  C   THR B 192     -17.560 -76.563  -2.860  1.00  0.00           C  
ATOM   2012  O   THR B 192     -16.344 -76.464  -2.708  1.00 11.00           O  
ATOM   2013  CB  THR B 192     -17.937 -75.189  -4.917  1.00  0.00           C  
ATOM   2014  OG1 THR B 192     -18.604 -74.037  -5.442  1.00 48.00           O  
ATOM   2015  CG2 THR B 192     -18.330 -76.394  -5.753  1.00  1.00           C  
ATOM   2016  N   VAL B 193     -18.241 -77.648  -2.503  1.00 20.00           N  
ATOM   2017  CA  VAL B 193     -17.538 -78.777  -1.910  1.00  8.00           C  
ATOM   2018  C   VAL B 193     -17.283 -79.915  -2.875  1.00  0.00           C  
ATOM   2019  O   VAL B 193     -18.214 -80.465  -3.475  1.00  0.00           O  
ATOM   2020  CB  VAL B 193     -18.296 -79.360  -0.681  1.00  3.00           C  
ATOM   2021  CG1 VAL B 193     -18.772 -78.235   0.214  1.00  2.00           C  
ATOM   2022  CG2 VAL B 193     -19.470 -80.210  -1.125  1.00  4.00           C  
ATOM   2023  N   PHE B 194     -16.008 -80.245  -3.044  1.00 10.00           N  
ATOM   2024  CA  PHE B 194     -15.629 -81.367  -3.883  1.00  0.00           C  
ATOM   2025  C   PHE B 194     -14.387 -82.014  -3.270  1.00  0.00           C  
ATOM   2026  O   PHE B 194     -13.539 -81.327  -2.694  1.00  8.00           O  
ATOM   2027  CB  PHE B 194     -15.404 -80.936  -5.347  1.00  0.00           C  
ATOM   2028  CG  PHE B 194     -14.475 -79.784  -5.515  1.00  0.00           C  
ATOM   2029  CD1 PHE B 194     -14.921 -78.485  -5.338  1.00  0.00           C  
ATOM   2030  CD2 PHE B 194     -13.144 -79.996  -5.865  1.00  0.00           C  
ATOM   2031  CE1 PHE B 194     -14.051 -77.406  -5.510  1.00  0.00           C  
ATOM   2032  CE2 PHE B 194     -12.267 -78.923  -6.037  1.00  1.00           C  
ATOM   2033  CZ  PHE B 194     -12.719 -77.628  -5.860  1.00  0.00           C  
ATOM   2034  N   GLN B 195     -14.307 -83.341  -3.352  1.00  0.00           N  
ATOM   2035  CA  GLN B 195     -13.173 -84.073  -2.791  1.00  8.00           C  
ATOM   2036  C   GLN B 195     -12.134 -84.424  -3.843  1.00  1.00           C  
ATOM   2037  O   GLN B 195     -11.058 -84.924  -3.517  1.00 12.00           O  
ATOM   2038  CB  GLN B 195     -13.639 -85.367  -2.117  1.00 10.00           C  
ATOM   2039  CG  GLN B 195     -14.396 -85.177  -0.806  1.00  3.00           C  
ATOM   2040  CD  GLN B 195     -15.790 -84.637  -1.005  1.00  7.00           C  
ATOM   2041  OE1 GLN B 195     -16.600 -85.220  -1.723  1.00 18.00           O  
ATOM   2042  NE2 GLN B 195     -16.081 -83.518  -0.367  1.00  4.00           N  
ATOM   2043  N   GLY B 196     -12.468 -84.179  -5.105  1.00  0.00           N  
ATOM   2044  CA  GLY B 196     -11.546 -84.472  -6.184  1.00  1.00           C  
ATOM   2045  C   GLY B 196     -11.856 -83.608  -7.389  1.00  0.00           C  
ATOM   2046  O   GLY B 196     -12.999 -83.192  -7.586  1.00  0.00           O  
ATOM   2047  N   LEU B 197     -10.846 -83.343  -8.204  1.00  0.00           N  
ATOM   2048  CA  LEU B 197     -11.042 -82.509  -9.379  1.00  0.00           C  
ATOM   2049  C   LEU B 197     -10.652 -83.216 -10.663  1.00  0.00           C  
ATOM   2050  O   LEU B 197      -9.645 -83.924 -10.710  1.00  0.00           O  
ATOM   2051  CB  LEU B 197     -10.204 -81.226  -9.259  1.00  0.00           C  
ATOM   2052  CG  LEU B 197     -10.270 -80.227 -10.424  1.00  0.00           C  
ATOM   2053  CD1 LEU B 197     -11.599 -79.494 -10.357  1.00  0.00           C  
ATOM   2054  CD2 LEU B 197      -9.112 -79.222 -10.367  1.00  1.00           C  
ATOM   2055  N   ILE B 198     -11.465 -83.044 -11.697  1.00  0.00           N  
ATOM   2056  CA  ILE B 198     -11.132 -83.592 -13.007  1.00  0.00           C  
ATOM   2057  C   ILE B 198     -10.630 -82.336 -13.709  1.00  0.00           C  
ATOM   2058  O   ILE B 198     -11.420 -81.490 -14.112  1.00  0.00           O  
ATOM   2059  CB  ILE B 198     -12.355 -84.140 -13.756  1.00  0.00           C  
ATOM   2060  CG1 ILE B 198     -12.905 -85.358 -13.021  1.00  0.00           C  
ATOM   2061  CD1 ILE B 198     -14.073 -86.037 -13.717  1.00  1.00           C  
ATOM   2062  CG2 ILE B 198     -11.955 -84.534 -15.187  1.00  1.00           C  
ATOM   2063  N   ALA B 199      -9.316 -82.193 -13.811  1.00  0.00           N  
ATOM   2064  CA  ALA B 199      -8.754 -81.005 -14.431  1.00  0.00           C  
ATOM   2065  C   ALA B 199      -9.039 -81.000 -15.931  1.00  0.00           C  
ATOM   2066  O   ALA B 199      -8.978 -82.038 -16.579  1.00  0.00           O  
ATOM   2067  CB  ALA B 199      -7.264 -80.946 -14.158  1.00  1.00           C  
ATOM   2068  N   PRO B 200      -9.360 -79.829 -16.501  1.00  0.00           N  
ATOM   2069  CA  PRO B 200      -9.660 -79.723 -17.937  1.00  0.00           C  
ATOM   2070  C   PRO B 200      -8.529 -80.169 -18.857  1.00  0.00           C  
ATOM   2071  O   PRO B 200      -7.415 -79.630 -18.819  1.00  0.00           O  
ATOM   2072  CB  PRO B 200     -10.034 -78.245 -18.111  1.00 24.00           C  
ATOM   2073  CG  PRO B 200      -9.247 -77.561 -17.049  1.00  0.00           C  
ATOM   2074  CD  PRO B 200      -9.377 -78.506 -15.857  1.00  0.00           C  
ATOM   2075  N   GLY B 201      -8.837 -81.161 -19.689  1.00  0.00           N  
ATOM   2076  CA  GLY B 201      -7.856 -81.709 -20.608  1.00  0.00           C  
ATOM   2077  C   GLY B 201      -7.189 -80.751 -21.582  1.00  0.00           C  
ATOM   2078  O   GLY B 201      -5.961 -80.725 -21.696  1.00  0.00           O  
ATOM   2079  N   HIS B 202      -7.976 -79.956 -22.291  1.00  0.00           N  
ATOM   2080  CA  HIS B 202      -7.393 -79.042 -23.262  1.00  0.00           C  
ATOM   2081  C   HIS B 202      -6.643 -77.882 -22.665  1.00  0.00           C  
ATOM   2082  O   HIS B 202      -5.616 -77.468 -23.195  1.00  0.00           O  
ATOM   2083  CB  HIS B 202      -8.463 -78.594 -24.244  1.00 60.00           C  
ATOM   2084  CG  HIS B 202      -8.816 -79.667 -25.222  1.00  0.00           C  
ATOM   2085  ND1 HIS B 202      -9.868 -79.567 -26.104  1.00 26.00           N  
ATOM   2086  CD2 HIS B 202      -8.241 -80.872 -25.452  1.00  0.00           C  
ATOM   2087  CE1 HIS B 202      -9.927 -80.667 -26.835  1.00 33.00           C  
ATOM   2088  NE2 HIS B 202      -8.951 -81.475 -26.458  1.00 60.00           N  
ATOM   2089  N   VAL B 203      -7.143 -77.370 -21.550  1.00 60.00           N  
ATOM   2090  CA  VAL B 203      -6.458 -76.297 -20.862  1.00  0.00           C  
ATOM   2091  C   VAL B 203      -5.100 -76.851 -20.388  1.00  0.00           C  
ATOM   2092  O   VAL B 203      -4.086 -76.151 -20.418  1.00  0.00           O  
ATOM   2093  CB  VAL B 203      -7.283 -75.820 -19.642  1.00  0.00           C  
ATOM   2094  CG1 VAL B 203      -6.389 -75.115 -18.645  1.00  0.00           C  
ATOM   2095  CG2 VAL B 203      -8.381 -74.892 -20.094  1.00 60.00           C  
ATOM   2096  N   SER B 204      -5.091 -78.115 -19.957  1.00  0.00           N  
ATOM   2097  CA  SER B 204      -3.873 -78.755 -19.469  1.00  0.00           C  
ATOM   2098  C   SER B 204      -2.852 -78.952 -20.587  1.00  0.00           C  
ATOM   2099  O   SER B 204      -1.651 -79.017 -20.335  1.00  0.00           O  
ATOM   2100  CB  SER B 204      -4.193 -80.096 -18.808  1.00  0.00           C  
ATOM   2101  OG  SER B 204      -4.929 -79.914 -17.613  1.00  0.00           O  
ATOM   2102  N   THR B 205      -3.332 -79.059 -21.818  1.00  0.00           N  
ATOM   2103  CA  THR B 205      -2.443 -79.190 -22.962  1.00  1.00           C  
ATOM   2104  C   THR B 205      -1.566 -77.945 -22.980  1.00  0.00           C  
ATOM   2105  O   THR B 205      -0.360 -78.019 -23.237  1.00  1.00           O  
ATOM   2106  CB  THR B 205      -3.236 -79.238 -24.273  1.00  0.00           C  
ATOM   2107  OG1 THR B 205      -3.717 -80.568 -24.485  1.00  0.00           O  
ATOM   2108  CG2 THR B 205      -2.380 -78.826 -25.427  1.00  0.00           C  
ATOM   2109  N   ILE B 206      -2.185 -76.799 -22.702  1.00  0.00           N  
ATOM   2110  CA  ILE B 206      -1.468 -75.534 -22.689  1.00  0.00           C  
ATOM   2111  C   ILE B 206      -0.606 -75.353 -21.445  1.00  0.00           C  
ATOM   2112  O   ILE B 206       0.610 -75.227 -21.561  1.00  0.00           O  
ATOM   2113  CB  ILE B 206      -2.428 -74.325 -22.789  1.00  0.00           C  
ATOM   2114  CG1 ILE B 206      -3.259 -74.422 -24.071  1.00  0.00           C  
ATOM   2115  CD1 ILE B 206      -2.445 -74.635 -25.336  1.00  0.00           C  
ATOM   2116  CG2 ILE B 206      -1.633 -73.006 -22.751  1.00 36.00           C  
ATOM   2117  N   ILE B 207      -1.217 -75.361 -20.260  1.00  0.00           N  
ATOM   2118  CA  ILE B 207      -0.452 -75.153 -19.030  1.00 14.00           C  
ATOM   2119  C   ILE B 207       0.216 -76.379 -18.392  1.00  0.00           C  
ATOM   2120  O   ILE B 207       0.937 -76.244 -17.407  1.00 16.00           O  
ATOM   2121  CB  ILE B 207      -1.314 -74.477 -17.972  1.00  8.00           C  
ATOM   2122  CG1 ILE B 207      -2.381 -75.452 -17.471  1.00  0.00           C  
ATOM   2123  CD1 ILE B 207      -3.229 -74.877 -16.318  1.00 15.00           C  
ATOM   2124  CG2 ILE B 207      -1.993 -73.242 -18.570  1.00 13.00           C  
ATOM   2125  N   GLY B 208      -0.018 -77.564 -18.947  1.00  0.00           N  
ATOM   2126  CA  GLY B 208       0.594 -78.771 -18.416  1.00  0.00           C  
ATOM   2127  C   GLY B 208       0.095 -79.211 -17.051  1.00  0.00           C  
ATOM   2128  O   GLY B 208      -0.728 -78.541 -16.437  1.00  0.00           O  
ATOM   2129  N   VAL B 209       0.571 -80.362 -16.586  1.00  0.00           N  
ATOM   2130  CA  VAL B 209       0.200 -80.860 -15.269  1.00  0.00           C  
ATOM   2131  C   VAL B 209       0.748 -79.846 -14.254  1.00  0.00           C  
ATOM   2132  O   VAL B 209       0.146 -79.584 -13.217  1.00  0.00           O  
ATOM   2133  CB  VAL B 209       0.829 -82.257 -15.012  1.00  0.00           C  
ATOM   2134  CG1 VAL B 209       0.707 -82.642 -13.545  1.00 13.00           C  
ATOM   2135  CG2 VAL B 209       0.141 -83.294 -15.869  1.00 11.00           C  
ATOM   2136  N   LYS B 210       1.898 -79.270 -14.586  1.00  0.00           N  
ATOM   2137  CA  LYS B 210       2.565 -78.282 -13.746  1.00  0.00           C  
ATOM   2138  C   LYS B 210       1.625 -77.124 -13.374  1.00  0.00           C  
ATOM   2139  O   LYS B 210       1.654 -76.621 -12.258  1.00  7.00           O  
ATOM   2140  CB  LYS B 210       3.789 -77.771 -14.502  1.00  0.00           C  
ATOM   2141  CG  LYS B 210       4.559 -76.648 -13.864  1.00  3.00           C  
ATOM   2142  CD  LYS B 210       4.796 -75.522 -14.886  1.00  3.00           C  
ATOM   2143  CE  LYS B 210       5.496 -76.008 -16.162  1.00  3.00           C  
ATOM   2144  NZ  LYS B 210       5.499 -74.999 -17.286  1.00  4.00           N  
ATOM   2145  N   GLY B 211       0.775 -76.711 -14.303  1.00  0.00           N  
ATOM   2146  CA  GLY B 211      -0.127 -75.614 -14.013  1.00  6.00           C  
ATOM   2147  C   GLY B 211      -1.171 -75.899 -12.947  1.00  0.00           C  
ATOM   2148  O   GLY B 211      -1.741 -74.967 -12.372  1.00  8.00           O  
ATOM   2149  N   TRP B 212      -1.439 -77.169 -12.676  1.00  0.00           N  
ATOM   2150  CA  TRP B 212      -2.446 -77.533 -11.688  1.00  0.00           C  
ATOM   2151  C   TRP B 212      -1.911 -77.996 -10.339  1.00  0.00           C  
ATOM   2152  O   TRP B 212      -2.641 -78.029  -9.359  1.00  0.00           O  
ATOM   2153  CB  TRP B 212      -3.357 -78.618 -12.261  1.00  0.00           C  
ATOM   2154  CG  TRP B 212      -4.201 -78.153 -13.393  1.00  0.00           C  
ATOM   2155  CD1 TRP B 212      -3.977 -78.356 -14.715  1.00  0.00           C  
ATOM   2156  CD2 TRP B 212      -5.409 -77.398 -13.302  1.00  0.00           C  
ATOM   2157  CE2 TRP B 212      -5.863 -77.180 -14.610  1.00  0.00           C  
ATOM   2158  NE1 TRP B 212      -4.970 -77.777 -15.457  1.00  0.00           N  
ATOM   2159  CE3 TRP B 212      -6.153 -76.886 -12.238  1.00  0.00           C  
ATOM   2160  CZ3 TRP B 212      -7.302 -76.188 -12.514  1.00  0.00           C  
ATOM   2161  CH2 TRP B 212      -7.727 -75.986 -13.824  1.00  0.00           C  
ATOM   2162  CZ2 TRP B 212      -7.024 -76.473 -14.885  1.00  0.00           C  
ATOM   2163  N   GLU B 213      -0.638 -78.356 -10.296  1.00  0.00           N  
ATOM   2164  CA  GLU B 213      -0.009 -78.851  -9.076  1.00  0.00           C  
ATOM   2165  C   GLU B 213      -0.163 -78.043  -7.788  1.00  0.00           C  
ATOM   2166  O   GLU B 213      -0.307 -78.625  -6.723  1.00  0.00           O  
ATOM   2167  CB  GLU B 213       1.460 -79.175  -9.331  1.00  9.00           C  
ATOM   2168  CG  GLU B 213       1.649 -80.515  -9.989  1.00 14.00           C  
ATOM   2169  CD  GLU B 213       3.095 -80.899 -10.127  1.00  4.00           C  
ATOM   2170  OE1 GLU B 213       3.899 -80.044 -10.546  1.00  5.00           O  
ATOM   2171  OE2 GLU B 213       3.425 -82.062  -9.823  1.00  4.00           O  
ATOM   2172  N   TYR B 214      -0.127 -76.720  -7.869  1.00  9.00           N  
ATOM   2173  CA  TYR B 214      -0.255 -75.914  -6.660  1.00  0.00           C  
ATOM   2174  C   TYR B 214      -1.563 -76.145  -5.909  1.00  0.00           C  
ATOM   2175  O   TYR B 214      -1.597 -76.054  -4.689  1.00  0.00           O  
ATOM   2176  CB  TYR B 214      -0.008 -74.432  -6.936  1.00  3.00           C  
ATOM   2177  CG  TYR B 214      -1.187 -73.664  -7.471  1.00  2.00           C  
ATOM   2178  CD1 TYR B 214      -1.922 -72.832  -6.647  1.00  3.00           C  
ATOM   2179  CD2 TYR B 214      -1.550 -73.751  -8.803  1.00  5.00           C  
ATOM   2180  CE1 TYR B 214      -2.988 -72.119  -7.129  1.00  4.00           C  
ATOM   2181  CE2 TYR B 214      -2.614 -73.042  -9.293  1.00  5.00           C  
ATOM   2182  CZ  TYR B 214      -3.330 -72.227  -8.454  1.00  4.00           C  
ATOM   2183  OH  TYR B 214      -4.393 -71.514  -8.939  1.00  8.00           O  
ATOM   2184  N   LEU B 215      -2.636 -76.449  -6.626  1.00  0.00           N  
ATOM   2185  CA  LEU B 215      -3.908 -76.707  -5.959  1.00  0.00           C  
ATOM   2186  C   LEU B 215      -3.812 -77.941  -5.062  1.00  0.00           C  
ATOM   2187  O   LEU B 215      -4.409 -77.968  -3.986  1.00  0.00           O  
ATOM   2188  CB  LEU B 215      -5.047 -76.881  -6.967  1.00  1.00           C  
ATOM   2189  CG  LEU B 215      -5.390 -75.651  -7.816  1.00  0.00           C  
ATOM   2190  CD1 LEU B 215      -6.638 -75.966  -8.620  1.00  1.00           C  
ATOM   2191  CD2 LEU B 215      -5.616 -74.428  -6.937  1.00  1.00           C  
ATOM   2192  N   THR B 216      -3.067 -78.958  -5.491  1.00  0.00           N  
ATOM   2193  CA  THR B 216      -2.906 -80.161  -4.677  1.00  0.00           C  
ATOM   2194  C   THR B 216      -1.962 -79.885  -3.499  1.00  0.00           C  
ATOM   2195  O   THR B 216      -2.228 -80.294  -2.369  1.00  5.00           O  
ATOM   2196  CB  THR B 216      -2.352 -81.351  -5.514  1.00 27.00           C  
ATOM   2197  OG1 THR B 216      -3.337 -81.749  -6.473  1.00  0.00           O  
ATOM   2198  CG2 THR B 216      -2.032 -82.562  -4.625  1.00  9.00           C  
ATOM   2199  N   GLU B 217      -0.875 -79.165  -3.761  1.00  0.00           N  
ATOM   2200  CA  GLU B 217       0.101 -78.846  -2.717  1.00  3.00           C  
ATOM   2201  C   GLU B 217      -0.475 -77.897  -1.677  1.00  3.00           C  
ATOM   2202  O   GLU B 217      -0.107 -77.946  -0.508  1.00  2.00           O  
ATOM   2203  CB  GLU B 217       1.350 -78.199  -3.324  1.00  2.00           C  
ATOM   2204  CG  GLU B 217       1.932 -78.950  -4.516  1.00  5.00           C  
ATOM   2205  CD  GLU B 217       3.057 -78.185  -5.213  1.00  2.00           C  
ATOM   2206  OE1 GLU B 217       2.931 -76.948  -5.381  1.00  3.00           O  
ATOM   2207  OE2 GLU B 217       4.059 -78.827  -5.605  1.00  2.00           O  
ATOM   2208  N   LYS B 218      -1.386 -77.032  -2.099  1.00  0.00           N  
ATOM   2209  CA  LYS B 218      -1.958 -76.064  -1.187  1.00  2.00           C  
ATOM   2210  C   LYS B 218      -3.261 -76.475  -0.532  1.00  3.00           C  
ATOM   2211  O   LYS B 218      -3.544 -76.068   0.585  1.00  2.00           O  
ATOM   2212  CB  LYS B 218      -2.150 -74.734  -1.911  1.00  5.00           C  
ATOM   2213  CG  LYS B 218      -2.807 -73.653  -1.079  1.00  2.00           C  
ATOM   2214  CD  LYS B 218      -2.727 -72.318  -1.793  1.00  3.00           C  
ATOM   2215  CE  LYS B 218      -3.309 -71.218  -0.941  1.00  2.00           C  
ATOM   2216  NZ  LYS B 218      -3.264 -69.914  -1.643  1.00  2.00           N  
ATOM   2217  N   TYR B 219      -4.050 -77.296  -1.205  1.00  0.00           N  
ATOM   2218  CA  TYR B 219      -5.330 -77.682  -0.640  1.00  3.00           C  
ATOM   2219  C   TYR B 219      -5.493 -79.169  -0.403  1.00  2.00           C  
ATOM   2220  O   TYR B 219      -6.524 -79.616   0.097  1.00  3.00           O  
ATOM   2221  CB  TYR B 219      -6.461 -77.154  -1.530  1.00  7.00           C  
ATOM   2222  CG  TYR B 219      -6.490 -75.644  -1.605  1.00  0.00           C  
ATOM   2223  CD1 TYR B 219      -5.959 -74.964  -2.698  1.00  0.00           C  
ATOM   2224  CD2 TYR B 219      -7.013 -74.890  -0.558  1.00  3.00           C  
ATOM   2225  CE1 TYR B 219      -5.949 -73.564  -2.742  1.00  0.00           C  
ATOM   2226  CE2 TYR B 219      -7.008 -73.505  -0.595  1.00  3.00           C  
ATOM   2227  CZ  TYR B 219      -6.477 -72.849  -1.685  1.00  0.00           C  
ATOM   2228  OH  TYR B 219      -6.477 -71.478  -1.703  1.00  5.00           O  
ATOM   2229  N   GLY B 220      -4.469 -79.933  -0.763  1.00  4.00           N  
ATOM   2230  CA  GLY B 220      -4.512 -81.368  -0.551  1.00  3.00           C  
ATOM   2231  C   GLY B 220      -5.612 -82.103  -1.279  1.00  5.00           C  
ATOM   2232  O   GLY B 220      -6.057 -83.153  -0.826  1.00  5.00           O  
ATOM   2233  N   ILE B 221      -6.056 -81.570  -2.412  1.00  0.00           N  
ATOM   2234  CA  ILE B 221      -7.116 -82.232  -3.158  1.00  9.00           C  
ATOM   2235  C   ILE B 221      -6.559 -83.018  -4.329  1.00  0.00           C  
ATOM   2236  O   ILE B 221      -5.738 -82.510  -5.083  1.00  0.00           O  
ATOM   2237  CB  ILE B 221      -8.152 -81.227  -3.697  1.00 12.00           C  
ATOM   2238  CG1 ILE B 221      -9.216 -81.988  -4.472  1.00 15.00           C  
ATOM   2239  CD1 ILE B 221     -10.357 -81.143  -4.905  1.00 16.00           C  
ATOM   2240  CG2 ILE B 221      -7.496 -80.225  -4.640  1.00  1.00           C  
ATOM   2241  N   PRO B 222      -6.987 -84.282  -4.484  1.00  0.00           N  
ATOM   2242  CA  PRO B 222      -6.516 -85.131  -5.584  1.00  0.00           C  
ATOM   2243  C   PRO B 222      -7.098 -84.692  -6.931  1.00  0.00           C  
ATOM   2244  O   PRO B 222      -8.276 -84.325  -7.024  1.00  0.00           O  
ATOM   2245  CB  PRO B 222      -6.977 -86.524  -5.165  1.00  0.00           C  
ATOM   2246  CG  PRO B 222      -8.217 -86.245  -4.409  1.00 30.00           C  
ATOM   2247  CD  PRO B 222      -7.842 -85.052  -3.567  1.00 14.00           C  
ATOM   2248  N   GLN B 223      -6.260 -84.728  -7.967  1.00  0.00           N  
ATOM   2249  CA  GLN B 223      -6.680 -84.318  -9.303  1.00  0.00           C  
ATOM   2250  C   GLN B 223      -6.308 -85.324 -10.370  1.00  0.00           C  
ATOM   2251  O   GLN B 223      -5.328 -86.057 -10.246  1.00  0.00           O  
ATOM   2252  CB  GLN B 223      -6.016 -82.998  -9.715  1.00  1.00           C  
ATOM   2253  CG  GLN B 223      -6.193 -81.834  -8.770  1.00  0.00           C  
ATOM   2254  CD  GLN B 223      -5.502 -80.595  -9.294  1.00  1.00           C  
ATOM   2255  OE1 GLN B 223      -5.905 -80.029 -10.310  1.00  0.00           O  
ATOM   2256  NE2 GLN B 223      -4.442 -80.176  -8.617  1.00  0.00           N  
ATOM   2257  N   VAL B 224      -7.089 -85.319 -11.439  1.00  0.00           N  
ATOM   2258  CA  VAL B 224      -6.810 -86.151 -12.590  1.00  0.00           C  
ATOM   2259  C   VAL B 224      -7.006 -85.284 -13.826  1.00  0.00           C  
ATOM   2260  O   VAL B 224      -8.091 -84.739 -14.038  1.00  0.00           O  
ATOM   2261  CB  VAL B 224      -7.759 -87.372 -12.698  1.00  0.00           C  
ATOM   2262  CG1 VAL B 224      -7.425 -88.160 -13.956  1.00  0.00           C  
ATOM   2263  CG2 VAL B 224      -7.624 -88.253 -11.486  1.00  0.00           C  
ATOM   2264  N   VAL B 225      -5.943 -85.115 -14.606  1.00  0.00           N  
ATOM   2265  CA  VAL B 225      -6.021 -84.360 -15.860  1.00  0.00           C  
ATOM   2266  C   VAL B 225      -6.652 -85.366 -16.842  1.00  0.00           C  
ATOM   2267  O   VAL B 225      -6.083 -86.433 -17.122  1.00  0.00           O  
ATOM   2268  CB  VAL B 225      -4.612 -83.927 -16.336  1.00  0.00           C  
ATOM   2269  CG1 VAL B 225      -4.700 -83.236 -17.679  1.00  0.00           C  
ATOM   2270  CG2 VAL B 225      -3.998 -82.987 -15.316  1.00  1.00           C  
ATOM   2271  N   ALA B 226      -7.831 -85.033 -17.359  1.00  0.00           N  
ATOM   2272  CA  ALA B 226      -8.538 -85.963 -18.226  1.00  0.00           C  
ATOM   2273  C   ALA B 226      -8.897 -85.539 -19.637  1.00  0.00           C  
ATOM   2274  O   ALA B 226      -9.207 -84.379 -19.893  1.00  0.00           O  
ATOM   2275  CB  ALA B 226      -9.794 -86.427 -17.514  1.00  0.00           C  
ATOM   2276  N   GLY B 227      -8.895 -86.514 -20.539  1.00  0.00           N  
ATOM   2277  CA  GLY B 227      -9.250 -86.302 -21.926  1.00  0.00           C  
ATOM   2278  C   GLY B 227     -10.749 -86.109 -22.038  1.00  0.00           C  
ATOM   2279  O   GLY B 227     -11.420 -85.906 -21.035  1.00  0.00           O  
ATOM   2280  N   PHE B 228     -11.288 -86.176 -23.249  1.00 60.00           N  
ATOM   2281  CA  PHE B 228     -12.722 -85.966 -23.422  1.00  0.00           C  
ATOM   2282  C   PHE B 228     -13.578 -87.128 -23.925  1.00 18.00           C  
ATOM   2283  O   PHE B 228     -14.753 -86.947 -24.215  1.00 15.00           O  
ATOM   2284  CB  PHE B 228     -12.957 -84.690 -24.227  1.00 29.00           C  
ATOM   2285  CG  PHE B 228     -12.313 -83.488 -23.612  1.00  0.00           C  
ATOM   2286  CD1 PHE B 228     -11.017 -83.141 -23.936  1.00 60.00           C  
ATOM   2287  CD2 PHE B 228     -12.982 -82.738 -22.666  1.00  0.00           C  
ATOM   2288  CE1 PHE B 228     -10.417 -82.055 -23.353  1.00  0.00           C  
ATOM   2289  CE2 PHE B 228     -12.384 -81.650 -22.082  1.00  0.00           C  
ATOM   2290  CZ  PHE B 228     -11.102 -81.309 -22.425  1.00 60.00           C  
ATOM   2291  N   GLU B 229     -13.000 -88.316 -24.014  1.00 36.00           N  
ATOM   2292  CA  GLU B 229     -13.756 -89.477 -24.447  1.00 13.00           C  
ATOM   2293  C   GLU B 229     -14.455 -89.963 -23.197  1.00  0.00           C  
ATOM   2294  O   GLU B 229     -13.973 -89.710 -22.102  1.00  0.00           O  
ATOM   2295  CB  GLU B 229     -12.822 -90.560 -24.972  1.00  0.00           C  
ATOM   2296  CG  GLU B 229     -12.019 -90.153 -26.181  1.00 60.00           C  
ATOM   2297  CD  GLU B 229     -12.871 -90.010 -27.415  1.00 20.00           C  
ATOM   2298  OE1 GLU B 229     -13.993 -90.545 -27.428  1.00  6.00           O  
ATOM   2299  OE2 GLU B 229     -12.419 -89.364 -28.375  1.00 22.00           O  
ATOM   2300  N   PRO B 230     -15.581 -90.653 -23.321  1.00  0.00           N  
ATOM   2301  CA  PRO B 230     -16.233 -91.111 -22.092  1.00  0.00           C  
ATOM   2302  C   PRO B 230     -15.328 -91.994 -21.225  1.00  0.00           C  
ATOM   2303  O   PRO B 230     -15.415 -91.958 -19.990  1.00  0.00           O  
ATOM   2304  CB  PRO B 230     -17.494 -91.834 -22.602  1.00 57.00           C  
ATOM   2305  CG  PRO B 230     -17.210 -92.119 -24.043  1.00 20.00           C  
ATOM   2306  CD  PRO B 230     -16.415 -90.925 -24.500  1.00 10.00           C  
ATOM   2307  N   ASN B 231     -14.451 -92.776 -21.849  1.00  0.00           N  
ATOM   2308  CA  ASN B 231     -13.566 -93.617 -21.047  1.00  0.00           C  
ATOM   2309  C   ASN B 231     -12.540 -92.776 -20.291  1.00  0.00           C  
ATOM   2310  O   ASN B 231     -12.106 -93.159 -19.197  1.00  0.00           O  
ATOM   2311  CB  ASN B 231     -12.868 -94.669 -21.911  1.00 60.00           C  
ATOM   2312  CG  ASN B 231     -13.836 -95.712 -22.444  1.00 60.00           C  
ATOM   2313  OD1 ASN B 231     -14.839 -96.019 -21.802  1.00  0.00           O  
ATOM   2314  ND2 ASN B 231     -13.534 -96.268 -23.613  1.00 60.00           N  
ATOM   2315  N   ASP B 232     -12.149 -91.638 -20.870  1.00  0.00           N  
ATOM   2316  CA  ASP B 232     -11.206 -90.740 -20.212  1.00  0.00           C  
ATOM   2317  C   ASP B 232     -11.841 -90.279 -18.906  1.00  0.00           C  
ATOM   2318  O   ASP B 232     -11.221 -90.330 -17.848  1.00  0.00           O  
ATOM   2319  CB  ASP B 232     -10.917 -89.513 -21.079  1.00  0.00           C  
ATOM   2320  CG  ASP B 232      -9.932 -89.798 -22.203  1.00  0.00           C  
ATOM   2321  OD1 ASP B 232     -10.178 -89.318 -23.324  1.00  0.00           O  
ATOM   2322  OD2 ASP B 232      -8.903 -90.474 -21.976  1.00  0.00           O  
ATOM   2323  N   VAL B 233     -13.095 -89.845 -18.988  1.00  0.00           N  
ATOM   2324  CA  VAL B 233     -13.803 -89.363 -17.814  1.00  0.00           C  
ATOM   2325  C   VAL B 233     -14.064 -90.491 -16.823  1.00  0.00           C  
ATOM   2326  O   VAL B 233     -13.838 -90.331 -15.612  1.00  0.00           O  
ATOM   2327  CB  VAL B 233     -15.143 -88.675 -18.212  1.00  0.00           C  
ATOM   2328  CG1 VAL B 233     -15.912 -88.251 -16.964  1.00  1.00           C  
ATOM   2329  CG2 VAL B 233     -14.858 -87.460 -19.085  1.00  0.00           C  
ATOM   2330  N   LEU B 234     -14.545 -91.627 -17.324  1.00  0.00           N  
ATOM   2331  CA  LEU B 234     -14.805 -92.771 -16.448  1.00  0.00           C  
ATOM   2332  C   LEU B 234     -13.505 -93.157 -15.710  1.00  0.00           C  
ATOM   2333  O   LEU B 234     -13.505 -93.373 -14.489  1.00  0.00           O  
ATOM   2334  CB  LEU B 234     -15.350 -93.940 -17.266  1.00  0.00           C  
ATOM   2335  CG  LEU B 234     -16.830 -94.359 -17.164  1.00  0.00           C  
ATOM   2336  CD1 LEU B 234     -17.698 -93.315 -16.514  1.00  1.00           C  
ATOM   2337  CD2 LEU B 234     -17.324 -94.657 -18.556  1.00 60.00           C  
ATOM   2338  N   MET B 235     -12.395 -93.203 -16.444  1.00  0.00           N  
ATOM   2339  CA  MET B 235     -11.107 -93.524 -15.844  1.00 51.00           C  
ATOM   2340  C   MET B 235     -10.745 -92.518 -14.758  1.00  0.00           C  
ATOM   2341  O   MET B 235     -10.301 -92.898 -13.672  1.00 50.00           O  
ATOM   2342  CB  MET B 235     -10.022 -93.565 -16.917  1.00  0.00           C  
ATOM   2343  CG  MET B 235     -10.064 -94.838 -17.719  1.00 17.00           C  
ATOM   2344  SD  MET B 235      -8.861 -94.904 -19.032  1.00 20.00           S  
ATOM   2345  CE  MET B 235      -7.430 -95.380 -18.148  1.00  4.00           C  
ATOM   2346  N   ALA B 236     -10.956 -91.237 -15.045  1.00  0.00           N  
ATOM   2347  CA  ALA B 236     -10.652 -90.184 -14.085  1.00  0.00           C  
ATOM   2348  C   ALA B 236     -11.502 -90.358 -12.832  1.00  0.00           C  
ATOM   2349  O   ALA B 236     -11.008 -90.200 -11.709  1.00  0.00           O  
ATOM   2350  CB  ALA B 236     -10.909 -88.815 -14.701  1.00  0.00           C  
ATOM   2351  N   ILE B 237     -12.782 -90.678 -13.014  1.00  0.00           N  
ATOM   2352  CA  ILE B 237     -13.647 -90.865 -11.859  1.00  0.00           C  
ATOM   2353  C   ILE B 237     -13.148 -92.049 -11.038  1.00  0.00           C  
ATOM   2354  O   ILE B 237     -13.053 -91.960  -9.812  1.00  0.00           O  
ATOM   2355  CB  ILE B 237     -15.115 -91.076 -12.277  1.00  0.00           C  
ATOM   2356  CG1 ILE B 237     -15.675 -89.764 -12.842  1.00  0.00           C  
ATOM   2357  CD1 ILE B 237     -17.030 -89.894 -13.491  1.00  1.00           C  
ATOM   2358  CG2 ILE B 237     -15.941 -91.542 -11.083  1.00  0.00           C  
ATOM   2359  N   LEU B 238     -12.802 -93.145 -11.710  1.00  0.00           N  
ATOM   2360  CA  LEU B 238     -12.293 -94.321 -11.009  1.00  0.00           C  
ATOM   2361  C   LEU B 238     -11.047 -93.976 -10.196  1.00  0.00           C  
ATOM   2362  O   LEU B 238     -10.944 -94.313  -9.011  1.00  0.00           O  
ATOM   2363  CB  LEU B 238     -11.948 -95.423 -12.008  1.00 52.00           C  
ATOM   2364  CG  LEU B 238     -11.315 -96.692 -11.432  1.00 27.00           C  
ATOM   2365  CD1 LEU B 238     -12.211 -97.261 -10.356  1.00  0.00           C  
ATOM   2366  CD2 LEU B 238     -11.087 -97.710 -12.552  1.00 11.00           C  
ATOM   2367  N   MET B 239     -10.096 -93.304 -10.838  1.00  0.00           N  
ATOM   2368  CA  MET B 239      -8.856 -92.930 -10.171  1.00 31.00           C  
ATOM   2369  C   MET B 239      -9.074 -91.991  -8.978  1.00  0.00           C  
ATOM   2370  O   MET B 239      -8.422 -92.155  -7.939  1.00 60.00           O  
ATOM   2371  CB  MET B 239      -7.893 -92.298 -11.170  1.00 48.00           C  
ATOM   2372  CG  MET B 239      -7.358 -93.261 -12.218  1.00 13.00           C  
ATOM   2373  SD  MET B 239      -6.633 -92.392 -13.629  1.00  0.00           S  
ATOM   2374  CE  MET B 239      -6.027 -93.766 -14.550  1.00  5.00           C  
ATOM   2375  N   LEU B 240      -9.976 -91.013  -9.111  1.00  0.00           N  
ATOM   2376  CA  LEU B 240     -10.239 -90.101  -7.996  1.00  0.00           C  
ATOM   2377  C   LEU B 240     -10.819 -90.844  -6.790  1.00  0.00           C  
ATOM   2378  O   LEU B 240     -10.490 -90.543  -5.638  1.00  1.00           O  
ATOM   2379  CB  LEU B 240     -11.180 -88.982  -8.427  1.00  1.00           C  
ATOM   2380  CG  LEU B 240     -10.461 -87.967  -9.313  1.00  0.00           C  
ATOM   2381  CD1 LEU B 240     -11.460 -87.005  -9.925  1.00  0.00           C  
ATOM   2382  CD2 LEU B 240      -9.413 -87.229  -8.479  1.00  0.00           C  
ATOM   2383  N   ILE B 241     -11.658 -91.837  -7.056  1.00  0.00           N  
ATOM   2384  CA  ILE B 241     -12.242 -92.612  -5.982  1.00  0.00           C  
ATOM   2385  C   ILE B 241     -11.147 -93.362  -5.239  1.00  0.00           C  
ATOM   2386  O   ILE B 241     -11.074 -93.293  -4.010  1.00  1.00           O  
ATOM   2387  CB  ILE B 241     -13.299 -93.594  -6.513  1.00  0.00           C  
ATOM   2388  CG1 ILE B 241     -14.505 -92.796  -7.032  1.00  0.00           C  
ATOM   2389  CD1 ILE B 241     -15.541 -93.616  -7.746  1.00  0.00           C  
ATOM   2390  CG2 ILE B 241     -13.735 -94.546  -5.402  1.00  1.00           C  
ATOM   2391  N   ARG B 242     -10.279 -94.058  -5.966  1.00  0.00           N  
ATOM   2392  CA  ARG B 242      -9.206 -94.782  -5.291  1.00 19.00           C  
ATOM   2393  C   ARG B 242      -8.302 -93.856  -4.491  1.00  0.00           C  
ATOM   2394  O   ARG B 242      -7.973 -94.150  -3.344  1.00  0.00           O  
ATOM   2395  CB  ARG B 242      -8.368 -95.587  -6.278  1.00 26.00           C  
ATOM   2396  CG  ARG B 242      -9.056 -96.842  -6.773  1.00 11.00           C  
ATOM   2397  CD  ARG B 242      -8.042 -97.762  -7.413  1.00  8.00           C  
ATOM   2398  NE  ARG B 242      -8.664 -98.684  -8.354  1.00  4.00           N  
ATOM   2399  CZ  ARG B 242      -7.989 -99.379  -9.263  1.00  5.00           C  
ATOM   2400  NH1 ARG B 242      -6.662 -99.247  -9.341  1.00  3.00           N  
ATOM   2401  NH2 ARG B 242      -8.644-100.190 -10.097  1.00  3.00           N  
ATOM   2402  N   MET B 243      -7.897 -92.737  -5.079  1.00 49.00           N  
ATOM   2403  CA  MET B 243      -7.043 -91.813  -4.343  1.00  0.00           C  
ATOM   2404  C   MET B 243      -7.766 -91.317  -3.086  1.00  0.00           C  
ATOM   2405  O   MET B 243      -7.158 -91.200  -2.013  1.00  0.00           O  
ATOM   2406  CB  MET B 243      -6.629 -90.623  -5.217  1.00  0.00           C  
ATOM   2407  CG  MET B 243      -5.604 -90.963  -6.293  1.00 41.00           C  
ATOM   2408  SD  MET B 243      -4.827 -89.477  -7.005  1.00  0.00           S  
ATOM   2409  CE  MET B 243      -6.071 -89.019  -8.185  1.00  0.00           C  
ATOM   2410  N   TYR B 244      -9.061 -91.034  -3.217  1.00  0.00           N  
ATOM   2411  CA  TYR B 244      -9.838 -90.559  -2.083  1.00 26.00           C  
ATOM   2412  C   TYR B 244      -9.873 -91.633  -0.995  1.00  0.00           C  
ATOM   2413  O   TYR B 244      -9.674 -91.344   0.184  1.00  5.00           O  
ATOM   2414  CB  TYR B 244     -11.264 -90.208  -2.511  1.00  2.00           C  
ATOM   2415  CG  TYR B 244     -12.086 -89.586  -1.405  1.00  0.00           C  
ATOM   2416  CD1 TYR B 244     -11.714 -88.365  -0.836  1.00 12.00           C  
ATOM   2417  CD2 TYR B 244     -13.215 -90.230  -0.900  1.00  5.00           C  
ATOM   2418  CE1 TYR B 244     -12.444 -87.800   0.211  1.00  3.00           C  
ATOM   2419  CE2 TYR B 244     -13.954 -89.677   0.146  1.00 11.00           C  
ATOM   2420  CZ  TYR B 244     -13.561 -88.462   0.696  1.00  4.00           C  
ATOM   2421  OH  TYR B 244     -14.283 -87.914   1.730  1.00  3.00           O  
ATOM   2422  N   LYS B 245     -10.115 -92.875  -1.390  1.00  0.00           N  
ATOM   2423  CA  LYS B 245     -10.158 -93.967  -0.426  1.00  7.00           C  
ATOM   2424  C   LYS B 245      -8.802 -94.278   0.197  1.00  4.00           C  
ATOM   2425  O   LYS B 245      -8.738 -94.650   1.363  1.00  2.00           O  
ATOM   2426  CB  LYS B 245     -10.747 -95.218  -1.077  1.00  7.00           C  
ATOM   2427  CG  LYS B 245     -12.263 -95.164  -1.142  1.00  9.00           C  
ATOM   2428  CD  LYS B 245     -12.842 -96.154  -2.131  1.00  0.00           C  
ATOM   2429  CE  LYS B 245     -12.505 -97.587  -1.787  1.00  5.00           C  
ATOM   2430  NZ  LYS B 245     -12.988 -98.466  -2.881  1.00  5.00           N  
ATOM   2431  N   GLU B 246      -7.721 -94.119  -0.566  1.00  0.00           N  
ATOM   2432  CA  GLU B 246      -6.377 -94.387  -0.053  1.00  2.00           C  
ATOM   2433  C   GLU B 246      -5.773 -93.142   0.608  1.00  2.00           C  
ATOM   2434  O   GLU B 246      -4.598 -93.136   0.988  1.00  2.00           O  
ATOM   2435  CB  GLU B 246      -5.447 -94.843  -1.178  1.00  2.00           C  
ATOM   2436  CG  GLU B 246      -5.924 -96.043  -1.967  1.00  3.00           C  
ATOM   2437  CD  GLU B 246      -5.074 -96.277  -3.206  1.00  6.00           C  
ATOM   2438  OE1 GLU B 246      -5.442 -97.135  -4.038  1.00  3.00           O  
ATOM   2439  OE2 GLU B 246      -4.033 -95.599  -3.350  1.00  4.00           O  
ATOM   2440  N   GLY B 247      -6.567 -92.083   0.728  1.00  3.00           N  
ATOM   2441  CA  GLY B 247      -6.082 -90.866   1.357  1.00  3.00           C  
ATOM   2442  C   GLY B 247      -4.901 -90.230   0.652  1.00  6.00           C  
ATOM   2443  O   GLY B 247      -4.055 -89.592   1.281  1.00  2.00           O  
ATOM   2444  N   GLU B 248      -4.837 -90.386  -0.663  1.00  0.00           N  
ATOM   2445  CA  GLU B 248      -3.734 -89.811  -1.415  1.00  3.00           C  
ATOM   2446  C   GLU B 248      -4.080 -88.419  -1.935  1.00  8.00           C  
ATOM   2447  O   GLU B 248      -5.239 -88.105  -2.227  1.00 19.00           O  
ATOM   2448  CB  GLU B 248      -3.372 -90.712  -2.592  1.00  5.00           C  
ATOM   2449  CG  GLU B 248      -3.096 -92.163  -2.228  1.00  3.00           C  
ATOM   2450  CD  GLU B 248      -2.629 -92.971  -3.427  1.00  3.00           C  
ATOM   2451  OE1 GLU B 248      -2.997 -92.617  -4.568  1.00 35.00           O  
ATOM   2452  OE2 GLU B 248      -1.907 -93.967  -3.239  1.00  2.00           O  
ATOM   2453  N   ALA B 249      -3.066 -87.581  -2.046  1.00  3.00           N  
ATOM   2454  CA  ALA B 249      -3.268 -86.242  -2.544  1.00  0.00           C  
ATOM   2455  C   ALA B 249      -2.219 -85.987  -3.607  1.00  5.00           C  
ATOM   2456  O   ALA B 249      -1.133 -85.496  -3.312  1.00  3.00           O  
ATOM   2457  CB  ALA B 249      -3.131 -85.243  -1.431  1.00  3.00           C  
ATOM   2458  N   ARG B 250      -2.548 -86.340  -4.845  1.00  0.00           N  
ATOM   2459  CA  ARG B 250      -1.639 -86.136  -5.958  1.00  8.00           C  
ATOM   2460  C   ARG B 250      -2.411 -85.890  -7.242  1.00  0.00           C  
ATOM   2461  O   ARG B 250      -3.634 -85.965  -7.256  1.00  0.00           O  
ATOM   2462  CB  ARG B 250      -0.726 -87.343  -6.121  1.00  3.00           C  
ATOM   2463  CG  ARG B 250      -1.448 -88.650  -6.145  1.00  5.00           C  
ATOM   2464  CD  ARG B 250      -0.459 -89.767  -6.351  1.00  3.00           C  
ATOM   2465  NE  ARG B 250      -1.112 -91.065  -6.359  1.00  3.00           N  
ATOM   2466  CZ  ARG B 250      -0.919 -91.975  -7.302  1.00  2.00           C  
ATOM   2467  NH1 ARG B 250      -0.096 -91.723  -8.308  1.00  2.00           N  
ATOM   2468  NH2 ARG B 250      -1.557 -93.133  -7.243  1.00  4.00           N  
ATOM   2469  N   ILE B 251      -1.686 -85.566  -8.307  1.00  8.00           N  
ATOM   2470  CA  ILE B 251      -2.281 -85.303  -9.603  1.00  0.00           C  
ATOM   2471  C   ILE B 251      -1.889 -86.419 -10.546  1.00  0.00           C  
ATOM   2472  O   ILE B 251      -0.707 -86.712 -10.695  1.00  6.00           O  
ATOM   2473  CB  ILE B 251      -1.752 -84.004 -10.221  1.00 11.00           C  
ATOM   2474  CG1 ILE B 251      -1.956 -82.846  -9.259  1.00 19.00           C  
ATOM   2475  CD1 ILE B 251      -1.704 -81.484  -9.892  1.00  0.00           C  
ATOM   2476  CG2 ILE B 251      -2.475 -83.736 -11.542  1.00  1.00           C  
ATOM   2477  N   ILE B 252      -2.869 -87.040 -11.186  1.00  0.00           N  
ATOM   2478  CA  ILE B 252      -2.583 -88.108 -12.137  1.00  5.00           C  
ATOM   2479  C   ILE B 252      -2.917 -87.590 -13.514  1.00  0.00           C  
ATOM   2480  O   ILE B 252      -3.982 -87.009 -13.720  1.00  0.00           O  
ATOM   2481  CB  ILE B 252      -3.430 -89.367 -11.859  1.00  0.00           C  
ATOM   2482  CG1 ILE B 252      -2.921 -90.060 -10.588  1.00  5.00           C  
ATOM   2483  CD1 ILE B 252      -3.751 -91.244 -10.156  1.00  9.00           C  
ATOM   2484  CG2 ILE B 252      -3.377 -90.319 -13.062  1.00  5.00           C  
ATOM   2485  N   ASN B 253      -2.006 -87.798 -14.456  1.00 10.00           N  
ATOM   2486  CA  ASN B 253      -2.214 -87.350 -15.826  1.00  0.00           C  
ATOM   2487  C   ASN B 253      -2.777 -88.465 -16.700  1.00  0.00           C  
ATOM   2488  O   ASN B 253      -2.046 -89.134 -17.430  1.00  7.00           O  
ATOM   2489  CB  ASN B 253      -0.900 -86.842 -16.411  1.00  7.00           C  
ATOM   2490  CG  ASN B 253      -1.065 -86.276 -17.787  1.00  0.00           C  
ATOM   2491  OD1 ASN B 253      -2.184 -86.029 -18.240  1.00  0.00           O  
ATOM   2492  ND2 ASN B 253       0.047 -86.046 -18.463  1.00 10.00           N  
ATOM   2493  N   GLU B 254      -4.087 -88.657 -16.615  1.00  0.00           N  
ATOM   2494  CA  GLU B 254      -4.791 -89.674 -17.384  1.00 12.00           C  
ATOM   2495  C   GLU B 254      -4.751 -89.326 -18.867  1.00  0.00           C  
ATOM   2496  O   GLU B 254      -4.892 -90.195 -19.720  1.00 33.00           O  
ATOM   2497  CB  GLU B 254      -6.242 -89.737 -16.905  1.00  0.00           C  
ATOM   2498  CG  GLU B 254      -7.171 -90.719 -17.622  1.00 19.00           C  
ATOM   2499  CD  GLU B 254      -7.612 -90.239 -18.996  1.00  0.00           C  
ATOM   2500  OE1 GLU B 254      -7.755 -89.005 -19.215  1.00  0.00           O  
ATOM   2501  OE2 GLU B 254      -7.833 -91.113 -19.853  1.00  0.00           O  
ATOM   2502  N   TYR B 255      -4.542 -88.050 -19.170  1.00  0.00           N  
ATOM   2503  CA  TYR B 255      -4.527 -87.575 -20.547  1.00  0.00           C  
ATOM   2504  C   TYR B 255      -3.089 -87.432 -21.064  1.00  0.00           C  
ATOM   2505  O   TYR B 255      -2.782 -86.605 -21.929  1.00  0.00           O  
ATOM   2506  CB  TYR B 255      -5.264 -86.236 -20.598  1.00  0.00           C  
ATOM   2507  CG  TYR B 255      -5.771 -85.811 -21.954  1.00  0.00           C  
ATOM   2508  CD1 TYR B 255      -6.046 -84.468 -22.211  1.00  0.00           C  
ATOM   2509  CD2 TYR B 255      -5.999 -86.740 -22.970  1.00  0.00           C  
ATOM   2510  CE1 TYR B 255      -6.526 -84.056 -23.431  1.00  0.00           C  
ATOM   2511  CE2 TYR B 255      -6.481 -86.337 -24.206  1.00 60.00           C  
ATOM   2512  CZ  TYR B 255      -6.742 -84.989 -24.431  1.00  0.00           C  
ATOM   2513  OH  TYR B 255      -7.207 -84.561 -25.654  1.00 60.00           O  
ATOM   2514  N   GLU B 256      -2.221 -88.266 -20.514  1.00 60.00           N  
ATOM   2515  CA  GLU B 256      -0.802 -88.308 -20.842  1.00  0.00           C  
ATOM   2516  C   GLU B 256      -0.533 -88.214 -22.349  1.00 46.00           C  
ATOM   2517  O   GLU B 256       0.411 -87.555 -22.783  1.00 32.00           O  
ATOM   2518  CB  GLU B 256      -0.230 -89.614 -20.293  1.00 21.00           C  
ATOM   2519  CG  GLU B 256       1.262 -89.645 -20.092  1.00 14.00           C  
ATOM   2520  CD  GLU B 256       1.704 -90.936 -19.429  1.00  5.00           C  
ATOM   2521  OE1 GLU B 256       1.477 -92.010 -20.024  1.00 15.00           O  
ATOM   2522  OE2 GLU B 256       2.270 -90.875 -18.314  1.00  3.00           O  
ATOM   2523  N   ARG B 257      -1.369 -88.869 -23.144  1.00 46.00           N  
ATOM   2524  CA  ARG B 257      -1.186 -88.866 -24.587  1.00 60.00           C  
ATOM   2525  C   ARG B 257      -1.273 -87.496 -25.250  1.00 60.00           C  
ATOM   2526  O   ARG B 257      -0.825 -87.329 -26.377  1.00 60.00           O  
ATOM   2527  CB  ARG B 257      -2.190 -89.816 -25.247  1.00 37.00           C  
ATOM   2528  CG  ARG B 257      -3.643 -89.338 -25.262  1.00 60.00           C  
ATOM   2529  CD  ARG B 257      -4.539 -90.500 -25.682  1.00 44.00           C  
ATOM   2530  NE  ARG B 257      -5.944 -90.142 -25.825  1.00 60.00           N  
ATOM   2531  CZ  ARG B 257      -6.804 -90.003 -24.824  1.00  0.00           C  
ATOM   2532  NH1 ARG B 257      -6.419 -90.189 -23.565  1.00 60.00           N  
ATOM   2533  NH2 ARG B 257      -8.068 -89.701 -25.091  1.00 60.00           N  
ATOM   2534  N   ALA B 258      -1.841 -86.516 -24.558  1.00  0.00           N  
ATOM   2535  CA  ALA B 258      -1.978 -85.191 -25.138  1.00 60.00           C  
ATOM   2536  C   ALA B 258      -1.411 -84.101 -24.257  1.00 60.00           C  
ATOM   2537  O   ALA B 258      -1.185 -82.989 -24.711  1.00  0.00           O  
ATOM   2538  CB  ALA B 258      -3.448 -84.901 -25.413  1.00  0.00           C  
ATOM   2539  N   VAL B 259      -1.168 -84.419 -22.997  1.00  0.00           N  
ATOM   2540  CA  VAL B 259      -0.679 -83.421 -22.062  1.00  0.00           C  
ATOM   2541  C   VAL B 259       0.714 -83.697 -21.543  1.00 47.00           C  
ATOM   2542  O   VAL B 259       0.976 -84.744 -20.961  1.00 16.00           O  
ATOM   2543  CB  VAL B 259      -1.649 -83.322 -20.865  1.00  0.00           C  
ATOM   2544  CG1 VAL B 259      -1.177 -82.271 -19.867  1.00  0.00           C  
ATOM   2545  CG2 VAL B 259      -3.046 -83.000 -21.374  1.00  0.00           C  
ATOM   2546  N   LYS B 260       1.619 -82.764 -21.768  1.00  2.00           N  
ATOM   2547  CA  LYS B 260       2.970 -82.924 -21.260  1.00 11.00           C  
ATOM   2548  C   LYS B 260       2.961 -82.336 -19.853  1.00  0.00           C  
ATOM   2549  O   LYS B 260       2.187 -81.422 -19.551  1.00  0.00           O  
ATOM   2550  CB  LYS B 260       3.977 -82.146 -22.107  1.00  5.00           C  
ATOM   2551  CG  LYS B 260       4.132 -82.617 -23.532  1.00 17.00           C  
ATOM   2552  CD  LYS B 260       5.110 -81.711 -24.291  1.00  6.00           C  
ATOM   2553  CE  LYS B 260       5.207 -82.111 -25.761  1.00  6.00           C  
ATOM   2554  NZ  LYS B 260       5.942 -81.096 -26.567  1.00  7.00           N  
ATOM   2555  N   TYR B 261       3.824 -82.839 -18.983  1.00  8.00           N  
ATOM   2556  CA  TYR B 261       3.889 -82.308 -17.633  1.00  0.00           C  
ATOM   2557  C   TYR B 261       4.163 -80.810 -17.651  1.00  0.00           C  
ATOM   2558  O   TYR B 261       3.557 -80.050 -16.908  1.00  0.00           O  
ATOM   2559  CB  TYR B 261       4.960 -83.018 -16.812  1.00  3.00           C  
ATOM   2560  CG  TYR B 261       5.196 -82.353 -15.484  1.00  2.00           C  
ATOM   2561  CD1 TYR B 261       4.387 -82.631 -14.397  1.00  4.00           C  
ATOM   2562  CD2 TYR B 261       6.210 -81.425 -15.324  1.00  3.00           C  
ATOM   2563  CE1 TYR B 261       4.588 -82.018 -13.190  1.00  3.00           C  
ATOM   2564  CE2 TYR B 261       6.417 -80.805 -14.120  1.00  2.00           C  
ATOM   2565  CZ  TYR B 261       5.603 -81.106 -13.055  1.00  2.00           C  
ATOM   2566  OH  TYR B 261       5.805 -80.494 -11.845  1.00  2.00           O  
ATOM   2567  N   GLU B 262       5.086 -80.397 -18.506  1.00  0.00           N  
ATOM   2568  CA  GLU B 262       5.457 -78.989 -18.633  1.00  0.00           C  
ATOM   2569  C   GLU B 262       4.442 -78.184 -19.432  1.00  0.00           C  
ATOM   2570  O   GLU B 262       4.435 -76.951 -19.384  1.00  0.00           O  
ATOM   2571  CB  GLU B 262       6.826 -78.865 -19.317  1.00  3.00           C  
ATOM   2572  CG  GLU B 262       6.884 -79.467 -20.715  1.00  5.00           C  
ATOM   2573  CD  GLU B 262       7.419 -80.889 -20.742  1.00  2.00           C  
ATOM   2574  OE1 GLU B 262       7.025 -81.716 -19.886  1.00  3.00           O  
ATOM   2575  OE2 GLU B 262       8.234 -81.177 -21.643  1.00  2.00           O  
ATOM   2576  N   GLY B 263       3.586 -78.883 -20.167  1.00  0.00           N  
ATOM   2577  CA  GLY B 263       2.606 -78.202 -20.991  1.00  1.00           C  
ATOM   2578  C   GLY B 263       3.231 -77.730 -22.300  1.00  2.00           C  
ATOM   2579  O   GLY B 263       4.304 -78.192 -22.686  1.00 18.00           O  
ATOM   2580  N   ASN B 264       2.561 -76.816 -22.991  1.00  0.00           N  
ATOM   2581  CA  ASN B 264       3.069 -76.296 -24.256  1.00 35.00           C  
ATOM   2582  C   ASN B 264       3.847 -75.020 -23.974  1.00  0.00           C  
ATOM   2583  O   ASN B 264       3.262 -73.939 -23.799  1.00  0.00           O  
ATOM   2584  CB  ASN B 264       1.918 -75.992 -25.214  1.00  0.00           C  
ATOM   2585  CG  ASN B 264       2.406 -75.528 -26.566  1.00 38.00           C  
ATOM   2586  OD1 ASN B 264       3.298 -74.679 -26.661  1.00 26.00           O  
ATOM   2587  ND2 ASN B 264       1.817 -76.066 -27.624  1.00 35.00           N  
ATOM   2588  N   VAL B 265       5.170 -75.144 -23.945  1.00 17.00           N  
ATOM   2589  CA  VAL B 265       6.022 -74.010 -23.642  1.00  0.00           C  
ATOM   2590  C   VAL B 265       5.953 -72.901 -24.681  1.00  0.00           C  
ATOM   2591  O   VAL B 265       5.921 -71.718 -24.328  1.00  0.00           O  
ATOM   2592  CB  VAL B 265       7.476 -74.481 -23.405  1.00  4.00           C  
ATOM   2593  CG1 VAL B 265       8.417 -73.292 -23.304  1.00  3.00           C  
ATOM   2594  CG2 VAL B 265       7.521 -75.253 -22.099  1.00  4.00           C  
ATOM   2595  N   VAL B 266       5.920 -73.269 -25.955  1.00 15.00           N  
ATOM   2596  CA  VAL B 266       5.811 -72.267 -26.996  1.00  7.00           C  
ATOM   2597  C   VAL B 266       4.565 -71.408 -26.722  1.00  0.00           C  
ATOM   2598  O   VAL B 266       4.641 -70.176 -26.711  1.00 12.00           O  
ATOM   2599  CB  VAL B 266       5.702 -72.930 -28.383  1.00 44.00           C  
ATOM   2600  CG1 VAL B 266       5.320 -71.896 -29.451  1.00  6.00           C  
ATOM   2601  CG2 VAL B 266       7.021 -73.576 -28.731  1.00  5.00           C  
ATOM   2602  N   ALA B 267       3.430 -72.064 -26.479  1.00  0.00           N  
ATOM   2603  CA  ALA B 267       2.177 -71.356 -26.213  1.00  0.00           C  
ATOM   2604  C   ALA B 267       2.286 -70.512 -24.959  1.00  0.00           C  
ATOM   2605  O   ALA B 267       1.858 -69.351 -24.942  1.00  1.00           O  
ATOM   2606  CB  ALA B 267       1.013 -72.352 -26.071  1.00  0.00           C  
ATOM   2607  N   GLN B 268       2.857 -71.093 -23.906  1.00  0.00           N  
ATOM   2608  CA  GLN B 268       3.006 -70.376 -22.642  1.00 17.00           C  
ATOM   2609  C   GLN B 268       3.786 -69.064 -22.783  1.00  7.00           C  
ATOM   2610  O   GLN B 268       3.397 -68.037 -22.219  1.00  8.00           O  
ATOM   2611  CB  GLN B 268       3.711 -71.255 -21.614  1.00  6.00           C  
ATOM   2612  CG  GLN B 268       2.845 -72.271 -20.906  1.00 10.00           C  
ATOM   2613  CD  GLN B 268       3.679 -73.360 -20.264  1.00  7.00           C  
ATOM   2614  OE1 GLN B 268       4.804 -73.115 -19.824  1.00  5.00           O  
ATOM   2615  NE2 GLN B 268       3.133 -74.568 -20.197  1.00 17.00           N  
ATOM   2616  N   LYS B 269       4.880 -69.090 -23.541  1.00  0.00           N  
ATOM   2617  CA  LYS B 269       5.698 -67.900 -23.691  1.00  6.00           C  
ATOM   2618  C   LYS B 269       4.999 -66.848 -24.517  1.00  9.00           C  
ATOM   2619  O   LYS B 269       5.125 -65.643 -24.268  1.00  6.00           O  
ATOM   2620  CB  LYS B 269       7.039 -68.267 -24.315  1.00  6.00           C  
ATOM   2621  CG  LYS B 269       7.896 -69.144 -23.418  1.00  4.00           C  
ATOM   2622  CD  LYS B 269       9.273 -69.379 -24.007  1.00  3.00           C  
ATOM   2623  CE  LYS B 269      10.114 -70.249 -23.085  1.00  2.00           C  
ATOM   2624  NZ  LYS B 269      11.501 -70.414 -23.598  1.00  1.00           N  
ATOM   2625  N   MET B 270       4.238 -67.306 -25.495  1.00 15.00           N  
ATOM   2626  CA  MET B 270       3.518 -66.394 -26.362  1.00 14.00           C  
ATOM   2627  C   MET B 270       2.472 -65.657 -25.521  1.00  0.00           C  
ATOM   2628  O   MET B 270       2.272 -64.457 -25.675  1.00  0.00           O  
ATOM   2629  CB  MET B 270       2.852 -67.191 -27.479  1.00  1.00           C  
ATOM   2630  CG  MET B 270       2.679 -66.457 -28.782  1.00  0.00           C  
ATOM   2631  SD  MET B 270       3.781 -67.086 -30.041  1.00 11.00           S  
ATOM   2632  CE  MET B 270       3.274 -68.758 -30.144  1.00 11.00           C  
ATOM   2633  N   ILE B 271       1.821 -66.381 -24.615  1.00  0.00           N  
ATOM   2634  CA  ILE B 271       0.805 -65.782 -23.764  1.00  0.00           C  
ATOM   2635  C   ILE B 271       1.421 -64.790 -22.799  1.00  0.00           C  
ATOM   2636  O   ILE B 271       0.879 -63.708 -22.588  1.00  0.00           O  
ATOM   2637  CB  ILE B 271       0.050 -66.852 -22.935  1.00 18.00           C  
ATOM   2638  CG1 ILE B 271      -0.842 -67.705 -23.845  1.00  0.00           C  
ATOM   2639  CD1 ILE B 271      -1.451 -68.926 -23.146  1.00 33.00           C  
ATOM   2640  CG2 ILE B 271      -0.783 -66.176 -21.859  1.00 22.00           C  
ATOM   2641  N   ASP B 272       2.553 -65.165 -22.204  1.00  0.00           N  
ATOM   2642  CA  ASP B 272       3.224 -64.297 -21.238  1.00 19.00           C  
ATOM   2643  C   ASP B 272       3.786 -63.043 -21.905  1.00  0.00           C  
ATOM   2644  O   ASP B 272       3.867 -61.977 -21.292  1.00  6.00           O  
ATOM   2645  CB  ASP B 272       4.337 -65.060 -20.519  1.00  5.00           C  
ATOM   2646  CG  ASP B 272       5.080 -64.197 -19.516  1.00  2.00           C  
ATOM   2647  OD1 ASP B 272       6.279 -63.923 -19.743  1.00  2.00           O  
ATOM   2648  OD2 ASP B 272       4.467 -63.784 -18.507  1.00  3.00           O  
ATOM   2649  N   LYS B 273       4.158 -63.171 -23.171  1.00  0.00           N  
ATOM   2650  CA  LYS B 273       4.685 -62.043 -23.909  1.00  5.00           C  
ATOM   2651  C   LYS B 273       3.657 -60.927 -24.090  1.00  0.00           C  
ATOM   2652  O   LYS B 273       3.966 -59.766 -23.838  1.00  8.00           O  
ATOM   2653  CB  LYS B 273       5.191 -62.509 -25.278  1.00  5.00           C  
ATOM   2654  CG  LYS B 273       5.553 -61.368 -26.205  1.00  4.00           C  
ATOM   2655  CD  LYS B 273       6.211 -61.874 -27.476  1.00  5.00           C  
ATOM   2656  CE  LYS B 273       6.562 -60.714 -28.385  1.00  2.00           C  
ATOM   2657  NZ  LYS B 273       7.245 -61.183 -29.616  1.00  4.00           N  
ATOM   2658  N   PHE B 274       2.435 -61.266 -24.509  1.00  0.00           N  
ATOM   2659  CA  PHE B 274       1.417 -60.235 -24.733  1.00  0.00           C  
ATOM   2660  C   PHE B 274       0.446 -59.954 -23.603  1.00  0.00           C  
ATOM   2661  O   PHE B 274      -0.099 -58.851 -23.531  1.00  0.00           O  
ATOM   2662  CB  PHE B 274       0.604 -60.533 -25.997  1.00  0.00           C  
ATOM   2663  CG  PHE B 274       1.423 -60.536 -27.251  1.00  0.00           C  
ATOM   2664  CD1 PHE B 274       2.018 -61.712 -27.709  1.00  0.00           C  
ATOM   2665  CD2 PHE B 274       1.633 -59.355 -27.960  1.00  0.00           C  
ATOM   2666  CE1 PHE B 274       2.819 -61.715 -28.865  1.00  0.00           C  
ATOM   2667  CE2 PHE B 274       2.431 -59.341 -29.114  1.00  0.00           C  
ATOM   2668  CZ  PHE B 274       3.027 -60.527 -29.569  1.00 33.00           C  
ATOM   2669  N   PHE B 275       0.203 -60.924 -22.729  1.00  0.00           N  
ATOM   2670  CA  PHE B 275      -0.758 -60.725 -21.644  1.00  0.00           C  
ATOM   2671  C   PHE B 275      -0.202 -60.642 -20.229  1.00 53.00           C  
ATOM   2672  O   PHE B 275       0.875 -61.139 -19.937  1.00 24.00           O  
ATOM   2673  CB  PHE B 275      -1.806 -61.840 -21.664  1.00 60.00           C  
ATOM   2674  CG  PHE B 275      -2.643 -61.871 -22.901  1.00  0.00           C  
ATOM   2675  CD1 PHE B 275      -2.287 -62.662 -23.972  1.00  0.00           C  
ATOM   2676  CD2 PHE B 275      -3.801 -61.128 -22.985  1.00  0.00           C  
ATOM   2677  CE1 PHE B 275      -3.060 -62.699 -25.102  1.00  0.00           C  
ATOM   2678  CE2 PHE B 275      -4.574 -61.164 -24.114  1.00  0.00           C  
ATOM   2679  CZ  PHE B 275      -4.205 -61.950 -25.172  1.00  0.00           C  
ATOM   2680  N   GLU B 276      -0.977 -60.016 -19.353  1.00  0.00           N  
ATOM   2681  CA  GLU B 276      -0.623 -59.874 -17.959  1.00 14.00           C  
ATOM   2682  C   GLU B 276      -1.867 -60.206 -17.133  1.00  0.00           C  
ATOM   2683  O   GLU B 276      -2.995 -59.902 -17.536  1.00  0.00           O  
ATOM   2684  CB  GLU B 276      -0.109 -58.451 -17.715  1.00  4.00           C  
ATOM   2685  CG  GLU B 276      -0.917 -57.601 -16.789  1.00  4.00           C  
ATOM   2686  CD  GLU B 276      -0.374 -56.196 -16.727  1.00  3.00           C  
ATOM   2687  OE1 GLU B 276      -0.406 -55.511 -17.771  1.00  5.00           O  
ATOM   2688  OE2 GLU B 276       0.093 -55.781 -15.643  1.00  2.00           O  
ATOM   2689  N   VAL B 277      -1.649 -60.861 -15.996  1.00  5.00           N  
ATOM   2690  CA  VAL B 277      -2.724 -61.285 -15.103  1.00  0.00           C  
ATOM   2691  C   VAL B 277      -3.277 -60.158 -14.253  1.00 10.00           C  
ATOM   2692  O   VAL B 277      -2.528 -59.391 -13.662  1.00  4.00           O  
ATOM   2693  CB  VAL B 277      -2.238 -62.404 -14.157  1.00  3.00           C  
ATOM   2694  CG1 VAL B 277      -3.380 -62.859 -13.251  1.00  5.00           C  
ATOM   2695  CG2 VAL B 277      -1.667 -63.568 -14.980  1.00  5.00           C  
ATOM   2696  N   VAL B 278      -4.600 -60.076 -14.185  1.00  0.00           N  
ATOM   2697  CA  VAL B 278      -5.270 -59.044 -13.402  1.00  6.00           C  
ATOM   2698  C   VAL B 278      -6.516 -59.603 -12.725  1.00  0.00           C  
ATOM   2699  O   VAL B 278      -6.988 -60.688 -13.064  1.00  0.00           O  
ATOM   2700  CB  VAL B 278      -5.685 -57.853 -14.298  1.00  3.00           C  
ATOM   2701  CG1 VAL B 278      -4.452 -57.237 -14.929  1.00  3.00           C  
ATOM   2702  CG2 VAL B 278      -6.644 -58.317 -15.394  1.00 11.00           C  
ATOM   2703  N   ASP B 279      -7.035 -58.880 -11.743  1.00  5.00           N  
ATOM   2704  CA  ASP B 279      -8.244 -59.326 -11.092  1.00  0.00           C  
ATOM   2705  C   ASP B 279      -9.306 -59.167 -12.173  1.00  5.00           C  
ATOM   2706  O   ASP B 279      -9.178 -58.311 -13.049  1.00  4.00           O  
ATOM   2707  CB  ASP B 279      -8.557 -58.440  -9.891  1.00  3.00           C  
ATOM   2708  CG  ASP B 279      -7.489 -58.522  -8.817  1.00  4.00           C  
ATOM   2709  OD1 ASP B 279      -7.100 -59.649  -8.458  1.00  4.00           O  
ATOM   2710  OD2 ASP B 279      -7.043 -57.466  -8.324  1.00  2.00           O  
ATOM   2711  N   ALA B 280     -10.347 -59.985 -12.146  1.00  0.00           N  
ATOM   2712  CA  ALA B 280     -11.354 -59.858 -13.183  1.00  7.00           C  
ATOM   2713  C   ALA B 280     -12.707 -60.352 -12.744  1.00  8.00           C  
ATOM   2714  O   ALA B 280     -12.827 -61.152 -11.820  1.00  0.00           O  
ATOM   2715  CB  ALA B 280     -10.911 -60.602 -14.431  1.00 34.00           C  
ATOM   2716  N   LYS B 281     -13.731 -59.864 -13.429  1.00  9.00           N  
ATOM   2717  CA  LYS B 281     -15.093 -60.237 -13.120  1.00  0.00           C  
ATOM   2718  C   LYS B 281     -15.472 -61.523 -13.848  1.00  0.00           C  
ATOM   2719  O   LYS B 281     -14.980 -61.810 -14.949  1.00  0.00           O  
ATOM   2720  CB  LYS B 281     -16.021 -59.104 -13.554  1.00  7.00           C  
ATOM   2721  CG  LYS B 281     -17.244 -58.910 -12.697  1.00  4.00           C  
ATOM   2722  CD  LYS B 281     -18.344 -59.900 -12.991  1.00  4.00           C  
ATOM   2723  CE  LYS B 281     -19.543 -59.624 -12.085  1.00  5.00           C  
ATOM   2724  NZ  LYS B 281     -19.890 -58.160 -12.062  1.00  4.00           N  
ATOM   2725  N   TRP B 282     -16.357 -62.285 -13.222  1.00  0.00           N  
ATOM   2726  CA  TRP B 282     -16.871 -63.528 -13.766  1.00  0.00           C  
ATOM   2727  C   TRP B 282     -18.377 -63.364 -13.650  1.00  0.00           C  
ATOM   2728  O   TRP B 282     -18.932 -63.412 -12.561  1.00  0.00           O  
ATOM   2729  CB  TRP B 282     -16.370 -64.732 -12.971  1.00  0.00           C  
ATOM   2730  CG  TRP B 282     -14.914 -65.021 -13.188  1.00  0.00           C  
ATOM   2731  CD1 TRP B 282     -13.871 -64.189 -12.932  1.00  0.00           C  
ATOM   2732  CD2 TRP B 282     -14.343 -66.229 -13.700  1.00  0.00           C  
ATOM   2733  CE2 TRP B 282     -12.952 -66.051 -13.730  1.00  0.00           C  
ATOM   2734  NE1 TRP B 282     -12.690 -64.795 -13.257  1.00  0.00           N  
ATOM   2735  CE3 TRP B 282     -14.875 -67.443 -14.135  1.00  0.00           C  
ATOM   2736  CZ3 TRP B 282     -14.016 -68.417 -14.579  1.00  1.00           C  
ATOM   2737  CH2 TRP B 282     -12.638 -68.212 -14.597  1.00  1.00           C  
ATOM   2738  CZ2 TRP B 282     -12.087 -67.038 -14.178  1.00  0.00           C  
ATOM   2739  N   ARG B 283     -19.034 -63.147 -14.780  1.00  0.00           N  
ATOM   2740  CA  ARG B 283     -20.463 -62.933 -14.793  1.00  0.00           C  
ATOM   2741  C   ARG B 283     -21.188 -63.886 -13.855  1.00  0.00           C  
ATOM   2742  O   ARG B 283     -20.986 -65.102 -13.889  1.00  1.00           O  
ATOM   2743  CB  ARG B 283     -20.994 -63.072 -16.226  1.00  0.00           C  
ATOM   2744  CG  ARG B 283     -22.447 -62.622 -16.391  1.00  0.00           C  
ATOM   2745  CD  ARG B 283     -22.916 -62.727 -17.826  1.00  1.00           C  
ATOM   2746  NE  ARG B 283     -24.321 -62.357 -17.951  1.00  0.00           N  
ATOM   2747  CZ  ARG B 283     -24.947 -62.156 -19.107  1.00  0.00           C  
ATOM   2748  NH1 ARG B 283     -24.295 -62.287 -20.255  1.00  1.00           N  
ATOM   2749  NH2 ARG B 283     -26.231 -61.826 -19.115  1.00  8.00           N  
ATOM   2750  N   ALA B 284     -22.024 -63.316 -12.996  1.00  0.00           N  
ATOM   2751  CA  ALA B 284     -22.809 -64.097 -12.055  1.00  6.00           C  
ATOM   2752  C   ALA B 284     -22.009 -64.739 -10.917  1.00  5.00           C  
ATOM   2753  O   ALA B 284     -22.590 -65.342 -10.014  1.00  5.00           O  
ATOM   2754  CB  ALA B 284     -23.579 -65.166 -12.804  1.00  2.00           C  
ATOM   2755  N   LEU B 285     -20.689 -64.618 -10.939  1.00  0.00           N  
ATOM   2756  CA  LEU B 285     -19.904 -65.226  -9.877  1.00  5.00           C  
ATOM   2757  C   LEU B 285     -19.217 -64.216  -8.987  1.00  4.00           C  
ATOM   2758  O   LEU B 285     -19.076 -64.443  -7.796  1.00  4.00           O  
ATOM   2759  CB  LEU B 285     -18.871 -66.187 -10.464  1.00  0.00           C  
ATOM   2760  CG  LEU B 285     -19.478 -67.331 -11.280  1.00  0.00           C  
ATOM   2761  CD1 LEU B 285     -18.383 -68.264 -11.719  1.00  1.00           C  
ATOM   2762  CD2 LEU B 285     -20.509 -68.088 -10.446  1.00 17.00           C  
ATOM   2763  N   GLY B 286     -18.795 -63.099  -9.565  1.00  7.00           N  
ATOM   2764  CA  GLY B 286     -18.120 -62.079  -8.787  1.00  4.00           C  
ATOM   2765  C   GLY B 286     -16.740 -61.780  -9.343  1.00  0.00           C  
ATOM   2766  O   GLY B 286     -16.424 -62.134 -10.476  1.00  0.00           O  
ATOM   2767  N   VAL B 287     -15.914 -61.109  -8.555  1.00  4.00           N  
ATOM   2768  CA  VAL B 287     -14.569 -60.789  -8.991  1.00  0.00           C  
ATOM   2769  C   VAL B 287     -13.608 -61.810  -8.417  1.00  0.00           C  
ATOM   2770  O   VAL B 287     -13.559 -62.011  -7.208  1.00  5.00           O  
ATOM   2771  CB  VAL B 287     -14.142 -59.388  -8.520  1.00  2.00           C  
ATOM   2772  CG1 VAL B 287     -12.687 -59.125  -8.917  1.00  3.00           C  
ATOM   2773  CG2 VAL B 287     -15.057 -58.351  -9.133  1.00  2.00           C  
ATOM   2774  N   PHE B 288     -12.861 -62.470  -9.290  1.00  0.00           N  
ATOM   2775  CA  PHE B 288     -11.898 -63.472  -8.861  1.00  0.00           C  
ATOM   2776  C   PHE B 288     -10.520 -62.854  -8.969  1.00  0.00           C  
ATOM   2777  O   PHE B 288     -10.120 -62.397 -10.033  1.00  0.00           O  
ATOM   2778  CB  PHE B 288     -11.980 -64.713  -9.751  1.00  0.00           C  
ATOM   2779  CG  PHE B 288     -13.232 -65.522  -9.561  1.00  0.00           C  
ATOM   2780  CD1 PHE B 288     -13.435 -66.689 -10.298  1.00  0.00           C  
ATOM   2781  CD2 PHE B 288     -14.198 -65.138  -8.638  1.00 19.00           C  
ATOM   2782  CE1 PHE B 288     -14.588 -67.469 -10.116  1.00  0.00           C  
ATOM   2783  CE2 PHE B 288     -15.352 -65.909  -8.447  1.00 17.00           C  
ATOM   2784  CZ  PHE B 288     -15.544 -67.078  -9.187  1.00  0.00           C  
ATOM   2785  N   PRO B 289      -9.773 -62.815  -7.863  1.00  0.00           N  
ATOM   2786  CA  PRO B 289      -8.436 -62.217  -7.944  1.00  7.00           C  
ATOM   2787  C   PRO B 289      -7.507 -62.950  -8.905  1.00  0.00           C  
ATOM   2788  O   PRO B 289      -7.596 -64.172  -9.054  1.00 32.00           O  
ATOM   2789  CB  PRO B 289      -7.954 -62.247  -6.488  1.00  3.00           C  
ATOM   2790  CG  PRO B 289      -8.722 -63.381  -5.888  1.00  7.00           C  
ATOM   2791  CD  PRO B 289     -10.092 -63.231  -6.488  1.00  5.00           C  
ATOM   2792  N   LYS B 290      -6.645 -62.182  -9.572  1.00  0.00           N  
ATOM   2793  CA  LYS B 290      -5.667 -62.711 -10.525  1.00  0.00           C  
ATOM   2794  C   LYS B 290      -6.236 -63.836 -11.393  1.00  0.00           C  
ATOM   2795  O   LYS B 290      -5.647 -64.907 -11.507  1.00  9.00           O  
ATOM   2796  CB  LYS B 290      -4.448 -63.220  -9.760  1.00  8.00           C  
ATOM   2797  CG  LYS B 290      -3.908 -62.229  -8.743  1.00  5.00           C  
ATOM   2798  CD  LYS B 290      -2.996 -62.920  -7.737  1.00  4.00           C  
ATOM   2799  CE  LYS B 290      -2.677 -62.005  -6.560  1.00  2.00           C  
ATOM   2800  NZ  LYS B 290      -1.900 -62.704  -5.493  1.00  1.00           N  
ATOM   2801  N   SER B 291      -7.373 -63.578 -12.024  1.00  0.00           N  
ATOM   2802  CA  SER B 291      -8.023 -64.594 -12.840  1.00  0.00           C  
ATOM   2803  C   SER B 291      -8.272 -64.174 -14.288  1.00  0.00           C  
ATOM   2804  O   SER B 291      -8.844 -64.937 -15.066  1.00  0.00           O  
ATOM   2805  CB  SER B 291      -9.355 -64.956 -12.201  1.00  0.00           C  
ATOM   2806  OG  SER B 291     -10.214 -63.833 -12.241  1.00  0.00           O  
ATOM   2807  N   GLY B 292      -7.844 -62.967 -14.644  1.00  0.00           N  
ATOM   2808  CA  GLY B 292      -8.070 -62.486 -15.991  1.00  0.00           C  
ATOM   2809  C   GLY B 292      -6.826 -61.994 -16.685  1.00  0.00           C  
ATOM   2810  O   GLY B 292      -5.785 -61.787 -16.056  1.00  0.00           O  
ATOM   2811  N   LEU B 293      -6.949 -61.804 -17.994  1.00  7.00           N  
ATOM   2812  CA  LEU B 293      -5.846 -61.352 -18.828  1.00  0.00           C  
ATOM   2813  C   LEU B 293      -6.163 -60.074 -19.621  1.00  0.00           C  
ATOM   2814  O   LEU B 293      -7.245 -59.927 -20.201  1.00  4.00           O  
ATOM   2815  CB  LEU B 293      -5.456 -62.477 -19.789  1.00  0.00           C  
ATOM   2816  CG  LEU B 293      -4.252 -63.377 -19.482  1.00 56.00           C  
ATOM   2817  CD1 LEU B 293      -4.107 -63.636 -18.013  1.00 29.00           C  
ATOM   2818  CD2 LEU B 293      -4.421 -64.680 -20.246  1.00 29.00           C  
ATOM   2819  N   GLU B 294      -5.214 -59.146 -19.621  1.00  0.00           N  
ATOM   2820  CA  GLU B 294      -5.345 -57.888 -20.350  1.00 60.00           C  
ATOM   2821  C   GLU B 294      -4.010 -57.718 -21.077  1.00  0.00           C  
ATOM   2822  O   GLU B 294      -2.986 -58.232 -20.627  1.00  0.00           O  
ATOM   2823  CB  GLU B 294      -5.556 -56.700 -19.393  1.00  9.00           C  
ATOM   2824  CG  GLU B 294      -6.735 -56.810 -18.399  1.00  3.00           C  
ATOM   2825  CD  GLU B 294      -8.127 -56.704 -19.040  1.00 21.00           C  
ATOM   2826  OE1 GLU B 294      -9.130 -56.549 -18.299  1.00 17.00           O  
ATOM   2827  OE2 GLU B 294      -8.220 -56.782 -20.282  1.00 24.00           O  
ATOM   2828  N   LEU B 295      -4.014 -57.014 -22.200  1.00 52.00           N  
ATOM   2829  CA  LEU B 295      -2.785 -56.788 -22.942  1.00  0.00           C  
ATOM   2830  C   LEU B 295      -1.842 -55.890 -22.147  1.00  0.00           C  
ATOM   2831  O   LEU B 295      -2.276 -54.915 -21.533  1.00 10.00           O  
ATOM   2832  CB  LEU B 295      -3.107 -56.139 -24.282  1.00 32.00           C  
ATOM   2833  CG  LEU B 295      -3.653 -57.107 -25.322  1.00  0.00           C  
ATOM   2834  CD1 LEU B 295      -4.342 -56.357 -26.428  1.00  0.00           C  
ATOM   2835  CD2 LEU B 295      -2.509 -57.934 -25.866  1.00  0.00           C  
ATOM   2836  N   ARG B 296      -0.556 -56.230 -22.151  1.00  0.00           N  
ATOM   2837  CA  ARG B 296       0.457 -55.451 -21.441  1.00  0.00           C  
ATOM   2838  C   ARG B 296       0.564 -54.057 -22.061  1.00  0.00           C  
ATOM   2839  O   ARG B 296       0.198 -53.858 -23.226  1.00  0.00           O  
ATOM   2840  CB  ARG B 296       1.821 -56.134 -21.546  1.00  9.00           C  
ATOM   2841  CG  ARG B 296       1.956 -57.457 -20.819  1.00  8.00           C  
ATOM   2842  CD  ARG B 296       3.329 -58.060 -21.122  1.00  5.00           C  
ATOM   2843  NE  ARG B 296       3.564 -59.333 -20.443  1.00  5.00           N  
ATOM   2844  CZ  ARG B 296       3.644 -59.494 -19.122  1.00  3.00           C  
ATOM   2845  NH1 ARG B 296       3.508 -58.458 -18.305  1.00  3.00           N  
ATOM   2846  NH2 ARG B 296       3.855 -60.704 -18.617  1.00  3.00           N  
ATOM   2847  N   LYS B 297       1.083 -53.100 -21.292  1.00  5.00           N  
ATOM   2848  CA  LYS B 297       1.230 -51.726 -21.784  1.00  4.00           C  
ATOM   2849  C   LYS B 297       1.968 -51.724 -23.113  1.00  3.00           C  
ATOM   2850  O   LYS B 297       1.537 -51.085 -24.061  1.00  3.00           O  
ATOM   2851  CB  LYS B 297       1.982 -50.857 -20.758  1.00  2.00           C  
ATOM   2852  N   GLU B 298       3.073 -52.458 -23.182  1.00  3.00           N  
ATOM   2853  CA  GLU B 298       3.866 -52.524 -24.403  1.00  2.00           C  
ATOM   2854  C   GLU B 298       3.018 -52.870 -25.608  1.00  5.00           C  
ATOM   2855  O   GLU B 298       3.427 -52.638 -26.741  1.00  4.00           O  
ATOM   2856  CB  GLU B 298       4.979 -53.573 -24.271  1.00  3.00           C  
ATOM   2857  CG  GLU B 298       5.769 -53.481 -22.970  1.00  2.00           C  
ATOM   2858  CD  GLU B 298       5.182 -54.337 -21.858  1.00  2.00           C  
ATOM   2859  OE1 GLU B 298       5.361 -55.574 -21.924  1.00  3.00           O  
ATOM   2860  OE2 GLU B 298       4.546 -53.780 -20.931  1.00  3.00           O  
ATOM   2861  N   TRP B 299       1.837 -53.432 -25.369  1.00  0.00           N  
ATOM   2862  CA  TRP B 299       0.972 -53.831 -26.468  1.00 14.00           C  
ATOM   2863  C   TRP B 299      -0.416 -53.198 -26.469  1.00  0.00           C  
ATOM   2864  O   TRP B 299      -1.306 -53.655 -27.185  1.00  0.00           O  
ATOM   2865  CB  TRP B 299       0.860 -55.357 -26.496  1.00  0.00           C  
ATOM   2866  CG  TRP B 299       2.198 -56.042 -26.596  1.00  0.00           C  
ATOM   2867  CD1 TRP B 299       2.865 -56.690 -25.595  1.00  0.00           C  
ATOM   2868  CD2 TRP B 299       3.035 -56.136 -27.763  1.00  0.00           C  
ATOM   2869  CE2 TRP B 299       4.196 -56.861 -27.390  1.00  0.00           C  
ATOM   2870  NE1 TRP B 299       4.067 -57.188 -26.064  1.00  7.00           N  
ATOM   2871  CE3 TRP B 299       2.919 -55.678 -29.085  1.00  8.00           C  
ATOM   2872  CZ3 TRP B 299       3.954 -55.959 -29.993  1.00  4.00           C  
ATOM   2873  CH2 TRP B 299       5.093 -56.685 -29.590  1.00  3.00           C  
ATOM   2874  CZ2 TRP B 299       5.231 -57.144 -28.294  1.00  3.00           C  
ATOM   2875  N   LYS B 300      -0.589 -52.134 -25.689  1.00  9.00           N  
ATOM   2876  CA  LYS B 300      -1.864 -51.424 -25.604  1.00 17.00           C  
ATOM   2877  C   LYS B 300      -2.518 -51.236 -26.973  1.00  0.00           C  
ATOM   2878  O   LYS B 300      -3.738 -51.261 -27.094  1.00  0.00           O  
ATOM   2879  CB  LYS B 300      -1.658 -50.061 -24.944  1.00  3.00           C  
ATOM   2880  N   ASP B 301      -1.701 -51.056 -28.004  1.00  7.00           N  
ATOM   2881  CA  ASP B 301      -2.207 -50.834 -29.355  1.00  0.00           C  
ATOM   2882  C   ASP B 301      -3.005 -51.966 -29.970  1.00 40.00           C  
ATOM   2883  O   ASP B 301      -3.651 -51.777 -31.002  1.00  0.00           O  
ATOM   2884  CB  ASP B 301      -1.055 -50.466 -30.280  1.00 11.00           C  
ATOM   2885  CG  ASP B 301      -0.667 -49.008 -30.161  1.00  2.00           C  
ATOM   2886  OD1 ASP B 301      -0.704 -48.466 -29.033  1.00  3.00           O  
ATOM   2887  OD2 ASP B 301      -0.320 -48.403 -31.197  1.00  2.00           O  
ATOM   2888  N   PHE B 302      -2.961 -53.141 -29.355  1.00  0.00           N  
ATOM   2889  CA  PHE B 302      -3.712 -54.281 -29.869  1.00  0.00           C  
ATOM   2890  C   PHE B 302      -5.082 -54.423 -29.193  1.00  0.00           C  
ATOM   2891  O   PHE B 302      -5.916 -55.216 -29.623  1.00  0.00           O  
ATOM   2892  CB  PHE B 302      -2.900 -55.566 -29.702  1.00  0.00           C  
ATOM   2893  CG  PHE B 302      -1.902 -55.799 -30.802  1.00  0.00           C  
ATOM   2894  CD1 PHE B 302      -2.328 -56.017 -32.106  1.00 59.00           C  
ATOM   2895  CD2 PHE B 302      -0.533 -55.815 -30.532  1.00 27.00           C  
ATOM   2896  CE1 PHE B 302      -1.401 -56.254 -33.137  1.00 51.00           C  
ATOM   2897  CE2 PHE B 302       0.400 -56.050 -31.548  1.00 15.00           C  
ATOM   2898  CZ  PHE B 302      -0.036 -56.271 -32.855  1.00 24.00           C  
ATOM   2899  N   GLU B 303      -5.304 -53.649 -28.137  1.00  0.00           N  
ATOM   2900  CA  GLU B 303      -6.564 -53.662 -27.402  1.00  0.00           C  
ATOM   2901  C   GLU B 303      -7.464 -52.523 -27.895  1.00  0.00           C  
ATOM   2902  O   GLU B 303      -7.112 -51.348 -27.750  1.00  0.00           O  
ATOM   2903  CB  GLU B 303      -6.287 -53.481 -25.913  1.00 24.00           C  
ATOM   2904  CG  GLU B 303      -7.484 -53.039 -25.118  1.00 13.00           C  
ATOM   2905  CD  GLU B 303      -8.592 -54.061 -25.135  1.00  0.00           C  
ATOM   2906  OE1 GLU B 303      -9.746 -53.666 -25.397  1.00  0.00           O  
ATOM   2907  OE2 GLU B 303      -8.308 -55.254 -24.877  1.00 60.00           O  
ATOM   2908  N   ILE B 304      -8.628 -52.864 -28.448  1.00  0.00           N  
ATOM   2909  CA  ILE B 304      -9.541 -51.849 -28.968  1.00  0.00           C  
ATOM   2910  C   ILE B 304      -9.901 -50.765 -27.959  1.00  0.00           C  
ATOM   2911  O   ILE B 304     -10.170 -49.624 -28.345  1.00  0.00           O  
ATOM   2912  CB  ILE B 304     -10.861 -52.466 -29.505  1.00  0.00           C  
ATOM   2913  CG1 ILE B 304     -11.634 -51.415 -30.307  1.00  0.00           C  
ATOM   2914  CD1 ILE B 304     -10.913 -50.942 -31.554  1.00 60.00           C  
ATOM   2915  CG2 ILE B 304     -11.734 -52.950 -28.362  1.00  0.00           C  
ATOM   2916  N   ARG B 305      -9.910 -51.108 -26.674  1.00  0.00           N  
ATOM   2917  CA  ARG B 305     -10.251 -50.128 -25.652  1.00  0.00           C  
ATOM   2918  C   ARG B 305      -9.214 -49.021 -25.563  1.00  4.00           C  
ATOM   2919  O   ARG B 305      -9.482 -47.951 -25.024  1.00  4.00           O  
ATOM   2920  CB  ARG B 305     -10.419 -50.802 -24.292  1.00  4.00           C  
ATOM   2921  CG  ARG B 305     -11.804 -51.364 -24.084  1.00 18.00           C  
ATOM   2922  CD  ARG B 305     -11.835 -52.319 -22.920  1.00  5.00           C  
ATOM   2923  NE  ARG B 305     -11.044 -53.506 -23.225  1.00  0.00           N  
ATOM   2924  CZ  ARG B 305     -10.889 -54.537 -22.405  1.00  8.00           C  
ATOM   2925  NH1 ARG B 305     -11.475 -54.530 -21.219  1.00  6.00           N  
ATOM   2926  NH2 ARG B 305     -10.156 -55.581 -22.774  1.00 14.00           N  
ATOM   2927  N   SER B 306      -8.026 -49.277 -26.090  1.00  0.00           N  
ATOM   2928  CA  SER B 306      -6.984 -48.266 -26.071  1.00  3.00           C  
ATOM   2929  C   SER B 306      -7.367 -47.101 -26.985  1.00  4.00           C  
ATOM   2930  O   SER B 306      -6.841 -46.008 -26.847  1.00  2.00           O  
ATOM   2931  CB  SER B 306      -5.657 -48.861 -26.548  1.00  4.00           C  
ATOM   2932  OG  SER B 306      -5.109 -49.730 -25.579  1.00  6.00           O  
ATOM   2933  N   PHE B 307      -8.295 -47.338 -27.905  1.00  0.00           N  
ATOM   2934  CA  PHE B 307      -8.697 -46.313 -28.857  1.00  3.00           C  
ATOM   2935  C   PHE B 307     -10.066 -45.674 -28.651  1.00  4.00           C  
ATOM   2936  O   PHE B 307     -10.421 -44.741 -29.373  1.00  4.00           O  
ATOM   2937  CB  PHE B 307      -8.643 -46.881 -30.279  1.00 15.00           C  
ATOM   2938  CG  PHE B 307      -7.312 -47.468 -30.651  1.00 48.00           C  
ATOM   2939  CD1 PHE B 307      -6.888 -48.672 -30.097  1.00  0.00           C  
ATOM   2940  CD2 PHE B 307      -6.477 -46.815 -31.553  1.00  4.00           C  
ATOM   2941  CE1 PHE B 307      -5.645 -49.220 -30.440  1.00  0.00           C  
ATOM   2942  CE2 PHE B 307      -5.236 -47.353 -31.901  1.00  3.00           C  
ATOM   2943  CZ  PHE B 307      -4.819 -48.558 -31.343  1.00  6.00           C  
ATOM   2944  N   TYR B 308     -10.838 -46.155 -27.683  1.00  5.00           N  
ATOM   2945  CA  TYR B 308     -12.169 -45.595 -27.462  1.00  7.00           C  
ATOM   2946  C   TYR B 308     -12.623 -45.681 -26.019  1.00  5.00           C  
ATOM   2947  O   TYR B 308     -12.776 -46.775 -25.471  1.00 15.00           O  
ATOM   2948  CB  TYR B 308     -13.197 -46.319 -28.330  1.00  0.00           C  
ATOM   2949  CG  TYR B 308     -12.996 -46.180 -29.819  1.00  0.00           C  
ATOM   2950  CD1 TYR B 308     -13.463 -45.057 -30.510  1.00  8.00           C  
ATOM   2951  CD2 TYR B 308     -12.366 -47.185 -30.544  1.00  0.00           C  
ATOM   2952  CE1 TYR B 308     -13.309 -44.947 -31.900  1.00  8.00           C  
ATOM   2953  CE2 TYR B 308     -12.204 -47.088 -31.924  1.00 48.00           C  
ATOM   2954  CZ  TYR B 308     -12.676 -45.970 -32.597  1.00  9.00           C  
ATOM   2955  OH  TYR B 308     -12.502 -45.886 -33.959  1.00 25.00           O  
ATOM   2956  N   LYS B 309     -12.840 -44.531 -25.399  1.00  5.00           N  
ATOM   2957  CA  LYS B 309     -13.307 -44.522 -24.027  1.00  5.00           C  
ATOM   2958  C   LYS B 309     -14.825 -44.397 -24.074  1.00  3.00           C  
ATOM   2959  O   LYS B 309     -15.362 -43.466 -24.667  1.00  4.00           O  
ATOM   2960  CB  LYS B 309     -12.692 -43.353 -23.250  1.00  2.00           C  
ATOM   2961  N   VAL B 310     -15.510 -45.362 -23.479  1.00 10.00           N  
ATOM   2962  CA  VAL B 310     -16.967 -45.358 -23.426  1.00  5.00           C  
ATOM   2963  C   VAL B 310     -17.305 -45.579 -21.957  1.00  3.00           C  
ATOM   2964  O   VAL B 310     -16.471 -46.089 -21.198  1.00  4.00           O  
ATOM   2965  CB  VAL B 310     -17.577 -46.517 -24.270  1.00  9.00           C  
ATOM   2966  CG1 VAL B 310     -17.255 -46.329 -25.744  1.00 11.00           C  
ATOM   2967  CG2 VAL B 310     -17.021 -47.861 -23.790  1.00 17.00           C  
ATOM   2968  N   GLU B 311     -18.506 -45.186 -21.544  1.00  4.00           N  
ATOM   2969  CA  GLU B 311     -18.906 -45.388 -20.156  1.00  3.00           C  
ATOM   2970  C   GLU B 311     -20.162 -46.259 -20.100  1.00  4.00           C  
ATOM   2971  O   GLU B 311     -21.257 -45.823 -20.445  1.00  4.00           O  
ATOM   2972  CB  GLU B 311     -19.146 -44.049 -19.476  1.00  2.00           C  
ATOM   2973  N   VAL B 312     -19.990 -47.505 -19.678  1.00  4.00           N  
ATOM   2974  CA  VAL B 312     -21.103 -48.439 -19.585  1.00  0.00           C  
ATOM   2975  C   VAL B 312     -22.040 -48.065 -18.449  1.00  5.00           C  
ATOM   2976  O   VAL B 312     -21.601 -47.837 -17.326  1.00  4.00           O  
ATOM   2977  CB  VAL B 312     -20.592 -49.882 -19.355  1.00  5.00           C  
ATOM   2978  CG1 VAL B 312     -21.757 -50.812 -19.077  1.00 16.00           C  
ATOM   2979  CG2 VAL B 312     -19.819 -50.356 -20.580  1.00  8.00           C  
ATOM   2980  N   PRO B 313     -23.350 -48.001 -18.726  1.00  0.00           N  
ATOM   2981  CA  PRO B 313     -24.298 -47.647 -17.664  1.00  3.00           C  
ATOM   2982  C   PRO B 313     -24.024 -48.496 -16.432  1.00  0.00           C  
ATOM   2983  O   PRO B 313     -23.739 -49.690 -16.537  1.00 18.00           O  
ATOM   2984  CB  PRO B 313     -25.655 -47.914 -18.319  1.00  3.00           C  
ATOM   2985  CG  PRO B 313     -25.382 -47.509 -19.754  1.00  2.00           C  
ATOM   2986  CD  PRO B 313     -24.051 -48.201 -20.009  1.00  7.00           C  
ATOM   2987  N   LYS B 314     -24.066 -47.870 -15.265  1.00  3.00           N  
ATOM   2988  CA  LYS B 314     -23.802 -48.588 -14.027  1.00  5.00           C  
ATOM   2989  C   LYS B 314     -24.996 -49.444 -13.601  1.00  0.00           C  
ATOM   2990  O   LYS B 314     -26.128 -49.223 -14.040  1.00  3.00           O  
ATOM   2991  CB  LYS B 314     -23.436 -47.591 -12.912  1.00  2.00           C  
ATOM   2992  N   ASN B 315     -24.731 -50.437 -12.763  1.00  5.00           N  
ATOM   2993  CA  ASN B 315     -25.773 -51.317 -12.232  1.00  3.00           C  
ATOM   2994  C   ASN B 315     -26.517 -52.244 -13.189  1.00  5.00           C  
ATOM   2995  O   ASN B 315     -27.691 -52.535 -12.966  1.00  3.00           O  
ATOM   2996  CB  ASN B 315     -26.807 -50.501 -11.453  1.00  2.00           C  
ATOM   2997  CG  ASN B 315     -26.180 -49.664 -10.356  1.00  1.00           C  
ATOM   2998  OD1 ASN B 315     -25.523 -50.191  -9.459  1.00  1.00           O  
ATOM   2999  ND2 ASN B 315     -26.377 -48.350 -10.424  1.00  1.00           N  
ATOM   3000  N   LEU B 316     -25.860 -52.717 -14.242  1.00 15.00           N  
ATOM   3001  CA  LEU B 316     -26.523 -53.654 -15.136  1.00  6.00           C  
ATOM   3002  C   LEU B 316     -26.469 -55.018 -14.441  1.00  5.00           C  
ATOM   3003  O   LEU B 316     -25.391 -55.524 -14.139  1.00 15.00           O  
ATOM   3004  CB  LEU B 316     -25.789 -53.752 -16.468  1.00 57.00           C  
ATOM   3005  CG  LEU B 316     -25.647 -52.509 -17.341  1.00 44.00           C  
ATOM   3006  CD1 LEU B 316     -24.938 -52.913 -18.636  1.00 58.00           C  
ATOM   3007  CD2 LEU B 316     -27.022 -51.901 -17.629  1.00  5.00           C  
ATOM   3008  N   PRO B 317     -27.625 -55.626 -14.164  1.00  0.00           N  
ATOM   3009  CA  PRO B 317     -27.565 -56.931 -13.503  1.00  3.00           C  
ATOM   3010  C   PRO B 317     -26.906 -58.000 -14.382  1.00  0.00           C  
ATOM   3011  O   PRO B 317     -27.088 -58.014 -15.601  1.00 54.00           O  
ATOM   3012  CB  PRO B 317     -29.031 -57.235 -13.208  1.00  2.00           C  
ATOM   3013  CG  PRO B 317     -29.744 -56.558 -14.321  1.00  5.00           C  
ATOM   3014  CD  PRO B 317     -29.017 -55.236 -14.442  1.00  3.00           C  
ATOM   3015  N   ASP B 318     -26.140 -58.887 -13.752  1.00  4.00           N  
ATOM   3016  CA  ASP B 318     -25.452 -59.963 -14.456  1.00  0.00           C  
ATOM   3017  C   ASP B 318     -26.431 -60.957 -15.071  1.00  0.00           C  
ATOM   3018  O   ASP B 318     -26.181 -61.494 -16.150  1.00  0.00           O  
ATOM   3019  CB  ASP B 318     -24.504 -60.694 -13.496  1.00  5.00           C  
ATOM   3020  CG  ASP B 318     -23.194 -59.941 -13.277  1.00  4.00           C  
ATOM   3021  OD1 ASP B 318     -23.179 -58.704 -13.489  1.00  8.00           O  
ATOM   3022  OD2 ASP B 318     -22.184 -60.581 -12.885  1.00  7.00           O  
ATOM   3023  N   LEU B 319     -27.547 -61.201 -14.396  1.00  6.00           N  
ATOM   3024  CA  LEU B 319     -28.538 -62.148 -14.908  1.00  7.00           C  
ATOM   3025  C   LEU B 319     -29.972 -61.636 -14.830  1.00 48.00           C  
ATOM   3026  O   LEU B 319     -30.282 -60.743 -14.048  1.00  5.00           O  
ATOM   3027  CB  LEU B 319     -28.467 -63.459 -14.130  1.00  7.00           C  
ATOM   3028  CG  LEU B 319     -27.161 -64.244 -14.110  1.00  8.00           C  
ATOM   3029  CD1 LEU B 319     -27.226 -65.264 -12.970  1.00  6.00           C  
ATOM   3030  CD2 LEU B 319     -26.931 -64.912 -15.471  1.00  1.00           C  
ATOM   3031  N   GLU B 320     -30.845 -62.219 -15.643  1.00  3.00           N  
ATOM   3032  CA  GLU B 320     -32.244 -61.842 -15.629  1.00  6.00           C  
ATOM   3033  C   GLU B 320     -32.845 -62.454 -14.372  1.00  6.00           C  
ATOM   3034  O   GLU B 320     -32.316 -63.435 -13.844  1.00  7.00           O  
ATOM   3035  CB  GLU B 320     -32.943 -62.369 -16.879  1.00  4.00           C  
ATOM   3036  CG  GLU B 320     -32.537 -61.637 -18.151  1.00 21.00           C  
ATOM   3037  CD  GLU B 320     -33.243 -62.168 -19.396  1.00  2.00           C  
ATOM   3038  OE1 GLU B 320     -34.462 -62.448 -19.306  1.00  3.00           O  
ATOM   3039  OE2 GLU B 320     -32.585 -62.291 -20.463  1.00  8.00           O  
ATOM   3040  N   LYS B 321     -33.936 -61.877 -13.879  1.00  3.00           N  
ATOM   3041  CA  LYS B 321     -34.563 -62.393 -12.665  1.00  3.00           C  
ATOM   3042  C   LYS B 321     -35.002 -63.845 -12.841  1.00  2.00           C  
ATOM   3043  O   LYS B 321     -35.603 -64.210 -13.855  1.00  5.00           O  
ATOM   3044  CB  LYS B 321     -35.769 -61.511 -12.258  1.00  1.00           C  
ATOM   3045  N   GLY B 322     -34.668 -64.672 -11.854  1.00  3.00           N  
ATOM   3046  CA  GLY B 322     -35.051 -66.072 -11.893  1.00  3.00           C  
ATOM   3047  C   GLY B 322     -33.997 -67.064 -12.347  1.00  4.00           C  
ATOM   3048  O   GLY B 322     -34.096 -68.254 -12.034  1.00  5.00           O  
ATOM   3049  N   CYS B 323     -33.000 -66.581 -13.083  1.00  0.00           N  
ATOM   3050  CA  CYS B 323     -31.920 -67.419 -13.595  1.00  2.00           C  
ATOM   3051  C   CYS B 323     -30.956 -67.883 -12.487  1.00  6.00           C  
ATOM   3052  O   CYS B 323     -30.459 -67.068 -11.706  1.00  5.00           O  
ATOM   3053  CB  CYS B 323     -31.161 -66.639 -14.669  1.00  0.00           C  
ATOM   3054  SG  CYS B 323     -29.738 -67.492 -15.406  1.00  2.00           S  
ATOM   3055  N   ARG B 324     -30.705 -69.193 -12.429  1.00  2.00           N  
ATOM   3056  CA  ARG B 324     -29.811 -69.786 -11.425  1.00  6.00           C  
ATOM   3057  C   ARG B 324     -28.440 -70.144 -12.023  1.00  2.00           C  
ATOM   3058  O   ARG B 324     -27.680 -70.923 -11.435  1.00  0.00           O  
ATOM   3059  CB  ARG B 324     -30.424 -71.068 -10.853  1.00  1.00           C  
ATOM   3060  CG  ARG B 324     -31.877 -70.973 -10.416  1.00  5.00           C  
ATOM   3061  CD  ARG B 324     -32.182 -72.079  -9.429  1.00  3.00           C  
ATOM   3062  NE  ARG B 324     -31.344 -71.910  -8.244  1.00  3.00           N  
ATOM   3063  CZ  ARG B 324     -30.977 -72.892  -7.426  1.00  2.00           C  
ATOM   3064  NH1 ARG B 324     -31.376 -74.144  -7.652  1.00  3.00           N  
ATOM   3065  NH2 ARG B 324     -30.188 -72.619  -6.388  1.00  2.00           N  
ATOM   3066  N   CYS B 325     -28.130 -69.571 -13.183  1.00  2.00           N  
ATOM   3067  CA  CYS B 325     -26.883 -69.846 -13.888  1.00  2.00           C  
ATOM   3068  C   CYS B 325     -25.673 -69.666 -12.968  1.00  0.00           C  
ATOM   3069  O   CYS B 325     -24.628 -70.277 -13.176  1.00  0.00           O  
ATOM   3070  CB  CYS B 325     -26.823 -68.950 -15.145  1.00  2.00           C  
ATOM   3071  SG  CYS B 325     -25.384 -69.028 -16.260  1.00  0.00           S  
ATOM   3072  N   GLY B 326     -25.832 -68.849 -11.933  1.00 11.00           N  
ATOM   3073  CA  GLY B 326     -24.748 -68.630 -10.989  1.00  6.00           C  
ATOM   3074  C   GLY B 326     -24.530 -69.869 -10.136  1.00  7.00           C  
ATOM   3075  O   GLY B 326     -23.392 -70.231  -9.831  1.00  0.00           O  
ATOM   3076  N   ALA B 327     -25.629 -70.520  -9.754  1.00  7.00           N  
ATOM   3077  CA  ALA B 327     -25.576 -71.734  -8.946  1.00  7.00           C  
ATOM   3078  C   ALA B 327     -25.076 -72.888  -9.805  1.00  0.00           C  
ATOM   3079  O   ALA B 327     -24.354 -73.768  -9.327  1.00  0.00           O  
ATOM   3080  CB  ALA B 327     -26.965 -72.067  -8.401  1.00  5.00           C  
ATOM   3081  N   VAL B 328     -25.487 -72.874 -11.071  1.00  0.00           N  
ATOM   3082  CA  VAL B 328     -25.103 -73.894 -12.034  1.00  0.00           C  
ATOM   3083  C   VAL B 328     -23.610 -73.794 -12.339  1.00  0.00           C  
ATOM   3084  O   VAL B 328     -22.904 -74.799 -12.406  1.00  1.00           O  
ATOM   3085  CB  VAL B 328     -25.909 -73.738 -13.341  1.00  0.00           C  
ATOM   3086  CG1 VAL B 328     -25.396 -74.707 -14.397  1.00  1.00           C  
ATOM   3087  CG2 VAL B 328     -27.378 -73.994 -13.063  1.00  2.00           C  
ATOM   3088  N   LEU B 329     -23.133 -72.570 -12.517  1.00  0.00           N  
ATOM   3089  CA  LEU B 329     -21.732 -72.339 -12.799  1.00  1.00           C  
ATOM   3090  C   LEU B 329     -20.842 -72.715 -11.609  1.00  0.00           C  
ATOM   3091  O   LEU B 329     -19.695 -73.119 -11.795  1.00  1.00           O  
ATOM   3092  CB  LEU B 329     -21.521 -70.866 -13.167  1.00  0.00           C  
ATOM   3093  CG  LEU B 329     -21.942 -70.468 -14.585  1.00  0.00           C  
ATOM   3094  CD1 LEU B 329     -21.964 -68.967 -14.719  1.00  1.00           C  
ATOM   3095  CD2 LEU B 329     -20.977 -71.086 -15.584  1.00  1.00           C  
ATOM   3096  N   ARG B 330     -21.372 -72.577 -10.393  1.00  0.00           N  
ATOM   3097  CA  ARG B 330     -20.622 -72.890  -9.175  1.00  0.00           C  
ATOM   3098  C   ARG B 330     -20.691 -74.363  -8.819  1.00  0.00           C  
ATOM   3099  O   ARG B 330     -20.010 -74.810  -7.904  1.00  0.00           O  
ATOM   3100  CB  ARG B 330     -21.142 -72.070  -7.991  1.00  0.00           C  
ATOM   3101  CG  ARG B 330     -20.576 -70.666  -7.924  1.00  0.00           C  
ATOM   3102  CD  ARG B 330     -21.293 -69.796  -6.885  1.00 11.00           C  
ATOM   3103  NE  ARG B 330     -20.727 -68.451  -6.873  1.00  4.00           N  
ATOM   3104  CZ  ARG B 330     -19.593 -68.121  -6.260  1.00  4.00           C  
ATOM   3105  NH1 ARG B 330     -18.903 -69.035  -5.595  1.00 26.00           N  
ATOM   3106  NH2 ARG B 330     -19.134 -66.882  -6.326  1.00  3.00           N  
ATOM   3107  N   GLY B 331     -21.514 -75.114  -9.543  1.00  0.00           N  
ATOM   3108  CA  GLY B 331     -21.645 -76.531  -9.269  1.00  7.00           C  
ATOM   3109  C   GLY B 331     -22.572 -76.784  -8.098  1.00 60.00           C  
ATOM   3110  O   GLY B 331     -22.683 -77.906  -7.598  1.00 50.00           O  
ATOM   3111  N   LEU B 332     -23.249 -75.734  -7.654  1.00  0.00           N  
ATOM   3112  CA  LEU B 332     -24.162 -75.858  -6.535  1.00  5.00           C  
ATOM   3113  C   LEU B 332     -25.535 -76.347  -6.974  1.00  9.00           C  
ATOM   3114  O   LEU B 332     -26.348 -76.730  -6.142  1.00  3.00           O  
ATOM   3115  CB  LEU B 332     -24.294 -74.520  -5.820  1.00  4.00           C  
ATOM   3116  CG  LEU B 332     -22.974 -73.976  -5.288  1.00  0.00           C  
ATOM   3117  CD1 LEU B 332     -23.186 -72.609  -4.649  1.00  5.00           C  
ATOM   3118  CD2 LEU B 332     -22.408 -74.954  -4.290  1.00  6.00           C  
ATOM   3119  N   ALA B 333     -25.789 -76.353  -8.280  1.00 38.00           N  
ATOM   3120  CA  ALA B 333     -27.085 -76.789  -8.790  1.00 11.00           C  
ATOM   3121  C   ALA B 333     -26.990 -77.195 -10.242  1.00 60.00           C  
ATOM   3122  O   ALA B 333     -26.124 -76.725 -10.970  1.00  2.00           O  
ATOM   3123  CB  ALA B 333     -28.102 -75.666  -8.643  1.00  4.00           C  
ATOM   3124  N   LEU B 334     -27.882 -78.075 -10.669  1.00  0.00           N  
ATOM   3125  CA  LEU B 334     -27.886 -78.504 -12.057  1.00  0.00           C  
ATOM   3126  C   LEU B 334     -28.994 -77.734 -12.760  1.00  0.00           C  
ATOM   3127  O   LEU B 334     -29.855 -77.139 -12.103  1.00  1.00           O  
ATOM   3128  CB  LEU B 334     -28.156 -80.005 -12.152  1.00  0.00           C  
ATOM   3129  CG  LEU B 334     -27.076 -80.928 -11.582  1.00 15.00           C  
ATOM   3130  CD1 LEU B 334     -27.551 -82.370 -11.674  1.00 10.00           C  
ATOM   3131  CD2 LEU B 334     -25.767 -80.738 -12.353  1.00 41.00           C  
ATOM   3132  N   PRO B 335     -28.982 -77.713 -14.100  1.00  0.00           N  
ATOM   3133  CA  PRO B 335     -30.050 -76.978 -14.782  1.00  0.00           C  
ATOM   3134  C   PRO B 335     -31.453 -77.446 -14.404  1.00  0.00           C  
ATOM   3135  O   PRO B 335     -32.404 -76.655 -14.400  1.00  0.00           O  
ATOM   3136  CB  PRO B 335     -29.733 -77.170 -16.274  1.00  2.00           C  
ATOM   3137  CG  PRO B 335     -28.629 -78.190 -16.315  1.00  0.00           C  
ATOM   3138  CD  PRO B 335     -27.893 -78.043 -15.028  1.00  0.00           C  
ATOM   3139  N   THR B 336     -31.596 -78.722 -14.074  1.00  0.00           N  
ATOM   3140  CA  THR B 336     -32.910 -79.214 -13.703  1.00 17.00           C  
ATOM   3141  C   THR B 336     -33.369 -78.660 -12.357  1.00  6.00           C  
ATOM   3142  O   THR B 336     -34.538 -78.776 -12.014  1.00  5.00           O  
ATOM   3143  CB  THR B 336     -32.954 -80.746 -13.684  1.00  7.00           C  
ATOM   3144  OG1 THR B 336     -31.966 -81.251 -12.780  1.00 11.00           O  
ATOM   3145  CG2 THR B 336     -32.694 -81.278 -15.076  1.00 16.00           C  
ATOM   3146  N   ASP B 337     -32.461 -78.062 -11.590  1.00  0.00           N  
ATOM   3147  CA  ASP B 337     -32.862 -77.473 -10.315  1.00  3.00           C  
ATOM   3148  C   ASP B 337     -33.275 -76.033 -10.556  1.00  4.00           C  
ATOM   3149  O   ASP B 337     -33.326 -75.230  -9.627  1.00  3.00           O  
ATOM   3150  CB  ASP B 337     -31.724 -77.480  -9.301  1.00  3.00           C  
ATOM   3151  CG  ASP B 337     -31.173 -78.853  -9.067  1.00  3.00           C  
ATOM   3152  OD1 ASP B 337     -31.982 -79.788  -8.868  1.00  3.00           O  
ATOM   3153  OD2 ASP B 337     -29.930 -78.990  -9.082  1.00  5.00           O  
ATOM   3154  N   CYS B 338     -33.537 -75.696 -11.813  1.00  0.00           N  
ATOM   3155  CA  CYS B 338     -33.958 -74.352 -12.141  1.00  0.00           C  
ATOM   3156  C   CYS B 338     -35.398 -74.391 -12.622  1.00  5.00           C  
ATOM   3157  O   CYS B 338     -35.730 -75.115 -13.564  1.00 12.00           O  
ATOM   3158  CB  CYS B 338     -33.076 -73.748 -13.226  1.00  2.00           C  
ATOM   3159  SG  CYS B 338     -33.608 -72.068 -13.723  1.00  2.00           S  
ATOM   3160  N   PRO B 339     -36.274 -73.606 -11.974  1.00  4.00           N  
ATOM   3161  CA  PRO B 339     -37.693 -73.546 -12.331  1.00  3.00           C  
ATOM   3162  C   PRO B 339     -37.927 -73.151 -13.782  1.00  4.00           C  
ATOM   3163  O   PRO B 339     -38.894 -73.594 -14.395  1.00  6.00           O  
ATOM   3164  CB  PRO B 339     -38.254 -72.533 -11.341  1.00  2.00           C  
ATOM   3165  CG  PRO B 339     -37.070 -71.636 -11.061  1.00  3.00           C  
ATOM   3166  CD  PRO B 339     -35.952 -72.627 -10.917  1.00  3.00           C  
ATOM   3167  N   LEU B 340     -37.028 -72.347 -14.342  1.00  0.00           N  
ATOM   3168  CA  LEU B 340     -37.168 -71.904 -15.729  1.00 13.00           C  
ATOM   3169  C   LEU B 340     -36.689 -72.892 -16.790  1.00  0.00           C  
ATOM   3170  O   LEU B 340     -37.148 -72.855 -17.937  1.00  0.00           O  
ATOM   3171  CB  LEU B 340     -36.435 -70.578 -15.931  1.00  2.00           C  
ATOM   3172  CG  LEU B 340     -36.768 -69.518 -14.887  1.00  0.00           C  
ATOM   3173  CD1 LEU B 340     -36.217 -68.163 -15.321  1.00  6.00           C  
ATOM   3174  CD2 LEU B 340     -38.277 -69.450 -14.722  1.00  3.00           C  
ATOM   3175  N   PHE B 341     -35.765 -73.770 -16.414  1.00  2.00           N  
ATOM   3176  CA  PHE B 341     -35.205 -74.744 -17.350  1.00  2.00           C  
ATOM   3177  C   PHE B 341     -36.252 -75.543 -18.129  1.00  0.00           C  
ATOM   3178  O   PHE B 341     -37.077 -76.246 -17.546  1.00 13.00           O  
ATOM   3179  CB  PHE B 341     -34.274 -75.711 -16.600  1.00  2.00           C  
ATOM   3180  CG  PHE B 341     -33.755 -76.825 -17.450  1.00  0.00           C  
ATOM   3181  CD1 PHE B 341     -32.750 -76.594 -18.382  1.00  0.00           C  
ATOM   3182  CD2 PHE B 341     -34.312 -78.096 -17.363  1.00 17.00           C  
ATOM   3183  CE1 PHE B 341     -32.304 -77.614 -19.221  1.00  0.00           C  
ATOM   3184  CE2 PHE B 341     -33.878 -79.122 -18.194  1.00 29.00           C  
ATOM   3185  CZ  PHE B 341     -32.870 -78.881 -19.128  1.00 60.00           C  
ATOM   3186  N   GLY B 342     -36.219 -75.416 -19.446  1.00  0.00           N  
ATOM   3187  CA  GLY B 342     -37.107 -76.158 -20.316  1.00 15.00           C  
ATOM   3188  C   GLY B 342     -38.495 -75.588 -20.498  1.00  6.00           C  
ATOM   3189  O   GLY B 342     -39.300 -76.138 -21.238  1.00  4.00           O  
ATOM   3190  N   LYS B 343     -38.774 -74.476 -19.835  1.00  0.00           N  
ATOM   3191  CA  LYS B 343     -40.063 -73.832 -19.952  1.00  3.00           C  
ATOM   3192  C   LYS B 343     -39.809 -72.495 -20.590  1.00  3.00           C  
ATOM   3193  O   LYS B 343     -39.773 -72.365 -21.801  1.00  3.00           O  
ATOM   3194  CB  LYS B 343     -40.656 -73.603 -18.569  1.00  4.00           C  
ATOM   3195  CG  LYS B 343     -40.496 -74.761 -17.610  1.00  5.00           C  
ATOM   3196  CD  LYS B 343     -41.546 -75.825 -17.832  1.00  2.00           C  
ATOM   3197  CE  LYS B 343     -41.643 -76.763 -16.642  1.00  3.00           C  
ATOM   3198  NZ  LYS B 343     -42.054 -76.053 -15.404  1.00  2.00           N  
ATOM   3199  N   THR B 344     -39.622 -71.502 -19.740  1.00  3.00           N  
ATOM   3200  CA  THR B 344     -39.305 -70.154 -20.158  1.00  3.00           C  
ATOM   3201  C   THR B 344     -37.942 -70.083 -20.830  1.00  0.00           C  
ATOM   3202  O   THR B 344     -37.748 -69.328 -21.775  1.00  6.00           O  
ATOM   3203  CB  THR B 344     -39.349 -69.189 -18.976  1.00  0.00           C  
ATOM   3204  OG1 THR B 344     -40.686 -69.131 -18.477  1.00  2.00           O  
ATOM   3205  CG2 THR B 344     -38.930 -67.807 -19.403  1.00  3.00           C  
ATOM   3206  N   CYS B 345     -36.992 -70.859 -20.317  1.00  0.00           N  
ATOM   3207  CA  CYS B 345     -35.625 -70.834 -20.837  1.00  0.00           C  
ATOM   3208  C   CYS B 345     -35.308 -72.046 -21.705  1.00  0.00           C  
ATOM   3209  O   CYS B 345     -35.416 -73.192 -21.262  1.00  0.00           O  
ATOM   3210  CB  CYS B 345     -34.622 -70.756 -19.679  1.00  2.00           C  
ATOM   3211  SG  CYS B 345     -32.865 -70.506 -20.125  1.00  2.00           S  
ATOM   3212  N   THR B 346     -34.934 -71.771 -22.952  1.00  0.00           N  
ATOM   3213  CA  THR B 346     -34.570 -72.800 -23.923  1.00  0.00           C  
ATOM   3214  C   THR B 346     -33.612 -72.171 -24.928  1.00  0.00           C  
ATOM   3215  O   THR B 346     -33.552 -70.947 -25.062  1.00  0.00           O  
ATOM   3216  CB  THR B 346     -35.774 -73.307 -24.731  1.00 12.00           C  
ATOM   3217  OG1 THR B 346     -36.242 -72.245 -25.570  1.00  0.00           O  
ATOM   3218  CG2 THR B 346     -36.894 -73.804 -23.811  1.00  5.00           C  
ATOM   3219  N   PRO B 347     -32.851 -73.003 -25.656  1.00  0.00           N  
ATOM   3220  CA  PRO B 347     -31.914 -72.457 -26.639  1.00 24.00           C  
ATOM   3221  C   PRO B 347     -32.627 -71.431 -27.506  1.00  5.00           C  
ATOM   3222  O   PRO B 347     -32.095 -70.350 -27.753  1.00 10.00           O  
ATOM   3223  CB  PRO B 347     -31.482 -73.688 -27.414  1.00  4.00           C  
ATOM   3224  CG  PRO B 347     -31.486 -74.752 -26.338  1.00  9.00           C  
ATOM   3225  CD  PRO B 347     -32.786 -74.475 -25.630  1.00 13.00           C  
ATOM   3226  N   ARG B 348     -33.843 -71.771 -27.936  1.00 19.00           N  
ATOM   3227  CA  ARG B 348     -34.661 -70.881 -28.767  1.00  4.00           C  
ATOM   3228  C   ARG B 348     -34.925 -69.545 -28.068  1.00  3.00           C  
ATOM   3229  O   ARG B 348     -34.623 -68.483 -28.609  1.00  3.00           O  
ATOM   3230  CB  ARG B 348     -35.999 -71.547 -29.101  1.00  4.00           C  
ATOM   3231  CG  ARG B 348     -35.936 -72.624 -30.165  1.00  5.00           C  
ATOM   3232  CD  ARG B 348     -35.730 -72.028 -31.552  1.00  2.00           C  
ATOM   3233  NE  ARG B 348     -35.888 -73.038 -32.599  1.00  2.00           N  
ATOM   3234  CZ  ARG B 348     -37.035 -73.654 -32.884  1.00  2.00           C  
ATOM   3235  NH1 ARG B 348     -38.138 -73.365 -32.205  1.00  2.00           N  
ATOM   3236  NH2 ARG B 348     -37.079 -74.571 -33.843  1.00  1.00           N  
ATOM   3237  N   HIS B 349     -35.472 -69.600 -26.862  1.00  0.00           N  
ATOM   3238  CA  HIS B 349     -35.736 -68.392 -26.093  1.00  3.00           C  
ATOM   3239  C   HIS B 349     -35.056 -68.505 -24.736  1.00  6.00           C  
ATOM   3240  O   HIS B 349     -35.690 -68.810 -23.732  1.00  8.00           O  
ATOM   3241  CB  HIS B 349     -37.236 -68.143 -25.943  1.00  2.00           C  
ATOM   3242  CG  HIS B 349     -38.024 -69.365 -25.598  1.00  2.00           C  
ATOM   3243  ND1 HIS B 349     -38.180 -69.808 -24.304  1.00  4.00           N  
ATOM   3244  CD2 HIS B 349     -38.715 -70.228 -26.377  1.00  2.00           C  
ATOM   3245  CE1 HIS B 349     -38.927 -70.897 -24.302  1.00  3.00           C  
ATOM   3246  NE2 HIS B 349     -39.265 -71.172 -25.547  1.00  3.00           N  
ATOM   3247  N   PRO B 350     -33.752 -68.260 -24.727  1.00  0.00           N  
ATOM   3248  CA  PRO B 350     -32.943 -68.355 -23.514  1.00  0.00           C  
ATOM   3249  C   PRO B 350     -33.104 -67.186 -22.557  1.00  0.00           C  
ATOM   3250  O   PRO B 350     -33.328 -66.057 -22.977  1.00  6.00           O  
ATOM   3251  CB  PRO B 350     -31.524 -68.357 -24.069  1.00  0.00           C  
ATOM   3252  CG  PRO B 350     -31.614 -67.493 -25.266  1.00 14.00           C  
ATOM   3253  CD  PRO B 350     -33.000 -67.646 -25.832  1.00  5.00           C  
ATOM   3254  N   VAL B 351     -32.975 -67.475 -21.269  1.00  0.00           N  
ATOM   3255  CA  VAL B 351     -33.081 -66.465 -20.234  1.00  7.00           C  
ATOM   3256  C   VAL B 351     -31.686 -66.075 -19.776  1.00  7.00           C  
ATOM   3257  O   VAL B 351     -31.375 -64.898 -19.649  1.00  3.00           O  
ATOM   3258  CB  VAL B 351     -33.875 -66.978 -19.030  1.00  2.00           C  
ATOM   3259  CG1 VAL B 351     -33.778 -66.007 -17.880  1.00  8.00           C  
ATOM   3260  CG2 VAL B 351     -35.311 -67.218 -19.411  1.00  6.00           C  
ATOM   3261  N   GLY B 352     -30.845 -67.074 -19.536  1.00  0.00           N  
ATOM   3262  CA  GLY B 352     -29.478 -66.821 -19.095  1.00  2.00           C  
ATOM   3263  C   GLY B 352     -28.362 -67.253 -20.043  1.00  0.00           C  
ATOM   3264  O   GLY B 352     -28.598 -67.973 -21.021  1.00  0.00           O  
ATOM   3265  N   PRO B 353     -27.116 -66.824 -19.781  1.00  0.00           N  
ATOM   3266  CA  PRO B 353     -26.000 -67.208 -20.653  1.00  0.00           C  
ATOM   3267  C   PRO B 353     -25.696 -68.706 -20.667  1.00  0.00           C  
ATOM   3268  O   PRO B 353     -25.236 -69.232 -21.671  1.00  0.00           O  
ATOM   3269  CB  PRO B 353     -24.842 -66.371 -20.121  1.00  1.00           C  
ATOM   3270  CG  PRO B 353     -25.212 -66.149 -18.678  1.00  1.00           C  
ATOM   3271  CD  PRO B 353     -26.674 -65.877 -18.742  1.00  1.00           C  
ATOM   3272  N   CYS B 354     -25.964 -69.394 -19.563  1.00  0.00           N  
ATOM   3273  CA  CYS B 354     -25.723 -70.836 -19.481  1.00  0.00           C  
ATOM   3274  C   CYS B 354     -26.507 -71.632 -20.519  1.00  0.00           C  
ATOM   3275  O   CYS B 354     -26.156 -72.772 -20.809  1.00  0.00           O  
ATOM   3276  CB  CYS B 354     -26.113 -71.378 -18.107  1.00  2.00           C  
ATOM   3277  SG  CYS B 354     -25.044 -70.987 -16.696  1.00  1.00           S  
ATOM   3278  N   MET B 355     -27.582 -71.050 -21.053  1.00  2.00           N  
ATOM   3279  CA  MET B 355     -28.416 -71.738 -22.042  1.00  0.00           C  
ATOM   3280  C   MET B 355     -28.016 -71.377 -23.475  1.00  0.00           C  
ATOM   3281  O   MET B 355     -28.253 -72.132 -24.414  1.00  0.00           O  
ATOM   3282  CB  MET B 355     -29.896 -71.397 -21.801  1.00  2.00           C  
ATOM   3283  CG  MET B 355     -30.891 -72.085 -22.745  1.00  0.00           C  
ATOM   3284  SD  MET B 355     -30.955 -73.900 -22.578  1.00  0.00           S  
ATOM   3285  CE  MET B 355     -31.749 -74.087 -20.975  1.00  2.00           C  
ATOM   3286  N   VAL B 356     -27.394 -70.219 -23.630  1.00  0.00           N  
ATOM   3287  CA  VAL B 356     -26.971 -69.759 -24.936  1.00 31.00           C  
ATOM   3288  C   VAL B 356     -25.648 -70.396 -25.372  1.00  0.00           C  
ATOM   3289  O   VAL B 356     -25.528 -70.852 -26.497  1.00 17.00           O  
ATOM   3290  CB  VAL B 356     -26.814 -68.217 -24.944  1.00  0.00           C  
ATOM   3291  CG1 VAL B 356     -26.320 -67.745 -26.299  1.00 21.00           C  
ATOM   3292  CG2 VAL B 356     -28.142 -67.559 -24.608  1.00 26.00           C  
ATOM   3293  N   SER B 357     -24.669 -70.427 -24.470  1.00  0.00           N  
ATOM   3294  CA  SER B 357     -23.339 -70.974 -24.747  1.00  0.00           C  
ATOM   3295  C   SER B 357     -23.276 -72.431 -25.154  1.00  0.00           C  
ATOM   3296  O   SER B 357     -23.992 -73.278 -24.615  1.00  0.00           O  
ATOM   3297  CB  SER B 357     -22.438 -70.797 -23.530  1.00 19.00           C  
ATOM   3298  OG  SER B 357     -22.441 -69.447 -23.094  1.00  0.00           O  
ATOM   3299  N   TYR B 358     -22.392 -72.715 -26.100  1.00  0.00           N  
ATOM   3300  CA  TYR B 358     -22.194 -74.081 -26.573  1.00  9.00           C  
ATOM   3301  C   TYR B 358     -21.736 -74.944 -25.385  1.00 10.00           C  
ATOM   3302  O   TYR B 358     -22.192 -76.074 -25.220  1.00 14.00           O  
ATOM   3303  CB  TYR B 358     -21.128 -74.104 -27.678  1.00  5.00           C  
ATOM   3304  CG  TYR B 358     -21.487 -73.285 -28.900  1.00  2.00           C  
ATOM   3305  CD1 TYR B 358     -20.533 -72.486 -29.537  1.00  6.00           C  
ATOM   3306  CD2 TYR B 358     -22.766 -73.344 -29.456  1.00  4.00           C  
ATOM   3307  CE1 TYR B 358     -20.844 -71.770 -30.700  1.00  7.00           C  
ATOM   3308  CE2 TYR B 358     -23.083 -72.637 -30.618  1.00  4.00           C  
ATOM   3309  CZ  TYR B 358     -22.117 -71.858 -31.231  1.00  3.00           C  
ATOM   3310  OH  TYR B 358     -22.420 -71.190 -32.389  1.00  4.00           O  
ATOM   3311  N   GLU B 359     -20.849 -74.384 -24.563  1.00  0.00           N  
ATOM   3312  CA  GLU B 359     -20.303 -75.056 -23.383  1.00 50.00           C  
ATOM   3313  C   GLU B 359     -21.207 -74.911 -22.149  1.00  0.00           C  
ATOM   3314  O   GLU B 359     -20.874 -75.406 -21.078  1.00  1.00           O  
ATOM   3315  CB  GLU B 359     -18.939 -74.460 -23.017  1.00  0.00           C  
ATOM   3316  CG  GLU B 359     -17.888 -74.394 -24.107  1.00 24.00           C  
ATOM   3317  CD  GLU B 359     -16.993 -75.593 -24.088  1.00  5.00           C  
ATOM   3318  OE1 GLU B 359     -17.433 -76.647 -24.587  1.00  9.00           O  
ATOM   3319  OE2 GLU B 359     -15.861 -75.488 -23.559  1.00 28.00           O  
ATOM   3320  N   GLY B 360     -22.326 -74.209 -22.290  1.00  0.00           N  
ATOM   3321  CA  GLY B 360     -23.216 -74.003 -21.156  1.00  1.00           C  
ATOM   3322  C   GLY B 360     -23.813 -75.294 -20.662  1.00  0.00           C  
ATOM   3323  O   GLY B 360     -24.274 -76.109 -21.459  1.00  0.00           O  
ATOM   3324  N   THR B 361     -23.816 -75.489 -19.349  1.00  1.00           N  
ATOM   3325  CA  THR B 361     -24.347 -76.722 -18.789  1.00  0.00           C  
ATOM   3326  C   THR B 361     -25.846 -76.843 -19.068  1.00  0.00           C  
ATOM   3327  O   THR B 361     -26.355 -77.946 -19.291  1.00  0.00           O  
ATOM   3328  CB  THR B 361     -24.053 -76.803 -17.270  1.00  1.00           C  
ATOM   3329  OG1 THR B 361     -22.640 -76.705 -17.068  1.00  1.00           O  
ATOM   3330  CG2 THR B 361     -24.533 -78.122 -16.685  1.00  1.00           C  
ATOM   3331  N   CYS B 362     -26.546 -75.710 -19.082  1.00  0.00           N  
ATOM   3332  CA  CYS B 362     -27.982 -75.720 -19.349  1.00  0.00           C  
ATOM   3333  C   CYS B 362     -28.265 -76.119 -20.786  1.00  0.00           C  
ATOM   3334  O   CYS B 362     -29.144 -76.946 -21.041  1.00  0.00           O  
ATOM   3335  CB  CYS B 362     -28.594 -74.357 -19.055  1.00  2.00           C  
ATOM   3336  SG  CYS B 362     -28.399 -73.891 -17.311  1.00  2.00           S  
ATOM   3337  N   GLN B 363     -27.531 -75.542 -21.733  1.00  0.00           N  
ATOM   3338  CA  GLN B 363     -27.759 -75.914 -23.115  1.00  0.00           C  
ATOM   3339  C   GLN B 363     -27.464 -77.390 -23.290  1.00  0.00           C  
ATOM   3340  O   GLN B 363     -28.213 -78.107 -23.947  1.00  0.00           O  
ATOM   3341  CB  GLN B 363     -26.866 -75.140 -24.069  1.00  0.00           C  
ATOM   3342  CG  GLN B 363     -27.201 -75.449 -25.521  1.00  9.00           C  
ATOM   3343  CD  GLN B 363     -26.315 -74.717 -26.485  1.00  6.00           C  
ATOM   3344  OE1 GLN B 363     -25.263 -75.217 -26.878  1.00 11.00           O  
ATOM   3345  NE2 GLN B 363     -26.723 -73.511 -26.862  1.00  7.00           N  
ATOM   3346  N   ILE B 364     -26.367 -77.843 -22.695  1.00  0.00           N  
ATOM   3347  CA  ILE B 364     -25.981 -79.236 -22.813  1.00  0.00           C  
ATOM   3348  C   ILE B 364     -27.102 -80.153 -22.305  1.00  0.00           C  
ATOM   3349  O   ILE B 364     -27.472 -81.112 -22.983  1.00  0.00           O  
ATOM   3350  CB  ILE B 364     -24.619 -79.464 -22.095  1.00  0.00           C  
ATOM   3351  CG1 ILE B 364     -23.501 -78.902 -22.987  1.00  0.00           C  
ATOM   3352  CD1 ILE B 364     -22.157 -78.681 -22.284  1.00 41.00           C  
ATOM   3353  CG2 ILE B 364     -24.386 -80.947 -21.796  1.00  0.00           C  
ATOM   3354  N   PHE B 365     -27.660 -79.843 -21.139  1.00  0.00           N  
ATOM   3355  CA  PHE B 365     -28.762 -80.635 -20.594  1.00  0.00           C  
ATOM   3356  C   PHE B 365     -29.986 -80.591 -21.507  1.00  0.00           C  
ATOM   3357  O   PHE B 365     -30.651 -81.609 -21.721  1.00  0.00           O  
ATOM   3358  CB  PHE B 365     -29.173 -80.116 -19.223  1.00  0.00           C  
ATOM   3359  CG  PHE B 365     -28.477 -80.789 -18.086  1.00  0.00           C  
ATOM   3360  CD1 PHE B 365     -27.089 -80.850 -18.042  1.00  0.00           C  
ATOM   3361  CD2 PHE B 365     -29.212 -81.350 -17.044  1.00  0.00           C  
ATOM   3362  CE1 PHE B 365     -26.438 -81.462 -16.974  1.00  0.00           C  
ATOM   3363  CE2 PHE B 365     -28.575 -81.961 -15.973  1.00 53.00           C  
ATOM   3364  CZ  PHE B 365     -27.183 -82.019 -15.936  1.00 60.00           C  
ATOM   3365  N   TYR B 366     -30.289 -79.412 -22.041  1.00  0.00           N  
ATOM   3366  CA  TYR B 366     -31.441 -79.282 -22.913  1.00 60.00           C  
ATOM   3367  C   TYR B 366     -31.235 -80.103 -24.180  1.00  0.00           C  
ATOM   3368  O   TYR B 366     -32.063 -80.943 -24.532  1.00  9.00           O  
ATOM   3369  CB  TYR B 366     -31.685 -77.823 -23.287  1.00  0.00           C  
ATOM   3370  CG  TYR B 366     -33.012 -77.628 -23.982  1.00  0.00           C  
ATOM   3371  CD1 TYR B 366     -34.202 -77.591 -23.252  1.00 32.00           C  
ATOM   3372  CD2 TYR B 366     -33.089 -77.548 -25.370  1.00  5.00           C  
ATOM   3373  CE1 TYR B 366     -35.436 -77.482 -23.887  1.00  8.00           C  
ATOM   3374  CE2 TYR B 366     -34.316 -77.441 -26.016  1.00  4.00           C  
ATOM   3375  CZ  TYR B 366     -35.485 -77.410 -25.269  1.00  4.00           C  
ATOM   3376  OH  TYR B 366     -36.700 -77.323 -25.905  1.00  3.00           O  
ATOM   3377  N   LYS B 367     -30.120 -79.850 -24.854  1.00  0.00           N  
ATOM   3378  CA  LYS B 367     -29.759 -80.542 -26.090  1.00  4.00           C  
ATOM   3379  C   LYS B 367     -29.885 -82.070 -26.038  1.00  0.00           C  
ATOM   3380  O   LYS B 367     -30.305 -82.694 -27.007  1.00  2.00           O  
ATOM   3381  CB  LYS B 367     -28.328 -80.162 -26.473  1.00  9.00           C  
ATOM   3382  CG  LYS B 367     -27.724 -80.997 -27.575  1.00  2.00           C  
ATOM   3383  CD  LYS B 367     -26.318 -80.524 -27.909  1.00  3.00           C  
ATOM   3384  CE  LYS B 367     -25.425 -80.541 -26.679  1.00  0.00           C  
ATOM   3385  NZ  LYS B 367     -24.014 -80.226 -27.024  1.00  6.00           N  
ATOM   3386  N   TYR B 368     -29.517 -82.672 -24.913  1.00  0.00           N  
ATOM   3387  CA  TYR B 368     -29.588 -84.121 -24.772  1.00  3.00           C  
ATOM   3388  C   TYR B 368     -30.874 -84.604 -24.100  1.00  2.00           C  
ATOM   3389  O   TYR B 368     -30.914 -85.666 -23.482  1.00  3.00           O  
ATOM   3390  CB  TYR B 368     -28.359 -84.617 -24.015  1.00  7.00           C  
ATOM   3391  CG  TYR B 368     -27.085 -84.408 -24.800  1.00  0.00           C  
ATOM   3392  CD1 TYR B 368     -26.070 -83.573 -24.326  1.00  0.00           C  
ATOM   3393  CD2 TYR B 368     -26.904 -85.024 -26.037  1.00  4.00           C  
ATOM   3394  CE1 TYR B 368     -24.907 -83.358 -25.070  1.00  0.00           C  
ATOM   3395  CE2 TYR B 368     -25.751 -84.816 -26.784  1.00  4.00           C  
ATOM   3396  CZ  TYR B 368     -24.759 -83.984 -26.300  1.00  0.00           C  
ATOM   3397  OH  TYR B 368     -23.633 -83.769 -27.057  1.00  4.00           O  
ATOM   3398  N   GLY B 369     -31.924 -83.802 -24.227  1.00  3.00           N  
ATOM   3399  CA  GLY B 369     -33.215 -84.158 -23.676  1.00  5.00           C  
ATOM   3400  C   GLY B 369     -33.324 -84.448 -22.196  1.00  3.00           C  
ATOM   3401  O   GLY B 369     -34.289 -85.086 -21.776  1.00  2.00           O  
ATOM   3402  N   VAL B 370     -32.360 -84.001 -21.397  1.00  0.00           N  
ATOM   3403  CA  VAL B 370     -32.436 -84.230 -19.954  1.00  4.00           C  
ATOM   3404  C   VAL B 370     -33.649 -83.470 -19.400  1.00  0.00           C  
ATOM   3405  O   VAL B 370     -33.687 -82.234 -19.421  1.00 60.00           O  
ATOM   3406  CB  VAL B 370     -31.154 -83.744 -19.220  1.00  0.00           C  
ATOM   3407  CG1 VAL B 370     -31.305 -83.934 -17.721  1.00 12.00           C  
ATOM   3408  CG2 VAL B 370     -29.948 -84.519 -19.707  1.00 13.00           C  
ATOM   3409  N   LEU B 371     -34.649 -84.210 -18.931  1.00  4.00           N  
ATOM   3410  CA  LEU B 371     -35.853 -83.599 -18.372  1.00 12.00           C  
ATOM   3411  C   LEU B 371     -35.755 -83.682 -16.859  1.00  2.00           C  
ATOM   3412  O   LEU B 371     -36.342 -82.875 -16.144  1.00  6.00           O  
ATOM   3413  CB  LEU B 371     -37.104 -84.333 -18.866  1.00  2.00           C  
ATOM   3414  CG  LEU B 371     -37.339 -84.288 -20.381  1.00  3.00           C  
ATOM   3415  CD1 LEU B 371     -38.570 -85.104 -20.742  1.00  1.00           C  
ATOM   3416  CD2 LEU B 371     -37.504 -82.844 -20.832  1.00  7.00           C  
ATOM   3417  N   PHE B 372     -34.993 -84.672 -16.402  1.00  4.00           N  
ATOM   3418  CA  PHE B 372     -34.733 -84.942 -14.989  1.00  3.00           C  
ATOM   3419  C   PHE B 372     -35.865 -84.532 -14.050  1.00  3.00           C  
ATOM   3420  O   PHE B 372     -36.524 -85.443 -13.505  1.00  1.00           O  
ATOM   3421  CB  PHE B 372     -33.433 -84.244 -14.570  1.00  0.00           C  
ATOM   3422  CG  PHE B 372     -32.745 -84.880 -13.394  1.00  3.00           C  
ATOM   3423  CD1 PHE B 372     -33.413 -85.057 -12.186  1.00  3.00           C  
ATOM   3424  CD2 PHE B 372     -31.418 -85.298 -13.496  1.00 13.00           C  
ATOM   3425  CE1 PHE B 372     -32.771 -85.643 -11.093  1.00  2.00           C  
ATOM   3426  CE2 PHE B 372     -30.765 -85.884 -12.410  1.00  8.00           C  
ATOM   3427  CZ  PHE B 372     -31.443 -86.058 -11.206  1.00  3.00           C  
TER 
END 
HETATM    1  C6  UNL A   1       0.981 -93.697 -14.011  1.00  0.00           C  
HETATM    2  O1  UNL A   1      -0.195 -94.437 -14.421  1.00  0.00           O  
HETATM    3  C7  UNL A   1       0.115 -95.146 -15.640  1.00  0.00           C  
HETATM    4  C8  UNL A   1       1.400 -94.529 -16.203  1.00  0.00           C  
HETATM    5  C9  UNL A   1       2.132 -94.142 -14.928  1.00  0.00           C  
HETATM    6  C10 UNL A   1      -1.084 -95.115 -16.583  1.00  0.00           C  
HETATM    7  O2  UNL A   1      -0.713 -95.555 -17.882  1.00  0.00           O  
HETATM    8  P1  UNL A   1      -1.458 -94.872 -19.126  1.00  0.00           P  
HETATM    9  O7  UNL A   1      -2.945 -94.784 -18.994  1.00  0.00           O  
HETATM   10  O5  UNL A   1      -0.958 -95.675 -20.399  1.00  0.00           O  
HETATM   11  P2  UNL A   1      -0.846 -94.928 -21.803  1.00  0.00           P  
HETATM   12  O10 UNL A   1      -1.094 -95.771 -23.011  1.00  0.00           O  
HETATM   13  O6  UNL A   1      -1.847 -93.702 -21.659  1.00  0.00           O  
HETATM   14  P3  UNL A   1      -1.832 -92.545 -22.746  1.00  0.00           P  
HETATM   15  O12 UNL A   1      -0.535 -91.880 -23.041  1.00  0.00           O  
HETATM   16  O11 UNL A   1      -2.963 -91.531 -22.246  1.00  0.00           O  
HETATM   17  H15 UNL A   1      -3.423 -91.124 -23.001  1.00  0.00           H  
HETATM   18  O13 UNL A   1      -2.537 -93.194 -24.024  1.00  0.00           O  
HETATM   19  H16 UNL A   1      -1.906 -93.749 -24.529  1.00  0.00           H  
HETATM   20  O9  UNL A   1       0.601 -94.251 -21.742  1.00  0.00           O  
HETATM   21  H14 UNL A   1       1.111 -94.377 -22.572  1.00  0.00           H  
HETATM   22  O8  UNL A   1      -0.691 -93.475 -19.236  1.00  0.00           O  
HETATM   23  H13 UNL A   1      -0.073 -93.443 -19.988  1.00  0.00           H  
HETATM   24  O3  UNL A   1       1.125 -93.362 -16.976  1.00  0.00           O  
HETATM   25  H11 UNL A   1       0.451 -92.842 -16.501  1.00  0.00           H  
HETATM   26  N4  UNL A   1       0.695 -92.273 -14.054  1.00  0.00           N  
HETATM   27  C2  UNL A   1       1.391 -91.320 -13.359  1.00  0.00           C  
HETATM   28  C1  UNL A   1       0.775 -90.121 -13.678  1.00  0.00           C  
HETATM   29  N1  UNL A   1       2.448 -91.505 -12.552  1.00  0.00           N  
HETATM   30  C4  UNL A   1       1.315 -88.963 -13.097  1.00  0.00           C  
HETATM   31  N3  UNL A   1      -0.288 -90.330 -14.532  1.00  0.00           N  
HETATM   32  N2  UNL A   1       2.370 -89.092 -12.260  1.00  0.00           N  
HETATM   33  C3  UNL A   1       2.871 -90.329 -12.044  1.00  0.00           C  
HETATM   34  C5  UNL A   1      -0.304 -91.631 -14.735  1.00  0.00           C  
HETATM   35  N5  UNL A   1       0.809 -87.690 -13.327  1.00  0.00           N  
HETATM   36  H9  UNL A   1       1.100 -87.316 -14.221  1.00  0.00           H  
HETATM   37  H10 UNL A   1       0.859 -87.082 -12.517  1.00  0.00           H  
HETATM   38  O4  UNL A   1       2.826 -95.287 -14.409  1.00  0.00           O  
HETATM   39  H12 UNL A   1       2.964 -95.175 -13.451  1.00  0.00           H  
CONECT    1    5    2   26                                            
CONECT    2    3    1                                                 
CONECT    3    6    4    2                                            
CONECT    4   24    3    5                                            
CONECT    5    4   38    1                                            
CONECT    6    7    3                                                 
CONECT    7    8    6                                                 
CONECT    8   10   22    9    7                                       
CONECT    9    8                                                      
CONECT   10   11    8                                                 
CONECT   11   12   20   13   10                                       
CONECT   12   11                                                      
CONECT   13   14   11                                                 
CONECT   14   18   15   16   13                                       
CONECT   15   14                                                      
CONECT   16   17   14                                                 
CONECT   17   16                                                      
CONECT   18   19   14                                                 
CONECT   19   18                                                      
CONECT   20   21   11                                                 
CONECT   21   20                                                      
CONECT   22   23    8                                                 
CONECT   23   22                                                      
CONECT   24   25    4                                                 
CONECT   25   24                                                      
CONECT   26   34    1   27                                            
CONECT   27   26   28   29                                            
CONECT   28   31   27   30                                            
CONECT   29   27   33                                                 
CONECT   30   28   35   32                                            
CONECT   31   34   28                                                 
CONECT   32   30   33                                                 
CONECT   33   29   32                                                 
CONECT   34   31   26                                                 
CONECT   35   36   30   37                                            
CONECT   36   35                                                      
CONECT   37   35                                                      
CONECT   38    5   39                                                 
CONECT   39   38                                                      
MASTER        0    0    0    0    0    0    0    0   39    0   39    0
END
