# Supplementary material for: ATP-Triggered Fe(CN)2CO Synthon Transfer from the Maturase HypCD to the Active Site of Apo-[NiFe]-Hydrogenase
Source: J Am Chem Soc. 2024 Nov 4;146(45):30976–89. doi: 10.1021/jacs.4c09791 (PMC11565642; doi:10.1021/jacs.4c09791)
Supplement: Supplementary file 2 — ja4c09791_si_002.zip [file ja4c09791_si_002.zip › Supplementary Data II/CB-Dock2/TkHypE_xtal_CBDock2_with_ATP/TkHypE_xtal_CBDock2_ATP_cavityA.pdb]

REMARK The PDB FILE IS CREATED BY CY's PROGRAM CurvatureSurface AT Thu Apr 27 18:27:43 2023
ATOM      0  N   GLU A   3      15.768  -2.989  17.269  1.00  1.00           N  
ATOM      1  CA  GLU A   3      15.215  -1.651  17.449  1.00  2.00           C  
ATOM      2  C   GLU A   3      14.800  -1.076  16.103  1.00  6.00           C  
ATOM      3  O   GLU A   3      15.516  -1.224  15.109  1.00  2.00           O  
ATOM      4  CB  GLU A   3      16.218  -0.743  18.132  1.00  2.00           C  
ATOM      5  N   LYS A   4      13.631  -0.442  16.078  1.00  4.00           N  
ATOM      6  CA  LYS A   4      13.064   0.104  14.853  1.00  4.00           C  
ATOM      7  C   LYS A   4      12.945   1.621  14.926  1.00  8.00           C  
ATOM      8  O   LYS A   4      12.780   2.196  16.007  1.00  6.00           O  
ATOM      9  CB  LYS A   4      11.678  -0.487  14.596  1.00  3.00           C  
ATOM     10  CG  LYS A   4      11.610  -2.009  14.653  1.00  2.00           C  
ATOM     11  CD  LYS A   4      12.520  -2.642  13.621  1.00  2.00           C  
ATOM     12  CE  LYS A   4      12.349  -4.152  13.584  1.00  1.00           C  
ATOM     13  NZ  LYS A   4      13.247  -4.771  12.567  1.00  1.00           N  
ATOM     14  N   ILE A   5      13.022   2.266  13.767  1.00  4.00           N  
ATOM     15  CA  ILE A   5      12.783   3.700  13.676  1.00 15.00           C  
ATOM     16  C   ILE A   5      11.305   3.989  13.890  1.00  0.00           C  
ATOM     17  O   ILE A   5      10.451   3.382  13.246  1.00  3.00           O  
ATOM     18  CB  ILE A   5      13.207   4.242  12.300  1.00  2.00           C  
ATOM     19  CG1 ILE A   5      14.722   4.111  12.126  1.00  2.00           C  
ATOM     20  CD1 ILE A   5      15.501   5.183  12.844  1.00  4.00           C  
ATOM     21  CG2 ILE A   5      12.790   5.698  12.149  1.00  3.00           C  
ATOM     22  N   LYS A   6      11.009   4.928  14.787  1.00  0.00           N  
ATOM     23  CA  LYS A   6       9.634   5.328  15.079  1.00  4.00           C  
ATOM     24  C   LYS A   6       9.356   6.732  14.556  1.00  5.00           C  
ATOM     25  O   LYS A   6      10.289   7.497  14.285  1.00  7.00           O  
ATOM     26  CB  LYS A   6       9.396   5.302  16.591  1.00  4.00           C  
ATOM     27  CG  LYS A   6       9.683   3.957  17.242  1.00  3.00           C  
ATOM     28  CD  LYS A   6       9.521   4.037  18.755  1.00  3.00           C  
ATOM     29  N   LEU A   7       8.079   7.084  14.430  1.00  4.00           N  
ATOM     30  CA  LEU A   7       7.712   8.440  14.014  1.00  6.00           C  
ATOM     31  C   LEU A   7       8.339   9.497  14.921  1.00 19.00           C  
ATOM     32  O   LEU A   7       8.704  10.581  14.461  1.00 13.00           O  
ATOM     33  CB  LEU A   7       6.192   8.615  13.982  1.00 11.00           C  
ATOM     34  CG  LEU A   7       5.445   7.796  12.927  1.00  3.00           C  
ATOM     35  CD1 LEU A   7       3.956   7.731  13.249  1.00  2.00           C  
ATOM     36  CD2 LEU A   7       5.657   8.398  11.545  1.00  4.00           C  
ATOM     37  N   GLU A   8       8.471   9.173  16.206  1.00  0.00           N  
ATOM     38  CA  GLU A   8       9.015  10.115  17.183  1.00 18.00           C  
ATOM     39  C   GLU A   8      10.468  10.502  16.888  1.00  0.00           C  
ATOM     40  O   GLU A   8      10.939  11.557  17.312  1.00  0.00           O  
ATOM     41  CB  GLU A   8       8.916   9.533  18.594  1.00  8.00           C  
ATOM     42  CG  GLU A   8       7.508   9.523  19.176  1.00  7.00           C  
ATOM     43  CD  GLU A   8       6.699   8.303  18.779  1.00  4.00           C  
ATOM     44  OE1 GLU A   8       7.176   7.497  17.948  1.00  4.00           O  
ATOM     45  OE2 GLU A   8       5.579   8.150  19.311  1.00  2.00           O  
ATOM     46  N   HIS A   9      11.177   9.636  16.171  1.00  0.00           N  
ATOM     47  CA  HIS A   9      12.576   9.887  15.837  1.00  0.00           C  
ATOM     48  C   HIS A   9      12.740  11.044  14.856  1.00  7.00           C  
ATOM     49  O   HIS A   9      13.841  11.567  14.679  1.00  7.00           O  
ATOM     50  CB  HIS A   9      13.230   8.621  15.283  1.00  8.00           C  
ATOM     51  CG  HIS A   9      13.607   7.631  16.341  1.00  0.00           C  
ATOM     52  ND1 HIS A   9      13.134   6.336  16.353  1.00  0.00           N  
ATOM     53  CD2 HIS A   9      14.414   7.748  17.423  1.00  0.00           C  
ATOM     54  CE1 HIS A   9      13.633   5.699  17.397  1.00  7.00           C  
ATOM     55  NE2 HIS A   9      14.414   6.532  18.061  1.00  8.00           N  
ATOM     56  N   GLY A  10      11.644  11.435  14.216  1.00  8.00           N  
ATOM     57  CA  GLY A  10      11.674  12.562  13.300  1.00  4.00           C  
ATOM     58  C   GLY A  10      10.807  13.714  13.770  1.00 12.00           C  
ATOM     59  O   GLY A  10      10.477  14.602  12.988  1.00 14.00           O  
ATOM     60  N   ALA A  11      10.449  13.713  15.052  1.00  0.00           N  
ATOM     61  CA  ALA A  11       9.448  14.656  15.555  1.00 38.00           C  
ATOM     62  C   ALA A  11      10.052  15.878  16.246  1.00  0.00           C  
ATOM     63  O   ALA A  11       9.334  16.666  16.864  1.00  0.00           O  
ATOM     64  CB  ALA A  11       8.456  13.943  16.482  1.00 25.00           C  
ATOM     65  N   GLY A  12      11.372  16.021  16.150  1.00  0.00           N  
ATOM     66  CA  GLY A  12      12.036  17.252  16.549  1.00 19.00           C  
ATOM     67  C   GLY A  12      12.141  17.506  18.040  1.00 60.00           C  
ATOM     68  O   GLY A  12      12.532  18.596  18.453  1.00 45.00           O  
ATOM     69  N   GLY A  13      11.802  16.508  18.850  1.00  1.00           N  
ATOM     70  CA  GLY A  13      11.882  16.643  20.294  1.00  0.00           C  
ATOM     71  C   GLY A  13      12.964  15.767  20.902  1.00 14.00           C  
ATOM     72  O   GLY A  13      13.960  15.449  20.246  1.00 60.00           O  
ATOM     73  N   GLU A  14      12.765  15.362  22.154  1.00  0.00           N  
ATOM     74  CA  GLU A  14      13.804  14.644  22.909  1.00  0.00           C  
ATOM     75  C   GLU A  14      14.188  13.277  22.339  1.00  7.00           C  
ATOM     76  O   GLU A  14      15.340  12.849  22.456  1.00  6.00           O  
ATOM     77  CB  GLU A  14      13.403  14.504  24.383  1.00  4.00           C  
ATOM     78  CG  GLU A  14      13.378  15.825  25.141  1.00  4.00           C  
ATOM     79  CD  GLU A  14      14.690  16.587  25.024  1.00 24.00           C  
ATOM     80  OE1 GLU A  14      15.644  16.239  25.752  1.00  6.00           O  
ATOM     81  OE2 GLU A  14      14.766  17.529  24.199  1.00 39.00           O  
ATOM     82  N   ILE A  15      13.228  12.590  21.733  1.00  0.00           N  
ATOM     83  CA  ILE A  15      13.487  11.276  21.157  1.00  6.00           C  
ATOM     84  C   ILE A  15      14.365  11.404  19.910  1.00  0.00           C  
ATOM     85  O   ILE A  15      15.262  10.593  19.677  1.00 13.00           O  
ATOM     86  CB  ILE A  15      12.172  10.533  20.849  1.00  0.00           C  
ATOM     87  CG1 ILE A  15      11.416  10.264  22.160  1.00  4.00           C  
ATOM     88  CD1 ILE A  15       9.984   9.833  21.977  1.00  3.00           C  
ATOM     89  CG2 ILE A  15      12.448   9.231  20.096  1.00  7.00           C  
ATOM     90  N   MET A  16      14.129  12.449  19.125  1.00  0.00           N  
ATOM     91  CA  MET A  16      14.998  12.721  17.986  1.00  0.00           C  
ATOM     92  C   MET A  16      16.395  13.112  18.456  1.00  0.00           C  
ATOM     93  O   MET A  16      17.402  12.684  17.885  1.00  0.00           O  
ATOM     94  CB  MET A  16      14.413  13.820  17.106  1.00  0.00           C  
ATOM     95  CG  MET A  16      15.218  14.046  15.856  1.00 17.00           C  
ATOM     96  SD  MET A  16      14.417  15.206  14.756  1.00  6.00           S  
ATOM     97  CE  MET A  16      15.275  16.705  15.232  1.00 15.00           C  
ATOM     98  N   GLU A  17      16.453  13.918  19.510  1.00 60.00           N  
ATOM     99  CA  GLU A  17      17.732  14.338  20.076  1.00  0.00           C  
ATOM    100  C   GLU A  17      18.573  13.121  20.489  1.00 12.00           C  
ATOM    101  O   GLU A  17      19.796  13.097  20.304  1.00 13.00           O  
ATOM    102  CB  GLU A  17      17.509  15.266  21.271  1.00 15.00           C  
ATOM    103  CG  GLU A  17      18.734  16.091  21.651  1.00 13.00           C  
ATOM    104  CD  GLU A  17      18.978  17.260  20.708  1.00 60.00           C  
ATOM    105  OE1 GLU A  17      18.152  17.488  19.791  1.00 53.00           O  
ATOM    106  OE2 GLU A  17      19.996  17.963  20.891  1.00 60.00           O  
ATOM    107  N   GLU A  18      17.912  12.103  21.028  1.00 10.00           N  
ATOM    108  CA  GLU A  18      18.602  10.871  21.404  1.00  7.00           C  
ATOM    109  C   GLU A  18      19.199  10.159  20.190  1.00  0.00           C  
ATOM    110  O   GLU A  18      20.335   9.683  20.234  1.00  0.00           O  
ATOM    111  CB  GLU A  18      17.654   9.930  22.150  1.00  4.00           C  
ATOM    112  CG  GLU A  18      18.211   8.529  22.347  1.00  3.00           C  
ATOM    113  N   LEU A  19      18.427  10.078  19.113  1.00  0.00           N  
ATOM    114  CA  LEU A  19      18.916   9.496  17.864  1.00 14.00           C  
ATOM    115  C   LEU A  19      20.112  10.281  17.309  1.00  0.00           C  
ATOM    116  O   LEU A  19      21.114   9.694  16.890  1.00  0.00           O  
ATOM    117  CB  LEU A  19      17.801   9.459  16.818  1.00  0.00           C  
ATOM    118  CG  LEU A  19      18.202   8.871  15.460  1.00  0.00           C  
ATOM    119  CD1 LEU A  19      18.580   7.400  15.596  1.00  7.00           C  
ATOM    120  CD2 LEU A  19      17.099   9.045  14.429  1.00  7.00           C  
ATOM    121  N   LEU A  20      20.002  11.607  17.313  1.00  0.00           N  
ATOM    122  CA  LEU A  20      21.079  12.455  16.815  1.00  0.00           C  
ATOM    123  C   LEU A  20      22.377  12.223  17.581  1.00  0.00           C  
ATOM    124  O   LEU A  20      23.431  12.031  16.985  1.00  0.00           O  
ATOM    125  CB  LEU A  20      20.680  13.930  16.892  1.00  0.00           C  
ATOM    126  CG  LEU A  20      19.583  14.314  15.895  1.00 48.00           C  
ATOM    127  CD1 LEU A  20      19.081  15.730  16.163  1.00 11.00           C  
ATOM    128  CD2 LEU A  20      20.112  14.188  14.470  1.00  7.00           C  
ATOM    129  N   ARG A  21      22.298  12.226  18.906  1.00  0.00           N  
ATOM    130  CA  ARG A  21      23.514  12.153  19.711  1.00 14.00           C  
ATOM    131  C   ARG A  21      24.088  10.743  19.791  1.00  6.00           C  
ATOM    132  O   ARG A  21      25.305  10.562  19.768  1.00  9.00           O  
ATOM    133  CB  ARG A  21      23.286  12.751  21.104  1.00  6.00           C  
ATOM    134  CG  ARG A  21      22.957  14.240  21.050  1.00  8.00           C  
ATOM    135  CD  ARG A  21      23.038  14.930  22.401  1.00  4.00           C  
ATOM    136  NE  ARG A  21      22.724  16.356  22.289  1.00  6.00           N  
ATOM    137  CZ  ARG A  21      23.605  17.297  21.957  1.00  3.00           C  
ATOM    138  NH1 ARG A  21      24.867  16.974  21.702  1.00  3.00           N  
ATOM    139  NH2 ARG A  21      23.225  18.567  21.874  1.00 10.00           N  
ATOM    140  N   ASP A  22      23.216   9.743  19.861  1.00  0.00           N  
ATOM    141  CA  ASP A  22      23.674   8.365  20.033  1.00  0.00           C  
ATOM    142  C   ASP A  22      24.010   7.659  18.724  1.00  0.00           C  
ATOM    143  O   ASP A  22      24.795   6.709  18.718  1.00  3.00           O  
ATOM    144  CB  ASP A  22      22.642   7.542  20.808  1.00  3.00           C  
ATOM    145  CG  ASP A  22      22.409   8.068  22.212  1.00  2.00           C  
ATOM    146  OD1 ASP A  22      23.308   8.745  22.761  1.00  3.00           O  
ATOM    147  OD2 ASP A  22      21.324   7.799  22.767  1.00  2.00           O  
ATOM    148  N   VAL A  23      23.419   8.106  17.618  1.00  0.00           N  
ATOM    149  CA  VAL A  23      23.633   7.419  16.345  1.00  5.00           C  
ATOM    150  C   VAL A  23      24.309   8.278  15.261  1.00  0.00           C  
ATOM    151  O   VAL A  23      25.353   7.908  14.734  1.00  0.00           O  
ATOM    152  CB  VAL A  23      22.323   6.830  15.797  1.00  0.00           C  
ATOM    153  CG1 VAL A  23      22.578   6.117  14.486  1.00  3.00           C  
ATOM    154  CG2 VAL A  23      21.694   5.874  16.818  1.00  3.00           C  
ATOM    155  N   ILE A  24      23.718   9.415  14.916  1.00  0.00           N  
ATOM    156  CA  ILE A  24      24.284  10.229  13.829  1.00 10.00           C  
ATOM    157  C   ILE A  24      25.651  10.827  14.188  1.00  0.00           C  
ATOM    158  O   ILE A  24      26.639  10.663  13.457  1.00  0.00           O  
ATOM    159  CB  ILE A  24      23.309  11.348  13.386  1.00  0.00           C  
ATOM    160  CG1 ILE A  24      22.175  10.772  12.532  1.00  3.00           C  
ATOM    161  CD1 ILE A  24      21.107  10.028  13.292  1.00  4.00           C  
ATOM    162  CG2 ILE A  24      24.040  12.399  12.560  1.00 11.00           C  
ATOM    163  N   LEU A  25      25.716  11.516  15.321  1.00  0.00           N  
ATOM    164  CA  LEU A  25      26.955  12.162  15.737  1.00  0.00           C  
ATOM    165  C   LEU A  25      28.045  11.152  16.072  1.00  8.00           C  
ATOM    166  O   LEU A  25      29.233  11.436  15.928  1.00  6.00           O  
ATOM    167  CB  LEU A  25      26.706  13.065  16.941  1.00  9.00           C  
ATOM    168  CG  LEU A  25      25.842  14.306  16.686  1.00  0.00           C  
ATOM    169  CD1 LEU A  25      25.782  15.151  17.948  1.00  8.00           C  
ATOM    170  CD2 LEU A  25      26.399  15.121  15.520  1.00 60.00           C  
ATOM    171  N   LYS A  26      27.644   9.976  16.535  1.00  0.00           N  
ATOM    172  CA  LYS A  26      28.644   8.973  16.899  1.00  4.00           C  
ATOM    173  C   LYS A  26      29.169   8.210  15.688  1.00  4.00           C  
ATOM    174  O   LYS A  26      30.254   7.642  15.739  1.00  3.00           O  
ATOM    175  CB  LYS A  26      28.097   8.016  17.961  1.00  3.00           C  
ATOM    176  CG  LYS A  26      27.897   8.689  19.321  1.00  5.00           C  
ATOM    177  CD  LYS A  26      28.163   7.723  20.468  1.00  2.00           C  
ATOM    178  CE  LYS A  26      28.139   8.428  21.821  1.00  2.00           C  
ATOM    179  NZ  LYS A  26      26.806   8.327  22.482  1.00  2.00           N  
ATOM    180  N   THR A  27      28.411   8.202  14.596  1.00  0.00           N  
ATOM    181  CA  THR A  27      28.827   7.446  13.415  1.00  3.00           C  
ATOM    182  C   THR A  27      29.616   8.311  12.431  1.00  0.00           C  
ATOM    183  O   THR A  27      30.616   7.869  11.877  1.00  3.00           O  
ATOM    184  CB  THR A  27      27.628   6.793  12.710  1.00  7.00           C  
ATOM    185  OG1 THR A  27      26.913   5.983  13.652  1.00  3.00           O  
ATOM    186  CG2 THR A  27      28.088   5.923  11.550  1.00  2.00           C  
ATOM    187  N   LEU A  28      29.175   9.549  12.221  1.00  0.00           N  
ATOM    188  CA  LEU A  28      29.888  10.460  11.322  1.00  5.00           C  
ATOM    189  C   LEU A  28      31.116  11.008  12.033  1.00  0.00           C  
ATOM    190  O   LEU A  28      31.051  11.333  13.217  1.00  7.00           O  
ATOM    191  CB  LEU A  28      28.960  11.603  10.866  1.00  7.00           C  
ATOM    192  CG  LEU A  28      27.692  11.122  10.134  1.00 11.00           C  
ATOM    193  CD1 LEU A  28      26.864  12.306   9.624  1.00  3.00           C  
ATOM    194  CD2 LEU A  28      28.063  10.203   8.972  1.00  2.00           C  
ATOM    195  N   THR A  29      32.244  11.075  11.328  1.00  6.00           N  
ATOM    196  CA  THR A  29      33.477  11.533  11.945  1.00  4.00           C  
ATOM    197  C   THR A  29      33.891  12.915  11.457  1.00  0.00           C  
ATOM    198  O   THR A  29      34.392  13.725  12.239  1.00  3.00           O  
ATOM    199  CB  THR A  29      34.639  10.531  11.719  1.00  2.00           C  
ATOM    200  OG1 THR A  29      34.944  10.451  10.329  1.00  2.00           O  
ATOM    201  CG2 THR A  29      34.252   9.157  12.209  1.00  2.00           C  
ATOM    202  N   LEU A  30      33.696  13.192  10.169  1.00  6.00           N  
ATOM    203  CA  LEU A  30      34.025  14.525   9.645  1.00  5.00           C  
ATOM    204  C   LEU A  30      32.768  15.393   9.659  1.00  4.00           C  
ATOM    205  O   LEU A  30      31.860  15.170   8.854  1.00  4.00           O  
ATOM    206  CB  LEU A  30      34.574  14.433   8.218  1.00  3.00           C  
ATOM    207  CG  LEU A  30      35.834  13.567   8.057  1.00  3.00           C  
ATOM    208  CD1 LEU A  30      36.337  13.653   6.623  1.00  1.00           C  
ATOM    209  CD2 LEU A  30      36.894  14.035   9.021  1.00  2.00           C  
ATOM    210  N   LYS A  31      32.737  16.380  10.556  1.00  6.00           N  
ATOM    211  CA  LYS A  31      31.487  17.066  10.902  1.00  7.00           C  
ATOM    212  C   LYS A  31      31.582  18.595  10.874  1.00  7.00           C  
ATOM    213  O   LYS A  31      30.591  19.293  11.095  1.00 11.00           O  
ATOM    214  CB  LYS A  31      30.985  16.578  12.275  1.00 10.00           C  
ATOM    215  CG  LYS A  31      30.401  15.167  12.248  1.00 10.00           C  
ATOM    216  CD  LYS A  31      30.020  14.648  13.653  1.00  0.00           C  
ATOM    217  CE  LYS A  31      31.267  14.287  14.473  1.00  4.00           C  
ATOM    218  NZ  LYS A  31      30.889  13.822  15.846  1.00  3.00           N  
ATOM    219  N   SER A  32      32.764  19.127  10.596  1.00  5.00           N  
ATOM    220  CA  SER A  32      32.933  20.576  10.578  1.00 23.00           C  
ATOM    221  C   SER A  32      33.795  20.992   9.411  1.00  5.00           C  
ATOM    222  O   SER A  32      34.736  20.280   9.056  1.00  3.00           O  
ATOM    223  CB  SER A  32      33.589  21.058  11.883  1.00  4.00           C  
ATOM    224  OG  SER A  32      33.969  22.415  11.764  1.00  3.00           O  
ATOM    225  N   ALA A  33      33.489  22.146   8.819  1.00 49.00           N  
ATOM    226  CA  ALA A  33      34.339  22.707   7.772  1.00  2.00           C  
ATOM    227  C   ALA A  33      35.114  23.932   8.286  1.00  2.00           C  
ATOM    228  O   ALA A  33      35.584  24.759   7.496  1.00  3.00           O  
ATOM    229  CB  ALA A  33      33.506  23.082   6.544  1.00  5.00           C  
ATOM    230  N   GLY A  34      35.225  24.065   9.605  1.00  3.00           N  
ATOM    231  CA  GLY A  34      36.018  25.147  10.171  1.00  2.00           C  
ATOM    232  C   GLY A  34      35.253  26.100  11.067  1.00  3.00           C  
ATOM    233  O   GLY A  34      35.842  26.952  11.729  1.00  2.00           O  
ATOM    234  N   GLY A  35      33.930  25.968  11.082  1.00  0.00           N  
ATOM    235  CA  GLY A  35      33.099  26.808  11.931  1.00  5.00           C  
ATOM    236  C   GLY A  35      32.083  25.963  12.672  1.00 13.00           C  
ATOM    237  O   GLY A  35      32.384  24.847  13.095  1.00  4.00           O  
ATOM    238  N   ILE A  36      30.863  26.475  12.816  1.00  7.00           N  
ATOM    239  CA  ILE A  36      29.837  25.706  13.498  1.00  5.00           C  
ATOM    240  C   ILE A  36      29.544  24.463  12.675  1.00  0.00           C  
ATOM    241  O   ILE A  36      29.279  24.550  11.472  1.00 60.00           O  
ATOM    242  CB  ILE A  36      28.557  26.558  13.726  1.00  0.00           C  
ATOM    243  CG1 ILE A  36      28.904  27.788  14.583  1.00  4.00           C  
ATOM    244  CD1 ILE A  36      27.738  28.748  14.821  1.00  7.00           C  
ATOM    245  CG2 ILE A  36      27.442  25.701  14.350  1.00 23.00           C  
ATOM    246  N   GLY A  37      29.634  23.300  13.312  1.00  8.00           N  
ATOM    247  CA  GLY A  37      29.488  22.044  12.604  1.00 18.00           C  
ATOM    248  C   GLY A  37      28.360  21.185  13.146  1.00 20.00           C  
ATOM    249  O   GLY A  37      27.498  21.663  13.885  1.00 60.00           O  
ATOM    250  N   LEU A  38      28.365  19.912  12.767  1.00 12.00           N  
ATOM    251  CA  LEU A  38      27.265  19.011  13.086  1.00 19.00           C  
ATOM    252  C   LEU A  38      27.096  18.802  14.588  1.00  0.00           C  
ATOM    253  O   LEU A  38      25.969  18.719  15.084  1.00  0.00           O  
ATOM    254  CB  LEU A  38      27.445  17.664  12.382  1.00  8.00           C  
ATOM    255  CG  LEU A  38      26.184  16.813  12.238  1.00 29.00           C  
ATOM    256  CD1 LEU A  38      25.203  17.548  11.338  1.00  5.00           C  
ATOM    257  CD2 LEU A  38      26.514  15.450  11.656  1.00  5.00           C  
ATOM    258  N   ASP A  39      28.205  18.746  15.319  1.00 17.00           N  
ATOM    259  CA  ASP A  39      28.141  18.497  16.762  1.00  0.00           C  
ATOM    260  C   ASP A  39      27.396  19.594  17.519  1.00  3.00           C  
ATOM    261  O   ASP A  39      26.895  19.359  18.617  1.00  5.00           O  
ATOM    262  CB  ASP A  39      29.547  18.332  17.355  1.00  3.00           C  
ATOM    263  CG  ASP A  39      30.249  17.080  16.861  1.00  2.00           C  
ATOM    264  OD1 ASP A  39      29.664  15.977  16.973  1.00  4.00           O  
ATOM    265  OD2 ASP A  39      31.385  17.208  16.357  1.00  4.00           O  
ATOM    266  N   ALA A  40      27.316  20.789  16.941  1.00  7.00           N  
ATOM    267  CA  ALA A  40      26.621  21.881  17.612  1.00  5.00           C  
ATOM    268  C   ALA A  40      25.108  21.699  17.514  1.00 15.00           C  
ATOM    269  O   ALA A  40      24.347  22.305  18.278  1.00 18.00           O  
ATOM    270  CB  ALA A  40      27.016  23.213  17.000  1.00  9.00           C  
ATOM    271  N   LEU A  41      24.688  20.893  16.544  1.00  0.00           N  
ATOM    272  CA  LEU A  41      23.270  20.668  16.268  1.00 15.00           C  
ATOM    273  C   LEU A  41      22.472  21.974  16.205  1.00  8.00           C  
ATOM    274  O   LEU A  41      21.359  22.065  16.735  1.00 17.00           O  
ATOM    275  CB  LEU A  41      22.670  19.710  17.299  1.00 31.00           C  
ATOM    276  CG  LEU A  41      23.239  18.286  17.259  1.00  0.00           C  
ATOM    277  CD1 LEU A  41      22.633  17.460  18.382  1.00 35.00           C  
ATOM    278  CD2 LEU A  41      22.959  17.641  15.911  1.00 12.00           C  
ATOM    279  N   ASP A  42      23.042  22.978  15.543  1.00 49.00           N  
ATOM    280  CA  ASP A  42      22.411  24.290  15.445  1.00  0.00           C  
ATOM    281  C   ASP A  42      21.501  24.318  14.214  1.00 11.00           C  
ATOM    282  O   ASP A  42      21.351  23.310  13.512  1.00  9.00           O  
ATOM    283  CB  ASP A  42      23.490  25.390  15.365  1.00  0.00           C  
ATOM    284  CG  ASP A  42      23.055  26.700  16.010  1.00  0.00           C  
ATOM    285  OD1 ASP A  42      21.835  27.000  16.014  1.00  1.00           O  
ATOM    286  OD2 ASP A  42      23.947  27.442  16.502  1.00 34.00           O  
ATOM    287  N   ASP A  43      20.890  25.465  13.950  1.00  0.00           N  
ATOM    288  CA  ASP A  43      19.967  25.596  12.816  1.00 10.00           C  
ATOM    289  C   ASP A  43      20.673  25.432  11.466  1.00  8.00           C  
ATOM    290  O   ASP A  43      20.055  25.038  10.480  1.00  9.00           O  
ATOM    291  CB  ASP A  43      19.250  26.944  12.882  1.00  0.00           C  
ATOM    292  CG  ASP A  43      18.454  27.110  14.167  1.00  0.00           C  
ATOM    293  OD1 ASP A  43      17.312  26.614  14.223  1.00 16.00           O  
ATOM    294  OD2 ASP A  43      18.969  27.732  15.121  1.00  1.00           O  
ATOM    295  N   GLY A  44      21.971  25.723  11.432  1.00  0.00           N  
ATOM    296  CA  GLY A  44      22.776  25.470  10.243  1.00 13.00           C  
ATOM    297  C   GLY A  44      24.244  25.360  10.609  1.00 22.00           C  
ATOM    298  O   GLY A  44      24.587  25.392  11.791  1.00 60.00           O  
ATOM    299  N   ALA A  45      25.108  25.240   9.600  1.00 15.00           N  
ATOM    300  CA  ALA A  45      26.558  25.182   9.821  1.00 60.00           C  
ATOM    301  C   ALA A  45      27.203  26.446   9.279  1.00  0.00           C  
ATOM    302  O   ALA A  45      26.598  27.134   8.466  1.00  0.00           O  
ATOM    303  CB  ALA A  45      27.133  23.975   9.103  1.00 16.00           C  
ATOM    304  N   THR A  46      28.428  26.754   9.711  1.00  0.00           N  
ATOM    305  CA  THR A  46      29.128  27.931   9.175  1.00  0.00           C  
ATOM    306  C   THR A  46      30.543  27.584   8.704  1.00  0.00           C  
ATOM    307  O   THR A  46      31.174  26.668   9.227  1.00 60.00           O  
ATOM    308  CB  THR A  46      29.224  29.110  10.188  1.00  0.00           C  
ATOM    309  OG1 THR A  46      30.143  28.778  11.238  1.00 18.00           O  
ATOM    310  CG2 THR A  46      27.865  29.413  10.790  1.00  0.00           C  
ATOM    311  N   ILE A  47      31.016  28.318   7.700  1.00  0.00           N  
ATOM    312  CA  ILE A  47      32.340  28.088   7.130  1.00  0.00           C  
ATOM    313  C   ILE A  47      32.994  29.436   6.918  1.00  0.00           C  
ATOM    314  O   ILE A  47      32.447  30.296   6.230  1.00  0.00           O  
ATOM    315  CB  ILE A  47      32.266  27.378   5.764  1.00  0.00           C  
ATOM    316  CG1 ILE A  47      31.366  26.142   5.833  1.00 33.00           C  
ATOM    317  CD1 ILE A  47      30.954  25.656   4.466  1.00  6.00           C  
ATOM    318  CG2 ILE A  47      33.676  26.967   5.281  1.00  4.00           C  
ATOM    319  N   PRO A  48      34.162  29.632   7.525  1.00  0.00           N  
ATOM    320  CA  PRO A  48      34.877  30.898   7.366  1.00  0.00           C  
ATOM    321  C   PRO A  48      35.186  31.114   5.899  1.00  4.00           C  
ATOM    322  O   PRO A  48      35.584  30.168   5.214  1.00  4.00           O  
ATOM    323  CB  PRO A  48      36.178  30.659   8.135  1.00  3.00           C  
ATOM    324  CG  PRO A  48      35.828  29.614   9.153  1.00  3.00           C  
ATOM    325  CD  PRO A  48      34.846  28.707   8.451  1.00 13.00           C  
ATOM    326  N   PHE A  49      34.981  32.328   5.406  1.00  5.00           N  
ATOM    327  CA  PHE A  49      35.319  32.622   4.016  1.00  4.00           C  
ATOM    328  C   PHE A  49      35.664  34.088   3.889  1.00  0.00           C  
ATOM    329  O   PHE A  49      34.784  34.943   3.949  1.00 10.00           O  
ATOM    330  CB  PHE A  49      34.176  32.266   3.057  1.00 32.00           C  
ATOM    331  CG  PHE A  49      34.645  31.966   1.662  1.00  9.00           C  
ATOM    332  CD1 PHE A  49      34.768  30.667   1.230  1.00  4.00           C  
ATOM    333  CD2 PHE A  49      35.010  32.985   0.802  1.00  4.00           C  
ATOM    334  CE1 PHE A  49      35.236  30.379  -0.032  1.00  2.00           C  
ATOM    335  CE2 PHE A  49      35.465  32.710  -0.482  1.00  2.00           C  
ATOM    336  CZ  PHE A  49      35.579  31.399  -0.902  1.00  1.00           C  
ATOM    337  N   GLY A  50      36.947  34.380   3.709  1.00  3.00           N  
ATOM    338  CA  GLY A  50      37.404  35.753   3.784  1.00  2.00           C  
ATOM    339  C   GLY A  50      37.089  36.293   5.163  1.00  2.00           C  
ATOM    340  O   GLY A  50      37.293  35.611   6.171  1.00  3.00           O  
ATOM    341  N   ASP A  51      36.582  37.518   5.213  1.00  3.00           N  
ATOM    342  CA  ASP A  51      36.207  38.124   6.483  1.00  2.00           C  
ATOM    343  C   ASP A  51      34.748  37.847   6.843  1.00  6.00           C  
ATOM    344  O   ASP A  51      34.226  38.417   7.800  1.00  4.00           O  
ATOM    345  CB  ASP A  51      36.457  39.634   6.452  1.00  1.00           C  
ATOM    346  CG  ASP A  51      35.650  40.336   5.380  1.00  1.00           C  
ATOM    347  OD1 ASP A  51      35.426  39.731   4.310  1.00  2.00           O  
ATOM    348  OD2 ASP A  51      35.241  41.495   5.603  1.00  2.00           O  
ATOM    349  N   LYS A  52      34.094  36.976   6.077  1.00  0.00           N  
ATOM    350  CA  LYS A  52      32.713  36.590   6.383  1.00  0.00           C  
ATOM    351  C   LYS A  52      32.571  35.082   6.594  1.00  0.00           C  
ATOM    352  O   LYS A  52      33.563  34.365   6.750  1.00 11.00           O  
ATOM    353  CB  LYS A  52      31.756  37.093   5.294  1.00 20.00           C  
ATOM    354  CG  LYS A  52      31.925  38.584   5.013  1.00  6.00           C  
ATOM    355  CD  LYS A  52      30.656  39.234   4.510  1.00  4.00           C  
ATOM    356  CE  LYS A  52      30.817  40.747   4.471  1.00  2.00           C  
ATOM    357  NZ  LYS A  52      29.512  41.425   4.262  1.00  3.00           N  
ATOM    358  N   HIS A  53      31.331  34.609   6.642  1.00  0.00           N  
ATOM    359  CA  HIS A  53      31.062  33.203   6.903  1.00  0.00           C  
ATOM    360  C   HIS A  53      29.963  32.739   5.965  1.00 60.00           C  
ATOM    361  O   HIS A  53      28.937  33.406   5.816  1.00  0.00           O  
ATOM    362  CB  HIS A  53      30.614  33.002   8.358  1.00  0.00           C  
ATOM    363  CG  HIS A  53      31.589  33.536   9.364  1.00  0.00           C  
ATOM    364  ND1 HIS A  53      32.532  32.744   9.980  1.00 18.00           N  
ATOM    365  CD2 HIS A  53      31.784  34.794   9.834  1.00  0.00           C  
ATOM    366  CE1 HIS A  53      33.258  33.487  10.803  1.00  4.00           C  
ATOM    367  NE2 HIS A  53      32.825  34.733  10.731  1.00  4.00           N  
ATOM    368  N   ILE A  54      30.186  31.609   5.315  1.00  0.00           N  
ATOM    369  CA  ILE A  54      29.121  30.976   4.558  1.00  0.00           C  
ATOM    370  C   ILE A  54      28.286  30.184   5.553  1.00  0.00           C  
ATOM    371  O   ILE A  54      28.831  29.512   6.430  1.00  0.00           O  
ATOM    372  CB  ILE A  54      29.720  30.012   3.507  1.00  0.00           C  
ATOM    373  CG1 ILE A  54      30.570  30.781   2.495  1.00 16.00           C  
ATOM    374  CD1 ILE A  54      31.347  29.874   1.544  1.00  4.00           C  
ATOM    375  CG2 ILE A  54      28.634  29.193   2.816  1.00 11.00           C  
ATOM    376  N   VAL A  55      26.964  30.253   5.416  1.00  0.00           N  
ATOM    377  CA  VAL A  55      26.080  29.489   6.279  1.00  0.00           C  
ATOM    378  C   VAL A  55      25.315  28.529   5.384  1.00  0.00           C  
ATOM    379  O   VAL A  55      24.937  28.901   4.279  1.00  0.00           O  
ATOM    380  CB  VAL A  55      25.120  30.411   7.059  1.00  0.00           C  
ATOM    381  CG1 VAL A  55      24.192  29.580   7.948  1.00  1.00           C  
ATOM    382  CG2 VAL A  55      25.946  31.418   7.900  1.00  0.00           C  
ATOM    383  N   PHE A  56      25.128  27.296   5.861  1.00  0.00           N  
ATOM    384  CA  PHE A  56      24.657  26.171   5.039  1.00  0.00           C  
ATOM    385  C   PHE A  56      23.582  25.432   5.819  1.00 13.00           C  
ATOM    386  O   PHE A  56      23.799  25.057   6.972  1.00 13.00           O  
ATOM    387  CB  PHE A  56      25.852  25.230   4.802  1.00 24.00           C  
ATOM    388  CG  PHE A  56      25.639  24.160   3.747  1.00 15.00           C  
ATOM    389  CD1 PHE A  56      24.617  24.244   2.808  1.00 13.00           C  
ATOM    390  CD2 PHE A  56      26.515  23.076   3.681  1.00  6.00           C  
ATOM    391  CE1 PHE A  56      24.457  23.257   1.831  1.00 10.00           C  
ATOM    392  CE2 PHE A  56      26.376  22.083   2.713  1.00  2.00           C  
ATOM    393  CZ  PHE A  56      25.343  22.166   1.777  1.00  3.00           C  
ATOM    394  N   THR A  57      22.429  25.192   5.200  1.00  0.00           N  
ATOM    395  CA  THR A  57      21.363  24.487   5.905  1.00 12.00           C  
ATOM    396  C   THR A  57      20.592  23.577   4.950  1.00 14.00           C  
ATOM    397  O   THR A  57      20.663  23.756   3.734  1.00  0.00           O  
ATOM    398  CB  THR A  57      20.383  25.494   6.511  1.00  1.00           C  
ATOM    399  OG1 THR A  57      19.473  24.807   7.383  1.00 12.00           O  
ATOM    400  CG2 THR A  57      19.619  26.199   5.403  1.00  0.00           C  
ATOM    401  N   ILE A  58      19.865  22.604   5.498  1.00  9.00           N  
ATOM    402  CA  ILE A  58      18.995  21.765   4.665  1.00  0.00           C  
ATOM    403  C   ILE A  58      17.781  21.328   5.463  1.00  0.00           C  
ATOM    404  O   ILE A  58      17.855  21.168   6.682  1.00  5.00           O  
ATOM    405  CB  ILE A  58      19.743  20.543   4.072  1.00  9.00           C  
ATOM    406  CG1 ILE A  58      18.926  19.884   2.950  1.00  6.00           C  
ATOM    407  CD1 ILE A  58      19.769  18.878   2.103  1.00  3.00           C  
ATOM    408  CG2 ILE A  58      20.074  19.512   5.165  1.00  3.00           C  
ATOM    409  N   ASP A  59      16.650  21.188   4.788  1.00  0.00           N  
ATOM    410  CA  ASP A  59      15.423  20.771   5.469  1.00  5.00           C  
ATOM    411  C   ASP A  59      14.559  19.979   4.514  1.00  8.00           C  
ATOM    412  O   ASP A  59      14.347  20.409   3.379  1.00  0.00           O  
ATOM    413  CB  ASP A  59      14.623  21.996   5.903  1.00 31.00           C  
ATOM    414  CG  ASP A  59      15.325  22.813   6.964  1.00 60.00           C  
ATOM    415  OD1 ASP A  59      15.230  22.447   8.156  1.00 13.00           O  
ATOM    416  OD2 ASP A  59      15.966  23.826   6.603  1.00  0.00           O  
ATOM    417  N   GLY A  60      14.037  18.847   4.981  1.00  5.00           N  
ATOM    418  CA  GLY A  60      13.120  18.047   4.180  1.00  5.00           C  
ATOM    419  C   GLY A  60      11.697  18.388   4.594  1.00  7.00           C  
ATOM    420  O   GLY A  60      11.448  18.720   5.749  1.00 17.00           O  
ATOM    421  N   HIS A  61      10.766  18.338   3.654  1.00 25.00           N  
ATOM    422  CA  HIS A  61       9.379  18.657   3.972  1.00 20.00           C  
ATOM    423  C   HIS A  61       8.463  17.552   3.497  1.00  0.00           C  
ATOM    424  O   HIS A  61       8.500  17.170   2.332  1.00  0.00           O  
ATOM    425  CB  HIS A  61       9.007  19.997   3.360  1.00  0.00           C  
ATOM    426  CG  HIS A  61       9.915  21.103   3.792  1.00  0.00           C  
ATOM    427  ND1 HIS A  61       9.732  21.793   4.970  1.00 60.00           N  
ATOM    428  CD2 HIS A  61      11.042  21.602   3.231  1.00  0.00           C  
ATOM    429  CE1 HIS A  61      10.698  22.682   5.108  1.00 60.00           C  
ATOM    430  NE2 HIS A  61      11.508  22.584   4.069  1.00  0.00           N  
ATOM    431  N   THR A  62       7.657  17.031   4.417  1.00  0.00           N  
ATOM    432  CA  THR A  62       6.802  15.885   4.143  1.00  0.00           C  
ATOM    433  C   THR A  62       5.385  16.183   4.634  1.00  1.00           C  
ATOM    434  O   THR A  62       4.647  15.273   4.992  1.00  0.00           O  
ATOM    435  CB  THR A  62       7.287  14.636   4.902  1.00  6.00           C  
ATOM    436  OG1 THR A  62       7.339  14.938   6.301  1.00 10.00           O  
ATOM    437  CG2 THR A  62       8.679  14.205   4.435  1.00  4.00           C  
ATOM    438  N   VAL A  63       5.019  17.458   4.665  1.00  0.00           N  
ATOM    439  CA  VAL A  63       3.718  17.861   5.204  1.00  0.00           C  
ATOM    440  C   VAL A  63       2.556  17.258   4.407  1.00  0.00           C  
ATOM    441  O   VAL A  63       2.633  17.103   3.185  1.00  1.00           O  
ATOM    442  CB  VAL A  63       3.589  19.405   5.248  1.00  0.00           C  
ATOM    443  CG1 VAL A  63       3.630  19.992   3.841  1.00  0.00           C  
ATOM    444  CG2 VAL A  63       2.315  19.838   5.987  1.00  0.00           C  
ATOM    445  N   LYS A  64       1.482  16.908   5.116  1.00  0.00           N  
ATOM    446  CA  LYS A  64       0.250  16.437   4.496  1.00  0.00           C  
ATOM    447  C   LYS A  64      -0.907  17.134   5.210  1.00  7.00           C  
ATOM    448  O   LYS A  64      -0.913  17.220   6.438  1.00  9.00           O  
ATOM    449  CB  LYS A  64       0.106  14.917   4.622  1.00  5.00           C  
ATOM    450  CG  LYS A  64       1.028  14.100   3.712  1.00  4.00           C  
ATOM    451  CD  LYS A  64       0.857  14.496   2.246  1.00  5.00           C  
ATOM    452  CE  LYS A  64       1.431  13.442   1.294  1.00  6.00           C  
ATOM    453  NZ  LYS A  64       2.891  13.160   1.498  1.00  7.00           N  
ATOM    454  N   PRO A  65      -1.866  17.676   4.447  1.00  5.00           N  
ATOM    455  CA  PRO A  65      -1.933  17.690   2.980  1.00  5.00           C  
ATOM    456  C   PRO A  65      -0.915  18.665   2.387  1.00  0.00           C  
ATOM    457  O   PRO A  65      -0.404  19.510   3.130  1.00  0.00           O  
ATOM    458  CB  PRO A  65      -3.349  18.212   2.710  1.00  3.00           C  
ATOM    459  CG  PRO A  65      -3.644  19.080   3.893  1.00  4.00           C  
ATOM    460  CD  PRO A  65      -3.007  18.386   5.058  1.00  5.00           C  
ATOM    461  N   LEU A  66      -0.632  18.558   1.089  1.00  8.00           N  
ATOM    462  CA  LEU A  66       0.322  19.472   0.449  1.00  0.00           C  
ATOM    463  C   LEU A  66      -0.120  20.928   0.531  1.00  0.00           C  
ATOM    464  O   LEU A  66       0.712  21.822   0.643  1.00  0.00           O  
ATOM    465  CB  LEU A  66       0.560  19.107  -1.016  1.00 12.00           C  
ATOM    466  CG  LEU A  66       1.092  17.702  -1.298  1.00 12.00           C  
ATOM    467  CD1 LEU A  66       1.326  17.556  -2.786  1.00 13.00           C  
ATOM    468  CD2 LEU A  66       2.376  17.427  -0.516  1.00  0.00           C  
ATOM    469  N   PHE A  67      -1.429  21.162   0.453  1.00  8.00           N  
ATOM    470  CA  PHE A  67      -1.978  22.509   0.533  1.00  0.00           C  
ATOM    471  C   PHE A  67      -2.861  22.629   1.772  1.00  6.00           C  
ATOM    472  O   PHE A  67      -3.696  21.768   2.021  1.00  5.00           O  
ATOM    473  CB  PHE A  67      -2.772  22.838  -0.738  1.00  4.00           C  
ATOM    474  CG  PHE A  67      -1.909  22.970  -1.944  1.00  0.00           C  
ATOM    475  CD1 PHE A  67      -1.464  21.848  -2.621  1.00  9.00           C  
ATOM    476  CD2 PHE A  67      -1.492  24.214  -2.373  1.00  8.00           C  
ATOM    477  CE1 PHE A  67      -0.631  21.972  -3.720  1.00 13.00           C  
ATOM    478  CE2 PHE A  67      -0.659  24.339  -3.463  1.00 14.00           C  
ATOM    479  CZ  PHE A  67      -0.228  23.215  -4.131  1.00  0.00           C  
ATOM    480  N   PHE A  68      -2.666  23.694   2.541  1.00  8.00           N  
ATOM    481  CA  PHE A  68      -3.343  23.859   3.826  1.00  7.00           C  
ATOM    482  C   PHE A  68      -3.663  25.333   4.028  1.00  6.00           C  
ATOM    483  O   PHE A  68      -3.164  26.172   3.282  1.00  6.00           O  
ATOM    484  CB  PHE A  68      -2.480  23.298   4.969  1.00  1.00           C  
ATOM    485  CG  PHE A  68      -1.056  23.794   4.957  1.00  0.00           C  
ATOM    486  CD1 PHE A  68      -0.737  25.039   5.479  1.00  0.00           C  
ATOM    487  CD2 PHE A  68      -0.047  23.018   4.419  1.00  0.00           C  
ATOM    488  CE1 PHE A  68       0.576  25.506   5.469  1.00  0.00           C  
ATOM    489  CE2 PHE A  68       1.270  23.469   4.417  1.00  0.00           C  
ATOM    490  CZ  PHE A  68       1.578  24.712   4.927  1.00  0.00           C  
ATOM    491  N   PRO A  69      -4.524  25.666   5.009  1.00  0.00           N  
ATOM    492  CA  PRO A  69      -4.847  27.089   5.147  1.00  5.00           C  
ATOM    493  C   PRO A  69      -3.620  27.949   5.484  1.00  0.00           C  
ATOM    494  O   PRO A  69      -2.909  27.650   6.443  1.00  1.00           O  
ATOM    495  CB  PRO A  69      -5.856  27.105   6.307  1.00  6.00           C  
ATOM    496  CG  PRO A  69      -6.524  25.764   6.228  1.00  5.00           C  
ATOM    497  CD  PRO A  69      -5.411  24.816   5.829  1.00  5.00           C  
ATOM    498  N   GLY A  70      -3.383  28.990   4.690  1.00  4.00           N  
ATOM    499  CA  GLY A  70      -2.259  29.889   4.903  1.00  3.00           C  
ATOM    500  C   GLY A  70      -0.974  29.475   4.199  1.00  3.00           C  
ATOM    501  O   GLY A  70       0.038  30.184   4.268  1.00  7.00           O  
ATOM    502  N   GLY A  71      -0.983  28.334   3.519  1.00  5.00           N  
ATOM    503  CA  GLY A  71       0.218  27.943   2.788  1.00  7.00           C  
ATOM    504  C   GLY A  71       0.191  26.596   2.103  1.00  8.00           C  
ATOM    505  O   GLY A  71      -0.868  26.047   1.807  1.00  8.00           O  
ATOM    506  N   ASP A  72       1.379  26.060   1.838  1.00  0.00           N  
ATOM    507  CA  ASP A  72       1.505  24.782   1.162  1.00  0.00           C  
ATOM    508  C   ASP A  72       2.953  24.319   1.283  1.00  0.00           C  
ATOM    509  O   ASP A  72       3.788  25.037   1.830  1.00  0.00           O  
ATOM    510  CB  ASP A  72       1.114  24.923  -0.310  1.00  0.00           C  
ATOM    511  CG  ASP A  72       1.907  26.000  -1.016  1.00  0.00           C  
ATOM    512  OD1 ASP A  72       3.111  25.769  -1.278  1.00  0.00           O  
ATOM    513  OD2 ASP A  72       1.336  27.076  -1.302  1.00  9.00           O  
ATOM    514  N   ILE A  73       3.243  23.130   0.779  1.00  0.00           N  
ATOM    515  CA  ILE A  73       4.583  22.552   0.916  1.00  0.00           C  
ATOM    516  C   ILE A  73       5.654  23.398   0.204  1.00  0.00           C  
ATOM    517  O   ILE A  73       6.826  23.407   0.607  1.00  0.00           O  
ATOM    518  CB  ILE A  73       4.609  21.071   0.429  1.00  0.00           C  
ATOM    519  CG1 ILE A  73       5.918  20.370   0.813  1.00  0.00           C  
ATOM    520  CD1 ILE A  73       5.853  18.850   0.642  1.00  0.00           C  
ATOM    521  CG2 ILE A  73       4.323  20.968  -1.089  1.00  0.00           C  
ATOM    522  N   GLY A  74       5.262  24.095  -0.853  1.00  0.00           N  
ATOM    523  CA  GLY A  74       6.192  24.949  -1.578  1.00  0.00           C  
ATOM    524  C   GLY A  74       6.605  26.161  -0.760  1.00  0.00           C  
ATOM    525  O   GLY A  74       7.796  26.465  -0.625  1.00  0.00           O  
ATOM    526  N   ARG A  75       5.622  26.840  -0.177  1.00  0.00           N  
ATOM    527  CA  ARG A  75       5.900  28.006   0.670  1.00  0.00           C  
ATOM    528  C   ARG A  75       6.657  27.576   1.935  1.00  0.00           C  
ATOM    529  O   ARG A  75       7.528  28.289   2.428  1.00  0.00           O  
ATOM    530  CB  ARG A  75       4.595  28.730   1.047  1.00  0.00           C  
ATOM    531  CG  ARG A  75       4.801  29.917   2.007  1.00  0.00           C  
ATOM    532  CD  ARG A  75       3.536  30.806   2.081  1.00  9.00           C  
ATOM    533  NE  ARG A  75       3.813  32.054   2.802  1.00  5.00           N  
ATOM    534  CZ  ARG A  75       4.314  33.152   2.239  1.00  3.00           C  
ATOM    535  NH1 ARG A  75       4.586  33.175   0.938  1.00  7.00           N  
ATOM    536  NH2 ARG A  75       4.542  34.234   2.974  1.00  4.00           N  
ATOM    537  N   LEU A  76       6.334  26.395   2.436  1.00  0.00           N  
ATOM    538  CA  LEU A  76       7.010  25.854   3.607  1.00  0.00           C  
ATOM    539  C   LEU A  76       8.485  25.587   3.277  1.00  0.00           C  
ATOM    540  O   LEU A  76       9.370  25.918   4.056  1.00  0.00           O  
ATOM    541  CB  LEU A  76       6.328  24.551   4.035  1.00  0.00           C  
ATOM    542  CG  LEU A  76       6.814  23.870   5.309  1.00  0.00           C  
ATOM    543  CD1 LEU A  76       6.585  24.789   6.490  1.00  8.00           C  
ATOM    544  CD2 LEU A  76       6.062  22.558   5.507  1.00  0.00           C  
ATOM    545  N   ALA A  77       8.734  24.994   2.113  1.00  0.00           N  
ATOM    546  CA  ALA A  77      10.108  24.645   1.721  1.00  0.00           C  
ATOM    547  C   ALA A  77      11.000  25.889   1.600  1.00  0.00           C  
ATOM    548  O   ALA A  77      12.139  25.896   2.071  1.00  0.00           O  
ATOM    549  CB  ALA A  77      10.105  23.878   0.419  1.00  0.00           C  
ATOM    550  N   VAL A  78      10.484  26.945   0.984  1.00  0.00           N  
ATOM    551  CA  VAL A  78      11.277  28.168   0.861  1.00  0.00           C  
ATOM    552  C   VAL A  78      11.421  28.860   2.220  1.00  0.00           C  
ATOM    553  O   VAL A  78      12.521  29.262   2.607  1.00  0.00           O  
ATOM    554  CB  VAL A  78      10.689  29.134  -0.184  1.00  0.00           C  
ATOM    555  CG1 VAL A  78      11.437  30.485  -0.170  1.00  0.00           C  
ATOM    556  CG2 VAL A  78      10.733  28.495  -1.578  1.00  0.00           C  
ATOM    557  N   SER A  79      10.308  28.990   2.944  1.00  0.00           N  
ATOM    558  CA  SER A  79      10.310  29.695   4.223  1.00  0.00           C  
ATOM    559  C   SER A  79      11.213  29.020   5.254  1.00  0.00           C  
ATOM    560  O   SER A  79      11.989  29.702   5.924  1.00  0.00           O  
ATOM    561  CB  SER A  79       8.891  29.809   4.807  1.00  1.00           C  
ATOM    562  OG  SER A  79       8.037  30.547   3.951  1.00  0.00           O  
ATOM    563  N   GLY A  80      11.109  27.699   5.392  1.00  0.00           N  
ATOM    564  CA  GLY A  80      11.857  26.992   6.430  1.00 53.00           C  
ATOM    565  C   GLY A  80      13.359  27.155   6.260  1.00  0.00           C  
ATOM    566  O   GLY A  80      14.110  27.351   7.221  1.00  0.00           O  
ATOM    567  N   THR A  81      13.806  27.086   5.018  1.00  0.00           N  
ATOM    568  CA  THR A  81      15.241  27.194   4.742  1.00  0.00           C  
ATOM    569  C   THR A  81      15.758  28.627   4.891  1.00  0.00           C  
ATOM    570  O   THR A  81      16.830  28.865   5.460  1.00  0.00           O  
ATOM    571  CB  THR A  81      15.558  26.613   3.365  1.00  0.00           C  
ATOM    572  OG1 THR A  81      15.334  25.201   3.416  1.00  0.00           O  
ATOM    573  CG2 THR A  81      17.016  26.872   2.996  1.00  0.00           C  
ATOM    574  N   VAL A  82      14.998  29.587   4.389  1.00  0.00           N  
ATOM    575  CA  VAL A  82      15.323  30.985   4.611  1.00  0.00           C  
ATOM    576  C   VAL A  82      15.376  31.287   6.108  1.00  0.00           C  
ATOM    577  O   VAL A  82      16.269  32.003   6.587  1.00  0.00           O  
ATOM    578  CB  VAL A  82      14.289  31.899   3.914  1.00  0.00           C  
ATOM    579  CG1 VAL A  82      14.366  33.324   4.463  1.00  0.00           C  
ATOM    580  CG2 VAL A  82      14.486  31.848   2.395  1.00  0.00           C  
ATOM    581  N   ASN A  83      14.430  30.732   6.860  1.00  0.00           N  
ATOM    582  CA  ASN A  83      14.383  31.024   8.287  1.00  0.00           C  
ATOM    583  C   ASN A  83      15.531  30.392   9.070  1.00  0.00           C  
ATOM    584  O   ASN A  83      16.049  30.989  10.005  1.00  0.00           O  
ATOM    585  CB  ASN A  83      13.024  30.657   8.872  1.00  2.00           C  
ATOM    586  CG  ASN A  83      11.922  31.560   8.339  1.00  0.00           C  
ATOM    587  OD1 ASN A  83      12.211  32.592   7.730  1.00  0.00           O  
ATOM    588  ND2 ASN A  83      10.662  31.173   8.544  1.00  1.00           N  
ATOM    589  N   ASP A  84      15.921  29.187   8.683  1.00  0.00           N  
ATOM    590  CA  ASP A  84      17.103  28.564   9.279  1.00  0.00           C  
ATOM    591  C   ASP A  84      18.384  29.387   9.026  1.00  0.00           C  
ATOM    592  O   ASP A  84      19.231  29.503   9.917  1.00  1.00           O  
ATOM    593  CB  ASP A  84      17.267  27.135   8.770  1.00  0.00           C  
ATOM    594  CG  ASP A  84      16.291  26.161   9.429  1.00 26.00           C  
ATOM    595  OD1 ASP A  84      15.681  26.509  10.467  1.00 25.00           O  
ATOM    596  OD2 ASP A  84      16.146  25.042   8.910  1.00 18.00           O  
ATOM    597  N   LEU A  85      18.526  29.954   7.827  1.00  0.00           N  
ATOM    598  CA  LEU A  85      19.674  30.828   7.543  1.00  0.00           C  
ATOM    599  C   LEU A  85      19.582  32.102   8.372  1.00  0.00           C  
ATOM    600  O   LEU A  85      20.578  32.568   8.935  1.00  0.00           O  
ATOM    601  CB  LEU A  85      19.748  31.188   6.058  1.00  0.00           C  
ATOM    602  CG  LEU A  85      20.058  30.054   5.072  1.00  0.00           C  
ATOM    603  CD1 LEU A  85      19.797  30.505   3.648  1.00  0.00           C  
ATOM    604  CD2 LEU A  85      21.495  29.572   5.230  1.00  0.00           C  
ATOM    605  N   ALA A  86      18.377  32.659   8.463  1.00  0.00           N  
ATOM    606  CA  ALA A  86      18.179  33.914   9.193  1.00  0.00           C  
ATOM    607  C   ALA A  86      18.539  33.788  10.668  1.00  0.00           C  
ATOM    608  O   ALA A  86      19.165  34.688  11.241  1.00  0.00           O  
ATOM    609  CB  ALA A  86      16.725  34.409   9.039  1.00  0.00           C  
ATOM    610  N   VAL A  87      18.155  32.678  11.294  1.00  0.00           N  
ATOM    611  CA  VAL A  87      18.462  32.515  12.715  1.00  0.00           C  
ATOM    612  C   VAL A  87      19.934  32.166  12.979  1.00  0.00           C  
ATOM    613  O   VAL A  87      20.353  32.096  14.133  1.00  1.00           O  
ATOM    614  CB  VAL A  87      17.524  31.510  13.433  1.00  0.00           C  
ATOM    615  CG1 VAL A  87      16.060  31.985  13.341  1.00  1.00           C  
ATOM    616  CG2 VAL A  87      17.669  30.109  12.856  1.00  0.00           C  
ATOM    617  N   MET A  88      20.705  31.930  11.924  1.00  0.00           N  
ATOM    618  CA  MET A  88      22.165  31.848  12.068  1.00  0.00           C  
ATOM    619  C   MET A  88      22.804  33.220  11.815  1.00  0.00           C  
ATOM    620  O   MET A  88      24.030  33.365  11.876  1.00  0.00           O  
ATOM    621  CB  MET A  88      22.776  30.816  11.095  1.00  0.00           C  
ATOM    622  CG  MET A  88      22.348  29.347  11.320  1.00  0.00           C  
ATOM    623  SD  MET A  88      22.627  28.761  13.008  1.00  0.00           S  
ATOM    624  CE  MET A  88      24.426  28.877  13.144  1.00  0.00           C  
ATOM    625  N   GLY A  89      21.985  34.226  11.514  1.00  0.00           N  
ATOM    626  CA  GLY A  89      22.513  35.556  11.197  1.00  0.00           C  
ATOM    627  C   GLY A  89      22.907  35.749   9.736  1.00  0.00           C  
ATOM    628  O   GLY A  89      23.662  36.668   9.392  1.00 49.00           O  
ATOM    629  N   ALA A  90      22.391  34.893   8.861  1.00  0.00           N  
ATOM    630  CA  ALA A  90      22.819  34.907   7.460  1.00  0.00           C  
ATOM    631  C   ALA A  90      21.800  35.485   6.497  1.00  0.00           C  
ATOM    632  O   ALA A  90      20.622  35.089   6.503  1.00  0.00           O  
ATOM    633  CB  ALA A  90      23.215  33.481   6.996  1.00  0.00           C  
ATOM    634  N   GLU A  91      22.273  36.390   5.642  1.00 51.00           N  
ATOM    635  CA  GLU A  91      21.493  36.875   4.508  1.00  0.00           C  
ATOM    636  C   GLU A  91      21.370  35.758   3.478  1.00  0.00           C  
ATOM    637  O   GLU A  91      22.377  35.211   3.041  1.00  0.00           O  
ATOM    638  CB  GLU A  91      22.201  38.062   3.851  1.00 14.00           C  
ATOM    639  CG  GLU A  91      21.437  38.595   2.633  1.00 18.00           C  
ATOM    640  CD  GLU A  91      22.122  39.820   2.031  1.00  4.00           C  
ATOM    641  OE1 GLU A  91      23.245  40.149   2.467  1.00  4.00           O  
ATOM    642  OE2 GLU A  91      21.538  40.455   1.134  1.00  3.00           O  
ATOM    643  N   PRO A  92      20.138  35.398   3.091  1.00  0.00           N  
ATOM    644  CA  PRO A  92      20.037  34.285   2.138  1.00  0.00           C  
ATOM    645  C   PRO A  92      20.563  34.663   0.761  1.00  0.00           C  
ATOM    646  O   PRO A  92      20.223  35.737   0.248  1.00 19.00           O  
ATOM    647  CB  PRO A  92      18.517  34.019   2.056  1.00  1.00           C  
ATOM    648  CG  PRO A  92      17.959  34.591   3.305  1.00  0.00           C  
ATOM    649  CD  PRO A  92      18.825  35.805   3.617  1.00 56.00           C  
ATOM    650  N   ILE A  93      21.358  33.790   0.147  1.00  0.00           N  
ATOM    651  CA  ILE A  93      21.820  34.095  -1.209  1.00  7.00           C  
ATOM    652  C   ILE A  93      21.402  33.094  -2.286  1.00  0.00           C  
ATOM    653  O   ILE A  93      21.341  33.457  -3.454  1.00  4.00           O  
ATOM    654  CB  ILE A  93      23.348  34.404  -1.299  1.00  3.00           C  
ATOM    655  CG1 ILE A  93      24.185  33.161  -1.068  1.00  7.00           C  
ATOM    656  CD1 ILE A  93      25.695  33.374  -1.340  1.00  3.00           C  
ATOM    657  CG2 ILE A  93      23.740  35.562  -0.338  1.00  4.00           C  
ATOM    658  N   ALA A  94      21.119  31.849  -1.908  1.00  0.00           N  
ATOM    659  CA  ALA A  94      20.671  30.872  -2.896  1.00  0.00           C  
ATOM    660  C   ALA A  94      20.008  29.683  -2.228  1.00 60.00           C  
ATOM    661  O   ALA A  94      20.408  29.278  -1.132  1.00 60.00           O  
ATOM    662  CB  ALA A  94      21.855  30.382  -3.763  1.00  8.00           C  
ATOM    663  N   LEU A  95      19.012  29.133  -2.918  1.00  0.00           N  
ATOM    664  CA  LEU A  95      18.336  27.899  -2.514  1.00 60.00           C  
ATOM    665  C   LEU A  95      18.546  26.810  -3.554  1.00 56.00           C  
ATOM    666  O   LEU A  95      18.700  27.101  -4.746  1.00  0.00           O  
ATOM    667  CB  LEU A  95      16.823  28.150  -2.416  1.00  1.00           C  
ATOM    668  CG  LEU A  95      16.412  29.244  -1.435  1.00  0.00           C  
ATOM    669  CD1 LEU A  95      14.888  29.304  -1.371  1.00  1.00           C  
ATOM    670  CD2 LEU A  95      16.986  28.986  -0.065  1.00  0.00           C  
ATOM    671  N   ALA A  96      18.518  25.558  -3.103  1.00 60.00           N  
ATOM    672  CA  ALA A  96      18.557  24.399  -3.999  1.00  0.00           C  
ATOM    673  C   ALA A  96      17.317  23.571  -3.721  1.00 19.00           C  
ATOM    674  O   ALA A  96      16.952  23.394  -2.567  1.00 34.00           O  
ATOM    675  CB  ALA A  96      19.822  23.561  -3.747  1.00 11.00           C  
ATOM    676  N   ASN A  97      16.685  23.057  -4.773  1.00  0.00           N  
ATOM    677  CA  ASN A  97      15.352  22.450  -4.658  1.00  0.00           C  
ATOM    678  C   ASN A  97      15.345  21.002  -5.139  1.00 21.00           C  
ATOM    679  O   ASN A  97      15.341  20.750  -6.336  1.00 16.00           O  
ATOM    680  CB  ASN A  97      14.357  23.263  -5.505  1.00  6.00           C  
ATOM    681  CG  ASN A  97      12.986  22.608  -5.608  1.00  0.00           C  
ATOM    682  OD1 ASN A  97      12.464  22.081  -4.630  1.00  0.00           O  
ATOM    683  ND2 ASN A  97      12.401  22.641  -6.803  1.00 11.00           N  
ATOM    684  N   SER A  98      15.331  20.058  -4.201  1.00 25.00           N  
ATOM    685  CA  SER A  98      15.125  18.643  -4.529  1.00 16.00           C  
ATOM    686  C   SER A  98      13.652  18.276  -4.362  1.00  0.00           C  
ATOM    687  O   SER A  98      13.049  18.551  -3.317  1.00  0.00           O  
ATOM    688  CB  SER A  98      15.985  17.773  -3.606  1.00  7.00           C  
ATOM    689  OG  SER A  98      15.521  16.427  -3.563  1.00 11.00           O  
ATOM    690  N   MET A  99      13.063  17.680  -5.398  1.00  0.00           N  
ATOM    691  CA  MET A  99      11.698  17.177  -5.296  1.00  0.00           C  
ATOM    692  C   MET A  99      11.671  15.678  -5.550  1.00  0.00           C  
ATOM    693  O   MET A  99      12.353  15.172  -6.449  1.00 60.00           O  
ATOM    694  CB  MET A  99      10.784  17.889  -6.289  1.00  0.00           C  
ATOM    695  CG  MET A  99      10.648  19.374  -6.009  1.00 32.00           C  
ATOM    696  SD  MET A  99       9.673  20.225  -7.248  1.00 15.00           S  
ATOM    697  CE  MET A  99       8.753  21.344  -6.192  1.00  0.00           C  
ATOM    698  N   ILE A 100      10.903  14.972  -4.733  1.00  0.00           N  
ATOM    699  CA  ILE A 100      10.673  13.550  -4.943  1.00  0.00           C  
ATOM    700  C   ILE A 100       9.164  13.409  -5.078  1.00  0.00           C  
ATOM    701  O   ILE A 100       8.413  13.731  -4.152  1.00  0.00           O  
ATOM    702  CB  ILE A 100      11.227  12.696  -3.788  1.00  0.00           C  
ATOM    703  CG1 ILE A 100      12.722  12.981  -3.590  1.00 16.00           C  
ATOM    704  CD1 ILE A 100      13.329  12.243  -2.388  1.00  3.00           C  
ATOM    705  CG2 ILE A 100      11.069  11.199  -4.082  1.00  6.00           C  
ATOM    706  N   ILE A 101       8.732  12.952  -6.250  1.00  0.00           N  
ATOM    707  CA  ILE A 101       7.319  12.993  -6.634  1.00  0.00           C  
ATOM    708  C   ILE A 101       6.776  11.570  -6.846  1.00  0.00           C  
ATOM    709  O   ILE A 101       7.448  10.723  -7.429  1.00  0.00           O  
ATOM    710  CB  ILE A 101       7.148  13.787  -7.937  1.00  0.00           C  
ATOM    711  CG1 ILE A 101       7.720  15.202  -7.780  1.00  0.00           C  
ATOM    712  CD1 ILE A 101       7.934  15.920  -9.101  1.00 13.00           C  
ATOM    713  CG2 ILE A 101       5.662  13.820  -8.390  1.00 28.00           C  
ATOM    714  N   GLY A 102       5.564  11.316  -6.358  1.00  0.00           N  
ATOM    715  CA  GLY A 102       4.926  10.025  -6.561  1.00 27.00           C  
ATOM    716  C   GLY A 102       4.374   9.928  -7.973  1.00 21.00           C  
ATOM    717  O   GLY A 102       3.721  10.856  -8.452  1.00 25.00           O  
ATOM    718  N   GLU A 103       4.674   8.821  -8.647  1.00 21.00           N  
ATOM    719  CA  GLU A 103       4.146   8.544  -9.978  1.00 10.00           C  
ATOM    720  C   GLU A 103       2.639   8.765  -9.973  1.00  3.00           C  
ATOM    721  O   GLU A 103       1.955   8.313  -9.059  1.00  7.00           O  
ATOM    722  CB  GLU A 103       4.461   7.089 -10.357  1.00  9.00           C  
ATOM    723  CG  GLU A 103       3.864   6.624 -11.678  1.00  2.00           C  
ATOM    724  CD  GLU A 103       4.111   5.143 -11.943  1.00  2.00           C  
ATOM    725  OE1 GLU A 103       4.153   4.751 -13.128  1.00  1.00           O  
ATOM    726  OE2 GLU A 103       4.263   4.371 -10.971  1.00  3.00           O  
ATOM    727  N   GLY A 104       2.130   9.486 -10.965  1.00  6.00           N  
ATOM    728  CA  GLY A 104       0.696   9.688 -11.083  1.00  2.00           C  
ATOM    729  C   GLY A 104       0.167  10.992 -10.514  1.00  3.00           C  
ATOM    730  O   GLY A 104      -1.025  11.284 -10.624  1.00  2.00           O  
ATOM    731  N   LEU A 105       1.041  11.776  -9.888  1.00 15.00           N  
ATOM    732  CA  LEU A 105       0.648  13.089  -9.397  1.00  7.00           C  
ATOM    733  C   LEU A 105       0.200  13.970 -10.561  1.00  0.00           C  
ATOM    734  O   LEU A 105       0.820  13.964 -11.621  1.00 10.00           O  
ATOM    735  CB  LEU A 105       1.821  13.761  -8.675  1.00 28.00           C  
ATOM    736  CG  LEU A 105       1.461  15.082  -7.985  1.00  0.00           C  
ATOM    737  CD1 LEU A 105       0.735  14.824  -6.664  1.00  6.00           C  
ATOM    738  CD2 LEU A 105       2.700  15.956  -7.783  1.00 60.00           C  
ATOM    739  N   ASP A 106      -0.873  14.732 -10.357  1.00  4.00           N  
ATOM    740  CA  ASP A 106      -1.351  15.674 -11.365  1.00  3.00           C  
ATOM    741  C   ASP A 106      -0.287  16.727 -11.628  1.00 56.00           C  
ATOM    742  O   ASP A 106       0.297  17.280 -10.694  1.00 60.00           O  
ATOM    743  CB  ASP A 106      -2.640  16.352 -10.885  1.00  2.00           C  
ATOM    744  CG  ASP A 106      -3.334  17.179 -11.974  1.00  2.00           C  
ATOM    745  OD1 ASP A 106      -2.780  17.365 -13.083  1.00  2.00           O  
ATOM    746  OD2 ASP A 106      -4.457  17.661 -11.704  1.00  2.00           O  
ATOM    747  N   MET A 107      -0.048  17.015 -12.901  1.00  4.00           N  
ATOM    748  CA  MET A 107       0.931  18.021 -13.284  1.00 28.00           C  
ATOM    749  C   MET A 107       0.546  19.383 -12.714  1.00  0.00           C  
ATOM    750  O   MET A 107       1.411  20.193 -12.381  1.00  0.00           O  
ATOM    751  CB  MET A 107       1.052  18.092 -14.808  1.00  3.00           C  
ATOM    752  CG  MET A 107       2.209  18.939 -15.311  1.00  3.00           C  
ATOM    753  SD  MET A 107       3.828  18.230 -14.915  1.00  6.00           S  
ATOM    754  CE  MET A 107       3.886  16.808 -16.005  1.00  2.00           C  
ATOM    755  N   GLU A 108      -0.755  19.631 -12.587  1.00  0.00           N  
ATOM    756  CA  GLU A 108      -1.225  20.900 -12.041  1.00  0.00           C  
ATOM    757  C   GLU A 108      -0.821  21.096 -10.580  1.00 11.00           C  
ATOM    758  O   GLU A 108      -0.607  22.228 -10.146  1.00  0.00           O  
ATOM    759  CB  GLU A 108      -2.744  21.045 -12.200  1.00  4.00           C  
ATOM    760  CG  GLU A 108      -3.181  21.277 -13.642  1.00  2.00           C  
ATOM    761  CD  GLU A 108      -2.469  22.455 -14.290  1.00  1.00           C  
ATOM    762  OE1 GLU A 108      -2.323  23.509 -13.627  1.00  3.00           O  
ATOM    763  OE2 GLU A 108      -2.042  22.323 -15.459  1.00  2.00           O  
ATOM    764  N   VAL A 109      -0.733  19.999  -9.831  1.00  9.00           N  
ATOM    765  CA  VAL A 109      -0.282  20.060  -8.443  1.00 10.00           C  
ATOM    766  C   VAL A 109       1.173  20.530  -8.407  1.00  0.00           C  
ATOM    767  O   VAL A 109       1.531  21.403  -7.617  1.00  0.00           O  
ATOM    768  CB  VAL A 109      -0.398  18.696  -7.736  1.00  0.00           C  
ATOM    769  CG1 VAL A 109       0.318  18.721  -6.382  1.00 13.00           C  
ATOM    770  CG2 VAL A 109      -1.869  18.301  -7.567  1.00  5.00           C  
ATOM    771  N   LEU A 110       2.005  19.946  -9.265  1.00  0.00           N  
ATOM    772  CA  LEU A 110       3.415  20.337  -9.327  1.00  0.00           C  
ATOM    773  C   LEU A 110       3.548  21.801  -9.728  1.00  0.00           C  
ATOM    774  O   LEU A 110       4.352  22.535  -9.149  1.00  0.00           O  
ATOM    775  CB  LEU A 110       4.197  19.438 -10.291  1.00 56.00           C  
ATOM    776  CG  LEU A 110       5.639  19.875 -10.567  1.00 12.00           C  
ATOM    777  CD1 LEU A 110       6.468  19.876  -9.272  1.00 11.00           C  
ATOM    778  CD2 LEU A 110       6.282  18.979 -11.618  1.00  8.00           C  
ATOM    779  N   LYS A 111       2.741  22.242 -10.694  1.00  0.00           N  
ATOM    780  CA  LYS A 111       2.765  23.645 -11.102  1.00  7.00           C  
ATOM    781  C   LYS A 111       2.384  24.573  -9.949  1.00  6.00           C  
ATOM    782  O   LYS A 111       3.021  25.607  -9.750  1.00  5.00           O  
ATOM    783  CB  LYS A 111       1.839  23.894 -12.303  1.00  5.00           C  
ATOM    784  CG  LYS A 111       2.259  23.165 -13.571  1.00  5.00           C  
ATOM    785  CD  LYS A 111       1.297  23.458 -14.725  1.00  2.00           C  
ATOM    786  CE  LYS A 111       1.741  22.761 -16.005  1.00  2.00           C  
ATOM    787  NZ  LYS A 111       0.864  23.109 -17.160  1.00  1.00           N  
ATOM    788  N   ARG A 112       1.352  24.203  -9.195  1.00  8.00           N  
ATOM    789  CA  ARG A 112       0.906  25.025  -8.065  1.00  6.00           C  
ATOM    790  C   ARG A 112       2.000  25.137  -7.001  1.00  0.00           C  
ATOM    791  O   ARG A 112       2.235  26.217  -6.450  1.00 15.00           O  
ATOM    792  CB  ARG A 112      -0.354  24.438  -7.415  1.00 12.00           C  
ATOM    793  CG  ARG A 112      -1.672  24.758  -8.099  1.00  4.00           C  
ATOM    794  CD  ARG A 112      -2.849  24.323  -7.201  1.00  4.00           C  
ATOM    795  NE  ARG A 112      -3.068  25.221  -6.066  1.00  3.00           N  
ATOM    796  CZ  ARG A 112      -3.759  24.899  -4.972  1.00  1.00           C  
ATOM    797  NH1 ARG A 112      -4.280  23.681  -4.841  1.00  3.00           N  
ATOM    798  NH2 ARG A 112      -3.918  25.789  -3.999  1.00  2.00           N  
ATOM    799  N   VAL A 113       2.659  24.017  -6.711  1.00  0.00           N  
ATOM    800  CA  VAL A 113       3.733  24.015  -5.714  1.00  0.00           C  
ATOM    801  C   VAL A 113       4.872  24.938  -6.164  1.00  0.00           C  
ATOM    802  O   VAL A 113       5.338  25.779  -5.405  1.00  0.00           O  
ATOM    803  CB  VAL A 113       4.259  22.595  -5.444  1.00  0.00           C  
ATOM    804  CG1 VAL A 113       5.546  22.634  -4.575  1.00  0.00           C  
ATOM    805  CG2 VAL A 113       3.183  21.752  -4.763  1.00  0.00           C  
ATOM    806  N   LEU A 114       5.290  24.796  -7.415  1.00  0.00           N  
ATOM    807  CA  LEU A 114       6.365  25.626  -7.959  1.00  0.00           C  
ATOM    808  C   LEU A 114       6.000  27.109  -7.977  1.00  6.00           C  
ATOM    809  O   LEU A 114       6.844  27.967  -7.716  1.00 11.00           O  
ATOM    810  CB  LEU A 114       6.761  25.153  -9.365  1.00  5.00           C  
ATOM    811  CG  LEU A 114       7.533  23.834  -9.471  1.00  0.00           C  
ATOM    812  CD1 LEU A 114       7.476  23.296 -10.907  1.00  3.00           C  
ATOM    813  CD2 LEU A 114       8.990  24.019  -9.033  1.00  7.00           C  
ATOM    814  N   LYS A 115       4.744  27.418  -8.273  1.00  6.00           N  
ATOM    815  CA  LYS A 115       4.315  28.810  -8.275  1.00  5.00           C  
ATOM    816  C   LYS A 115       4.392  29.413  -6.873  1.00  0.00           C  
ATOM    817  O   LYS A 115       4.780  30.569  -6.699  1.00  0.00           O  
ATOM    818  CB  LYS A 115       2.892  28.943  -8.823  1.00  4.00           C  
ATOM    819  CG  LYS A 115       2.391  30.373  -8.861  1.00  3.00           C  
ATOM    820  N   SER A 116       4.021  28.624  -5.879  1.00 13.00           N  
ATOM    821  CA  SER A 116       4.100  29.073  -4.497  1.00 13.00           C  
ATOM    822  C   SER A 116       5.556  29.268  -4.060  1.00  0.00           C  
ATOM    823  O   SER A 116       5.869  30.229  -3.353  1.00  0.00           O  
ATOM    824  CB  SER A 116       3.396  28.075  -3.581  1.00 11.00           C  
ATOM    825  OG  SER A 116       3.345  28.566  -2.254  1.00 13.00           O  
ATOM    826  N   MET A 117       6.438  28.357  -4.471  1.00  0.00           N  
ATOM    827  CA  MET A 117       7.868  28.513  -4.187  1.00  0.00           C  
ATOM    828  C   MET A 117       8.379  29.807  -4.798  1.00  0.00           C  
ATOM    829  O   MET A 117       9.106  30.562  -4.160  1.00  0.00           O  
ATOM    830  CB  MET A 117       8.680  27.317  -4.725  1.00 25.00           C  
ATOM    831  CG  MET A 117       8.379  26.004  -4.014  1.00  0.00           C  
ATOM    832  SD  MET A 117       9.393  24.569  -4.505  1.00 34.00           S  
ATOM    833  CE  MET A 117      10.930  24.982  -3.670  1.00  1.00           C  
ATOM    834  N   ASP A 118       7.998  30.055  -6.046  1.00  0.00           N  
ATOM    835  CA  ASP A 118       8.438  31.252  -6.766  1.00 12.00           C  
ATOM    836  C   ASP A 118       7.984  32.530  -6.059  1.00  0.00           C  
ATOM    837  O   ASP A 118       8.780  33.444  -5.820  1.00  0.00           O  
ATOM    838  CB  ASP A 118       7.896  31.207  -8.202  1.00  5.00           C  
ATOM    839  CG  ASP A 118       8.043  32.530  -8.932  1.00  2.00           C  
ATOM    840  OD1 ASP A 118       9.187  32.956  -9.137  1.00  3.00           O  
ATOM    841  OD2 ASP A 118       7.014  33.136  -9.318  1.00  3.00           O  
ATOM    842  N   GLU A 119       6.703  32.583  -5.711  1.00  0.00           N  
ATOM    843  CA  GLU A 119       6.140  33.746  -5.024  1.00  6.00           C  
ATOM    844  C   GLU A 119       6.784  33.977  -3.660  1.00  0.00           C  
ATOM    845  O   GLU A 119       7.058  35.116  -3.265  1.00  6.00           O  
ATOM    846  CB  GLU A 119       4.630  33.570  -4.858  1.00  7.00           C  
ATOM    847  CG  GLU A 119       3.881  33.602  -6.180  1.00  3.00           C  
ATOM    848  CD  GLU A 119       2.417  33.215  -6.034  1.00  2.00           C  
ATOM    849  OE1 GLU A 119       2.009  32.810  -4.921  1.00  4.00           O  
ATOM    850  OE2 GLU A 119       1.682  33.308  -7.041  1.00  2.00           O  
ATOM    851  N   THR A 120       7.018  32.891  -2.936  1.00  0.00           N  
ATOM    852  CA  THR A 120       7.625  32.993  -1.612  1.00  0.00           C  
ATOM    853  C   THR A 120       9.085  33.428  -1.739  1.00  0.00           C  
ATOM    854  O   THR A 120       9.541  34.303  -1.011  1.00  0.00           O  
ATOM    855  CB  THR A 120       7.510  31.666  -0.841  1.00  0.00           C  
ATOM    856  OG1 THR A 120       6.141  31.259  -0.807  1.00 24.00           O  
ATOM    857  CG2 THR A 120       8.032  31.802   0.598  1.00  0.00           C  
ATOM    858  N   ALA A 121       9.817  32.833  -2.678  1.00  0.00           N  
ATOM    859  CA  ALA A 121      11.214  33.227  -2.888  1.00  0.00           C  
ATOM    860  C   ALA A 121      11.316  34.704  -3.244  1.00 21.00           C  
ATOM    861  O   ALA A 121      12.228  35.398  -2.795  1.00  0.00           O  
ATOM    862  CB  ALA A 121      11.866  32.368  -3.976  1.00 17.00           C  
ATOM    863  N   ARG A 122      10.377  35.190  -4.050  1.00  0.00           N  
ATOM    864  CA  ARG A 122      10.395  36.602  -4.449  1.00 12.00           C  
ATOM    865  C   ARG A 122      10.192  37.566  -3.274  1.00  5.00           C  
ATOM    866  O   ARG A 122      10.619  38.716  -3.340  1.00  3.00           O  
ATOM    867  CB  ARG A 122       9.373  36.872  -5.567  1.00  4.00           C  
ATOM    868  CG  ARG A 122       9.737  36.227  -6.911  1.00  8.00           C  
ATOM    869  CD  ARG A 122       8.642  36.411  -7.969  1.00  4.00           C  
ATOM    870  NE  ARG A 122       8.520  37.816  -8.334  1.00  2.00           N  
ATOM    871  CZ  ARG A 122       9.285  38.429  -9.235  1.00  2.00           C  
ATOM    872  NH1 ARG A 122      10.224  37.754  -9.895  1.00  2.00           N  
ATOM    873  NH2 ARG A 122       9.106  39.720  -9.484  1.00  1.00           N  
ATOM    874  N   GLU A 123       9.556  37.103  -2.197  1.00  0.00           N  
ATOM    875  CA  GLU A 123       9.364  37.941  -1.005  1.00  3.00           C  
ATOM    876  C   GLU A 123      10.654  38.227  -0.262  1.00  0.00           C  
ATOM    877  O   GLU A 123      10.733  39.185   0.503  1.00  8.00           O  
ATOM    878  CB  GLU A 123       8.384  37.283  -0.018  1.00  5.00           C  
ATOM    879  CG  GLU A 123       7.002  37.089  -0.574  1.00  3.00           C  
ATOM    880  CD  GLU A 123       6.069  36.397   0.411  1.00  3.00           C  
ATOM    881  OE1 GLU A 123       6.410  36.311   1.615  1.00  4.00           O  
ATOM    882  OE2 GLU A 123       5.001  35.941  -0.030  1.00  3.00           O  
ATOM    883  N   VAL A 124      11.670  37.391  -0.466  1.00  0.00           N  
ATOM    884  CA  VAL A 124      12.867  37.477   0.362  1.00 56.00           C  
ATOM    885  C   VAL A 124      13.786  38.672   0.019  1.00  0.00           C  
ATOM    886  O   VAL A 124      14.061  39.499   0.884  1.00 10.00           O  
ATOM    887  CB  VAL A 124      13.623  36.119   0.429  1.00  0.00           C  
ATOM    888  CG1 VAL A 124      14.844  36.213   1.342  1.00 37.00           C  
ATOM    889  CG2 VAL A 124      12.671  35.021   0.904  1.00  0.00           C  
ATOM    890  N   PRO A 125      14.264  38.780  -1.232  1.00  0.00           N  
ATOM    891  CA  PRO A 125      14.192  37.897  -2.400  1.00  0.00           C  
ATOM    892  C   PRO A 125      15.390  36.944  -2.391  1.00  5.00           C  
ATOM    893  O   PRO A 125      16.446  37.295  -1.865  1.00 12.00           O  
ATOM    894  CB  PRO A 125      14.311  38.872  -3.571  1.00  4.00           C  
ATOM    895  CG  PRO A 125      15.220  39.951  -3.048  1.00  2.00           C  
ATOM    896  CD  PRO A 125      14.968  40.044  -1.549  1.00  4.00           C  
ATOM    897  N   VAL A 126      15.220  35.739  -2.928  1.00 11.00           N  
ATOM    898  CA  VAL A 126      16.321  34.772  -2.985  1.00 11.00           C  
ATOM    899  C   VAL A 126      16.078  33.848  -4.185  1.00  8.00           C  
ATOM    900  O   VAL A 126      14.939  33.440  -4.438  1.00 13.00           O  
ATOM    901  CB  VAL A 126      16.480  33.952  -1.652  1.00  0.00           C  
ATOM    902  CG1 VAL A 126      15.270  33.019  -1.414  1.00  0.00           C  
ATOM    903  CG2 VAL A 126      17.790  33.132  -1.659  1.00  0.00           C  
ATOM    904  N   PRO A 127      17.135  33.559  -4.965  1.00  0.00           N  
ATOM    905  CA  PRO A 127      16.928  32.716  -6.145  1.00  6.00           C  
ATOM    906  C   PRO A 127      17.042  31.222  -5.845  1.00  0.00           C  
ATOM    907  O   PRO A 127      17.735  30.832  -4.898  1.00  0.00           O  
ATOM    908  CB  PRO A 127      18.069  33.144  -7.076  1.00  2.00           C  
ATOM    909  CG  PRO A 127      19.188  33.501  -6.121  1.00  2.00           C  
ATOM    910  CD  PRO A 127      18.474  34.188  -4.961  1.00  4.00           C  
ATOM    911  N   ILE A 128      16.341  30.414  -6.640  1.00  6.00           N  
ATOM    912  CA  ILE A 128      16.477  28.953  -6.626  1.00  0.00           C  
ATOM    913  C   ILE A 128      17.377  28.602  -7.802  1.00  0.00           C  
ATOM    914  O   ILE A 128      16.971  28.717  -8.960  1.00  2.00           O  
ATOM    915  CB  ILE A 128      15.099  28.270  -6.770  1.00  5.00           C  
ATOM    916  CG1 ILE A 128      14.215  28.644  -5.567  1.00  6.00           C  
ATOM    917  CD1 ILE A 128      12.718  28.273  -5.721  1.00 11.00           C  
ATOM    918  CG2 ILE A 128      15.252  26.741  -6.880  1.00  6.00           C  
ATOM    919  N   VAL A 129      18.612  28.207  -7.504  1.00  0.00           N  
ATOM    920  CA  VAL A 129      19.659  28.163  -8.531  1.00  2.00           C  
ATOM    921  C   VAL A 129      20.000  26.766  -9.049  1.00  3.00           C  
ATOM    922  O   VAL A 129      20.652  26.620 -10.084  1.00  2.00           O  
ATOM    923  CB  VAL A 129      20.941  28.841  -8.025  1.00  2.00           C  
ATOM    924  CG1 VAL A 129      20.656  30.310  -7.669  1.00  2.00           C  
ATOM    925  CG2 VAL A 129      21.512  28.084  -6.811  1.00  6.00           C  
ATOM    926  N   THR A 130      19.564  25.739  -8.335  1.00  6.00           N  
ATOM    927  CA  THR A 130      19.866  24.375  -8.765  1.00  2.00           C  
ATOM    928  C   THR A 130      18.847  23.456  -8.104  1.00  6.00           C  
ATOM    929  O   THR A 130      18.091  23.892  -7.236  1.00 10.00           O  
ATOM    930  CB  THR A 130      21.333  23.995  -8.414  1.00  2.00           C  
ATOM    931  OG1 THR A 130      21.717  22.793  -9.110  1.00  2.00           O  
ATOM    932  CG2 THR A 130      21.502  23.812  -6.908  1.00  3.00           C  
ATOM    933  N   GLY A 131      18.783  22.200  -8.530  1.00  3.00           N  
ATOM    934  CA  GLY A 131      17.789  21.309  -7.964  1.00  8.00           C  
ATOM    935  C   GLY A 131      17.891  19.900  -8.495  1.00  5.00           C  
ATOM    936  O   GLY A 131      18.861  19.549  -9.148  1.00  2.00           O  
ATOM    937  N   ASP A 132      16.876  19.093  -8.210  1.00  8.00           N  
ATOM    938  CA  ASP A 132      16.863  17.710  -8.663  1.00  3.00           C  
ATOM    939  C   ASP A 132      15.431  17.232  -8.605  1.00 30.00           C  
ATOM    940  O   ASP A 132      14.654  17.676  -7.757  1.00 28.00           O  
ATOM    941  CB  ASP A 132      17.759  16.834  -7.774  1.00  3.00           C  
ATOM    942  CG  ASP A 132      17.806  15.387  -8.242  1.00  2.00           C  
ATOM    943  OD1 ASP A 132      18.128  15.152  -9.431  1.00  2.00           O  
ATOM    944  OD2 ASP A 132      17.484  14.495  -7.433  1.00 10.00           O  
ATOM    945  N   THR A 133      15.066  16.347  -9.527  1.00  3.00           N  
ATOM    946  CA  THR A 133      13.736  15.764  -9.514  1.00  0.00           C  
ATOM    947  C   THR A 133      13.853  14.249  -9.630  1.00  6.00           C  
ATOM    948  O   THR A 133      14.574  13.741 -10.491  1.00  3.00           O  
ATOM    949  CB  THR A 133      12.899  16.278 -10.696  1.00  2.00           C  
ATOM    950  OG1 THR A 133      12.881  17.707 -10.682  1.00  6.00           O  
ATOM    951  CG2 THR A 133      11.466  15.753 -10.601  1.00  4.00           C  
ATOM    952  N   LYS A 134      13.160  13.544  -8.743  1.00  0.00           N  
ATOM    953  CA  LYS A 134      13.045  12.095  -8.808  1.00  4.00           C  
ATOM    954  C   LYS A 134      11.560  11.747  -8.796  1.00  0.00           C  
ATOM    955  O   LYS A 134      10.760  12.432  -8.159  1.00  0.00           O  
ATOM    956  CB  LYS A 134      13.742  11.442  -7.611  1.00  5.00           C  
ATOM    957  CG  LYS A 134      15.282  11.596  -7.605  1.00  8.00           C  
ATOM    958  CD  LYS A 134      15.933  10.629  -8.595  1.00  2.00           C  
ATOM    959  CE  LYS A 134      17.447  10.614  -8.473  1.00  1.00           C  
ATOM    960  NZ  LYS A 134      18.062  11.938  -8.788  1.00  2.00           N  
ATOM    961  N   VAL A 135      11.189  10.695  -9.516  1.00  4.00           N  
ATOM    962  CA  VAL A 135       9.808  10.205  -9.491  1.00  0.00           C  
ATOM    963  C   VAL A 135       9.848   8.774  -9.001  1.00  0.00           C  
ATOM    964  O   VAL A 135      10.647   7.979  -9.497  1.00  3.00           O  
ATOM    965  CB  VAL A 135       9.152  10.258 -10.891  1.00  2.00           C  
ATOM    966  CG1 VAL A 135       7.711   9.740 -10.837  1.00  5.00           C  
ATOM    967  CG2 VAL A 135       9.175  11.678 -11.438  1.00  3.00           C  
ATOM    968  N   VAL A 136       9.013   8.448  -8.014  1.00  0.00           N  
ATOM    969  CA  VAL A 136       9.019   7.116  -7.429  1.00  4.00           C  
ATOM    970  C   VAL A 136       7.649   6.452  -7.531  1.00 10.00           C  
ATOM    971  O   VAL A 136       6.626   7.128  -7.607  1.00  0.00           O  
ATOM    972  CB  VAL A 136       9.479   7.120  -5.950  1.00  4.00           C  
ATOM    973  CG1 VAL A 136      10.938   7.592  -5.838  1.00  3.00           C  
ATOM    974  CG2 VAL A 136       8.571   7.987  -5.100  1.00  9.00           C  
ATOM    975  N   GLU A 137       7.641   5.124  -7.508  1.00  4.00           N  
ATOM    976  CA  GLU A 137       6.385   4.381  -7.573  1.00  0.00           C  
ATOM    977  C   GLU A 137       5.575   4.529  -6.288  1.00  3.00           C  
ATOM    978  O   GLU A 137       4.355   4.412  -6.306  1.00  5.00           O  
ATOM    979  CB  GLU A 137       6.643   2.902  -7.872  1.00  3.00           C  
ATOM    980  CG  GLU A 137       7.102   2.632  -9.296  1.00  3.00           C  
ATOM    981  CD  GLU A 137       7.150   1.145  -9.626  1.00  2.00           C  
ATOM    982  OE1 GLU A 137       6.720   0.331  -8.779  1.00  1.00           O  
ATOM    983  OE2 GLU A 137       7.616   0.793 -10.733  1.00  1.00           O  
ATOM    984  N   ASP A 138       6.258   4.792  -5.179  1.00  3.00           N  
ATOM    985  CA  ASP A 138       5.601   4.919  -3.880  1.00  3.00           C  
ATOM    986  C   ASP A 138       4.511   5.990  -3.905  1.00  0.00           C  
ATOM    987  O   ASP A 138       4.643   7.005  -4.589  1.00 19.00           O  
ATOM    988  CB  ASP A 138       6.637   5.246  -2.800  1.00  3.00           C  
ATOM    989  CG  ASP A 138       7.854   4.333  -2.858  1.00  3.00           C  
ATOM    990  OD1 ASP A 138       8.749   4.571  -3.694  1.00  2.00           O  
ATOM    991  OD2 ASP A 138       7.922   3.374  -2.063  1.00  1.00           O  
ATOM    992  N   LYS A 139       3.429   5.767  -3.162  1.00  3.00           N  
ATOM    993  CA  LYS A 139       2.316   6.717  -3.153  1.00 11.00           C  
ATOM    994  C   LYS A 139       2.518   7.844  -2.138  1.00  5.00           C  
ATOM    995  O   LYS A 139       1.811   7.924  -1.139  1.00  3.00           O  
ATOM    996  CB  LYS A 139       0.993   5.986  -2.891  1.00  2.00           C  
ATOM    997  N   ILE A 140       3.470   8.731  -2.407  1.00  0.00           N  
ATOM    998  CA  ILE A 140       3.852   9.746  -1.429  1.00  9.00           C  
ATOM    999  C   ILE A 140       3.297  11.137  -1.735  1.00  9.00           C  
ATOM   1000  O   ILE A 140       3.398  12.039  -0.902  1.00  0.00           O  
ATOM   1001  CB  ILE A 140       5.378   9.878  -1.358  1.00  0.00           C  
ATOM   1002  CG1 ILE A 140       5.928  10.253  -2.736  1.00  0.00           C  
ATOM   1003  CD1 ILE A 140       7.388  10.737  -2.721  1.00 12.00           C  
ATOM   1004  CG2 ILE A 140       6.000   8.579  -0.871  1.00  4.00           C  
ATOM   1005  N   GLU A 141       2.715  11.294  -2.921  1.00 15.00           N  
ATOM   1006  CA  GLU A 141       2.383  12.603  -3.495  1.00 23.00           C  
ATOM   1007  C   GLU A 141       3.646  13.415  -3.812  1.00  0.00           C  
ATOM   1008  O   GLU A 141       4.113  13.397  -4.946  1.00  0.00           O  
ATOM   1009  CB  GLU A 141       1.404  13.401  -2.629  1.00  0.00           C  
ATOM   1010  CG  GLU A 141       0.113  12.636  -2.315  1.00  4.00           C  
ATOM   1011  CD  GLU A 141      -0.901  13.482  -1.574  1.00  3.00           C  
ATOM   1012  OE1 GLU A 141      -0.982  14.696  -1.860  1.00  6.00           O  
ATOM   1013  OE2 GLU A 141      -1.616  12.931  -0.707  1.00  2.00           O  
ATOM   1014  N   MET A 142       4.191  14.123  -2.824  1.00  0.00           N  
ATOM   1015  CA  MET A 142       5.445  14.850  -3.061  1.00  0.00           C  
ATOM   1016  C   MET A 142       6.184  15.155  -1.760  1.00  0.00           C  
ATOM   1017  O   MET A 142       5.562  15.537  -0.774  1.00  1.00           O  
ATOM   1018  CB  MET A 142       5.149  16.161  -3.799  1.00  0.00           C  
ATOM   1019  CG  MET A 142       6.370  16.972  -4.197  1.00  0.00           C  
ATOM   1020  SD  MET A 142       5.906  18.649  -4.695  1.00  0.00           S  
ATOM   1021  CE  MET A 142       4.752  18.347  -6.018  1.00  0.00           C  
ATOM   1022  N   PHE A 143       7.509  14.989  -1.769  1.00  0.00           N  
ATOM   1023  CA  PHE A 143       8.371  15.513  -0.705  1.00  0.00           C  
ATOM   1024  C   PHE A 143       9.223  16.604  -1.344  1.00  0.00           C  
ATOM   1025  O   PHE A 143       9.631  16.472  -2.508  1.00  0.00           O  
ATOM   1026  CB  PHE A 143       9.307  14.438  -0.141  1.00 16.00           C  
ATOM   1027  CG  PHE A 143       8.602  13.254   0.496  1.00  0.00           C  
ATOM   1028  CD1 PHE A 143       7.379  13.401   1.130  1.00  0.00           C  
ATOM   1029  CD2 PHE A 143       9.197  11.999   0.481  1.00  5.00           C  
ATOM   1030  CE1 PHE A 143       6.743  12.310   1.722  1.00  0.00           C  
ATOM   1031  CE2 PHE A 143       8.570  10.897   1.076  1.00  3.00           C  
ATOM   1032  CZ  PHE A 143       7.342  11.060   1.698  1.00  4.00           C  
ATOM   1033  N   VAL A 144       9.471  17.689  -0.611  1.00  0.00           N  
ATOM   1034  CA  VAL A 144      10.343  18.748  -1.119  1.00  0.00           C  
ATOM   1035  C   VAL A 144      11.481  18.963  -0.120  1.00  0.00           C  
ATOM   1036  O   VAL A 144      11.237  19.097   1.071  1.00  0.00           O  
ATOM   1037  CB  VAL A 144       9.575  20.074  -1.341  1.00  0.00           C  
ATOM   1038  CG1 VAL A 144      10.504  21.142  -1.909  1.00  0.00           C  
ATOM   1039  CG2 VAL A 144       8.383  19.859  -2.289  1.00  0.00           C  
ATOM   1040  N   ILE A 145      12.714  18.972  -0.613  1.00  0.00           N  
ATOM   1041  CA  ILE A 145      13.879  19.111   0.248  1.00  0.00           C  
ATOM   1042  C   ILE A 145      14.650  20.313  -0.282  1.00 39.00           C  
ATOM   1043  O   ILE A 145      15.053  20.338  -1.445  1.00 35.00           O  
ATOM   1044  CB  ILE A 145      14.786  17.858   0.218  1.00  0.00           C  
ATOM   1045  CG1 ILE A 145      14.006  16.584   0.591  1.00  5.00           C  
ATOM   1046  CD1 ILE A 145      13.273  15.897  -0.591  1.00  7.00           C  
ATOM   1047  CG2 ILE A 145      15.990  18.027   1.188  1.00  5.00           C  
ATOM   1048  N   THR A 146      14.840  21.316   0.560  1.00  0.00           N  
ATOM   1049  CA  THR A 146      15.550  22.508   0.122  1.00  0.00           C  
ATOM   1050  C   THR A 146      16.794  22.732   0.965  1.00  0.00           C  
ATOM   1051  O   THR A 146      16.763  22.575   2.186  1.00  0.00           O  
ATOM   1052  CB  THR A 146      14.661  23.759   0.245  1.00  0.00           C  
ATOM   1053  OG1 THR A 146      14.149  23.828   1.575  1.00  0.00           O  
ATOM   1054  CG2 THR A 146      13.479  23.669  -0.706  1.00  1.00           C  
ATOM   1055  N   ALA A 147      17.880  23.114   0.299  1.00 33.00           N  
ATOM   1056  CA  ALA A 147      19.110  23.496   0.980  1.00  0.00           C  
ATOM   1057  C   ALA A 147      19.309  24.984   0.746  1.00 59.00           C  
ATOM   1058  O   ALA A 147      18.793  25.535  -0.229  1.00  0.00           O  
ATOM   1059  CB  ALA A 147      20.299  22.702   0.421  1.00  9.00           C  
ATOM   1060  N   GLY A 148      20.026  25.647   1.642  1.00  0.00           N  
ATOM   1061  CA  GLY A 148      20.209  27.078   1.509  1.00 60.00           C  
ATOM   1062  C   GLY A 148      21.644  27.470   1.787  1.00 47.00           C  
ATOM   1063  O   GLY A 148      22.307  26.839   2.606  1.00  0.00           O  
ATOM   1064  N   ILE A 149      22.101  28.512   1.102  1.00  0.00           N  
ATOM   1065  CA  ILE A 149      23.378  29.144   1.389  1.00  0.00           C  
ATOM   1066  C   ILE A 149      23.105  30.596   1.735  1.00  0.00           C  
ATOM   1067  O   ILE A 149      22.357  31.267   1.032  1.00  0.00           O  
ATOM   1068  CB  ILE A 149      24.297  29.144   0.148  1.00  0.00           C  
ATOM   1069  CG1 ILE A 149      24.699  27.726  -0.222  1.00 27.00           C  
ATOM   1070  CD1 ILE A 149      25.603  27.692  -1.449  1.00  4.00           C  
ATOM   1071  CG2 ILE A 149      25.561  29.966   0.415  1.00  6.00           C  
ATOM   1072  N   GLY A 150      23.696  31.069   2.823  1.00  0.00           N  
ATOM   1073  CA  GLY A 150      23.620  32.475   3.166  1.00  0.00           C  
ATOM   1074  C   GLY A 150      25.002  33.003   3.519  1.00  0.00           C  
ATOM   1075  O   GLY A 150      25.962  32.232   3.635  1.00  0.00           O  
ATOM   1076  N   ILE A 151      25.104  34.314   3.693  1.00  0.00           N  
ATOM   1077  CA  ILE A 151      26.363  34.915   4.121  1.00  0.00           C  
ATOM   1078  C   ILE A 151      26.124  35.697   5.396  1.00  0.00           C  
ATOM   1079  O   ILE A 151      25.236  36.559   5.448  1.00 26.00           O  
ATOM   1080  CB  ILE A 151      26.928  35.858   3.054  1.00  8.00           C  
ATOM   1081  CG1 ILE A 151      27.206  35.092   1.760  1.00  3.00           C  
ATOM   1082  CD1 ILE A 151      28.138  33.917   1.944  1.00 11.00           C  
ATOM   1083  CG2 ILE A 151      28.211  36.536   3.567  1.00  8.00           C  
ATOM   1084  N   ALA A 152      26.899  35.386   6.429  1.00  0.00           N  
ATOM   1085  CA  ALA A 152      26.778  36.082   7.703  1.00 49.00           C  
ATOM   1086  C   ALA A 152      28.067  36.822   8.012  1.00  0.00           C  
ATOM   1087  O   ALA A 152      29.151  36.258   7.890  1.00  0.00           O  
ATOM   1088  CB  ALA A 152      26.474  35.104   8.805  1.00  0.00           C  
ATOM   1089  N   GLU A 153      27.960  38.078   8.426  1.00 28.00           N  
ATOM   1090  CA  GLU A 153      29.153  38.784   8.887  1.00  0.00           C  
ATOM   1091  C   GLU A 153      29.513  38.318  10.296  1.00  0.00           C  
ATOM   1092  O   GLU A 153      30.690  38.274  10.670  1.00  4.00           O  
ATOM   1093  CB  GLU A 153      28.914  40.311   8.856  1.00  4.00           C  
ATOM   1094  N   HIS A 154      28.486  37.932  11.055  1.00 39.00           N  
ATOM   1095  CA  HIS A 154      28.634  37.606  12.467  1.00  5.00           C  
ATOM   1096  C   HIS A 154      27.605  36.537  12.824  1.00  8.00           C  
ATOM   1097  O   HIS A 154      26.480  36.861  13.205  1.00  4.00           O  
ATOM   1098  CB  HIS A 154      28.387  38.871  13.297  1.00  5.00           C  
ATOM   1099  CG  HIS A 154      28.461  38.664  14.779  1.00  6.00           C  
ATOM   1100  ND1 HIS A 154      29.543  39.067  15.531  1.00  3.00           N  
ATOM   1101  CD2 HIS A 154      27.576  38.128  15.653  1.00  0.00           C  
ATOM   1102  CE1 HIS A 154      29.328  38.774  16.801  1.00  2.00           C  
ATOM   1103  NE2 HIS A 154      28.143  38.203  16.902  1.00 10.00           N  
ATOM   1104  N   PRO A 155      27.976  35.254  12.678  1.00  0.00           N  
ATOM   1105  CA  PRO A 155      27.034  34.156  12.948  1.00  0.00           C  
ATOM   1106  C   PRO A 155      26.509  34.145  14.373  1.00 14.00           C  
ATOM   1107  O   PRO A 155      27.234  34.444  15.334  1.00  7.00           O  
ATOM   1108  CB  PRO A 155      27.871  32.892  12.693  1.00  8.00           C  
ATOM   1109  CG  PRO A 155      28.938  33.329  11.756  1.00 11.00           C  
ATOM   1110  CD  PRO A 155      29.256  34.758  12.141  1.00  5.00           C  
ATOM   1111  N   VAL A 156      25.231  33.810  14.492  1.00  0.00           N  
ATOM   1112  CA  VAL A 156      24.547  33.762  15.771  1.00 25.00           C  
ATOM   1113  C   VAL A 156      24.229  32.309  16.103  1.00  0.00           C  
ATOM   1114  O   VAL A 156      23.585  31.599  15.322  1.00  1.00           O  
ATOM   1115  CB  VAL A 156      23.248  34.605  15.721  1.00  0.00           C  
ATOM   1116  CG1 VAL A 156      22.458  34.470  17.024  1.00 47.00           C  
ATOM   1117  CG2 VAL A 156      23.590  36.064  15.429  1.00 35.00           C  
ATOM   1118  N   SER A 157      24.692  31.843  17.254  1.00 15.00           N  
ATOM   1119  CA  SER A 157      24.464  30.456  17.622  1.00  0.00           C  
ATOM   1120  C   SER A 157      23.227  30.346  18.501  1.00  1.00           C  
ATOM   1121  O   SER A 157      22.618  31.349  18.859  1.00  0.00           O  
ATOM   1122  CB  SER A 157      25.664  29.902  18.380  1.00  7.00           C  
ATOM   1123  OG  SER A 157      25.722  30.452  19.680  1.00  5.00           O  
ATOM   1124  N   ASP A 158      22.856  29.119  18.834  1.00  0.00           N  
ATOM   1125  CA  ASP A 158      21.785  28.878  19.792  1.00  0.00           C  
ATOM   1126  C   ASP A 158      22.383  28.674  21.195  1.00  0.00           C  
ATOM   1127  O   ASP A 158      21.675  28.326  22.147  1.00  0.00           O  
ATOM   1128  CB  ASP A 158      20.905  27.689  19.367  1.00  0.00           C  
ATOM   1129  CG  ASP A 158      21.677  26.378  19.232  1.00  0.00           C  
ATOM   1130  OD1 ASP A 158      22.900  26.331  19.512  1.00 32.00           O  
ATOM   1131  OD2 ASP A 158      21.042  25.372  18.858  1.00  0.00           O  
ATOM   1132  N   ALA A 159      23.694  28.894  21.314  1.00  0.00           N  
ATOM   1133  CA  ALA A 159      24.408  28.607  22.555  1.00  0.00           C  
ATOM   1134  C   ALA A 159      25.006  29.849  23.202  1.00  4.00           C  
ATOM   1135  O   ALA A 159      25.781  29.747  24.158  1.00  5.00           O  
ATOM   1136  CB  ALA A 159      25.513  27.563  22.303  1.00  5.00           C  
ATOM   1137  N   GLY A 160      24.650  31.027  22.700  1.00  0.00           N  
ATOM   1138  CA  GLY A 160      25.295  32.241  23.164  1.00  5.00           C  
ATOM   1139  C   GLY A 160      24.540  33.063  24.197  1.00  0.00           C  
ATOM   1140  O   GLY A 160      24.907  34.208  24.449  1.00 10.00           O  
ATOM   1141  N   ALA A 161      23.485  32.503  24.786  1.00  0.00           N  
ATOM   1142  CA  ALA A 161      22.671  33.262  25.738  1.00  0.00           C  
ATOM   1143  C   ALA A 161      23.475  33.563  26.999  1.00  0.00           C  
ATOM   1144  O   ALA A 161      24.204  32.691  27.489  1.00 12.00           O  
ATOM   1145  CB  ALA A 161      21.404  32.488  26.099  1.00  0.00           C  
ATOM   1146  N   LYS A 162      23.327  34.782  27.522  1.00  0.00           N  
ATOM   1147  CA  LYS A 162      24.037  35.207  28.733  1.00  8.00           C  
ATOM   1148  C   LYS A 162      23.057  35.630  29.831  1.00  0.00           C  
ATOM   1149  O   LYS A 162      21.985  36.147  29.542  1.00  0.00           O  
ATOM   1150  CB  LYS A 162      24.961  36.386  28.423  1.00  4.00           C  
ATOM   1151  CG  LYS A 162      25.950  36.154  27.282  1.00  3.00           C  
ATOM   1152  CD  LYS A 162      26.884  34.997  27.583  1.00  3.00           C  
ATOM   1153  CE  LYS A 162      27.880  34.791  26.452  1.00  2.00           C  
ATOM   1154  NZ  LYS A 162      28.612  33.504  26.584  1.00  2.00           N  
ATOM   1155  N   VAL A 163      23.440  35.423  31.088  1.00  4.00           N  
ATOM   1156  CA  VAL A 163      22.629  35.852  32.227  1.00  0.00           C  
ATOM   1157  C   VAL A 163      22.241  37.321  32.127  1.00  0.00           C  
ATOM   1158  O   VAL A 163      23.087  38.182  31.881  1.00  4.00           O  
ATOM   1159  CB  VAL A 163      23.356  35.587  33.561  1.00  2.00           C  
ATOM   1160  CG1 VAL A 163      22.584  36.187  34.731  1.00  3.00           C  
ATOM   1161  CG2 VAL A 163      23.541  34.098  33.757  1.00  4.00           C  
ATOM   1162  N   GLY A 164      20.951  37.602  32.290  1.00  0.00           N  
ATOM   1163  CA  GLY A 164      20.458  38.965  32.202  1.00  5.00           C  
ATOM   1164  C   GLY A 164      19.857  39.333  30.853  1.00 14.00           C  
ATOM   1165  O   GLY A 164      19.142  40.333  30.738  1.00 45.00           O  
ATOM   1166  N   ASP A 165      20.153  38.542  29.823  1.00  0.00           N  
ATOM   1167  CA  ASP A 165      19.629  38.820  28.482  1.00  0.00           C  
ATOM   1168  C   ASP A 165      18.103  38.745  28.464  1.00  0.00           C  
ATOM   1169  O   ASP A 165      17.492  38.017  29.253  1.00  0.00           O  
ATOM   1170  CB  ASP A 165      20.156  37.800  27.466  1.00  0.00           C  
ATOM   1171  CG  ASP A 165      21.629  37.995  27.117  1.00  0.00           C  
ATOM   1172  OD1 ASP A 165      22.225  39.026  27.504  1.00 12.00           O  
ATOM   1173  OD2 ASP A 165      22.181  37.103  26.427  1.00  0.00           O  
ATOM   1174  N   ALA A 166      17.490  39.470  27.537  1.00 60.00           N  
ATOM   1175  CA  ALA A 166      16.050  39.373  27.335  1.00 33.00           C  
ATOM   1176  C   ALA A 166      15.742  38.317  26.290  1.00  0.00           C  
ATOM   1177  O   ALA A 166      16.522  38.108  25.364  1.00  0.00           O  
ATOM   1178  CB  ALA A 166      15.490  40.695  26.888  1.00 20.00           C  
ATOM   1179  N   VAL A 167      14.589  37.674  26.436  1.00  0.00           N  
ATOM   1180  CA  VAL A 167      14.126  36.660  25.495  1.00  0.00           C  
ATOM   1181  C   VAL A 167      12.884  37.191  24.781  1.00  0.00           C  
ATOM   1182  O   VAL A 167      11.902  37.560  25.436  1.00  0.00           O  
ATOM   1183  CB  VAL A 167      13.777  35.359  26.229  1.00  0.00           C  
ATOM   1184  CG1 VAL A 167      13.220  34.293  25.253  1.00  1.00           C  
ATOM   1185  CG2 VAL A 167      15.003  34.823  26.978  1.00  0.00           C  
ATOM   1186  N   LEU A 168      12.940  37.249  23.450  1.00  0.00           N  
ATOM   1187  CA  LEU A 168      11.847  37.770  22.632  1.00  0.00           C  
ATOM   1188  C   LEU A 168      11.315  36.700  21.677  1.00  0.00           C  
ATOM   1189  O   LEU A 168      12.047  35.786  21.292  1.00  0.00           O  
ATOM   1190  CB  LEU A 168      12.298  38.982  21.796  1.00  1.00           C  
ATOM   1191  CG  LEU A 168      12.607  40.333  22.462  1.00  0.00           C  
ATOM   1192  CD1 LEU A 168      13.850  40.243  23.354  1.00  0.00           C  
ATOM   1193  CD2 LEU A 168      12.797  41.428  21.417  1.00  0.00           C  
ATOM   1194  N   VAL A 169      10.043  36.823  21.301  1.00  0.00           N  
ATOM   1195  CA  VAL A 169       9.503  36.071  20.170  1.00  0.00           C  
ATOM   1196  C   VAL A 169       8.955  37.093  19.184  1.00  0.00           C  
ATOM   1197  O   VAL A 169       8.512  38.168  19.584  1.00  0.00           O  
ATOM   1198  CB  VAL A 169       8.413  35.029  20.564  1.00  1.00           C  
ATOM   1199  CG1 VAL A 169       9.000  33.941  21.446  1.00  1.00           C  
ATOM   1200  CG2 VAL A 169       7.210  35.698  21.236  1.00  0.00           C  
ATOM   1201  N   SER A 170       9.003  36.780  17.894  1.00  0.00           N  
ATOM   1202  CA  SER A 170       8.634  37.768  16.888  1.00  0.00           C  
ATOM   1203  C   SER A 170       7.132  37.817  16.611  1.00  0.00           C  
ATOM   1204  O   SER A 170       6.673  38.615  15.795  1.00  0.00           O  
ATOM   1205  CB  SER A 170       9.380  37.497  15.580  1.00  1.00           C  
ATOM   1206  OG  SER A 170       9.009  36.225  15.076  1.00  2.00           O  
ATOM   1207  N   GLY A 171       6.364  36.967  17.273  1.00  0.00           N  
ATOM   1208  CA  GLY A 171       4.929  36.973  17.038  1.00  9.00           C  
ATOM   1209  C   GLY A 171       4.187  35.883  17.766  1.00  0.00           C  
ATOM   1210  O   GLY A 171       4.718  35.251  18.683  1.00  0.00           O  
ATOM   1211  N   THR A 172       2.940  35.660  17.357  1.00 51.00           N  
ATOM   1212  CA  THR A 172       2.097  34.678  18.021  1.00  0.00           C  
ATOM   1213  C   THR A 172       2.597  33.250  17.888  1.00  0.00           C  
ATOM   1214  O   THR A 172       3.188  32.854  16.873  1.00  1.00           O  
ATOM   1215  CB  THR A 172       0.631  34.754  17.540  1.00  0.00           C  
ATOM   1216  OG1 THR A 172       0.565  34.552  16.121  1.00 60.00           O  
ATOM   1217  CG2 THR A 172       0.039  36.112  17.888  1.00  9.00           C  
ATOM   1218  N   ILE A 173       2.312  32.464  18.916  1.00  0.00           N  
ATOM   1219  CA  ILE A 173       2.917  31.152  19.068  1.00  0.00           C  
ATOM   1220  C   ILE A 173       1.892  30.055  18.871  1.00  0.00           C  
ATOM   1221  O   ILE A 173       0.792  30.107  19.433  1.00  1.00           O  
ATOM   1222  CB  ILE A 173       3.577  31.037  20.463  1.00  0.00           C  
ATOM   1223  CG1 ILE A 173       4.739  32.032  20.563  1.00  0.00           C  
ATOM   1224  CD1 ILE A 173       5.845  31.814  19.499  1.00  1.00           C  
ATOM   1225  CG2 ILE A 173       4.023  29.596  20.756  1.00  0.00           C  
ATOM   1226  N   GLY A 174       2.244  29.070  18.048  1.00  0.00           N  
ATOM   1227  CA  GLY A 174       1.409  27.900  17.861  1.00  0.00           C  
ATOM   1228  C   GLY A 174       0.575  27.899  16.587  1.00  0.00           C  
ATOM   1229  O   GLY A 174      -0.043  26.883  16.278  1.00  0.00           O  
ATOM   1230  N   ASP A 175       0.578  29.008  15.845  1.00  0.00           N  
ATOM   1231  CA  ASP A 175      -0.264  29.143  14.640  1.00  0.00           C  
ATOM   1232  C   ASP A 175      -0.180  27.990  13.648  1.00  0.00           C  
ATOM   1233  O   ASP A 175      -1.195  27.474  13.226  1.00  2.00           O  
ATOM   1234  CB  ASP A 175       0.033  30.434  13.877  1.00  1.00           C  
ATOM   1235  CG  ASP A 175      -0.248  31.677  14.695  1.00  0.00           C  
ATOM   1236  OD1 ASP A 175       0.210  31.746  15.855  1.00  1.00           O  
ATOM   1237  OD2 ASP A 175      -0.922  32.588  14.174  1.00 30.00           O  
ATOM   1238  N   HIS A 176       1.025  27.610  13.234  1.00  0.00           N  
ATOM   1239  CA  HIS A 176       1.127  26.592  12.190  1.00  0.00           C  
ATOM   1240  C   HIS A 176       0.611  25.230  12.633  1.00  0.00           C  
ATOM   1241  O   HIS A 176      -0.254  24.649  11.979  1.00  0.00           O  
ATOM   1242  CB  HIS A 176       2.566  26.448  11.687  1.00  0.00           C  
ATOM   1243  CG  HIS A 176       2.726  25.378  10.655  1.00  0.00           C  
ATOM   1244  ND1 HIS A 176       2.360  25.560   9.339  1.00  0.00           N  
ATOM   1245  CD2 HIS A 176       3.197  24.110  10.745  1.00  0.00           C  
ATOM   1246  CE1 HIS A 176       2.605  24.452   8.659  1.00  0.00           C  
ATOM   1247  NE2 HIS A 176       3.113  23.557   9.489  1.00  0.00           N  
ATOM   1248  N   GLY A 177       1.164  24.702  13.724  1.00  0.00           N  
ATOM   1249  CA  GLY A 177       0.768  23.385  14.197  1.00  0.00           C  
ATOM   1250  C   GLY A 177      -0.727  23.326  14.492  1.00  0.00           C  
ATOM   1251  O   GLY A 177      -1.401  22.371  14.121  1.00  0.00           O  
ATOM   1252  N   ILE A 178      -1.251  24.361  15.138  1.00  0.00           N  
ATOM   1253  CA  ILE A 178      -2.671  24.339  15.518  1.00  0.00           C  
ATOM   1254  C   ILE A 178      -3.583  24.500  14.288  1.00  0.00           C  
ATOM   1255  O   ILE A 178      -4.628  23.854  14.198  1.00  0.00           O  
ATOM   1256  CB  ILE A 178      -2.989  25.380  16.632  1.00  0.00           C  
ATOM   1257  CG1 ILE A 178      -2.215  25.058  17.927  1.00  0.00           C  
ATOM   1258  CD1 ILE A 178      -2.425  23.658  18.465  1.00  0.00           C  
ATOM   1259  CG2 ILE A 178      -4.517  25.495  16.883  1.00  0.00           C  
ATOM   1260  N   ALA A 179      -3.187  25.341  13.336  1.00  0.00           N  
ATOM   1261  CA  ALA A 179      -3.967  25.489  12.101  1.00  0.00           C  
ATOM   1262  C   ALA A 179      -4.053  24.172  11.337  1.00  0.00           C  
ATOM   1263  O   ALA A 179      -5.119  23.789  10.853  1.00  1.00           O  
ATOM   1264  CB  ALA A 179      -3.388  26.591  11.207  1.00  1.00           C  
ATOM   1265  N   LEU A 180      -2.933  23.466  11.234  1.00  0.00           N  
ATOM   1266  CA  LEU A 180      -2.934  22.187  10.536  1.00  1.00           C  
ATOM   1267  C   LEU A 180      -3.789  21.131  11.240  1.00  0.00           C  
ATOM   1268  O   LEU A 180      -4.553  20.415  10.601  1.00  4.00           O  
ATOM   1269  CB  LEU A 180      -1.502  21.676  10.338  1.00  0.00           C  
ATOM   1270  CG  LEU A 180      -0.946  21.926   8.932  1.00  1.00           C  
ATOM   1271  CD1 LEU A 180      -0.899  23.412   8.634  1.00  1.00           C  
ATOM   1272  CD2 LEU A 180       0.432  21.295   8.801  1.00  0.00           C  
ATOM   1273  N   MET A 181      -3.666  21.033  12.557  1.00  0.00           N  
ATOM   1274  CA  MET A 181      -4.478  20.066  13.286  1.00 35.00           C  
ATOM   1275  C   MET A 181      -5.954  20.445  13.222  1.00  0.00           C  
ATOM   1276  O   MET A 181      -6.816  19.573  13.135  1.00  0.00           O  
ATOM   1277  CB  MET A 181      -4.043  19.982  14.745  1.00 28.00           C  
ATOM   1278  CG  MET A 181      -2.603  19.618  14.931  1.00 49.00           C  
ATOM   1279  SD  MET A 181      -2.222  19.388  16.670  1.00  0.00           S  
ATOM   1280  CE  MET A 181      -2.711  17.670  16.835  1.00 11.00           C  
ATOM   1281  N   SER A 182      -6.238  21.743  13.290  1.00  0.00           N  
ATOM   1282  CA  SER A 182      -7.623  22.215  13.239  1.00  0.00           C  
ATOM   1283  C   SER A 182      -8.261  21.889  11.893  1.00  0.00           C  
ATOM   1284  O   SER A 182      -9.414  21.461  11.819  1.00  0.00           O  
ATOM   1285  CB  SER A 182      -7.682  23.717  13.522  1.00  1.00           C  
ATOM   1286  OG  SER A 182      -7.309  23.972  14.866  1.00  0.00           O  
ATOM   1287  N   HIS A 183      -7.494  22.076  10.828  1.00  1.00           N  
ATOM   1288  CA  HIS A 183      -7.960  21.762   9.485  1.00 18.00           C  
ATOM   1289  C   HIS A 183      -8.269  20.274   9.353  1.00  0.00           C  
ATOM   1290  O   HIS A 183      -9.314  19.896   8.816  1.00  4.00           O  
ATOM   1291  CB  HIS A 183      -6.915  22.201   8.455  1.00  1.00           C  
ATOM   1292  CG  HIS A 183      -7.271  21.861   7.042  1.00  0.00           C  
ATOM   1293  ND1 HIS A 183      -8.293  22.488   6.359  1.00  6.00           N  
ATOM   1294  CD2 HIS A 183      -6.726  20.974   6.175  1.00  5.00           C  
ATOM   1295  CE1 HIS A 183      -8.368  21.994   5.136  1.00  3.00           C  
ATOM   1296  NE2 HIS A 183      -7.429  21.075   4.998  1.00  3.00           N  
ATOM   1297  N   ARG A 184      -7.380  19.426   9.860  1.00  0.00           N  
ATOM   1298  CA  ARG A 184      -7.626  17.982   9.841  1.00  4.00           C  
ATOM   1299  C   ARG A 184      -8.867  17.587  10.645  1.00  0.00           C  
ATOM   1300  O   ARG A 184      -9.559  16.640  10.290  1.00  2.00           O  
ATOM   1301  CB  ARG A 184      -6.419  17.207  10.365  1.00  6.00           C  
ATOM   1302  CG  ARG A 184      -5.171  17.350   9.506  1.00  5.00           C  
ATOM   1303  CD  ARG A 184      -4.059  16.435  10.002  1.00  5.00           C  
ATOM   1304  NE  ARG A 184      -2.779  16.742   9.367  1.00  6.00           N  
ATOM   1305  CZ  ARG A 184      -1.601  16.576   9.959  1.00  8.00           C  
ATOM   1306  NH1 ARG A 184      -1.545  16.104  11.198  1.00 15.00           N  
ATOM   1307  NH2 ARG A 184      -0.479  16.884   9.315  1.00 13.00           N  
ATOM   1308  N   GLU A 185      -9.144  18.306  11.728  1.00  0.00           N  
ATOM   1309  CA  GLU A 185     -10.281  17.965  12.588  1.00  2.00           C  
ATOM   1310  C   GLU A 185     -11.586  18.687  12.235  1.00  2.00           C  
ATOM   1311  O   GLU A 185     -12.629  18.433  12.851  1.00  2.00           O  
ATOM   1312  CB  GLU A 185      -9.933  18.204  14.061  1.00  4.00           C  
ATOM   1313  CG  GLU A 185      -8.778  17.356  14.560  1.00 11.00           C  
ATOM   1314  CD  GLU A 185      -9.027  15.870  14.399  1.00  2.00           C  
ATOM   1315  OE1 GLU A 185     -10.173  15.428  14.627  1.00  2.00           O  
ATOM   1316  OE2 GLU A 185      -8.073  15.143  14.043  1.00  3.00           O  
ATOM   1317  N   GLY A 186     -11.538  19.583  11.255  1.00  3.00           N  
ATOM   1318  CA  GLY A 186     -12.731  20.307  10.843  1.00  4.00           C  
ATOM   1319  C   GLY A 186     -13.136  21.424  11.793  1.00  6.00           C  
ATOM   1320  O   GLY A 186     -14.294  21.847  11.819  1.00  2.00           O  
ATOM   1321  N   ILE A 187     -12.179  21.901  12.582  1.00  0.00           N  
ATOM   1322  CA  ILE A 187     -12.401  23.035  13.470  1.00  4.00           C  
ATOM   1323  C   ILE A 187     -12.134  24.327  12.708  1.00 15.00           C  
ATOM   1324  O   ILE A 187     -11.084  24.479  12.082  1.00  4.00           O  
ATOM   1325  CB  ILE A 187     -11.457  22.968  14.691  1.00  0.00           C  
ATOM   1326  CG1 ILE A 187     -11.733  21.713  15.520  1.00  4.00           C  
ATOM   1327  CD1 ILE A 187     -10.743  21.503  16.657  1.00  5.00           C  
ATOM   1328  CG2 ILE A 187     -11.546  24.246  15.529  1.00  6.00           C  
ATOM   1329  N   ALA A 188     -13.075  25.265  12.757  1.00  4.00           N  
ATOM   1330  CA  ALA A 188     -12.876  26.555  12.102  1.00  1.00           C  
ATOM   1331  C   ALA A 188     -13.783  27.589  12.744  1.00  0.00           C  
ATOM   1332  O   ALA A 188     -14.819  27.244  13.303  1.00  3.00           O  
ATOM   1333  CB  ALA A 188     -13.180  26.449  10.611  1.00  4.00           C  
ATOM   1334  N   PHE A 189     -13.404  28.852  12.658  1.00  0.00           N  
ATOM   1335  CA  PHE A 189     -14.228  29.913  13.239  1.00  3.00           C  
ATOM   1336  C   PHE A 189     -14.934  30.673  12.122  1.00  3.00           C  
ATOM   1337  O   PHE A 189     -15.525  30.033  11.261  1.00  2.00           O  
ATOM   1338  CB  PHE A 189     -13.402  30.768  14.198  1.00 17.00           C  
ATOM   1339  CG  PHE A 189     -12.800  29.956  15.320  1.00  0.00           C  
ATOM   1340  CD1 PHE A 189     -13.513  29.721  16.485  1.00  3.00           C  
ATOM   1341  CD2 PHE A 189     -11.550  29.371  15.177  1.00 60.00           C  
ATOM   1342  CE1 PHE A 189     -12.979  28.935  17.514  1.00  4.00           C  
ATOM   1343  CE2 PHE A 189     -11.006  28.589  16.202  1.00  1.00           C  
ATOM   1344  CZ  PHE A 189     -11.722  28.376  17.368  1.00  0.00           C  
ATOM   1345  N   GLU A 190     -14.900  32.000  12.110  1.00 14.00           N  
ATOM   1346  CA  GLU A 190     -15.489  32.710  10.970  1.00  2.00           C  
ATOM   1347  C   GLU A 190     -14.766  32.350   9.667  1.00  4.00           C  
ATOM   1348  O   GLU A 190     -15.376  32.298   8.600  1.00  2.00           O  
ATOM   1349  CB  GLU A 190     -15.511  34.222  11.192  1.00  2.00           C  
ATOM   1350  CG  GLU A 190     -16.373  34.660  12.375  1.00  1.00           C  
ATOM   1351  CD  GLU A 190     -15.706  34.374  13.701  1.00  2.00           C  
ATOM   1352  OE1 GLU A 190     -16.414  34.003  14.658  1.00  2.00           O  
ATOM   1353  OE2 GLU A 190     -14.465  34.512  13.786  1.00  4.00           O  
ATOM   1354  N   THR A 191     -13.461  32.107   9.762  1.00 14.00           N  
ATOM   1355  CA  THR A 191     -12.703  31.519   8.659  1.00  4.00           C  
ATOM   1356  C   THR A 191     -11.814  30.429   9.246  1.00  6.00           C  
ATOM   1357  O   THR A 191     -11.737  30.283  10.467  1.00 44.00           O  
ATOM   1358  CB  THR A 191     -11.797  32.563   7.977  1.00  3.00           C  
ATOM   1359  OG1 THR A 191     -10.914  33.129   8.951  1.00  6.00           O  
ATOM   1360  CG2 THR A 191     -12.626  33.676   7.361  1.00  2.00           C  
ATOM   1361  N   GLU A 192     -11.159  29.648   8.394  1.00  5.00           N  
ATOM   1362  CA  GLU A 192     -10.230  28.645   8.899  1.00  0.00           C  
ATOM   1363  C   GLU A 192      -8.990  29.323   9.495  1.00 32.00           C  
ATOM   1364  O   GLU A 192      -8.565  30.370   9.021  1.00 12.00           O  
ATOM   1365  CB  GLU A 192      -9.828  27.660   7.798  1.00  4.00           C  
ATOM   1366  CG  GLU A 192     -10.846  26.563   7.538  1.00  3.00           C  
ATOM   1367  CD  GLU A 192     -10.240  25.381   6.801  1.00  3.00           C  
ATOM   1368  OE1 GLU A 192     -10.090  24.301   7.416  1.00  9.00           O  
ATOM   1369  OE2 GLU A 192      -9.909  25.539   5.609  1.00  3.00           O  
ATOM   1370  N   LEU A 193      -8.434  28.724  10.542  1.00  1.00           N  
ATOM   1371  CA  LEU A 193      -7.185  29.198  11.138  1.00 21.00           C  
ATOM   1372  C   LEU A 193      -6.095  29.074  10.086  1.00  0.00           C  
ATOM   1373  O   LEU A 193      -5.994  28.037   9.445  1.00  1.00           O  
ATOM   1374  CB  LEU A 193      -6.790  28.312  12.319  1.00 14.00           C  
ATOM   1375  CG  LEU A 193      -7.480  28.581  13.648  1.00  1.00           C  
ATOM   1376  CD1 LEU A 193      -6.838  27.784  14.777  1.00  1.00           C  
ATOM   1377  CD2 LEU A 193      -7.371  30.056  13.920  1.00 30.00           C  
ATOM   1378  N   LYS A 194      -5.278  30.112   9.920  1.00 20.00           N  
ATOM   1379  CA  LYS A 194      -4.221  30.082   8.911  1.00  0.00           C  
ATOM   1380  C   LYS A 194      -2.852  29.784   9.536  1.00  0.00           C  
ATOM   1381  O   LYS A 194      -2.537  30.260  10.633  1.00 27.00           O  
ATOM   1382  CB  LYS A 194      -4.156  31.411   8.156  1.00  5.00           C  
ATOM   1383  CG  LYS A 194      -5.470  31.836   7.458  1.00  3.00           C  
ATOM   1384  CD  LYS A 194      -5.980  30.747   6.525  1.00  3.00           C  
ATOM   1385  CE  LYS A 194      -7.203  31.191   5.690  1.00  2.00           C  
ATOM   1386  NZ  LYS A 194      -8.494  31.231   6.463  1.00  3.00           N  
ATOM   1387  N   SER A 195      -2.051  28.984   8.841  1.00  0.00           N  
ATOM   1388  CA  SER A 195      -0.650  28.816   9.211  1.00  0.00           C  
ATOM   1389  C   SER A 195       0.055  30.157   9.089  1.00 14.00           C  
ATOM   1390  O   SER A 195      -0.356  30.993   8.288  1.00  7.00           O  
ATOM   1391  CB  SER A 195       0.026  27.820   8.263  1.00  0.00           C  
ATOM   1392  OG  SER A 195       1.437  27.920   8.396  1.00  0.00           O  
ATOM   1393  N   ASP A 196       1.120  30.359   9.867  1.00  0.00           N  
ATOM   1394  CA  ASP A 196       1.903  31.593   9.801  1.00  9.00           C  
ATOM   1395  C   ASP A 196       3.111  31.466   8.841  1.00  9.00           C  
ATOM   1396  O   ASP A 196       3.968  32.357   8.787  1.00 21.00           O  
ATOM   1397  CB  ASP A 196       2.421  31.974  11.203  1.00 22.00           C  
ATOM   1398  CG  ASP A 196       3.438  30.962  11.760  1.00  0.00           C  
ATOM   1399  OD1 ASP A 196       3.473  29.806  11.284  1.00  0.00           O  
ATOM   1400  OD2 ASP A 196       4.191  31.313  12.703  1.00  1.00           O  
ATOM   1401  N   VAL A 197       3.187  30.361   8.104  1.00 19.00           N  
ATOM   1402  CA  VAL A 197       4.391  30.087   7.293  1.00  0.00           C  
ATOM   1403  C   VAL A 197       4.814  31.271   6.406  1.00  0.00           C  
ATOM   1404  O   VAL A 197       4.040  31.770   5.581  1.00 10.00           O  
ATOM   1405  CB  VAL A 197       4.252  28.791   6.471  1.00  0.00           C  
ATOM   1406  CG1 VAL A 197       3.015  28.850   5.530  1.00  0.00           C  
ATOM   1407  CG2 VAL A 197       5.557  28.509   5.676  1.00  0.00           C  
ATOM   1408  N   ALA A 198       6.047  31.732   6.598  1.00  0.00           N  
ATOM   1409  CA  ALA A 198       6.554  32.894   5.866  1.00  0.00           C  
ATOM   1410  C   ALA A 198       8.044  33.035   6.137  1.00  0.00           C  
ATOM   1411  O   ALA A 198       8.509  32.657   7.200  1.00  0.00           O  
ATOM   1412  CB  ALA A 198       5.828  34.182   6.308  1.00 17.00           C  
ATOM   1413  N   PRO A 199       8.783  33.610   5.184  1.00  0.00           N  
ATOM   1414  CA  PRO A 199      10.198  33.892   5.442  1.00  0.00           C  
ATOM   1415  C   PRO A 199      10.333  35.123   6.328  1.00  5.00           C  
ATOM   1416  O   PRO A 199       9.678  36.152   6.063  1.00 54.00           O  
ATOM   1417  CB  PRO A 199      10.769  34.128   4.036  1.00  8.00           C  
ATOM   1418  CG  PRO A 199       9.579  34.604   3.225  1.00 60.00           C  
ATOM   1419  CD  PRO A 199       8.388  33.885   3.791  1.00  0.00           C  
ATOM   1420  N   ILE A 200      11.145  35.022   7.381  1.00  0.00           N  
ATOM   1421  CA  ILE A 200      11.295  36.130   8.326  1.00  0.00           C  
ATOM   1422  C   ILE A 200      12.704  36.718   8.446  1.00  0.00           C  
ATOM   1423  O   ILE A 200      13.054  37.311   9.470  1.00  0.00           O  
ATOM   1424  CB  ILE A 200      10.721  35.788   9.727  1.00  1.00           C  
ATOM   1425  CG1 ILE A 200      11.181  34.408  10.221  1.00  0.00           C  
ATOM   1426  CD1 ILE A 200      12.650  34.279  10.611  1.00  1.00           C  
ATOM   1427  CG2 ILE A 200       9.182  35.805   9.665  1.00 44.00           C  
ATOM   1428  N   TRP A 201      13.501  36.566   7.393  1.00  5.00           N  
ATOM   1429  CA  TRP A 201      14.790  37.254   7.324  1.00  0.00           C  
ATOM   1430  C   TRP A 201      14.628  38.759   7.569  1.00  0.00           C  
ATOM   1431  O   TRP A 201      15.448  39.369   8.237  1.00  0.00           O  
ATOM   1432  CB  TRP A 201      15.476  36.987   5.978  1.00 34.00           C  
ATOM   1433  CG  TRP A 201      16.645  37.927   5.685  1.00  0.00           C  
ATOM   1434  CD1 TRP A 201      16.761  38.774   4.621  1.00 21.00           C  
ATOM   1435  CD2 TRP A 201      17.842  38.088   6.456  1.00  0.00           C  
ATOM   1436  CE2 TRP A 201      18.630  39.061   5.808  1.00  0.00           C  
ATOM   1437  NE1 TRP A 201      17.949  39.465   4.693  1.00 12.00           N  
ATOM   1438  CE3 TRP A 201      18.321  37.510   7.637  1.00  0.00           C  
ATOM   1439  CZ3 TRP A 201      19.563  37.920   8.124  1.00  0.00           C  
ATOM   1440  CH2 TRP A 201      20.321  38.883   7.453  1.00 27.00           C  
ATOM   1441  CZ2 TRP A 201      19.879  39.463   6.293  1.00 12.00           C  
ATOM   1442  N   ASP A 202      13.547  39.357   7.066  1.00 60.00           N  
ATOM   1443  CA  ASP A 202      13.375  40.803   7.251  1.00 11.00           C  
ATOM   1444  C   ASP A 202      13.242  41.211   8.727  1.00  0.00           C  
ATOM   1445  O   ASP A 202      13.707  42.280   9.125  1.00 10.00           O  
ATOM   1446  CB  ASP A 202      12.210  41.343   6.411  1.00  7.00           C  
ATOM   1447  CG  ASP A 202      10.884  40.757   6.809  1.00 10.00           C  
ATOM   1448  OD1 ASP A 202      10.797  39.524   7.006  1.00 60.00           O  
ATOM   1449  OD2 ASP A 202       9.916  41.533   6.935  1.00  5.00           O  
ATOM   1450  N   VAL A 203      12.636  40.348   9.539  1.00  0.00           N  
ATOM   1451  CA  VAL A 203      12.498  40.612  10.977  1.00  0.00           C  
ATOM   1452  C   VAL A 203      13.865  40.554  11.671  1.00  0.00           C  
ATOM   1453  O   VAL A 203      14.231  41.435  12.466  1.00  0.00           O  
ATOM   1454  CB  VAL A 203      11.543  39.600  11.629  1.00  0.00           C  
ATOM   1455  CG1 VAL A 203      11.455  39.822  13.138  1.00  0.00           C  
ATOM   1456  CG2 VAL A 203      10.158  39.678  10.978  1.00  2.00           C  
ATOM   1457  N   VAL A 204      14.636  39.517  11.369  1.00  0.00           N  
ATOM   1458  CA  VAL A 204      15.959  39.388  11.975  1.00  0.00           C  
ATOM   1459  C   VAL A 204      16.871  40.544  11.558  1.00  0.00           C  
ATOM   1460  O   VAL A 204      17.558  41.155  12.388  1.00  0.00           O  
ATOM   1461  CB  VAL A 204      16.617  38.051  11.599  1.00  0.00           C  
ATOM   1462  CG1 VAL A 204      18.056  38.001  12.125  1.00  0.00           C  
ATOM   1463  CG2 VAL A 204      15.790  36.873  12.160  1.00  0.00           C  
ATOM   1464  N   LYS A 205      16.862  40.848  10.267  1.00  0.00           N  
ATOM   1465  CA  LYS A 205      17.693  41.924   9.719  1.00  0.00           C  
ATOM   1466  C   LYS A 205      17.350  43.256  10.371  1.00  0.00           C  
ATOM   1467  O   LYS A 205      18.237  44.062  10.675  1.00  0.00           O  
ATOM   1468  CB  LYS A 205      17.442  42.049   8.215  1.00 12.00           C  
ATOM   1469  CG  LYS A 205      18.344  43.040   7.492  1.00 17.00           C  
ATOM   1470  CD  LYS A 205      18.005  43.071   6.004  1.00  7.00           C  
ATOM   1471  CE  LYS A 205      18.947  43.989   5.243  1.00  4.00           C  
ATOM   1472  NZ  LYS A 205      18.585  44.064   3.804  1.00  3.00           N  
ATOM   1473  N   ALA A 206      16.053  43.479  10.561  1.00 15.00           N  
ATOM   1474  CA  ALA A 206      15.554  44.714  11.175  1.00  9.00           C  
ATOM   1475  C   ALA A 206      16.161  44.911  12.560  1.00  0.00           C  
ATOM   1476  O   ALA A 206      16.590  46.012  12.907  1.00 12.00           O  
ATOM   1477  CB  ALA A 206      14.027  44.680  11.261  1.00 11.00           C  
ATOM   1478  N   VAL A 207      16.212  43.846  13.352  1.00  0.00           N  
ATOM   1479  CA  VAL A 207      16.831  43.941  14.675  1.00  0.00           C  
ATOM   1480  C   VAL A 207      18.332  44.210  14.587  1.00  0.00           C  
ATOM   1481  O   VAL A 207      18.853  45.104  15.269  1.00  0.00           O  
ATOM   1482  CB  VAL A 207      16.578  42.685  15.521  1.00  0.00           C  
ATOM   1483  CG1 VAL A 207      17.251  42.806  16.886  1.00  0.00           C  
ATOM   1484  CG2 VAL A 207      15.080  42.452  15.688  1.00  0.00           C  
ATOM   1485  N   ALA A 208      19.028  43.444  13.745  1.00  0.00           N  
ATOM   1486  CA  ALA A 208      20.472  43.610  13.591  1.00  0.00           C  
ATOM   1487  C   ALA A 208      20.844  45.024  13.135  1.00  7.00           C  
ATOM   1488  O   ALA A 208      21.835  45.600  13.608  1.00  6.00           O  
ATOM   1489  CB  ALA A 208      21.036  42.566  12.617  1.00 15.00           C  
ATOM   1490  N   GLU A 209      20.052  45.585  12.226  1.00  0.00           N  
ATOM   1491  CA  GLU A 209      20.310  46.941  11.745  1.00  3.00           C  
ATOM   1492  C   GLU A 209      20.116  47.981  12.845  1.00  4.00           C  
ATOM   1493  O   GLU A 209      20.677  49.076  12.779  1.00  2.00           O  
ATOM   1494  CB  GLU A 209      19.430  47.267  10.538  1.00  3.00           C  
ATOM   1495  CG  GLU A 209      19.818  46.475   9.300  1.00  4.00           C  
ATOM   1496  CD  GLU A 209      18.936  46.781   8.117  1.00  2.00           C  
ATOM   1497  OE1 GLU A 209      17.778  47.194   8.329  1.00  3.00           O  
ATOM   1498  OE2 GLU A 209      19.404  46.615   6.973  1.00  2.00           O  
ATOM   1499  N   THR A 210      19.337  47.626  13.860  1.00  0.00           N  
ATOM   1500  CA  THR A 210      19.054  48.530  14.970  1.00  3.00           C  
ATOM   1501  C   THR A 210      20.039  48.391  16.129  1.00  4.00           C  
ATOM   1502  O   THR A 210      20.538  49.391  16.648  1.00  3.00           O  
ATOM   1503  CB  THR A 210      17.615  48.329  15.492  1.00  0.00           C  
ATOM   1504  OG1 THR A 210      16.685  48.654  14.454  1.00  7.00           O  
ATOM   1505  CG2 THR A 210      17.350  49.215  16.706  1.00  6.00           C  
ATOM   1506  N   ILE A 211      20.334  47.159  16.536  1.00  0.00           N  
ATOM   1507  CA  ILE A 211      21.157  46.954  17.734  1.00  7.00           C  
ATOM   1508  C   ILE A 211      22.545  46.373  17.471  1.00  5.00           C  
ATOM   1509  O   ILE A 211      23.374  46.309  18.380  1.00  5.00           O  
ATOM   1510  CB  ILE A 211      20.431  46.090  18.797  1.00  0.00           C  
ATOM   1511  CG1 ILE A 211      20.332  44.625  18.344  1.00  0.00           C  
ATOM   1512  CD1 ILE A 211      19.770  43.690  19.405  1.00  0.00           C  
ATOM   1513  CG2 ILE A 211      19.041  46.650  19.082  1.00  0.00           C  
ATOM   1514  N   GLY A 212      22.801  45.944  16.238  1.00  5.00           N  
ATOM   1515  CA  GLY A 212      24.065  45.307  15.906  1.00  4.00           C  
ATOM   1516  C   GLY A 212      24.072  43.809  16.171  1.00  0.00           C  
ATOM   1517  O   GLY A 212      23.501  43.335  17.158  1.00  0.00           O  
ATOM   1518  N   TRP A 213      24.727  43.052  15.293  1.00  5.00           N  
ATOM   1519  CA  TRP A 213      24.811  41.608  15.468  1.00  0.00           C  
ATOM   1520  C   TRP A 213      25.381  41.207  16.822  1.00  0.00           C  
ATOM   1521  O   TRP A 213      24.943  40.225  17.409  1.00  0.00           O  
ATOM   1522  CB  TRP A 213      25.616  40.952  14.336  1.00  7.00           C  
ATOM   1523  CG  TRP A 213      24.917  40.977  13.015  1.00  0.00           C  
ATOM   1524  CD1 TRP A 213      25.260  41.713  11.919  1.00  4.00           C  
ATOM   1525  CD2 TRP A 213      23.748  40.232  12.649  1.00  0.00           C  
ATOM   1526  CE2 TRP A 213      23.449  40.560  11.316  1.00 46.00           C  
ATOM   1527  NE1 TRP A 213      24.385  41.467  10.893  1.00 10.00           N  
ATOM   1528  CE3 TRP A 213      22.939  39.306  13.317  1.00  0.00           C  
ATOM   1529  CZ3 TRP A 213      21.859  38.763  12.648  1.00  0.00           C  
ATOM   1530  CH2 TRP A 213      21.585  39.109  11.324  1.00  0.00           C  
ATOM   1531  CZ2 TRP A 213      22.366  40.004  10.639  1.00 23.00           C  
ATOM   1532  N   GLU A 214      26.334  41.980  17.344  1.00  8.00           N  
ATOM   1533  CA  GLU A 214      26.974  41.582  18.593  1.00  5.00           C  
ATOM   1534  C   GLU A 214      26.005  41.553  19.780  1.00  0.00           C  
ATOM   1535  O   GLU A 214      26.254  40.863  20.769  1.00  5.00           O  
ATOM   1536  CB  GLU A 214      28.178  42.480  18.904  1.00  2.00           C  
ATOM   1537  CG  GLU A 214      27.815  43.931  19.198  1.00  2.00           C  
ATOM   1538  CD  GLU A 214      27.622  44.770  17.938  1.00  2.00           C  
ATOM   1539  OE1 GLU A 214      27.705  44.215  16.816  1.00  3.00           O  
ATOM   1540  OE2 GLU A 214      27.393  45.992  18.076  1.00  2.00           O  
ATOM   1541  N   ASN A 215      24.899  42.283  19.675  1.00  0.00           N  
ATOM   1542  CA  ASN A 215      23.894  42.323  20.743  1.00  0.00           C  
ATOM   1543  C   ASN A 215      22.732  41.333  20.583  1.00  0.00           C  
ATOM   1544  O   ASN A 215      21.841  41.257  21.434  1.00  0.00           O  
ATOM   1545  CB  ASN A 215      23.394  43.754  20.919  1.00  0.00           C  
ATOM   1546  CG  ASN A 215      24.496  44.671  21.417  1.00  0.00           C  
ATOM   1547  OD1 ASN A 215      25.201  44.328  22.365  1.00  4.00           O  
ATOM   1548  ND2 ASN A 215      24.687  45.803  20.749  1.00  4.00           N  
ATOM   1549  N   ILE A 216      22.763  40.564  19.500  1.00  0.00           N  
ATOM   1550  CA  ILE A 216      21.898  39.392  19.373  1.00  0.00           C  
ATOM   1551  C   ILE A 216      22.734  38.195  19.784  1.00  0.00           C  
ATOM   1552  O   ILE A 216      23.674  37.828  19.083  1.00 27.00           O  
ATOM   1553  CB  ILE A 216      21.399  39.219  17.926  1.00  0.00           C  
ATOM   1554  CG1 ILE A 216      20.679  40.487  17.468  1.00  0.00           C  
ATOM   1555  CD1 ILE A 216      20.375  40.531  15.978  1.00  0.00           C  
ATOM   1556  CG2 ILE A 216      20.474  37.998  17.809  1.00  0.00           C  
ATOM   1557  N   HIS A 217      22.416  37.602  20.932  1.00  0.00           N  
ATOM   1558  CA  HIS A 217      23.280  36.582  21.529  1.00 16.00           C  
ATOM   1559  C   HIS A 217      22.892  35.168  21.154  1.00 39.00           C  
ATOM   1560  O   HIS A 217      23.738  34.282  21.142  1.00 17.00           O  
ATOM   1561  CB  HIS A 217      23.280  36.699  23.054  1.00 13.00           C  
ATOM   1562  CG  HIS A 217      23.927  37.949  23.560  1.00  9.00           C  
ATOM   1563  ND1 HIS A 217      23.853  38.345  24.878  1.00  0.00           N  
ATOM   1564  CD2 HIS A 217      24.671  38.886  22.925  1.00  9.00           C  
ATOM   1565  CE1 HIS A 217      24.520  39.476  25.033  1.00  5.00           C  
ATOM   1566  NE2 HIS A 217      25.025  39.826  23.863  1.00  4.00           N  
ATOM   1567  N   ALA A 218      21.609  34.943  20.880  1.00  0.00           N  
ATOM   1568  CA  ALA A 218      21.172  33.621  20.439  1.00  0.00           C  
ATOM   1569  C   ALA A 218      19.862  33.705  19.672  1.00  0.00           C  
ATOM   1570  O   ALA A 218      19.053  34.606  19.911  1.00  0.00           O  
ATOM   1571  CB  ALA A 218      21.031  32.656  21.623  1.00  0.00           C  
ATOM   1572  N   MET A 219      19.662  32.776  18.742  1.00  0.00           N  
ATOM   1573  CA  MET A 219      18.367  32.663  18.060  1.00  0.00           C  
ATOM   1574  C   MET A 219      18.115  31.210  17.766  1.00  0.00           C  
ATOM   1575  O   MET A 219      19.052  30.423  17.619  1.00  1.00           O  
ATOM   1576  CB  MET A 219      18.370  33.408  16.727  1.00  0.00           C  
ATOM   1577  CG  MET A 219      18.349  34.938  16.800  1.00  0.00           C  
ATOM   1578  SD  MET A 219      18.132  35.670  15.169  1.00  0.00           S  
ATOM   1579  CE  MET A 219      19.813  35.563  14.519  1.00  0.00           C  
ATOM   1580  N   LYS A 220      16.840  30.844  17.706  1.00  0.00           N  
ATOM   1581  CA  LYS A 220      16.435  29.557  17.172  1.00  0.00           C  
ATOM   1582  C   LYS A 220      15.159  29.732  16.360  1.00  0.00           C  
ATOM   1583  O   LYS A 220      14.372  30.646  16.607  1.00  0.00           O  
ATOM   1584  CB  LYS A 220      16.226  28.520  18.281  1.00  0.00           C  
ATOM   1585  CG  LYS A 220      17.501  27.855  18.752  1.00  0.00           C  
ATOM   1586  CD  LYS A 220      17.296  26.375  19.053  1.00  0.00           C  
ATOM   1587  CE  LYS A 220      17.446  25.521  17.799  1.00 28.00           C  
ATOM   1588  NZ  LYS A 220      18.863  25.498  17.314  1.00 17.00           N  
ATOM   1589  N   ASP A 221      14.982  28.858  15.379  1.00  0.00           N  
ATOM   1590  CA  ASP A 221      13.764  28.803  14.578  1.00  0.00           C  
ATOM   1591  C   ASP A 221      12.856  27.760  15.242  1.00  0.00           C  
ATOM   1592  O   ASP A 221      13.140  26.568  15.160  1.00 35.00           O  
ATOM   1593  CB  ASP A 221      14.165  28.332  13.171  1.00 25.00           C  
ATOM   1594  CG  ASP A 221      13.062  28.488  12.161  1.00  1.00           C  
ATOM   1595  OD1 ASP A 221      12.011  29.059  12.524  1.00  1.00           O  
ATOM   1596  OD2 ASP A 221      13.256  28.049  11.000  1.00 40.00           O  
ATOM   1597  N   PRO A 222      11.770  28.195  15.912  1.00  0.00           N  
ATOM   1598  CA  PRO A 222      10.961  27.277  16.732  1.00 47.00           C  
ATOM   1599  C   PRO A 222      10.000  26.414  15.920  1.00  5.00           C  
ATOM   1600  O   PRO A 222       8.784  26.467  16.101  1.00  0.00           O  
ATOM   1601  CB  PRO A 222      10.173  28.223  17.639  1.00  0.00           C  
ATOM   1602  CG  PRO A 222      10.015  29.467  16.816  1.00  1.00           C  
ATOM   1603  CD  PRO A 222      11.299  29.591  16.018  1.00  1.00           C  
ATOM   1604  N   THR A 223      10.558  25.613  15.028  1.00 60.00           N  
ATOM   1605  CA  THR A 223       9.756  24.715  14.216  1.00  0.00           C  
ATOM   1606  C   THR A 223       9.386  23.467  15.031  1.00 43.00           C  
ATOM   1607  O   THR A 223       8.654  23.567  16.020  1.00  0.00           O  
ATOM   1608  CB  THR A 223      10.483  24.373  12.903  1.00 41.00           C  
ATOM   1609  OG1 THR A 223      11.833  23.977  13.192  1.00 16.00           O  
ATOM   1610  CG2 THR A 223      10.525  25.604  12.015  1.00 56.00           C  
ATOM   1611  N   ARG A 224       9.886  22.300  14.645  1.00 26.00           N  
ATOM   1612  CA  ARG A 224       9.471  21.054  15.319  1.00  0.00           C  
ATOM   1613  C   ARG A 224       9.546  21.060  16.857  1.00  0.00           C  
ATOM   1614  O   ARG A 224      10.558  21.425  17.446  1.00 42.00           O  
ATOM   1615  CB  ARG A 224      10.216  19.843  14.750  1.00 16.00           C  
ATOM   1616  CG  ARG A 224       9.500  19.183  13.581  1.00 29.00           C  
ATOM   1617  CD  ARG A 224      10.267  17.966  13.073  1.00 26.00           C  
ATOM   1618  NE  ARG A 224      11.581  18.329  12.548  1.00 14.00           N  
ATOM   1619  CZ  ARG A 224      12.463  17.448  12.087  1.00  9.00           C  
ATOM   1620  NH1 ARG A 224      12.167  16.159  12.094  1.00  5.00           N  
ATOM   1621  NH2 ARG A 224      13.636  17.854  11.623  1.00  5.00           N  
ATOM   1622  N   ALA A 225       8.445  20.655  17.482  1.00  0.00           N  
ATOM   1623  CA  ALA A 225       8.285  20.624  18.942  1.00  0.00           C  
ATOM   1624  C   ALA A 225       8.249  22.006  19.611  1.00  0.00           C  
ATOM   1625  O   ALA A 225       8.262  22.117  20.835  1.00  0.00           O  
ATOM   1626  CB  ALA A 225       9.282  19.665  19.621  1.00  0.00           C  
ATOM   1627  N   GLY A 226       8.188  23.051  18.786  1.00  0.00           N  
ATOM   1628  CA  GLY A 226       7.642  24.331  19.195  1.00  0.00           C  
ATOM   1629  C   GLY A 226       8.513  25.257  20.008  1.00  0.00           C  
ATOM   1630  O   GLY A 226       9.728  25.074  20.110  1.00  6.00           O  
ATOM   1631  N   LEU A 227       7.875  26.283  20.566  1.00  1.00           N  
ATOM   1632  CA  LEU A 227       8.550  27.222  21.447  1.00  0.00           C  
ATOM   1633  C   LEU A 227       9.228  26.538  22.627  1.00  0.00           C  
ATOM   1634  O   LEU A 227      10.335  26.919  23.017  1.00  0.00           O  
ATOM   1635  CB  LEU A 227       7.552  28.254  21.969  1.00  0.00           C  
ATOM   1636  CG  LEU A 227       8.117  29.284  22.953  1.00  0.00           C  
ATOM   1637  CD1 LEU A 227       9.136  30.230  22.290  1.00  0.00           C  
ATOM   1638  CD2 LEU A 227       6.949  30.061  23.579  1.00  0.00           C  
ATOM   1639  N   SER A 228       8.552  25.545  23.198  1.00  0.00           N  
ATOM   1640  CA  SER A 228       9.084  24.814  24.342  1.00  0.00           C  
ATOM   1641  C   SER A 228      10.426  24.161  24.003  1.00  0.00           C  
ATOM   1642  O   SER A 228      11.406  24.306  24.740  1.00  0.00           O  
ATOM   1643  CB  SER A 228       8.081  23.757  24.806  1.00 44.00           C  
ATOM   1644  OG  SER A 228       8.633  22.960  25.836  1.00  0.00           O  
ATOM   1645  N   ASN A 229      10.472  23.453  22.883  1.00  0.00           N  
ATOM   1646  CA  ASN A 229      11.724  22.823  22.452  1.00  0.00           C  
ATOM   1647  C   ASN A 229      12.829  23.855  22.228  1.00  0.00           C  
ATOM   1648  O   ASN A 229      13.967  23.646  22.644  1.00  0.00           O  
ATOM   1649  CB  ASN A 229      11.546  21.973  21.195  1.00  0.00           C  
ATOM   1650  CG  ASN A 229      12.862  21.349  20.725  1.00  0.00           C  
ATOM   1651  OD1 ASN A 229      13.369  20.414  21.339  1.00 47.00           O  
ATOM   1652  ND2 ASN A 229      13.413  21.869  19.641  1.00 37.00           N  
ATOM   1653  N   ALA A 230      12.488  24.980  21.600  1.00  0.00           N  
ATOM   1654  CA  ALA A 230      13.489  25.992  21.264  1.00  0.00           C  
ATOM   1655  C   ALA A 230      14.102  26.627  22.511  1.00  0.00           C  
ATOM   1656  O   ALA A 230      15.316  26.787  22.597  1.00  0.00           O  
ATOM   1657  CB  ALA A 230      12.893  27.061  20.348  1.00 60.00           C  
ATOM   1658  N   LEU A 231      13.262  26.987  23.477  1.00  0.00           N  
ATOM   1659  CA  LEU A 231      13.748  27.586  24.719  1.00  0.00           C  
ATOM   1660  C   LEU A 231      14.588  26.606  25.524  1.00  0.00           C  
ATOM   1661  O   LEU A 231      15.611  26.982  26.101  1.00  0.00           O  
ATOM   1662  CB  LEU A 231      12.579  28.096  25.574  1.00  0.00           C  
ATOM   1663  CG  LEU A 231      11.795  29.268  24.968  1.00  0.00           C  
ATOM   1664  CD1 LEU A 231      10.588  29.593  25.852  1.00  0.00           C  
ATOM   1665  CD2 LEU A 231      12.674  30.509  24.789  1.00  1.00           C  
ATOM   1666  N   ASN A 232      14.153  25.355  25.572  1.00  0.00           N  
ATOM   1667  CA  ASN A 232      14.919  24.331  26.262  1.00  0.00           C  
ATOM   1668  C   ASN A 232      16.283  24.091  25.619  1.00 60.00           C  
ATOM   1669  O   ASN A 232      17.275  23.887  26.313  1.00 60.00           O  
ATOM   1670  CB  ASN A 232      14.116  23.041  26.374  1.00 49.00           C  
ATOM   1671  CG  ASN A 232      13.213  23.041  27.581  1.00  0.00           C  
ATOM   1672  OD1 ASN A 232      13.673  22.823  28.698  1.00 51.00           O  
ATOM   1673  ND2 ASN A 232      11.924  23.300  27.371  1.00  0.00           N  
ATOM   1674  N   GLU A 233      16.341  24.148  24.294  1.00  0.00           N  
ATOM   1675  CA  GLU A 233      17.615  23.962  23.605  1.00  0.00           C  
ATOM   1676  C   GLU A 233      18.570  25.127  23.841  1.00  0.00           C  
ATOM   1677  O   GLU A 233      19.767  24.931  24.053  1.00  0.00           O  
ATOM   1678  CB  GLU A 233      17.384  23.727  22.111  1.00  0.00           C  
ATOM   1679  CG  GLU A 233      16.875  22.324  21.828  1.00 40.00           C  
ATOM   1680  CD  GLU A 233      17.847  21.256  22.316  1.00 60.00           C  
ATOM   1681  OE1 GLU A 233      18.866  21.026  21.631  1.00 54.00           O  
ATOM   1682  OE2 GLU A 233      17.601  20.655  23.388  1.00 54.00           O  
ATOM   1683  N   ILE A 234      18.050  26.344  23.802  1.00  0.00           N  
ATOM   1684  CA  ILE A 234      18.883  27.501  24.097  1.00  0.00           C  
ATOM   1685  C   ILE A 234      19.392  27.440  25.542  1.00  0.00           C  
ATOM   1686  O   ILE A 234      20.572  27.670  25.797  1.00  0.00           O  
ATOM   1687  CB  ILE A 234      18.129  28.818  23.852  1.00  0.00           C  
ATOM   1688  CG1 ILE A 234      17.816  28.971  22.356  1.00  0.00           C  
ATOM   1689  CD1 ILE A 234      16.863  30.131  22.046  1.00  0.00           C  
ATOM   1690  CG2 ILE A 234      18.960  30.002  24.336  1.00  0.00           C  
ATOM   1691  N   ALA A 235      18.511  27.101  26.481  1.00  0.00           N  
ATOM   1692  CA  ALA A 235      18.914  26.996  27.889  1.00  0.00           C  
ATOM   1693  C   ALA A 235      20.020  25.947  28.077  1.00  0.00           C  
ATOM   1694  O   ALA A 235      21.055  26.219  28.704  1.00  0.00           O  
ATOM   1695  CB  ALA A 235      17.714  26.658  28.763  1.00  0.00           C  
ATOM   1696  N   ARG A 236      19.802  24.766  27.509  1.00  0.00           N  
ATOM   1697  CA  ARG A 236      20.737  23.647  27.642  1.00 10.00           C  
ATOM   1698  C   ARG A 236      22.086  23.912  26.973  1.00  8.00           C  
ATOM   1699  O   ARG A 236      23.146  23.631  27.545  1.00  4.00           O  
ATOM   1700  CB  ARG A 236      20.111  22.371  27.075  1.00 45.00           C  
ATOM   1701  CG  ARG A 236      20.881  21.100  27.389  1.00  4.00           C  
ATOM   1702  CD  ARG A 236      20.167  19.873  26.837  1.00  8.00           C  
ATOM   1703  NE  ARG A 236      19.984  19.959  25.391  1.00 17.00           N  
ATOM   1704  CZ  ARG A 236      20.920  19.643  24.502  1.00  9.00           C  
ATOM   1705  NH1 ARG A 236      22.108  19.220  24.912  1.00  4.00           N  
ATOM   1706  NH2 ARG A 236      20.669  19.750  23.205  1.00  0.00           N  
ATOM   1707  N   LYS A 237      22.050  24.445  25.756  1.00  0.00           N  
ATOM   1708  CA  LYS A 237      23.280  24.707  25.015  1.00  5.00           C  
ATOM   1709  C   LYS A 237      24.056  25.911  25.522  1.00  0.00           C  
ATOM   1710  O   LYS A 237      25.291  25.953  25.410  1.00  3.00           O  
ATOM   1711  CB  LYS A 237      22.997  24.833  23.526  1.00  7.00           C  
ATOM   1712  CG  LYS A 237      22.565  23.523  22.910  1.00  8.00           C  
ATOM   1713  CD  LYS A 237      22.374  23.701  21.430  1.00 16.00           C  
ATOM   1714  CE  LYS A 237      21.974  22.409  20.770  1.00 17.00           C  
ATOM   1715  NZ  LYS A 237      21.615  22.693  19.363  1.00 52.00           N  
ATOM   1716  N   SER A 238      23.340  26.885  26.077  1.00  0.00           N  
ATOM   1717  CA  SER A 238      23.969  28.074  26.641  1.00  5.00           C  
ATOM   1718  C   SER A 238      24.335  27.871  28.115  1.00  4.00           C  
ATOM   1719  O   SER A 238      25.027  28.701  28.699  1.00  6.00           O  
ATOM   1720  CB  SER A 238      23.052  29.298  26.517  1.00  0.00           C  
ATOM   1721  OG  SER A 238      22.806  29.638  25.160  1.00  0.00           O  
ATOM   1722  N   ASN A 239      23.862  26.770  28.694  1.00  0.00           N  
ATOM   1723  CA  ASN A 239      24.060  26.465  30.115  1.00  0.00           C  
ATOM   1724  C   ASN A 239      23.545  27.597  30.995  1.00  0.00           C  
ATOM   1725  O   ASN A 239      24.258  28.128  31.852  1.00  8.00           O  
ATOM   1726  CB  ASN A 239      25.535  26.161  30.426  1.00  3.00           C  
ATOM   1727  CG  ASN A 239      25.717  25.499  31.784  1.00  2.00           C  
ATOM   1728  OD1 ASN A 239      24.867  24.724  32.228  1.00  4.00           O  
ATOM   1729  ND2 ASN A 239      26.821  25.811  32.453  1.00  2.00           N  
ATOM   1730  N   VAL A 240      22.301  27.988  30.755  1.00  0.00           N  
ATOM   1731  CA  VAL A 240      21.664  29.023  31.549  1.00 36.00           C  
ATOM   1732  C   VAL A 240      20.243  28.600  31.849  1.00  0.00           C  
ATOM   1733  O   VAL A 240      19.746  27.624  31.289  1.00  0.00           O  
ATOM   1734  CB  VAL A 240      21.616  30.370  30.809  1.00  0.00           C  
ATOM   1735  CG1 VAL A 240      23.017  30.962  30.639  1.00 11.00           C  
ATOM   1736  CG2 VAL A 240      20.908  30.212  29.453  1.00  0.00           C  
ATOM   1737  N   GLY A 241      19.590  29.337  32.739  1.00  0.00           N  
ATOM   1738  CA  GLY A 241      18.175  29.146  32.970  1.00  0.00           C  
ATOM   1739  C   GLY A 241      17.431  30.184  32.162  1.00  0.00           C  
ATOM   1740  O   GLY A 241      17.972  31.248  31.857  1.00  0.00           O  
ATOM   1741  N   ILE A 242      16.195  29.875  31.798  1.00  0.00           N  
ATOM   1742  CA  ILE A 242      15.342  30.866  31.158  1.00  0.00           C  
ATOM   1743  C   ILE A 242      14.028  30.970  31.929  1.00  0.00           C  
ATOM   1744  O   ILE A 242      13.386  29.965  32.219  1.00  0.00           O  
ATOM   1745  CB  ILE A 242      15.080  30.523  29.676  1.00  0.00           C  
ATOM   1746  CG1 ILE A 242      16.397  30.590  28.883  1.00  0.00           C  
ATOM   1747  CD1 ILE A 242      16.246  30.219  27.398  1.00  0.00           C  
ATOM   1748  CG2 ILE A 242      14.062  31.491  29.077  1.00  0.00           C  
ATOM   1749  N   LEU A 243      13.659  32.194  32.281  1.00  0.00           N  
ATOM   1750  CA  LEU A 243      12.426  32.442  33.013  1.00  0.00           C  
ATOM   1751  C   LEU A 243      11.487  33.210  32.104  1.00  0.00           C  
ATOM   1752  O   LEU A 243      11.796  34.337  31.704  1.00 32.00           O  
ATOM   1753  CB  LEU A 243      12.718  33.269  34.269  1.00  0.00           C  
ATOM   1754  CG  LEU A 243      11.499  33.783  35.042  1.00 22.00           C  
ATOM   1755  CD1 LEU A 243      10.670  32.628  35.589  1.00  0.00           C  
ATOM   1756  CD2 LEU A 243      11.944  34.718  36.168  1.00  5.00           C  
ATOM   1757  N   VAL A 244      10.350  32.598  31.772  1.00  0.00           N  
ATOM   1758  CA  VAL A 244       9.367  33.257  30.925  1.00  0.00           C  
ATOM   1759  C   VAL A 244       8.036  33.471  31.636  1.00 40.00           C  
ATOM   1760  O   VAL A 244       7.583  32.631  32.416  1.00  0.00           O  
ATOM   1761  CB  VAL A 244       9.116  32.491  29.603  1.00  0.00           C  
ATOM   1762  CG1 VAL A 244      10.366  32.539  28.721  1.00  0.00           C  
ATOM   1763  CG2 VAL A 244       8.715  31.080  29.881  1.00  0.00           C  
ATOM   1764  N   ARG A 245       7.424  34.607  31.344  1.00 30.00           N  
ATOM   1765  CA  ARG A 245       6.133  34.962  31.916  1.00  0.00           C  
ATOM   1766  C   ARG A 245       5.035  34.515  30.951  1.00  0.00           C  
ATOM   1767  O   ARG A 245       4.925  35.034  29.836  1.00  0.00           O  
ATOM   1768  CB  ARG A 245       6.072  36.459  32.152  1.00  8.00           C  
ATOM   1769  N   GLU A 246       4.239  33.541  31.375  1.00  0.00           N  
ATOM   1770  CA  GLU A 246       3.230  32.948  30.507  1.00  0.00           C  
ATOM   1771  C   GLU A 246       2.293  33.993  29.917  1.00  0.00           C  
ATOM   1772  O   GLU A 246       1.944  33.925  28.740  1.00 28.00           O  
ATOM   1773  CB  GLU A 246       2.436  31.868  31.253  1.00  9.00           C  
ATOM   1774  CG  GLU A 246       1.379  31.168  30.396  1.00  8.00           C  
ATOM   1775  CD  GLU A 246       1.186  29.704  30.776  1.00  3.00           C  
ATOM   1776  OE1 GLU A 246       1.643  29.304  31.867  1.00  4.00           O  
ATOM   1777  OE2 GLU A 246       0.584  28.947  29.981  1.00  5.00           O  
ATOM   1778  N   ALA A 247       1.918  34.978  30.727  1.00 13.00           N  
ATOM   1779  CA  ALA A 247       0.978  36.005  30.296  1.00  5.00           C  
ATOM   1780  C   ALA A 247       1.512  36.836  29.139  1.00 16.00           C  
ATOM   1781  O   ALA A 247       0.737  37.412  28.376  1.00  3.00           O  
ATOM   1782  CB  ALA A 247       0.606  36.913  31.469  1.00  3.00           C  
ATOM   1783  N   ASP A 248       2.835  36.907  29.013  1.00  0.00           N  
ATOM   1784  CA  ASP A 248       3.460  37.737  27.984  1.00  4.00           C  
ATOM   1785  C   ASP A 248       3.683  37.011  26.649  1.00  6.00           C  
ATOM   1786  O   ASP A 248       4.039  37.641  25.652  1.00  6.00           O  
ATOM   1787  CB  ASP A 248       4.785  38.319  28.484  1.00  6.00           C  
ATOM   1788  CG  ASP A 248       4.601  39.276  29.661  1.00  3.00           C  
ATOM   1789  OD1 ASP A 248       3.464  39.743  29.875  1.00  2.00           O  
ATOM   1790  OD2 ASP A 248       5.594  39.568  30.363  1.00  3.00           O  
ATOM   1791  N   ILE A 249       3.482  35.701  26.623  1.00  0.00           N  
ATOM   1792  CA  ILE A 249       3.639  34.957  25.370  1.00  0.00           C  
ATOM   1793  C   ILE A 249       2.407  35.182  24.498  1.00  8.00           C  
ATOM   1794  O   ILE A 249       1.308  34.798  24.875  1.00 14.00           O  
ATOM   1795  CB  ILE A 249       3.787  33.456  25.622  1.00  0.00           C  
ATOM   1796  CG1 ILE A 249       5.047  33.168  26.437  1.00  0.00           C  
ATOM   1797  CD1 ILE A 249       5.120  31.720  26.868  1.00  0.00           C  
ATOM   1798  CG2 ILE A 249       3.843  32.685  24.300  1.00  0.00           C  
ATOM   1799  N   PRO A 250       2.584  35.803  23.327  1.00  0.00           N  
ATOM   1800  CA  PRO A 250       1.426  36.110  22.476  1.00  5.00           C  
ATOM   1801  C   PRO A 250       0.822  34.852  21.880  1.00  0.00           C  
ATOM   1802  O   PRO A 250       1.535  34.060  21.251  1.00  0.00           O  
ATOM   1803  CB  PRO A 250       2.030  36.952  21.346  1.00  6.00           C  
ATOM   1804  CG  PRO A 250       3.412  37.321  21.807  1.00  7.00           C  
ATOM   1805  CD  PRO A 250       3.850  36.228  22.709  1.00  0.00           C  
ATOM   1806  N   ILE A 251      -0.478  34.664  22.086  1.00  7.00           N  
ATOM   1807  CA  ILE A 251      -1.194  33.567  21.461  1.00  0.00           C  
ATOM   1808  C   ILE A 251      -2.454  34.144  20.844  1.00 11.00           C  
ATOM   1809  O   ILE A 251      -3.188  34.897  21.495  1.00  5.00           O  
ATOM   1810  CB  ILE A 251      -1.573  32.474  22.471  1.00  0.00           C  
ATOM   1811  CG1 ILE A 251      -0.322  31.947  23.182  1.00  0.00           C  
ATOM   1812  CD1 ILE A 251      -0.622  31.158  24.418  1.00 36.00           C  
ATOM   1813  CG2 ILE A 251      -2.292  31.317  21.770  1.00  0.00           C  
ATOM   1814  N   ARG A 252      -2.682  33.810  19.581  1.00  1.00           N  
ATOM   1815  CA  ARG A 252      -3.881  34.237  18.865  1.00  9.00           C  
ATOM   1816  C   ARG A 252      -5.115  33.670  19.575  1.00  0.00           C  
ATOM   1817  O   ARG A 252      -5.143  32.499  19.954  1.00  0.00           O  
ATOM   1818  CB  ARG A 252      -3.779  33.739  17.416  1.00  0.00           C  
ATOM   1819  CG  ARG A 252      -4.560  34.502  16.379  1.00  5.00           C  
ATOM   1820  CD  ARG A 252      -4.056  34.153  14.973  1.00 17.00           C  
ATOM   1821  NE  ARG A 252      -2.711  34.676  14.739  1.00 14.00           N  
ATOM   1822  CZ  ARG A 252      -2.452  35.942  14.417  1.00  6.00           C  
ATOM   1823  NH1 ARG A 252      -3.450  36.806  14.290  1.00  3.00           N  
ATOM   1824  NH2 ARG A 252      -1.200  36.351  14.230  1.00 27.00           N  
ATOM   1825  N   PRO A 253      -6.147  34.505  19.786  1.00  0.00           N  
ATOM   1826  CA  PRO A 253      -7.321  34.031  20.527  1.00  5.00           C  
ATOM   1827  C   PRO A 253      -7.922  32.744  19.943  1.00  6.00           C  
ATOM   1828  O   PRO A 253      -8.298  31.840  20.674  1.00  5.00           O  
ATOM   1829  CB  PRO A 253      -8.304  35.207  20.399  1.00  2.00           C  
ATOM   1830  CG  PRO A 253      -7.418  36.408  20.271  1.00  2.00           C  
ATOM   1831  CD  PRO A 253      -6.241  35.936  19.444  1.00  4.00           C  
ATOM   1832  N   GLU A 254      -7.974  32.654  18.620  1.00  0.00           N  
ATOM   1833  CA  GLU A 254      -8.523  31.478  17.962  1.00  9.00           C  
ATOM   1834  C   GLU A 254      -7.617  30.248  18.127  1.00  0.00           C  
ATOM   1835  O   GLU A 254      -8.090  29.117  18.193  1.00  0.00           O  
ATOM   1836  CB  GLU A 254      -8.733  31.779  16.478  1.00  0.00           C  
ATOM   1837  CG  GLU A 254      -9.790  32.846  16.175  1.00 12.00           C  
ATOM   1838  CD  GLU A 254      -9.309  34.284  16.368  1.00  6.00           C  
ATOM   1839  OE1 GLU A 254      -8.107  34.514  16.663  1.00  4.00           O  
ATOM   1840  OE2 GLU A 254     -10.157  35.195  16.221  1.00  2.00           O  
ATOM   1841  N   VAL A 255      -6.308  30.476  18.168  1.00  0.00           N  
ATOM   1842  CA  VAL A 255      -5.364  29.387  18.380  1.00  0.00           C  
ATOM   1843  C   VAL A 255      -5.496  28.858  19.806  1.00  0.00           C  
ATOM   1844  O   VAL A 255      -5.447  27.656  20.043  1.00  0.00           O  
ATOM   1845  CB  VAL A 255      -3.919  29.858  18.113  1.00  0.00           C  
ATOM   1846  CG1 VAL A 255      -2.910  28.799  18.562  1.00  0.00           C  
ATOM   1847  CG2 VAL A 255      -3.739  30.206  16.624  1.00 29.00           C  
ATOM   1848  N   ARG A 256      -5.684  29.769  20.754  1.00  0.00           N  
ATOM   1849  CA  ARG A 256      -5.903  29.367  22.139  1.00 59.00           C  
ATOM   1850  C   ARG A 256      -7.158  28.486  22.218  1.00  0.00           C  
ATOM   1851  O   ARG A 256      -7.136  27.385  22.777  1.00  0.00           O  
ATOM   1852  CB  ARG A 256      -6.032  30.616  23.025  1.00  6.00           C  
ATOM   1853  CG  ARG A 256      -5.931  30.359  24.518  1.00 14.00           C  
ATOM   1854  CD  ARG A 256      -6.082  31.654  25.335  1.00  2.00           C  
ATOM   1855  NE  ARG A 256      -4.960  32.594  25.209  1.00  4.00           N  
ATOM   1856  CZ  ARG A 256      -3.873  32.570  25.977  1.00  2.00           C  
ATOM   1857  NH1 ARG A 256      -3.742  31.640  26.913  1.00  5.00           N  
ATOM   1858  NH2 ARG A 256      -2.912  33.468  25.807  1.00  7.00           N  
ATOM   1859  N   ALA A 257      -8.246  28.956  21.619  1.00  6.00           N  
ATOM   1860  CA  ALA A 257      -9.499  28.205  21.649  1.00  4.00           C  
ATOM   1861  C   ALA A 257      -9.369  26.830  20.992  1.00  0.00           C  
ATOM   1862  O   ALA A 257      -9.764  25.823  21.569  1.00  6.00           O  
ATOM   1863  CB  ALA A 257     -10.629  29.018  21.011  1.00  3.00           C  
ATOM   1864  N   ALA A 258      -8.779  26.780  19.801  1.00  0.00           N  
ATOM   1865  CA  ALA A 258      -8.627  25.511  19.093  1.00  0.00           C  
ATOM   1866  C   ALA A 258      -7.705  24.542  19.832  1.00  0.00           C  
ATOM   1867  O   ALA A 258      -7.954  23.339  19.861  1.00  0.00           O  
ATOM   1868  CB  ALA A 258      -8.116  25.751  17.661  1.00  0.00           C  
ATOM   1869  N   SER A 259      -6.640  25.062  20.438  1.00  0.00           N  
ATOM   1870  CA  SER A 259      -5.724  24.190  21.157  1.00  0.00           C  
ATOM   1871  C   SER A 259      -6.419  23.534  22.353  1.00 15.00           C  
ATOM   1872  O   SER A 259      -6.157  22.385  22.666  1.00 12.00           O  
ATOM   1873  CB  SER A 259      -4.445  24.930  21.581  1.00  0.00           C  
ATOM   1874  OG  SER A 259      -4.681  25.821  22.649  1.00 20.00           O  
ATOM   1875  N   GLU A 260      -7.317  24.267  22.999  1.00  0.00           N  
ATOM   1876  CA  GLU A 260      -8.107  23.709  24.094  1.00  8.00           C  
ATOM   1877  C   GLU A 260      -8.981  22.570  23.586  1.00  3.00           C  
ATOM   1878  O   GLU A 260      -9.041  21.497  24.194  1.00  2.00           O  
ATOM   1879  CB  GLU A 260      -8.984  24.791  24.727  1.00  3.00           C  
ATOM   1880  CG  GLU A 260      -8.227  25.833  25.538  1.00  4.00           C  
ATOM   1881  CD  GLU A 260      -7.724  25.304  26.872  1.00  3.00           C  
ATOM   1882  OE1 GLU A 260      -8.106  24.178  27.267  1.00  2.00           O  
ATOM   1883  OE2 GLU A 260      -6.943  26.023  27.533  1.00  3.00           O  
ATOM   1884  N   MET A 261      -9.649  22.801  22.460  1.00  0.00           N  
ATOM   1885  CA  MET A 261     -10.512  21.782  21.866  1.00  2.00           C  
ATOM   1886  C   MET A 261      -9.733  20.540  21.470  1.00  9.00           C  
ATOM   1887  O   MET A 261     -10.227  19.412  21.579  1.00  2.00           O  
ATOM   1888  CB  MET A 261     -11.287  22.366  20.674  1.00  3.00           C  
ATOM   1889  CG  MET A 261     -12.377  23.313  21.109  1.00  2.00           C  
ATOM   1890  SD  MET A 261     -13.462  24.015  19.834  1.00  2.00           S  
ATOM   1891  CE  MET A 261     -12.486  25.416  19.292  1.00  4.00           C  
ATOM   1892  N   LEU A 262      -8.495  20.749  21.030  1.00  0.00           N  
ATOM   1893  CA  LEU A 262      -7.648  19.659  20.565  1.00  5.00           C  
ATOM   1894  C   LEU A 262      -6.904  18.973  21.704  1.00  2.00           C  
ATOM   1895  O   LEU A 262      -6.383  17.877  21.529  1.00  3.00           O  
ATOM   1896  CB  LEU A 262      -6.620  20.185  19.545  1.00  0.00           C  
ATOM   1897  CG  LEU A 262      -7.154  20.716  18.212  1.00  0.00           C  
ATOM   1898  CD1 LEU A 262      -6.144  21.637  17.523  1.00  0.00           C  
ATOM   1899  CD2 LEU A 262      -7.541  19.574  17.299  1.00  7.00           C  
ATOM   1900  N   GLY A 263      -6.823  19.634  22.855  1.00  3.00           N  
ATOM   1901  CA  GLY A 263      -6.068  19.106  23.978  1.00  2.00           C  
ATOM   1902  C   GLY A 263      -4.561  19.094  23.736  1.00  3.00           C  
ATOM   1903  O   GLY A 263      -3.871  18.160  24.133  1.00  2.00           O  
ATOM   1904  N   ILE A 264      -4.055  20.136  23.082  1.00  8.00           N  
ATOM   1905  CA  ILE A 264      -2.630  20.237  22.759  1.00  5.00           C  
ATOM   1906  C   ILE A 264      -2.140  21.625  23.139  1.00  6.00           C  
ATOM   1907  O   ILE A 264      -2.870  22.601  22.971  1.00 12.00           O  
ATOM   1908  CB  ILE A 264      -2.389  19.978  21.247  1.00  0.00           C  
ATOM   1909  CG1 ILE A 264      -2.404  18.478  20.966  1.00  4.00           C  
ATOM   1910  CD1 ILE A 264      -3.577  18.046  20.145  1.00  4.00           C  
ATOM   1911  CG2 ILE A 264      -1.070  20.552  20.783  1.00  0.00           C  
ATOM   1912  N   SER A 265      -0.925  21.727  23.673  1.00  6.00           N  
ATOM   1913  CA  SER A 265      -0.384  23.040  24.022  1.00  6.00           C  
ATOM   1914  C   SER A 265       0.171  23.746  22.793  1.00  0.00           C  
ATOM   1915  O   SER A 265       0.935  23.154  22.027  1.00  0.00           O  
ATOM   1916  CB  SER A 265       0.729  22.924  25.069  1.00  4.00           C  
ATOM   1917  OG  SER A 265       1.325  24.196  25.294  1.00  9.00           O  
ATOM   1918  N   PRO A 266      -0.197  25.019  22.610  1.00  0.00           N  
ATOM   1919  CA  PRO A 266       0.385  25.825  21.532  1.00  0.00           C  
ATOM   1920  C   PRO A 266       1.908  26.004  21.679  1.00  0.00           C  
ATOM   1921  O   PRO A 266       2.561  26.346  20.697  1.00  1.00           O  
ATOM   1922  CB  PRO A 266      -0.338  27.168  21.662  1.00  0.00           C  
ATOM   1923  CG  PRO A 266      -0.967  27.162  23.018  1.00 30.00           C  
ATOM   1924  CD  PRO A 266      -1.259  25.744  23.331  1.00 13.00           C  
ATOM   1925  N   TYR A 267       2.459  25.767  22.868  1.00  0.00           N  
ATOM   1926  CA  TYR A 267       3.912  25.909  23.069  1.00  0.00           C  
ATOM   1927  C   TYR A 267       4.675  24.728  22.503  1.00  0.00           C  
ATOM   1928  O   TYR A 267       5.902  24.793  22.373  1.00  0.00           O  
ATOM   1929  CB  TYR A 267       4.283  26.021  24.553  1.00 33.00           C  
ATOM   1930  CG  TYR A 267       3.522  27.062  25.342  1.00  0.00           C  
ATOM   1931  CD1 TYR A 267       3.127  28.254  24.763  1.00  0.00           C  
ATOM   1932  CD2 TYR A 267       3.193  26.837  26.674  1.00 17.00           C  
ATOM   1933  CE1 TYR A 267       2.429  29.200  25.486  1.00  0.00           C  
ATOM   1934  CE2 TYR A 267       2.493  27.774  27.407  1.00  9.00           C  
ATOM   1935  CZ  TYR A 267       2.110  28.951  26.807  1.00 17.00           C  
ATOM   1936  OH  TYR A 267       1.410  29.889  27.527  1.00 16.00           O  
ATOM   1937  N   ASP A 268       3.966  23.646  22.185  1.00  0.00           N  
ATOM   1938  CA  ASP A 268       4.611  22.384  21.834  1.00  0.00           C  
ATOM   1939  C   ASP A 268       4.563  22.048  20.349  1.00  0.00           C  
ATOM   1940  O   ASP A 268       5.052  21.005  19.943  1.00  0.00           O  
ATOM   1941  CB  ASP A 268       3.989  21.222  22.619  1.00 12.00           C  
ATOM   1942  CG  ASP A 268       4.331  21.255  24.101  1.00 10.00           C  
ATOM   1943  OD1 ASP A 268       5.262  21.992  24.505  1.00 19.00           O  
ATOM   1944  OD2 ASP A 268       3.667  20.527  24.864  1.00  5.00           O  
ATOM   1945  N   VAL A 269       3.966  22.913  19.536  1.00  0.00           N  
ATOM   1946  CA  VAL A 269       3.781  22.575  18.126  1.00  0.00           C  
ATOM   1947  C   VAL A 269       4.579  23.509  17.231  1.00  0.00           C  
ATOM   1948  O   VAL A 269       4.976  24.594  17.657  1.00  0.00           O  
ATOM   1949  CB  VAL A 269       2.289  22.623  17.727  1.00  0.00           C  
ATOM   1950  CG1 VAL A 269       1.483  21.705  18.637  1.00  0.00           C  
ATOM   1951  CG2 VAL A 269       1.767  24.048  17.804  1.00  0.00           C  
ATOM   1952  N   ALA A 270       4.817  23.087  15.993  1.00  0.00           N  
ATOM   1953  CA  ALA A 270       5.641  23.882  15.077  1.00  0.00           C  
ATOM   1954  C   ALA A 270       5.090  25.274  14.792  1.00  0.00           C  
ATOM   1955  O   ALA A 270       3.875  25.475  14.674  1.00  0.00           O  
ATOM   1956  CB  ALA A 270       5.884  23.131  13.767  1.00  0.00           C  
ATOM   1957  N   ASN A 271       6.013  26.229  14.707  1.00  0.00           N  
ATOM   1958  CA  ASN A 271       5.772  27.546  14.147  1.00  0.00           C  
ATOM   1959  C   ASN A 271       6.552  27.614  12.845  1.00  1.00           C  
ATOM   1960  O   ASN A 271       7.650  27.045  12.750  1.00  1.00           O  
ATOM   1961  CB  ASN A 271       6.305  28.619  15.093  1.00  1.00           C  
ATOM   1962  CG  ASN A 271       5.667  28.544  16.460  1.00  0.00           C  
ATOM   1963  OD1 ASN A 271       4.562  29.051  16.655  1.00  1.00           O  
ATOM   1964  ND2 ASN A 271       6.343  27.885  17.411  1.00  0.00           N  
ATOM   1965  N   GLU A 272       6.021  28.303  11.841  1.00  0.00           N  
ATOM   1966  CA  GLU A 272       6.743  28.383  10.568  1.00  1.00           C  
ATOM   1967  C   GLU A 272       6.983  29.804  10.063  1.00  1.00           C  
ATOM   1968  O   GLU A 272       7.431  30.000   8.928  1.00  1.00           O  
ATOM   1969  CB  GLU A 272       6.058  27.514   9.501  1.00  0.00           C  
ATOM   1970  CG  GLU A 272       6.061  26.015   9.832  1.00  0.00           C  
ATOM   1971  CD  GLU A 272       7.456  25.388   9.759  1.00 11.00           C  
ATOM   1972  OE1 GLU A 272       8.380  26.038   9.232  1.00 12.00           O  
ATOM   1973  OE2 GLU A 272       7.627  24.251  10.247  1.00 60.00           O  
ATOM   1974  N   GLY A 273       6.695  30.796  10.898  1.00  0.00           N  
ATOM   1975  CA  GLY A 273       6.995  32.173  10.536  1.00 60.00           C  
ATOM   1976  C   GLY A 273       7.465  33.000  11.719  1.00  0.00           C  
ATOM   1977  O   GLY A 273       7.135  34.184  11.815  1.00 60.00           O  
ATOM   1978  N   LYS A 274       8.218  32.374  12.627  1.00  1.00           N  
ATOM   1979  CA  LYS A 274       8.595  33.020  13.886  1.00  0.00           C  
ATOM   1980  C   LYS A 274      10.076  32.826  14.210  1.00  0.00           C  
ATOM   1981  O   LYS A 274      10.699  31.863  13.756  1.00  1.00           O  
ATOM   1982  CB  LYS A 274       7.743  32.462  15.042  1.00  1.00           C  
ATOM   1983  CG  LYS A 274       6.220  32.639  14.830  1.00  0.00           C  
ATOM   1984  CD  LYS A 274       5.811  34.117  14.985  1.00  1.00           C  
ATOM   1985  CE  LYS A 274       4.561  34.469  14.145  1.00 57.00           C  
ATOM   1986  NZ  LYS A 274       3.454  33.467  14.297  1.00 47.00           N  
ATOM   1987  N   VAL A 275      10.623  33.744  15.001  1.00  0.00           N  
ATOM   1988  CA  VAL A 275      11.969  33.575  15.552  1.00  0.00           C  
ATOM   1989  C   VAL A 275      11.934  33.801  17.064  1.00  1.00           C  
ATOM   1990  O   VAL A 275      11.172  34.644  17.566  1.00  1.00           O  
ATOM   1991  CB  VAL A 275      13.018  34.504  14.847  1.00  0.00           C  
ATOM   1992  CG1 VAL A 275      12.613  35.962  14.926  1.00  0.00           C  
ATOM   1993  CG2 VAL A 275      14.420  34.326  15.460  1.00  0.00           C  
ATOM   1994  N   VAL A 276      12.723  33.005  17.781  1.00  0.00           N  
ATOM   1995  CA  VAL A 276      13.016  33.226  19.194  1.00  0.00           C  
ATOM   1996  C   VAL A 276      14.387  33.883  19.242  1.00  0.00           C  
ATOM   1997  O   VAL A 276      15.334  33.390  18.630  1.00  0.00           O  
ATOM   1998  CB  VAL A 276      13.067  31.901  19.972  1.00  0.00           C  
ATOM   1999  CG1 VAL A 276      13.456  32.148  21.432  1.00  0.00           C  
ATOM   2000  CG2 VAL A 276      11.714  31.170  19.866  1.00  1.00           C  
ATOM   2001  N   MET A 277      14.489  35.007  19.938  1.00  1.00           N  
ATOM   2002  CA  MET A 277      15.715  35.787  19.927  1.00  0.00           C  
ATOM   2003  C   MET A 277      16.104  36.200  21.347  1.00  0.00           C  
ATOM   2004  O   MET A 277      15.246  36.551  22.154  1.00  0.00           O  
ATOM   2005  CB  MET A 277      15.553  37.013  19.035  1.00  0.00           C  
ATOM   2006  CG  MET A 277      16.828  37.821  18.880  1.00  0.00           C  
ATOM   2007  SD  MET A 277      16.595  39.325  17.913  1.00  0.00           S  
ATOM   2008  CE  MET A 277      16.187  38.687  16.278  1.00  0.00           C  
ATOM   2009  N   VAL A 278      17.397  36.111  21.647  1.00  0.00           N  
ATOM   2010  CA  VAL A 278      17.923  36.463  22.961  1.00  0.00           C  
ATOM   2011  C   VAL A 278      18.888  37.609  22.739  1.00  0.00           C  
ATOM   2012  O   VAL A 278      19.839  37.474  21.964  1.00  0.00           O  
ATOM   2013  CB  VAL A 278      18.660  35.271  23.602  1.00  0.00           C  
ATOM   2014  CG1 VAL A 278      19.219  35.651  24.968  1.00  0.00           C  
ATOM   2015  CG2 VAL A 278      17.728  34.063  23.728  1.00  1.00           C  
ATOM   2016  N   VAL A 279      18.625  38.751  23.374  1.00  0.00           N  
ATOM   2017  CA  VAL A 279      19.406  39.956  23.115  1.00  0.00           C  
ATOM   2018  C   VAL A 279      19.930  40.588  24.405  1.00  0.00           C  
ATOM   2019  O   VAL A 279      19.377  40.369  25.479  1.00  0.00           O  
ATOM   2020  CB  VAL A 279      18.589  41.035  22.350  1.00  0.00           C  
ATOM   2021  CG1 VAL A 279      17.882  40.427  21.136  1.00  0.00           C  
ATOM   2022  CG2 VAL A 279      17.575  41.688  23.260  1.00  0.00           C  
ATOM   2023  N   ALA A 280      20.990  41.381  24.278  1.00  0.00           N  
ATOM   2024  CA  ALA A 280      21.564  42.094  25.415  1.00 15.00           C  
ATOM   2025  C   ALA A 280      20.490  42.932  26.111  1.00  0.00           C  
ATOM   2026  O   ALA A 280      19.737  43.659  25.459  1.00  0.00           O  
ATOM   2027  CB  ALA A 280      22.730  42.969  24.957  1.00  6.00           C  
ATOM   2028  N   ARG A 281      20.419  42.792  27.433  1.00 16.00           N  
ATOM   2029  CA  ARG A 281      19.422  43.455  28.280  1.00 24.00           C  
ATOM   2030  C   ARG A 281      19.166  44.908  27.901  1.00  0.00           C  
ATOM   2031  O   ARG A 281      18.025  45.355  27.785  1.00  6.00           O  
ATOM   2032  CB  ARG A 281      19.902  43.401  29.735  1.00  8.00           C  
ATOM   2033  CG  ARG A 281      18.904  43.887  30.765  1.00  9.00           C  
ATOM   2034  CD  ARG A 281      19.496  43.775  32.169  1.00  2.00           C  
ATOM   2035  NE  ARG A 281      18.478  43.929  33.203  1.00  2.00           N  
ATOM   2036  CZ  ARG A 281      17.768  42.923  33.704  1.00  4.00           C  
ATOM   2037  NH1 ARG A 281      17.965  41.684  33.268  1.00  7.00           N  
ATOM   2038  NH2 ARG A 281      16.860  43.154  34.643  1.00  2.00           N  
ATOM   2039  N   GLU A 282      20.246  45.642  27.692  1.00  0.00           N  
ATOM   2040  CA  GLU A 282      20.156  47.075  27.445  1.00  3.00           C  
ATOM   2041  C   GLU A 282      19.575  47.422  26.067  1.00  6.00           C  
ATOM   2042  O   GLU A 282      19.205  48.567  25.821  1.00  5.00           O  
ATOM   2043  CB  GLU A 282      21.525  47.737  27.675  1.00  2.00           C  
ATOM   2044  CG  GLU A 282      22.721  47.046  26.999  1.00  2.00           C  
ATOM   2045  CD  GLU A 282      23.117  45.704  27.629  1.00  2.00           C  
ATOM   2046  OE1 GLU A 282      24.059  45.059  27.132  1.00  3.00           O  
ATOM   2047  OE2 GLU A 282      22.492  45.281  28.617  1.00  3.00           O  
ATOM   2048  N   TYR A 283      19.471  46.430  25.182  1.00  0.00           N  
ATOM   2049  CA  TYR A 283      18.929  46.663  23.841  1.00 16.00           C  
ATOM   2050  C   TYR A 283      17.590  45.974  23.603  1.00  0.00           C  
ATOM   2051  O   TYR A 283      17.114  45.919  22.469  1.00  0.00           O  
ATOM   2052  CB  TYR A 283      19.927  46.208  22.770  1.00  0.00           C  
ATOM   2053  CG  TYR A 283      21.173  47.065  22.703  1.00  0.00           C  
ATOM   2054  CD1 TYR A 283      21.218  48.192  21.898  1.00  7.00           C  
ATOM   2055  CD2 TYR A 283      22.296  46.754  23.460  1.00  0.00           C  
ATOM   2056  CE1 TYR A 283      22.355  48.991  21.843  1.00  4.00           C  
ATOM   2057  CE2 TYR A 283      23.435  47.545  23.411  1.00  3.00           C  
ATOM   2058  CZ  TYR A 283      23.456  48.659  22.600  1.00  3.00           C  
ATOM   2059  OH  TYR A 283      24.586  49.446  22.546  1.00  2.00           O  
ATOM   2060  N   ALA A 284      16.975  45.461  24.665  1.00 11.00           N  
ATOM   2061  CA  ALA A 284      15.756  44.671  24.524  1.00  0.00           C  
ATOM   2062  C   ALA A 284      14.596  45.496  23.973  1.00  0.00           C  
ATOM   2063  O   ALA A 284      13.844  45.042  23.108  1.00  0.00           O  
ATOM   2064  CB  ALA A 284      15.375  44.032  25.856  1.00  9.00           C  
ATOM   2065  N   GLU A 285      14.446  46.713  24.474  1.00 10.00           N  
ATOM   2066  CA  GLU A 285      13.382  47.572  23.983  1.00  0.00           C  
ATOM   2067  C   GLU A 285      13.624  48.036  22.546  1.00  6.00           C  
ATOM   2068  O   GLU A 285      12.677  48.141  21.772  1.00  8.00           O  
ATOM   2069  CB  GLU A 285      13.155  48.763  24.927  1.00  4.00           C  
ATOM   2070  CG  GLU A 285      12.541  48.365  26.271  1.00  2.00           C  
ATOM   2071  CD  GLU A 285      11.116  47.843  26.144  1.00  1.00           C  
ATOM   2072  OE1 GLU A 285      10.437  48.172  25.145  1.00  3.00           O  
ATOM   2073  OE2 GLU A 285      10.668  47.102  27.047  1.00  2.00           O  
ATOM   2074  N   GLU A 286      14.880  48.304  22.184  1.00 12.00           N  
ATOM   2075  CA  GLU A 286      15.190  48.659  20.798  1.00  8.00           C  
ATOM   2076  C   GLU A 286      14.919  47.475  19.863  1.00  0.00           C  
ATOM   2077  O   GLU A 286      14.390  47.651  18.767  1.00 22.00           O  
ATOM   2078  CB  GLU A 286      16.639  49.128  20.643  1.00  9.00           C  
ATOM   2079  CG  GLU A 286      16.920  50.505  21.234  1.00  4.00           C  
ATOM   2080  CD  GLU A 286      18.305  51.025  20.882  1.00  3.00           C  
ATOM   2081  OE1 GLU A 286      18.941  50.486  19.948  1.00  3.00           O  
ATOM   2082  OE2 GLU A 286      18.764  51.976  21.546  1.00  2.00           O  
ATOM   2083  N   ALA A 287      15.283  46.277  20.305  1.00  0.00           N  
ATOM   2084  CA  ALA A 287      15.031  45.070  19.515  1.00  0.00           C  
ATOM   2085  C   ALA A 287      13.535  44.849  19.297  1.00  0.00           C  
ATOM   2086  O   ALA A 287      13.088  44.539  18.191  1.00  0.00           O  
ATOM   2087  CB  ALA A 287      15.660  43.854  20.197  1.00  0.00           C  
ATOM   2088  N   LEU A 288      12.755  45.025  20.358  1.00  0.00           N  
ATOM   2089  CA  LEU A 288      11.309  44.830  20.275  1.00  0.00           C  
ATOM   2090  C   LEU A 288      10.667  45.834  19.326  1.00  0.00           C  
ATOM   2091  O   LEU A 288       9.809  45.479  18.516  1.00  0.00           O  
ATOM   2092  CB  LEU A 288      10.679  44.949  21.668  1.00 14.00           C  
ATOM   2093  CG  LEU A 288       9.161  44.804  21.744  1.00 11.00           C  
ATOM   2094  CD1 LEU A 288       8.729  43.406  21.312  1.00  5.00           C  
ATOM   2095  CD2 LEU A 288       8.666  45.137  23.161  1.00  5.00           C  
ATOM   2096  N   GLU A 289      11.076  47.095  19.433  1.00 13.00           N  
ATOM   2097  CA  GLU A 289      10.545  48.131  18.555  1.00  8.00           C  
ATOM   2098  C   GLU A 289      10.893  47.856  17.092  1.00  0.00           C  
ATOM   2099  O   GLU A 289      10.072  48.074  16.199  1.00  9.00           O  
ATOM   2100  CB  GLU A 289      11.066  49.517  18.961  1.00  8.00           C  
ATOM   2101  CG  GLU A 289      10.538  50.648  18.076  1.00  5.00           C  
ATOM   2102  CD  GLU A 289      11.018  52.034  18.508  1.00  3.00           C  
ATOM   2103  OE1 GLU A 289      11.442  52.199  19.672  1.00  3.00           O  
ATOM   2104  OE2 GLU A 289      10.969  52.961  17.674  1.00  2.00           O  
ATOM   2105  N   ALA A 290      12.111  47.387  16.847  1.00 25.00           N  
ATOM   2106  CA  ALA A 290      12.529  47.077  15.482  1.00 16.00           C  
ATOM   2107  C   ALA A 290      11.650  45.980  14.895  1.00  0.00           C  
ATOM   2108  O   ALA A 290      11.219  46.075  13.744  1.00 26.00           O  
ATOM   2109  CB  ALA A 290      14.005  46.669  15.436  1.00 20.00           C  
ATOM   2110  N   MET A 291      11.380  44.938  15.679  1.00  0.00           N  
ATOM   2111  CA  MET A 291      10.503  43.866  15.210  1.00  0.00           C  
ATOM   2112  C   MET A 291       9.095  44.369  14.911  1.00  0.00           C  
ATOM   2113  O   MET A 291       8.529  44.071  13.852  1.00  0.00           O  
ATOM   2114  CB  MET A 291      10.414  42.734  16.233  1.00  0.00           C  
ATOM   2115  CG  MET A 291      11.660  41.867  16.320  1.00  0.00           C  
ATOM   2116  SD  MET A 291      11.341  40.445  17.388  1.00  0.00           S  
ATOM   2117  CE  MET A 291      12.945  39.658  17.425  1.00  1.00           C  
ATOM   2118  N   ARG A 292       8.526  45.126  15.849  1.00  0.00           N  
ATOM   2119  CA  ARG A 292       7.120  45.528  15.741  1.00  0.00           C  
ATOM   2120  C   ARG A 292       6.888  46.533  14.612  1.00  4.00           C  
ATOM   2121  O   ARG A 292       5.758  46.737  14.170  1.00  4.00           O  
ATOM   2122  CB  ARG A 292       6.590  46.040  17.089  1.00  5.00           C  
ATOM   2123  CG  ARG A 292       6.492  44.934  18.159  1.00  0.00           C  
ATOM   2124  CD  ARG A 292       5.927  45.439  19.493  1.00  5.00           C  
ATOM   2125  NE  ARG A 292       4.550  45.907  19.363  1.00  2.00           N  
ATOM   2126  CZ  ARG A 292       3.473  45.143  19.523  1.00  2.00           C  
ATOM   2127  NH1 ARG A 292       3.601  43.858  19.817  1.00  4.00           N  
ATOM   2128  NH2 ARG A 292       2.259  45.668  19.387  1.00  2.00           N  
ATOM   2129  N   LYS A 293       7.970  47.142  14.140  1.00  7.00           N  
ATOM   2130  CA  LYS A 293       7.925  48.032  12.979  1.00  3.00           C  
ATOM   2131  C   LYS A 293       7.712  47.256  11.673  1.00  6.00           C  
ATOM   2132  O   LYS A 293       7.229  47.811  10.681  1.00  3.00           O  
ATOM   2133  CB  LYS A 293       9.227  48.842  12.904  1.00  9.00           C  
ATOM   2134  CG  LYS A 293       9.145  50.144  12.133  1.00  2.00           C  
ATOM   2135  CD  LYS A 293      10.282  51.093  12.531  1.00  2.00           C  
ATOM   2136  CE  LYS A 293      11.578  50.802  11.782  1.00  6.00           C  
ATOM   2137  NZ  LYS A 293      11.531  51.298  10.373  1.00  1.00           N  
ATOM   2138  N   THR A 294       8.068  45.973  11.662  1.00  0.00           N  
ATOM   2139  CA  THR A 294       7.861  45.161  10.466  1.00  4.00           C  
ATOM   2140  C   THR A 294       6.485  44.509  10.477  1.00  5.00           C  
ATOM   2141  O   THR A 294       5.862  44.347  11.525  1.00  7.00           O  
ATOM   2142  CB  THR A 294       8.900  44.032  10.351  1.00  5.00           C  
ATOM   2143  OG1 THR A 294       8.669  43.074  11.392  1.00  0.00           O  
ATOM   2144  CG2 THR A 294      10.318  44.583  10.470  1.00  6.00           C  
ATOM   2145  N   GLU A 295       6.020  44.103   9.306  1.00  4.00           N  
ATOM   2146  CA  GLU A 295       4.720  43.453   9.209  1.00  5.00           C  
ATOM   2147  C   GLU A 295       4.740  42.073   9.864  1.00  0.00           C  
ATOM   2148  O   GLU A 295       3.819  41.706  10.591  1.00 16.00           O  
ATOM   2149  CB  GLU A 295       4.294  43.336   7.744  1.00  3.00           C  
ATOM   2150  CG  GLU A 295       2.949  42.659   7.548  1.00  3.00           C  
ATOM   2151  CD  GLU A 295       1.819  43.418   8.217  1.00  1.00           C  
ATOM   2152  OE1 GLU A 295       1.923  44.660   8.337  1.00  2.00           O  
ATOM   2153  OE2 GLU A 295       0.829  42.770   8.627  1.00  2.00           O  
ATOM   2154  N   LYS A 296       5.792  41.306   9.611  1.00  0.00           N  
ATOM   2155  CA  LYS A 296       5.839  39.934  10.106  1.00 24.00           C  
ATOM   2156  C   LYS A 296       6.180  39.864  11.589  1.00  0.00           C  
ATOM   2157  O   LYS A 296       5.952  38.843  12.230  1.00 43.00           O  
ATOM   2158  CB  LYS A 296       6.805  39.082   9.265  1.00 59.00           C  
ATOM   2159  CG  LYS A 296       6.236  38.711   7.893  1.00 13.00           C  
ATOM   2160  CD  LYS A 296       7.301  38.177   6.935  1.00  8.00           C  
ATOM   2161  CE  LYS A 296       6.684  37.841   5.578  1.00  5.00           C  
ATOM   2162  NZ  LYS A 296       7.683  37.468   4.531  1.00 16.00           N  
ATOM   2163  N   GLY A 297       6.724  40.949  12.131  1.00  0.00           N  
ATOM   2164  CA  GLY A 297       7.060  41.009  13.546  1.00  0.00           C  
ATOM   2165  C   GLY A 297       6.106  41.895  14.337  1.00  0.00           C  
ATOM   2166  O   GLY A 297       6.390  42.262  15.476  1.00  0.00           O  
ATOM   2167  N   ARG A 298       4.965  42.232  13.733  1.00  0.00           N  
ATOM   2168  CA  ARG A 298       4.021  43.194  14.326  1.00  7.00           C  
ATOM   2169  C   ARG A 298       3.541  42.848  15.738  1.00  0.00           C  
ATOM   2170  O   ARG A 298       3.243  43.738  16.546  1.00  5.00           O  
ATOM   2171  CB  ARG A 298       2.806  43.398  13.412  1.00  5.00           C  
ATOM   2172  CG  ARG A 298       2.010  42.172  13.030  1.00  0.00           C  
ATOM   2173  CD  ARG A 298       0.647  42.548  12.404  1.00  2.00           C  
ATOM   2174  NE  ARG A 298       0.117  41.517  11.492  1.00  2.00           N  
ATOM   2175  CZ  ARG A 298       0.166  40.189  11.658  1.00  6.00           C  
ATOM   2176  NH1 ARG A 298       0.733  39.629  12.717  1.00 43.00           N  
ATOM   2177  NH2 ARG A 298      -0.376  39.395  10.740  1.00  4.00           N  
ATOM   2178  N   ASN A 299       3.475  41.553  16.024  1.00  4.00           N  
ATOM   2179  CA  ASN A 299       3.012  41.054  17.311  1.00  6.00           C  
ATOM   2180  C   ASN A 299       4.135  40.593  18.229  1.00  0.00           C  
ATOM   2181  O   ASN A 299       3.890  39.838  19.163  1.00 10.00           O  
ATOM   2182  CB  ASN A 299       2.041  39.890  17.091  1.00  7.00           C  
ATOM   2183  CG  ASN A 299       0.768  40.326  16.375  1.00  5.00           C  
ATOM   2184  OD1 ASN A 299       0.257  41.421  16.608  1.00  3.00           O  
ATOM   2185  ND2 ASN A 299       0.259  39.473  15.497  1.00 17.00           N  
ATOM   2186  N   ALA A 300       5.360  41.038  17.966  1.00  0.00           N  
ATOM   2187  CA  ALA A 300       6.505  40.603  18.766  1.00  0.00           C  
ATOM   2188  C   ALA A 300       6.353  40.983  20.239  1.00  0.00           C  
ATOM   2189  O   ALA A 300       5.694  41.978  20.574  1.00  8.00           O  
ATOM   2190  CB  ALA A 300       7.787  41.193  18.205  1.00  0.00           C  
ATOM   2191  N   ALA A 301       6.982  40.203  21.115  1.00  0.00           N  
ATOM   2192  CA  ALA A 301       6.937  40.477  22.549  1.00  8.00           C  
ATOM   2193  C   ALA A 301       8.219  40.047  23.250  1.00  0.00           C  
ATOM   2194  O   ALA A 301       8.872  39.090  22.835  1.00  0.00           O  
ATOM   2195  CB  ALA A 301       5.754  39.763  23.176  1.00  7.00           C  
ATOM   2196  N   ILE A 302       8.570  40.762  24.316  1.00  8.00           N  
ATOM   2197  CA  ILE A 302       9.588  40.292  25.248  1.00  0.00           C  
ATOM   2198  C   ILE A 302       8.879  39.356  26.212  1.00  0.00           C  
ATOM   2199  O   ILE A 302       7.904  39.748  26.860  1.00  6.00           O  
ATOM   2200  CB  ILE A 302      10.223  41.465  26.015  1.00  5.00           C  
ATOM   2201  CG1 ILE A 302      10.902  42.431  25.040  1.00  0.00           C  
ATOM   2202  CD1 ILE A 302      11.351  43.760  25.674  1.00  5.00           C  
ATOM   2203  CG2 ILE A 302      11.212  40.952  27.051  1.00  6.00           C  
ATOM   2204  N   ILE A 303       9.326  38.108  26.287  1.00  0.00           N  
ATOM   2205  CA  ILE A 303       8.575  37.109  27.039  1.00  0.00           C  
ATOM   2206  C   ILE A 303       9.313  36.598  28.263  1.00 13.00           C  
ATOM   2207  O   ILE A 303       8.744  35.875  29.079  1.00  0.00           O  
ATOM   2208  CB  ILE A 303       8.190  35.901  26.173  1.00  0.00           C  
ATOM   2209  CG1 ILE A 303       9.435  35.110  25.735  1.00  0.00           C  
ATOM   2210  CD1 ILE A 303       9.105  33.740  25.194  1.00  0.00           C  
ATOM   2211  CG2 ILE A 303       7.371  36.351  24.970  1.00  0.00           C  
ATOM   2212  N   GLY A 304      10.585  36.953  28.386  1.00 11.00           N  
ATOM   2213  CA  GLY A 304      11.364  36.410  29.475  1.00 15.00           C  
ATOM   2214  C   GLY A 304      12.757  36.972  29.605  1.00  9.00           C  
ATOM   2215  O   GLY A 304      13.129  37.951  28.955  1.00 12.00           O  
ATOM   2216  N   GLU A 305      13.536  36.326  30.461  1.00  0.00           N  
ATOM   2217  CA  GLU A 305      14.900  36.746  30.694  1.00  0.00           C  
ATOM   2218  C   GLU A 305      15.743  35.544  31.068  1.00  0.00           C  
ATOM   2219  O   GLU A 305      15.238  34.537  31.551  1.00  0.00           O  
ATOM   2220  CB  GLU A 305      14.962  37.795  31.808  1.00 13.00           C  
ATOM   2221  CG  GLU A 305      14.567  37.254  33.164  1.00 12.00           C  
ATOM   2222  CD  GLU A 305      14.581  38.326  34.240  1.00  4.00           C  
ATOM   2223  OE1 GLU A 305      15.577  39.081  34.318  1.00  5.00           O  
ATOM   2224  OE2 GLU A 305      13.590  38.413  34.998  1.00  3.00           O  
ATOM   2225  N   VAL A 306      17.042  35.667  30.836  1.00  0.00           N  
ATOM   2226  CA  VAL A 306      17.965  34.581  31.090  1.00  0.00           C  
ATOM   2227  C   VAL A 306      18.461  34.724  32.520  1.00  0.00           C  
ATOM   2228  O   VAL A 306      18.814  35.820  32.945  1.00 14.00           O  
ATOM   2229  CB  VAL A 306      19.155  34.638  30.108  1.00  0.00           C  
ATOM   2230  CG1 VAL A 306      20.124  33.526  30.400  1.00  0.00           C  
ATOM   2231  CG2 VAL A 306      18.652  34.536  28.669  1.00  0.00           C  
ATOM   2232  N   ILE A 307      18.463  33.622  33.260  1.00  0.00           N  
ATOM   2233  CA  ILE A 307      18.866  33.657  34.663  1.00  8.00           C  
ATOM   2234  C   ILE A 307      20.034  32.715  34.940  1.00  0.00           C  
ATOM   2235  O   ILE A 307      20.320  31.814  34.144  1.00  0.00           O  
ATOM   2236  CB  ILE A 307      17.682  33.326  35.604  1.00  5.00           C  
ATOM   2237  CG1 ILE A 307      17.148  31.920  35.328  1.00  0.00           C  
ATOM   2238  CD1 ILE A 307      16.015  31.500  36.261  1.00 11.00           C  
ATOM   2239  CG2 ILE A 307      16.579  34.360  35.441  1.00  5.00           C  
ATOM   2240  N   ALA A 308      20.694  32.926  36.079  1.00  5.00           N  
ATOM   2241  CA  ALA A 308      21.903  32.181  36.426  1.00 21.00           C  
ATOM   2242  C   ALA A 308      21.622  30.802  37.018  1.00  3.00           C  
ATOM   2243  O   ALA A 308      22.412  29.876  36.841  1.00  5.00           O  
ATOM   2244  CB  ALA A 308      22.787  33.006  37.366  1.00  2.00           C  
ATOM   2245  N   ASP A 309      20.501  30.647  37.714  1.00  0.00           N  
ATOM   2246  CA  ASP A 309      20.161  29.333  38.254  1.00  6.00           C  
ATOM   2247  C   ASP A 309      19.224  28.554  37.338  1.00  0.00           C  
ATOM   2248  O   ASP A 309      18.815  29.053  36.290  1.00  0.00           O  
ATOM   2249  CB  ASP A 309      19.585  29.424  39.671  1.00  2.00           C  
ATOM   2250  CG  ASP A 309      18.666  30.607  39.853  1.00  3.00           C  
ATOM   2251  OD1 ASP A 309      18.410  31.318  38.858  1.00  5.00           O  
ATOM   2252  OD2 ASP A 309      18.201  30.825  40.993  1.00  2.00           O  
ATOM   2253  N   TYR A 310      18.894  27.333  37.751  1.00  5.00           N  
ATOM   2254  CA  TYR A 310      18.140  26.391  36.926  1.00  5.00           C  
ATOM   2255  C   TYR A 310      18.767  26.239  35.540  1.00  0.00           C  
ATOM   2256  O   TYR A 310      18.070  26.246  34.525  1.00  0.00           O  
ATOM   2257  CB  TYR A 310      16.670  26.808  36.821  1.00  0.00           C  
ATOM   2258  CG  TYR A 310      15.981  26.910  38.169  1.00  0.00           C  
ATOM   2259  CD1 TYR A 310      15.430  25.789  38.773  1.00  4.00           C  
ATOM   2260  CD2 TYR A 310      15.894  28.124  38.838  1.00  5.00           C  
ATOM   2261  CE1 TYR A 310      14.804  25.873  40.001  1.00  3.00           C  
ATOM   2262  CE2 TYR A 310      15.271  28.218  40.070  1.00  5.00           C  
ATOM   2263  CZ  TYR A 310      14.728  27.089  40.645  1.00  4.00           C  
ATOM   2264  OH  TYR A 310      14.104  27.172  41.870  1.00  2.00           O  
ATOM   2265  N   ARG A 311      20.090  26.109  35.508  1.00  6.00           N  
ATOM   2266  CA  ARG A 311      20.814  25.983  34.248  1.00  0.00           C  
ATOM   2267  C   ARG A 311      20.305  24.803  33.432  1.00  7.00           C  
ATOM   2268  O   ARG A 311      20.117  23.702  33.957  1.00  4.00           O  
ATOM   2269  CB  ARG A 311      22.318  25.865  34.498  1.00  5.00           C  
ATOM   2270  CG  ARG A 311      22.948  27.153  35.000  1.00 20.00           C  
ATOM   2271  CD  ARG A 311      24.313  26.882  35.622  1.00  5.00           C  
ATOM   2272  NE  ARG A 311      24.285  25.634  36.382  1.00  4.00           N  
ATOM   2273  CZ  ARG A 311      25.048  25.373  37.438  1.00  3.00           C  
ATOM   2274  NH1 ARG A 311      25.910  26.278  37.879  1.00  2.00           N  
ATOM   2275  NH2 ARG A 311      24.944  24.204  38.058  1.00  2.00           N  
ATOM   2276  N   GLY A 312      20.052  25.054  32.149  1.00  0.00           N  
ATOM   2277  CA  GLY A 312      19.557  24.031  31.251  1.00  7.00           C  
ATOM   2278  C   GLY A 312      18.058  23.831  31.341  1.00  0.00           C  
ATOM   2279  O   GLY A 312      17.525  22.900  30.738  1.00 18.00           O  
ATOM   2280  N   LYS A 313      17.378  24.700  32.091  1.00  0.00           N  
ATOM   2281  CA  LYS A 313      15.938  24.558  32.313  1.00 60.00           C  
ATOM   2282  C   LYS A 313      15.180  25.826  31.949  1.00  0.00           C  
ATOM   2283  O   LYS A 313      15.751  26.919  31.897  1.00  0.00           O  
ATOM   2284  CB  LYS A 313      15.639  24.219  33.777  1.00 60.00           C  
ATOM   2285  CG  LYS A 313      16.452  23.066  34.349  1.00  6.00           C  
ATOM   2286  CD  LYS A 313      15.994  21.724  33.818  1.00 21.00           C  
ATOM   2287  CE  LYS A 313      16.898  20.605  34.331  1.00  3.00           C  
ATOM   2288  NZ  LYS A 313      16.584  19.284  33.713  1.00  2.00           N  
ATOM   2289  N   VAL A 314      13.882  25.666  31.719  1.00 16.00           N  
ATOM   2290  CA  VAL A 314      13.011  26.782  31.399  1.00  0.00           C  
ATOM   2291  C   VAL A 314      11.876  26.816  32.416  1.00  0.00           C  
ATOM   2292  O   VAL A 314      11.191  25.815  32.623  1.00  0.00           O  
ATOM   2293  CB  VAL A 314      12.389  26.629  29.996  1.00  0.00           C  
ATOM   2294  CG1 VAL A 314      11.556  27.870  29.639  1.00  0.00           C  
ATOM   2295  CG2 VAL A 314      13.473  26.389  28.947  1.00  0.00           C  
ATOM   2296  N   LEU A 315      11.673  27.979  33.026  1.00  0.00           N  
ATOM   2297  CA  LEU A 315      10.617  28.169  34.016  1.00  0.00           C  
ATOM   2298  C   LEU A 315       9.518  29.041  33.434  1.00  0.00           C  
ATOM   2299  O   LEU A 315       9.796  30.027  32.748  1.00  0.00           O  
ATOM   2300  CB  LEU A 315      11.168  28.858  35.268  1.00  0.00           C  
ATOM   2301  CG  LEU A 315      11.960  28.065  36.317  1.00 26.00           C  
ATOM   2302  CD1 LEU A 315      13.137  27.325  35.707  1.00  0.00           C  
ATOM   2303  CD2 LEU A 315      12.448  29.002  37.413  1.00 12.00           C  
ATOM   2304  N   LEU A 316       8.276  28.673  33.725  1.00  0.00           N  
ATOM   2305  CA  LEU A 316       7.117  29.455  33.333  1.00  0.00           C  
ATOM   2306  C   LEU A 316       6.525  30.120  34.573  1.00  0.00           C  
ATOM   2307  O   LEU A 316       6.150  29.436  35.520  1.00 43.00           O  
ATOM   2308  CB  LEU A 316       6.064  28.540  32.711  1.00  0.00           C  
ATOM   2309  CG  LEU A 316       5.837  28.578  31.205  1.00  0.00           C  
ATOM   2310  CD1 LEU A 316       4.803  27.526  30.813  1.00 18.00           C  
ATOM   2311  CD2 LEU A 316       5.409  29.967  30.732  1.00  0.00           C  
ATOM   2312  N   GLU A 317       6.433  31.446  34.556  1.00  0.00           N  
ATOM   2313  CA  GLU A 317       5.864  32.194  35.670  1.00  0.00           C  
ATOM   2314  C   GLU A 317       4.403  32.559  35.399  1.00  0.00           C  
ATOM   2315  O   GLU A 317       4.067  33.091  34.333  1.00 22.00           O  
ATOM   2316  CB  GLU A 317       6.678  33.461  35.942  1.00 22.00           C  
ATOM   2317  CG  GLU A 317       6.150  34.297  37.099  1.00 15.00           C  
ATOM   2318  CD  GLU A 317       7.019  35.503  37.391  1.00  5.00           C  
ATOM   2319  OE1 GLU A 317       8.251  35.416  37.202  1.00  5.00           O  
ATOM   2320  OE2 GLU A 317       6.467  36.544  37.802  1.00  3.00           O  
ATOM   2321  N   THR A 318       3.540  32.266  36.368  1.00  0.00           N  
ATOM   2322  CA  THR A 318       2.110  32.536  36.237  1.00 13.00           C  
ATOM   2323  C   THR A 318       1.586  33.274  37.460  1.00 12.00           C  
ATOM   2324  O   THR A 318       2.313  33.465  38.438  1.00 12.00           O  
ATOM   2325  CB  THR A 318       1.311  31.234  36.083  1.00  3.00           C  
ATOM   2326  OG1 THR A 318       1.607  30.361  37.186  1.00  5.00           O  
ATOM   2327  CG2 THR A 318       1.688  30.535  34.778  1.00  4.00           C  
ATOM   2328  N   GLY A 319       0.319  33.677  37.398  1.00  4.00           N  
ATOM   2329  CA  GLY A 319      -0.335  34.343  38.512  1.00  2.00           C  
ATOM   2330  C   GLY A 319       0.397  35.595  38.955  1.00  2.00           C  
ATOM   2331  O   GLY A 319       0.580  36.532  38.178  1.00  3.00           O  
ATOM   2332  N   ILE A 320       0.828  35.601  40.212  1.00  4.00           N  
ATOM   2333  CA  ILE A 320       1.504  36.757  40.775  1.00  2.00           C  
ATOM   2334  C   ILE A 320       2.966  36.438  41.063  1.00  4.00           C  
ATOM   2335  O   ILE A 320       3.645  37.192  41.753  1.00  2.00           O  
ATOM   2336  CB  ILE A 320       0.827  37.232  42.080  1.00  2.00           C  
ATOM   2337  CG1 ILE A 320       1.025  36.199  43.195  1.00  3.00           C  
ATOM   2338  CD1 ILE A 320       0.241  36.499  44.464  1.00  1.00           C  
ATOM   2339  CG2 ILE A 320      -0.660  37.532  41.845  1.00  1.00           C  
ATOM   2340  N   GLY A 321       3.450  35.317  40.537  1.00 13.00           N  
ATOM   2341  CA  GLY A 321       4.846  34.956  40.723  1.00  3.00           C  
ATOM   2342  C   GLY A 321       5.167  33.475  40.773  1.00  3.00           C  
ATOM   2343  O   GLY A 321       6.341  33.107  40.726  1.00  3.00           O  
ATOM   2344  N   GLY A 322       4.142  32.628  40.869  1.00  4.00           N  
ATOM   2345  CA  GLY A 322       4.330  31.183  40.884  1.00  2.00           C  
ATOM   2346  C   GLY A 322       5.063  30.676  39.651  1.00  6.00           C  
ATOM   2347  O   GLY A 322       4.963  31.282  38.586  1.00  0.00           O  
ATOM   2348  N   LYS A 323       5.801  29.577  39.795  1.00  3.00           N  
ATOM   2349  CA  LYS A 323       6.648  29.060  38.713  1.00 27.00           C  
ATOM   2350  C   LYS A 323       6.583  27.539  38.585  1.00  8.00           C  
ATOM   2351  O   LYS A 323       6.459  26.821  39.583  1.00  2.00           O  
ATOM   2352  CB  LYS A 323       8.109  29.494  38.917  1.00  6.00           C  
ATOM   2353  CG  LYS A 323       8.325  31.008  38.940  1.00  4.00           C  
ATOM   2354  CD  LYS A 323       9.713  31.377  39.439  1.00  4.00           C  
ATOM   2355  CE  LYS A 323       9.915  32.888  39.459  1.00  4.00           C  
ATOM   2356  NZ  LYS A 323       8.963  33.580  40.375  1.00  2.00           N  
ATOM   2357  N   ARG A 324       6.671  27.054  37.349  1.00  0.00           N  
ATOM   2358  CA  ARG A 324       6.804  25.623  37.077  1.00  6.00           C  
ATOM   2359  C   ARG A 324       7.707  25.450  35.862  1.00 30.00           C  
ATOM   2360  O   ARG A 324       8.013  26.421  35.177  1.00  0.00           O  
ATOM   2361  CB  ARG A 324       5.435  24.978  36.820  1.00  3.00           C  
ATOM   2362  CG  ARG A 324       4.764  25.428  35.528  1.00 18.00           C  
ATOM   2363  CD  ARG A 324       3.292  25.008  35.485  1.00  2.00           C  
ATOM   2364  NE  ARG A 324       2.749  25.045  34.129  1.00  3.00           N  
ATOM   2365  CZ  ARG A 324       2.233  26.128  33.557  1.00  2.00           C  
ATOM   2366  NH1 ARG A 324       2.187  27.272  34.226  1.00  6.00           N  
ATOM   2367  NH2 ARG A 324       1.763  26.069  32.314  1.00  3.00           N  
ATOM   2368  N   PHE A 325       8.133  24.222  35.587  1.00  5.00           N  
ATOM   2369  CA  PHE A 325       8.989  23.985  34.427  1.00  0.00           C  
ATOM   2370  C   PHE A 325       8.170  23.915  33.140  1.00  0.00           C  
ATOM   2371  O   PHE A 325       7.074  23.353  33.121  1.00  7.00           O  
ATOM   2372  CB  PHE A 325       9.816  22.704  34.600  1.00 34.00           C  
ATOM   2373  CG  PHE A 325      10.872  22.800  35.668  1.00 17.00           C  
ATOM   2374  CD1 PHE A 325      11.910  23.713  35.558  1.00 46.00           C  
ATOM   2375  CD2 PHE A 325      10.832  21.970  36.780  1.00  3.00           C  
ATOM   2376  CE1 PHE A 325      12.886  23.805  36.538  1.00 26.00           C  
ATOM   2377  CE2 PHE A 325      11.802  22.052  37.762  1.00  2.00           C  
ATOM   2378  CZ  PHE A 325      12.833  22.971  37.644  1.00  4.00           C  
ATOM   2379  N   MET A 326       8.691  24.518  32.074  1.00  0.00           N  
ATOM   2380  CA  MET A 326       8.169  24.295  30.733  1.00 16.00           C  
ATOM   2381  C   MET A 326       8.967  23.134  30.143  1.00  0.00           C  
ATOM   2382  O   MET A 326      10.106  23.311  29.715  1.00 20.00           O  
ATOM   2383  CB  MET A 326       8.328  25.554  29.868  1.00  0.00           C  
ATOM   2384  CG  MET A 326       7.786  25.399  28.457  1.00 31.00           C  
ATOM   2385  SD  MET A 326       8.126  26.801  27.359  1.00  0.00           S  
ATOM   2386  CE  MET A 326       6.969  28.032  27.937  1.00  0.00           C  
ATOM   2387  N   GLU A 327       8.379  21.942  30.136  1.00 11.00           N  
ATOM   2388  CA  GLU A 327       9.135  20.731  29.821  1.00  0.00           C  
ATOM   2389  C   GLU A 327       9.360  20.552  28.322  1.00  0.00           C  
ATOM   2390  O   GLU A 327       8.462  20.798  27.523  1.00 12.00           O  
ATOM   2391  CB  GLU A 327       8.432  19.491  30.386  1.00  4.00           C  
ATOM   2392  CG  GLU A 327       8.117  19.559  31.881  1.00  2.00           C  
ATOM   2393  CD  GLU A 327       9.331  19.333  32.766  1.00  2.00           C  
ATOM   2394  OE1 GLU A 327       9.155  19.254  34.002  1.00  2.00           O  
ATOM   2395  OE2 GLU A 327      10.460  19.234  32.239  1.00  9.00           O  
ATOM   2396  N   PRO A 328      10.566  20.103  27.940  1.00  0.00           N  
ATOM   2397  CA  PRO A 328      10.835  19.842  26.524  1.00  0.00           C  
ATOM   2398  C   PRO A 328       9.998  18.663  26.042  1.00  0.00           C  
ATOM   2399  O   PRO A 328      10.008  17.608  26.677  1.00  6.00           O  
ATOM   2400  CB  PRO A 328      12.329  19.499  26.507  1.00 28.00           C  
ATOM   2401  CG  PRO A 328      12.619  18.994  27.882  1.00  9.00           C  
ATOM   2402  CD  PRO A 328      11.707  19.753  28.805  1.00 16.00           C  
ATOM   2403  N   PRO A 329       9.253  18.846  24.942  1.00  0.00           N  
ATOM   2404  CA  PRO A 329       8.389  17.777  24.428  1.00  6.00           C  
ATOM   2405  C   PRO A 329       9.193  16.562  23.982  1.00  0.00           C  
ATOM   2406  O   PRO A 329      10.337  16.703  23.548  1.00  1.00           O  
ATOM   2407  CB  PRO A 329       7.715  18.422  23.209  1.00  9.00           C  
ATOM   2408  CG  PRO A 329       7.830  19.892  23.434  1.00 10.00           C  
ATOM   2409  CD  PRO A 329       9.134  20.084  24.154  1.00  1.00           C  
ATOM   2410  N   GLU A 330       8.593  15.382  24.088  1.00  5.00           N  
ATOM   2411  CA  GLU A 330       9.222  14.159  23.606  1.00  0.00           C  
ATOM   2412  C   GLU A 330       9.259  14.169  22.081  1.00 14.00           C  
ATOM   2413  O   GLU A 330      10.088  13.504  21.458  1.00  1.00           O  
ATOM   2414  CB  GLU A 330       8.469  12.931  24.123  1.00  4.00           C  
ATOM   2415  CG  GLU A 330       8.623  12.708  25.622  1.00  2.00           C  
ATOM   2416  CD  GLU A 330      10.047  12.339  26.013  1.00  1.00           C  
ATOM   2417  OE1 GLU A 330      10.526  11.273  25.573  1.00  2.00           O  
ATOM   2418  OE2 GLU A 330      10.690  13.117  26.754  1.00  3.00           O  
ATOM   2419  N   GLY A 331       8.355  14.946  21.496  1.00  9.00           N  
ATOM   2420  CA  GLY A 331       8.281  15.138  20.061  1.00 14.00           C  
ATOM   2421  C   GLY A 331       7.131  16.082  19.769  1.00 10.00           C  
ATOM   2422  O   GLY A 331       6.358  16.407  20.662  1.00  8.00           O  
ATOM   2423  N   ASP A 332       7.024  16.543  18.530  1.00  0.00           N  
ATOM   2424  CA  ASP A 332       5.877  17.346  18.129  1.00  0.00           C  
ATOM   2425  C   ASP A 332       4.636  16.449  18.148  1.00  9.00           C  
ATOM   2426  O   ASP A 332       4.639  15.374  17.540  1.00 15.00           O  
ATOM   2427  CB  ASP A 332       6.107  17.924  16.730  1.00 60.00           C  
ATOM   2428  CG  ASP A 332       5.206  19.107  16.431  1.00  0.00           C  
ATOM   2429  OD1 ASP A 332       3.983  19.003  16.659  1.00  0.00           O  
ATOM   2430  OD2 ASP A 332       5.727  20.144  15.973  1.00  0.00           O  
ATOM   2431  N   PRO A 333       3.576  16.874  18.860  1.00  0.00           N  
ATOM   2432  CA  PRO A 333       2.370  16.041  18.980  1.00  4.00           C  
ATOM   2433  C   PRO A 333       1.505  16.039  17.713  1.00  6.00           C  
ATOM   2434  O   PRO A 333       0.425  15.444  17.719  1.00  3.00           O  
ATOM   2435  CB  PRO A 333       1.615  16.687  20.147  1.00  3.00           C  
ATOM   2436  CG  PRO A 333       2.030  18.121  20.111  1.00  9.00           C  
ATOM   2437  CD  PRO A 333       3.481  18.103  19.673  1.00 12.00           C  
ATOM   2438  N   VAL A 334       1.987  16.691  16.655  1.00  0.00           N  
ATOM   2439  CA  VAL A 334       1.292  16.766  15.370  1.00  0.00           C  
ATOM   2440  C   VAL A 334       2.007  15.938  14.310  1.00 13.00           C  
ATOM   2441  O   VAL A 334       3.109  16.294  13.890  1.00 40.00           O  
ATOM   2442  CB  VAL A 334       1.299  18.202  14.824  1.00  0.00           C  
ATOM   2443  CG1 VAL A 334       0.361  18.333  13.620  1.00  0.00           C  
ATOM   2444  CG2 VAL A 334       0.961  19.199  15.909  1.00  0.00           C  
ATOM   2445  N   PRO A 335       1.377  14.847  13.849  1.00 12.00           N  
ATOM   2446  CA  PRO A 335       1.989  14.016  12.802  1.00 17.00           C  
ATOM   2447  C   PRO A 335       2.018  14.717  11.441  1.00  0.00           C  
ATOM   2448  O   PRO A 335       1.038  15.375  11.081  1.00 11.00           O  
ATOM   2449  CB  PRO A 335       1.066  12.793  12.746  1.00  5.00           C  
ATOM   2450  CG  PRO A 335      -0.262  13.304  13.229  1.00  3.00           C  
ATOM   2451  CD  PRO A 335       0.067  14.326  14.283  1.00  5.00           C  
ATOM   2452  N   ARG A 336       3.126  14.576  10.710  1.00 22.00           N  
ATOM   2453  CA  ARG A 336       3.270  15.137   9.359  1.00 25.00           C  
ATOM   2454  C   ARG A 336       2.975  16.632   9.306  1.00  0.00           C  
ATOM   2455  O   ARG A 336       2.243  17.097   8.431  1.00  0.00           O  
ATOM   2456  CB  ARG A 336       2.368  14.395   8.367  1.00  9.00           C  
ATOM   2457  CG  ARG A 336       2.703  12.924   8.245  1.00  5.00           C  
ATOM   2458  CD  ARG A 336       4.120  12.746   7.727  1.00  7.00           C  
ATOM   2459  NE  ARG A 336       4.184  12.936   6.282  1.00  0.00           N  
ATOM   2460  CZ  ARG A 336       3.861  11.994   5.402  1.00  5.00           C  
ATOM   2461  NH1 ARG A 336       3.450  10.805   5.826  1.00  3.00           N  
ATOM   2462  NH2 ARG A 336       3.944  12.238   4.103  1.00  7.00           N  
ATOM   2463  N   ILE A 337       3.559  17.366  10.249  1.00 37.00           N  
ATOM   2464  CA  ILE A 337       3.275  18.785  10.454  1.00  0.00           C  
ATOM   2465  C   ILE A 337       4.124  19.665   9.527  1.00  0.00           C  
ATOM   2466  O   ILE A 337       3.721  20.770   9.141  1.00  0.00           O  
ATOM   2467  CB  ILE A 337       3.506  19.158  11.943  1.00  0.00           C  
ATOM   2468  CG1 ILE A 337       3.162  20.620  12.222  1.00  0.00           C  
ATOM   2469  CD1 ILE A 337       3.187  20.953  13.696  1.00  0.00           C  
ATOM   2470  CG2 ILE A 337       4.938  18.837  12.376  1.00 48.00           C  
ATOM   2471  N   CYS A 338       5.297  19.163   9.157  1.00 36.00           N  
ATOM   2472  CA  CYS A 338       6.176  19.888   8.249  1.00  0.00           C  
ATOM   2473  C   CYS A 338       6.956  18.939   7.357  1.00 23.00           C  
ATOM   2474  O   CYS A 338       7.171  19.244   6.194  1.00  0.00           O  
ATOM   2475  CB  CYS A 338       7.121  20.818   9.022  1.00 60.00           C  
ATOM   2476  SG  CYS A 338       7.938  20.070  10.457  1.00 33.00           S  
TER 
END 
HETATM    1  C6  UNL A   1      19.381  20.210  12.200  1.00  0.00           C  
HETATM    2  O1  UNL A   1      19.603  20.601  13.578  1.00  0.00           O  
HETATM    3  C7  UNL A   1      19.944  19.420  14.337  1.00  0.00           C  
HETATM    4  C8  UNL A   1      19.555  18.209  13.483  1.00  0.00           C  
HETATM    5  C9  UNL A   1      19.808  18.737  12.080  1.00  0.00           C  
HETATM    6  C10 UNL A   1      19.290  19.477  15.714  1.00  0.00           C  
HETATM    7  O2  UNL A   1      18.099  20.250  15.674  1.00  0.00           O  
HETATM    8  P1  UNL A   1      18.002  21.495  16.678  1.00  0.00           P  
HETATM    9  O7  UNL A   1      18.593  21.257  18.030  1.00  0.00           O  
HETATM   10  O5  UNL A   1      16.467  21.894  16.693  1.00  0.00           O  
HETATM   11  P2  UNL A   1      15.359  20.756  16.563  1.00  0.00           P  
HETATM   12  O10 UNL A   1      15.489  19.609  17.511  1.00  0.00           O  
HETATM   13  O6  UNL A   1      13.987  21.547  16.698  1.00  0.00           O  
HETATM   14  P3  UNL A   1      13.484  22.457  15.500  1.00  0.00           P  
HETATM   15  O12 UNL A   1      12.963  21.782  14.280  1.00  0.00           O  
HETATM   16  O11 UNL A   1      14.720  23.428  15.206  1.00  0.00           O  
HETATM   17  H15 UNL A   1      14.453  24.165  14.629  1.00  0.00           H  
HETATM   18  O13 UNL A   1      12.448  23.467  16.178  1.00  0.00           O  
HETATM   19  H16 UNL A   1      12.328  24.269  15.626  1.00  0.00           H  
HETATM   20  O9  UNL A   1      15.422  20.360  15.016  1.00  0.00           O  
HETATM   21  H14 UNL A   1      16.288  20.575  14.607  1.00  0.00           H  
HETATM   22  O8  UNL A   1      18.685  22.657  15.821  1.00  0.00           O  
HETATM   23  H13 UNL A   1      18.267  23.525  15.963  1.00  0.00           H  
HETATM   24  O3  UNL A   1      18.175  17.883  13.635  1.00  0.00           O  
HETATM   25  H11 UNL A   1      17.680  18.350  12.936  1.00  0.00           H  
HETATM   26  N4  UNL A   1      17.997  20.465  11.842  1.00  0.00           N  
HETATM   27  C2  UNL A   1      17.335  21.637  12.088  1.00  0.00           C  
HETATM   28  C1  UNL A   1      16.053  21.435  11.602  1.00  0.00           C  
HETATM   29  N1  UNL A   1      17.823  22.747  12.664  1.00  0.00           N  
HETATM   30  C4  UNL A   1      15.159  22.511  11.721  1.00  0.00           C  
HETATM   31  N3  UNL A   1      15.921  20.162  11.087  1.00  0.00           N  
HETATM   32  N2  UNL A   1      15.592  23.648  12.310  1.00  0.00           N  
HETATM   33  C3  UNL A   1      16.873  23.703  12.735  1.00  0.00           C  
HETATM   34  C5  UNL A   1      17.107  19.610  11.248  1.00  0.00           C  
HETATM   35  N5  UNL A   1      13.844  22.459  11.274  1.00  0.00           N  
HETATM   36  H9  UNL A   1      13.182  22.383  12.035  1.00  0.00           H  
HETATM   37  H10 UNL A   1      13.715  21.857  10.468  1.00  0.00           H  
HETATM   38  O4  UNL A   1      21.202  18.602  11.761  1.00  0.00           O  
HETATM   39  H12 UNL A   1      21.325  17.851  11.152  1.00  0.00           H  
CONECT    1   26    5    2                                            
CONECT    2    1    3                                                 
CONECT    3    4    2    6                                            
CONECT    4    5   24    3                                            
CONECT    5   38    1    4                                            
CONECT    6    3    7                                                 
CONECT    7    6    8                                                 
CONECT    8    7   22   10    9                                       
CONECT    9    8                                                      
CONECT   10   11    8                                                 
CONECT   11   20   10   13   12                                       
CONECT   12   11                                                      
CONECT   13   14   11                                                 
CONECT   14   15   16   18   13                                       
CONECT   15   14                                                      
CONECT   16   17   14                                                 
CONECT   17   16                                                      
CONECT   18   14   19                                                 
CONECT   19   18                                                      
CONECT   20   21   11                                                 
CONECT   21   20                                                      
CONECT   22   23    8                                                 
CONECT   23   22                                                      
CONECT   24   25    4                                                 
CONECT   25   24                                                      
CONECT   26   34   27    1                                            
CONECT   27   28   26   29                                            
CONECT   28   31   30   27                                            
CONECT   29   27   33                                                 
CONECT   30   35   28   32                                            
CONECT   31   34   28                                                 
CONECT   32   30   33                                                 
CONECT   33   32   29                                                 
CONECT   34   31   26                                                 
CONECT   35   37   30   36                                            
CONECT   36   35                                                      
CONECT   37   35                                                      
CONECT   38   39    5                                                 
CONECT   39   38                                                      
MASTER        0    0    0    0    0    0    0    0   39    0   39    0
END
