# Supplementary material for: ATP-Triggered Fe(CN)2CO Synthon Transfer from the Maturase HypCD to the Active Site of Apo-[NiFe]-Hydrogenase
Source: J Am Chem Soc. 2024 Nov 4;146(45):30976–89. doi: 10.1021/jacs.4c09791 (PMC11565642; doi:10.1021/jacs.4c09791)
Supplement: Supplementary file 2 — ja4c09791_si_002.zip [file ja4c09791_si_002.zip › Supplementary Data III/FeCN2CO-EcHypCD_DFT-Structure_Supplementary.pdb]

REMARK   4      COMPLIES WITH FORMAT V. 3.0, 1-DEC-2006
REMARK 888
REMARK 888 WRITTEN BY MAESTRO (A PRODUCT OF SCHRODINGER, LLC)
TITLE     Displayed atoms
TURN     1   1 CYS B  41  CYS B  69
TURN     2   2 PRO B 199  HIS B 201
SEQRES   1 L    1  CYS
SEQRES   1 B   13  CYS GLY GLY HIS GLY CYS PHE THR PRO GLY HIS PHE GLU
MODEL        1
ATOM      1  CA  CYS L   2      -0.955  -0.371  -2.693  1.00 12.40           C  
ATOM      2  CB  CYS L   2      -1.599   0.642  -1.763  1.00 13.06           C  
ATOM      3  SG  CYS L   2      -0.349   1.814  -1.125  1.00 13.18           S  
ATOM      4  HA1 CYS L   2      -1.708  -1.054  -3.103  1.00  0.00           H  
ATOM      5  HA3 CYS L   2      -0.204  -0.967  -2.165  1.00  0.00           H  
ATOM      6  HA  CYS L   2      -0.453   0.128  -3.527  1.00  0.00           H  
ATOM      7  HB3 CYS L   2      -2.073   0.144  -0.914  1.00  0.00           H  
ATOM      8  HB2 CYS L   2      -2.384   1.198  -2.280  1.00  0.00           H  
TER       9      CYS L   2
ATOM     10  CA  CYS B  41       2.465   6.170   1.411  1.00 92.25           C  
ATOM     11  C   CYS B  41       2.675   6.691  -0.016  1.00 92.25           C  
ATOM     12  O   CYS B  41       2.595   7.898  -0.270  1.00 92.25           O  
ATOM     13  CB  CYS B  41       1.041   5.593   1.585  1.00 92.25           C  
ATOM     14  SG  CYS B  41       0.756   4.156   0.478  1.00 92.25           S  
ATOM     15  HA3 CYS B  41       3.197   5.391   1.646  1.00 99.99           H  
ATOM     16  HB2 CYS B  41       0.294   6.368   1.387  1.00 99.99           H  
ATOM     17  HB3 CYS B  41       0.918   5.276   2.622  1.00 99.99           H  
ATOM     18  HA2 CYS B  41       2.613   7.016   2.084  1.00  0.00           H  
ATOM     19  N   GLY B  42       2.862   5.768  -0.977  1.00 88.06           N  
ATOM     20  CA  GLY B  42       2.805   6.023  -2.409  1.00 88.06           C  
ATOM     21  C   GLY B  42       1.553   6.794  -2.878  1.00 88.06           C  
ATOM     22  O   GLY B  42       1.643   7.567  -3.824  1.00 88.06           O  
ATOM     23  H   GLY B  42       2.949   4.795  -0.696  1.00 99.99           H  
ATOM     24  HA2 GLY B  42       2.835   5.051  -2.903  1.00 99.99           H  
ATOM     25  HA3 GLY B  42       3.653   6.620  -2.755  1.00 99.99           H  
ATOM     26  N   GLY B  43       0.394   6.576  -2.218  1.00 86.50           N  
ATOM     27  CA  GLY B  43      -0.826   7.309  -2.525  1.00 86.50           C  
ATOM     28  C   GLY B  43      -0.936   8.676  -1.805  1.00 86.50           C  
ATOM     29  O   GLY B  43      -1.935   9.365  -1.988  1.00 86.50           O  
ATOM     30  H   GLY B  43       0.366   5.846  -1.508  1.00 99.99           H  
ATOM     31  HA2 GLY B  43      -0.879   7.512  -3.596  1.00 99.99           H  
ATOM     32  HA3 GLY B  43      -1.690   6.709  -2.238  1.00 99.99           H  
ATOM     33  N   HIS B  44       0.096   9.026  -1.015  1.00 91.56           N  
ATOM     34  CA  HIS B  44       0.263  10.305  -0.338  1.00 91.56           C  
ATOM     35  CB  HIS B  44       0.511  10.167   1.159  1.00 91.56           C  
ATOM     36  CG  HIS B  44      -0.706   9.801   1.935  1.00 91.56           C  
ATOM     37  ND1 HIS B  44      -0.697   9.647   3.302  1.00 91.56           N  
ATOM     38  CD2 HIS B  44      -2.009   9.579   1.576  1.00 91.56           C  
ATOM     39  CE1 HIS B  44      -1.964   9.350   3.696  1.00 91.56           C  
ATOM     40  NE2 HIS B  44      -2.783   9.303   2.678  1.00 91.56           N  
ATOM     41  H   HIS B  44       0.902   8.411  -0.960  1.00 99.99           H  
ATOM     42  HB2 HIS B  44       0.901  11.128   1.521  1.00 99.99           H  
ATOM     43  HB3 HIS B  44       1.310   9.431   1.305  1.00 99.99           H  
ATOM     44  HD2 HIS B  44      -2.423   9.586   0.578  1.00 99.99           H  
ATOM     45  HE1 HIS B  44      -2.213   9.158   4.729  1.00 99.99           H  
ATOM     46  HA2 HIS B  44      -0.629  10.904  -0.538  1.00  0.00           H  
ATOM     47  HA3 HIS B  44       1.118  10.822  -0.787  1.00  0.00           H  
ATOM     48 HD12 HIS B  44       0.102   9.733   3.910  1.00  0.00           H  
ATOM     49  CA  GLY B  68       5.682   2.741   0.853  1.00 87.69           C  
ATOM     50  C   GLY B  68       5.046   2.702  -0.525  1.00 87.69           C  
ATOM     51  O   GLY B  68       3.965   3.232  -0.738  1.00 87.69           O  
ATOM     52  HA2 GLY B  68       4.969   2.327   1.567  1.00 99.99           H  
ATOM     53  HA3 GLY B  68       5.861   3.785   1.120  1.00 99.99           H  
ATOM     54  HA  GLY B  68       6.621   2.187   0.918  1.00  0.00           H  
ATOM     55  N   CYS B  69       5.707   2.056  -1.513  1.00 89.00           N  
ATOM     56  CA  CYS B  69       5.191   2.020  -2.875  1.00 89.00           C  
ATOM     57  H   CYS B  69       6.625   1.688  -1.330  1.00 99.99           H  
ATOM     58  HA2 CYS B  69       4.108   1.903  -2.845  1.00 99.99           H  
ATOM     59  HA3 CYS B  69       5.632   1.172  -3.399  1.00  0.00           H  
ATOM     60  HA  CYS B  69       5.427   2.940  -3.420  1.00  0.00           H  
ATOM     61  CA  PHE B 147       2.148  -4.101   2.449  1.00 94.44           C  
ATOM     62  CB  PHE B 147       2.938  -2.914   3.002  1.00 94.44           C  
ATOM     63  CG  PHE B 147       4.151  -2.593   2.169  1.00 94.44           C  
ATOM     64  CD1 PHE B 147       5.349  -3.285   2.357  1.00 94.44           C  
ATOM     65  CD2 PHE B 147       4.096  -1.623   1.167  1.00 94.44           C  
ATOM     66  CE1 PHE B 147       6.461  -3.021   1.565  1.00 94.44           C  
ATOM     67  CE2 PHE B 147       5.206  -1.355   0.371  1.00 94.44           C  
ATOM     68  CZ  PHE B 147       6.392  -2.054   0.568  1.00 94.44           C  
ATOM     69  HA  PHE B 147       2.767  -5.002   2.412  1.00 99.99           H  
ATOM     70  HB2 PHE B 147       2.288  -2.035   3.050  1.00 99.99           H  
ATOM     71  HB3 PHE B 147       3.251  -3.132   4.029  1.00 99.99           H  
ATOM     72  HD1 PHE B 147       5.412  -4.037   3.139  1.00 99.99           H  
ATOM     73  HD2 PHE B 147       3.176  -1.067   1.009  1.00 99.99           H  
ATOM     74  HE1 PHE B 147       7.384  -3.568   1.731  1.00 99.99           H  
ATOM     75  HE2 PHE B 147       5.141  -0.591  -0.398  1.00 99.99           H  
ATOM     76  HZ  PHE B 147       7.259  -1.846  -0.051  1.00 99.99           H  
ATOM     77  HA1 PHE B 147       1.797  -3.895   1.434  1.00  0.00           H  
ATOM     78  HA2 PHE B 147       1.274  -4.314   3.072  1.00  0.00           H  
ATOM     79  CA  THR B 149      -3.077  -3.417   3.350  1.00 93.62           C  
ATOM     80  CB  THR B 149      -2.594  -2.141   2.693  1.00 93.62           C  
ATOM     81  OG1 THR B 149      -2.864  -1.082   3.605  1.00 93.62           O  
ATOM     82  CG2 THR B 149      -3.265  -1.895   1.351  1.00 93.62           C  
ATOM     83  HA  THR B 149      -4.154  -3.357   3.536  1.00 99.99           H  
ATOM     84  HB  THR B 149      -1.507  -2.214   2.536  1.00 99.99           H  
ATOM     85  HG1 THR B 149      -2.405  -0.302   3.278  1.00 99.99           H  
ATOM     86 HG21 THR B 149      -2.929  -0.949   0.917  1.00  0.00           H  
ATOM     87 HG22 THR B 149      -3.030  -2.694   0.641  1.00  0.00           H  
ATOM     88 HG23 THR B 149      -4.351  -1.844   1.474  1.00  0.00           H  
ATOM     89  HA1 THR B 149      -2.572  -3.568   4.307  1.00  0.00           H  
ATOM     90  HA2 THR B 149      -2.883  -4.283   2.712  1.00  0.00           H  
ATOM     91  N   PRO B 199       0.152   7.034   5.059  1.00 94.81           N  
ATOM     92  CA  PRO B 199      -0.153   5.666   5.513  1.00 94.81           C  
ATOM     93  C   PRO B 199      -1.482   5.675   6.319  1.00 94.81           C  
ATOM     94  O   PRO B 199      -1.491   5.674   7.544  1.00 94.81           O  
ATOM     95  CB  PRO B 199       1.041   5.245   6.379  1.00 94.81           C  
ATOM     96  CG  PRO B 199       1.826   6.540   6.591  1.00 94.81           C  
ATOM     97  CD  PRO B 199       1.573   7.279   5.287  1.00 94.81           C  
ATOM     98  HA  PRO B 199      -0.287   4.983   4.665  1.00 99.99           H  
ATOM     99  HB2 PRO B 199       0.708   4.795   7.314  1.00 99.99           H  
ATOM    100  HB3 PRO B 199       1.651   4.517   5.836  1.00 99.99           H  
ATOM    101  HG2 PRO B 199       1.398   7.107   7.423  1.00 99.99           H  
ATOM    102  HG3 PRO B 199       2.888   6.375   6.791  1.00 99.99           H  
ATOM    103  HD2 PRO B 199       2.219   6.864   4.495  1.00 99.99           H  
ATOM    104  HD3 PRO B 199       1.779   8.353   5.359  1.00 99.99           H  
ATOM    105  H   PRO B 199      -0.121   7.161   4.093  1.00  0.00           H  
ATOM    106  N   GLY B 200      -2.610   5.700   5.568  1.00 91.50           N  
ATOM    107  CA  GLY B 200      -3.949   5.608   6.130  1.00 91.50           C  
ATOM    108  C   GLY B 200      -4.657   4.256   5.922  1.00 91.50           C  
ATOM    109  O   GLY B 200      -5.545   3.924   6.699  1.00 91.50           O  
ATOM    110  H   GLY B 200      -2.508   5.654   4.551  1.00 99.99           H  
ATOM    111  HA2 GLY B 200      -3.882   5.762   7.206  1.00 99.99           H  
ATOM    112  HA3 GLY B 200      -4.591   6.385   5.703  1.00 99.99           H  
ATOM    113  N   HIS B 201      -4.269   3.512   4.866  1.00 91.25           N  
ATOM    114  CA  HIS B 201      -4.766   2.166   4.607  1.00 91.25           C  
ATOM    115  CB  HIS B 201      -5.061   1.901   3.142  1.00 91.25           C  
ATOM    116  CG  HIS B 201      -6.324   2.511   2.635  1.00 91.25           C  
ATOM    117  ND1 HIS B 201      -6.550   2.655   1.291  1.00 91.25           N  
ATOM    118  CD2 HIS B 201      -7.474   2.960   3.237  1.00 91.25           C  
ATOM    119  CE1 HIS B 201      -7.787   3.180   1.139  1.00 91.25           C  
ATOM    120  NE2 HIS B 201      -8.385   3.377   2.294  1.00 91.25           N  
ATOM    121  H   HIS B 201      -3.549   3.872   4.248  1.00 99.99           H  
ATOM    122  HA2 HIS B 201      -5.652   2.028   5.230  1.00 99.99           H  
ATOM    123  HB2 HIS B 201      -5.097   0.813   3.008  1.00 99.99           H  
ATOM    124  HB3 HIS B 201      -4.223   2.243   2.525  1.00 99.99           H  
ATOM    125  HD2 HIS B 201      -7.689   3.023   4.294  1.00 99.99           H  
ATOM    126  HD1 HIS B 201      -5.826   2.512   0.575  1.00 99.99           H  
ATOM    127  HE1 HIS B 201      -8.200   3.413   0.168  1.00 99.99           H  
ATOM    128  HA3 HIS B 201      -4.021   1.436   4.946  1.00  0.00           H  
ATOM    129  CA  PHE B 227      -5.583  11.001   1.087  1.00 84.44           C  
ATOM    130  CB  PHE B 227      -6.137  10.204  -0.095  1.00 84.44           C  
ATOM    131  CG  PHE B 227      -5.948   8.724   0.102  1.00 84.44           C  
ATOM    132  CD1 PHE B 227      -4.814   8.080  -0.393  1.00 84.44           C  
ATOM    133  CD2 PHE B 227      -6.862   7.985   0.855  1.00 84.44           C  
ATOM    134  CE1 PHE B 227      -4.586   6.737  -0.114  1.00 84.44           C  
ATOM    135  CE2 PHE B 227      -6.642   6.640   1.127  1.00 84.44           C  
ATOM    136  CZ  PHE B 227      -5.496   6.015   0.648  1.00 84.44           C  
ATOM    137  HA  PHE B 227      -4.520  10.802   1.233  1.00 99.99           H  
ATOM    138  HB2 PHE B 227      -7.203  10.429  -0.222  1.00 99.99           H  
ATOM    139  HB3 PHE B 227      -5.635  10.518  -1.016  1.00 99.99           H  
ATOM    140  HD1 PHE B 227      -4.091   8.634  -0.988  1.00 99.99           H  
ATOM    141  HD2 PHE B 227      -7.752   8.475   1.243  1.00 99.99           H  
ATOM    142  HE1 PHE B 227      -3.690   6.249  -0.483  1.00 99.99           H  
ATOM    143  HE2 PHE B 227      -7.359   6.073   1.713  1.00 99.99           H  
ATOM    144  HZ  PHE B 227      -5.305   4.971   0.869  1.00 99.99           H  
ATOM    145  HA1 PHE B 227      -6.090  10.719   2.015  1.00  0.00           H  
ATOM    146  HA2 PHE B 227      -5.720  12.077   0.936  1.00  0.00           H  
ATOM    147  CA  GLU B 357       2.571   5.967  -6.651  1.00 83.44           C  
ATOM    148  CB  GLU B 357       2.282   4.631  -5.979  1.00 83.44           C  
ATOM    149  CG  GLU B 357       0.826   4.520  -5.526  1.00 83.44           C  
ATOM    150  CD  GLU B 357       0.607   3.372  -4.567  1.00 83.44           C  
ATOM    151  OE1 GLU B 357      -0.118   3.729  -3.522  1.00 83.44           O  
ATOM    152  OE2 GLU B 357       1.066   2.263  -4.741  1.00 83.44           O1-
ATOM    153  HA  GLU B 357       2.392   6.790  -5.955  1.00 99.99           H  
ATOM    154  HB2 GLU B 357       2.521   3.795  -6.643  1.00 99.99           H  
ATOM    155  HB3 GLU B 357       2.940   4.517  -5.111  1.00 99.99           H  
ATOM    156  HG2 GLU B 357       0.500   5.449  -5.055  1.00 99.99           H  
ATOM    157  HG3 GLU B 357       0.178   4.356  -6.396  1.00 99.99           H  
ATOM    158  HE1 GLU B 357      -0.167   3.006  -2.822  1.00  0.00           H  
ATOM    159  HA1 GLU B 357       1.929   6.114  -7.527  1.00  0.00           H  
ATOM    160  HA2 GLU B 357       3.610   6.022  -6.990  1.00  0.00           H  
TER     161      GLU B 357
HETATM  162  FE  HCD L1000      -1.236   3.128   0.569  1.00 12.85          Fe
HETATM  163  C1  HCD L1000      -1.881   4.291   1.901  1.00 12.97           C
HETATM  164  N1  HCD L1000      -2.275   4.949   2.781  1.00 17.91           N
HETATM  165  C2  HCD L1000      -3.009   2.698   0.083  1.00 14.39           C
HETATM  166  N2  HCD L1000      -4.113   2.473  -0.222  1.00 13.13           N
HETATM  167  C3  HCD L1000      -1.137   1.856   1.680  1.00 10.43           C
HETATM  168  O3  HCD L1000      -1.049   0.989   2.438  1.00 11.63           O
CONECT  162  163  165  167    3
CONECT  162   14
CONECT  163  162  164
CONECT  164  163
CONECT  165  162  166
CONECT  166  165
CONECT  167  162  168
CONECT  168  167
CONECT    1    4    5
CONECT    4    1
CONECT    5    1
CONECT   10   15   18
CONECT   15   10
CONECT   18   10
CONECT   34   46   47
CONECT   37   48
CONECT   46   34
CONECT   47   34
CONECT   48   37
CONECT   49   54
CONECT   54   49
CONECT   56   58   59
CONECT   58   56
CONECT   59   56
CONECT   61   77   78
CONECT   77   61
CONECT   78   61
CONECT   79   89   90
CONECT   89   79
CONECT   90   79
CONECT   91  105
CONECT  105   91
CONECT  114  122  128
CONECT  122  114
CONECT  128  114
CONECT  129  145  146
CONECT  145  129
CONECT  146  129
CONECT  147  159  160
CONECT  151  158
CONECT  158  151
CONECT  159  147
CONECT  160  147
ENDMDL
END   
