# Supplementary material for: ATP-Triggered Fe(CN)2CO Synthon Transfer from the Maturase HypCD to the Active Site of Apo-[NiFe]-Hydrogenase
Source: J Am Chem Soc. 2024 Nov 4;146(45):30976–89. doi: 10.1021/jacs.4c09791 (PMC11565642; doi:10.1021/jacs.4c09791)
Supplement: Supplementary file 2 — ja4c09791_si_002.zip [file ja4c09791_si_002.zip › Supplementary_Data_READ_ME.txt]

Cn - Cupriavidus necator 
Ec - Escherichia coli 
Tk - Thermococcus kodakarensis

Fig. 3 a 
CBDock2 -> TkHypCD_xtal_CBDock2_ATP_cavityA
CBDock2 -> TkHypCD_xtal_CBDock2_ATP_cavityB
CBDock2 -> TkHypCD_xtal_CBDock2_ATP_cavityC
CBDock2 -> TkHypCD_xtal_CBDock2_ATP_cavityD
CBDock2 -> TkHypCD_xtal_CBDock2_ATP_cavityE

Fig. 3 b 
CBDock2 -> TkHypCD_xtal_CBDock2_ATP_cavityA

Fig. 5 a 
CBDock2 -> EcHypCD_truncated_HypC_CBDock2_ATP_cavityA

Fig. 5 b 
CBDock2 -> TkHypCD_xtal_CBDock2_ATP_cavityA 

Fig. 5 c 
AlphaFold2 -> EcHypCD_flex

Fig. 5 d 
AlphaFold2 -> TkHypCD_flex

Fig. 6 b 
AlphaFold2 -> EcHypCstrepD_closed 

Fig. 6 c 
AlphaFold2 -> EcHypCstrepD_open_Fig6c 

Fig. 7 a 
AlphaFold3 -> EcHypC_CnHoxC_without_Fe

Fig. 7 b 
AlphaFold3 -> EcHypC_CnHoxC_with_Fe

Supplementary Fig. 18 
AlphaFold2 -> EcHybG-HypD 

Supplementary Fig. 20 
CBDock2 -> EcHypCD_truncated_HypC_CBDock2_ATP_cavityA
CBDock2 -> EcHypCD_native_HypC_CBDock2_ATP_cavityB

Supplementary Fig. 21 
CBDock2 -> TkHypCD_truncated_HypC_CBDock2_ATP_cavityA 
CBDock2 -> TkHypCD_native_HypC_CBDock2_ATP_cavityA 

Supplementary Fig. 23 
AlphaFold2 -> EcHypCD_CnHoxC 

Supplementary Fig. 25
AlphaFold2 -> EcHypCD_CnHoxC 

Supplementary Fig. 26
AlphaFold2 -> EcHypCDE_CnHoxC 

  
